# Supplementary material for: The EJC disassembly factor PYM is an intrinsically disordered protein and forms a fuzzy complex with RNA
Source: Front Mol Biosci. 2023 Mar 30;10:1148653. doi: 10.3389/fmolb.2023.1148653 (PMC10098021; doi:10.3389/fmolb.2023.1148653)
Supplement: Supplementary file 2 [file DataSheet1.ZIP]

Archive with 48 entries (45 files):
- PYM_structures/
- PYM_structures/ambig.tbl
- __MACOSX/
- __MACOSX/PYM_structures/
- __MACOSX/PYM_structures/._ambig.tbl
- PYM_structures/pym_20.pdb
- __MACOSX/PYM_structures/._pym_20.pdb
- PYM_structures/pym_19.pdb
- __MACOSX/PYM_structures/._pym_19.pdb
- PYM_structures/pym_9.pdb
- __MACOSX/PYM_structures/._pym_9.pdb
- PYM_structures/pym_8.pdb
- __MACOSX/PYM_structures/._pym_8.pdb
- PYM_structures/pym_18.pdb
- __MACOSX/PYM_structures/._pym_18.pdb
- PYM_structures/pym_16.pdb
- __MACOSX/PYM_structures/._pym_16.pdb
- PYM_structures/pym_6.pdb
- __MACOSX/PYM_structures/._pym_6.pdb
- PYM_structures/pym_7.pdb
- __MACOSX/PYM_structures/._pym_7.pdb
- PYM_structures/pym_17.pdb
- __MACOSX/PYM_structures/._pym_17.pdb
- PYM_structures/pym_15.pdb
- __MACOSX/PYM_structures/._pym_15.pdb
- PYM_structures/pym_5.pdb
- __MACOSX/PYM_structures/._pym_5.pdb
- PYM_structures/pym_4.pdb
- __MACOSX/PYM_structures/._pym_4.pdb
- PYM_structures/pym_14.pdb
- __MACOSX/PYM_structures/._pym_14.pdb
- PYM_structures/pym_10.pdb
- __MACOSX/PYM_structures/._pym_10.pdb
- PYM_structures/pym_11.pdb
- __MACOSX/PYM_structures/._pym_11.pdb
- PYM_structures/pym_1.pdb
- __MACOSX/PYM_structures/._pym_1.pdb
- PYM_structures/pym_3.pdb
- __MACOSX/PYM_structures/._pym_3.pdb
- PYM_structures/pym_13.pdb
- __MACOSX/PYM_structures/._pym_13.pdb
- PYM_structures/unambig.tbl
- __MACOSX/PYM_structures/._unambig.tbl
- PYM_structures/pym_12.pdb
- __MACOSX/PYM_structures/._pym_12.pdb
- PYM_structures/pym_2.pdb
- __MACOSX/PYM_structures/._pym_2.pdb
- __MACOSX/._PYM_structures
