# Supplementary material for: The EJC disassembly factor PYM is an intrinsically disordered protein and forms a fuzzy complex with RNA
Source: Front Mol Biosci. 2023 Mar 30;10:1148653. doi: 10.3389/fmolb.2023.1148653 (PMC10098021; doi:10.3389/fmolb.2023.1148653)
Supplement: Supplementary file 2 [file DataSheet1.ZIP › PYM_structures/ambig.tbl]

assign (segid "   A" and resid   60 and name  HA1) (segid "   A" and resid   60 and name   HN) 2.376 0.705 0.705 weight 1.000 ! spec=c_noesy, no=399, id=0, vol=1.625452e+09
    or (segid "   A" and resid   60 and name  HA2) (segid "   A" and resid   60 and name   HN)
assign (segid "   A" and resid   27 and name   HA) (segid "   A" and resid   27 and name  HB1) 2.320 0.673 0.673 weight 1.000 ! spec=c_noesy, no=1345, id=23, vol=1.981972e+09
    or (segid "   A" and resid   27 and name   HA) (segid "   A" and resid   27 and name  HB2)
assign (segid "   A" and resid   27 and name  HB2) (segid "   A" and resid   28 and name   HE) 2.905 1.055 1.055 weight 1.000 ! spec=c_noesy, no=2142, id=123, vol=5.034081e+08
    or (segid "   A" and resid   27 and name  HB1) (segid "   A" and resid   28 and name   HE)
assign (segid "   A" and resid   32 and name   HA) (segid "   A" and resid   33 and name HG21) 3.110 1.209 1.209 weight 1.000 ! spec=c_noesy, no=2581, id=137, vol=3.138356e+08
    or (segid "   A" and resid   32 and name   HA) (segid "   A" and resid   33 and name HG23)
    or (segid "   A" and resid   32 and name   HA) (segid "   A" and resid   33 and name HG22)
    or (segid "   A" and resid   32 and name   HA) (segid "   A" and resid   33 and name HG13)
    or (segid "   A" and resid   32 and name   HA) (segid "   A" and resid   33 and name HG11)
    or (segid "   A" and resid   32 and name   HA) (segid "   A" and resid   33 and name HG12)
assign (segid "   A" and resid   47 and name  HB1) (segid "   A" and resid   47 and name  HG2) 2.556 0.817 0.817 weight 1.000 ! spec=c_noesy, no=3294, id=173, vol=1.275147e+09
    or (segid "   A" and resid   47 and name  HB1) (segid "   A" and resid   47 and name  HG1)
assign (segid "   A" and resid  113 and name  HD2) (segid "   A" and resid  112 and name  HB2) 2.651 0.879 0.879 weight 1.000 ! spec=c_noesy, no=4350, id=256, vol=9.489995e+08
    or (segid "   A" and resid  113 and name  HD2) (segid "   A" and resid  113 and name  HB2)
assign (segid "   A" and resid   72 and name   HA) (segid "   A" and resid   72 and name   HN) 2.548 0.811 0.811 weight 1.000 ! spec=c_noesy, no=4856, id=270, vol=1.182568e+09
    or (segid "   A" and resid   72 and name   HA) (segid "   A" and resid   73 and name   HN)
assign (segid "   A" and resid   73 and name   HA) (segid "   A" and resid   76 and name  HG1) 3.331 1.387 1.387 weight 1.000 ! spec=c_noesy, no=4901, id=275, vol=2.003851e+08
    or (segid "   A" and resid   73 and name   HA) (segid "   A" and resid   76 and name  HG2)
assign (segid "   A" and resid   95 and name   HA) (segid "   A" and resid   95 and name  HG2) 2.709 0.918 0.918 weight 1.000 ! spec=c_noesy, no=5472, id=324, vol=7.484499e+08
    or (segid "   A" and resid   95 and name   HA) (segid "   A" and resid   95 and name  HG1)
assign (segid "   A" and resid  100 and name  HB3) (segid "   A" and resid  103 and name HG21) 2.599 0.844 0.844 weight 1.000 ! spec=c_noesy, no=5572, id=340, vol=9.026138e+08
    or (segid "   A" and resid  100 and name  HB3) (segid "   A" and resid  103 and name HG23)
    or (segid "   A" and resid  100 and name  HB3) (segid "   A" and resid  103 and name HG22)
    or (segid "   A" and resid  100 and name  HB1) (segid "   A" and resid  103 and name HG21)
    or (segid "   A" and resid  100 and name  HB1) (segid "   A" and resid  103 and name HG23)
    or (segid "   A" and resid  100 and name  HB1) (segid "   A" and resid  103 and name HG22)
    or (segid "   A" and resid  100 and name  HB2) (segid "   A" and resid  103 and name HG21)
    or (segid "   A" and resid  100 and name  HB2) (segid "   A" and resid  103 and name HG23)
    or (segid "   A" and resid  100 and name  HB2) (segid "   A" and resid  103 and name HG22)
    or (segid "   A" and resid  100 and name  HB3) (segid "   A" and resid  103 and name HG13)
    or (segid "   A" and resid  100 and name  HB3) (segid "   A" and resid  103 and name HG11)
    or (segid "   A" and resid  100 and name  HB3) (segid "   A" and resid  103 and name HG12)
    or (segid "   A" and resid  100 and name  HB1) (segid "   A" and resid  103 and name HG13)
    or (segid "   A" and resid  100 and name  HB1) (segid "   A" and resid  103 and name HG11)
    or (segid "   A" and resid  100 and name  HB1) (segid "   A" and resid  103 and name HG12)
    or (segid "   A" and resid  100 and name  HB2) (segid "   A" and resid  103 and name HG13)
    or (segid "   A" and resid  100 and name  HB2) (segid "   A" and resid  103 and name HG11)
    or (segid "   A" and resid  100 and name  HB2) (segid "   A" and resid  103 and name HG12)
assign (segid "   A" and resid   49 and name  HD1) (segid "   A" and resid   49 and name  HG1) 2.426 0.736 0.736 weight 1.000 ! spec=c_noesy, no=6770, id=441, vol=1.067855e+09
    or (segid "   A" and resid   49 and name  HD2) (segid "   A" and resid   49 and name  HG1)
assign (segid "   A" and resid   39 and name  HD1) (segid "   A" and resid   38 and name HG23) 2.351 0.691 0.691 weight 1.000 ! spec=c_noesy, no=6923, id=480, vol=1.820479e+09
    or (segid "   A" and resid   39 and name  HD1) (segid "   A" and resid   38 and name HG21)
    or (segid "   A" and resid   39 and name  HD1) (segid "   A" and resid   38 and name HG22)
    or (segid "   A" and resid   39 and name  HD2) (segid "   A" and resid   38 and name HG23)
    or (segid "   A" and resid   39 and name  HD2) (segid "   A" and resid   38 and name HG21)
    or (segid "   A" and resid   39 and name  HD2) (segid "   A" and resid   38 and name HG22)
assign (segid "   A" and resid   39 and name  HD2) (segid "   A" and resid   39 and name  HB2) 2.822 0.995 0.995 weight 1.000 ! spec=c_noesy, no=6927, id=483, vol=6.512621e+08
    or (segid "   A" and resid   39 and name  HD1) (segid "   A" and resid   39 and name  HB2)
assign (segid "   A" and resid   38 and name HG11) (segid "   A" and resid   39 and name  HD2) 3.138 1.231 1.231 weight 1.000 ! spec=c_noesy, no=7963, id=744, vol=3.032007e+08
    or (segid "   A" and resid   38 and name HG13) (segid "   A" and resid   39 and name  HD2)
    or (segid "   A" and resid   38 and name HG12) (segid "   A" and resid   39 and name  HD2)
    or (segid "   A" and resid   38 and name HG11) (segid "   A" and resid   39 and name  HD1)
    or (segid "   A" and resid   38 and name HG13) (segid "   A" and resid   39 and name  HD1)
    or (segid "   A" and resid   38 and name HG12) (segid "   A" and resid   39 and name  HD1)
assign (segid "   A" and resid   80 and name  HB2) (segid "   A" and resid   77 and name   HA) 2.897 1.049 1.049 weight 1.000 ! spec=c_noesy, no=8191, id=862, vol=5.437039e+08
    or (segid "   A" and resid   80 and name  HB1) (segid "   A" and resid   77 and name   HA)
assign (segid "   A" and resid   28 and name  HD2) (segid "   A" and resid   28 and name  HB2) 3.232 1.306 1.306 weight 1.000 ! spec=c_noesy, no=8275, id=907, vol=2.833207e+08
    or (segid "   A" and resid   28 and name  HB2) (segid "   A" and resid   28 and name  HD1)
assign (segid "   A" and resid   28 and name  HB1) (segid "   A" and resid   28 and name  HD1) 3.197 1.278 1.278 weight 1.000 ! spec=c_noesy, no=8278, id=908, vol=2.951252e+08
    or (segid "   A" and resid   28 and name  HD2) (segid "   A" and resid   28 and name  HB1)
assign (segid "   A" and resid  129 and name  HA1) (segid "   A" and resid  129 and name   HN) 2.366 0.700 0.700 weight 1.000 ! spec=c_noesy, no=8323, id=936, vol=1.470637e+09
    or (segid "   A" and resid  129 and name  HA2) (segid "   A" and resid  129 and name   HN)
assign (segid "   A" and resid  129 and name  HA2) (segid "   A" and resid  130 and name   HN) 2.457 0.755 0.755 weight 1.000 ! spec=c_noesy, no=8324, id=937, vol=1.152350e+09
    or (segid "   A" and resid  129 and name  HA1) (segid "   A" and resid  130 and name   HN)
assign (segid "   A" and resid   28 and name  HB2) (segid "   A" and resid   28 and name  HG2) 2.428 0.737 0.737 weight 1.000 ! spec=c_noesy, no=8475, id=1014, vol=1.655496e+09
    or (segid "   A" and resid   28 and name  HG1) (segid "   A" and resid   28 and name  HB2)
assign (segid "   A" and resid   28 and name  HG2) (segid "   A" and resid   28 and name  HD1) 2.809 0.986 0.986 weight 1.000 ! spec=c_noesy, no=8476, id=1015, vol=7.187142e+08
    or (segid "   A" and resid   28 and name  HD2) (segid "   A" and resid   28 and name  HG2)
    or (segid "   A" and resid   28 and name  HG1) (segid "   A" and resid   28 and name  HD1)
    or (segid "   A" and resid   28 and name  HG1) (segid "   A" and resid   28 and name  HD2)
assign (segid "   A" and resid   28 and name  HG1) (segid "   A" and resid   28 and name   HA) 3.034 1.151 1.151 weight 1.000 ! spec=c_noesy, no=8477, id=1016, vol=4.053785e+08
    or (segid "   A" and resid   28 and name   HA) (segid "   A" and resid   28 and name  HG2)
assign (segid "   A" and resid   31 and name   HA) (segid "   A" and resid   31 and name  HD2) 3.202 1.281 1.281 weight 1.000 ! spec=c_noesy, no=8522, id=1043, vol=2.789860e+08
    or (segid "   A" and resid   31 and name   HA) (segid "   A" and resid   31 and name  HD1)
assign (segid "   A" and resid   54 and name   HA) (segid "   A" and resid   54 and name HG11) 2.387 0.712 0.712 weight 1.000 ! spec=c_noesy, no=8775, id=1188, vol=1.562820e+09
    or (segid "   A" and resid   54 and name   HA) (segid "   A" and resid   54 and name HG12)
    or (segid "   A" and resid   54 and name   HA) (segid "   A" and resid   54 and name HG13)
    or (segid "   A" and resid   54 and name   HA) (segid "   A" and resid   54 and name HG23)
    or (segid "   A" and resid   54 and name   HA) (segid "   A" and resid   54 and name HG21)
    or (segid "   A" and resid   54 and name   HA) (segid "   A" and resid   54 and name HG22)
assign (segid "   A" and resid   54 and name   HB) (segid "   A" and resid   54 and name HG11) 2.450 0.750 0.750 weight 1.000 ! spec=c_noesy, no=8778, id=1190, vol=1.552060e+09
    or (segid "   A" and resid   54 and name   HB) (segid "   A" and resid   54 and name HG12)
    or (segid "   A" and resid   54 and name   HB) (segid "   A" and resid   54 and name HG13)
    or (segid "   A" and resid   54 and name   HB) (segid "   A" and resid   54 and name HG23)
    or (segid "   A" and resid   54 and name   HB) (segid "   A" and resid   54 and name HG21)
    or (segid "   A" and resid   54 and name   HB) (segid "   A" and resid   54 and name HG22)
assign (segid "   A" and resid   57 and name  HB2) (segid "   A" and resid   57 and name   HA) 3.112 1.211 1.211 weight 1.000 ! spec=c_noesy, no=8790, id=1193, vol=4.249224e+08
    or (segid "   A" and resid   57 and name  HB1) (segid "   A" and resid   57 and name   HA)
assign (segid "   A" and resid   94 and name  HG1) (segid "   A" and resid   94 and name  HD2) 2.459 0.756 0.756 weight 1.000 ! spec=c_noesy, no=8792, id=1194, vol=1.653270e+09
    or (segid "   A" and resid   94 and name  HG1) (segid "   A" and resid   94 and name  HD1)
assign (segid "   A" and resid   68 and name  HB1) (segid "   A" and resid   68 and name HD22) 2.025 0.512 0.512 weight 1.000 ! spec=c_noesy, no=8888, id=1247, vol=4.650995e+09
    or (segid "   A" and resid   68 and name  HB1) (segid "   A" and resid   68 and name HD21)
    or (segid "   A" and resid   68 and name  HB1) (segid "   A" and resid   68 and name HD23)
    or (segid "   A" and resid   68 and name  HB2) (segid "   A" and resid   68 and name HD22)
    or (segid "   A" and resid   68 and name  HB2) (segid "   A" and resid   68 and name HD21)
    or (segid "   A" and resid   68 and name  HB2) (segid "   A" and resid   68 and name HD23)
assign (segid "   A" and resid   85 and name   HA) (segid "   A" and resid   85 and name   HN) 2.244 0.629 0.629 weight 1.000 ! spec=c_noesy, no=9046, id=1323, vol=2.427913e+09
    or (segid "   A" and resid   85 and name   HA) (segid "   A" and resid   86 and name   HN)
assign (segid "   A" and resid  124 and name  HG1) (segid "   A" and resid  124 and name  HB1) 1.672 0.350 0.350 weight 1.000 ! spec=c_noesy, no=9084, id=1343, vol=1.491951e+10
    or (segid "   A" and resid  124 and name  HG2) (segid "   A" and resid  124 and name  HB1)
assign (segid "   A" and resid  124 and name  HG2) (segid "   A" and resid  124 and name  HB2) 1.752 0.384 0.384 weight 1.000 ! spec=c_noesy, no=9085, id=1344, vol=1.141648e+10
    or (segid "   A" and resid  124 and name  HG1) (segid "   A" and resid  124 and name  HB2)
assign (segid "   A" and resid  129 and name  HA1) (segid "   A" and resid  128 and name   HA) 2.920 1.066 1.066 weight 1.000 ! spec=c_noesy, no=9410, id=1499, vol=4.515055e+08
    or (segid "   A" and resid  129 and name  HA2) (segid "   A" and resid  128 and name   HA)
assign (segid "   A" and resid  145 and name   HA) (segid "   A" and resid  145 and name  HD1) 2.801 0.981 0.981 weight 1.000 ! spec=c_noesy, no=9474, id=1532, vol=7.292794e+08
    or (segid "   A" and resid  145 and name   HA) (segid "   A" and resid  145 and name  HD2)
assign (segid "   A" and resid   33 and name HG21) (segid "   A" and resid   34 and name   HN) 3.646 1.662 1.662 weight 1.000 ! spec=c_noesy, no=9603, id=1588, vol=9.929763e+07
    or (segid "   A" and resid   33 and name HG23) (segid "   A" and resid   34 and name   HN)
    or (segid "   A" and resid   33 and name HG22) (segid "   A" and resid   34 and name   HN)
    or (segid "   A" and resid   33 and name HG13) (segid "   A" and resid   34 and name   HN)
    or (segid "   A" and resid   33 and name HG11) (segid "   A" and resid   34 and name   HN)
    or (segid "   A" and resid   33 and name HG12) (segid "   A" and resid   34 and name   HN)
assign (segid "   A" and resid   16 and name  HB2) (segid "   A" and resid   16 and name   HN) 2.518 0.792 0.792 weight 1.000 ! spec=c_noesy, no=9653, id=1606, vol=1.112090e+09
    or (segid "   A" and resid   16 and name  HB1) (segid "   A" and resid   16 and name   HN)
assign (segid "   A" and resid  137 and name  HB1) (segid "   A" and resid  138 and name   HN) 2.698 0.910 0.910 weight 1.000 ! spec=c_noesy, no=9753, id=1639, vol=8.172671e+08
    or (segid "   A" and resid  137 and name  HB2) (segid "   A" and resid  138 and name   HN)
assign (segid "   A" and resid  137 and name  HB1) (segid "   A" and resid  137 and name   HN) 2.597 0.843 0.843 weight 1.000 ! spec=c_noesy, no=9754, id=1640, vol=1.058043e+09
    or (segid "   A" and resid  137 and name  HB2) (segid "   A" and resid  137 and name   HN)
assign (segid "   A" and resid   94 and name   HA) (segid "   A" and resid   94 and name  HD2) 3.116 1.214 1.214 weight 1.000 ! spec=c_noesy, no=9825, id=1667, vol=3.255954e+08
    or (segid "   A" and resid   94 and name   HA) (segid "   A" and resid   94 and name  HD1)
assign (segid "   A" and resid   80 and name   HA) (segid "   A" and resid   80 and name  HB2) 2.480 0.769 0.769 weight 1.000 ! spec=c_noesy, no=9855, id=1684, vol=1.454454e+09
    or (segid "   A" and resid   80 and name  HB1) (segid "   A" and resid   80 and name   HA)
assign (segid "   A" and resid   38 and name HG11) (segid "   A" and resid   38 and name   HA) 2.411 0.727 0.727 weight 1.000 ! spec=c_noesy, no=9861, id=1686, vol=1.717383e+09
    or (segid "   A" and resid   38 and name HG13) (segid "   A" and resid   38 and name   HA)
    or (segid "   A" and resid   38 and name HG12) (segid "   A" and resid   38 and name   HA)
    or (segid "   A" and resid   38 and name HG23) (segid "   A" and resid   38 and name   HA)
    or (segid "   A" and resid   38 and name HG21) (segid "   A" and resid   38 and name   HA)
    or (segid "   A" and resid   38 and name HG22) (segid "   A" and resid   38 and name   HA)
assign (segid "   A" and resid  137 and name   HA) (segid "   A" and resid  137 and name  HB2) 2.045 0.523 0.523 weight 1.000 ! spec=c_noesy, no=9868, id=1690, vol=4.449377e+09
    or (segid "   A" and resid  137 and name  HB1) (segid "   A" and resid  137 and name   HA)
assign (segid "   A" and resid   74 and name  HD1) (segid "   A" and resid   74 and name  HB1) 2.685 0.901 0.901 weight 1.000 ! spec=c_noesy, no=10051, id=1761, vol=9.607759e+08
    or (segid "   A" and resid   74 and name  HD2) (segid "   A" and resid   74 and name  HB1)
assign (segid "   A" and resid   61 and name HG13) (segid "   A" and resid   60 and name  HA1) 3.005 1.129 1.129 weight 1.000 ! spec=c_noesy, no=10070, id=1770, vol=4.080326e+08
    or (segid "   A" and resid   61 and name HG12) (segid "   A" and resid   60 and name  HA1)
    or (segid "   A" and resid   61 and name HG11) (segid "   A" and resid   60 and name  HA1)
    or (segid "   A" and resid   60 and name  HA2) (segid "   A" and resid   61 and name HG13)
    or (segid "   A" and resid   60 and name  HA2) (segid "   A" and resid   61 and name HG12)
    or (segid "   A" and resid   60 and name  HA2) (segid "   A" and resid   61 and name HG11)
assign (segid "   A" and resid   39 and name   HA) (segid "   A" and resid   39 and name  HD1) 3.047 1.160 1.160 weight 1.000 ! spec=c_noesy, no=10250, id=1835, vol=3.600675e+08
    or (segid "   A" and resid   39 and name   HA) (segid "   A" and resid   39 and name  HD2)
assign (segid "   A" and resid   10 and name   HN) (segid "   A" and resid   10 and name  HG1) 3.269 1.336 1.336 weight 1.000 ! spec=n_noesy, no=99, id=1909, vol=3.694386e+08
    or (segid "   A" and resid   10 and name  HG2) (segid "   A" and resid   10 and name   HN)
assign (segid "   A" and resid   31 and name  HG1) (segid "   A" and resid   31 and name   HN) 3.266 1.333 1.333 weight 1.000 ! spec=n_noesy, no=325, id=2056, vol=4.082978e+08
    or (segid "   A" and resid   31 and name  HG2) (segid "   A" and resid   31 and name   HN)
assign (segid "   A" and resid   32 and name   HN) (segid "   A" and resid   31 and name  HG2) 3.415 1.458 1.458 weight 1.000 ! spec=n_noesy, no=343, id=2070, vol=3.287928e+08
    or (segid "   A" and resid   32 and name   HN) (segid "   A" and resid   32 and name  HG1)
assign (segid "   A" and resid   46 and name   HN) (segid "   A" and resid   47 and name   HN) 2.687 0.903 0.903 weight 1.000 ! spec=n_noesy, no=535, id=2179, vol=1.181150e+09
    or (segid "   A" and resid   45 and name   HN) (segid "   A" and resid   46 and name   HN)
assign (segid "   A" and resid   50 and name  HA2) (segid "   A" and resid   50 and name   HN) 2.761 0.953 0.953 weight 1.000 ! spec=n_noesy, no=577, id=2206, vol=1.147834e+09
    or (segid "   A" and resid   50 and name  HA1) (segid "   A" and resid   50 and name   HN)
assign (segid "   A" and resid   50 and name  HA2) (segid "   A" and resid   51 and name   HN) 2.740 0.938 0.938 weight 1.000 ! spec=n_noesy, no=588, id=2211, vol=1.186844e+09
    or (segid "   A" and resid   50 and name  HA1) (segid "   A" and resid   51 and name   HN)
assign (segid "   A" and resid   60 and name  HA2) (segid "   A" and resid   61 and name   HN) 2.550 0.813 0.813 weight 1.000 ! spec=n_noesy, no=717, id=2284, vol=1.673934e+09
    or (segid "   A" and resid   61 and name   HN) (segid "   A" and resid   60 and name  HA1)
assign (segid "   A" and resid   64 and name   HN) (segid "   A" and resid   64 and name  HA2) 2.655 0.881 0.881 weight 1.000 ! spec=n_noesy, no=726, id=2290, vol=1.287665e+09
    or (segid "   A" and resid   64 and name  HA1) (segid "   A" and resid   64 and name   HN)
assign (segid "   A" and resid   64 and name  HA1) (segid "   A" and resid   65 and name   HN) 2.708 0.916 0.916 weight 1.000 ! spec=n_noesy, no=735, id=2296, vol=1.161916e+09
    or (segid "   A" and resid   65 and name   HN) (segid "   A" and resid   64 and name  HA2)
assign (segid "   A" and resid   66 and name   HN) (segid "   A" and resid   67 and name  HD2) 3.759 1.766 1.766 weight 1.000 ! spec=n_noesy, no=748, id=2304, vol=1.505215e+08
    or (segid "   A" and resid   66 and name   HN) (segid "   A" and resid   67 and name  HD1)
assign (segid "   A" and resid   66 and name  HB2) (segid "   A" and resid   69 and name   HN) 3.924 1.925 1.925 weight 1.000 ! spec=n_noesy, no=761, id=2310, vol=1.050811e+08
    or (segid "   A" and resid   69 and name   HN) (segid "   A" and resid   66 and name  HB1)
assign (segid "   A" and resid   71 and name   HA) (segid "   A" and resid   72 and name   HN) 2.416 0.729 0.729 weight 1.000 ! spec=n_noesy, no=799, id=2325, vol=2.262773e+09
    or (segid "   A" and resid   72 and name   HA) (segid "   A" and resid   72 and name   HN)
assign (segid "   A" and resid   75 and name   HN) (segid "   A" and resid   74 and name  HB2) 2.588 0.837 0.837 weight 1.000 ! spec=n_noesy, no=841, id=2352, vol=1.596570e+09
    or (segid "   A" and resid   75 and name   HN) (segid "   A" and resid   75 and name  HB2)
assign (segid "   A" and resid   76 and name   HA) (segid "   A" and resid   76 and name   HN) 2.524 0.796 0.796 weight 1.000 ! spec=n_noesy, no=851, id=2361, vol=1.805278e+09
    or (segid "   A" and resid   76 and name   HN) (segid "   A" and resid   75 and name   HA)
assign (segid "   A" and resid   76 and name   HN) (segid "   A" and resid   75 and name  HB2) 2.914 1.061 1.061 weight 1.000 ! spec=n_noesy, no=854, id=2364, vol=7.591213e+08
    or (segid "   A" and resid   76 and name   HN) (segid "   A" and resid   75 and name  HB1)
assign (segid "   A" and resid   79 and name   HA) (segid "   A" and resid   79 and name   HN) 2.527 0.798 0.798 weight 1.000 ! spec=n_noesy, no=885, id=2386, vol=1.732452e+09
    or (segid "   A" and resid   79 and name   HN) (segid "   A" and resid   78 and name   HA)
assign (segid "   A" and resid   85 and name   HN) (segid "   A" and resid   84 and name   HA) 2.438 0.743 0.743 weight 1.000 ! spec=n_noesy, no=976, id=2445, vol=2.171452e+09
    or (segid "   A" and resid   85 and name   HA) (segid "   A" and resid   85 and name   HN)
assign (segid "   A" and resid   86 and name   HN) (segid "   A" and resid   86 and name   HA) 2.346 0.688 0.688 weight 1.000 ! spec=n_noesy, no=987, id=2451, vol=2.690340e+09
    or (segid "   A" and resid   85 and name   HA) (segid "   A" and resid   86 and name   HN)
assign (segid "   A" and resid  100 and name   HN) (segid "   A" and resid   99 and name  HD1) 4.083 2.084 2.084 weight 1.000 ! spec=n_noesy, no=1113, id=2529, vol=8.315677e+07
    or (segid "   A" and resid  100 and name   HN) (segid "   A" and resid  101 and name  HD2)
assign (segid "   A" and resid  119 and name   HN) (segid "   A" and resid  119 and name  HG2) 3.114 1.212 1.212 weight 1.000 ! spec=n_noesy, no=1291, id=2630, vol=3.897612e+08
    or (segid "   A" and resid  119 and name   HN) (segid "   A" and resid  119 and name  HG1)
assign (segid "   A" and resid  125 and name   HN) (segid "   A" and resid  125 and name   HA) 2.257 0.637 0.637 weight 1.000 ! spec=n_noesy, no=1343, id=2637, vol=3.257596e+09
    or (segid "   A" and resid  125 and name   HN) (segid "   A" and resid  124 and name   HA)
assign (segid "   A" and resid   78 and name   HN) (segid "   A" and resid   78 and name  HB2) 2.942 1.082 1.082 weight 1.000 ! spec=n_noesy, no=1900, id=2902, vol=1.176397e+09
    or (segid "   A" and resid   78 and name  HB1) (segid "   A" and resid   78 and name   HN)
assign (segid "   A" and resid   68 and name   HN) (segid "   A" and resid   67 and name  HD2) 3.541 1.567 1.567 weight 1.000 ! spec=n_noesy, no=1931, id=2921, vol=2.203746e+08
    or (segid "   A" and resid   68 and name   HN) (segid "   A" and resid   67 and name  HD1)
assign (segid "   A" and resid   69 and name   HN) (segid "   A" and resid   69 and name  HB2) 2.754 0.948 0.948 weight 1.000 ! spec=n_noesy, no=1936, id=2926, vol=1.182640e+09
    or (segid "   A" and resid   69 and name   HN) (segid "   A" and resid   68 and name  HB2)
assign (segid "   A" and resid   80 and name   HN) (segid "   A" and resid   78 and name  HB1) 3.802 1.806 1.806 weight 1.000 ! spec=n_noesy, no=1956, id=2934, vol=1.658723e+08
    or (segid "   A" and resid   80 and name   HN) (segid "   A" and resid   78 and name  HB2)
assign (segid "   A" and resid   80 and name   HN) (segid "   A" and resid   79 and name  HD2) 4.276 2.285 2.285 weight 1.000 ! spec=n_noesy, no=2167, id=3022, vol=6.452040e+07
    or (segid "   A" and resid   80 and name   HN) (segid "   A" and resid   79 and name  HD1)
assign (segid "   A" and resid  139 and name   HN) (segid "   A" and resid  142 and name  HB2) 3.804 1.809 1.809 weight 1.000 ! spec=n_noesy, no=2213, id=3043, vol=1.526865e+08
    or (segid "   A" and resid  139 and name   HN) (segid "   A" and resid  142 and name  HB1)
assign (segid "   A" and resid   61 and name   HN) (segid "   A" and resid   15 and name   HA) 4.342 2.357 2.357 weight 1.000 ! spec=n_noesy, no=2314, id=3088, vol=6.068217e+07
    or (segid "   A" and resid   61 and name   HN) (segid "   A" and resid   58 and name   HA)
    or (segid "   A" and resid   61 and name   HN) (segid "   A" and resid   59 and name   HA)
