# Supplementary material for: The EJC disassembly factor PYM is an intrinsically disordered protein and forms a fuzzy complex with RNA
Source: Front Mol Biosci. 2023 Mar 30;10:1148653. doi: 10.3389/fmolb.2023.1148653 (PMC10098021; doi:10.3389/fmolb.2023.1148653)
Supplement: Supplementary file 2 [file DataSheet1.ZIP › PYM_structures/pym_20.pdb]

REMARK FILENAME="pym160_162_water.pdb"
REMARK ===============================================================
REMARK            overall,bonds,angles,improper,dihe,vdw,elec,noe,cdih,coup,sani,vean
REMARK energies: -4279.48, 36.1401, 203.39, 72.9285, 713.723, -205.656, -5242.05, 140.351, 1.69852, 0, 0, 0
REMARK ===============================================================
REMARK            bonds,angles,impropers,dihe,noe,cdih,coup,sani,vean
REMARK rms-dev.: 3.778754E-03,0.537394,1.23729,41.4058,3.602426E-02,0.796006,0, 0, 0
REMARK ===============================================================
REMARK               noe,cdih,coup,sani,vean
REMARK               >0.5,>5,>1,>0,>5
REMARK violations.: 0, 0, 0, 0, 0
REMARK ===============================================================
REMARK DATE:28-Oct-2020  00:59:55       created by user: dverma
REMARK VERSION:1.21
ATOM      1  HA1 GLY     1       8.494 -10.240 -16.233  1.00  0.00         A
ATOM      2  HA2 GLY     1       9.307 -11.502 -15.317  1.00  0.00         A
ATOM      3  C   GLY     1       9.605  -9.538 -14.563  1.00  0.00         A
ATOM      4  O   GLY     1      10.341  -8.558 -14.690  1.00  0.00         A
ATOM      5  N   GLY     1      10.536 -10.465 -16.667  1.00  0.00         A
ATOM      6  HT1 GLY     1      11.427 -10.674 -16.171  1.00  0.00         A
ATOM      7  HT2 GLY     1      10.607  -9.523 -17.099  1.00  0.00         A
ATOM      8  HT3 GLY     1      10.398 -11.170 -17.416  1.00  0.00         A
ATOM      9  CA  GLY     1       9.403 -10.502 -15.712  1.00  0.00         A
ATOM     10  N   ALA     2       8.958  -9.813 -13.443  1.00  0.00         A
ATOM     11  HN  ALA     2       8.379 -10.604 -13.406  1.00  0.00         A
ATOM     12  CA  ALA     2       9.090  -8.978 -12.260  1.00  0.00         A
ATOM     13  HA  ALA     2       9.643  -8.092 -12.535  1.00  0.00         A
ATOM     14  CB  ALA     2       7.721  -8.549 -11.758  1.00  0.00         A
ATOM     15  HB1 ALA     2       7.137  -9.423 -11.510  1.00  0.00         A
ATOM     16  HB2 ALA     2       7.216  -7.984 -12.528  1.00  0.00         A
ATOM     17  HB3 ALA     2       7.837  -7.933 -10.877  1.00  0.00         A
ATOM     18  C   ALA     2       9.852  -9.720 -11.171  1.00  0.00         A
ATOM     19  O   ALA     2       9.945 -10.949 -11.197  1.00  0.00         A
ATOM     20  N   MET     3      10.391  -8.974 -10.218  1.00  0.00         A
ATOM     21  HN  MET     3      10.248  -8.003 -10.231  1.00  0.00         A
ATOM     22  CA  MET     3      11.176  -9.562  -9.141  1.00  0.00         A
ATOM     23  HA  MET     3      11.209 -10.626  -9.314  1.00  0.00         A
ATOM     24  CB  MET     3      12.614  -9.018  -9.158  1.00  0.00         A
ATOM     25  HB1 MET     3      13.109  -9.376 -10.049  1.00  0.00         A
ATOM     26  HB2 MET     3      13.137  -9.397  -8.293  1.00  0.00         A
ATOM     27  CG  MET     3      12.711  -7.500  -9.139  1.00  0.00         A
ATOM     28  HG1 MET     3      12.274  -7.135  -8.221  1.00  0.00         A
ATOM     29  HG2 MET     3      12.160  -7.107  -9.981  1.00  0.00         A
ATOM     30  SD  MET     3      14.416  -6.914  -9.242  1.00  0.00         A
ATOM     31  CE  MET     3      14.164  -5.141  -9.227  1.00  0.00         A
ATOM     32  HE1 MET     3      13.673  -4.854  -8.309  1.00  0.00         A
ATOM     33  HE2 MET     3      13.547  -4.858 -10.068  1.00  0.00         A
ATOM     34  HE3 MET     3      15.119  -4.642  -9.297  1.00  0.00         A
ATOM     35  C   MET     3      10.511  -9.319  -7.789  1.00  0.00         A
ATOM     36  O   MET     3      11.127  -8.805  -6.851  1.00  0.00         A
ATOM     37  N   GLY     4       9.243  -9.698  -7.700  1.00  0.00         A
ATOM     38  HN  GLY     4       8.801 -10.082  -8.489  1.00  0.00         A
ATOM     39  CA  GLY     4       8.501  -9.544  -6.468  1.00  0.00         A
ATOM     40  HA1 GLY     4       9.141  -9.089  -5.728  1.00  0.00         A
ATOM     41  HA2 GLY     4       8.195 -10.519  -6.118  1.00  0.00         A
ATOM     42  C   GLY     4       7.272  -8.680  -6.653  1.00  0.00         A
ATOM     43  O   GLY     4       6.898  -8.352  -7.780  1.00  0.00         A
ATOM     44  N   MET     5       6.637  -8.320  -5.552  1.00  0.00         A
ATOM     45  HN  MET     5       6.957  -8.655  -4.685  1.00  0.00         A
ATOM     46  CA  MET     5       5.484  -7.433  -5.589  1.00  0.00         A
ATOM     47  HA  MET     5       5.036  -7.500  -6.569  1.00  0.00         A
ATOM     48  CB  MET     5       4.454  -7.839  -4.530  1.00  0.00         A
ATOM     49  HB1 MET     5       3.670  -7.097  -4.508  1.00  0.00         A
ATOM     50  HB2 MET     5       4.940  -7.861  -3.566  1.00  0.00         A
ATOM     51  CG  MET     5       3.816  -9.196  -4.769  1.00  0.00         A
ATOM     52  HG1 MET     5       3.202  -9.446  -3.916  1.00  0.00         A
ATOM     53  HG2 MET     5       4.598  -9.933  -4.875  1.00  0.00         A
ATOM     54  SD  MET     5       2.788  -9.230  -6.250  1.00  0.00         A
ATOM     55  CE  MET     5       2.163 -10.907  -6.178  1.00  0.00         A
ATOM     56  HE1 MET     5       1.507 -11.083  -7.017  1.00  0.00         A
ATOM     57  HE2 MET     5       1.616 -11.049  -5.256  1.00  0.00         A
ATOM     58  HE3 MET     5       2.990 -11.601  -6.216  1.00  0.00         A
ATOM     59  C   MET     5       5.932  -6.002  -5.340  1.00  0.00         A
ATOM     60  O   MET     5       5.653  -5.097  -6.127  1.00  0.00         A
ATOM     61  N   SER     6       6.634  -5.816  -4.235  1.00  0.00         A
ATOM     62  HN  SER     6       6.830  -6.592  -3.665  1.00  0.00         A
ATOM     63  CA  SER     6       7.135  -4.515  -3.828  1.00  0.00         A
ATOM     64  HA  SER     6       7.513  -4.004  -4.700  1.00  0.00         A
ATOM     65  CB  SER     6       6.011  -3.690  -3.194  1.00  0.00         A
ATOM     66  HB1 SER     6       6.409  -2.745  -2.859  1.00  0.00         A
ATOM     67  HB2 SER     6       5.608  -4.228  -2.349  1.00  0.00         A
ATOM     68  OG  SER     6       4.963  -3.443  -4.116  1.00  0.00         A
ATOM     69  HG  SER     6       5.022  -4.075  -4.846  1.00  0.00         A
ATOM     70  C   SER     6       8.262  -4.707  -2.824  1.00  0.00         A
ATOM     71  O   SER     6       8.358  -5.758  -2.192  1.00  0.00         A
ATOM     72  N   THR     7       9.116  -3.703  -2.685  1.00  0.00         A
ATOM     73  HN  THR     7       9.011  -2.897  -3.234  1.00  0.00         A
ATOM     74  CA  THR     7      10.215  -3.779  -1.736  1.00  0.00         A
ATOM     75  HA  THR     7      10.624  -4.775  -1.788  1.00  0.00         A
ATOM     76  CB  THR     7      11.335  -2.779  -2.085  1.00  0.00         A
ATOM     77  HB  THR     7      12.005  -2.705  -1.241  1.00  0.00         A
ATOM     78  OG1 THR     7      10.778  -1.481  -2.355  1.00  0.00         A
ATOM     79  HG1 THR     7       9.928  -1.396  -1.907  1.00  0.00         A
ATOM     80  CG2 THR     7      12.127  -3.256  -3.292  1.00  0.00         A
ATOM     81 HG21 THR     7      11.469  -3.335  -4.144  1.00  0.00         A
ATOM     82 HG22 THR     7      12.558  -4.222  -3.079  1.00  0.00         A
ATOM     83 HG23 THR     7      12.914  -2.549  -3.509  1.00  0.00         A
ATOM     84  C   THR     7       9.727  -3.528  -0.317  1.00  0.00         A
ATOM     85  O   THR     7      10.356  -3.953   0.654  1.00  0.00         A
ATOM     86  N   TYR     8       8.588  -2.840  -0.222  1.00  0.00         A
ATOM     87  HN  TYR     8       8.157  -2.536  -1.047  1.00  0.00         A
ATOM     88  CA  TYR     8       7.962  -2.515   1.057  1.00  0.00         A
ATOM     89  HA  TYR     8       7.122  -1.866   0.854  1.00  0.00         A
ATOM     90  CB  TYR     8       7.451  -3.790   1.743  1.00  0.00         A
ATOM     91  HB1 TYR     8       6.967  -3.524   2.670  1.00  0.00         A
ATOM     92  HB2 TYR     8       8.289  -4.438   1.953  1.00  0.00         A
ATOM     93  CG  TYR     8       6.456  -4.571   0.914  1.00  0.00         A
ATOM     94  CD1 TYR     8       6.678  -5.906   0.599  1.00  0.00         A
ATOM     95  HD1 TYR     8       7.575  -6.388   0.956  1.00  0.00         A
ATOM     96  CD2 TYR     8       5.296  -3.971   0.445  1.00  0.00         A
ATOM     97  HD2 TYR     8       5.111  -2.932   0.679  1.00  0.00         A
ATOM     98  CE1 TYR     8       5.768  -6.619  -0.159  1.00  0.00         A
ATOM     99  HE1 TYR     8       5.958  -7.656  -0.395  1.00  0.00         A
ATOM    100  CE2 TYR     8       4.382  -4.676  -0.312  1.00  0.00         A
ATOM    101  HE2 TYR     8       3.485  -4.191  -0.664  1.00  0.00         A
ATOM    102  CZ  TYR     8       4.622  -6.000  -0.612  1.00  0.00         A
ATOM    103  OH  TYR     8       3.713  -6.704  -1.369  1.00  0.00         A
ATOM    104  HH  TYR     8       3.473  -7.512  -0.905  1.00  0.00         A
ATOM    105  C   TYR     8       8.946  -1.771   1.956  1.00  0.00         A
ATOM    106  O   TYR     8       9.802  -1.036   1.462  1.00  0.00         A
ATOM    107  N   LEU     9       8.803  -1.927   3.264  1.00  0.00         A
ATOM    108  HN  LEU     9       8.031  -2.412   3.610  1.00  0.00         A
ATOM    109  CA  LEU     9       9.777  -1.392   4.198  1.00  0.00         A
ATOM    110  HA  LEU     9      10.384  -0.685   3.673  1.00  0.00         A
ATOM    111  CB  LEU     9       9.087  -0.691   5.374  1.00  0.00         A
ATOM    112  HB1 LEU     9       9.842  -0.418   6.095  1.00  0.00         A
ATOM    113  HB2 LEU     9       8.413  -1.397   5.836  1.00  0.00         A
ATOM    114  CG  LEU     9       8.289   0.568   5.018  1.00  0.00         A
ATOM    115  HG  LEU     9       7.518   0.310   4.307  1.00  0.00         A
ATOM    116  CD1 LEU     9       7.619   1.141   6.254  1.00  0.00         A
ATOM    117 HD11 LEU     9       8.374   1.417   6.975  1.00  0.00         A
ATOM    118 HD12 LEU     9       6.963   0.400   6.686  1.00  0.00         A
ATOM    119 HD13 LEU     9       7.047   2.014   5.981  1.00  0.00         A
ATOM    120  CD2 LEU     9       9.186   1.618   4.382  1.00  0.00         A
ATOM    121 HD21 LEU     9       9.990   1.861   5.061  1.00  0.00         A
ATOM    122 HD22 LEU     9       8.607   2.506   4.178  1.00  0.00         A
ATOM    123 HD23 LEU     9       9.595   1.234   3.460  1.00  0.00         A
ATOM    124  C   LEU     9      10.667  -2.511   4.706  1.00  0.00         A
ATOM    125  O   LEU     9      11.886  -2.496   4.505  1.00  0.00         A
ATOM    126  N   GLN    10      10.038  -3.488   5.338  1.00  0.00         A
ATOM    127  HN  GLN    10       9.068  -3.433   5.423  1.00  0.00         A
ATOM    128  CA  GLN    10      10.739  -4.629   5.918  1.00  0.00         A
ATOM    129  HA  GLN    10      10.033  -5.168   6.531  1.00  0.00         A
ATOM    130  CB  GLN    10      11.254  -5.563   4.817  1.00  0.00         A
ATOM    131  HB1 GLN    10      11.845  -6.341   5.267  1.00  0.00         A
ATOM    132  HB2 GLN    10      11.873  -4.998   4.137  1.00  0.00         A
ATOM    133  CG  GLN    10      10.141  -6.216   4.021  1.00  0.00         A
ATOM    134  HG1 GLN    10       9.539  -5.442   3.582  1.00  0.00         A
ATOM    135  HG2 GLN    10       9.534  -6.804   4.692  1.00  0.00         A
ATOM    136  CD  GLN    10      10.650  -7.121   2.917  1.00  0.00         A
ATOM    137  OE1 GLN    10      10.883  -8.310   3.131  1.00  0.00         A
ATOM    138  NE2 GLN    10      10.815  -6.568   1.725  1.00  0.00         A
ATOM    139 HE21 GLN    10      10.607  -5.612   1.619  1.00  0.00         A
ATOM    140 HE22 GLN    10      11.123  -7.139   0.989  1.00  0.00         A
ATOM    141  C   GLN    10      11.877  -4.144   6.805  1.00  0.00         A
ATOM    142  O   GLN    10      13.044  -4.493   6.600  1.00  0.00         A
ATOM    143  N   SER    11      11.519  -3.311   7.777  1.00  0.00         A
ATOM    144  HN  SER    11      10.564  -3.109   7.904  1.00  0.00         A
ATOM    145  CA  SER    11      12.489  -2.686   8.660  1.00  0.00         A
ATOM    146  HA  SER    11      13.142  -2.078   8.053  1.00  0.00         A
ATOM    147  CB  SER    11      11.772  -1.788   9.669  1.00  0.00         A
ATOM    148  HB1 SER    11      12.503  -1.244  10.249  1.00  0.00         A
ATOM    149  HB2 SER    11      11.170  -2.396  10.328  1.00  0.00         A
ATOM    150  OG  SER    11      10.928  -0.858   9.007  1.00  0.00         A
ATOM    151  HG  SER    11      11.161   0.038   9.285  1.00  0.00         A
ATOM    152  C   SER    11      13.329  -3.736   9.379  1.00  0.00         A
ATOM    153  O   SER    11      14.558  -3.733   9.266  1.00  0.00         A
ATOM    154  N   SER    12      12.647  -4.645  10.077  1.00  0.00         A
ATOM    155  HN  SER    12      11.667  -4.592  10.084  1.00  0.00         A
ATOM    156  CA  SER    12      13.288  -5.717  10.833  1.00  0.00         A
ATOM    157  HA  SER    12      12.505  -6.354  11.215  1.00  0.00         A
ATOM    158  CB  SER    12      14.201  -6.555   9.923  1.00  0.00         A
ATOM    159  HB1 SER    12      15.044  -5.954   9.615  1.00  0.00         A
ATOM    160  HB2 SER    12      13.645  -6.867   9.052  1.00  0.00         A
ATOM    161  OG  SER    12      14.682  -7.708  10.591  1.00  0.00         A
ATOM    162  HG  SER    12      14.056  -8.434  10.462  1.00  0.00         A
ATOM    163  C   SER    12      14.066  -5.148  12.023  1.00  0.00         A
ATOM    164  O   SER    12      13.616  -5.240  13.165  1.00  0.00         A
ATOM    165  N   GLU    13      15.217  -4.548  11.747  1.00  0.00         A
ATOM    166  HN  GLU    13      15.524  -4.511  10.822  1.00  0.00         A
ATOM    167  CA  GLU    13      16.041  -3.941  12.767  1.00  0.00         A
ATOM    168  HA  GLU    13      15.395  -3.459  13.485  1.00  0.00         A
ATOM    169  CB  GLU    13      16.866  -5.019  13.466  1.00  0.00         A
ATOM    170  HB1 GLU    13      17.334  -5.639  12.717  1.00  0.00         A
ATOM    171  HB2 GLU    13      16.206  -5.630  14.065  1.00  0.00         A
ATOM    172  CG  GLU    13      17.947  -4.467  14.366  1.00  0.00         A
ATOM    173  HG1 GLU    13      18.564  -3.804  13.779  1.00  0.00         A
ATOM    174  HG2 GLU    13      18.543  -5.285  14.727  1.00  0.00         A
ATOM    175  CD  GLU    13      17.399  -3.696  15.551  1.00  0.00         A
ATOM    176  OE1 GLU    13      17.406  -2.448  15.508  1.00  0.00         A
ATOM    177  OE2 GLU    13      16.965  -4.334  16.534  1.00  0.00         A
ATOM    178  C   GLU    13      16.957  -2.898  12.132  1.00  0.00         A
ATOM    179  O   GLU    13      16.991  -1.740  12.552  1.00  0.00         A
ATOM    180  N   GLY    14      17.687  -3.322  11.109  1.00  0.00         A
ATOM    181  HN  GLY    14      17.621  -4.256  10.829  1.00  0.00         A
ATOM    182  CA  GLY    14      18.599  -2.433  10.422  1.00  0.00         A
ATOM    183  HA1 GLY    14      18.513  -1.443  10.844  1.00  0.00         A
ATOM    184  HA2 GLY    14      18.332  -2.395   9.376  1.00  0.00         A
ATOM    185  C   GLY    14      20.031  -2.898  10.549  1.00  0.00         A
ATOM    186  O   GLY    14      20.444  -3.834   9.863  1.00  0.00         A
ATOM    187  N   LYS    15      20.771  -2.248  11.443  1.00  0.00         A
ATOM    188  HN  LYS    15      20.362  -1.508  11.940  1.00  0.00         A
ATOM    189  CA  LYS    15      22.167  -2.584  11.718  1.00  0.00         A
ATOM    190  HA  LYS    15      22.563  -1.823  12.371  1.00  0.00         A
ATOM    191  CB  LYS    15      22.269  -3.942  12.422  1.00  0.00         A
ATOM    192  HB1 LYS    15      22.107  -4.723  11.694  1.00  0.00         A
ATOM    193  HB2 LYS    15      21.500  -4.002  13.177  1.00  0.00         A
ATOM    194  CG  LYS    15      23.618  -4.185  13.089  1.00  0.00         A
ATOM    195  HG1 LYS    15      24.402  -3.944  12.386  1.00  0.00         A
ATOM    196  HG2 LYS    15      23.689  -5.225  13.366  1.00  0.00         A
ATOM    197  CD  LYS    15      23.797  -3.333  14.338  1.00  0.00         A
ATOM    198  HD1 LYS    15      23.613  -2.299  14.088  1.00  0.00         A
ATOM    199  HD2 LYS    15      24.809  -3.445  14.697  1.00  0.00         A
ATOM    200  CE  LYS    15      22.835  -3.756  15.438  1.00  0.00         A
ATOM    201  HE1 LYS    15      23.019  -4.793  15.677  1.00  0.00         A
ATOM    202  HE2 LYS    15      21.824  -3.646  15.078  1.00  0.00         A
ATOM    203  NZ  LYS    15      22.995  -2.941  16.669  1.00  0.00         A
ATOM    204  HZ1 LYS    15      22.320  -3.255  17.397  1.00  0.00         A
ATOM    205  HZ2 LYS    15      22.816  -1.940  16.462  1.00  0.00         A
ATOM    206  HZ3 LYS    15      23.958  -3.039  17.043  1.00  0.00         A
ATOM    207  C   LYS    15      22.991  -2.594  10.433  1.00  0.00         A
ATOM    208  O   LYS    15      23.540  -3.621  10.032  1.00  0.00         A
ATOM    209  N   PHE    16      23.067  -1.446   9.783  1.00  0.00         A
ATOM    210  HN  PHE    16      22.598  -0.661  10.138  1.00  0.00         A
ATOM    211  CA  PHE    16      23.837  -1.321   8.560  1.00  0.00         A
ATOM    212  HA  PHE    16      24.020  -2.314   8.180  1.00  0.00         A
ATOM    213  CB  PHE    16      23.046  -0.523   7.523  1.00  0.00         A
ATOM    214  HB1 PHE    16      22.857   0.466   7.913  1.00  0.00         A
ATOM    215  HB2 PHE    16      22.106  -1.018   7.346  1.00  0.00         A
ATOM    216  CG  PHE    16      23.740  -0.372   6.198  1.00  0.00         A
ATOM    217  CD1 PHE    16      24.187  -1.484   5.504  1.00  0.00         A
ATOM    218  HD1 PHE    16      24.044  -2.466   5.930  1.00  0.00         A
ATOM    219  CD2 PHE    16      23.931   0.882   5.640  1.00  0.00         A
ATOM    220  HD2 PHE    16      23.584   1.756   6.171  1.00  0.00         A
ATOM    221  CE1 PHE    16      24.813  -1.348   4.281  1.00  0.00         A
ATOM    222  HE1 PHE    16      25.157  -2.223   3.751  1.00  0.00         A
ATOM    223  CE2 PHE    16      24.558   1.024   4.417  1.00  0.00         A
ATOM    224  HE2 PHE    16      24.702   2.007   3.995  1.00  0.00         A
ATOM    225  CZ  PHE    16      25.000  -0.093   3.737  1.00  0.00         A
ATOM    226  HZ  PHE    16      25.489   0.016   2.781  1.00  0.00         A
ATOM    227  C   PHE    16      25.169  -0.650   8.853  1.00  0.00         A
ATOM    228  O   PHE    16      25.216   0.527   9.215  1.00  0.00         A
ATOM    229  N   ILE    17      26.248  -1.403   8.710  1.00  0.00         A
ATOM    230  HN  ILE    17      26.152  -2.332   8.409  1.00  0.00         A
ATOM    231  CA  ILE    17      27.574  -0.883   8.993  1.00  0.00         A
ATOM    232  HA  ILE    17      27.496   0.186   9.121  1.00  0.00         A
ATOM    233  CB  ILE    17      28.155  -1.487  10.291  1.00  0.00         A
ATOM    234  HB  ILE    17      28.336  -2.535  10.120  1.00  0.00         A
ATOM    235  CG1 ILE    17      27.168  -1.328  11.452  1.00  0.00         A
ATOM    236 HG11 ILE    17      26.220  -1.766  11.172  1.00  0.00         A
ATOM    237 HG12 ILE    17      27.026  -0.276  11.653  1.00  0.00         A
ATOM    238  CG2 ILE    17      29.486  -0.826  10.631  1.00  0.00         A
ATOM    239 HG21 ILE    17      29.338   0.236  10.759  1.00  0.00         A
ATOM    240 HG22 ILE    17      30.189  -0.997   9.829  1.00  0.00         A
ATOM    241 HG23 ILE    17      29.874  -1.248  11.546  1.00  0.00         A
ATOM    242  CD1 ILE    17      27.624  -1.987  12.736  1.00  0.00         A
ATOM    243 HD11 ILE    17      28.550  -1.538  13.063  1.00  0.00         A
ATOM    244 HD12 ILE    17      27.777  -3.042  12.563  1.00  0.00         A
ATOM    245 HD13 ILE    17      26.869  -1.854  13.497  1.00  0.00         A
ATOM    246  C   ILE    17      28.529  -1.180   7.841  1.00  0.00         A
ATOM    247  O   ILE    17      29.095  -2.273   7.749  1.00  0.00         A
ATOM    248  N   PRO    18      28.685  -0.223   6.921  1.00  0.00         A
ATOM    249  CA  PRO    18      29.687  -0.286   5.877  1.00  0.00         A
ATOM    250  HA  PRO    18      29.838  -1.297   5.520  1.00  0.00         A
ATOM    251  CB  PRO    18      29.099   0.586   4.758  1.00  0.00         A
ATOM    252  HB1 PRO    18      28.790  -0.045   3.938  1.00  0.00         A
ATOM    253  HB2 PRO    18      29.852   1.279   4.412  1.00  0.00         A
ATOM    254  CG  PRO    18      27.927   1.312   5.355  1.00  0.00         A
ATOM    255  HG1 PRO    18      27.013   0.967   4.893  1.00  0.00         A
ATOM    256  HG2 PRO    18      28.041   2.374   5.199  1.00  0.00         A
ATOM    257  CD  PRO    18      27.908   1.007   6.830  1.00  0.00         A
ATOM    258  HD1 PRO    18      26.897   0.850   7.177  1.00  0.00         A
ATOM    259  HD2 PRO    18      28.383   1.801   7.387  1.00  0.00         A
ATOM    260  C   PRO    18      31.010   0.284   6.364  1.00  0.00         A
ATOM    261  O   PRO    18      31.081   1.443   6.779  1.00  0.00         A
ATOM    262  N   ALA    19      32.052  -0.520   6.319  1.00  0.00         A
ATOM    263  HN  ALA    19      31.931  -1.447   6.022  1.00  0.00         A
ATOM    264  CA  ALA    19      33.365  -0.064   6.744  1.00  0.00         A
ATOM    265  HA  ALA    19      33.332   1.013   6.818  1.00  0.00         A
ATOM    266  CB  ALA    19      33.693  -0.622   8.121  1.00  0.00         A
ATOM    267  HB1 ALA    19      33.709  -1.701   8.078  1.00  0.00         A
ATOM    268  HB2 ALA    19      32.943  -0.301   8.829  1.00  0.00         A
ATOM    269  HB3 ALA    19      34.661  -0.260   8.433  1.00  0.00         A
ATOM    270  C   ALA    19      34.432  -0.454   5.732  1.00  0.00         A
ATOM    271  O   ALA    19      35.564  -0.767   6.103  1.00  0.00         A
ATOM    272  N   THR    20      34.054  -0.425   4.451  1.00  0.00         A
ATOM    273  HN  THR    20      33.147  -0.125   4.237  1.00  0.00         A
ATOM    274  CA  THR    20      34.941  -0.813   3.354  1.00  0.00         A
ATOM    275  HA  THR    20      34.405  -0.667   2.427  1.00  0.00         A
ATOM    276  CB  THR    20      36.215   0.045   3.315  1.00  0.00         A
ATOM    277  HB  THR    20      36.794  -0.179   4.192  1.00  0.00         A
ATOM    278  OG1 THR    20      35.874   1.440   3.310  1.00  0.00         A
ATOM    279  HG1 THR    20      35.410   1.656   4.132  1.00  0.00         A
ATOM    280  CG2 THR    20      37.055  -0.278   2.087  1.00  0.00         A
ATOM    281 HG21 THR    20      37.934   0.349   2.077  1.00  0.00         A
ATOM    282 HG22 THR    20      36.473  -0.097   1.196  1.00  0.00         A
ATOM    283 HG23 THR    20      37.353  -1.315   2.118  1.00  0.00         A
ATOM    284  C   THR    20      35.340  -2.280   3.465  1.00  0.00         A
ATOM    285  O   THR    20      36.117  -2.658   4.339  1.00  0.00         A
ATOM    286  N   LYS    21      34.806  -3.094   2.570  1.00  0.00         A
ATOM    287  HN  LYS    21      34.240  -2.715   1.872  1.00  0.00         A
ATOM    288  CA  LYS    21      35.084  -4.528   2.569  1.00  0.00         A
ATOM    289  HA  LYS    21      34.703  -4.955   3.489  1.00  0.00         A
ATOM    290  CB  LYS    21      34.409  -5.214   1.374  1.00  0.00         A
ATOM    291  HB1 LYS    21      34.495  -6.284   1.496  1.00  0.00         A
ATOM    292  HB2 LYS    21      34.928  -4.925   0.472  1.00  0.00         A
ATOM    293  CG  LYS    21      32.933  -4.873   1.201  1.00  0.00         A
ATOM    294  HG1 LYS    21      32.581  -5.312   0.278  1.00  0.00         A
ATOM    295  HG2 LYS    21      32.830  -3.800   1.149  1.00  0.00         A
ATOM    296  CD  LYS    21      32.081  -5.389   2.350  1.00  0.00         A
ATOM    297  HD1 LYS    21      32.408  -4.922   3.265  1.00  0.00         A
ATOM    298  HD2 LYS    21      32.201  -6.457   2.425  1.00  0.00         A
ATOM    299  CE  LYS    21      30.611  -5.070   2.130  1.00  0.00         A
ATOM    300  HE1 LYS    21      30.302  -5.492   1.185  1.00  0.00         A
ATOM    301  HE2 LYS    21      30.490  -3.999   2.100  1.00  0.00         A
ATOM    302  NZ  LYS    21      29.750  -5.622   3.210  1.00  0.00         A
ATOM    303  HZ1 LYS    21      30.090  -5.305   4.140  1.00  0.00         A
ATOM    304  HZ2 LYS    21      29.761  -6.664   3.184  1.00  0.00         A
ATOM    305  HZ3 LYS    21      28.772  -5.298   3.084  1.00  0.00         A
ATOM    306  C   LYS    21      36.587  -4.752   2.508  1.00  0.00         A
ATOM    307  O   LYS    21      37.258  -4.302   1.577  1.00  0.00         A
ATOM    308  N   ARG    22      37.115  -5.407   3.526  1.00  0.00         A
ATOM    309  HN  ARG    22      36.531  -5.718   4.247  1.00  0.00         A
ATOM    310  CA  ARG    22      38.536  -5.685   3.594  1.00  0.00         A
ATOM    311  HA  ARG    22      39.059  -4.760   3.397  1.00  0.00         A
ATOM    312  CB  ARG    22      38.898  -6.171   5.002  1.00  0.00         A
ATOM    313  HB1 ARG    22      39.924  -6.498   5.015  1.00  0.00         A
ATOM    314  HB2 ARG    22      38.256  -7.000   5.262  1.00  0.00         A
ATOM    315  CG  ARG    22      38.726  -5.078   6.049  1.00  0.00         A
ATOM    316  HG1 ARG    22      37.680  -4.813   6.103  1.00  0.00         A
ATOM    317  HG2 ARG    22      39.297  -4.215   5.746  1.00  0.00         A
ATOM    318  CD  ARG    22      39.194  -5.508   7.429  1.00  0.00         A
ATOM    319  HD1 ARG    22      40.239  -5.778   7.376  1.00  0.00         A
ATOM    320  HD2 ARG    22      38.615  -6.363   7.745  1.00  0.00         A
ATOM    321  NE  ARG    22      39.029  -4.432   8.406  1.00  0.00         A
ATOM    322  HE  ARG    22      38.698  -3.567   8.066  1.00  0.00         A
ATOM    323  CZ  ARG    22      39.293  -4.547   9.711  1.00  0.00         A
ATOM    324  NH1 ARG    22      39.766  -5.686  10.211  1.00  0.00         A
ATOM    325 HH11 ARG    22      39.932  -6.473   9.610  1.00  0.00         A
ATOM    326 HH12 ARG    22      39.964  -5.764  11.193  1.00  0.00         A
ATOM    327  NH2 ARG    22      39.097  -3.510  10.514  1.00  0.00         A
ATOM    328 HH21 ARG    22      38.757  -2.641  10.144  1.00  0.00         A
ATOM    329 HH22 ARG    22      39.279  -3.591  11.496  1.00  0.00         A
ATOM    330  C   ARG    22      38.911  -6.694   2.511  1.00  0.00         A
ATOM    331  O   ARG    22      38.041  -7.420   2.035  1.00  0.00         A
ATOM    332  N   PRO    23      40.201  -6.713   2.092  1.00  0.00         A
ATOM    333  CA  PRO    23      40.709  -7.467   0.919  1.00  0.00         A
ATOM    334  HA  PRO    23      40.478  -6.937   0.013  1.00  0.00         A
ATOM    335  CB  PRO    23      42.234  -7.461   1.107  1.00  0.00         A
ATOM    336  HB1 PRO    23      42.692  -6.906   0.303  1.00  0.00         A
ATOM    337  HB2 PRO    23      42.599  -8.476   1.099  1.00  0.00         A
ATOM    338  CG  PRO    23      42.488  -6.808   2.424  1.00  0.00         A
ATOM    339  HG1 PRO    23      43.377  -6.199   2.363  1.00  0.00         A
ATOM    340  HG2 PRO    23      42.602  -7.559   3.191  1.00  0.00         A
ATOM    341  CD  PRO    23      41.293  -5.952   2.707  1.00  0.00         A
ATOM    342  HD1 PRO    23      41.399  -4.984   2.239  1.00  0.00         A
ATOM    343  HD2 PRO    23      41.147  -5.846   3.770  1.00  0.00         A
ATOM    344  C   PRO    23      40.215  -8.912   0.756  1.00  0.00         A
ATOM    345  O   PRO    23      40.432  -9.520  -0.294  1.00  0.00         A
ATOM    346  N   ASP    24      39.571  -9.465   1.770  1.00  0.00         A
ATOM    347  HN  ASP    24      39.488  -8.968   2.607  1.00  0.00         A
ATOM    348  CA  ASP    24      38.948 -10.779   1.641  1.00  0.00         A
ATOM    349  HA  ASP    24      39.687 -11.457   1.240  1.00  0.00         A
ATOM    350  CB  ASP    24      38.459 -11.310   2.992  1.00  0.00         A
ATOM    351  HB1 ASP    24      37.734 -12.093   2.821  1.00  0.00         A
ATOM    352  HB2 ASP    24      37.990 -10.506   3.540  1.00  0.00         A
ATOM    353  CG  ASP    24      39.580 -11.872   3.837  1.00  0.00         A
ATOM    354  OD1 ASP    24      39.912 -11.263   4.875  1.00  0.00         A
ATOM    355  OD2 ASP    24      40.136 -12.928   3.470  1.00  0.00         A
ATOM    356  C   ASP    24      37.784 -10.693   0.666  1.00  0.00         A
ATOM    357  O   ASP    24      37.465 -11.652  -0.035  1.00  0.00         A
ATOM    358  N   GLY    25      37.162  -9.525   0.623  1.00  0.00         A
ATOM    359  HN  GLY    25      37.420  -8.816   1.258  1.00  0.00         A
ATOM    360  CA  GLY    25      36.113  -9.274  -0.335  1.00  0.00         A
ATOM    361  HA1 GLY    25      35.958 -10.163  -0.929  1.00  0.00         A
ATOM    362  HA2 GLY    25      36.425  -8.469  -0.979  1.00  0.00         A
ATOM    363  C   GLY    25      34.814  -8.894   0.332  1.00  0.00         A
ATOM    364  O   GLY    25      33.899  -8.376  -0.313  1.00  0.00         A
ATOM    365  N   THR    26      34.736  -9.145   1.629  1.00  0.00         A
ATOM    366  HN  THR    26      35.512  -9.529   2.088  1.00  0.00         A
ATOM    367  CA  THR    26      33.535  -8.868   2.396  1.00  0.00         A
ATOM    368  HA  THR    26      32.953  -8.128   1.869  1.00  0.00         A
ATOM    369  CB  THR    26      32.680 -10.144   2.568  1.00  0.00         A
ATOM    370  HB  THR    26      31.885  -9.929   3.268  1.00  0.00         A
ATOM    371  OG1 THR    26      33.489 -11.204   3.096  1.00  0.00         A
ATOM    372  HG1 THR    26      33.044 -12.049   2.949  1.00  0.00         A
ATOM    373  CG2 THR    26      32.060 -10.581   1.250  1.00  0.00         A
ATOM    374 HG21 THR    26      32.841 -10.794   0.536  1.00  0.00         A
ATOM    375 HG22 THR    26      31.432  -9.790   0.870  1.00  0.00         A
ATOM    376 HG23 THR    26      31.464 -11.467   1.408  1.00  0.00         A
ATOM    377  C   THR    26      33.886  -8.336   3.776  1.00  0.00         A
ATOM    378  O   THR    26      35.059  -8.151   4.110  1.00  0.00         A
ATOM    379  N   TRP    27      32.857  -8.070   4.559  1.00  0.00         A
ATOM    380  HN  TRP    27      31.954  -8.108   4.186  1.00  0.00         A
ATOM    381  CA  TRP    27      33.026  -7.739   5.958  1.00  0.00         A
ATOM    382  HA  TRP    27      34.083  -7.675   6.160  1.00  0.00         A
ATOM    383  CB  TRP    27      32.366  -6.413   6.318  1.00  0.00         A
ATOM    384  HB1 TRP    27      31.746  -6.563   7.188  1.00  0.00         A
ATOM    385  HB2 TRP    27      31.757  -6.081   5.493  1.00  0.00         A
ATOM    386  CG  TRP    27      33.349  -5.340   6.635  1.00  0.00         A
ATOM    387  CD1 TRP    27      33.815  -4.393   5.785  1.00  0.00         A
ATOM    388  HD1 TRP    27      33.510  -4.303   4.752  1.00  0.00         A
ATOM    389  CD2 TRP    27      33.989  -5.105   7.894  1.00  0.00         A
ATOM    390  NE1 TRP    27      34.724  -3.592   6.428  1.00  0.00         A
ATOM    391  HE1 TRP    27      35.211  -2.836   6.020  1.00  0.00         A
ATOM    392  CE2 TRP    27      34.845  -4.005   7.725  1.00  0.00         A
ATOM    393  CE3 TRP    27      33.926  -5.720   9.146  1.00  0.00         A
ATOM    394  HE3 TRP    27      33.278  -6.566   9.318  1.00  0.00         A
ATOM    395  CZ2 TRP    27      35.631  -3.506   8.760  1.00  0.00         A
ATOM    396  HZ2 TRP    27      36.287  -2.659   8.621  1.00  0.00         A
ATOM    397  CZ3 TRP    27      34.704  -5.225  10.173  1.00  0.00         A
ATOM    398  HZ3 TRP    27      34.667  -5.689  11.148  1.00  0.00         A
ATOM    399  CH2 TRP    27      35.549  -4.127   9.974  1.00  0.00         A
ATOM    400  HH2 TRP    27      36.141  -3.772  10.805  1.00  0.00         A
ATOM    401  C   TRP    27      32.420  -8.827   6.813  1.00  0.00         A
ATOM    402  O   TRP    27      31.711  -9.704   6.316  1.00  0.00         A
ATOM    403  N   ARG    28      32.689  -8.754   8.096  1.00  0.00         A
ATOM    404  HN  ARG    28      33.268  -8.035   8.423  1.00  0.00         A
ATOM    405  CA  ARG    28      32.130  -9.689   9.041  1.00  0.00         A
ATOM    406  HA  ARG    28      31.374 -10.260   8.529  1.00  0.00         A
ATOM    407  CB  ARG    28      33.194 -10.648   9.583  1.00  0.00         A
ATOM    408  HB1 ARG    28      33.765 -11.031   8.750  1.00  0.00         A
ATOM    409  HB2 ARG    28      32.695 -11.472  10.068  1.00  0.00         A
ATOM    410  CG  ARG    28      34.167 -10.043  10.584  1.00  0.00         A
ATOM    411  HG1 ARG    28      34.801 -10.826  10.953  1.00  0.00         A
ATOM    412  HG2 ARG    28      33.601  -9.626  11.403  1.00  0.00         A
ATOM    413  CD  ARG    28      35.032  -8.941   9.982  1.00  0.00         A
ATOM    414  HD1 ARG    28      35.887  -8.787  10.622  1.00  0.00         A
ATOM    415  HD2 ARG    28      34.452  -8.033   9.938  1.00  0.00         A
ATOM    416  NE  ARG    28      35.502  -9.268   8.633  1.00  0.00         A
ATOM    417  HE  ARG    28      34.816  -9.512   7.965  1.00  0.00         A
ATOM    418  CZ  ARG    28      36.782  -9.243   8.258  1.00  0.00         A
ATOM    419  NH1 ARG    28      37.729  -8.919   9.130  1.00  0.00         A
ATOM    420 HH11 ARG    28      37.491  -8.686  10.077  1.00  0.00         A
ATOM    421 HH12 ARG    28      38.695  -8.916   8.847  1.00  0.00         A
ATOM    422  NH2 ARG    28      37.114  -9.545   7.011  1.00  0.00         A
ATOM    423 HH21 ARG    28      36.404  -9.794   6.343  1.00  0.00         A
ATOM    424 HH22 ARG    28      38.078  -9.528   6.728  1.00  0.00         A
ATOM    425  C   ARG    28      31.462  -8.927  10.159  1.00  0.00         A
ATOM    426  O   ARG    28      31.868  -7.811  10.493  1.00  0.00         A
ATOM    427  N   LYS    29      30.437  -9.538  10.718  1.00  0.00         A
ATOM    428  HN  LYS    29      30.264 -10.472  10.479  1.00  0.00         A
ATOM    429  CA  LYS    29      29.553  -8.873  11.663  1.00  0.00         A
ATOM    430  HA  LYS    29      28.747  -9.546  11.861  1.00  0.00         A
ATOM    431  CB  LYS    29      30.262  -8.540  12.976  1.00  0.00         A
ATOM    432  HB1 LYS    29      29.660  -7.837  13.533  1.00  0.00         A
ATOM    433  HB2 LYS    29      31.218  -8.090  12.755  1.00  0.00         A
ATOM    434  CG  LYS    29      30.494  -9.763  13.843  1.00  0.00         A
ATOM    435  HG1 LYS    29      29.587 -10.349  13.845  1.00  0.00         A
ATOM    436  HG2 LYS    29      30.724  -9.445  14.846  1.00  0.00         A
ATOM    437  CD  LYS    29      31.632 -10.626  13.325  1.00  0.00         A
ATOM    438  HD1 LYS    29      32.558 -10.082  13.428  1.00  0.00         A
ATOM    439  HD2 LYS    29      31.457 -10.846  12.282  1.00  0.00         A
ATOM    440  CE  LYS    29      31.738 -11.935  14.091  1.00  0.00         A
ATOM    441  HE1 LYS    29      32.565 -12.504  13.691  1.00  0.00         A
ATOM    442  HE2 LYS    29      30.822 -12.490  13.953  1.00  0.00         A
ATOM    443  NZ  LYS    29      31.956 -11.722  15.546  1.00  0.00         A
ATOM    444  HZ1 LYS    29      32.044 -12.639  16.030  1.00  0.00         A
ATOM    445  HZ2 LYS    29      31.153 -11.207  15.959  1.00  0.00         A
ATOM    446  HZ3 LYS    29      32.825 -11.174  15.704  1.00  0.00         A
ATOM    447  C   LYS    29      28.960  -7.651  11.018  1.00  0.00         A
ATOM    448  O   LYS    29      28.891  -6.566  11.600  1.00  0.00         A
ATOM    449  N   ALA    30      28.540  -7.864   9.791  1.00  0.00         A
ATOM    450  HN  ALA    30      28.631  -8.770   9.416  1.00  0.00         A
ATOM    451  CA  ALA    30      27.965  -6.824   8.978  1.00  0.00         A
ATOM    452  HA  ALA    30      27.300  -6.239   9.596  1.00  0.00         A
ATOM    453  CB  ALA    30      29.063  -5.923   8.465  1.00  0.00         A
ATOM    454  HB1 ALA    30      29.670  -6.469   7.761  1.00  0.00         A
ATOM    455  HB2 ALA    30      29.674  -5.613   9.298  1.00  0.00         A
ATOM    456  HB3 ALA    30      28.631  -5.060   7.985  1.00  0.00         A
ATOM    457  C   ALA    30      27.175  -7.436   7.837  1.00  0.00         A
ATOM    458  O   ALA    30      27.737  -7.810   6.804  1.00  0.00         A
ATOM    459  N   ARG    31      25.874  -7.534   8.045  1.00  0.00         A
ATOM    460  HN  ARG    31      25.502  -7.147   8.864  1.00  0.00         A
ATOM    461  CA  ARG    31      24.978  -8.194   7.102  1.00  0.00         A
ATOM    462  HA  ARG    31      25.342  -9.186   6.944  1.00  0.00         A
ATOM    463  CB  ARG    31      23.560  -8.263   7.677  1.00  0.00         A
ATOM    464  HB1 ARG    31      23.169  -7.261   7.764  1.00  0.00         A
ATOM    465  HB2 ARG    31      23.605  -8.710   8.657  1.00  0.00         A
ATOM    466  CG  ARG    31      22.602  -9.078   6.823  1.00  0.00         A
ATOM    467  HG1 ARG    31      22.882 -10.113   6.878  1.00  0.00         A
ATOM    468  HG2 ARG    31      22.674  -8.740   5.803  1.00  0.00         A
ATOM    469  CD  ARG    31      21.163  -8.940   7.283  1.00  0.00         A
ATOM    470  HD1 ARG    31      20.535  -9.533   6.637  1.00  0.00         A
ATOM    471  HD2 ARG    31      20.883  -7.907   7.203  1.00  0.00         A
ATOM    472  NE  ARG    31      20.969  -9.377   8.666  1.00  0.00         A
ATOM    473  HE  ARG    31      21.663  -9.129   9.319  1.00  0.00         A
ATOM    474  CZ  ARG    31      19.904 -10.059   9.092  1.00  0.00         A
ATOM    475  NH1 ARG    31      18.971 -10.455   8.234  1.00  0.00         A
ATOM    476 HH11 ARG    31      19.059 -10.249   7.253  1.00  0.00         A
ATOM    477 HH12 ARG    31      18.168 -10.964   8.562  1.00  0.00         A
ATOM    478  NH2 ARG    31      19.787 -10.363  10.380  1.00  0.00         A
ATOM    479 HH21 ARG    31      20.498 -10.082  11.031  1.00  0.00         A
ATOM    480 HH22 ARG    31      18.985 -10.873  10.710  1.00  0.00         A
ATOM    481  C   ARG    31      24.954  -7.472   5.770  1.00  0.00         A
ATOM    482  O   ARG    31      24.886  -8.108   4.716  1.00  0.00         A
ATOM    483  N   ARG    32      25.041  -6.151   5.839  1.00  0.00         A
ATOM    484  HN  ARG    32      25.187  -5.744   6.716  1.00  0.00         A
ATOM    485  CA  ARG    32      24.935  -5.293   4.661  1.00  0.00         A
ATOM    486  HA  ARG    32      25.147  -4.281   4.976  1.00  0.00         A
ATOM    487  CB  ARG    32      25.974  -5.716   3.605  1.00  0.00         A
ATOM    488  HB1 ARG    32      25.759  -6.732   3.308  1.00  0.00         A
ATOM    489  HB2 ARG    32      26.953  -5.692   4.059  1.00  0.00         A
ATOM    490  CG  ARG    32      26.022  -4.856   2.347  1.00  0.00         A
ATOM    491  HG1 ARG    32      27.016  -4.910   1.925  1.00  0.00         A
ATOM    492  HG2 ARG    32      25.802  -3.836   2.617  1.00  0.00         A
ATOM    493  CD  ARG    32      25.017  -5.308   1.300  1.00  0.00         A
ATOM    494  HD1 ARG    32      25.164  -4.725   0.403  1.00  0.00         A
ATOM    495  HD2 ARG    32      24.022  -5.139   1.678  1.00  0.00         A
ATOM    496  NE  ARG    32      25.166  -6.724   0.974  1.00  0.00         A
ATOM    497  HE  ARG    32      25.891  -7.217   1.421  1.00  0.00         A
ATOM    498  CZ  ARG    32      24.369  -7.381   0.136  1.00  0.00         A
ATOM    499  NH1 ARG    32      23.397  -6.744  -0.505  1.00  0.00         A
ATOM    500 HH11 ARG    32      23.258  -5.763  -0.368  1.00  0.00         A
ATOM    501 HH12 ARG    32      22.787  -7.251  -1.122  1.00  0.00         A
ATOM    502  NH2 ARG    32      24.548  -8.678  -0.068  1.00  0.00         A
ATOM    503 HH21 ARG    32      25.287  -9.168   0.403  1.00  0.00         A
ATOM    504 HH22 ARG    32      23.936  -9.179  -0.689  1.00  0.00         A
ATOM    505  C   ARG    32      23.505  -5.343   4.116  1.00  0.00         A
ATOM    506  O   ARG    32      23.076  -6.361   3.577  1.00  0.00         A
ATOM    507  N   VAL    33      22.784  -4.228   4.295  1.00  0.00         A
ATOM    508  HN  VAL    33      23.222  -3.464   4.709  1.00  0.00         A
ATOM    509  CA  VAL    33      21.370  -4.079   3.915  1.00  0.00         A
ATOM    510  HA  VAL    33      21.033  -3.165   4.358  1.00  0.00         A
ATOM    511  CB  VAL    33      21.166  -3.938   2.383  1.00  0.00         A
ATOM    512  HB  VAL    33      20.175  -3.545   2.220  1.00  0.00         A
ATOM    513  CG1 VAL    33      22.154  -2.943   1.794  1.00  0.00         A
ATOM    514 HG11 VAL    33      23.160  -3.277   1.994  1.00  0.00         A
ATOM    515 HG12 VAL    33      22.000  -1.974   2.244  1.00  0.00         A
ATOM    516 HG13 VAL    33      22.003  -2.874   0.727  1.00  0.00         A
ATOM    517  CG2 VAL    33      21.255  -5.271   1.680  1.00  0.00         A
ATOM    518 HG21 VAL    33      21.217  -5.123   0.613  1.00  0.00         A
ATOM    519 HG22 VAL    33      20.429  -5.888   1.993  1.00  0.00         A
ATOM    520 HG23 VAL    33      22.182  -5.749   1.952  1.00  0.00         A
ATOM    521  C   VAL    33      20.498  -5.205   4.483  1.00  0.00         A
ATOM    522  O   VAL    33      20.941  -5.973   5.341  1.00  0.00         A
ATOM    523  N   LYS    34      19.244  -5.280   4.044  1.00  0.00         A
ATOM    524  HN  LYS    34      18.910  -4.606   3.415  1.00  0.00         A
ATOM    525  CA  LYS    34      18.362  -6.361   4.466  1.00  0.00         A
ATOM    526  HA  LYS    34      18.546  -6.539   5.514  1.00  0.00         A
ATOM    527  CB  LYS    34      16.881  -5.998   4.272  1.00  0.00         A
ATOM    528  HB1 LYS    34      16.291  -6.899   4.350  1.00  0.00         A
ATOM    529  HB2 LYS    34      16.755  -5.584   3.282  1.00  0.00         A
ATOM    530  CG  LYS    34      16.341  -4.987   5.277  1.00  0.00         A
ATOM    531  HG1 LYS    34      16.677  -5.265   6.266  1.00  0.00         A
ATOM    532  HG2 LYS    34      15.262  -5.006   5.245  1.00  0.00         A
ATOM    533  CD  LYS    34      16.812  -3.575   4.975  1.00  0.00         A
ATOM    534  HD1 LYS    34      16.416  -3.273   4.017  1.00  0.00         A
ATOM    535  HD2 LYS    34      17.891  -3.566   4.939  1.00  0.00         A
ATOM    536  CE  LYS    34      16.347  -2.592   6.034  1.00  0.00         A
ATOM    537  HE1 LYS    34      16.685  -1.603   5.760  1.00  0.00         A
ATOM    538  HE2 LYS    34      16.784  -2.869   6.981  1.00  0.00         A
ATOM    539  NZ  LYS    34      14.867  -2.573   6.175  1.00  0.00         A
ATOM    540  HZ1 LYS    34      14.419  -2.396   5.256  1.00  0.00         A
ATOM    541  HZ2 LYS    34      14.584  -1.822   6.835  1.00  0.00         A
ATOM    542  HZ3 LYS    34      14.526  -3.488   6.544  1.00  0.00         A
ATOM    543  C   LYS    34      18.696  -7.629   3.692  1.00  0.00         A
ATOM    544  O   LYS    34      17.876  -8.126   2.914  1.00  0.00         A
ATOM    545  N   ASP    35      19.919  -8.120   3.903  1.00  0.00         A
ATOM    546  HN  ASP    35      20.506  -7.645   4.534  1.00  0.00         A
ATOM    547  CA  ASP    35      20.448  -9.305   3.221  1.00  0.00         A
ATOM    548  HA  ASP    35      21.365  -9.568   3.714  1.00  0.00         A
ATOM    549  CB  ASP    35      19.486 -10.499   3.312  1.00  0.00         A
ATOM    550  HB1 ASP    35      19.849 -11.294   2.678  1.00  0.00         A
ATOM    551  HB2 ASP    35      18.508 -10.192   2.973  1.00  0.00         A
ATOM    552  CG  ASP    35      19.355 -11.035   4.725  1.00  0.00         A
ATOM    553  OD1 ASP    35      18.433 -10.603   5.455  1.00  0.00         A
ATOM    554  OD2 ASP    35      20.170 -11.898   5.114  1.00  0.00         A
ATOM    555  C   ASP    35      20.778  -8.981   1.774  1.00  0.00         A
ATOM    556  O   ASP    35      21.939  -9.032   1.374  1.00  0.00         A
ATOM    557  N   GLY    36      19.749  -8.641   1.013  1.00  0.00         A
ATOM    558  HN  GLY    36      18.850  -8.709   1.396  1.00  0.00         A
ATOM    559  CA  GLY    36      19.915  -8.163  -0.350  1.00  0.00         A
ATOM    560  HA1 GLY    36      20.422  -7.210  -0.321  1.00  0.00         A
ATOM    561  HA2 GLY    36      18.939  -8.020  -0.787  1.00  0.00         A
ATOM    562  C   GLY    36      20.704  -9.106  -1.233  1.00  0.00         A
ATOM    563  O   GLY    36      21.919  -8.962  -1.376  1.00  0.00         A
ATOM    564  N   TYR    37      20.022 -10.058  -1.846  1.00  0.00         A
ATOM    565  HN  TYR    37      19.053 -10.114  -1.724  1.00  0.00         A
ATOM    566  CA  TYR    37      20.690 -10.996  -2.727  1.00  0.00         A
ATOM    567  HA  TYR    37      21.624 -11.276  -2.263  1.00  0.00         A
ATOM    568  CB  TYR    37      19.846 -12.254  -2.955  1.00  0.00         A
ATOM    569  HB1 TYR    37      18.914 -11.976  -3.424  1.00  0.00         A
ATOM    570  HB2 TYR    37      19.641 -12.723  -2.004  1.00  0.00         A
ATOM    571  CG  TYR    37      20.532 -13.272  -3.844  1.00  0.00         A
ATOM    572  CD1 TYR    37      20.289 -13.311  -5.213  1.00  0.00         A
ATOM    573  HD1 TYR    37      19.591 -12.608  -5.643  1.00  0.00         A
ATOM    574  CD2 TYR    37      21.433 -14.185  -3.314  1.00  0.00         A
ATOM    575  HD2 TYR    37      21.630 -14.171  -2.254  1.00  0.00         A
ATOM    576  CE1 TYR    37      20.928 -14.229  -6.025  1.00  0.00         A
ATOM    577  HE1 TYR    37      20.726 -14.242  -7.086  1.00  0.00         A
ATOM    578  CE2 TYR    37      22.074 -15.108  -4.120  1.00  0.00         A
ATOM    579  HE2 TYR    37      22.772 -15.809  -3.688  1.00  0.00         A
ATOM    580  CZ  TYR    37      21.818 -15.125  -5.474  1.00  0.00         A
ATOM    581  OH  TYR    37      22.455 -16.044  -6.279  1.00  0.00         A
ATOM    582  HH  TYR    37      22.842 -15.591  -7.039  1.00  0.00         A
ATOM    583  C   TYR    37      20.985 -10.323  -4.055  1.00  0.00         A
ATOM    584  O   TYR    37      20.071  -9.964  -4.799  1.00  0.00         A
ATOM    585  N   VAL    38      22.261 -10.150  -4.342  1.00  0.00         A
ATOM    586  HN  VAL    38      22.940 -10.440  -3.696  1.00  0.00         A
ATOM    587  CA  VAL    38      22.683  -9.541  -5.587  1.00  0.00         A
ATOM    588  HA  VAL    38      21.807  -9.195  -6.113  1.00  0.00         A
ATOM    589  CB  VAL    38      23.630  -8.343  -5.346  1.00  0.00         A
ATOM    590  HB  VAL    38      24.646  -8.706  -5.385  1.00  0.00         A
ATOM    591  CG1 VAL    38      23.461  -7.309  -6.442  1.00  0.00         A
ATOM    592 HG11 VAL    38      23.722  -7.746  -7.393  1.00  0.00         A
ATOM    593 HG12 VAL    38      24.104  -6.464  -6.242  1.00  0.00         A
ATOM    594 HG13 VAL    38      22.431  -6.982  -6.465  1.00  0.00         A
ATOM    595  CG2 VAL    38      23.398  -7.716  -3.979  1.00  0.00         A
ATOM    596 HG21 VAL    38      23.566  -8.456  -3.210  1.00  0.00         A
ATOM    597 HG22 VAL    38      22.382  -7.355  -3.915  1.00  0.00         A
ATOM    598 HG23 VAL    38      24.083  -6.892  -3.840  1.00  0.00         A
ATOM    599  C   VAL    38      23.405 -10.587  -6.427  1.00  0.00         A
ATOM    600  O   VAL    38      24.226 -11.336  -5.899  1.00  0.00         A
ATOM    601  N   PRO    39      23.097 -10.681  -7.729  1.00  0.00         A
ATOM    602  CA  PRO    39      23.740 -11.652  -8.612  1.00  0.00         A
ATOM    603  HA  PRO    39      23.564 -12.664  -8.277  1.00  0.00         A
ATOM    604  CB  PRO    39      23.073 -11.436  -9.968  1.00  0.00         A
ATOM    605  HB1 PRO    39      22.835 -12.392 -10.410  1.00  0.00         A
ATOM    606  HB2 PRO    39      23.746 -10.898 -10.610  1.00  0.00         A
ATOM    607  CG  PRO    39      21.843 -10.646  -9.694  1.00  0.00         A
ATOM    608  HG1 PRO    39      21.004 -11.311  -9.550  1.00  0.00         A
ATOM    609  HG2 PRO    39      21.658  -9.980 -10.520  1.00  0.00         A
ATOM    610  CD  PRO    39      22.109  -9.859  -8.442  1.00  0.00         A
ATOM    611  HD1 PRO    39      21.206  -9.754  -7.861  1.00  0.00         A
ATOM    612  HD2 PRO    39      22.517  -8.890  -8.684  1.00  0.00         A
ATOM    613  C   PRO    39      25.241 -11.410  -8.715  1.00  0.00         A
ATOM    614  O   PRO    39      25.693 -10.452  -9.350  1.00  0.00         A
ATOM    615  N   GLN    40      26.000 -12.294  -8.094  1.00  0.00         A
ATOM    616  HN  GLN    40      25.570 -13.076  -7.694  1.00  0.00         A
ATOM    617  CA  GLN    40      27.449 -12.157  -8.010  1.00  0.00         A
ATOM    618  HA  GLN    40      27.681 -11.103  -8.038  1.00  0.00         A
ATOM    619  CB  GLN    40      27.961 -12.742  -6.695  1.00  0.00         A
ATOM    620  HB1 GLN    40      27.650 -12.102  -5.883  1.00  0.00         A
ATOM    621  HB2 GLN    40      29.037 -12.766  -6.733  1.00  0.00         A
ATOM    622  CG  GLN    40      27.462 -14.154  -6.412  1.00  0.00         A
ATOM    623  HG1 GLN    40      27.804 -14.805  -7.204  1.00  0.00         A
ATOM    624  HG2 GLN    40      26.383 -14.141  -6.402  1.00  0.00         A
ATOM    625  CD  GLN    40      27.949 -14.707  -5.084  1.00  0.00         A
ATOM    626  OE1 GLN    40      28.142 -15.914  -4.938  1.00  0.00         A
ATOM    627  NE2 GLN    40      28.126 -13.839  -4.099  1.00  0.00         A
ATOM    628 HE21 GLN    40      27.932 -12.894  -4.273  1.00  0.00         A
ATOM    629 HE22 GLN    40      28.440 -14.178  -3.235  1.00  0.00         A
ATOM    630  C   GLN    40      28.124 -12.835  -9.194  1.00  0.00         A
ATOM    631  O   GLN    40      29.076 -13.602  -9.044  1.00  0.00         A
ATOM    632  N   GLU    41      27.626 -12.523 -10.369  1.00  0.00         A
ATOM    633  HN  GLU    41      26.917 -11.856 -10.412  1.00  0.00         A
ATOM    634  CA  GLU    41      28.110 -13.120 -11.597  1.00  0.00         A
ATOM    635  HA  GLU    41      28.367 -14.148 -11.392  1.00  0.00         A
ATOM    636  CB  GLU    41      27.019 -13.077 -12.664  1.00  0.00         A
ATOM    637  HB1 GLU    41      27.355 -13.631 -13.527  1.00  0.00         A
ATOM    638  HB2 GLU    41      26.850 -12.050 -12.949  1.00  0.00         A
ATOM    639  CG  GLU    41      25.698 -13.667 -12.205  1.00  0.00         A
ATOM    640  HG1 GLU    41      25.384 -13.164 -11.302  1.00  0.00         A
ATOM    641  HG2 GLU    41      25.839 -14.718 -12.002  1.00  0.00         A
ATOM    642  CD  GLU    41      24.612 -13.518 -13.245  1.00  0.00         A
ATOM    643  OE1 GLU    41      23.992 -12.439 -13.314  1.00  0.00         A
ATOM    644  OE2 GLU    41      24.380 -14.479 -14.009  1.00  0.00         A
ATOM    645  C   GLU    41      29.349 -12.385 -12.085  1.00  0.00         A
ATOM    646  O   GLU    41      29.253 -11.444 -12.877  1.00  0.00         A
ATOM    647  N   GLU    42      30.502 -12.822 -11.595  1.00  0.00         A
ATOM    648  HN  GLU    42      30.491 -13.566 -10.970  1.00  0.00         A
ATOM    649  CA  GLU    42      31.782 -12.241 -11.951  1.00  0.00         A
ATOM    650  HA  GLU    42      32.544 -12.802 -11.435  1.00  0.00         A
ATOM    651  CB  GLU    42      32.039 -12.357 -13.447  1.00  0.00         A
ATOM    652  HB1 GLU    42      32.893 -11.757 -13.687  1.00  0.00         A
ATOM    653  HB2 GLU    42      31.182 -11.976 -13.978  1.00  0.00         A
ATOM    654  CG  GLU    42      32.304 -13.777 -13.925  1.00  0.00         A
ATOM    655  HG1 GLU    42      33.058 -14.216 -13.291  1.00  0.00         A
ATOM    656  HG2 GLU    42      32.671 -13.733 -14.932  1.00  0.00         A
ATOM    657  CD  GLU    42      31.076 -14.664 -13.897  1.00  0.00         A
ATOM    658  OE1 GLU    42      30.186 -14.483 -14.756  1.00  0.00         A
ATOM    659  OE2 GLU    42      31.004 -15.559 -13.028  1.00  0.00         A
ATOM    660  C   GLU    42      31.872 -10.787 -11.504  1.00  0.00         A
ATOM    661  O   GLU    42      31.741  -9.861 -12.310  1.00  0.00         A
ATOM    662  N   VAL    43      32.095 -10.600 -10.210  1.00  0.00         A
ATOM    663  HN  VAL    43      32.171 -11.382  -9.626  1.00  0.00         A
ATOM    664  CA  VAL    43      32.247  -9.270  -9.637  1.00  0.00         A
ATOM    665  HA  VAL    43      31.382  -8.695  -9.917  1.00  0.00         A
ATOM    666  CB  VAL    43      32.309  -9.329  -8.089  1.00  0.00         A
ATOM    667  HB  VAL    43      31.354  -9.687  -7.731  1.00  0.00         A
ATOM    668  CG1 VAL    43      33.372 -10.305  -7.628  1.00  0.00         A
ATOM    669 HG11 VAL    43      33.435 -10.288  -6.551  1.00  0.00         A
ATOM    670 HG12 VAL    43      34.323 -10.023  -8.052  1.00  0.00         A
ATOM    671 HG13 VAL    43      33.111 -11.297  -7.959  1.00  0.00         A
ATOM    672  CG2 VAL    43      32.550  -7.950  -7.489  1.00  0.00         A
ATOM    673 HG21 VAL    43      32.651  -8.037  -6.418  1.00  0.00         A
ATOM    674 HG22 VAL    43      31.714  -7.306  -7.720  1.00  0.00         A
ATOM    675 HG23 VAL    43      33.454  -7.530  -7.905  1.00  0.00         A
ATOM    676  C   VAL    43      33.496  -8.591 -10.209  1.00  0.00         A
ATOM    677  O   VAL    43      34.585  -9.173 -10.208  1.00  0.00         A
ATOM    678  N   PRO    44      33.335  -7.359 -10.728  1.00  0.00         A
ATOM    679  CA  PRO    44      34.397  -6.631 -11.437  1.00  0.00         A
ATOM    680  HA  PRO    44      34.634  -7.113 -12.372  1.00  0.00         A
ATOM    681  CB  PRO    44      33.783  -5.256 -11.723  1.00  0.00         A
ATOM    682  HB1 PRO    44      33.525  -5.187 -12.769  1.00  0.00         A
ATOM    683  HB2 PRO    44      34.496  -4.485 -11.475  1.00  0.00         A
ATOM    684  CG  PRO    44      32.571  -5.170 -10.861  1.00  0.00         A
ATOM    685  HG1 PRO    44      31.813  -4.587 -11.357  1.00  0.00         A
ATOM    686  HG2 PRO    44      32.826  -4.725  -9.911  1.00  0.00         A
ATOM    687  CD  PRO    44      32.094  -6.578 -10.664  1.00  0.00         A
ATOM    688  HD1 PRO    44      31.416  -6.868 -11.450  1.00  0.00         A
ATOM    689  HD2 PRO    44      31.621  -6.683  -9.699  1.00  0.00         A
ATOM    690  C   PRO    44      35.679  -6.490 -10.620  1.00  0.00         A
ATOM    691  O   PRO    44      35.779  -5.635  -9.736  1.00  0.00         A
ATOM    692  N   LEU    45      36.644  -7.358 -10.931  1.00  0.00         A
ATOM    693  HN  LEU    45      36.464  -8.017 -11.636  1.00  0.00         A
ATOM    694  CA  LEU    45      37.957  -7.379 -10.282  1.00  0.00         A
ATOM    695  HA  LEU    45      38.473  -8.251 -10.653  1.00  0.00         A
ATOM    696  CB  LEU    45      38.785  -6.147 -10.648  1.00  0.00         A
ATOM    697  HB1 LEU    45      39.701  -6.171 -10.079  1.00  0.00         A
ATOM    698  HB2 LEU    45      38.227  -5.265 -10.369  1.00  0.00         A
ATOM    699  CG  LEU    45      39.145  -6.044 -12.124  1.00  0.00         A
ATOM    700  HG  LEU    45      39.192  -7.043 -12.528  1.00  0.00         A
ATOM    701  CD1 LEU    45      38.075  -5.287 -12.890  1.00  0.00         A
ATOM    702 HD11 LEU    45      37.126  -5.788 -12.765  1.00  0.00         A
ATOM    703 HD12 LEU    45      38.334  -5.259 -13.938  1.00  0.00         A
ATOM    704 HD13 LEU    45      38.003  -4.279 -12.509  1.00  0.00         A
ATOM    705  CD2 LEU    45      40.507  -5.394 -12.301  1.00  0.00         A
ATOM    706 HD21 LEU    45      41.258  -5.989 -11.802  1.00  0.00         A
ATOM    707 HD22 LEU    45      40.491  -4.403 -11.874  1.00  0.00         A
ATOM    708 HD23 LEU    45      40.741  -5.329 -13.353  1.00  0.00         A
ATOM    709  C   LEU    45      37.848  -7.503  -8.770  1.00  0.00         A
ATOM    710  O   LEU    45      38.736  -7.068  -8.036  1.00  0.00         A
ATOM    711  N   TYR    46      36.754  -8.116  -8.330  1.00  0.00         A
ATOM    712  HN  TYR    46      36.135  -8.484  -8.990  1.00  0.00         A
ATOM    713  CA  TYR    46      36.445  -8.273  -6.912  1.00  0.00         A
ATOM    714  HA  TYR    46      35.412  -8.553  -6.840  1.00  0.00         A
ATOM    715  CB  TYR    46      37.299  -9.379  -6.288  1.00  0.00         A
ATOM    716  HB1 TYR    46      37.248  -9.293  -5.217  1.00  0.00         A
ATOM    717  HB2 TYR    46      38.324  -9.259  -6.606  1.00  0.00         A
ATOM    718  CG  TYR    46      36.854 -10.774  -6.668  1.00  0.00         A
ATOM    719  CD1 TYR    46      37.149 -11.310  -7.915  1.00  0.00         A
ATOM    720  HD1 TYR    46      37.711 -10.718  -8.621  1.00  0.00         A
ATOM    721  CD2 TYR    46      36.129 -11.554  -5.774  1.00  0.00         A
ATOM    722  HD2 TYR    46      35.892 -11.152  -4.801  1.00  0.00         A
ATOM    723  CE1 TYR    46      36.730 -12.581  -8.262  1.00  0.00         A
ATOM    724  HE1 TYR    46      36.969 -12.980  -9.237  1.00  0.00         A
ATOM    725  CE2 TYR    46      35.709 -12.825  -6.114  1.00  0.00         A
ATOM    726  HE2 TYR    46      35.147 -13.415  -5.405  1.00  0.00         A
ATOM    727  CZ  TYR    46      36.012 -13.335  -7.357  1.00  0.00         A
ATOM    728  OH  TYR    46      35.589 -14.600  -7.701  1.00  0.00         A
ATOM    729  HH  TYR    46      36.310 -15.067  -8.140  1.00  0.00         A
ATOM    730  C   TYR    46      36.607  -6.969  -6.158  1.00  0.00         A
ATOM    731  O   TYR    46      37.543  -6.791  -5.377  1.00  0.00         A
ATOM    732  N   GLU    47      35.676  -6.060  -6.393  1.00  0.00         A
ATOM    733  HN  GLU    47      34.948  -6.267  -7.002  1.00  0.00         A
ATOM    734  CA  GLU    47      35.718  -4.767  -5.762  1.00  0.00         A
ATOM    735  HA  GLU    47      36.736  -4.436  -5.823  1.00  0.00         A
ATOM    736  CB  GLU    47      34.826  -3.757  -6.490  1.00  0.00         A
ATOM    737  HB1 GLU    47      35.287  -3.508  -7.433  1.00  0.00         A
ATOM    738  HB2 GLU    47      34.756  -2.862  -5.890  1.00  0.00         A
ATOM    739  CG  GLU    47      33.413  -4.249  -6.767  1.00  0.00         A
ATOM    740  HG1 GLU    47      32.990  -4.626  -5.848  1.00  0.00         A
ATOM    741  HG2 GLU    47      33.458  -5.044  -7.497  1.00  0.00         A
ATOM    742  CD  GLU    47      32.516  -3.152  -7.301  1.00  0.00         A
ATOM    743  OE1 GLU    47      31.649  -2.669  -6.542  1.00  0.00         A
ATOM    744  OE2 GLU    47      32.680  -2.759  -8.475  1.00  0.00         A
ATOM    745  C   GLU    47      35.333  -4.863  -4.294  1.00  0.00         A
ATOM    746  O   GLU    47      34.177  -5.109  -3.944  1.00  0.00         A
ATOM    747  N   SER    48      36.321  -4.699  -3.446  1.00  0.00         A
ATOM    748  HN  SER    48      37.231  -4.601  -3.799  1.00  0.00         A
ATOM    749  CA  SER    48      36.109  -4.680  -2.012  1.00  0.00         A
ATOM    750  HA  SER    48      35.221  -5.248  -1.803  1.00  0.00         A
ATOM    751  CB  SER    48      37.302  -5.327  -1.310  1.00  0.00         A
ATOM    752  HB1 SER    48      37.095  -5.415  -0.254  1.00  0.00         A
ATOM    753  HB2 SER    48      38.180  -4.717  -1.456  1.00  0.00         A
ATOM    754  OG  SER    48      37.551  -6.621  -1.839  1.00  0.00         A
ATOM    755  HG  SER    48      36.765  -6.929  -2.310  1.00  0.00         A
ATOM    756  C   SER    48      35.899  -3.248  -1.533  1.00  0.00         A
ATOM    757  O   SER    48      35.385  -3.001  -0.445  1.00  0.00         A
ATOM    758  N   LYS    49      36.278  -2.306  -2.373  1.00  0.00         A
ATOM    759  HN  LYS    49      36.681  -2.568  -3.226  1.00  0.00         A
ATOM    760  CA  LYS    49      36.101  -0.898  -2.067  1.00  0.00         A
ATOM    761  HA  LYS    49      36.208  -0.773  -0.999  1.00  0.00         A
ATOM    762  CB  LYS    49      37.157  -0.050  -2.778  1.00  0.00         A
ATOM    763  HB1 LYS    49      36.953   0.993  -2.585  1.00  0.00         A
ATOM    764  HB2 LYS    49      37.088  -0.230  -3.840  1.00  0.00         A
ATOM    765  CG  LYS    49      38.582  -0.344  -2.340  1.00  0.00         A
ATOM    766  HG1 LYS    49      38.806  -1.381  -2.541  1.00  0.00         A
ATOM    767  HG2 LYS    49      38.672  -0.152  -1.282  1.00  0.00         A
ATOM    768  CD  LYS    49      39.574   0.531  -3.088  1.00  0.00         A
ATOM    769  HD1 LYS    49      39.384   1.566  -2.840  1.00  0.00         A
ATOM    770  HD2 LYS    49      39.436   0.383  -4.147  1.00  0.00         A
ATOM    771  CE  LYS    49      41.012   0.194  -2.730  1.00  0.00         A
ATOM    772  HE1 LYS    49      41.121   0.238  -1.656  1.00  0.00         A
ATOM    773  HE2 LYS    49      41.663   0.922  -3.188  1.00  0.00         A
ATOM    774  NZ  LYS    49      41.399  -1.162  -3.199  1.00  0.00         A
ATOM    775  HZ1 LYS    49      42.388  -1.359  -2.947  1.00  0.00         A
ATOM    776  HZ2 LYS    49      41.300  -1.227  -4.232  1.00  0.00         A
ATOM    777  HZ3 LYS    49      40.792  -1.881  -2.758  1.00  0.00         A
ATOM    778  C   LYS    49      34.709  -0.441  -2.478  1.00  0.00         A
ATOM    779  O   LYS    49      34.171  -0.887  -3.496  1.00  0.00         A
ATOM    780  N   GLY    50      34.125   0.433  -1.677  1.00  0.00         A
ATOM    781  HN  GLY    50      34.582   0.710  -0.853  1.00  0.00         A
ATOM    782  CA  GLY    50      32.829   0.992  -2.000  1.00  0.00         A
ATOM    783  HA1 GLY    50      32.207   0.976  -1.118  1.00  0.00         A
ATOM    784  HA2 GLY    50      32.367   0.393  -2.771  1.00  0.00         A
ATOM    785  C   GLY    50      32.957   2.416  -2.487  1.00  0.00         A
ATOM    786  O   GLY    50      31.957   3.113  -2.670  1.00  0.00         A
ATOM    787  N   LYS    51      34.205   2.840  -2.674  1.00  0.00         A
ATOM    788  HN  LYS    51      34.940   2.231  -2.456  1.00  0.00         A
ATOM    789  CA  LYS    51      34.532   4.169  -3.178  1.00  0.00         A
ATOM    790  HA  LYS    51      35.607   4.217  -3.278  1.00  0.00         A
ATOM    791  CB  LYS    51      33.904   4.400  -4.559  1.00  0.00         A
ATOM    792  HB1 LYS    51      32.830   4.439  -4.452  1.00  0.00         A
ATOM    793  HB2 LYS    51      34.163   3.573  -5.203  1.00  0.00         A
ATOM    794  CG  LYS    51      34.364   5.685  -5.226  1.00  0.00         A
ATOM    795  HG1 LYS    51      35.438   5.660  -5.329  1.00  0.00         A
ATOM    796  HG2 LYS    51      34.080   6.521  -4.606  1.00  0.00         A
ATOM    797  CD  LYS    51      33.739   5.856  -6.599  1.00  0.00         A
ATOM    798  HD1 LYS    51      32.666   5.909  -6.491  1.00  0.00         A
ATOM    799  HD2 LYS    51      34.000   5.005  -7.212  1.00  0.00         A
ATOM    800  CE  LYS    51      34.231   7.123  -7.276  1.00  0.00         A
ATOM    801  HE1 LYS    51      33.974   7.970  -6.659  1.00  0.00         A
ATOM    802  HE2 LYS    51      33.743   7.216  -8.234  1.00  0.00         A
ATOM    803  NZ  LYS    51      35.702   7.105  -7.486  1.00  0.00         A
ATOM    804  HZ1 LYS    51      35.965   6.335  -8.132  1.00  0.00         A
ATOM    805  HZ2 LYS    51      36.196   6.960  -6.582  1.00  0.00         A
ATOM    806  HZ3 LYS    51      36.015   8.007  -7.894  1.00  0.00         A
ATOM    807  C   LYS    51      34.098   5.255  -2.193  1.00  0.00         A
ATOM    808  O   LYS    51      33.072   5.916  -2.385  1.00  0.00         A
ATOM    809  N   GLN    52      34.898   5.411  -1.135  1.00  0.00         A
ATOM    810  HN  GLN    52      35.653   4.792  -1.029  1.00  0.00         A
ATOM    811  CA  GLN    52      34.706   6.453  -0.121  1.00  0.00         A
ATOM    812  HA  GLN    52      35.551   6.404   0.550  1.00  0.00         A
ATOM    813  CB  GLN    52      34.677   7.847  -0.759  1.00  0.00         A
ATOM    814  HB1 GLN    52      34.555   8.585   0.020  1.00  0.00         A
ATOM    815  HB2 GLN    52      33.833   7.904  -1.431  1.00  0.00         A
ATOM    816  CG  GLN    52      35.931   8.189  -1.546  1.00  0.00         A
ATOM    817  HG1 GLN    52      36.036   7.483  -2.358  1.00  0.00         A
ATOM    818  HG2 GLN    52      36.785   8.112  -0.890  1.00  0.00         A
ATOM    819  CD  GLN    52      35.889   9.590  -2.124  1.00  0.00         A
ATOM    820  OE1 GLN    52      36.338  10.549  -1.496  1.00  0.00         A
ATOM    821  NE2 GLN    52      35.335   9.720  -3.318  1.00  0.00         A
ATOM    822 HE21 GLN    52      34.986   8.918  -3.757  1.00  0.00         A
ATOM    823 HE22 GLN    52      35.297  10.617  -3.719  1.00  0.00         A
ATOM    824  C   GLN    52      33.437   6.229   0.699  1.00  0.00         A
ATOM    825  O   GLN    52      32.322   6.405   0.208  1.00  0.00         A
ATOM    826  N   PHE    53      33.614   5.842   1.954  1.00  0.00         A
ATOM    827  HN  PHE    53      34.524   5.662   2.277  1.00  0.00         A
ATOM    828  CA  PHE    53      32.493   5.687   2.871  1.00  0.00         A
ATOM    829  HA  PHE    53      31.584   5.773   2.294  1.00  0.00         A
ATOM    830  CB  PHE    53      32.518   4.319   3.553  1.00  0.00         A
ATOM    831  HB1 PHE    53      31.877   4.345   4.422  1.00  0.00         A
ATOM    832  HB2 PHE    53      33.528   4.100   3.865  1.00  0.00         A
ATOM    833  CG  PHE    53      32.057   3.199   2.669  1.00  0.00         A
ATOM    834  CD1 PHE    53      30.722   3.090   2.315  1.00  0.00         A
ATOM    835  HD1 PHE    53      30.016   3.823   2.677  1.00  0.00         A
ATOM    836  CD2 PHE    53      32.951   2.255   2.199  1.00  0.00         A
ATOM    837  HD2 PHE    53      33.993   2.329   2.471  1.00  0.00         A
ATOM    838  CE1 PHE    53      30.289   2.061   1.503  1.00  0.00         A
ATOM    839  HE1 PHE    53      29.246   1.987   1.234  1.00  0.00         A
ATOM    840  CE2 PHE    53      32.524   1.223   1.387  1.00  0.00         A
ATOM    841  HE2 PHE    53      33.231   0.492   1.024  1.00  0.00         A
ATOM    842  CZ  PHE    53      31.191   1.127   1.040  1.00  0.00         A
ATOM    843  HZ  PHE    53      30.856   0.321   0.404  1.00  0.00         A
ATOM    844  C   PHE    53      32.507   6.787   3.920  1.00  0.00         A
ATOM    845  O   PHE    53      32.869   6.559   5.078  1.00  0.00         A
ATOM    846  N   VAL    54      32.119   7.982   3.511  1.00  0.00         A
ATOM    847  HN  VAL    54      31.864   8.109   2.569  1.00  0.00         A
ATOM    848  CA  VAL    54      32.051   9.110   4.423  1.00  0.00         A
ATOM    849  HA  VAL    54      32.823   8.982   5.168  1.00  0.00         A
ATOM    850  CB  VAL    54      32.289  10.452   3.695  1.00  0.00         A
ATOM    851  HB  VAL    54      31.429  10.659   3.075  1.00  0.00         A
ATOM    852  CG1 VAL    54      32.440  11.592   4.692  1.00  0.00         A
ATOM    853 HG11 VAL    54      33.285  11.396   5.336  1.00  0.00         A
ATOM    854 HG12 VAL    54      31.544  11.671   5.289  1.00  0.00         A
ATOM    855 HG13 VAL    54      32.601  12.517   4.159  1.00  0.00         A
ATOM    856  CG2 VAL    54      33.513  10.363   2.795  1.00  0.00         A
ATOM    857 HG21 VAL    54      34.382  10.131   3.393  1.00  0.00         A
ATOM    858 HG22 VAL    54      33.662  11.309   2.297  1.00  0.00         A
ATOM    859 HG23 VAL    54      33.364   9.588   2.059  1.00  0.00         A
ATOM    860  C   VAL    54      30.692   9.127   5.115  1.00  0.00         A
ATOM    861  O   VAL    54      29.829   9.957   4.818  1.00  0.00         A
ATOM    862  N   ALA    55      30.497   8.177   6.016  1.00  0.00         A
ATOM    863  HN  ALA    55      31.214   7.530   6.190  1.00  0.00         A
ATOM    864  CA  ALA    55      29.258   8.071   6.760  1.00  0.00         A
ATOM    865  HA  ALA    55      28.472   8.511   6.165  1.00  0.00         A
ATOM    866  CB  ALA    55      28.912   6.611   7.006  1.00  0.00         A
ATOM    867  HB1 ALA    55      29.644   6.175   7.668  1.00  0.00         A
ATOM    868  HB2 ALA    55      28.914   6.079   6.066  1.00  0.00         A
ATOM    869  HB3 ALA    55      27.933   6.544   7.456  1.00  0.00         A
ATOM    870  C   ALA    55      29.369   8.830   8.072  1.00  0.00         A
ATOM    871  O   ALA    55      30.166   8.472   8.940  1.00  0.00         A
ATOM    872  N   GLN    56      28.585   9.886   8.204  1.00  0.00         A
ATOM    873  HN  GLN    56      27.948  10.104   7.489  1.00  0.00         A
ATOM    874  CA  GLN    56      28.646  10.732   9.384  1.00  0.00         A
ATOM    875  HA  GLN    56      28.980  10.123  10.210  1.00  0.00         A
ATOM    876  CB  GLN    56      29.652  11.863   9.161  1.00  0.00         A
ATOM    877  HB1 GLN    56      30.634  11.433   9.040  1.00  0.00         A
ATOM    878  HB2 GLN    56      29.654  12.504  10.030  1.00  0.00         A
ATOM    879  CG  GLN    56      29.355  12.716   7.939  1.00  0.00         A
ATOM    880  HG1 GLN    56      28.417  13.230   8.093  1.00  0.00         A
ATOM    881  HG2 GLN    56      29.275  12.070   7.079  1.00  0.00         A
ATOM    882  CD  GLN    56      30.436  13.744   7.673  1.00  0.00         A
ATOM    883  OE1 GLN    56      31.111  14.205   8.593  1.00  0.00         A
ATOM    884  NE2 GLN    56      30.607  14.116   6.415  1.00  0.00         A
ATOM    885 HE21 GLN    56      30.033  13.715   5.729  1.00  0.00         A
ATOM    886 HE22 GLN    56      31.301  14.783   6.220  1.00  0.00         A
ATOM    887  C   GLN    56      27.270  11.294   9.716  1.00  0.00         A
ATOM    888  O   GLN    56      27.144  12.318  10.386  1.00  0.00         A
ATOM    889  N   ARG    57      26.239  10.612   9.243  1.00  0.00         A
ATOM    890  HN  ARG    57      26.405   9.812   8.698  1.00  0.00         A
ATOM    891  CA  ARG    57      24.867  11.016   9.506  1.00  0.00         A
ATOM    892  HA  ARG    57      24.864  11.641  10.386  1.00  0.00         A
ATOM    893  CB  ARG    57      24.315  11.813   8.316  1.00  0.00         A
ATOM    894  HB1 ARG    57      24.162  11.138   7.488  1.00  0.00         A
ATOM    895  HB2 ARG    57      25.043  12.558   8.030  1.00  0.00         A
ATOM    896  CG  ARG    57      23.000  12.520   8.603  1.00  0.00         A
ATOM    897  HG1 ARG    57      23.147  13.215   9.416  1.00  0.00         A
ATOM    898  HG2 ARG    57      22.261  11.785   8.886  1.00  0.00         A
ATOM    899  CD  ARG    57      22.496  13.280   7.390  1.00  0.00         A
ATOM    900  HD1 ARG    57      22.362  12.584   6.575  1.00  0.00         A
ATOM    901  HD2 ARG    57      23.230  14.022   7.114  1.00  0.00         A
ATOM    902  NE  ARG    57      21.225  13.946   7.659  1.00  0.00         A
ATOM    903  HE  ARG    57      20.755  13.700   8.487  1.00  0.00         A
ATOM    904  CZ  ARG    57      20.671  14.851   6.855  1.00  0.00         A
ATOM    905  NH1 ARG    57      21.277  15.212   5.729  1.00  0.00         A
ATOM    906 HH11 ARG    57      22.160  14.807   5.476  1.00  0.00         A
ATOM    907 HH12 ARG    57      20.852  15.890   5.121  1.00  0.00         A
ATOM    908  NH2 ARG    57      19.507  15.396   7.178  1.00  0.00         A
ATOM    909 HH21 ARG    57      19.040  15.127   8.026  1.00  0.00         A
ATOM    910 HH22 ARG    57      19.091  16.084   6.580  1.00  0.00         A
ATOM    911  C   ARG    57      24.018   9.776   9.772  1.00  0.00         A
ATOM    912  O   ARG    57      22.835   9.720   9.428  1.00  0.00         A
ATOM    913  N   GLN    58      24.651   8.783  10.395  1.00  0.00         A
ATOM    914  HN  GLN    58      25.576   8.925  10.687  1.00  0.00         A
ATOM    915  CA  GLN    58      24.026   7.491  10.661  1.00  0.00         A
ATOM    916  HA  GLN    58      24.784   6.848  11.084  1.00  0.00         A
ATOM    917  CB  GLN    58      22.878   7.627  11.667  1.00  0.00         A
ATOM    918  HB1 GLN    58      22.087   8.208  11.217  1.00  0.00         A
ATOM    919  HB2 GLN    58      23.240   8.146  12.542  1.00  0.00         A
ATOM    920  CG  GLN    58      22.298   6.293  12.109  1.00  0.00         A
ATOM    921  HG1 GLN    58      23.097   5.681  12.501  1.00  0.00         A
ATOM    922  HG2 GLN    58      21.859   5.803  11.252  1.00  0.00         A
ATOM    923  CD  GLN    58      21.236   6.442  13.175  1.00  0.00         A
ATOM    924  OE1 GLN    58      20.049   6.585  12.876  1.00  0.00         A
ATOM    925  NE2 GLN    58      21.653   6.412  14.428  1.00  0.00         A
ATOM    926 HE21 GLN    58      22.614   6.296  14.593  1.00  0.00         A
ATOM    927 HE22 GLN    58      20.987   6.500  15.143  1.00  0.00         A
ATOM    928  C   GLN    58      23.539   6.863   9.359  1.00  0.00         A
ATOM    929  O   GLN    58      22.343   6.853   9.059  1.00  0.00         A
ATOM    930  N   ALA    59      24.484   6.357   8.580  1.00  0.00         A
ATOM    931  HN  ALA    59      25.419   6.399   8.876  1.00  0.00         A
ATOM    932  CA  ALA    59      24.175   5.740   7.301  1.00  0.00         A
ATOM    933  HA  ALA    59      23.497   6.394   6.773  1.00  0.00         A
ATOM    934  CB  ALA    59      25.437   5.591   6.465  1.00  0.00         A
ATOM    935  HB1 ALA    59      25.182   5.178   5.500  1.00  0.00         A
ATOM    936  HB2 ALA    59      26.127   4.930   6.969  1.00  0.00         A
ATOM    937  HB3 ALA    59      25.897   6.559   6.333  1.00  0.00         A
ATOM    938  C   ALA    59      23.500   4.389   7.497  1.00  0.00         A
ATOM    939  O   ALA    59      24.165   3.354   7.581  1.00  0.00         A
ATOM    940  N   GLY    60      22.182   4.416   7.596  1.00  0.00         A
ATOM    941  HN  GLY    60      21.720   5.279   7.593  1.00  0.00         A
ATOM    942  CA  GLY    60      21.419   3.196   7.704  1.00  0.00         A
ATOM    943  HA1 GLY    60      20.611   3.345   8.405  1.00  0.00         A
ATOM    944  HA2 GLY    60      22.062   2.409   8.065  1.00  0.00         A
ATOM    945  C   GLY    60      20.844   2.792   6.369  1.00  0.00         A
ATOM    946  O   GLY    60      20.682   3.630   5.481  1.00  0.00         A
ATOM    947  N   VAL    61      20.540   1.515   6.217  1.00  0.00         A
ATOM    948  HN  VAL    61      20.668   0.899   6.967  1.00  0.00         A
ATOM    949  CA  VAL    61      20.003   1.015   4.962  1.00  0.00         A
ATOM    950  HA  VAL    61      20.517   1.528   4.163  1.00  0.00         A
ATOM    951  CB  VAL    61      20.250  -0.504   4.793  1.00  0.00         A
ATOM    952  HB  VAL    61      21.312  -0.662   4.671  1.00  0.00         A
ATOM    953  CG1 VAL    61      19.793  -1.285   6.018  1.00  0.00         A
ATOM    954 HG11 VAL    61      20.222  -0.847   6.906  1.00  0.00         A
ATOM    955 HG12 VAL    61      20.119  -2.311   5.932  1.00  0.00         A
ATOM    956 HG13 VAL    61      18.716  -1.253   6.085  1.00  0.00         A
ATOM    957  CG2 VAL    61      19.550  -1.015   3.541  1.00  0.00         A
ATOM    958 HG21 VAL    61      19.972  -0.536   2.671  1.00  0.00         A
ATOM    959 HG22 VAL    61      18.496  -0.786   3.602  1.00  0.00         A
ATOM    960 HG23 VAL    61      19.681  -2.083   3.465  1.00  0.00         A
ATOM    961  C   VAL    61      18.510   1.317   4.847  1.00  0.00         A
ATOM    962  O   VAL    61      17.716   0.892   5.688  1.00  0.00         A
ATOM    963  N   PRO    62      18.119   2.083   3.814  1.00  0.00         A
ATOM    964  CA  PRO    62      16.717   2.424   3.566  1.00  0.00         A
ATOM    965  HA  PRO    62      16.337   3.103   4.315  1.00  0.00         A
ATOM    966  CB  PRO    62      16.751   3.124   2.205  1.00  0.00         A
ATOM    967  HB1 PRO    62      16.014   3.912   2.182  1.00  0.00         A
ATOM    968  HB2 PRO    62      16.544   2.407   1.424  1.00  0.00         A
ATOM    969  CG  PRO    62      18.132   3.667   2.095  1.00  0.00         A
ATOM    970  HG1 PRO    62      18.186   4.636   2.571  1.00  0.00         A
ATOM    971  HG2 PRO    62      18.417   3.743   1.056  1.00  0.00         A
ATOM    972  CD  PRO    62      19.018   2.685   2.809  1.00  0.00         A
ATOM    973  HD1 PRO    62      19.840   3.197   3.286  1.00  0.00         A
ATOM    974  HD2 PRO    62      19.383   1.937   2.121  1.00  0.00         A
ATOM    975  C   PRO    62      15.827   1.186   3.503  1.00  0.00         A
ATOM    976  O   PRO    62      16.121   0.236   2.772  1.00  0.00         A
ATOM    977  N   PRO    63      14.742   1.169   4.287  1.00  0.00         A
ATOM    978  CA  PRO    63      13.797   0.061   4.287  1.00  0.00         A
ATOM    979  HA  PRO    63      14.299  -0.881   4.403  1.00  0.00         A
ATOM    980  CB  PRO    63      12.932   0.319   5.511  1.00  0.00         A
ATOM    981  HB1 PRO    63      13.320  -0.240   6.345  1.00  0.00         A
ATOM    982  HB2 PRO    63      11.923   0.008   5.303  1.00  0.00         A
ATOM    983  CG  PRO    63      13.017   1.785   5.751  1.00  0.00         A
ATOM    984  HG1 PRO    63      12.933   1.981   6.806  1.00  0.00         A
ATOM    985  HG2 PRO    63      12.231   2.292   5.210  1.00  0.00         A
ATOM    986  CD  PRO    63      14.364   2.222   5.247  1.00  0.00         A
ATOM    987  HD1 PRO    63      15.072   2.271   6.061  1.00  0.00         A
ATOM    988  HD2 PRO    63      14.288   3.179   4.756  1.00  0.00         A
ATOM    989  C   PRO    63      12.950   0.024   3.022  1.00  0.00         A
ATOM    990  O   PRO    63      11.826   0.515   3.003  1.00  0.00         A
ATOM    991  N   GLY    64      13.514  -0.556   1.971  1.00  0.00         A
ATOM    992  HN  GLY    64      14.423  -0.906   2.057  1.00  0.00         A
ATOM    993  CA  GLY    64      12.819  -0.661   0.701  1.00  0.00         A
ATOM    994  HA1 GLY    64      11.881  -1.172   0.856  1.00  0.00         A
ATOM    995  HA2 GLY    64      13.424  -1.237   0.017  1.00  0.00         A
ATOM    996  C   GLY    64      12.545   0.698   0.091  1.00  0.00         A
ATOM    997  O   GLY    64      13.347   1.215  -0.689  1.00  0.00         A
ATOM    998  N   MET    65      11.409   1.270   0.445  1.00  0.00         A
ATOM    999  HN  MET    65      10.782   0.768   1.015  1.00  0.00         A
ATOM   1000  CA  MET    65      11.069   2.624   0.048  1.00  0.00         A
ATOM   1001  HA  MET    65      11.850   2.983  -0.605  1.00  0.00         A
ATOM   1002  CB  MET    65       9.735   2.659  -0.700  1.00  0.00         A
ATOM   1003  HB1 MET    65       9.409   3.685  -0.788  1.00  0.00         A
ATOM   1004  HB2 MET    65       9.001   2.104  -0.134  1.00  0.00         A
ATOM   1005  CG  MET    65       9.812   2.062  -2.095  1.00  0.00         A
ATOM   1006  HG1 MET    65      10.117   1.029  -2.011  1.00  0.00         A
ATOM   1007  HG2 MET    65      10.549   2.608  -2.664  1.00  0.00         A
ATOM   1008  SD  MET    65       8.239   2.129  -2.974  1.00  0.00         A
ATOM   1009  CE  MET    65       8.733   1.491  -4.574  1.00  0.00         A
ATOM   1010  HE1 MET    65       7.877   1.466  -5.231  1.00  0.00         A
ATOM   1011  HE2 MET    65       9.127   0.493  -4.459  1.00  0.00         A
ATOM   1012  HE3 MET    65       9.493   2.131  -4.998  1.00  0.00         A
ATOM   1013  C   MET    65      11.015   3.513   1.280  1.00  0.00         A
ATOM   1014  O   MET    65       9.951   3.712   1.871  1.00  0.00         A
ATOM   1015  N   CYS    66      12.174   4.031   1.667  1.00  0.00         A
ATOM   1016  HN  CYS    66      12.972   3.869   1.119  1.00  0.00         A
ATOM   1017  CA  CYS    66      12.298   4.843   2.869  1.00  0.00         A
ATOM   1018  HA  CYS    66      12.021   4.228   3.711  1.00  0.00         A
ATOM   1019  CB  CYS    66      13.747   5.300   3.043  1.00  0.00         A
ATOM   1020  HB1 CYS    66      14.361   4.443   3.272  1.00  0.00         A
ATOM   1021  HB2 CYS    66      13.800   6.003   3.861  1.00  0.00         A
ATOM   1022  SG  CYS    66      14.444   6.104   1.584  1.00  0.00         A
ATOM   1023  HG  CYS    66      14.840   5.156   0.743  1.00  0.00         A
ATOM   1024  C   CYS    66      11.366   6.050   2.812  1.00  0.00         A
ATOM   1025  O   CYS    66      11.331   6.776   1.813  1.00  0.00         A
ATOM   1026  N   PRO    67      10.611   6.298   3.893  1.00  0.00         A
ATOM   1027  CA  PRO    67       9.629   7.369   3.923  1.00  0.00         A
ATOM   1028  HA  PRO    67       9.035   7.364   3.027  1.00  0.00         A
ATOM   1029  CB  PRO    67       8.743   7.038   5.124  1.00  0.00         A
ATOM   1030  HB1 PRO    67       7.801   6.643   4.774  1.00  0.00         A
ATOM   1031  HB2 PRO    67       8.570   7.935   5.692  1.00  0.00         A
ATOM   1032  CG  PRO    67       9.473   6.029   5.946  1.00  0.00         A
ATOM   1033  HG1 PRO    67       8.817   5.197   6.158  1.00  0.00         A
ATOM   1034  HG2 PRO    67       9.799   6.484   6.868  1.00  0.00         A
ATOM   1035  CD  PRO    67      10.666   5.557   5.162  1.00  0.00         A
ATOM   1036  HD1 PRO    67      10.596   4.495   4.989  1.00  0.00         A
ATOM   1037  HD2 PRO    67      11.570   5.793   5.696  1.00  0.00         A
ATOM   1038  C   PRO    67      10.263   8.746   4.079  1.00  0.00         A
ATOM   1039  O   PRO    67       9.569   9.750   4.234  1.00  0.00         A
ATOM   1040  N   LEU    68      11.581   8.787   4.023  1.00  0.00         A
ATOM   1041  HN  LEU    68      12.074   7.950   3.926  1.00  0.00         A
ATOM   1042  CA  LEU    68      12.307  10.044   4.106  1.00  0.00         A
ATOM   1043  HA  LEU    68      11.628  10.782   4.505  1.00  0.00         A
ATOM   1044  CB  LEU    68      13.527   9.931   5.031  1.00  0.00         A
ATOM   1045  HB1 LEU    68      14.144  10.805   4.880  1.00  0.00         A
ATOM   1046  HB2 LEU    68      14.094   9.060   4.733  1.00  0.00         A
ATOM   1047  CG  LEU    68      13.228   9.813   6.530  1.00  0.00         A
ATOM   1048  HG  LEU    68      12.470  10.534   6.792  1.00  0.00         A
ATOM   1049  CD1 LEU    68      12.695   8.434   6.879  1.00  0.00         A
ATOM   1050 HD11 LEU    68      11.782   8.251   6.333  1.00  0.00         A
ATOM   1051 HD12 LEU    68      12.498   8.383   7.940  1.00  0.00         A
ATOM   1052 HD13 LEU    68      13.429   7.687   6.614  1.00  0.00         A
ATOM   1053  CD2 LEU    68      14.473  10.125   7.345  1.00  0.00         A
ATOM   1054 HD21 LEU    68      15.263   9.440   7.074  1.00  0.00         A
ATOM   1055 HD22 LEU    68      14.250  10.021   8.396  1.00  0.00         A
ATOM   1056 HD23 LEU    68      14.790  11.138   7.142  1.00  0.00         A
ATOM   1057  C   LEU    68      12.755  10.496   2.723  1.00  0.00         A
ATOM   1058  O   LEU    68      13.043  11.670   2.510  1.00  0.00         A
ATOM   1059  N   LEU    69      12.816   9.563   1.782  1.00  0.00         A
ATOM   1060  HN  LEU    69      12.573   8.639   2.003  1.00  0.00         A
ATOM   1061  CA  LEU    69      13.233   9.890   0.426  1.00  0.00         A
ATOM   1062  HA  LEU    69      13.441  10.939   0.394  1.00  0.00         A
ATOM   1063  CB  LEU    69      14.502   9.119   0.043  1.00  0.00         A
ATOM   1064  HB1 LEU    69      14.759   9.375  -0.974  1.00  0.00         A
ATOM   1065  HB2 LEU    69      14.280   8.063   0.084  1.00  0.00         A
ATOM   1066  CG  LEU    69      15.727   9.387   0.927  1.00  0.00         A
ATOM   1067  HG  LEU    69      15.493   9.118   1.947  1.00  0.00         A
ATOM   1068  CD1 LEU    69      16.903   8.537   0.475  1.00  0.00         A
ATOM   1069 HD11 LEU    69      17.757   8.743   1.103  1.00  0.00         A
ATOM   1070 HD12 LEU    69      17.145   8.773  -0.550  1.00  0.00         A
ATOM   1071 HD13 LEU    69      16.643   7.492   0.552  1.00  0.00         A
ATOM   1072  CD2 LEU    69      16.101  10.862   0.900  1.00  0.00         A
ATOM   1073 HD21 LEU    69      16.972  11.023   1.518  1.00  0.00         A
ATOM   1074 HD22 LEU    69      15.278  11.450   1.277  1.00  0.00         A
ATOM   1075 HD23 LEU    69      16.321  11.158  -0.115  1.00  0.00         A
ATOM   1076  C   LEU    69      12.122   9.594  -0.563  1.00  0.00         A
ATOM   1077  O   LEU    69      11.636  10.485  -1.254  1.00  0.00         A
ATOM   1078  N   ALA    70      11.712   8.341  -0.599  1.00  0.00         A
ATOM   1079  HN  ALA    70      12.114   7.700   0.021  1.00  0.00         A
ATOM   1080  CA  ALA    70      10.682   7.888  -1.527  1.00  0.00         A
ATOM   1081  HA  ALA    70      11.008   8.129  -2.529  1.00  0.00         A
ATOM   1082  CB  ALA    70      10.514   6.379  -1.433  1.00  0.00         A
ATOM   1083  HB1 ALA    70       9.801   6.048  -2.173  1.00  0.00         A
ATOM   1084  HB2 ALA    70      10.157   6.118  -0.447  1.00  0.00         A
ATOM   1085  HB3 ALA    70      11.466   5.899  -1.609  1.00  0.00         A
ATOM   1086  C   ALA    70       9.354   8.588  -1.259  1.00  0.00         A
ATOM   1087  O   ALA    70       8.747   9.159  -2.167  1.00  0.00         A
ATOM   1088  N   ALA    71       8.918   8.550  -0.003  1.00  0.00         A
ATOM   1089  HN  ALA    71       9.449   8.077   0.669  1.00  0.00         A
ATOM   1090  CA  ALA    71       7.664   9.182   0.395  1.00  0.00         A
ATOM   1091  HA  ALA    71       6.873   8.743  -0.186  1.00  0.00         A
ATOM   1092  CB  ALA    71       7.379   8.920   1.864  1.00  0.00         A
ATOM   1093  HB1 ALA    71       7.312   7.856   2.034  1.00  0.00         A
ATOM   1094  HB2 ALA    71       6.447   9.389   2.139  1.00  0.00         A
ATOM   1095  HB3 ALA    71       8.181   9.331   2.466  1.00  0.00         A
ATOM   1096  C   ALA    71       7.696  10.677   0.126  1.00  0.00         A
ATOM   1097  O   ALA    71       6.732  11.251  -0.384  1.00  0.00         A
ATOM   1098  N   GLU    72       8.817  11.296   0.458  1.00  0.00         A
ATOM   1099  HN  GLU    72       9.549  10.773   0.838  1.00  0.00         A
ATOM   1100  CA  GLU    72       8.986  12.727   0.265  1.00  0.00         A
ATOM   1101  HA  GLU    72       8.148  13.219   0.736  1.00  0.00         A
ATOM   1102  CB  GLU    72      10.275  13.216   0.927  1.00  0.00         A
ATOM   1103  HB1 GLU    72      10.488  14.216   0.579  1.00  0.00         A
ATOM   1104  HB2 GLU    72      11.085  12.563   0.637  1.00  0.00         A
ATOM   1105  CG  GLU    72      10.203  13.244   2.444  1.00  0.00         A
ATOM   1106  HG1 GLU    72      11.140  13.617   2.830  1.00  0.00         A
ATOM   1107  HG2 GLU    72      10.040  12.238   2.803  1.00  0.00         A
ATOM   1108  CD  GLU    72       9.081  14.128   2.952  1.00  0.00         A
ATOM   1109  OE1 GLU    72       9.033  15.317   2.573  1.00  0.00         A
ATOM   1110  OE2 GLU    72       8.244  13.642   3.739  1.00  0.00         A
ATOM   1111  C   GLU    72       8.987  13.084  -1.214  1.00  0.00         A
ATOM   1112  O   GLU    72       8.289  14.003  -1.626  1.00  0.00         A
ATOM   1113  N   SER    73       9.750  12.342  -2.012  1.00  0.00         A
ATOM   1114  HN  SER    73      10.267  11.599  -1.631  1.00  0.00         A
ATOM   1115  CA  SER    73       9.840  12.613  -3.442  1.00  0.00         A
ATOM   1116  HA  SER    73      10.175  13.633  -3.559  1.00  0.00         A
ATOM   1117  CB  SER    73      10.853  11.678  -4.113  1.00  0.00         A
ATOM   1118  HB1 SER    73      10.475  10.666  -4.087  1.00  0.00         A
ATOM   1119  HB2 SER    73      11.793  11.724  -3.582  1.00  0.00         A
ATOM   1120  OG  SER    73      11.073  12.048  -5.466  1.00  0.00         A
ATOM   1121  HG  SER    73      11.863  11.603  -5.797  1.00  0.00         A
ATOM   1122  C   SER    73       8.471  12.473  -4.100  1.00  0.00         A
ATOM   1123  O   SER    73       8.090  13.291  -4.935  1.00  0.00         A
ATOM   1124  N   LYS    74       7.721  11.454  -3.697  1.00  0.00         A
ATOM   1125  HN  LYS    74       8.079  10.835  -3.025  1.00  0.00         A
ATOM   1126  CA  LYS    74       6.379  11.238  -4.225  1.00  0.00         A
ATOM   1127  HA  LYS    74       6.449  11.179  -5.301  1.00  0.00         A
ATOM   1128  CB  LYS    74       5.800   9.927  -3.684  1.00  0.00         A
ATOM   1129  HB1 LYS    74       5.703  10.005  -2.612  1.00  0.00         A
ATOM   1130  HB2 LYS    74       6.483   9.124  -3.917  1.00  0.00         A
ATOM   1131  CG  LYS    74       4.436   9.574  -4.262  1.00  0.00         A
ATOM   1132  HG1 LYS    74       4.544   9.392  -5.321  1.00  0.00         A
ATOM   1133  HG2 LYS    74       3.765  10.406  -4.106  1.00  0.00         A
ATOM   1134  CD  LYS    74       3.845   8.335  -3.606  1.00  0.00         A
ATOM   1135  HD1 LYS    74       2.856   8.168  -4.005  1.00  0.00         A
ATOM   1136  HD2 LYS    74       3.779   8.502  -2.542  1.00  0.00         A
ATOM   1137  CE  LYS    74       4.694   7.097  -3.856  1.00  0.00         A
ATOM   1138  HE1 LYS    74       5.686   7.271  -3.466  1.00  0.00         A
ATOM   1139  HE2 LYS    74       4.751   6.925  -4.920  1.00  0.00         A
ATOM   1140  NZ  LYS    74       4.123   5.888  -3.204  1.00  0.00         A
ATOM   1141  HZ1 LYS    74       4.053   6.033  -2.177  1.00  0.00         A
ATOM   1142  HZ2 LYS    74       4.728   5.062  -3.385  1.00  0.00         A
ATOM   1143  HZ3 LYS    74       3.173   5.695  -3.579  1.00  0.00         A
ATOM   1144  C   LYS    74       5.475  12.408  -3.850  1.00  0.00         A
ATOM   1145  O   LYS    74       4.639  12.848  -4.640  1.00  0.00         A
ATOM   1146  N   LYS    75       5.675  12.926  -2.646  1.00  0.00         A
ATOM   1147  HN  LYS    75       6.368  12.537  -2.070  1.00  0.00         A
ATOM   1148  CA  LYS    75       4.896  14.049  -2.150  1.00  0.00         A
ATOM   1149  HA  LYS    75       3.855  13.857  -2.363  1.00  0.00         A
ATOM   1150  CB  LYS    75       5.086  14.181  -0.637  1.00  0.00         A
ATOM   1151  HB1 LYS    75       6.056  14.616  -0.448  1.00  0.00         A
ATOM   1152  HB2 LYS    75       5.055  13.195  -0.197  1.00  0.00         A
ATOM   1153  CG  LYS    75       4.037  15.039   0.048  1.00  0.00         A
ATOM   1154  HG1 LYS    75       3.953  15.977  -0.482  1.00  0.00         A
ATOM   1155  HG2 LYS    75       4.345  15.225   1.065  1.00  0.00         A
ATOM   1156  CD  LYS    75       2.680  14.356   0.060  1.00  0.00         A
ATOM   1157  HD1 LYS    75       2.781  13.388   0.530  1.00  0.00         A
ATOM   1158  HD2 LYS    75       2.342  14.230  -0.957  1.00  0.00         A
ATOM   1159  CE  LYS    75       1.648  15.171   0.822  1.00  0.00         A
ATOM   1160  HE1 LYS    75       2.004  15.328   1.830  1.00  0.00         A
ATOM   1161  HE2 LYS    75       0.721  14.617   0.852  1.00  0.00         A
ATOM   1162  NZ  LYS    75       1.400  16.489   0.185  1.00  0.00         A
ATOM   1163  HZ1 LYS    75       1.028  16.353  -0.785  1.00  0.00         A
ATOM   1164  HZ2 LYS    75       2.284  17.034   0.136  1.00  0.00         A
ATOM   1165  HZ3 LYS    75       0.705  17.029   0.738  1.00  0.00         A
ATOM   1166  C   LYS    75       5.319  15.343  -2.849  1.00  0.00         A
ATOM   1167  O   LYS    75       4.512  16.254  -3.043  1.00  0.00         A
ATOM   1168  N   GLU    76       6.594  15.417  -3.219  1.00  0.00         A
ATOM   1169  HN  GLU    76       7.201  14.677  -2.988  1.00  0.00         A
ATOM   1170  CA  GLU    76       7.121  16.570  -3.941  1.00  0.00         A
ATOM   1171  HA  GLU    76       6.771  17.461  -3.443  1.00  0.00         A
ATOM   1172  CB  GLU    76       8.653  16.568  -3.937  1.00  0.00         A
ATOM   1173  HB1 GLU    76       9.003  17.376  -4.563  1.00  0.00         A
ATOM   1174  HB2 GLU    76       9.000  15.632  -4.349  1.00  0.00         A
ATOM   1175  CG  GLU    76       9.269  16.735  -2.557  1.00  0.00         A
ATOM   1176  HG1 GLU    76      10.345  16.744  -2.655  1.00  0.00         A
ATOM   1177  HG2 GLU    76       8.972  15.899  -1.941  1.00  0.00         A
ATOM   1178  CD  GLU    76       8.834  18.013  -1.873  1.00  0.00         A
ATOM   1179  OE1 GLU    76       9.337  19.096  -2.247  1.00  0.00         A
ATOM   1180  OE2 GLU    76       7.998  17.944  -0.949  1.00  0.00         A
ATOM   1181  C   GLU    76       6.614  16.580  -5.375  1.00  0.00         A
ATOM   1182  O   GLU    76       6.251  17.630  -5.910  1.00  0.00         A
ATOM   1183  N   ARG    77       6.585  15.406  -5.994  1.00  0.00         A
ATOM   1184  HN  ARG    77       6.894  14.603  -5.517  1.00  0.00         A
ATOM   1185  CA  ARG    77       6.119  15.286  -7.368  1.00  0.00         A
ATOM   1186  HA  ARG    77       6.610  16.049  -7.940  1.00  0.00         A
ATOM   1187  CB  ARG    77       6.488  13.926  -7.959  1.00  0.00         A
ATOM   1188  HB1 ARG    77       6.116  13.871  -8.971  1.00  0.00         A
ATOM   1189  HB2 ARG    77       6.026  13.153  -7.373  1.00  0.00         A
ATOM   1190  CG  ARG    77       7.984  13.670  -7.986  1.00  0.00         A
ATOM   1191  HG1 ARG    77       8.345  13.601  -6.972  1.00  0.00         A
ATOM   1192  HG2 ARG    77       8.471  14.491  -8.488  1.00  0.00         A
ATOM   1193  CD  ARG    77       8.317  12.382  -8.712  1.00  0.00         A
ATOM   1194  HD1 ARG    77       9.390  12.279  -8.763  1.00  0.00         A
ATOM   1195  HD2 ARG    77       7.916  12.450  -9.707  1.00  0.00         A
ATOM   1196  NE  ARG    77       7.750  11.202  -8.060  1.00  0.00         A
ATOM   1197  HE  ARG    77       6.781  11.208  -7.886  1.00  0.00         A
ATOM   1198  CZ  ARG    77       8.451  10.117  -7.725  1.00  0.00         A
ATOM   1199  NH1 ARG    77       9.761  10.069  -7.929  1.00  0.00         A
ATOM   1200 HH11 ARG    77      10.239  10.847  -8.342  1.00  0.00         A
ATOM   1201 HH12 ARG    77      10.281   9.250  -7.670  1.00  0.00         A
ATOM   1202  NH2 ARG    77       7.835   9.071  -7.191  1.00  0.00         A
ATOM   1203 HH21 ARG    77       6.840   9.090  -7.045  1.00  0.00         A
ATOM   1204 HH22 ARG    77       8.360   8.256  -6.933  1.00  0.00         A
ATOM   1205  C   ARG    77       4.617  15.523  -7.451  1.00  0.00         A
ATOM   1206  O   ARG    77       4.102  15.923  -8.492  1.00  0.00         A
ATOM   1207  N   GLU    78       3.929  15.300  -6.335  1.00  0.00         A
ATOM   1208  HN  GLU    78       4.394  14.933  -5.559  1.00  0.00         A
ATOM   1209  CA  GLU    78       2.508  15.581  -6.228  1.00  0.00         A
ATOM   1210  HA  GLU    78       1.996  15.025  -6.997  1.00  0.00         A
ATOM   1211  CB  GLU    78       1.999  15.133  -4.856  1.00  0.00         A
ATOM   1212  HB1 GLU    78       2.693  15.468  -4.099  1.00  0.00         A
ATOM   1213  HB2 GLU    78       1.951  14.055  -4.837  1.00  0.00         A
ATOM   1214  CG  GLU    78       0.627  15.675  -4.516  1.00  0.00         A
ATOM   1215  HG1 GLU    78      -0.066  15.371  -5.284  1.00  0.00         A
ATOM   1216  HG2 GLU    78       0.689  16.750  -4.493  1.00  0.00         A
ATOM   1217  CD  GLU    78       0.115  15.191  -3.176  1.00  0.00         A
ATOM   1218  OE1 GLU    78      -0.484  14.095  -3.125  1.00  0.00         A
ATOM   1219  OE2 GLU    78       0.299  15.903  -2.168  1.00  0.00         A
ATOM   1220  C   GLU    78       2.249  17.069  -6.432  1.00  0.00         A
ATOM   1221  O   GLU    78       1.350  17.465  -7.181  1.00  0.00         A
ATOM   1222  N   LYS    79       3.063  17.888  -5.774  1.00  0.00         A
ATOM   1223  HN  LYS    79       3.732  17.504  -5.166  1.00  0.00         A
ATOM   1224  CA  LYS    79       2.995  19.336  -5.928  1.00  0.00         A
ATOM   1225  HA  LYS    79       2.006  19.656  -5.636  1.00  0.00         A
ATOM   1226  CB  LYS    79       4.033  20.011  -5.017  1.00  0.00         A
ATOM   1227  HB1 LYS    79       4.980  19.506  -5.141  1.00  0.00         A
ATOM   1228  HB2 LYS    79       3.713  19.904  -3.991  1.00  0.00         A
ATOM   1229  CG  LYS    79       4.246  21.497  -5.292  1.00  0.00         A
ATOM   1230  HG1 LYS    79       4.559  21.617  -6.320  1.00  0.00         A
ATOM   1231  HG2 LYS    79       5.019  21.864  -4.637  1.00  0.00         A
ATOM   1232  CD  LYS    79       2.984  22.316  -5.064  1.00  0.00         A
ATOM   1233  HD1 LYS    79       2.701  22.243  -4.025  1.00  0.00         A
ATOM   1234  HD2 LYS    79       2.193  21.920  -5.684  1.00  0.00         A
ATOM   1235  CE  LYS    79       3.200  23.781  -5.418  1.00  0.00         A
ATOM   1236  HE1 LYS    79       2.271  24.313  -5.271  1.00  0.00         A
ATOM   1237  HE2 LYS    79       3.488  23.848  -6.457  1.00  0.00         A
ATOM   1238  NZ  LYS    79       4.257  24.413  -4.585  1.00  0.00         A
ATOM   1239  HZ1 LYS    79       5.157  23.907  -4.700  1.00  0.00         A
ATOM   1240  HZ2 LYS    79       3.987  24.390  -3.582  1.00  0.00         A
ATOM   1241  HZ3 LYS    79       4.393  25.404  -4.873  1.00  0.00         A
ATOM   1242  C   LYS    79       3.231  19.725  -7.384  1.00  0.00         A
ATOM   1243  O   LYS    79       2.674  20.699  -7.875  1.00  0.00         A
ATOM   1244  N   GLN    80       4.033  18.933  -8.075  1.00  0.00         A
ATOM   1245  HN  GLN    80       4.408  18.137  -7.642  1.00  0.00         A
ATOM   1246  CA  GLN    80       4.372  19.218  -9.459  1.00  0.00         A
ATOM   1247  HA  GLN    80       4.463  20.287  -9.557  1.00  0.00         A
ATOM   1248  CB  GLN    80       5.714  18.577  -9.811  1.00  0.00         A
ATOM   1249  HB1 GLN    80       5.918  18.744 -10.857  1.00  0.00         A
ATOM   1250  HB2 GLN    80       5.653  17.514  -9.630  1.00  0.00         A
ATOM   1251  CG  GLN    80       6.874  19.135  -9.003  1.00  0.00         A
ATOM   1252  HG1 GLN    80       6.676  18.966  -7.955  1.00  0.00         A
ATOM   1253  HG2 GLN    80       6.944  20.196  -9.187  1.00  0.00         A
ATOM   1254  CD  GLN    80       8.203  18.498  -9.354  1.00  0.00         A
ATOM   1255  OE1 GLN    80       8.265  17.334  -9.744  1.00  0.00         A
ATOM   1256  NE2 GLN    80       9.276  19.258  -9.215  1.00  0.00         A
ATOM   1257 HE21 GLN    80       9.155  20.178  -8.898  1.00  0.00         A
ATOM   1258 HE22 GLN    80      10.150  18.871  -9.433  1.00  0.00         A
ATOM   1259  C   GLN    80       3.284  18.734 -10.414  1.00  0.00         A
ATOM   1260  O   GLN    80       3.203  19.197 -11.554  1.00  0.00         A
ATOM   1261  N   GLU    81       2.446  17.816  -9.946  1.00  0.00         A
ATOM   1262  HN  GLU    81       2.511  17.545  -9.007  1.00  0.00         A
ATOM   1263  CA  GLU    81       1.395  17.248 -10.779  1.00  0.00         A
ATOM   1264  HA  GLU    81       1.730  17.291 -11.804  1.00  0.00         A
ATOM   1265  CB  GLU    81       1.119  15.789 -10.410  1.00  0.00         A
ATOM   1266  HB1 GLU    81       0.266  15.442 -10.975  1.00  0.00         A
ATOM   1267  HB2 GLU    81       0.888  15.733  -9.356  1.00  0.00         A
ATOM   1268  CG  GLU    81       2.286  14.859 -10.691  1.00  0.00         A
ATOM   1269  HG1 GLU    81       3.112  15.137 -10.052  1.00  0.00         A
ATOM   1270  HG2 GLU    81       2.578  14.973 -11.724  1.00  0.00         A
ATOM   1271  CD  GLU    81       1.950  13.405 -10.444  1.00  0.00         A
ATOM   1272  OE1 GLU    81       1.646  13.048  -9.290  1.00  0.00         A
ATOM   1273  OE2 GLU    81       2.006  12.609 -11.406  1.00  0.00         A
ATOM   1274  C   GLU    81       0.122  18.061 -10.651  1.00  0.00         A
ATOM   1275  O   GLU    81      -0.490  18.442 -11.648  1.00  0.00         A
ATOM   1276  N   ARG    82      -0.271  18.326  -9.413  1.00  0.00         A
ATOM   1277  HN  ARG    82       0.276  18.020  -8.657  1.00  0.00         A
ATOM   1278  CA  ARG    82      -1.491  19.062  -9.152  1.00  0.00         A
ATOM   1279  HA  ARG    82      -2.216  18.796  -9.906  1.00  0.00         A
ATOM   1280  CB  ARG    82      -2.045  18.709  -7.771  1.00  0.00         A
ATOM   1281  HB1 ARG    82      -3.076  19.019  -7.730  1.00  0.00         A
ATOM   1282  HB2 ARG    82      -1.486  19.253  -7.023  1.00  0.00         A
ATOM   1283  CG  ARG    82      -1.980  17.226  -7.425  1.00  0.00         A
ATOM   1284  HG1 ARG    82      -2.388  17.083  -6.435  1.00  0.00         A
ATOM   1285  HG2 ARG    82      -0.947  16.912  -7.433  1.00  0.00         A
ATOM   1286  CD  ARG    82      -2.758  16.361  -8.407  1.00  0.00         A
ATOM   1287  HD1 ARG    82      -2.332  16.479  -9.392  1.00  0.00         A
ATOM   1288  HD2 ARG    82      -3.788  16.683  -8.417  1.00  0.00         A
ATOM   1289  NE  ARG    82      -2.704  14.950  -8.031  1.00  0.00         A
ATOM   1290  HE  ARG    82      -2.253  14.729  -7.183  1.00  0.00         A
ATOM   1291  CZ  ARG    82      -3.218  13.956  -8.753  1.00  0.00         A
ATOM   1292  NH1 ARG    82      -3.839  14.208  -9.899  1.00  0.00         A
ATOM   1293 HH11 ARG    82      -3.922  15.150 -10.235  1.00  0.00         A
ATOM   1294 HH12 ARG    82      -4.233  13.456 -10.435  1.00  0.00         A
ATOM   1295  NH2 ARG    82      -3.112  12.707  -8.320  1.00  0.00         A
ATOM   1296 HH21 ARG    82      -2.648  12.513  -7.450  1.00  0.00         A
ATOM   1297 HH22 ARG    82      -3.482  11.949  -8.866  1.00  0.00         A
ATOM   1298  C   ARG    82      -1.217  20.557  -9.229  1.00  0.00         A
ATOM   1299  O   ARG    82      -2.063  21.331  -9.673  1.00  0.00         A
ATOM   1300  N   THR    83      -0.024  20.942  -8.771  1.00  0.00         A
ATOM   1301  HN  THR    83       0.575  20.262  -8.402  1.00  0.00         A
ATOM   1302  CA  THR    83       0.446  22.327  -8.806  1.00  0.00         A
ATOM   1303  HA  THR    83       1.494  22.312  -8.541  1.00  0.00         A
ATOM   1304  CB  THR    83       0.334  22.923 -10.224  1.00  0.00         A
ATOM   1305  HB  THR    83      -0.709  22.960 -10.506  1.00  0.00         A
ATOM   1306  OG1 THR    83       1.045  22.088 -11.148  1.00  0.00         A
ATOM   1307  HG1 THR    83       1.991  22.248 -11.058  1.00  0.00         A
ATOM   1308  CG2 THR    83       0.908  24.330 -10.275  1.00  0.00         A
ATOM   1309 HG21 THR    83       0.383  24.958  -9.572  1.00  0.00         A
ATOM   1310 HG22 THR    83       0.794  24.730 -11.272  1.00  0.00         A
ATOM   1311 HG23 THR    83       1.956  24.299 -10.018  1.00  0.00         A
ATOM   1312  C   THR    83      -0.285  23.217  -7.797  1.00  0.00         A
ATOM   1313  O   THR    83       0.346  23.953  -7.037  1.00  0.00         A
ATOM   1314  N   ARG    84      -1.605  23.128  -7.769  1.00  0.00         A
ATOM   1315  HN  ARG    84      -2.049  22.458  -8.340  1.00  0.00         A
ATOM   1316  CA  ARG    84      -2.404  24.002  -6.912  1.00  0.00         A
ATOM   1317  HA  ARG    84      -1.720  24.538  -6.272  1.00  0.00         A
ATOM   1318  CB  ARG    84      -3.180  25.021  -7.751  1.00  0.00         A
ATOM   1319  HB1 ARG    84      -2.476  25.664  -8.256  1.00  0.00         A
ATOM   1320  HB2 ARG    84      -3.790  25.620  -7.092  1.00  0.00         A
ATOM   1321  CG  ARG    84      -4.088  24.396  -8.796  1.00  0.00         A
ATOM   1322  HG1 ARG    84      -4.697  23.640  -8.323  1.00  0.00         A
ATOM   1323  HG2 ARG    84      -3.478  23.943  -9.563  1.00  0.00         A
ATOM   1324  CD  ARG    84      -4.996  25.431  -9.439  1.00  0.00         A
ATOM   1325  HD1 ARG    84      -5.678  25.807  -8.690  1.00  0.00         A
ATOM   1326  HD2 ARG    84      -5.558  24.956 -10.227  1.00  0.00         A
ATOM   1327  NE  ARG    84      -4.248  26.551 -10.003  1.00  0.00         A
ATOM   1328  HE  ARG    84      -3.265  26.499  -9.968  1.00  0.00         A
ATOM   1329  CZ  ARG    84      -4.813  27.629 -10.543  1.00  0.00         A
ATOM   1330  NH1 ARG    84      -6.135  27.719 -10.633  1.00  0.00         A
ATOM   1331 HH11 ARG    84      -6.717  26.972 -10.297  1.00  0.00         A
ATOM   1332 HH12 ARG    84      -6.560  28.533 -11.039  1.00  0.00         A
ATOM   1333  NH2 ARG    84      -4.053  28.614 -11.007  1.00  0.00         A
ATOM   1334 HH21 ARG    84      -3.052  28.548 -10.955  1.00  0.00         A
ATOM   1335 HH22 ARG    84      -4.476  29.433 -11.406  1.00  0.00         A
ATOM   1336  C   ARG    84      -3.373  23.221  -6.029  1.00  0.00         A
ATOM   1337  O   ARG    84      -4.068  23.805  -5.200  1.00  0.00         A
ATOM   1338  N   ALA    85      -3.428  21.905  -6.197  1.00  0.00         A
ATOM   1339  HN  ALA    85      -2.871  21.476  -6.882  1.00  0.00         A
ATOM   1340  CA  ALA    85      -4.310  21.091  -5.368  1.00  0.00         A
ATOM   1341  HA  ALA    85      -5.072  21.742  -4.963  1.00  0.00         A
ATOM   1342  CB  ALA    85      -4.999  20.012  -6.187  1.00  0.00         A
ATOM   1343  HB1 ALA    85      -5.837  19.621  -5.630  1.00  0.00         A
ATOM   1344  HB2 ALA    85      -4.302  19.215  -6.387  1.00  0.00         A
ATOM   1345  HB3 ALA    85      -5.347  20.430  -7.118  1.00  0.00         A
ATOM   1346  C   ALA    85      -3.538  20.472  -4.216  1.00  0.00         A
ATOM   1347  O   ALA    85      -4.038  19.591  -3.517  1.00  0.00         A
ATOM   1348  N   LYS    86      -2.322  20.958  -4.015  1.00  0.00         A
ATOM   1349  HN  LYS    86      -2.012  21.706  -4.570  1.00  0.00         A
ATOM   1350  CA  LYS    86      -1.443  20.435  -2.982  1.00  0.00         A
ATOM   1351  HA  LYS    86      -1.378  19.365  -3.110  1.00  0.00         A
ATOM   1352  CB  LYS    86      -0.043  21.050  -3.142  1.00  0.00         A
ATOM   1353  HB1 LYS    86      -0.092  22.090  -2.857  1.00  0.00         A
ATOM   1354  HB2 LYS    86       0.242  20.988  -4.181  1.00  0.00         A
ATOM   1355  CG  LYS    86       1.050  20.384  -2.313  1.00  0.00         A
ATOM   1356  HG1 LYS    86       2.008  20.609  -2.758  1.00  0.00         A
ATOM   1357  HG2 LYS    86       0.893  19.316  -2.325  1.00  0.00         A
ATOM   1358  CD  LYS    86       1.054  20.860  -0.868  1.00  0.00         A
ATOM   1359  HD1 LYS    86       0.111  20.601  -0.410  1.00  0.00         A
ATOM   1360  HD2 LYS    86       1.185  21.931  -0.851  1.00  0.00         A
ATOM   1361  CE  LYS    86       2.179  20.214  -0.083  1.00  0.00         A
ATOM   1362  HE1 LYS    86       3.121  20.509  -0.521  1.00  0.00         A
ATOM   1363  HE2 LYS    86       2.074  19.142  -0.148  1.00  0.00         A
ATOM   1364  NZ  LYS    86       2.166  20.613   1.347  1.00  0.00         A
ATOM   1365  HZ1 LYS    86       2.927  20.125   1.862  1.00  0.00         A
ATOM   1366  HZ2 LYS    86       1.257  20.361   1.782  1.00  0.00         A
ATOM   1367  HZ3 LYS    86       2.308  21.639   1.435  1.00  0.00         A
ATOM   1368  C   LYS    86      -2.029  20.736  -1.607  1.00  0.00         A
ATOM   1369  O   LYS    86      -2.093  19.865  -0.741  1.00  0.00         A
ATOM   1370  N   LYS    87      -2.484  21.965  -1.426  1.00  0.00         A
ATOM   1371  HN  LYS    87      -2.424  22.612  -2.163  1.00  0.00         A
ATOM   1372  CA  LYS    87      -3.064  22.383  -0.160  1.00  0.00         A
ATOM   1373  HA  LYS    87      -2.693  21.724   0.606  1.00  0.00         A
ATOM   1374  CB  LYS    87      -2.635  23.810   0.169  1.00  0.00         A
ATOM   1375  HB1 LYS    87      -3.090  24.106   1.103  1.00  0.00         A
ATOM   1376  HB2 LYS    87      -2.980  24.464  -0.613  1.00  0.00         A
ATOM   1377  CG  LYS    87      -1.129  23.973   0.300  1.00  0.00         A
ATOM   1378  HG1 LYS    87      -0.661  23.654  -0.620  1.00  0.00         A
ATOM   1379  HG2 LYS    87      -0.780  23.358   1.116  1.00  0.00         A
ATOM   1380  CD  LYS    87      -0.747  25.416   0.575  1.00  0.00         A
ATOM   1381  HD1 LYS    87      -1.179  25.719   1.515  1.00  0.00         A
ATOM   1382  HD2 LYS    87      -1.128  26.038  -0.219  1.00  0.00         A
ATOM   1383  CE  LYS    87       0.758  25.584   0.654  1.00  0.00         A
ATOM   1384  HE1 LYS    87       1.202  25.180  -0.244  1.00  0.00         A
ATOM   1385  HE2 LYS    87       1.118  25.038   1.511  1.00  0.00         A
ATOM   1386  NZ  LYS    87       1.152  27.009   0.793  1.00  0.00         A
ATOM   1387  HZ1 LYS    87       2.187  27.091   0.851  1.00  0.00         A
ATOM   1388  HZ2 LYS    87       0.736  27.414   1.654  1.00  0.00         A
ATOM   1389  HZ3 LYS    87       0.819  27.556  -0.027  1.00  0.00         A
ATOM   1390  C   LYS    87      -4.586  22.284  -0.199  1.00  0.00         A
ATOM   1391  O   LYS    87      -5.280  22.856   0.641  1.00  0.00         A
ATOM   1392  N   GLN    88      -5.104  21.548  -1.175  1.00  0.00         A
ATOM   1393  HN  GLN    88      -4.505  21.117  -1.822  1.00  0.00         A
ATOM   1394  CA  GLN    88      -6.543  21.357  -1.296  1.00  0.00         A
ATOM   1395  HA  GLN    88      -7.023  22.053  -0.624  1.00  0.00         A
ATOM   1396  CB  GLN    88      -7.026  21.637  -2.723  1.00  0.00         A
ATOM   1397  HB1 GLN    88      -8.079  21.408  -2.783  1.00  0.00         A
ATOM   1398  HB2 GLN    88      -6.490  20.991  -3.402  1.00  0.00         A
ATOM   1399  CG  GLN    88      -6.825  23.073  -3.181  1.00  0.00         A
ATOM   1400  HG1 GLN    88      -5.766  23.265  -3.270  1.00  0.00         A
ATOM   1401  HG2 GLN    88      -7.251  23.736  -2.443  1.00  0.00         A
ATOM   1402  CD  GLN    88      -7.484  23.349  -4.520  1.00  0.00         A
ATOM   1403  OE1 GLN    88      -8.504  22.749  -4.861  1.00  0.00         A
ATOM   1404  NE2 GLN    88      -6.902  24.247  -5.296  1.00  0.00         A
ATOM   1405 HE21 GLN    88      -6.082  24.679  -4.971  1.00  0.00         A
ATOM   1406 HE22 GLN    88      -7.314  24.447  -6.165  1.00  0.00         A
ATOM   1407  C   GLN    88      -6.938  19.943  -0.893  1.00  0.00         A
ATOM   1408  O   GLN    88      -8.070  19.517  -1.123  1.00  0.00         A
ATOM   1409  N   GLU    89      -5.986  19.228  -0.291  1.00  0.00         A
ATOM   1410  HN  GLU    89      -5.120  19.652  -0.120  1.00  0.00         A
ATOM   1411  CA  GLU    89      -6.181  17.841   0.124  1.00  0.00         A
ATOM   1412  HA  GLU    89      -5.247  17.488   0.537  1.00  0.00         A
ATOM   1413  CB  GLU    89      -7.272  17.743   1.201  1.00  0.00         A
ATOM   1414  HB1 GLU    89      -8.226  17.977   0.751  1.00  0.00         A
ATOM   1415  HB2 GLU    89      -7.063  18.467   1.974  1.00  0.00         A
ATOM   1416  CG  GLU    89      -7.372  16.371   1.847  1.00  0.00         A
ATOM   1417  HG1 GLU    89      -6.477  16.193   2.425  1.00  0.00         A
ATOM   1418  HG2 GLU    89      -7.449  15.627   1.072  1.00  0.00         A
ATOM   1419  CD  GLU    89      -8.571  16.240   2.761  1.00  0.00         A
ATOM   1420  OE1 GLU    89      -8.393  16.281   3.994  1.00  0.00         A
ATOM   1421  OE2 GLU    89      -9.701  16.099   2.254  1.00  0.00         A
ATOM   1422  C   GLU    89      -6.538  16.972  -1.085  1.00  0.00         A
ATOM   1423  O   GLU    89      -7.678  16.535  -1.242  1.00  0.00         A
ATOM   1424  N   LYS    90      -5.557  16.725  -1.940  1.00  0.00         A
ATOM   1425  HN  LYS    90      -4.657  17.049  -1.744  1.00  0.00         A
ATOM   1426  CA  LYS    90      -5.787  15.958  -3.150  1.00  0.00         A
ATOM   1427  HA  LYS    90      -6.830  16.060  -3.408  1.00  0.00         A
ATOM   1428  CB  LYS    90      -4.935  16.493  -4.305  1.00  0.00         A
ATOM   1429  HB1 LYS    90      -3.892  16.398  -4.043  1.00  0.00         A
ATOM   1430  HB2 LYS    90      -5.166  17.538  -4.454  1.00  0.00         A
ATOM   1431  CG  LYS    90      -5.165  15.761  -5.620  1.00  0.00         A
ATOM   1432  HG1 LYS    90      -4.905  14.721  -5.489  1.00  0.00         A
ATOM   1433  HG2 LYS    90      -4.535  16.199  -6.379  1.00  0.00         A
ATOM   1434  CD  LYS    90      -6.616  15.857  -6.067  1.00  0.00         A
ATOM   1435  HD1 LYS    90      -6.849  16.890  -6.280  1.00  0.00         A
ATOM   1436  HD2 LYS    90      -7.253  15.499  -5.273  1.00  0.00         A
ATOM   1437  CE  LYS    90      -6.874  15.026  -7.313  1.00  0.00         A
ATOM   1438  HE1 LYS    90      -6.602  14.001  -7.110  1.00  0.00         A
ATOM   1439  HE2 LYS    90      -6.263  15.408  -8.118  1.00  0.00         A
ATOM   1440  NZ  LYS    90      -8.301  15.078  -7.723  1.00  0.00         A
ATOM   1441  HZ1 LYS    90      -8.912  14.795  -6.933  1.00  0.00         A
ATOM   1442  HZ2 LYS    90      -8.468  14.431  -8.520  1.00  0.00         A
ATOM   1443  HZ3 LYS    90      -8.556  16.041  -8.018  1.00  0.00         A
ATOM   1444  C   LYS    90      -5.487  14.487  -2.910  1.00  0.00         A
ATOM   1445  O   LYS    90      -4.335  14.055  -2.973  1.00  0.00         A
ATOM   1446  N   GLU    91      -6.540  13.741  -2.593  1.00  0.00         A
ATOM   1447  HN  GLU    91      -7.403  14.190  -2.468  1.00  0.00         A
ATOM   1448  CA  GLU    91      -6.472  12.289  -2.398  1.00  0.00         A
ATOM   1449  HA  GLU    91      -7.480  11.941  -2.231  1.00  0.00         A
ATOM   1450  CB  GLU    91      -5.916  11.592  -3.648  1.00  0.00         A
ATOM   1451  HB1 GLU    91      -5.911  10.526  -3.478  1.00  0.00         A
ATOM   1452  HB2 GLU    91      -4.902  11.926  -3.809  1.00  0.00         A
ATOM   1453  CG  GLU    91      -6.714  11.866  -4.914  1.00  0.00         A
ATOM   1454  HG1 GLU    91      -6.261  11.324  -5.729  1.00  0.00         A
ATOM   1455  HG2 GLU    91      -6.678  12.925  -5.123  1.00  0.00         A
ATOM   1456  CD  GLU    91      -8.166  11.446  -4.801  1.00  0.00         A
ATOM   1457  OE1 GLU    91      -8.448  10.233  -4.893  1.00  0.00         A
ATOM   1458  OE2 GLU    91      -9.033  12.328  -4.640  1.00  0.00         A
ATOM   1459  C   GLU    91      -5.630  11.925  -1.174  1.00  0.00         A
ATOM   1460  O   GLU    91      -5.288  10.759  -0.968  1.00  0.00         A
ATOM   1461  N   SER    92      -5.315  12.921  -0.357  1.00  0.00         A
ATOM   1462  HN  SER    92      -5.631  13.827  -0.561  1.00  0.00         A
ATOM   1463  CA  SER    92      -4.511  12.710   0.837  1.00  0.00         A
ATOM   1464  HA  SER    92      -3.863  11.865   0.657  1.00  0.00         A
ATOM   1465  CB  SER    92      -3.655  13.949   1.105  1.00  0.00         A
ATOM   1466  HB1 SER    92      -2.864  14.005   0.372  1.00  0.00         A
ATOM   1467  HB2 SER    92      -3.226  13.883   2.093  1.00  0.00         A
ATOM   1468  OG  SER    92      -4.436  15.130   1.025  1.00  0.00         A
ATOM   1469  HG  SER    92      -4.275  15.675   1.807  1.00  0.00         A
ATOM   1470  C   SER    92      -5.404  12.401   2.035  1.00  0.00         A
ATOM   1471  O   SER    92      -4.928  11.999   3.100  1.00  0.00         A
ATOM   1472  N   GLY    93      -6.702  12.596   1.847  1.00  0.00         A
ATOM   1473  HN  GLY    93      -7.010  12.960   0.988  1.00  0.00         A
ATOM   1474  CA  GLY    93      -7.670  12.288   2.877  1.00  0.00         A
ATOM   1475  HA1 GLY    93      -7.803  13.153   3.508  1.00  0.00         A
ATOM   1476  HA2 GLY    93      -7.303  11.465   3.473  1.00  0.00         A
ATOM   1477  C   GLY    93      -9.000  11.910   2.272  1.00  0.00         A
ATOM   1478  O   GLY    93     -10.043  12.453   2.641  1.00  0.00         A
ATOM   1479  N   ARG    94      -8.954  10.980   1.328  1.00  0.00         A
ATOM   1480  HN  ARG    94      -8.099  10.539   1.137  1.00  0.00         A
ATOM   1481  CA  ARG    94     -10.134  10.579   0.578  1.00  0.00         A
ATOM   1482  HA  ARG    94     -10.996  10.725   1.207  1.00  0.00         A
ATOM   1483  CB  ARG    94     -10.268  11.447  -0.675  1.00  0.00         A
ATOM   1484  HB1 ARG    94      -9.387  11.311  -1.285  1.00  0.00         A
ATOM   1485  HB2 ARG    94     -10.327  12.481  -0.373  1.00  0.00         A
ATOM   1486  CG  ARG    94     -11.487  11.137  -1.527  1.00  0.00         A
ATOM   1487  HG1 ARG    94     -12.378  11.323  -0.949  1.00  0.00         A
ATOM   1488  HG2 ARG    94     -11.455  10.099  -1.824  1.00  0.00         A
ATOM   1489  CD  ARG    94     -11.509  12.010  -2.770  1.00  0.00         A
ATOM   1490  HD1 ARG    94     -10.624  11.802  -3.352  1.00  0.00         A
ATOM   1491  HD2 ARG    94     -11.500  13.046  -2.464  1.00  0.00         A
ATOM   1492  NE  ARG    94     -12.690  11.773  -3.598  1.00  0.00         A
ATOM   1493  HE  ARG    94     -13.547  11.645  -3.133  1.00  0.00         A
ATOM   1494  CZ  ARG    94     -12.672  11.746  -4.930  1.00  0.00         A
ATOM   1495  NH1 ARG    94     -11.526  11.883  -5.589  1.00  0.00         A
ATOM   1496 HH11 ARG    94     -10.657  12.008  -5.084  1.00  0.00         A
ATOM   1497 HH12 ARG    94     -11.514  11.858  -6.590  1.00  0.00         A
ATOM   1498  NH2 ARG    94     -13.804  11.570  -5.601  1.00  0.00         A
ATOM   1499 HH21 ARG    94     -14.671  11.453  -5.108  1.00  0.00         A
ATOM   1500 HH22 ARG    94     -13.800  11.558  -6.604  1.00  0.00         A
ATOM   1501  C   ARG    94     -10.041   9.109   0.190  1.00  0.00         A
ATOM   1502  O   ARG    94      -9.302   8.754  -0.731  1.00  0.00         A
ATOM   1503  N   GLN    95     -10.789   8.273   0.911  1.00  0.00         A
ATOM   1504  HN  GLN    95     -11.341   8.645   1.632  1.00  0.00         A
ATOM   1505  CA  GLN    95     -10.828   6.827   0.683  1.00  0.00         A
ATOM   1506  HA  GLN    95     -11.582   6.425   1.338  1.00  0.00         A
ATOM   1507  CB  GLN    95     -11.232   6.496  -0.752  1.00  0.00         A
ATOM   1508  HB1 GLN    95     -11.037   5.448  -0.931  1.00  0.00         A
ATOM   1509  HB2 GLN    95     -10.634   7.088  -1.429  1.00  0.00         A
ATOM   1510  CG  GLN    95     -12.695   6.764  -1.044  1.00  0.00         A
ATOM   1511  HG1 GLN    95     -12.860   6.645  -2.100  1.00  0.00         A
ATOM   1512  HG2 GLN    95     -12.928   7.778  -0.754  1.00  0.00         A
ATOM   1513  CD  GLN    95     -13.622   5.822  -0.299  1.00  0.00         A
ATOM   1514  OE1 GLN    95     -14.058   6.107   0.818  1.00  0.00         A
ATOM   1515  NE2 GLN    95     -13.919   4.684  -0.908  1.00  0.00         A
ATOM   1516 HE21 GLN    95     -13.525   4.511  -1.793  1.00  0.00         A
ATOM   1517 HE22 GLN    95     -14.531   4.064  -0.460  1.00  0.00         A
ATOM   1518  C   GLN    95      -9.497   6.154   1.010  1.00  0.00         A
ATOM   1519  O   GLN    95      -8.453   6.502   0.457  1.00  0.00         A
ATOM   1520  N   PRO    96      -9.517   5.176   1.922  1.00  0.00         A
ATOM   1521  CA  PRO    96      -8.343   4.366   2.221  1.00  0.00         A
ATOM   1522  HA  PRO    96      -7.476   4.978   2.426  1.00  0.00         A
ATOM   1523  CB  PRO    96      -8.732   3.571   3.473  1.00  0.00         A
ATOM   1524  HB1 PRO    96      -7.973   3.702   4.229  1.00  0.00         A
ATOM   1525  HB2 PRO    96      -8.810   2.526   3.217  1.00  0.00         A
ATOM   1526  CG  PRO    96     -10.048   4.122   3.923  1.00  0.00         A
ATOM   1527  HG1 PRO    96      -9.890   4.849   4.707  1.00  0.00         A
ATOM   1528  HG2 PRO    96     -10.677   3.320   4.280  1.00  0.00         A
ATOM   1529  CD  PRO    96     -10.675   4.779   2.725  1.00  0.00         A
ATOM   1530  HD1 PRO    96     -11.248   5.640   3.028  1.00  0.00         A
ATOM   1531  HD2 PRO    96     -11.295   4.079   2.184  1.00  0.00         A
ATOM   1532  C   PRO    96      -8.039   3.418   1.070  1.00  0.00         A
ATOM   1533  O   PRO    96      -8.669   2.367   0.924  1.00  0.00         A
ATOM   1534  N   LYS    97      -7.078   3.795   0.248  1.00  0.00         A
ATOM   1535  HN  LYS    97      -6.566   4.605   0.455  1.00  0.00         A
ATOM   1536  CA  LYS    97      -6.757   3.034  -0.950  1.00  0.00         A
ATOM   1537  HA  LYS    97      -7.663   2.578  -1.298  1.00  0.00         A
ATOM   1538  CB  LYS    97      -6.208   3.959  -2.038  1.00  0.00         A
ATOM   1539  HB1 LYS    97      -6.072   3.390  -2.945  1.00  0.00         A
ATOM   1540  HB2 LYS    97      -5.253   4.346  -1.718  1.00  0.00         A
ATOM   1541  CG  LYS    97      -7.121   5.135  -2.348  1.00  0.00         A
ATOM   1542  HG1 LYS    97      -7.247   5.727  -1.453  1.00  0.00         A
ATOM   1543  HG2 LYS    97      -8.079   4.757  -2.668  1.00  0.00         A
ATOM   1544  CD  LYS    97      -6.547   6.014  -3.445  1.00  0.00         A
ATOM   1545  HD1 LYS    97      -6.457   5.432  -4.350  1.00  0.00         A
ATOM   1546  HD2 LYS    97      -5.572   6.363  -3.140  1.00  0.00         A
ATOM   1547  CE  LYS    97      -7.438   7.215  -3.715  1.00  0.00         A
ATOM   1548  HE1 LYS    97      -7.437   7.849  -2.840  1.00  0.00         A
ATOM   1549  HE2 LYS    97      -8.442   6.867  -3.905  1.00  0.00         A
ATOM   1550  NZ  LYS    97      -6.973   8.004  -4.884  1.00  0.00         A
ATOM   1551  HZ1 LYS    97      -7.069   7.444  -5.756  1.00  0.00         A
ATOM   1552  HZ2 LYS    97      -5.976   8.271  -4.767  1.00  0.00         A
ATOM   1553  HZ3 LYS    97      -7.543   8.873  -4.979  1.00  0.00         A
ATOM   1554  C   LYS    97      -5.769   1.929  -0.635  1.00  0.00         A
ATOM   1555  O   LYS    97      -4.761   1.760  -1.328  1.00  0.00         A
ATOM   1556  N   ALA    98      -6.091   1.171   0.404  1.00  0.00         A
ATOM   1557  HN  ALA    98      -6.947   1.336   0.860  1.00  0.00         A
ATOM   1558  CA  ALA    98      -5.232   0.111   0.896  1.00  0.00         A
ATOM   1559  HA  ALA    98      -5.100  -0.623   0.113  1.00  0.00         A
ATOM   1560  CB  ALA    98      -3.875   0.677   1.258  1.00  0.00         A
ATOM   1561  HB1 ALA    98      -3.211  -0.128   1.526  1.00  0.00         A
ATOM   1562  HB2 ALA    98      -3.981   1.356   2.090  1.00  0.00         A
ATOM   1563  HB3 ALA    98      -3.478   1.209   0.407  1.00  0.00         A
ATOM   1564  C   ALA    98      -5.858  -0.565   2.105  1.00  0.00         A
ATOM   1565  O   ALA    98      -6.390   0.099   2.993  1.00  0.00         A
ATOM   1566  N   PRO    99      -5.809  -1.900   2.146  1.00  0.00         A
ATOM   1567  CA  PRO    99      -6.337  -2.687   3.259  1.00  0.00         A
ATOM   1568  HA  PRO    99      -7.242  -2.266   3.636  1.00  0.00         A
ATOM   1569  CB  PRO    99      -6.611  -4.035   2.610  1.00  0.00         A
ATOM   1570  HB1 PRO    99      -7.604  -4.046   2.187  1.00  0.00         A
ATOM   1571  HB2 PRO    99      -6.514  -4.818   3.345  1.00  0.00         A
ATOM   1572  CG  PRO    99      -5.567  -4.154   1.559  1.00  0.00         A
ATOM   1573  HG1 PRO    99      -5.933  -4.751   0.737  1.00  0.00         A
ATOM   1574  HG2 PRO    99      -4.694  -4.600   1.987  1.00  0.00         A
ATOM   1575  CD  PRO    99      -5.244  -2.758   1.093  1.00  0.00         A
ATOM   1576  HD1 PRO    99      -5.712  -2.556   0.142  1.00  0.00         A
ATOM   1577  HD2 PRO    99      -4.175  -2.624   1.022  1.00  0.00         A
ATOM   1578  C   PRO    99      -5.338  -2.822   4.397  1.00  0.00         A
ATOM   1579  O   PRO    99      -5.252  -3.861   5.055  1.00  0.00         A
ATOM   1580  N   ALA   100      -4.621  -1.737   4.618  1.00  0.00         A
ATOM   1581  HN  ALA   100      -4.840  -0.937   4.097  1.00  0.00         A
ATOM   1582  CA  ALA   100      -3.547  -1.656   5.603  1.00  0.00         A
ATOM   1583  HA  ALA   100      -3.985  -1.683   6.589  1.00  0.00         A
ATOM   1584  CB  ALA   100      -2.576  -2.824   5.463  1.00  0.00         A
ATOM   1585  HB1 ALA   100      -2.118  -2.797   4.488  1.00  0.00         A
ATOM   1586  HB2 ALA   100      -3.112  -3.754   5.584  1.00  0.00         A
ATOM   1587  HB3 ALA   100      -1.812  -2.748   6.222  1.00  0.00         A
ATOM   1588  C   ALA   100      -2.802  -0.343   5.413  1.00  0.00         A
ATOM   1589  O   ALA   100      -2.684   0.138   4.286  1.00  0.00         A
ATOM   1590  N   PRO   101      -2.321   0.274   6.503  1.00  0.00         A
ATOM   1591  CA  PRO   101      -1.519   1.500   6.429  1.00  0.00         A
ATOM   1592  HA  PRO   101      -2.057   2.298   5.954  1.00  0.00         A
ATOM   1593  CB  PRO   101      -1.251   1.855   7.896  1.00  0.00         A
ATOM   1594  HB1 PRO   101      -1.340   2.922   8.033  1.00  0.00         A
ATOM   1595  HB2 PRO   101      -0.258   1.532   8.171  1.00  0.00         A
ATOM   1596  CG  PRO   101      -2.295   1.120   8.660  1.00  0.00         A
ATOM   1597  HG1 PRO   101      -3.199   1.708   8.710  1.00  0.00         A
ATOM   1598  HG2 PRO   101      -1.936   0.897   9.649  1.00  0.00         A
ATOM   1599  CD  PRO   101      -2.538  -0.146   7.896  1.00  0.00         A
ATOM   1600  HD1 PRO   101      -3.550  -0.486   8.046  1.00  0.00         A
ATOM   1601  HD2 PRO   101      -1.831  -0.909   8.188  1.00  0.00         A
ATOM   1602  C   PRO   101      -0.216   1.287   5.682  1.00  0.00         A
ATOM   1603  O   PRO   101       0.808   0.935   6.273  1.00  0.00         A
ATOM   1604  N   GLY   102      -0.270   1.477   4.373  1.00  0.00         A
ATOM   1605  HN  GLY   102      -1.131   1.687   3.951  1.00  0.00         A
ATOM   1606  CA  GLY   102       0.916   1.361   3.568  1.00  0.00         A
ATOM   1607  HA1 GLY   102       1.758   1.473   4.221  1.00  0.00         A
ATOM   1608  HA2 GLY   102       0.928   2.149   2.832  1.00  0.00         A
ATOM   1609  C   GLY   102       1.017   0.023   2.871  1.00  0.00         A
ATOM   1610  O   GLY   102       1.541  -0.074   1.759  1.00  0.00         A
ATOM   1611  N   VAL   103       0.481  -0.996   3.532  1.00  0.00         A
ATOM   1612  HN  VAL   103       0.003  -0.809   4.349  1.00  0.00         A
ATOM   1613  CA  VAL   103       0.562  -2.376   3.095  1.00  0.00         A
ATOM   1614  HA  VAL   103       0.189  -2.996   3.898  1.00  0.00         A
ATOM   1615  CB  VAL   103      -0.280  -2.657   1.847  1.00  0.00         A
ATOM   1616  HB  VAL   103       0.316  -2.402   0.990  1.00  0.00         A
ATOM   1617  CG1 VAL   103      -0.606  -4.132   1.777  1.00  0.00         A
ATOM   1618 HG11 VAL   103      -1.141  -4.412   2.672  1.00  0.00         A
ATOM   1619 HG12 VAL   103       0.310  -4.697   1.712  1.00  0.00         A
ATOM   1620 HG13 VAL   103      -1.218  -4.326   0.911  1.00  0.00         A
ATOM   1621  CG2 VAL   103      -1.551  -1.825   1.823  1.00  0.00         A
ATOM   1622 HG21 VAL   103      -2.065  -1.982   0.888  1.00  0.00         A
ATOM   1623 HG22 VAL   103      -1.297  -0.781   1.925  1.00  0.00         A
ATOM   1624 HG23 VAL   103      -2.192  -2.121   2.639  1.00  0.00         A
ATOM   1625  C   VAL   103       2.000  -2.769   2.810  1.00  0.00         A
ATOM   1626  O   VAL   103       2.398  -2.942   1.658  1.00  0.00         A
ATOM   1627  N   LEU   104       2.781  -2.909   3.862  1.00  0.00         A
ATOM   1628  HN  LEU   104       2.418  -2.739   4.760  1.00  0.00         A
ATOM   1629  CA  LEU   104       4.168  -3.309   3.715  1.00  0.00         A
ATOM   1630  HA  LEU   104       4.489  -3.013   2.729  1.00  0.00         A
ATOM   1631  CB  LEU   104       5.061  -2.625   4.760  1.00  0.00         A
ATOM   1632  HB1 LEU   104       6.054  -3.039   4.674  1.00  0.00         A
ATOM   1633  HB2 LEU   104       4.676  -2.865   5.740  1.00  0.00         A
ATOM   1634  CG  LEU   104       5.172  -1.097   4.651  1.00  0.00         A
ATOM   1635  HG  LEU   104       6.021  -0.771   5.235  1.00  0.00         A
ATOM   1636  CD1 LEU   104       5.416  -0.668   3.211  1.00  0.00         A
ATOM   1637 HD11 LEU   104       4.578  -0.966   2.598  1.00  0.00         A
ATOM   1638 HD12 LEU   104       6.317  -1.138   2.843  1.00  0.00         A
ATOM   1639 HD13 LEU   104       5.529   0.406   3.169  1.00  0.00         A
ATOM   1640  CD2 LEU   104       3.935  -0.413   5.213  1.00  0.00         A
ATOM   1641 HD21 LEU   104       4.042   0.658   5.121  1.00  0.00         A
ATOM   1642 HD22 LEU   104       3.820  -0.675   6.253  1.00  0.00         A
ATOM   1643 HD23 LEU   104       3.064  -0.735   4.662  1.00  0.00         A
ATOM   1644  C   LEU   104       4.280  -4.820   3.820  1.00  0.00         A
ATOM   1645  O   LEU   104       5.306  -5.358   4.236  1.00  0.00         A
ATOM   1646  N   VAL   105       3.212  -5.493   3.426  1.00  0.00         A
ATOM   1647  HN  VAL   105       2.453  -4.995   3.039  1.00  0.00         A
ATOM   1648  CA  VAL   105       3.143  -6.944   3.506  1.00  0.00         A
ATOM   1649  HA  VAL   105       4.128  -7.308   3.760  1.00  0.00         A
ATOM   1650  CB  VAL   105       2.156  -7.416   4.598  1.00  0.00         A
ATOM   1651  HB  VAL   105       2.072  -8.492   4.537  1.00  0.00         A
ATOM   1652  CG1 VAL   105       2.675  -7.058   5.981  1.00  0.00         A
ATOM   1653 HG11 VAL   105       2.814  -5.989   6.048  1.00  0.00         A
ATOM   1654 HG12 VAL   105       3.618  -7.555   6.152  1.00  0.00         A
ATOM   1655 HG13 VAL   105       1.961  -7.375   6.726  1.00  0.00         A
ATOM   1656  CG2 VAL   105       0.772  -6.819   4.374  1.00  0.00         A
ATOM   1657 HG21 VAL   105       0.400  -7.125   3.407  1.00  0.00         A
ATOM   1658 HG22 VAL   105       0.836  -5.741   4.410  1.00  0.00         A
ATOM   1659 HG23 VAL   105       0.101  -7.166   5.145  1.00  0.00         A
ATOM   1660  C   VAL   105       2.731  -7.543   2.169  1.00  0.00         A
ATOM   1661  O   VAL   105       2.104  -6.877   1.346  1.00  0.00         A
ATOM   1662  N   MET   106       3.095  -8.797   1.954  1.00  0.00         A
ATOM   1663  HN  MET   106       3.644  -9.259   2.627  1.00  0.00         A
ATOM   1664  CA  MET   106       2.689  -9.511   0.754  1.00  0.00         A
ATOM   1665  HA  MET   106       2.191  -8.802   0.110  1.00  0.00         A
ATOM   1666  CB  MET   106       3.910 -10.077   0.010  1.00  0.00         A
ATOM   1667  HB1 MET   106       4.458  -9.255  -0.428  1.00  0.00         A
ATOM   1668  HB2 MET   106       3.562 -10.722  -0.782  1.00  0.00         A
ATOM   1669  CG  MET   106       4.869 -10.876   0.881  1.00  0.00         A
ATOM   1670  HG1 MET   106       4.346 -11.733   1.277  1.00  0.00         A
ATOM   1671  HG2 MET   106       5.199 -10.249   1.695  1.00  0.00         A
ATOM   1672  SD  MET   106       6.317 -11.450  -0.031  1.00  0.00         A
ATOM   1673  CE  MET   106       7.213 -12.303   1.266  1.00  0.00         A
ATOM   1674  HE1 MET   106       7.425 -11.615   2.070  1.00  0.00         A
ATOM   1675  HE2 MET   106       8.140 -12.689   0.869  1.00  0.00         A
ATOM   1676  HE3 MET   106       6.614 -13.120   1.639  1.00  0.00         A
ATOM   1677  C   MET   106       1.696 -10.616   1.111  1.00  0.00         A
ATOM   1678  O   MET   106       2.069 -11.644   1.677  1.00  0.00         A
ATOM   1679  N   PRO   107       0.405 -10.402   0.808  1.00  0.00         A
ATOM   1680  CA  PRO   107      -0.653 -11.367   1.116  1.00  0.00         A
ATOM   1681  HA  PRO   107      -0.621 -11.670   2.144  1.00  0.00         A
ATOM   1682  CB  PRO   107      -1.949 -10.595   0.860  1.00  0.00         A
ATOM   1683  HB1 PRO   107      -2.598 -10.691   1.718  1.00  0.00         A
ATOM   1684  HB2 PRO   107      -2.433 -11.010  -0.000  1.00  0.00         A
ATOM   1685  CG  PRO   107      -1.548  -9.176   0.643  1.00  0.00         A
ATOM   1686  HG1 PRO   107      -1.602  -8.639   1.578  1.00  0.00         A
ATOM   1687  HG2 PRO   107      -2.194  -8.718  -0.092  1.00  0.00         A
ATOM   1688  CD  PRO   107      -0.135  -9.209   0.147  1.00  0.00         A
ATOM   1689  HD1 PRO   107       0.394  -8.321   0.456  1.00  0.00         A
ATOM   1690  HD2 PRO   107      -0.112  -9.314  -0.928  1.00  0.00         A
ATOM   1691  C   PRO   107      -0.585 -12.604   0.219  1.00  0.00         A
ATOM   1692  O   PRO   107       0.105 -12.603  -0.804  1.00  0.00         A
ATOM   1693  N   PRO   108      -1.315 -13.671   0.582  1.00  0.00         A
ATOM   1694  CA  PRO   108      -1.309 -14.936  -0.158  1.00  0.00         A
ATOM   1695  HA  PRO   108      -0.310 -15.224  -0.448  1.00  0.00         A
ATOM   1696  CB  PRO   108      -1.858 -15.921   0.872  1.00  0.00         A
ATOM   1697  HB1 PRO   108      -1.050 -16.308   1.475  1.00  0.00         A
ATOM   1698  HB2 PRO   108      -2.362 -16.732   0.367  1.00  0.00         A
ATOM   1699  CG  PRO   108      -2.803 -15.106   1.683  1.00  0.00         A
ATOM   1700  HG1 PRO   108      -2.895 -15.510   2.671  1.00  0.00         A
ATOM   1701  HG2 PRO   108      -3.767 -15.075   1.201  1.00  0.00         A
ATOM   1702  CD  PRO   108      -2.216 -13.732   1.751  1.00  0.00         A
ATOM   1703  HD1 PRO   108      -1.664 -13.598   2.666  1.00  0.00         A
ATOM   1704  HD2 PRO   108      -2.997 -13.003   1.678  1.00  0.00         A
ATOM   1705  C   PRO   108      -2.207 -14.876  -1.391  1.00  0.00         A
ATOM   1706  O   PRO   108      -3.069 -15.735  -1.600  1.00  0.00         A
ATOM   1707  N   SER   109      -1.992 -13.851  -2.199  1.00  0.00         A
ATOM   1708  HN  SER   109      -1.249 -13.240  -1.999  1.00  0.00         A
ATOM   1709  CA  SER   109      -2.802 -13.599  -3.374  1.00  0.00         A
ATOM   1710  HA  SER   109      -2.978 -14.540  -3.873  1.00  0.00         A
ATOM   1711  CB  SER   109      -4.146 -12.983  -2.952  1.00  0.00         A
ATOM   1712  HB1 SER   109      -3.967 -12.025  -2.486  1.00  0.00         A
ATOM   1713  HB2 SER   109      -4.631 -13.639  -2.244  1.00  0.00         A
ATOM   1714  OG  SER   109      -5.012 -12.796  -4.060  1.00  0.00         A
ATOM   1715  HG  SER   109      -5.812 -13.319  -3.934  1.00  0.00         A
ATOM   1716  C   SER   109      -2.042 -12.665  -4.316  1.00  0.00         A
ATOM   1717  O   SER   109      -0.830 -12.487  -4.176  1.00  0.00         A
ATOM   1718  N   THR   110      -2.750 -12.062  -5.258  1.00  0.00         A
ATOM   1719  HN  THR   110      -3.719 -12.237  -5.310  1.00  0.00         A
ATOM   1720  CA  THR   110      -2.145 -11.143  -6.211  1.00  0.00         A
ATOM   1721  HA  THR   110      -1.123 -11.456  -6.373  1.00  0.00         A
ATOM   1722  CB  THR   110      -2.892 -11.189  -7.570  1.00  0.00         A
ATOM   1723  HB  THR   110      -2.933 -12.217  -7.901  1.00  0.00         A
ATOM   1724  OG1 THR   110      -2.196 -10.418  -8.559  1.00  0.00         A
ATOM   1725  HG1 THR   110      -1.309 -10.781  -8.679  1.00  0.00         A
ATOM   1726  CG2 THR   110      -4.321 -10.674  -7.433  1.00  0.00         A
ATOM   1727 HG21 THR   110      -4.304  -9.650  -7.089  1.00  0.00         A
ATOM   1728 HG22 THR   110      -4.856 -11.284  -6.719  1.00  0.00         A
ATOM   1729 HG23 THR   110      -4.816 -10.724  -8.392  1.00  0.00         A
ATOM   1730  C   THR   110      -2.145  -9.714  -5.651  1.00  0.00         A
ATOM   1731  O   THR   110      -1.963  -8.741  -6.385  1.00  0.00         A
ATOM   1732  N   CYS   111      -2.322  -9.614  -4.329  1.00  0.00         A
ATOM   1733  HN  CYS   111      -2.370 -10.435  -3.800  1.00  0.00         A
ATOM   1734  CA  CYS   111      -2.447  -8.328  -3.641  1.00  0.00         A
ATOM   1735  HA  CYS   111      -2.582  -8.531  -2.588  1.00  0.00         A
ATOM   1736  CB  CYS   111      -1.181  -7.489  -3.830  1.00  0.00         A
ATOM   1737  HB1 CYS   111      -1.112  -7.194  -4.865  1.00  0.00         A
ATOM   1738  HB2 CYS   111      -0.323  -8.091  -3.575  1.00  0.00         A
ATOM   1739  SG  CYS   111      -1.117  -5.990  -2.822  1.00  0.00         A
ATOM   1740  HG  CYS   111      -1.806  -5.047  -3.452  1.00  0.00         A
ATOM   1741  C   CYS   111      -3.682  -7.590  -4.155  1.00  0.00         A
ATOM   1742  O   CYS   111      -3.585  -6.631  -4.919  1.00  0.00         A
ATOM   1743  N   PRO   112      -4.864  -8.048  -3.734  1.00  0.00         A
ATOM   1744  CA  PRO   112      -6.136  -7.588  -4.262  1.00  0.00         A
ATOM   1745  HA  PRO   112      -6.063  -7.320  -5.309  1.00  0.00         A
ATOM   1746  CB  PRO   112      -7.008  -8.834  -4.119  1.00  0.00         A
ATOM   1747  HB1 PRO   112      -6.938  -9.425  -5.018  1.00  0.00         A
ATOM   1748  HB2 PRO   112      -8.034  -8.539  -3.958  1.00  0.00         A
ATOM   1749  CG  PRO   112      -6.458  -9.578  -2.940  1.00  0.00         A
ATOM   1750  HG1 PRO   112      -6.430 -10.636  -3.159  1.00  0.00         A
ATOM   1751  HG2 PRO   112      -7.077  -9.395  -2.074  1.00  0.00         A
ATOM   1752  CD  PRO   112      -5.058  -9.061  -2.691  1.00  0.00         A
ATOM   1753  HD1 PRO   112      -4.332  -9.856  -2.793  1.00  0.00         A
ATOM   1754  HD2 PRO   112      -4.993  -8.617  -1.713  1.00  0.00         A
ATOM   1755  C   PRO   112      -6.735  -6.409  -3.500  1.00  0.00         A
ATOM   1756  O   PRO   112      -6.270  -6.052  -2.414  1.00  0.00         A
ATOM   1757  N   PRO   113      -7.736  -5.770  -4.133  1.00  0.00         A
ATOM   1758  CA  PRO   113      -8.508  -4.649  -3.635  1.00  0.00         A
ATOM   1759  HA  PRO   113      -8.127  -3.726  -4.041  1.00  0.00         A
ATOM   1760  CB  PRO   113      -9.880  -4.929  -4.246  1.00  0.00         A
ATOM   1761  HB1 PRO   113     -10.382  -3.998  -4.465  1.00  0.00         A
ATOM   1762  HB2 PRO   113     -10.457  -5.501  -3.554  1.00  0.00         A
ATOM   1763  CG  PRO   113      -9.624  -5.716  -5.485  1.00  0.00         A
ATOM   1764  HG1 PRO   113      -9.876  -5.123  -6.353  1.00  0.00         A
ATOM   1765  HG2 PRO   113     -10.210  -6.623  -5.471  1.00  0.00         A
ATOM   1766  CD  PRO   113      -8.161  -6.046  -5.491  1.00  0.00         A
ATOM   1767  HD1 PRO   113      -7.649  -5.396  -6.156  1.00  0.00         A
ATOM   1768  HD2 PRO   113      -7.996  -7.076  -5.749  1.00  0.00         A
ATOM   1769  C   PRO   113      -8.628  -4.547  -2.113  1.00  0.00         A
ATOM   1770  O   PRO   113      -8.705  -5.552  -1.402  1.00  0.00         A
ATOM   1771  N   PRO   114      -8.686  -3.307  -1.605  1.00  0.00         A
ATOM   1772  CA  PRO   114      -8.794  -3.030  -0.174  1.00  0.00         A
ATOM   1773  HA  PRO   114      -7.955  -3.433   0.361  1.00  0.00         A
ATOM   1774  CB  PRO   114      -8.764  -1.498  -0.101  1.00  0.00         A
ATOM   1775  HB1 PRO   114      -8.156  -1.184   0.734  1.00  0.00         A
ATOM   1776  HB2 PRO   114      -9.769  -1.120   0.013  1.00  0.00         A
ATOM   1777  CG  PRO   114      -8.165  -1.079  -1.398  1.00  0.00         A
ATOM   1778  HG1 PRO   114      -7.090  -1.130  -1.347  1.00  0.00         A
ATOM   1779  HG2 PRO   114      -8.490  -0.084  -1.658  1.00  0.00         A
ATOM   1780  CD  PRO   114      -8.664  -2.069  -2.388  1.00  0.00         A
ATOM   1781  HD1 PRO   114      -7.983  -2.145  -3.218  1.00  0.00         A
ATOM   1782  HD2 PRO   114      -9.651  -1.806  -2.721  1.00  0.00         A
ATOM   1783  C   PRO   114     -10.087  -3.582   0.418  1.00  0.00         A
ATOM   1784  O   PRO   114     -11.171  -3.048   0.172  1.00  0.00         A
ATOM   1785  N   LYS   115      -9.942  -4.654   1.196  1.00  0.00         A
ATOM   1786  HN  LYS   115      -9.035  -4.967   1.388  1.00  0.00         A
ATOM   1787  CA  LYS   115     -11.067  -5.401   1.756  1.00  0.00         A
ATOM   1788  HA  LYS   115     -10.647  -6.153   2.407  1.00  0.00         A
ATOM   1789  CB  LYS   115     -12.009  -4.514   2.584  1.00  0.00         A
ATOM   1790  HB1 LYS   115     -12.360  -3.703   1.965  1.00  0.00         A
ATOM   1791  HB2 LYS   115     -11.462  -4.108   3.422  1.00  0.00         A
ATOM   1792  CG  LYS   115     -13.220  -5.270   3.118  1.00  0.00         A
ATOM   1793  HG1 LYS   115     -12.876  -6.145   3.652  1.00  0.00         A
ATOM   1794  HG2 LYS   115     -13.837  -5.576   2.291  1.00  0.00         A
ATOM   1795  CD  LYS   115     -14.065  -4.430   4.051  1.00  0.00         A
ATOM   1796  HD1 LYS   115     -14.995  -4.944   4.223  1.00  0.00         A
ATOM   1797  HD2 LYS   115     -14.259  -3.476   3.583  1.00  0.00         A
ATOM   1798  CE  LYS   115     -13.367  -4.196   5.379  1.00  0.00         A
ATOM   1799  HE1 LYS   115     -12.528  -3.538   5.215  1.00  0.00         A
ATOM   1800  HE2 LYS   115     -13.012  -5.143   5.757  1.00  0.00         A
ATOM   1801  NZ  LYS   115     -14.271  -3.583   6.388  1.00  0.00         A
ATOM   1802  HZ1 LYS   115     -13.750  -3.405   7.271  1.00  0.00         A
ATOM   1803  HZ2 LYS   115     -15.065  -4.224   6.591  1.00  0.00         A
ATOM   1804  HZ3 LYS   115     -14.648  -2.685   6.032  1.00  0.00         A
ATOM   1805  C   LYS   115     -11.838  -6.118   0.655  1.00  0.00         A
ATOM   1806  O   LYS   115     -12.749  -5.563   0.033  1.00  0.00         A
ATOM   1807  N   VAL   116     -11.456  -7.359   0.420  1.00  0.00         A
ATOM   1808  HN  VAL   116     -10.712  -7.736   0.940  1.00  0.00         A
ATOM   1809  CA  VAL   116     -12.104  -8.186  -0.575  1.00  0.00         A
ATOM   1810  HA  VAL   116     -12.979  -7.659  -0.912  1.00  0.00         A
ATOM   1811  CB  VAL   116     -11.186  -8.411  -1.799  1.00  0.00         A
ATOM   1812  HB  VAL   116     -11.043  -7.458  -2.288  1.00  0.00         A
ATOM   1813  CG1 VAL   116      -9.824  -8.913  -1.359  1.00  0.00         A
ATOM   1814 HG11 VAL   116      -9.943  -9.846  -0.833  1.00  0.00         A
ATOM   1815 HG12 VAL   116      -9.375  -8.184  -0.702  1.00  0.00         A
ATOM   1816 HG13 VAL   116      -9.196  -9.059  -2.223  1.00  0.00         A
ATOM   1817  CG2 VAL   116     -11.827  -9.363  -2.801  1.00  0.00         A
ATOM   1818 HG21 VAL   116     -12.020 -10.313  -2.323  1.00  0.00         A
ATOM   1819 HG22 VAL   116     -11.159  -9.509  -3.637  1.00  0.00         A
ATOM   1820 HG23 VAL   116     -12.758  -8.942  -3.152  1.00  0.00         A
ATOM   1821  C   VAL   116     -12.546  -9.513   0.049  1.00  0.00         A
ATOM   1822  O   VAL   116     -11.865 -10.538  -0.041  1.00  0.00         A
ATOM   1823  N   SER   117     -13.687  -9.476   0.715  1.00  0.00         A
ATOM   1824  HN  SER   117     -14.180  -8.630   0.777  1.00  0.00         A
ATOM   1825  CA  SER   117     -14.230 -10.661   1.358  1.00  0.00         A
ATOM   1826  HA  SER   117     -13.403 -11.276   1.682  1.00  0.00         A
ATOM   1827  CB  SER   117     -15.068 -10.262   2.574  1.00  0.00         A
ATOM   1828  HB1 SER   117     -14.438  -9.765   3.297  1.00  0.00         A
ATOM   1829  HB2 SER   117     -15.497 -11.147   3.019  1.00  0.00         A
ATOM   1830  OG  SER   117     -16.119  -9.382   2.202  1.00  0.00         A
ATOM   1831  HG  SER   117     -16.966  -9.766   2.476  1.00  0.00         A
ATOM   1832  C   SER   117     -15.079 -11.449   0.370  1.00  0.00         A
ATOM   1833  O   SER   117     -15.532 -12.554   0.663  1.00  0.00         A
ATOM   1834  N   GLN   118     -15.286 -10.868  -0.803  1.00  0.00         A
ATOM   1835  HN  GLN   118     -14.864 -10.003  -0.987  1.00  0.00         A
ATOM   1836  CA  GLN   118     -16.109 -11.486  -1.826  1.00  0.00         A
ATOM   1837  HA  GLN   118     -16.990 -11.887  -1.347  1.00  0.00         A
ATOM   1838  CB  GLN   118     -16.536 -10.448  -2.866  1.00  0.00         A
ATOM   1839  HB1 GLN   118     -17.204 -10.918  -3.573  1.00  0.00         A
ATOM   1840  HB2 GLN   118     -15.658 -10.100  -3.391  1.00  0.00         A
ATOM   1841  CG  GLN   118     -17.245  -9.238  -2.273  1.00  0.00         A
ATOM   1842  HG1 GLN   118     -17.599  -8.614  -3.080  1.00  0.00         A
ATOM   1843  HG2 GLN   118     -16.538  -8.684  -1.675  1.00  0.00         A
ATOM   1844  CD  GLN   118     -18.425  -9.613  -1.397  1.00  0.00         A
ATOM   1845  OE1 GLN   118     -19.549  -9.764  -1.875  1.00  0.00         A
ATOM   1846  NE2 GLN   118     -18.181  -9.743  -0.104  1.00  0.00         A
ATOM   1847 HE21 GLN   118     -17.266  -9.592   0.213  1.00  0.00         A
ATOM   1848 HE22 GLN   118     -18.925  -9.989   0.488  1.00  0.00         A
ATOM   1849  C   GLN   118     -15.353 -12.621  -2.501  1.00  0.00         A
ATOM   1850  O   GLN   118     -14.354 -12.396  -3.183  1.00  0.00         A
ATOM   1851  N   GLN   119     -15.820 -13.840  -2.286  1.00  0.00         A
ATOM   1852  HN  GLN   119     -16.603 -13.957  -1.704  1.00  0.00         A
ATOM   1853  CA  GLN   119     -15.203 -15.010  -2.885  1.00  0.00         A
ATOM   1854  HA  GLN   119     -14.237 -14.716  -3.266  1.00  0.00         A
ATOM   1855  CB  GLN   119     -15.013 -16.103  -1.832  1.00  0.00         A
ATOM   1856  HB1 GLN   119     -14.576 -16.971  -2.302  1.00  0.00         A
ATOM   1857  HB2 GLN   119     -15.977 -16.369  -1.424  1.00  0.00         A
ATOM   1858  CG  GLN   119     -14.109 -15.673  -0.687  1.00  0.00         A
ATOM   1859  HG1 GLN   119     -14.510 -14.769  -0.252  1.00  0.00         A
ATOM   1860  HG2 GLN   119     -13.125 -15.471  -1.083  1.00  0.00         A
ATOM   1861  CD  GLN   119     -13.979 -16.718   0.406  1.00  0.00         A
ATOM   1862  OE1 GLN   119     -13.786 -16.384   1.574  1.00  0.00         A
ATOM   1863  NE2 GLN   119     -14.081 -17.985   0.044  1.00  0.00         A
ATOM   1864 HE21 GLN   119     -14.237 -18.188  -0.902  1.00  0.00         A
ATOM   1865 HE22 GLN   119     -13.991 -18.673   0.738  1.00  0.00         A
ATOM   1866  C   GLN   119     -16.053 -15.518  -4.042  1.00  0.00         A
ATOM   1867  O   GLN   119     -17.282 -15.471  -3.979  1.00  0.00         A
ATOM   1868  N   GLN   120     -15.386 -15.984  -5.098  1.00  0.00         A
ATOM   1869  HN  GLN   120     -14.405 -16.008  -5.063  1.00  0.00         A
ATOM   1870  CA  GLN   120     -16.055 -16.456  -6.311  1.00  0.00         A
ATOM   1871  HA  GLN   120     -15.284 -16.760  -7.002  1.00  0.00         A
ATOM   1872  CB  GLN   120     -16.950 -17.663  -6.017  1.00  0.00         A
ATOM   1873  HB1 GLN   120     -17.483 -17.930  -6.916  1.00  0.00         A
ATOM   1874  HB2 GLN   120     -17.661 -17.391  -5.252  1.00  0.00         A
ATOM   1875  CG  GLN   120     -16.178 -18.883  -5.540  1.00  0.00         A
ATOM   1876  HG1 GLN   120     -15.701 -18.647  -4.601  1.00  0.00         A
ATOM   1877  HG2 GLN   120     -15.425 -19.126  -6.274  1.00  0.00         A
ATOM   1878  CD  GLN   120     -17.066 -20.094  -5.341  1.00  0.00         A
ATOM   1879  OE1 GLN   120     -17.270 -20.885  -6.260  1.00  0.00         A
ATOM   1880  NE2 GLN   120     -17.601 -20.247  -4.142  1.00  0.00         A
ATOM   1881 HE21 GLN   120     -17.396 -19.576  -3.455  1.00  0.00         A
ATOM   1882 HE22 GLN   120     -18.178 -21.023  -3.987  1.00  0.00         A
ATOM   1883  C   GLN   120     -16.859 -15.331  -6.962  1.00  0.00         A
ATOM   1884  O   GLN   120     -17.932 -15.552  -7.531  1.00  0.00         A
ATOM   1885  N   GLN   121     -16.317 -14.123  -6.869  1.00  0.00         A
ATOM   1886  HN  GLN   121     -15.476 -14.024  -6.373  1.00  0.00         A
ATOM   1887  CA  GLN   121     -16.915 -12.937  -7.469  1.00  0.00         A
ATOM   1888  HA  GLN   121     -17.649 -13.253  -8.195  1.00  0.00         A
ATOM   1889  CB  GLN   121     -17.587 -12.073  -6.402  1.00  0.00         A
ATOM   1890  HB1 GLN   121     -17.933 -11.160  -6.864  1.00  0.00         A
ATOM   1891  HB2 GLN   121     -16.857 -11.826  -5.646  1.00  0.00         A
ATOM   1892  CG  GLN   121     -18.769 -12.734  -5.718  1.00  0.00         A
ATOM   1893  HG1 GLN   121     -18.437 -13.656  -5.263  1.00  0.00         A
ATOM   1894  HG2 GLN   121     -19.525 -12.949  -6.458  1.00  0.00         A
ATOM   1895  CD  GLN   121     -19.374 -11.854  -4.646  1.00  0.00         A
ATOM   1896  OE1 GLN   121     -19.333 -10.627  -4.737  1.00  0.00         A
ATOM   1897  NE2 GLN   121     -19.939 -12.472  -3.623  1.00  0.00         A
ATOM   1898 HE21 GLN   121     -19.938 -13.454  -3.616  1.00  0.00         A
ATOM   1899 HE22 GLN   121     -20.332 -11.924  -2.910  1.00  0.00         A
ATOM   1900  C   GLN   121     -15.832 -12.125  -8.165  1.00  0.00         A
ATOM   1901  O   GLN   121     -15.921 -10.902  -8.278  1.00  0.00         A
ATOM   1902  N   GLN   122     -14.808 -12.821  -8.630  1.00  0.00         A
ATOM   1903  HN  GLN   122     -14.855 -13.799  -8.612  1.00  0.00         A
ATOM   1904  CA  GLN   122     -13.618 -12.179  -9.174  1.00  0.00         A
ATOM   1905  HA  GLN   122     -13.437 -11.286  -8.595  1.00  0.00         A
ATOM   1906  CB  GLN   122     -12.414 -13.112  -9.020  1.00  0.00         A
ATOM   1907  HB1 GLN   122     -12.168 -13.193  -7.972  1.00  0.00         A
ATOM   1908  HB2 GLN   122     -11.574 -12.685  -9.545  1.00  0.00         A
ATOM   1909  CG  GLN   122     -12.653 -14.514  -9.562  1.00  0.00         A
ATOM   1910  HG1 GLN   122     -12.859 -14.446 -10.620  1.00  0.00         A
ATOM   1911  HG2 GLN   122     -13.505 -14.940  -9.056  1.00  0.00         A
ATOM   1912  CD  GLN   122     -11.466 -15.430  -9.357  1.00  0.00         A
ATOM   1913  OE1 GLN   122     -11.352 -16.094  -8.327  1.00  0.00         A
ATOM   1914  NE2 GLN   122     -10.583 -15.481 -10.339  1.00  0.00         A
ATOM   1915 HE21 GLN   122     -10.743 -14.931 -11.137  1.00  0.00         A
ATOM   1916 HE22 GLN   122      -9.809 -16.075 -10.237  1.00  0.00         A
ATOM   1917  C   GLN   122     -13.804 -11.777 -10.637  1.00  0.00         A
ATOM   1918  O   GLN   122     -12.966 -12.082 -11.488  1.00  0.00         A
ATOM   1919  N   GLN   123     -14.895 -11.078 -10.921  1.00  0.00         A
ATOM   1920  HN  GLN   123     -15.528 -10.866 -10.200  1.00  0.00         A
ATOM   1921  CA  GLN   123     -15.166 -10.613 -12.272  1.00  0.00         A
ATOM   1922  HA  GLN   123     -14.894 -11.406 -12.952  1.00  0.00         A
ATOM   1923  CB  GLN   123     -16.650 -10.288 -12.456  1.00  0.00         A
ATOM   1924  HB1 GLN   123     -16.790  -9.840 -13.429  1.00  0.00         A
ATOM   1925  HB2 GLN   123     -16.948  -9.580 -11.698  1.00  0.00         A
ATOM   1926  CG  GLN   123     -17.560 -11.498 -12.355  1.00  0.00         A
ATOM   1927  HG1 GLN   123     -17.568 -11.842 -11.331  1.00  0.00         A
ATOM   1928  HG2 GLN   123     -17.175 -12.279 -12.994  1.00  0.00         A
ATOM   1929  CD  GLN   123     -18.982 -11.183 -12.772  1.00  0.00         A
ATOM   1930  OE1 GLN   123     -19.332 -11.291 -13.947  1.00  0.00         A
ATOM   1931  NE2 GLN   123     -19.810 -10.792 -11.820  1.00  0.00         A
ATOM   1932 HE21 GLN   123     -19.467 -10.730 -10.903  1.00  0.00         A
ATOM   1933 HE22 GLN   123     -20.735 -10.581 -12.067  1.00  0.00         A
ATOM   1934  C   GLN   123     -14.324  -9.386 -12.594  1.00  0.00         A
ATOM   1935  O   GLN   123     -13.529  -9.397 -13.535  1.00  0.00         A
ATOM   1936  N   GLN   124     -14.501  -8.334 -11.811  1.00  0.00         A
ATOM   1937  HN  GLN   124     -15.151  -8.389 -11.076  1.00  0.00         A
ATOM   1938  CA  GLN   124     -13.757  -7.100 -12.002  1.00  0.00         A
ATOM   1939  HA  GLN   124     -13.007  -7.280 -12.747  1.00  0.00         A
ATOM   1940  CB  GLN   124     -14.675  -5.987 -12.495  1.00  0.00         A
ATOM   1941  HB1 GLN   124     -14.153  -5.049 -12.455  1.00  0.00         A
ATOM   1942  HB2 GLN   124     -15.525  -5.942 -11.848  1.00  0.00         A
ATOM   1943  CG  GLN   124     -15.170  -6.180 -13.907  1.00  0.00         A
ATOM   1944  HG1 GLN   124     -15.738  -5.308 -14.180  1.00  0.00         A
ATOM   1945  HG2 GLN   124     -15.802  -7.052 -13.940  1.00  0.00         A
ATOM   1946  CD  GLN   124     -14.039  -6.352 -14.906  1.00  0.00         A
ATOM   1947  OE1 GLN   124     -12.945  -5.814 -14.724  1.00  0.00         A
ATOM   1948  NE2 GLN   124     -14.294  -7.104 -15.964  1.00  0.00         A
ATOM   1949 HE21 GLN   124     -15.185  -7.505 -16.044  1.00  0.00         A
ATOM   1950 HE22 GLN   124     -13.582  -7.225 -16.628  1.00  0.00         A
ATOM   1951  C   GLN   124     -13.077  -6.681 -10.708  1.00  0.00         A
ATOM   1952  O   GLN   124     -11.851  -6.749 -10.600  1.00  0.00         A
ATOM   1953  N   GLN   125     -13.885  -6.274  -9.728  1.00  0.00         A
ATOM   1954  HN  GLN   125     -14.857  -6.276  -9.883  1.00  0.00         A
ATOM   1955  CA  GLN   125     -13.380  -5.827  -8.430  1.00  0.00         A
ATOM   1956  HA  GLN   125     -14.220  -5.445  -7.868  1.00  0.00         A
ATOM   1957  CB  GLN   125     -12.762  -6.994  -7.657  1.00  0.00         A
ATOM   1958  HB1 GLN   125     -12.222  -6.602  -6.808  1.00  0.00         A
ATOM   1959  HB2 GLN   125     -12.071  -7.513  -8.304  1.00  0.00         A
ATOM   1960  CG  GLN   125     -13.780  -7.998  -7.149  1.00  0.00         A
ATOM   1961  HG1 GLN   125     -14.364  -8.356  -7.984  1.00  0.00         A
ATOM   1962  HG2 GLN   125     -14.430  -7.507  -6.439  1.00  0.00         A
ATOM   1963  CD  GLN   125     -13.127  -9.182  -6.469  1.00  0.00         A
ATOM   1964  OE1 GLN   125     -12.030  -9.074  -5.925  1.00  0.00         A
ATOM   1965  NE2 GLN   125     -13.800 -10.318  -6.486  1.00  0.00         A
ATOM   1966 HE21 GLN   125     -14.675 -10.332  -6.934  1.00  0.00         A
ATOM   1967 HE22 GLN   125     -13.399 -11.102  -6.053  1.00  0.00         A
ATOM   1968  C   GLN   125     -12.359  -4.706  -8.592  1.00  0.00         A
ATOM   1969  O   GLN   125     -11.168  -4.894  -8.345  1.00  0.00         A
ATOM   1970  N   GLN   126     -12.831  -3.545  -9.016  1.00  0.00         A
ATOM   1971  HN  GLN   126     -13.790  -3.458  -9.201  1.00  0.00         A
ATOM   1972  CA  GLN   126     -11.966  -2.389  -9.199  1.00  0.00         A
ATOM   1973  HA  GLN   126     -11.018  -2.736  -9.580  1.00  0.00         A
ATOM   1974  CB  GLN   126     -12.587  -1.418 -10.204  1.00  0.00         A
ATOM   1975  HB1 GLN   126     -11.921  -0.579 -10.333  1.00  0.00         A
ATOM   1976  HB2 GLN   126     -13.528  -1.063  -9.811  1.00  0.00         A
ATOM   1977  CG  GLN   126     -12.843  -2.035 -11.570  1.00  0.00         A
ATOM   1978  HG1 GLN   126     -13.463  -2.911 -11.443  1.00  0.00         A
ATOM   1979  HG2 GLN   126     -11.897  -2.325 -12.002  1.00  0.00         A
ATOM   1980  CD  GLN   126     -13.540  -1.083 -12.524  1.00  0.00         A
ATOM   1981  OE1 GLN   126     -14.304  -1.506 -13.390  1.00  0.00         A
ATOM   1982  NE2 GLN   126     -13.279   0.208 -12.381  1.00  0.00         A
ATOM   1983 HE21 GLN   126     -12.655   0.482 -11.676  1.00  0.00         A
ATOM   1984 HE22 GLN   126     -13.730   0.840 -12.982  1.00  0.00         A
ATOM   1985  C   GLN   126     -11.741  -1.685  -7.864  1.00  0.00         A
ATOM   1986  O   GLN   126     -12.675  -1.113  -7.300  1.00  0.00         A
ATOM   1987  N   PRO   127     -10.502  -1.735  -7.339  1.00  0.00         A
ATOM   1988  CA  PRO   127     -10.152  -1.139  -6.042  1.00  0.00         A
ATOM   1989  HA  PRO   127     -10.600  -1.683  -5.224  1.00  0.00         A
ATOM   1990  CB  PRO   127      -8.631  -1.289  -5.982  1.00  0.00         A
ATOM   1991  HB1 PRO   127      -8.322  -1.467  -4.965  1.00  0.00         A
ATOM   1992  HB2 PRO   127      -8.164  -0.390  -6.355  1.00  0.00         A
ATOM   1993  CG  PRO   127      -8.338  -2.454  -6.852  1.00  0.00         A
ATOM   1994  HG1 PRO   127      -8.464  -3.370  -6.294  1.00  0.00         A
ATOM   1995  HG2 PRO   127      -7.332  -2.382  -7.238  1.00  0.00         A
ATOM   1996  CD  PRO   127      -9.338  -2.384  -7.970  1.00  0.00         A
ATOM   1997  HD1 PRO   127      -9.589  -3.376  -8.314  1.00  0.00         A
ATOM   1998  HD2 PRO   127      -8.955  -1.785  -8.783  1.00  0.00         A
ATOM   1999  C   PRO   127     -10.537   0.332  -5.941  1.00  0.00         A
ATOM   2000  O   PRO   127      -9.836   1.208  -6.449  1.00  0.00         A
ATOM   2001  N   SER   128     -11.661   0.593  -5.294  1.00  0.00         A
ATOM   2002  HN  SER   128     -12.200  -0.152  -4.948  1.00  0.00         A
ATOM   2003  CA  SER   128     -12.130   1.952  -5.105  1.00  0.00         A
ATOM   2004  HA  SER   128     -11.382   2.620  -5.479  1.00  0.00         A
ATOM   2005  CB  SER   128     -13.424   2.161  -5.883  1.00  0.00         A
ATOM   2006  HB1 SER   128     -13.650   3.216  -5.928  1.00  0.00         A
ATOM   2007  HB2 SER   128     -14.222   1.642  -5.385  1.00  0.00         A
ATOM   2008  OG  SER   128     -13.304   1.661  -7.207  1.00  0.00         A
ATOM   2009  HG  SER   128     -13.061   0.723  -7.173  1.00  0.00         A
ATOM   2010  C   SER   128     -12.343   2.239  -3.627  1.00  0.00         A
ATOM   2011  O   SER   128     -12.819   3.313  -3.246  1.00  0.00         A
ATOM   2012  N   GLY   129     -11.971   1.276  -2.800  1.00  0.00         A
ATOM   2013  HN  GLY   129     -11.562   0.461  -3.162  1.00  0.00         A
ATOM   2014  CA  GLY   129     -12.168   1.409  -1.380  1.00  0.00         A
ATOM   2015  HA1 GLY   129     -12.144   2.457  -1.124  1.00  0.00         A
ATOM   2016  HA2 GLY   129     -11.370   0.897  -0.864  1.00  0.00         A
ATOM   2017  C   GLY   129     -13.497   0.826  -0.955  1.00  0.00         A
ATOM   2018  O   GLY   129     -14.523   1.505  -1.022  1.00  0.00         A
ATOM   2019  N   SER   130     -13.480  -0.433  -0.529  1.00  0.00         A
ATOM   2020  HN  SER   130     -12.624  -0.908  -0.475  1.00  0.00         A
ATOM   2021  CA  SER   130     -14.698  -1.140  -0.148  1.00  0.00         A
ATOM   2022  HA  SER   130     -15.437  -0.966  -0.916  1.00  0.00         A
ATOM   2023  CB  SER   130     -14.421  -2.641  -0.055  1.00  0.00         A
ATOM   2024  HB1 SER   130     -15.357  -3.173   0.036  1.00  0.00         A
ATOM   2025  HB2 SER   130     -13.809  -2.837   0.812  1.00  0.00         A
ATOM   2026  OG  SER   130     -13.741  -3.110  -1.211  1.00  0.00         A
ATOM   2027  HG  SER   130     -13.167  -3.849  -0.960  1.00  0.00         A
ATOM   2028  C   SER   130     -15.240  -0.626   1.184  1.00  0.00         A
ATOM   2029  O   SER   130     -15.246  -1.338   2.188  1.00  0.00         A
ATOM   2030  N   ARG   131     -15.687   0.620   1.187  1.00  0.00         A
ATOM   2031  HN  ARG   131     -15.620   1.150   0.360  1.00  0.00         A
ATOM   2032  CA  ARG   131     -16.261   1.225   2.376  1.00  0.00         A
ATOM   2033  HA  ARG   131     -15.818   0.754   3.231  1.00  0.00         A
ATOM   2034  CB  ARG   131     -15.961   2.725   2.405  1.00  0.00         A
ATOM   2035  HB1 ARG   131     -16.296   3.131   3.347  1.00  0.00         A
ATOM   2036  HB2 ARG   131     -16.502   3.205   1.602  1.00  0.00         A
ATOM   2037  CG  ARG   131     -14.481   3.044   2.244  1.00  0.00         A
ATOM   2038  HG1 ARG   131     -14.354   4.116   2.233  1.00  0.00         A
ATOM   2039  HG2 ARG   131     -14.137   2.632   1.306  1.00  0.00         A
ATOM   2040  CD  ARG   131     -13.645   2.456   3.373  1.00  0.00         A
ATOM   2041  HD1 ARG   131     -12.600   2.554   3.117  1.00  0.00         A
ATOM   2042  HD2 ARG   131     -13.891   1.411   3.475  1.00  0.00         A
ATOM   2043  NE  ARG   131     -13.884   3.124   4.652  1.00  0.00         A
ATOM   2044  HE  ARG   131     -14.538   3.861   4.661  1.00  0.00         A
ATOM   2045  CZ  ARG   131     -13.259   2.805   5.787  1.00  0.00         A
ATOM   2046  NH1 ARG   131     -12.387   1.801   5.815  1.00  0.00         A
ATOM   2047 HH11 ARG   131     -12.193   1.273   4.983  1.00  0.00         A
ATOM   2048 HH12 ARG   131     -11.913   1.570   6.670  1.00  0.00         A
ATOM   2049  NH2 ARG   131     -13.512   3.485   6.896  1.00  0.00         A
ATOM   2050 HH21 ARG   131     -14.173   4.242   6.887  1.00  0.00         A
ATOM   2051 HH22 ARG   131     -13.036   3.251   7.748  1.00  0.00         A
ATOM   2052  C   ARG   131     -17.757   0.972   2.401  1.00  0.00         A
ATOM   2053  O   ARG   131     -18.398   1.020   3.450  1.00  0.00         A
ATOM   2054  N   ASP   132     -18.285   0.696   1.226  1.00  0.00         A
ATOM   2055  HN  ASP   132     -17.708   0.733   0.438  1.00  0.00         A
ATOM   2056  CA  ASP   132     -19.678   0.314   1.056  1.00  0.00         A
ATOM   2057  HA  ASP   132     -20.042  -0.064   1.999  1.00  0.00         A
ATOM   2058  CB  ASP   132     -20.534   1.509   0.618  1.00  0.00         A
ATOM   2059  HB1 ASP   132     -20.178   1.868  -0.337  1.00  0.00         A
ATOM   2060  HB2 ASP   132     -20.445   2.296   1.351  1.00  0.00         A
ATOM   2061  CG  ASP   132     -22.004   1.148   0.479  1.00  0.00         A
ATOM   2062  OD1 ASP   132     -22.728   1.186   1.497  1.00  0.00         A
ATOM   2063  OD2 ASP   132     -22.442   0.825  -0.644  1.00  0.00         A
ATOM   2064  C   ASP   132     -19.751  -0.788   0.013  1.00  0.00         A
ATOM   2065  O   ASP   132     -19.185  -0.655  -1.071  1.00  0.00         A
ATOM   2066  N   ILE   133     -20.435  -1.871   0.338  1.00  0.00         A
ATOM   2067  HN  ILE   133     -20.919  -1.894   1.193  1.00  0.00         A
ATOM   2068  CA  ILE   133     -20.494  -3.030  -0.547  1.00  0.00         A
ATOM   2069  HA  ILE   133     -19.541  -3.108  -1.049  1.00  0.00         A
ATOM   2070  CB  ILE   133     -20.723  -4.333   0.249  1.00  0.00         A
ATOM   2071  HB  ILE   133     -20.846  -5.142  -0.456  1.00  0.00         A
ATOM   2072  CG1 ILE   133     -21.987  -4.222   1.111  1.00  0.00         A
ATOM   2073 HG11 ILE   133     -22.818  -3.936   0.483  1.00  0.00         A
ATOM   2074 HG12 ILE   133     -21.833  -3.464   1.862  1.00  0.00         A
ATOM   2075  CG2 ILE   133     -19.508  -4.638   1.113  1.00  0.00         A
ATOM   2076 HG21 ILE   133     -19.337  -3.818   1.795  1.00  0.00         A
ATOM   2077 HG22 ILE   133     -18.640  -4.769   0.483  1.00  0.00         A
ATOM   2078 HG23 ILE   133     -19.684  -5.542   1.675  1.00  0.00         A
ATOM   2079  CD1 ILE   133     -22.359  -5.504   1.820  1.00  0.00         A
ATOM   2080 HD11 ILE   133     -23.257  -5.347   2.397  1.00  0.00         A
ATOM   2081 HD12 ILE   133     -21.555  -5.797   2.479  1.00  0.00         A
ATOM   2082 HD13 ILE   133     -22.531  -6.283   1.092  1.00  0.00         A
ATOM   2083  C   ILE   133     -21.591  -2.878  -1.598  1.00  0.00         A
ATOM   2084  O   ILE   133     -22.277  -3.843  -1.936  1.00  0.00         A
ATOM   2085  N   ASN   134     -21.738  -1.663  -2.119  1.00  0.00         A
ATOM   2086  HN  ASN   134     -21.133  -0.946  -1.825  1.00  0.00         A
ATOM   2087  CA  ASN   134     -22.767  -1.356  -3.112  1.00  0.00         A
ATOM   2088  HA  ASN   134     -22.732  -0.295  -3.303  1.00  0.00         A
ATOM   2089  CB  ASN   134     -22.510  -2.106  -4.427  1.00  0.00         A
ATOM   2090  HB1 ASN   134     -23.324  -1.909  -5.108  1.00  0.00         A
ATOM   2091  HB2 ASN   134     -22.467  -3.166  -4.224  1.00  0.00         A
ATOM   2092  CG  ASN   134     -21.210  -1.698  -5.101  1.00  0.00         A
ATOM   2093  OD1 ASN   134     -20.566  -2.509  -5.770  1.00  0.00         A
ATOM   2094  ND2 ASN   134     -20.817  -0.442  -4.942  1.00  0.00         A
ATOM   2095 HD21 ASN   134     -21.378   0.157  -4.404  1.00  0.00         A
ATOM   2096 HD22 ASN   134     -19.978  -0.162  -5.365  1.00  0.00         A
ATOM   2097  C   ASN   134     -24.145  -1.704  -2.567  1.00  0.00         A
ATOM   2098  O   ASN   134     -24.925  -2.410  -3.209  1.00  0.00         A
ATOM   2099  N   SER   135     -24.438  -1.198  -1.378  1.00  0.00         A
ATOM   2100  HN  SER   135     -23.804  -0.575  -0.952  1.00  0.00         A
ATOM   2101  CA  SER   135     -25.677  -1.524  -0.697  1.00  0.00         A
ATOM   2102  HA  SER   135     -26.289  -2.079  -1.376  1.00  0.00         A
ATOM   2103  CB  SER   135     -25.392  -2.399   0.519  1.00  0.00         A
ATOM   2104  HB1 SER   135     -24.791  -1.844   1.206  1.00  0.00         A
ATOM   2105  HB2 SER   135     -24.859  -3.285   0.208  1.00  0.00         A
ATOM   2106  OG  SER   135     -26.589  -2.793   1.174  1.00  0.00         A
ATOM   2107  HG  SER   135     -26.891  -2.072   1.746  1.00  0.00         A
ATOM   2108  C   SER   135     -26.420  -0.258  -0.288  1.00  0.00         A
ATOM   2109  O   SER   135     -26.474   0.099   0.890  1.00  0.00         A
ATOM   2110  N   ILE   136     -26.975   0.428  -1.272  1.00  0.00         A
ATOM   2111  HN  ILE   136     -26.832   0.135  -2.195  1.00  0.00         A
ATOM   2112  CA  ILE   136     -27.797   1.599  -1.022  1.00  0.00         A
ATOM   2113  HA  ILE   136     -27.393   2.121  -0.166  1.00  0.00         A
ATOM   2114  CB  ILE   136     -27.799   2.558  -2.233  1.00  0.00         A
ATOM   2115  HB  ILE   136     -28.276   2.057  -3.061  1.00  0.00         A
ATOM   2116  CG1 ILE   136     -26.361   2.919  -2.623  1.00  0.00         A
ATOM   2117 HG11 ILE   136     -25.801   2.010  -2.792  1.00  0.00         A
ATOM   2118 HG12 ILE   136     -25.905   3.472  -1.816  1.00  0.00         A
ATOM   2119  CG2 ILE   136     -28.598   3.816  -1.914  1.00  0.00         A
ATOM   2120 HG21 ILE   136     -28.584   4.477  -2.766  1.00  0.00         A
ATOM   2121 HG22 ILE   136     -28.160   4.315  -1.064  1.00  0.00         A
ATOM   2122 HG23 ILE   136     -29.618   3.545  -1.685  1.00  0.00         A
ATOM   2123  CD1 ILE   136     -26.265   3.764  -3.875  1.00  0.00         A
ATOM   2124 HD11 ILE   136     -26.815   4.682  -3.732  1.00  0.00         A
ATOM   2125 HD12 ILE   136     -26.683   3.221  -4.710  1.00  0.00         A
ATOM   2126 HD13 ILE   136     -25.230   3.993  -4.076  1.00  0.00         A
ATOM   2127  C   ILE   136     -29.223   1.157  -0.710  1.00  0.00         A
ATOM   2128  O   ILE   136     -30.042   0.962  -1.611  1.00  0.00         A
ATOM   2129  N   SER   137     -29.502   0.967   0.567  1.00  0.00         A
ATOM   2130  HN  SER   137     -28.816   1.165   1.240  1.00  0.00         A
ATOM   2131  CA  SER   137     -30.797   0.475   0.998  1.00  0.00         A
ATOM   2132  HA  SER   137     -31.230  -0.077   0.177  1.00  0.00         A
ATOM   2133  CB  SER   137     -30.629  -0.465   2.197  1.00  0.00         A
ATOM   2134  HB1 SER   137     -30.362   0.115   3.069  1.00  0.00         A
ATOM   2135  HB2 SER   137     -29.846  -1.177   1.986  1.00  0.00         A
ATOM   2136  OG  SER   137     -31.826  -1.176   2.472  1.00  0.00         A
ATOM   2137  HG  SER   137     -31.609  -2.008   2.911  1.00  0.00         A
ATOM   2138  C   SER   137     -31.724   1.636   1.352  1.00  0.00         A
ATOM   2139  O   SER   137     -31.272   2.765   1.572  1.00  0.00         A
ATOM   2140  N   LYS   138     -33.015   1.348   1.410  1.00  0.00         A
ATOM   2141  HN  LYS   138     -33.302   0.423   1.288  1.00  0.00         A
ATOM   2142  CA  LYS   138     -34.020   2.341   1.689  1.00  0.00         A
ATOM   2143  HA  LYS   138     -33.569   3.122   2.281  1.00  0.00         A
ATOM   2144  CB  LYS   138     -34.560   2.936   0.381  1.00  0.00         A
ATOM   2145  HB1 LYS   138     -35.069   2.157  -0.165  1.00  0.00         A
ATOM   2146  HB2 LYS   138     -33.728   3.290  -0.208  1.00  0.00         A
ATOM   2147  CG  LYS   138     -35.532   4.093   0.572  1.00  0.00         A
ATOM   2148  HG1 LYS   138     -36.399   3.738   1.111  1.00  0.00         A
ATOM   2149  HG2 LYS   138     -35.835   4.458  -0.397  1.00  0.00         A
ATOM   2150  CD  LYS   138     -34.899   5.236   1.352  1.00  0.00         A
ATOM   2151  HD1 LYS   138     -33.991   5.539   0.853  1.00  0.00         A
ATOM   2152  HD2 LYS   138     -34.665   4.893   2.348  1.00  0.00         A
ATOM   2153  CE  LYS   138     -35.831   6.434   1.453  1.00  0.00         A
ATOM   2154  HE1 LYS   138     -35.396   7.157   2.128  1.00  0.00         A
ATOM   2155  HE2 LYS   138     -36.779   6.102   1.847  1.00  0.00         A
ATOM   2156  NZ  LYS   138     -36.059   7.079   0.133  1.00  0.00         A
ATOM   2157  HZ1 LYS   138     -35.153   7.377  -0.283  1.00  0.00         A
ATOM   2158  HZ2 LYS   138     -36.666   7.915   0.242  1.00  0.00         A
ATOM   2159  HZ3 LYS   138     -36.522   6.413  -0.519  1.00  0.00         A
ATOM   2160  C   LYS   138     -35.139   1.691   2.484  1.00  0.00         A
ATOM   2161  O   LYS   138     -35.404   0.499   2.345  1.00  0.00         A
ATOM   2162  N   THR   139     -35.752   2.481   3.332  1.00  0.00         A
ATOM   2163  HN  THR   139     -35.458   3.395   3.394  1.00  0.00         A
ATOM   2164  CA  THR   139     -36.844   2.049   4.176  1.00  0.00         A
ATOM   2165  HA  THR   139     -36.500   1.212   4.763  1.00  0.00         A
ATOM   2166  CB  THR   139     -37.240   3.181   5.137  1.00  0.00         A
ATOM   2167  HB  THR   139     -38.258   3.021   5.463  1.00  0.00         A
ATOM   2168  OG1 THR   139     -37.155   4.440   4.455  1.00  0.00         A
ATOM   2169  HG1 THR   139     -37.905   4.990   4.706  1.00  0.00         A
ATOM   2170  CG2 THR   139     -36.332   3.199   6.358  1.00  0.00         A
ATOM   2171 HG21 THR   139     -36.627   4.005   7.014  1.00  0.00         A
ATOM   2172 HG22 THR   139     -35.309   3.346   6.044  1.00  0.00         A
ATOM   2173 HG23 THR   139     -36.415   2.259   6.883  1.00  0.00         A
ATOM   2174  C   THR   139     -38.049   1.616   3.348  1.00  0.00         A
ATOM   2175  O   THR   139     -38.769   2.439   2.782  1.00  0.00         A
ATOM   2176  N   LEU   140     -38.252   0.312   3.281  1.00  0.00         A
ATOM   2177  HN  LEU   140     -37.637  -0.279   3.760  1.00  0.00         A
ATOM   2178  CA  LEU   140     -39.353  -0.266   2.514  1.00  0.00         A
ATOM   2179  HA  LEU   140     -39.378   0.219   1.550  1.00  0.00         A
ATOM   2180  CB  LEU   140     -39.167  -1.779   2.309  1.00  0.00         A
ATOM   2181  HB1 LEU   140     -40.039  -2.150   1.794  1.00  0.00         A
ATOM   2182  HB2 LEU   140     -39.131  -2.243   3.284  1.00  0.00         A
ATOM   2183  CG  LEU   140     -37.924  -2.231   1.527  1.00  0.00         A
ATOM   2184  HG  LEU   140     -38.116  -3.215   1.123  1.00  0.00         A
ATOM   2185  CD1 LEU   140     -37.645  -1.307   0.351  1.00  0.00         A
ATOM   2186 HD11 LEU   140     -37.459  -0.308   0.714  1.00  0.00         A
ATOM   2187 HD12 LEU   140     -38.499  -1.297  -0.308  1.00  0.00         A
ATOM   2188 HD13 LEU   140     -36.779  -1.661  -0.187  1.00  0.00         A
ATOM   2189  CD2 LEU   140     -36.711  -2.340   2.440  1.00  0.00         A
ATOM   2190 HD21 LEU   140     -36.365  -1.352   2.701  1.00  0.00         A
ATOM   2191 HD22 LEU   140     -35.924  -2.874   1.932  1.00  0.00         A
ATOM   2192 HD23 LEU   140     -36.987  -2.873   3.339  1.00  0.00         A
ATOM   2193  C   LEU   140     -40.683  -0.029   3.219  1.00  0.00         A
ATOM   2194  O   LEU   140     -41.752  -0.171   2.623  1.00  0.00         A
ATOM   2195  N   GLU   141     -40.610   0.336   4.490  1.00  0.00         A
ATOM   2196  HN  GLU   141     -39.731   0.481   4.895  1.00  0.00         A
ATOM   2197  CA  GLU   141     -41.802   0.513   5.304  1.00  0.00         A
ATOM   2198  HA  GLU   141     -42.580  -0.102   4.887  1.00  0.00         A
ATOM   2199  CB  GLU   141     -41.521   0.061   6.730  1.00  0.00         A
ATOM   2200  HB1 GLU   141     -42.457  -0.066   7.248  1.00  0.00         A
ATOM   2201  HB2 GLU   141     -40.940   0.820   7.230  1.00  0.00         A
ATOM   2202  CG  GLU   141     -40.759  -1.248   6.789  1.00  0.00         A
ATOM   2203  HG1 GLU   141     -39.774  -1.084   6.378  1.00  0.00         A
ATOM   2204  HG2 GLU   141     -41.277  -1.982   6.191  1.00  0.00         A
ATOM   2205  CD  GLU   141     -40.619  -1.779   8.197  1.00  0.00         A
ATOM   2206  OE1 GLU   141     -39.611  -1.459   8.861  1.00  0.00         A
ATOM   2207  OE2 GLU   141     -41.515  -2.519   8.648  1.00  0.00         A
ATOM   2208  C   GLU   141     -42.261   1.962   5.281  1.00  0.00         A
ATOM   2209  O   GLU   141     -43.036   2.405   6.132  1.00  0.00         A
ATOM   2210  N   ASP   142     -41.777   2.690   4.291  1.00  0.00         A
ATOM   2211  HN  ASP   142     -41.124   2.281   3.685  1.00  0.00         A
ATOM   2212  CA  ASP   142     -42.181   4.077   4.080  1.00  0.00         A
ATOM   2213  HA  ASP   142     -42.158   4.576   5.029  1.00  0.00         A
ATOM   2214  CB  ASP   142     -41.222   4.774   3.108  1.00  0.00         A
ATOM   2215  HB1 ASP   142     -41.180   4.208   2.189  1.00  0.00         A
ATOM   2216  HB2 ASP   142     -40.237   4.806   3.548  1.00  0.00         A
ATOM   2217  CG  ASP   142     -41.642   6.196   2.778  1.00  0.00         A
ATOM   2218  OD1 ASP   142     -41.245   7.124   3.513  1.00  0.00         A
ATOM   2219  OD2 ASP   142     -42.357   6.394   1.774  1.00  0.00         A
ATOM   2220  C   ASP   142     -43.599   4.131   3.548  1.00  0.00         A
ATOM   2221  O   ASP   142     -44.295   5.132   3.687  1.00  0.00         A
ATOM   2222  N   THR   143     -44.030   3.021   2.982  1.00  0.00         A
ATOM   2223  HN  THR   143     -43.434   2.247   2.954  1.00  0.00         A
ATOM   2224  CA  THR   143     -45.361   2.911   2.408  1.00  0.00         A
ATOM   2225  HA  THR   143     -45.507   3.753   1.766  1.00  0.00         A
ATOM   2226  CB  THR   143     -45.485   1.628   1.573  1.00  0.00         A
ATOM   2227  HB  THR   143     -46.528   1.449   1.361  1.00  0.00         A
ATOM   2228  OG1 THR   143     -44.955   0.516   2.311  1.00  0.00         A
ATOM   2229  HG1 THR   143     -45.500  -0.264   2.147  1.00  0.00         A
ATOM   2230  CG2 THR   143     -44.736   1.772   0.260  1.00  0.00         A
ATOM   2231 HG21 THR   143     -43.697   1.982   0.465  1.00  0.00         A
ATOM   2232 HG22 THR   143     -45.162   2.583  -0.310  1.00  0.00         A
ATOM   2233 HG23 THR   143     -44.815   0.854  -0.302  1.00  0.00         A
ATOM   2234  C   THR   143     -46.429   2.937   3.487  1.00  0.00         A
ATOM   2235  O   THR   143     -47.614   3.124   3.219  1.00  0.00         A
ATOM   2236  N   LEU   144     -45.982   2.764   4.708  1.00  0.00         A
ATOM   2237  HN  LEU   144     -45.031   2.586   4.830  1.00  0.00         A
ATOM   2238  CA  LEU   144     -46.851   2.822   5.871  1.00  0.00         A
ATOM   2239  HA  LEU   144     -47.834   2.497   5.570  1.00  0.00         A
ATOM   2240  CB  LEU   144     -46.333   1.896   6.980  1.00  0.00         A
ATOM   2241  HB1 LEU   144     -46.903   2.097   7.875  1.00  0.00         A
ATOM   2242  HB2 LEU   144     -45.301   2.149   7.172  1.00  0.00         A
ATOM   2243  CG  LEU   144     -46.407   0.389   6.700  1.00  0.00         A
ATOM   2244  HG  LEU   144     -46.150  -0.132   7.603  1.00  0.00         A
ATOM   2245  CD1 LEU   144     -47.818  -0.026   6.313  1.00  0.00         A
ATOM   2246 HD11 LEU   144     -47.852  -1.097   6.172  1.00  0.00         A
ATOM   2247 HD12 LEU   144     -48.098   0.466   5.394  1.00  0.00         A
ATOM   2248 HD13 LEU   144     -48.504   0.255   7.097  1.00  0.00         A
ATOM   2249  CD2 LEU   144     -45.411  -0.031   5.630  1.00  0.00         A
ATOM   2250 HD21 LEU   144     -45.487  -1.095   5.466  1.00  0.00         A
ATOM   2251 HD22 LEU   144     -44.410   0.213   5.954  1.00  0.00         A
ATOM   2252 HD23 LEU   144     -45.629   0.492   4.710  1.00  0.00         A
ATOM   2253  C   LEU   144     -46.941   4.251   6.398  1.00  0.00         A
ATOM   2254  O   LEU   144     -46.875   4.484   7.606  1.00  0.00         A
ATOM   2255  N   LYS   145     -47.076   5.210   5.490  1.00  0.00         A
ATOM   2256  HN  LYS   145     -47.093   4.966   4.541  1.00  0.00         A
ATOM   2257  CA  LYS   145     -47.174   6.616   5.870  1.00  0.00         A
ATOM   2258  HA  LYS   145     -46.600   6.739   6.765  1.00  0.00         A
ATOM   2259  CB  LYS   145     -46.572   7.519   4.797  1.00  0.00         A
ATOM   2260  HB1 LYS   145     -45.510   7.329   4.742  1.00  0.00         A
ATOM   2261  HB2 LYS   145     -46.728   8.549   5.084  1.00  0.00         A
ATOM   2262  CG  LYS   145     -47.161   7.318   3.418  1.00  0.00         A
ATOM   2263  HG1 LYS   145     -47.763   8.177   3.159  1.00  0.00         A
ATOM   2264  HG2 LYS   145     -47.772   6.428   3.420  1.00  0.00         A
ATOM   2265  CD  LYS   145     -46.056   7.162   2.401  1.00  0.00         A
ATOM   2266  HD1 LYS   145     -46.482   6.896   1.447  1.00  0.00         A
ATOM   2267  HD2 LYS   145     -45.401   6.378   2.746  1.00  0.00         A
ATOM   2268  CE  LYS   145     -45.244   8.434   2.256  1.00  0.00         A
ATOM   2269  HE1 LYS   145     -44.830   8.682   3.220  1.00  0.00         A
ATOM   2270  HE2 LYS   145     -45.896   9.230   1.927  1.00  0.00         A
ATOM   2271  NZ  LYS   145     -44.135   8.280   1.280  1.00  0.00         A
ATOM   2272  HZ1 LYS   145     -43.583   9.158   1.224  1.00  0.00         A
ATOM   2273  HZ2 LYS   145     -44.512   8.063   0.338  1.00  0.00         A
ATOM   2274  HZ3 LYS   145     -43.499   7.502   1.573  1.00  0.00         A
ATOM   2275  C   LYS   145     -48.616   7.032   6.149  1.00  0.00         A
ATOM   2276  O   LYS   145     -48.952   8.214   6.061  1.00  0.00         A
ATOM   2277  N   LEU   146     -49.456   6.055   6.491  1.00  0.00         A
ATOM   2278  HN  LEU   146     -49.119   5.135   6.536  1.00  0.00         A
ATOM   2279  CA  LEU   146     -50.864   6.304   6.805  1.00  0.00         A
ATOM   2280  HA  LEU   146     -51.324   5.346   6.998  1.00  0.00         A
ATOM   2281  CB  LEU   146     -51.021   7.185   8.056  1.00  0.00         A
ATOM   2282  HB1 LEU   146     -52.044   7.513   8.110  1.00  0.00         A
ATOM   2283  HB2 LEU   146     -50.393   8.055   7.935  1.00  0.00         A
ATOM   2284  CG  LEU   146     -50.666   6.526   9.391  1.00  0.00         A
ATOM   2285  HG  LEU   146     -51.088   5.532   9.416  1.00  0.00         A
ATOM   2286  CD1 LEU   146     -49.163   6.397   9.544  1.00  0.00         A
ATOM   2287 HD11 LEU   146     -48.936   5.949  10.498  1.00  0.00         A
ATOM   2288 HD12 LEU   146     -48.715   7.377   9.487  1.00  0.00         A
ATOM   2289 HD13 LEU   146     -48.775   5.777   8.751  1.00  0.00         A
ATOM   2290  CD2 LEU   146     -51.257   7.317  10.546  1.00  0.00         A
ATOM   2291 HD21 LEU   146     -51.007   6.834  11.478  1.00  0.00         A
ATOM   2292 HD22 LEU   146     -52.331   7.361  10.440  1.00  0.00         A
ATOM   2293 HD23 LEU   146     -50.853   8.318  10.540  1.00  0.00         A
ATOM   2294  C   LEU   146     -51.582   6.949   5.625  1.00  0.00         A
ATOM   2295  O   LEU   146     -52.182   8.014   5.754  1.00  0.00         A
ATOM   2296  N   ASP   147     -51.524   6.292   4.476  1.00  0.00         A
ATOM   2297  HN  ASP   147     -51.017   5.453   4.430  1.00  0.00         A
ATOM   2298  CA  ASP   147     -52.195   6.781   3.274  1.00  0.00         A
ATOM   2299  HA  ASP   147     -52.166   7.860   3.294  1.00  0.00         A
ATOM   2300  CB  ASP   147     -51.472   6.281   2.015  1.00  0.00         A
ATOM   2301  HB1 ASP   147     -50.453   6.641   2.028  1.00  0.00         A
ATOM   2302  HB2 ASP   147     -51.974   6.671   1.142  1.00  0.00         A
ATOM   2303  CG  ASP   147     -51.444   4.766   1.913  1.00  0.00         A
ATOM   2304  OD1 ASP   147     -50.605   4.137   2.589  1.00  0.00         A
ATOM   2305  OD2 ASP   147     -52.258   4.191   1.152  1.00  0.00         A
ATOM   2306  C   ASP   147     -53.652   6.328   3.256  1.00  0.00         A
ATOM   2307  O   ASP   147     -54.191   5.985   2.202  1.00  0.00         A
ATOM   2308  N   ALA   148     -54.285   6.366   4.429  1.00  0.00         A
ATOM   2309  HN  ALA   148     -53.825   6.767   5.197  1.00  0.00         A
ATOM   2310  CA  ALA   148     -55.634   5.842   4.618  1.00  0.00         A
ATOM   2311  HA  ALA   148     -55.919   6.039   5.642  1.00  0.00         A
ATOM   2312  CB  ALA   148     -56.638   6.541   3.708  1.00  0.00         A
ATOM   2313  HB1 ALA   148     -56.387   6.342   2.677  1.00  0.00         A
ATOM   2314  HB2 ALA   148     -56.605   7.606   3.887  1.00  0.00         A
ATOM   2315  HB3 ALA   148     -57.630   6.170   3.916  1.00  0.00         A
ATOM   2316  C   ALA   148     -55.647   4.335   4.397  1.00  0.00         A
ATOM   2317  O   ALA   148     -56.235   3.834   3.439  1.00  0.00         A
ATOM   2318  N   ALA   149     -54.987   3.617   5.294  1.00  0.00         A
ATOM   2319  HN  ALA   149     -54.550   4.078   6.042  1.00  0.00         A
ATOM   2320  CA  ALA   149     -54.898   2.166   5.212  1.00  0.00         A
ATOM   2321  HA  ALA   149     -54.966   1.884   4.170  1.00  0.00         A
ATOM   2322  CB  ALA   149     -53.557   1.688   5.750  1.00  0.00         A
ATOM   2323  HB1 ALA   149     -53.484   0.616   5.636  1.00  0.00         A
ATOM   2324  HB2 ALA   149     -53.477   1.945   6.797  1.00  0.00         A
ATOM   2325  HB3 ALA   149     -52.758   2.164   5.201  1.00  0.00         A
ATOM   2326  C   ALA   149     -56.046   1.519   5.978  1.00  0.00         A
ATOM   2327  O   ALA   149     -55.857   0.568   6.738  1.00  0.00         A
ATOM   2328  N   GLN   150     -57.238   2.051   5.770  1.00  0.00         A
ATOM   2329  HN  GLN   150     -57.318   2.797   5.140  1.00  0.00         A
ATOM   2330  CA  GLN   150     -58.433   1.558   6.436  1.00  0.00         A
ATOM   2331  HA  GLN   150     -58.133   1.080   7.355  1.00  0.00         A
ATOM   2332  CB  GLN   150     -59.379   2.721   6.754  1.00  0.00         A
ATOM   2333  HB1 GLN   150     -60.223   2.339   7.307  1.00  0.00         A
ATOM   2334  HB2 GLN   150     -59.733   3.142   5.826  1.00  0.00         A
ATOM   2335  CG  GLN   150     -58.744   3.839   7.567  1.00  0.00         A
ATOM   2336  HG1 GLN   150     -59.478   4.617   7.717  1.00  0.00         A
ATOM   2337  HG2 GLN   150     -57.908   4.238   7.013  1.00  0.00         A
ATOM   2338  CD  GLN   150     -58.245   3.376   8.921  1.00  0.00         A
ATOM   2339  OE1 GLN   150     -57.092   2.971   9.067  1.00  0.00         A
ATOM   2340  NE2 GLN   150     -59.107   3.432   9.922  1.00  0.00         A
ATOM   2341 HE21 GLN   150     -60.014   3.765   9.737  1.00  0.00         A
ATOM   2342 HE22 GLN   150     -58.808   3.143  10.809  1.00  0.00         A
ATOM   2343  C   GLN   150     -59.146   0.541   5.550  1.00  0.00         A
ATOM   2344  O   GLN   150     -60.336   0.681   5.260  1.00  0.00         A
ATOM   2345  N   GLU   151     -58.415  -0.481   5.122  1.00  0.00         A
ATOM   2346  HN  GLU   151     -57.489  -0.570   5.434  1.00  0.00         A
ATOM   2347  CA  GLU   151     -58.957  -1.483   4.212  1.00  0.00         A
ATOM   2348  HA  GLU   151     -59.575  -0.970   3.491  1.00  0.00         A
ATOM   2349  CB  GLU   151     -57.827  -2.200   3.469  1.00  0.00         A
ATOM   2350  HB1 GLU   151     -58.249  -3.012   2.893  1.00  0.00         A
ATOM   2351  HB2 GLU   151     -57.137  -2.607   4.193  1.00  0.00         A
ATOM   2352  CG  GLU   151     -57.047  -1.303   2.524  1.00  0.00         A
ATOM   2353  HG1 GLU   151     -56.649  -0.469   3.083  1.00  0.00         A
ATOM   2354  HG2 GLU   151     -57.717  -0.937   1.760  1.00  0.00         A
ATOM   2355  CD  GLU   151     -55.899  -2.030   1.854  1.00  0.00         A
ATOM   2356  OE1 GLU   151     -56.152  -2.852   0.952  1.00  0.00         A
ATOM   2357  OE2 GLU   151     -54.732  -1.779   2.226  1.00  0.00         A
ATOM   2358  C   GLU   151     -59.819  -2.498   4.957  1.00  0.00         A
ATOM   2359  O   GLU   151     -59.426  -3.653   5.138  1.00  0.00         A
ATOM   2360  N   VAL   152     -60.986  -2.056   5.402  1.00  0.00         A
ATOM   2361  HN  VAL   152     -61.211  -1.108   5.290  1.00  0.00         A
ATOM   2362  CA  VAL   152     -61.935  -2.942   6.056  1.00  0.00         A
ATOM   2363  HA  VAL   152     -61.381  -3.542   6.763  1.00  0.00         A
ATOM   2364  CB  VAL   152     -63.008  -2.156   6.838  1.00  0.00         A
ATOM   2365  HB  VAL   152     -63.308  -1.300   6.254  1.00  0.00         A
ATOM   2366  CG1 VAL   152     -64.238  -3.009   7.123  1.00  0.00         A
ATOM   2367 HG11 VAL   152     -64.948  -2.435   7.698  1.00  0.00         A
ATOM   2368 HG12 VAL   152     -63.948  -3.887   7.681  1.00  0.00         A
ATOM   2369 HG13 VAL   152     -64.691  -3.309   6.190  1.00  0.00         A
ATOM   2370  CG2 VAL   152     -62.412  -1.666   8.137  1.00  0.00         A
ATOM   2371 HG21 VAL   152     -63.170  -1.161   8.715  1.00  0.00         A
ATOM   2372 HG22 VAL   152     -61.602  -0.985   7.926  1.00  0.00         A
ATOM   2373 HG23 VAL   152     -62.037  -2.514   8.693  1.00  0.00         A
ATOM   2374  C   VAL   152     -62.583  -3.871   5.047  1.00  0.00         A
ATOM   2375  O   VAL   152     -63.099  -3.427   4.018  1.00  0.00         A
ATOM   2376  N   VAL   153     -62.551  -5.157   5.372  1.00  0.00         A
ATOM   2377  HN  VAL   153     -62.226  -5.400   6.268  1.00  0.00         A
ATOM   2378  CA  VAL   153     -62.980  -6.217   4.462  1.00  0.00         A
ATOM   2379  HA  VAL   153     -62.909  -7.153   4.999  1.00  0.00         A
ATOM   2380  CB  VAL   153     -64.445  -6.041   3.993  1.00  0.00         A
ATOM   2381  HB  VAL   153     -64.536  -5.080   3.510  1.00  0.00         A
ATOM   2382  CG1 VAL   153     -64.825  -7.119   2.988  1.00  0.00         A
ATOM   2383 HG11 VAL   153     -64.718  -8.092   3.446  1.00  0.00         A
ATOM   2384 HG12 VAL   153     -64.176  -7.053   2.128  1.00  0.00         A
ATOM   2385 HG13 VAL   153     -65.850  -6.977   2.679  1.00  0.00         A
ATOM   2386  CG2 VAL   153     -65.396  -6.070   5.182  1.00  0.00         A
ATOM   2387 HG21 VAL   153     -66.408  -5.913   4.838  1.00  0.00         A
ATOM   2388 HG22 VAL   153     -65.127  -5.291   5.879  1.00  0.00         A
ATOM   2389 HG23 VAL   153     -65.330  -7.029   5.672  1.00  0.00         A
ATOM   2390  C   VAL   153     -62.050  -6.286   3.251  1.00  0.00         A
ATOM   2391  O   VAL   153     -62.064  -5.408   2.387  1.00  0.00         A
ATOM   2392  N   ASP   154     -61.233  -7.332   3.212  1.00  0.00         A
ATOM   2393  HN  ASP   154     -61.284  -7.996   3.929  1.00  0.00         A
ATOM   2394  CA  ASP   154     -60.264  -7.527   2.136  1.00  0.00         A
ATOM   2395  HA  ASP   154     -59.539  -6.732   2.190  1.00  0.00         A
ATOM   2396  CB  ASP   154     -59.546  -8.870   2.305  1.00  0.00         A
ATOM   2397  HB1 ASP   154     -58.953  -9.065   1.423  1.00  0.00         A
ATOM   2398  HB2 ASP   154     -60.283  -9.651   2.415  1.00  0.00         A
ATOM   2399  CG  ASP   154     -58.634  -8.906   3.513  1.00  0.00         A
ATOM   2400  OD1 ASP   154     -59.130  -9.163   4.631  1.00  0.00         A
ATOM   2401  OD2 ASP   154     -57.414  -8.697   3.350  1.00  0.00         A
ATOM   2402  C   ASP   154     -60.947  -7.494   0.776  1.00  0.00         A
ATOM   2403  O   ASP   154     -61.881  -8.251   0.531  1.00  0.00         A
ATOM   2404  N   PRO   155     -60.491  -6.612  -0.129  1.00  0.00         A
ATOM   2405  CA  PRO   155     -61.053  -6.502  -1.481  1.00  0.00         A
ATOM   2406  HA  PRO   155     -62.097  -6.244  -1.449  1.00  0.00         A
ATOM   2407  CB  PRO   155     -60.258  -5.357  -2.122  1.00  0.00         A
ATOM   2408  HB1 PRO   155     -60.926  -4.730  -2.695  1.00  0.00         A
ATOM   2409  HB2 PRO   155     -59.496  -5.764  -2.769  1.00  0.00         A
ATOM   2410  CG  PRO   155     -59.663  -4.611  -0.978  1.00  0.00         A
ATOM   2411  HG1 PRO   155     -60.356  -3.860  -0.628  1.00  0.00         A
ATOM   2412  HG2 PRO   155     -58.734  -4.152  -1.281  1.00  0.00         A
ATOM   2413  CD  PRO   155     -59.416  -5.631   0.096  1.00  0.00         A
ATOM   2414  HD1 PRO   155     -59.503  -5.179   1.073  1.00  0.00         A
ATOM   2415  HD2 PRO   155     -58.444  -6.085  -0.028  1.00  0.00         A
ATOM   2416  C   PRO   155     -60.882  -7.785  -2.285  1.00  0.00         A
ATOM   2417  O   PRO   155     -61.595  -8.021  -3.260  1.00  0.00         A
ATOM   2418  N   ALA   156     -59.937  -8.609  -1.864  1.00  0.00         A
ATOM   2419  HN  ALA   156     -59.389  -8.344  -1.097  1.00  0.00         A
ATOM   2420  CA  ALA   156     -59.691  -9.892  -2.509  1.00  0.00         A
ATOM   2421  HA  ALA   156     -59.934  -9.792  -3.557  1.00  0.00         A
ATOM   2422  CB  ALA   156     -58.221 -10.267  -2.394  1.00  0.00         A
ATOM   2423  HB1 ALA   156     -58.049 -11.203  -2.904  1.00  0.00         A
ATOM   2424  HB2 ALA   156     -57.957 -10.371  -1.352  1.00  0.00         A
ATOM   2425  HB3 ALA   156     -57.615  -9.496  -2.845  1.00  0.00         A
ATOM   2426  C   ALA   156     -60.565 -10.980  -1.897  1.00  0.00         A
ATOM   2427  O   ALA   156     -60.642 -12.096  -2.408  1.00  0.00         A
ATOM   2428  N   LYS   157     -61.226 -10.645  -0.802  1.00  0.00         A
ATOM   2429  HN  LYS   157     -61.153  -9.727  -0.460  1.00  0.00         A
ATOM   2430  CA  LYS   157     -62.076 -11.589  -0.101  1.00  0.00         A
ATOM   2431  HA  LYS   157     -62.403 -12.337  -0.809  1.00  0.00         A
ATOM   2432  CB  LYS   157     -61.288 -12.267   1.025  1.00  0.00         A
ATOM   2433  HB1 LYS   157     -61.053 -11.526   1.774  1.00  0.00         A
ATOM   2434  HB2 LYS   157     -60.367 -12.656   0.618  1.00  0.00         A
ATOM   2435  CG  LYS   157     -62.031 -13.410   1.701  1.00  0.00         A
ATOM   2436  HG1 LYS   157     -62.312 -14.136   0.952  1.00  0.00         A
ATOM   2437  HG2 LYS   157     -62.918 -13.019   2.175  1.00  0.00         A
ATOM   2438  CD  LYS   157     -61.172 -14.093   2.753  1.00  0.00         A
ATOM   2439  HD1 LYS   157     -60.275 -14.467   2.282  1.00  0.00         A
ATOM   2440  HD2 LYS   157     -61.727 -14.916   3.174  1.00  0.00         A
ATOM   2441  CE  LYS   157     -60.780 -13.143   3.874  1.00  0.00         A
ATOM   2442  HE1 LYS   157     -60.233 -12.315   3.449  1.00  0.00         A
ATOM   2443  HE2 LYS   157     -60.145 -13.672   4.567  1.00  0.00         A
ATOM   2444  NZ  LYS   157     -61.961 -12.617   4.609  1.00  0.00         A
ATOM   2445  HZ1 LYS   157     -62.500 -13.402   5.028  1.00  0.00         A
ATOM   2446  HZ2 LYS   157     -62.581 -12.088   3.966  1.00  0.00         A
ATOM   2447  HZ3 LYS   157     -61.650 -11.981   5.373  1.00  0.00         A
ATOM   2448  C   LYS   157     -63.295 -10.860   0.452  1.00  0.00         A
ATOM   2449  O   LYS   157     -63.515 -10.803   1.665  1.00  0.00         A
ATOM   2450  N   GLN   158     -64.065 -10.272  -0.454  1.00  0.00         A
ATOM   2451  HN  GLN   158     -63.830 -10.356  -1.403  1.00  0.00         A
ATOM   2452  CA  GLN   158     -65.247  -9.513  -0.082  1.00  0.00         A
ATOM   2453  HA  GLN   158     -64.945  -8.759   0.630  1.00  0.00         A
ATOM   2454  CB  GLN   158     -65.843  -8.826  -1.309  1.00  0.00         A
ATOM   2455  HB1 GLN   158     -66.761  -8.334  -1.023  1.00  0.00         A
ATOM   2456  HB2 GLN   158     -66.063  -9.575  -2.054  1.00  0.00         A
ATOM   2457  CG  GLN   158     -64.917  -7.791  -1.929  1.00  0.00         A
ATOM   2458  HG1 GLN   158     -63.993  -8.275  -2.207  1.00  0.00         A
ATOM   2459  HG2 GLN   158     -64.714  -7.025  -1.197  1.00  0.00         A
ATOM   2460  CD  GLN   158     -65.509  -7.134  -3.161  1.00  0.00         A
ATOM   2461  OE1 GLN   158     -66.727  -7.001  -3.287  1.00  0.00         A
ATOM   2462  NE2 GLN   158     -64.651  -6.718  -4.077  1.00  0.00         A
ATOM   2463 HE21 GLN   158     -63.693  -6.856  -3.913  1.00  0.00         A
ATOM   2464 HE22 GLN   158     -65.005  -6.285  -4.882  1.00  0.00         A
ATOM   2465  C   GLN   158     -66.278 -10.418   0.575  1.00  0.00         A
ATOM   2466  O   GLN   158     -66.677 -11.439   0.009  1.00  0.00         A
ATOM   2467  N   LEU   159     -66.698 -10.039   1.772  1.00  0.00         A
ATOM   2468  HN  LEU   159     -66.371  -9.194   2.143  1.00  0.00         A
ATOM   2469  CA  LEU   159     -67.635 -10.834   2.548  1.00  0.00         A
ATOM   2470  HA  LEU   159     -67.430 -11.876   2.351  1.00  0.00         A
ATOM   2471  CB  LEU   159     -67.445 -10.563   4.043  1.00  0.00         A
ATOM   2472  HB1 LEU   159     -68.134 -11.187   4.591  1.00  0.00         A
ATOM   2473  HB2 LEU   159     -67.694  -9.528   4.233  1.00  0.00         A
ATOM   2474  CG  LEU   159     -66.033 -10.824   4.577  1.00  0.00         A
ATOM   2475  HG  LEU   159     -65.337 -10.173   4.066  1.00  0.00         A
ATOM   2476  CD1 LEU   159     -65.958 -10.513   6.063  1.00  0.00         A
ATOM   2477 HD11 LEU   159     -66.647 -11.150   6.598  1.00  0.00         A
ATOM   2478 HD12 LEU   159     -66.220  -9.479   6.229  1.00  0.00         A
ATOM   2479 HD13 LEU   159     -64.954 -10.692   6.417  1.00  0.00         A
ATOM   2480  CD2 LEU   159     -65.613 -12.262   4.313  1.00  0.00         A
ATOM   2481 HD21 LEU   159     -65.590 -12.441   3.248  1.00  0.00         A
ATOM   2482 HD22 LEU   159     -66.320 -12.934   4.775  1.00  0.00         A
ATOM   2483 HD23 LEU   159     -64.631 -12.431   4.727  1.00  0.00         A
ATOM   2484  C   LEU   159     -69.068 -10.532   2.130  1.00  0.00         A
ATOM   2485  O   LEU   159     -69.851  -9.954   2.890  1.00  0.00         A
ATOM   2486  N   LYS   160     -69.397 -10.915   0.910  1.00  0.00         A
ATOM   2487  HN  LYS   160     -68.717 -11.351   0.348  1.00  0.00         A
ATOM   2488  HA  LYS   160     -71.430 -10.782   1.193  1.00  0.00         A
ATOM   2489  CB  LYS   160     -70.848  -9.346  -0.291  1.00  0.00         A
ATOM   2490  HB1 LYS   160     -70.177  -9.307  -1.136  1.00  0.00         A
ATOM   2491  HB2 LYS   160     -70.561  -8.587   0.422  1.00  0.00         A
ATOM   2492  CG  LYS   160     -72.252  -9.034  -0.781  1.00  0.00         A
ATOM   2493  HG1 LYS   160     -72.935  -9.088   0.053  1.00  0.00         A
ATOM   2494  HG2 LYS   160     -72.532  -9.764  -1.525  1.00  0.00         A
ATOM   2495  CD  LYS   160     -72.334  -7.649  -1.398  1.00  0.00         A
ATOM   2496  HD1 LYS   160     -71.645  -7.595  -2.228  1.00  0.00         A
ATOM   2497  HD2 LYS   160     -72.061  -6.916  -0.653  1.00  0.00         A
ATOM   2498  CE  LYS   160     -73.737  -7.342  -1.900  1.00  0.00         A
ATOM   2499  HE1 LYS   160     -73.749  -6.342  -2.309  1.00  0.00         A
ATOM   2500  HE2 LYS   160     -74.422  -7.397  -1.068  1.00  0.00         A
ATOM   2501  NZ  LYS   160     -74.180  -8.298  -2.947  1.00  0.00         A
ATOM   2502  HZ1 LYS   160     -74.253  -9.257  -2.548  1.00  0.00         A
ATOM   2503  HZ2 LYS   160     -73.499  -8.311  -3.731  1.00  0.00         A
ATOM   2504  HZ3 LYS   160     -75.110  -8.019  -3.317  1.00  0.00         A
ATOM   2505  CA  LYS   160     -70.728 -10.720   0.374  1.00  0.00         A
ATOM   2506  C   LYS   160     -71.037 -11.822  -0.626  1.00  0.00         A
ATOM   2507  OT1 LYS   160     -70.482 -11.784  -1.743  1.00  0.00         A
ATOM   2508  OT2 LYS   160     -71.815 -12.733  -0.286  1.00  0.00         A
END
