# Supplementary material for: The EJC disassembly factor PYM is an intrinsically disordered protein and forms a fuzzy complex with RNA
Source: Front Mol Biosci. 2023 Mar 30;10:1148653. doi: 10.3389/fmolb.2023.1148653 (PMC10098021; doi:10.3389/fmolb.2023.1148653)
Supplement: Supplementary file 2 [file DataSheet1.ZIP › PYM_structures/pym_19.pdb]

REMARK FILENAME="pym160_172_water.pdb"
REMARK ===============================================================
REMARK            overall,bonds,angles,improper,dihe,vdw,elec,noe,cdih,coup,sani,vean
REMARK energies: -4305.08, 42.4327, 205.45, 89.478, 731.121, -222.195, -5310.89, 157.91, 1.61424, 0, 0, 0
REMARK ===============================================================
REMARK            bonds,angles,impropers,dihe,noe,cdih,coup,sani,vean
REMARK rms-dev.: 4.09453E-03,0.540109,1.39365,40.7603,3.82113E-02,0.776006,0, 0, 0
REMARK ===============================================================
REMARK               noe,cdih,coup,sani,vean
REMARK               >0.5,>5,>1,>0,>5
REMARK violations.: 0, 0, 0, 0, 0
REMARK ===============================================================
REMARK DATE:28-Oct-2020  01:08:50       created by user: dverma
REMARK VERSION:1.21
ATOM      1  HA1 GLY     1      -3.299   3.569   9.353  1.00  0.00         A
ATOM      2  HA2 GLY     1      -2.840   1.931   8.905  1.00  0.00         A
ATOM      3  C   GLY     1      -2.096   2.570  10.793  1.00  0.00         A
ATOM      4  O   GLY     1      -1.053   3.037  11.251  1.00  0.00         A
ATOM      5  N   GLY     1      -1.360   3.384   8.569  1.00  0.00         A
ATOM      6  HT1 GLY     1      -0.998   4.252   9.012  1.00  0.00         A
ATOM      7  HT2 GLY     1      -1.667   3.608   7.601  1.00  0.00         A
ATOM      8  HT3 GLY     1      -0.590   2.686   8.525  1.00  0.00         A
ATOM      9  CA  GLY     1      -2.494   2.849   9.360  1.00  0.00         A
ATOM     10  N   ALA     2      -2.921   1.821  11.508  1.00  0.00         A
ATOM     11  HN  ALA     2      -3.756   1.499  11.099  1.00  0.00         A
ATOM     12  CA  ALA     2      -2.622   1.467  12.888  1.00  0.00         A
ATOM     13  HA  ALA     2      -1.763   2.044  13.200  1.00  0.00         A
ATOM     14  CB  ALA     2      -3.792   1.829  13.794  1.00  0.00         A
ATOM     15  HB1 ALA     2      -4.666   1.273  13.494  1.00  0.00         A
ATOM     16  HB2 ALA     2      -3.995   2.887  13.716  1.00  0.00         A
ATOM     17  HB3 ALA     2      -3.545   1.585  14.816  1.00  0.00         A
ATOM     18  C   ALA     2      -2.285  -0.016  12.998  1.00  0.00         A
ATOM     19  O   ALA     2      -3.153  -0.838  13.294  1.00  0.00         A
ATOM     20  N   MET     3      -1.025  -0.349  12.725  1.00  0.00         A
ATOM     21  HN  MET     3      -0.395   0.361  12.471  1.00  0.00         A
ATOM     22  CA  MET     3      -0.538  -1.732  12.787  1.00  0.00         A
ATOM     23  HA  MET     3       0.463  -1.735  12.388  1.00  0.00         A
ATOM     24  CB  MET     3      -0.492  -2.236  14.235  1.00  0.00         A
ATOM     25  HB1 MET     3      -0.293  -3.298  14.224  1.00  0.00         A
ATOM     26  HB2 MET     3      -1.457  -2.068  14.689  1.00  0.00         A
ATOM     27  CG  MET     3       0.563  -1.563  15.105  1.00  0.00         A
ATOM     28  HG1 MET     3       0.235  -1.606  16.134  1.00  0.00         A
ATOM     29  HG2 MET     3       0.645  -0.530  14.803  1.00  0.00         A
ATOM     30  SD  MET     3       2.204  -2.324  14.990  1.00  0.00         A
ATOM     31  CE  MET     3       2.709  -1.900  13.323  1.00  0.00         A
ATOM     32  HE1 MET     3       2.155  -2.497  12.616  1.00  0.00         A
ATOM     33  HE2 MET     3       3.765  -2.091  13.206  1.00  0.00         A
ATOM     34  HE3 MET     3       2.511  -0.854  13.144  1.00  0.00         A
ATOM     35  C   MET     3      -1.395  -2.667  11.937  1.00  0.00         A
ATOM     36  O   MET     3      -1.799  -3.741  12.387  1.00  0.00         A
ATOM     37  N   GLY     4      -1.681  -2.250  10.714  1.00  0.00         A
ATOM     38  HN  GLY     4      -1.349  -1.376  10.413  1.00  0.00         A
ATOM     39  CA  GLY     4      -2.476  -3.071   9.822  1.00  0.00         A
ATOM     40  HA1 GLY     4      -2.468  -4.089  10.184  1.00  0.00         A
ATOM     41  HA2 GLY     4      -2.033  -3.047   8.838  1.00  0.00         A
ATOM     42  C   GLY     4      -3.909  -2.597   9.725  1.00  0.00         A
ATOM     43  O   GLY     4      -4.579  -2.829   8.720  1.00  0.00         A
ATOM     44  N   MET     5      -4.380  -1.932  10.771  1.00  0.00         A
ATOM     45  HN  MET     5      -3.802  -1.800  11.552  1.00  0.00         A
ATOM     46  CA  MET     5      -5.733  -1.394  10.791  1.00  0.00         A
ATOM     47  HA  MET     5      -6.402  -2.164  10.436  1.00  0.00         A
ATOM     48  CB  MET     5      -6.132  -1.003  12.216  1.00  0.00         A
ATOM     49  HB1 MET     5      -5.393  -0.322  12.608  1.00  0.00         A
ATOM     50  HB2 MET     5      -6.148  -1.892  12.828  1.00  0.00         A
ATOM     51  CG  MET     5      -7.494  -0.334  12.311  1.00  0.00         A
ATOM     52  HG1 MET     5      -8.254  -1.055  12.047  1.00  0.00         A
ATOM     53  HG2 MET     5      -7.525   0.491  11.615  1.00  0.00         A
ATOM     54  SD  MET     5      -7.844   0.293  13.965  1.00  0.00         A
ATOM     55  CE  MET     5      -9.459   1.021  13.704  1.00  0.00         A
ATOM     56  HE1 MET     5      -9.826   1.427  14.635  1.00  0.00         A
ATOM     57  HE2 MET     5     -10.140   0.265  13.347  1.00  0.00         A
ATOM     58  HE3 MET     5      -9.384   1.811  12.972  1.00  0.00         A
ATOM     59  C   MET     5      -5.839  -0.186   9.871  1.00  0.00         A
ATOM     60  O   MET     5      -5.182   0.834  10.098  1.00  0.00         A
ATOM     61  N   SER     6      -6.655  -0.327   8.830  1.00  0.00         A
ATOM     62  HN  SER     6      -7.110  -1.188   8.703  1.00  0.00         A
ATOM     63  CA  SER     6      -6.902   0.737   7.864  1.00  0.00         A
ATOM     64  HA  SER     6      -7.502   0.319   7.069  1.00  0.00         A
ATOM     65  CB  SER     6      -7.683   1.886   8.515  1.00  0.00         A
ATOM     66  HB1 SER     6      -7.016   2.463   9.139  1.00  0.00         A
ATOM     67  HB2 SER     6      -8.479   1.479   9.121  1.00  0.00         A
ATOM     68  OG  SER     6      -8.248   2.745   7.535  1.00  0.00         A
ATOM     69  HG  SER     6      -9.208   2.685   7.578  1.00  0.00         A
ATOM     70  C   SER     6      -5.591   1.244   7.262  1.00  0.00         A
ATOM     71  O   SER     6      -5.258   2.428   7.353  1.00  0.00         A
ATOM     72  N   THR     7      -4.834   0.334   6.664  1.00  0.00         A
ATOM     73  HN  THR     7      -5.104  -0.610   6.685  1.00  0.00         A
ATOM     74  CA  THR     7      -3.603   0.704   5.988  1.00  0.00         A
ATOM     75  HA  THR     7      -3.213   1.589   6.470  1.00  0.00         A
ATOM     76  CB  THR     7      -2.548  -0.412   6.099  1.00  0.00         A
ATOM     77  HB  THR     7      -1.770  -0.226   5.372  1.00  0.00         A
ATOM     78  OG1 THR     7      -3.147  -1.684   5.826  1.00  0.00         A
ATOM     79  HG1 THR     7      -2.516  -2.387   6.031  1.00  0.00         A
ATOM     80  CG2 THR     7      -1.925  -0.430   7.483  1.00  0.00         A
ATOM     81 HG21 THR     7      -2.689  -0.639   8.218  1.00  0.00         A
ATOM     82 HG22 THR     7      -1.481   0.531   7.690  1.00  0.00         A
ATOM     83 HG23 THR     7      -1.165  -1.196   7.526  1.00  0.00         A
ATOM     84  C   THR     7      -3.872   1.021   4.523  1.00  0.00         A
ATOM     85  O   THR     7      -3.034   1.603   3.835  1.00  0.00         A
ATOM     86  N   TYR     8      -5.058   0.647   4.063  1.00  0.00         A
ATOM     87  HN  TYR     8      -5.683   0.205   4.673  1.00  0.00         A
ATOM     88  CA  TYR     8      -5.458   0.874   2.683  1.00  0.00         A
ATOM     89  HA  TYR     8      -4.639   0.583   2.043  1.00  0.00         A
ATOM     90  CB  TYR     8      -6.686   0.022   2.347  1.00  0.00         A
ATOM     91  HB1 TYR     8      -7.536   0.417   2.881  1.00  0.00         A
ATOM     92  HB2 TYR     8      -6.508  -0.992   2.670  1.00  0.00         A
ATOM     93  CG  TYR     8      -7.040  -0.017   0.874  1.00  0.00         A
ATOM     94  CD1 TYR     8      -6.490  -0.978   0.034  1.00  0.00         A
ATOM     95  HD1 TYR     8      -5.797  -1.697   0.444  1.00  0.00         A
ATOM     96  CD2 TYR     8      -7.931   0.898   0.325  1.00  0.00         A
ATOM     97  HD2 TYR     8      -8.368   1.651   0.961  1.00  0.00         A
ATOM     98  CE1 TYR     8      -6.815  -1.026  -1.308  1.00  0.00         A
ATOM     99  HE1 TYR     8      -6.377  -1.781  -1.943  1.00  0.00         A
ATOM    100  CE2 TYR     8      -8.259   0.856  -1.017  1.00  0.00         A
ATOM    101  HE2 TYR     8      -8.953   1.577  -1.426  1.00  0.00         A
ATOM    102  CZ  TYR     8      -7.699  -0.107  -1.828  1.00  0.00         A
ATOM    103  OH  TYR     8      -8.028  -0.153  -3.165  1.00  0.00         A
ATOM    104  HH  TYR     8      -8.191  -1.071  -3.424  1.00  0.00         A
ATOM    105  C   TYR     8      -5.769   2.350   2.455  1.00  0.00         A
ATOM    106  O   TYR     8      -6.662   2.914   3.092  1.00  0.00         A
ATOM    107  N   LEU     9      -5.028   2.962   1.548  1.00  0.00         A
ATOM    108  HN  LEU     9      -4.324   2.456   1.094  1.00  0.00         A
ATOM    109  CA  LEU     9      -5.231   4.359   1.194  1.00  0.00         A
ATOM    110  HA  LEU     9      -6.062   4.738   1.772  1.00  0.00         A
ATOM    111  CB  LEU     9      -3.978   5.183   1.507  1.00  0.00         A
ATOM    112  HB1 LEU     9      -4.153   6.198   1.186  1.00  0.00         A
ATOM    113  HB2 LEU     9      -3.158   4.781   0.932  1.00  0.00         A
ATOM    114  CG  LEU     9      -3.560   5.216   2.979  1.00  0.00         A
ATOM    115  HG  LEU     9      -3.465   4.205   3.348  1.00  0.00         A
ATOM    116  CD1 LEU     9      -2.214   5.905   3.134  1.00  0.00         A
ATOM    117 HD11 LEU     9      -2.282   6.914   2.755  1.00  0.00         A
ATOM    118 HD12 LEU     9      -1.465   5.360   2.579  1.00  0.00         A
ATOM    119 HD13 LEU     9      -1.943   5.930   4.179  1.00  0.00         A
ATOM    120  CD2 LEU     9      -4.607   5.930   3.815  1.00  0.00         A
ATOM    121 HD21 LEU     9      -4.270   5.986   4.838  1.00  0.00         A
ATOM    122 HD22 LEU     9      -5.537   5.383   3.771  1.00  0.00         A
ATOM    123 HD23 LEU     9      -4.756   6.927   3.429  1.00  0.00         A
ATOM    124  C   LEU     9      -5.562   4.470  -0.287  1.00  0.00         A
ATOM    125  O   LEU     9      -5.167   3.611  -1.079  1.00  0.00         A
ATOM    126  N   GLN    10      -6.287   5.518  -0.659  1.00  0.00         A
ATOM    127  HN  GLN    10      -6.550   6.180   0.013  1.00  0.00         A
ATOM    128  CA  GLN    10      -6.675   5.723  -2.050  1.00  0.00         A
ATOM    129  HA  GLN    10      -5.802   5.569  -2.653  1.00  0.00         A
ATOM    130  CB  GLN    10      -7.743   4.706  -2.470  1.00  0.00         A
ATOM    131  HB1 GLN    10      -7.323   3.718  -2.414  1.00  0.00         A
ATOM    132  HB2 GLN    10      -8.034   4.906  -3.490  1.00  0.00         A
ATOM    133  CG  GLN    10      -8.982   4.739  -1.610  1.00  0.00         A
ATOM    134  HG1 GLN    10      -9.428   5.712  -1.697  1.00  0.00         A
ATOM    135  HG2 GLN    10      -8.689   4.568  -0.587  1.00  0.00         A
ATOM    136  CD  GLN    10     -10.005   3.695  -2.009  1.00  0.00         A
ATOM    137  OE1 GLN    10     -10.099   3.304  -3.174  1.00  0.00         A
ATOM    138  NE2 GLN    10     -10.786   3.243  -1.044  1.00  0.00         A
ATOM    139 HE21 GLN    10     -10.663   3.603  -0.141  1.00  0.00         A
ATOM    140 HE22 GLN    10     -11.461   2.564  -1.273  1.00  0.00         A
ATOM    141  C   GLN    10      -7.179   7.145  -2.281  1.00  0.00         A
ATOM    142  O   GLN    10      -6.820   7.772  -3.278  1.00  0.00         A
ATOM    143  N   SER    11      -8.001   7.651  -1.358  1.00  0.00         A
ATOM    144  HN  SER    11      -8.242   7.104  -0.584  1.00  0.00         A
ATOM    145  CA  SER    11      -8.568   8.989  -1.479  1.00  0.00         A
ATOM    146  HA  SER    11      -9.232   9.140  -0.641  1.00  0.00         A
ATOM    147  CB  SER    11      -7.458  10.049  -1.431  1.00  0.00         A
ATOM    148  HB1 SER    11      -6.774   9.883  -2.250  1.00  0.00         A
ATOM    149  HB2 SER    11      -6.925   9.964  -0.496  1.00  0.00         A
ATOM    150  OG  SER    11      -7.986  11.360  -1.536  1.00  0.00         A
ATOM    151  HG  SER    11      -7.874  11.672  -2.444  1.00  0.00         A
ATOM    152  C   SER    11      -9.381   9.100  -2.770  1.00  0.00         A
ATOM    153  O   SER    11      -9.027   9.838  -3.695  1.00  0.00         A
ATOM    154  N   SER    12     -10.470   8.346  -2.828  1.00  0.00         A
ATOM    155  HN  SER    12     -10.715   7.800  -2.051  1.00  0.00         A
ATOM    156  CA  SER    12     -11.307   8.298  -4.016  1.00  0.00         A
ATOM    157  HA  SER    12     -10.654   8.289  -4.875  1.00  0.00         A
ATOM    158  CB  SER    12     -12.137   7.014  -4.017  1.00  0.00         A
ATOM    159  HB1 SER    12     -12.714   6.959  -4.928  1.00  0.00         A
ATOM    160  HB2 SER    12     -12.802   7.015  -3.167  1.00  0.00         A
ATOM    161  OG  SER    12     -11.296   5.874  -3.938  1.00  0.00         A
ATOM    162  HG  SER    12     -11.833   5.087  -3.797  1.00  0.00         A
ATOM    163  C   SER    12     -12.216   9.521  -4.113  1.00  0.00         A
ATOM    164  O   SER    12     -13.422   9.435  -3.865  1.00  0.00         A
ATOM    165  N   GLU    13     -11.613  10.657  -4.466  1.00  0.00         A
ATOM    166  HN  GLU    13     -10.632  10.664  -4.538  1.00  0.00         A
ATOM    167  CA  GLU    13     -12.342  11.895  -4.738  1.00  0.00         A
ATOM    168  HA  GLU    13     -11.623  12.623  -5.083  1.00  0.00         A
ATOM    169  CB  GLU    13     -13.390  11.681  -5.846  1.00  0.00         A
ATOM    170  HB1 GLU    13     -14.029  12.550  -5.884  1.00  0.00         A
ATOM    171  HB2 GLU    13     -13.990  10.821  -5.591  1.00  0.00         A
ATOM    172  CG  GLU    13     -12.814  11.459  -7.243  1.00  0.00         A
ATOM    173  HG1 GLU    13     -12.142  12.273  -7.466  1.00  0.00         A
ATOM    174  HG2 GLU    13     -13.626  11.465  -7.953  1.00  0.00         A
ATOM    175  CD  GLU    13     -12.060  10.151  -7.399  1.00  0.00         A
ATOM    176  OE1 GLU    13     -12.708   9.089  -7.520  1.00  0.00         A
ATOM    177  OE2 GLU    13     -10.810  10.181  -7.423  1.00  0.00         A
ATOM    178  C   GLU    13     -13.022  12.448  -3.482  1.00  0.00         A
ATOM    179  O   GLU    13     -13.006  11.833  -2.410  1.00  0.00         A
ATOM    180  N   GLY    14     -13.603  13.628  -3.626  1.00  0.00         A
ATOM    181  HN  GLY    14     -13.515  14.103  -4.481  1.00  0.00         A
ATOM    182  CA  GLY    14     -14.369  14.227  -2.554  1.00  0.00         A
ATOM    183  HA1 GLY    14     -14.050  15.249  -2.416  1.00  0.00         A
ATOM    184  HA2 GLY    14     -14.197  13.673  -1.642  1.00  0.00         A
ATOM    185  C   GLY    14     -15.842  14.208  -2.879  1.00  0.00         A
ATOM    186  O   GLY    14     -16.469  15.256  -3.029  1.00  0.00         A
ATOM    187  N   LYS    15     -16.385  13.008  -2.995  1.00  0.00         A
ATOM    188  HN  LYS    15     -15.862  12.228  -2.747  1.00  0.00         A
ATOM    189  CA  LYS    15     -17.743  12.817  -3.459  1.00  0.00         A
ATOM    190  HA  LYS    15     -17.939  13.565  -4.210  1.00  0.00         A
ATOM    191  CB  LYS    15     -17.900  11.432  -4.094  1.00  0.00         A
ATOM    192  HB1 LYS    15     -17.643  10.682  -3.360  1.00  0.00         A
ATOM    193  HB2 LYS    15     -17.219  11.354  -4.929  1.00  0.00         A
ATOM    194  CG  LYS    15     -19.307  11.143  -4.600  1.00  0.00         A
ATOM    195  HG1 LYS    15     -20.002  11.257  -3.781  1.00  0.00         A
ATOM    196  HG2 LYS    15     -19.345  10.129  -4.967  1.00  0.00         A
ATOM    197  CD  LYS    15     -19.708  12.087  -5.723  1.00  0.00         A
ATOM    198  HD1 LYS    15     -19.035  11.947  -6.556  1.00  0.00         A
ATOM    199  HD2 LYS    15     -19.639  13.104  -5.368  1.00  0.00         A
ATOM    200  CE  LYS    15     -21.131  11.822  -6.186  1.00  0.00         A
ATOM    201  HE1 LYS    15     -21.808  12.066  -5.380  1.00  0.00         A
ATOM    202  HE2 LYS    15     -21.227  10.776  -6.430  1.00  0.00         A
ATOM    203  NZ  LYS    15     -21.489  12.631  -7.379  1.00  0.00         A
ATOM    204  HZ1 LYS    15     -22.443  12.376  -7.708  1.00  0.00         A
ATOM    205  HZ2 LYS    15     -20.814  12.456  -8.148  1.00  0.00         A
ATOM    206  HZ3 LYS    15     -21.477  13.644  -7.147  1.00  0.00         A
ATOM    207  C   LYS    15     -18.742  12.990  -2.329  1.00  0.00         A
ATOM    208  O   LYS    15     -18.934  12.099  -1.501  1.00  0.00         A
ATOM    209  N   PHE    16     -19.337  14.161  -2.286  1.00  0.00         A
ATOM    210  HN  PHE    16     -18.988  14.886  -2.844  1.00  0.00         A
ATOM    211  CA  PHE    16     -20.485  14.402  -1.431  1.00  0.00         A
ATOM    212  HA  PHE    16     -20.283  13.975  -0.459  1.00  0.00         A
ATOM    213  CB  PHE    16     -20.744  15.906  -1.293  1.00  0.00         A
ATOM    214  HB1 PHE    16     -21.500  16.065  -0.539  1.00  0.00         A
ATOM    215  HB2 PHE    16     -21.097  16.291  -2.237  1.00  0.00         A
ATOM    216  CG  PHE    16     -19.522  16.692  -0.899  1.00  0.00         A
ATOM    217  CD1 PHE    16     -19.021  17.680  -1.732  1.00  0.00         A
ATOM    218  HD1 PHE    16     -19.519  17.887  -2.668  1.00  0.00         A
ATOM    219  CD2 PHE    16     -18.872  16.439   0.297  1.00  0.00         A
ATOM    220  HD2 PHE    16     -19.253  15.672   0.955  1.00  0.00         A
ATOM    221  CE1 PHE    16     -17.896  18.400  -1.377  1.00  0.00         A
ATOM    222  HE1 PHE    16     -17.515  19.167  -2.037  1.00  0.00         A
ATOM    223  CE2 PHE    16     -17.747  17.156   0.657  1.00  0.00         A
ATOM    224  HE2 PHE    16     -17.251  16.949   1.593  1.00  0.00         A
ATOM    225  CZ  PHE    16     -17.258  18.138  -0.181  1.00  0.00         A
ATOM    226  HZ  PHE    16     -16.378  18.699   0.098  1.00  0.00         A
ATOM    227  C   PHE    16     -21.689  13.705  -2.053  1.00  0.00         A
ATOM    228  O   PHE    16     -22.144  14.085  -3.133  1.00  0.00         A
ATOM    229  N   ILE    17     -22.191  12.679  -1.386  1.00  0.00         A
ATOM    230  HN  ILE    17     -21.911  12.521  -0.463  1.00  0.00         A
ATOM    231  CA  ILE    17     -23.177  11.801  -1.995  1.00  0.00         A
ATOM    232  HA  ILE    17     -22.995  11.809  -3.055  1.00  0.00         A
ATOM    233  CB  ILE    17     -23.031  10.342  -1.523  1.00  0.00         A
ATOM    234  HB  ILE    17     -23.930   9.812  -1.803  1.00  0.00         A
ATOM    235  CG1 ILE    17     -22.861  10.265  -0.005  1.00  0.00         A
ATOM    236 HG11 ILE    17     -23.681  10.782   0.471  1.00  0.00         A
ATOM    237 HG12 ILE    17     -21.931  10.738   0.273  1.00  0.00         A
ATOM    238  CG2 ILE    17     -21.865   9.681  -2.233  1.00  0.00         A
ATOM    239 HG21 ILE    17     -21.783   8.654  -1.910  1.00  0.00         A
ATOM    240 HG22 ILE    17     -20.953  10.208  -1.995  1.00  0.00         A
ATOM    241 HG23 ILE    17     -22.031   9.711  -3.300  1.00  0.00         A
ATOM    242  CD1 ILE    17     -22.832   8.850   0.522  1.00  0.00         A
ATOM    243 HD11 ILE    17     -23.757   8.355   0.269  1.00  0.00         A
ATOM    244 HD12 ILE    17     -22.710   8.866   1.594  1.00  0.00         A
ATOM    245 HD13 ILE    17     -22.006   8.319   0.072  1.00  0.00         A
ATOM    246  C   ILE    17     -24.604  12.259  -1.749  1.00  0.00         A
ATOM    247  O   ILE    17     -25.013  12.487  -0.610  1.00  0.00         A
ATOM    248  N   PRO    18     -25.380  12.414  -2.827  1.00  0.00         A
ATOM    249  CA  PRO    18     -26.806  12.633  -2.736  1.00  0.00         A
ATOM    250  HA  PRO    18     -27.061  13.285  -1.915  1.00  0.00         A
ATOM    251  CB  PRO    18     -27.170  13.299  -4.074  1.00  0.00         A
ATOM    252  HB1 PRO    18     -27.527  14.302  -3.890  1.00  0.00         A
ATOM    253  HB2 PRO    18     -27.946  12.725  -4.559  1.00  0.00         A
ATOM    254  CG  PRO    18     -25.915  13.312  -4.893  1.00  0.00         A
ATOM    255  HG1 PRO    18     -25.515  14.315  -4.931  1.00  0.00         A
ATOM    256  HG2 PRO    18     -26.129  12.960  -5.892  1.00  0.00         A
ATOM    257  CD  PRO    18     -24.939  12.390  -4.220  1.00  0.00         A
ATOM    258  HD1 PRO    18     -23.934  12.769  -4.317  1.00  0.00         A
ATOM    259  HD2 PRO    18     -25.015  11.393  -4.627  1.00  0.00         A
ATOM    260  C   PRO    18     -27.532  11.304  -2.584  1.00  0.00         A
ATOM    261  O   PRO    18     -27.400  10.409  -3.419  1.00  0.00         A
ATOM    262  N   ALA    19     -28.285  11.174  -1.514  1.00  0.00         A
ATOM    263  HN  ALA    19     -28.364  11.919  -0.893  1.00  0.00         A
ATOM    264  CA  ALA    19     -29.016   9.954  -1.256  1.00  0.00         A
ATOM    265  HA  ALA    19     -28.669   9.203  -1.952  1.00  0.00         A
ATOM    266  CB  ALA    19     -28.745   9.462   0.156  1.00  0.00         A
ATOM    267  HB1 ALA    19     -27.681   9.332   0.293  1.00  0.00         A
ATOM    268  HB2 ALA    19     -29.244   8.518   0.312  1.00  0.00         A
ATOM    269  HB3 ALA    19     -29.112  10.187   0.867  1.00  0.00         A
ATOM    270  C   ALA    19     -30.494  10.197  -1.490  1.00  0.00         A
ATOM    271  O   ALA    19     -30.856  11.003  -2.345  1.00  0.00         A
ATOM    272  N   THR    20     -31.350   9.532  -0.744  1.00  0.00         A
ATOM    273  HN  THR    20     -31.025   8.921  -0.049  1.00  0.00         A
ATOM    274  CA  THR    20     -32.772   9.693  -0.947  1.00  0.00         A
ATOM    275  HA  THR    20     -32.920   9.918  -1.983  1.00  0.00         A
ATOM    276  CB  THR    20     -33.523   8.393  -0.619  1.00  0.00         A
ATOM    277  HB  THR    20     -33.568   8.271   0.453  1.00  0.00         A
ATOM    278  OG1 THR    20     -32.828   7.279  -1.201  1.00  0.00         A
ATOM    279  HG1 THR    20     -32.775   7.405  -2.157  1.00  0.00         A
ATOM    280  CG2 THR    20     -34.931   8.440  -1.170  1.00  0.00         A
ATOM    281 HG21 THR    20     -35.442   7.519  -0.937  1.00  0.00         A
ATOM    282 HG22 THR    20     -34.889   8.571  -2.241  1.00  0.00         A
ATOM    283 HG23 THR    20     -35.458   9.271  -0.727  1.00  0.00         A
ATOM    284  C   THR    20     -33.322  10.856  -0.126  1.00  0.00         A
ATOM    285  O   THR    20     -34.452  11.309  -0.324  1.00  0.00         A
ATOM    286  N   LYS    21     -32.471  11.357   0.761  1.00  0.00         A
ATOM    287  HN  LYS    21     -31.583  10.954   0.815  1.00  0.00         A
ATOM    288  CA  LYS    21     -32.808  12.474   1.647  1.00  0.00         A
ATOM    289  HA  LYS    21     -31.953  12.671   2.285  1.00  0.00         A
ATOM    290  CB  LYS    21     -33.136  13.736   0.830  1.00  0.00         A
ATOM    291  HB1 LYS    21     -33.308  14.553   1.510  1.00  0.00         A
ATOM    292  HB2 LYS    21     -34.037  13.559   0.262  1.00  0.00         A
ATOM    293  CG  LYS    21     -32.038  14.150  -0.138  1.00  0.00         A
ATOM    294  HG1 LYS    21     -32.411  14.941  -0.771  1.00  0.00         A
ATOM    295  HG2 LYS    21     -31.771  13.298  -0.746  1.00  0.00         A
ATOM    296  CD  LYS    21     -30.798  14.641   0.588  1.00  0.00         A
ATOM    297  HD1 LYS    21     -29.933  14.138   0.183  1.00  0.00         A
ATOM    298  HD2 LYS    21     -30.895  14.409   1.637  1.00  0.00         A
ATOM    299  CE  LYS    21     -30.611  16.140   0.440  1.00  0.00         A
ATOM    300  HE1 LYS    21     -31.463  16.642   0.873  1.00  0.00         A
ATOM    301  HE2 LYS    21     -30.549  16.379  -0.609  1.00  0.00         A
ATOM    302  NZ  LYS    21     -29.374  16.612   1.116  1.00  0.00         A
ATOM    303  HZ1 LYS    21     -29.405  16.377   2.131  1.00  0.00         A
ATOM    304  HZ2 LYS    21     -29.281  17.644   1.011  1.00  0.00         A
ATOM    305  HZ3 LYS    21     -28.542  16.157   0.691  1.00  0.00         A
ATOM    306  C   LYS    21     -33.982  12.102   2.538  1.00  0.00         A
ATOM    307  O   LYS    21     -34.904  12.894   2.721  1.00  0.00         A
ATOM    308  N   ARG    22     -33.914  10.893   3.095  1.00  0.00         A
ATOM    309  HN  ARG    22     -33.117  10.348   2.920  1.00  0.00         A
ATOM    310  CA  ARG    22     -34.972  10.346   3.951  1.00  0.00         A
ATOM    311  HA  ARG    22     -34.612   9.413   4.356  1.00  0.00         A
ATOM    312  CB  ARG    22     -35.277  11.302   5.115  1.00  0.00         A
ATOM    313  HB1 ARG    22     -36.165  10.960   5.618  1.00  0.00         A
ATOM    314  HB2 ARG    22     -35.460  12.285   4.716  1.00  0.00         A
ATOM    315  CG  ARG    22     -34.162  11.412   6.144  1.00  0.00         A
ATOM    316  HG1 ARG    22     -34.258  12.353   6.665  1.00  0.00         A
ATOM    317  HG2 ARG    22     -33.212  11.377   5.633  1.00  0.00         A
ATOM    318  CD  ARG    22     -34.216  10.278   7.155  1.00  0.00         A
ATOM    319  HD1 ARG    22     -35.221  10.222   7.546  1.00  0.00         A
ATOM    320  HD2 ARG    22     -33.532  10.498   7.959  1.00  0.00         A
ATOM    321  NE  ARG    22     -33.862   8.981   6.574  1.00  0.00         A
ATOM    322  HE  ARG    22     -33.171   8.975   5.873  1.00  0.00         A
ATOM    323  CZ  ARG    22     -34.402   7.822   6.955  1.00  0.00         A
ATOM    324  NH1 ARG    22     -35.355   7.799   7.879  1.00  0.00         A
ATOM    325 HH11 ARG    22     -35.675   8.649   8.299  1.00  0.00         A
ATOM    326 HH12 ARG    22     -35.772   6.918   8.156  1.00  0.00         A
ATOM    327  NH2 ARG    22     -33.999   6.686   6.398  1.00  0.00         A
ATOM    328 HH21 ARG    22     -33.290   6.694   5.688  1.00  0.00         A
ATOM    329 HH22 ARG    22     -34.403   5.804   6.693  1.00  0.00         A
ATOM    330  C   ARG    22     -36.246  10.057   3.147  1.00  0.00         A
ATOM    331  O   ARG    22     -36.414  10.580   2.047  1.00  0.00         A
ATOM    332  N   PRO    23     -37.149   9.200   3.658  1.00  0.00         A
ATOM    333  CA  PRO    23     -38.411   8.896   2.976  1.00  0.00         A
ATOM    334  HA  PRO    23     -38.241   8.337   2.076  1.00  0.00         A
ATOM    335  CB  PRO    23     -39.184   8.033   3.987  1.00  0.00         A
ATOM    336  HB1 PRO    23     -39.197   7.007   3.650  1.00  0.00         A
ATOM    337  HB2 PRO    23     -40.197   8.400   4.072  1.00  0.00         A
ATOM    338  CG  PRO    23     -38.447   8.172   5.276  1.00  0.00         A
ATOM    339  HG1 PRO    23     -38.519   7.256   5.841  1.00  0.00         A
ATOM    340  HG2 PRO    23     -38.852   8.996   5.844  1.00  0.00         A
ATOM    341  CD  PRO    23     -37.019   8.446   4.909  1.00  0.00         A
ATOM    342  HD1 PRO    23     -36.484   7.522   4.750  1.00  0.00         A
ATOM    343  HD2 PRO    23     -36.538   9.038   5.673  1.00  0.00         A
ATOM    344  C   PRO    23     -39.195  10.157   2.647  1.00  0.00         A
ATOM    345  O   PRO    23     -39.633  10.369   1.513  1.00  0.00         A
ATOM    346  N   ASP    24     -39.343  10.993   3.652  1.00  0.00         A
ATOM    347  HN  ASP    24     -38.965  10.750   4.521  1.00  0.00         A
ATOM    348  CA  ASP    24     -40.035  12.260   3.513  1.00  0.00         A
ATOM    349  HA  ASP    24     -40.014  12.540   2.469  1.00  0.00         A
ATOM    350  CB  ASP    24     -41.490  12.139   3.974  1.00  0.00         A
ATOM    351  HB1 ASP    24     -41.508  11.811   5.003  1.00  0.00         A
ATOM    352  HB2 ASP    24     -41.997  11.411   3.359  1.00  0.00         A
ATOM    353  CG  ASP    24     -42.237  13.455   3.875  1.00  0.00         A
ATOM    354  OD1 ASP    24     -42.788  13.748   2.793  1.00  0.00         A
ATOM    355  OD2 ASP    24     -42.282  14.201   4.876  1.00  0.00         A
ATOM    356  C   ASP    24     -39.323  13.327   4.325  1.00  0.00         A
ATOM    357  O   ASP    24     -39.533  13.442   5.531  1.00  0.00         A
ATOM    358  N   GLY    25     -38.447  14.072   3.675  1.00  0.00         A
ATOM    359  HN  GLY    25     -38.240  13.873   2.736  1.00  0.00         A
ATOM    360  CA  GLY    25     -37.769  15.155   4.343  1.00  0.00         A
ATOM    361  HA1 GLY    25     -37.627  14.894   5.379  1.00  0.00         A
ATOM    362  HA2 GLY    25     -38.384  16.041   4.285  1.00  0.00         A
ATOM    363  C   GLY    25     -36.426  15.450   3.723  1.00  0.00         A
ATOM    364  O   GLY    25     -36.334  15.727   2.527  1.00  0.00         A
ATOM    365  N   THR    26     -35.384  15.397   4.529  1.00  0.00         A
ATOM    366  HN  THR    26     -35.518  15.173   5.474  1.00  0.00         A
ATOM    367  CA  THR    26     -34.043  15.673   4.062  1.00  0.00         A
ATOM    368  HA  THR    26     -33.953  15.343   3.041  1.00  0.00         A
ATOM    369  CB  THR    26     -33.750  17.182   4.117  1.00  0.00         A
ATOM    370  HB  THR    26     -33.745  17.483   5.148  1.00  0.00         A
ATOM    371  OG1 THR    26     -34.773  17.907   3.419  1.00  0.00         A
ATOM    372  HG1 THR    26     -35.398  17.277   3.032  1.00  0.00         A
ATOM    373  CG2 THR    26     -32.395  17.506   3.511  1.00  0.00         A
ATOM    374 HG21 THR    26     -32.397  17.238   2.467  1.00  0.00         A
ATOM    375 HG22 THR    26     -31.630  16.945   4.026  1.00  0.00         A
ATOM    376 HG23 THR    26     -32.198  18.563   3.613  1.00  0.00         A
ATOM    377  C   THR    26     -33.023  14.934   4.908  1.00  0.00         A
ATOM    378  O   THR    26     -33.165  14.833   6.127  1.00  0.00         A
ATOM    379  N   TRP    27     -32.021  14.387   4.251  1.00  0.00         A
ATOM    380  HN  TRP    27     -32.043  14.376   3.276  1.00  0.00         A
ATOM    381  CA  TRP    27     -30.889  13.825   4.950  1.00  0.00         A
ATOM    382  HA  TRP    27     -31.114  13.883   5.995  1.00  0.00         A
ATOM    383  CB  TRP    27     -30.671  12.342   4.579  1.00  0.00         A
ATOM    384  HB1 TRP    27     -31.522  11.997   4.011  1.00  0.00         A
ATOM    385  HB2 TRP    27     -30.609  11.768   5.490  1.00  0.00         A
ATOM    386  CG  TRP    27     -29.433  12.048   3.782  1.00  0.00         A
ATOM    387  CD1 TRP    27     -29.211  12.335   2.470  1.00  0.00         A
ATOM    388  HD1 TRP    27     -29.918  12.841   1.835  1.00  0.00         A
ATOM    389  CD2 TRP    27     -28.253  11.383   4.251  1.00  0.00         A
ATOM    390  NE1 TRP    27     -27.963  11.902   2.095  1.00  0.00         A
ATOM    391  HE1 TRP    27     -27.569  12.001   1.202  1.00  0.00         A
ATOM    392  CE2 TRP    27     -27.356  11.314   3.171  1.00  0.00         A
ATOM    393  CE3 TRP    27     -27.867  10.846   5.481  1.00  0.00         A
ATOM    394  HE3 TRP    27     -28.525  10.880   6.337  1.00  0.00         A
ATOM    395  CZ2 TRP    27     -26.099  10.727   3.281  1.00  0.00         A
ATOM    396  HZ2 TRP    27     -25.416  10.678   2.447  1.00  0.00         A
ATOM    397  CZ3 TRP    27     -26.619  10.266   5.591  1.00  0.00         A
ATOM    398  HZ3 TRP    27     -26.304   9.844   6.533  1.00  0.00         A
ATOM    399  CH2 TRP    27     -25.747  10.211   4.497  1.00  0.00         A
ATOM    400  HH2 TRP    27     -24.782   9.746   4.628  1.00  0.00         A
ATOM    401  C   TRP    27     -29.661  14.688   4.675  1.00  0.00         A
ATOM    402  O   TRP    27     -29.697  15.528   3.767  1.00  0.00         A
ATOM    403  N   ARG    28     -28.607  14.498   5.464  1.00  0.00         A
ATOM    404  HN  ARG    28     -28.664  13.814   6.164  1.00  0.00         A
ATOM    405  CA  ARG    28     -27.362  15.261   5.325  1.00  0.00         A
ATOM    406  HA  ARG    28     -27.514  16.243   5.725  1.00  0.00         A
ATOM    407  CB  ARG    28     -26.234  14.583   6.110  1.00  0.00         A
ATOM    408  HB1 ARG    28     -25.293  15.016   5.804  1.00  0.00         A
ATOM    409  HB2 ARG    28     -26.227  13.532   5.863  1.00  0.00         A
ATOM    410  CG  ARG    28     -26.343  14.710   7.627  1.00  0.00         A
ATOM    411  HG1 ARG    28     -26.873  15.623   7.860  1.00  0.00         A
ATOM    412  HG2 ARG    28     -25.349  14.758   8.044  1.00  0.00         A
ATOM    413  CD  ARG    28     -27.082  13.538   8.260  1.00  0.00         A
ATOM    414  HD1 ARG    28     -26.779  13.460   9.294  1.00  0.00         A
ATOM    415  HD2 ARG    28     -26.803  12.635   7.740  1.00  0.00         A
ATOM    416  NE  ARG    28     -28.539  13.676   8.205  1.00  0.00         A
ATOM    417  HE  ARG    28     -28.903  14.563   7.975  1.00  0.00         A
ATOM    418  CZ  ARG    28     -29.387  12.685   8.488  1.00  0.00         A
ATOM    419  NH1 ARG    28     -28.929  11.473   8.780  1.00  0.00         A
ATOM    420 HH11 ARG    28     -27.940  11.293   8.791  1.00  0.00         A
ATOM    421 HH12 ARG    28     -29.571  10.730   8.994  1.00  0.00         A
ATOM    422  NH2 ARG    28     -30.693  12.906   8.475  1.00  0.00         A
ATOM    423 HH21 ARG    28     -31.053  13.819   8.253  1.00  0.00         A
ATOM    424 HH22 ARG    28     -31.331  12.162   8.696  1.00  0.00         A
ATOM    425  C   ARG    28     -26.942  15.398   3.870  1.00  0.00         A
ATOM    426  O   ARG    28     -27.129  14.487   3.067  1.00  0.00         A
ATOM    427  N   LYS    29     -26.369  16.549   3.524  1.00  0.00         A
ATOM    428  HN  LYS    29     -26.344  17.290   4.168  1.00  0.00         A
ATOM    429  CA  LYS    29     -25.809  16.732   2.190  1.00  0.00         A
ATOM    430  HA  LYS    29     -26.540  16.373   1.500  1.00  0.00         A
ATOM    431  CB  LYS    29     -25.513  18.200   1.862  1.00  0.00         A
ATOM    432  HB1 LYS    29     -26.410  18.776   2.037  1.00  0.00         A
ATOM    433  HB2 LYS    29     -25.255  18.272   0.817  1.00  0.00         A
ATOM    434  CG  LYS    29     -24.388  18.825   2.665  1.00  0.00         A
ATOM    435  HG1 LYS    29     -24.103  19.748   2.192  1.00  0.00         A
ATOM    436  HG2 LYS    29     -23.547  18.148   2.674  1.00  0.00         A
ATOM    437  CD  LYS    29     -24.805  19.108   4.093  1.00  0.00         A
ATOM    438  HD1 LYS    29     -24.937  18.170   4.608  1.00  0.00         A
ATOM    439  HD2 LYS    29     -25.740  19.645   4.080  1.00  0.00         A
ATOM    440  CE  LYS    29     -23.761  19.933   4.828  1.00  0.00         A
ATOM    441  HE1 LYS    29     -23.650  20.881   4.324  1.00  0.00         A
ATOM    442  HE2 LYS    29     -22.820  19.402   4.807  1.00  0.00         A
ATOM    443  NZ  LYS    29     -24.144  20.179   6.242  1.00  0.00         A
ATOM    444  HZ1 LYS    29     -25.041  20.704   6.286  1.00  0.00         A
ATOM    445  HZ2 LYS    29     -23.408  20.732   6.724  1.00  0.00         A
ATOM    446  HZ3 LYS    29     -24.261  19.276   6.743  1.00  0.00         A
ATOM    447  C   LYS    29     -24.560  15.880   2.033  1.00  0.00         A
ATOM    448  O   LYS    29     -23.898  15.888   0.996  1.00  0.00         A
ATOM    449  N   ALA    30     -24.277  15.154   3.112  1.00  0.00         A
ATOM    450  HN  ALA    30     -24.833  15.302   3.914  1.00  0.00         A
ATOM    451  CA  ALA    30     -23.224  14.148   3.169  1.00  0.00         A
ATOM    452  HA  ALA    30     -23.218  13.749   4.173  1.00  0.00         A
ATOM    453  CB  ALA    30     -23.541  13.006   2.220  1.00  0.00         A
ATOM    454  HB1 ALA    30     -24.572  12.697   2.360  1.00  0.00         A
ATOM    455  HB2 ALA    30     -22.884  12.177   2.429  1.00  0.00         A
ATOM    456  HB3 ALA    30     -23.400  13.333   1.202  1.00  0.00         A
ATOM    457  C   ALA    30     -21.846  14.732   2.894  1.00  0.00         A
ATOM    458  O   ALA    30     -21.384  14.787   1.757  1.00  0.00         A
ATOM    459  N   ARG    31     -21.179  15.127   3.960  1.00  0.00         A
ATOM    460  HN  ARG    31     -21.567  14.962   4.845  1.00  0.00         A
ATOM    461  CA  ARG    31     -19.888  15.788   3.859  1.00  0.00         A
ATOM    462  HA  ARG    31     -19.902  16.398   2.969  1.00  0.00         A
ATOM    463  CB  ARG    31     -19.668  16.690   5.074  1.00  0.00         A
ATOM    464  HB1 ARG    31     -19.523  16.081   5.941  1.00  0.00         A
ATOM    465  HB2 ARG    31     -20.549  17.293   5.217  1.00  0.00         A
ATOM    466  CG  ARG    31     -18.477  17.616   4.942  1.00  0.00         A
ATOM    467  HG1 ARG    31     -17.605  17.034   4.719  1.00  0.00         A
ATOM    468  HG2 ARG    31     -18.336  18.151   5.869  1.00  0.00         A
ATOM    469  CD  ARG    31     -18.705  18.604   3.831  1.00  0.00         A
ATOM    470  HD1 ARG    31     -19.637  19.093   4.023  1.00  0.00         A
ATOM    471  HD2 ARG    31     -18.767  18.067   2.896  1.00  0.00         A
ATOM    472  NE  ARG    31     -17.643  19.602   3.732  1.00  0.00         A
ATOM    473  HE  ARG    31     -16.894  19.528   4.366  1.00  0.00         A
ATOM    474  CZ  ARG    31     -17.640  20.592   2.841  1.00  0.00         A
ATOM    475  NH1 ARG    31     -18.641  20.711   1.977  1.00  0.00         A
ATOM    476 HH11 ARG    31     -19.401  20.056   1.992  1.00  0.00         A
ATOM    477 HH12 ARG    31     -18.644  21.458   1.308  1.00  0.00         A
ATOM    478  NH2 ARG    31     -16.640  21.464   2.815  1.00  0.00         A
ATOM    479 HH21 ARG    31     -15.881  21.383   3.470  1.00  0.00         A
ATOM    480 HH22 ARG    31     -16.630  22.202   2.137  1.00  0.00         A
ATOM    481  C   ARG    31     -18.757  14.767   3.733  1.00  0.00         A
ATOM    482  O   ARG    31     -17.925  14.626   4.631  1.00  0.00         A
ATOM    483  N   ARG    32     -18.761  14.045   2.614  1.00  0.00         A
ATOM    484  HN  ARG    32     -19.500  14.175   1.978  1.00  0.00         A
ATOM    485  CA  ARG    32     -17.719  13.068   2.289  1.00  0.00         A
ATOM    486  HA  ARG    32     -18.029  12.539   1.404  1.00  0.00         A
ATOM    487  CB  ARG    32     -16.400  13.764   1.981  1.00  0.00         A
ATOM    488  HB1 ARG    32     -15.956  14.098   2.906  1.00  0.00         A
ATOM    489  HB2 ARG    32     -16.592  14.619   1.350  1.00  0.00         A
ATOM    490  CG  ARG    32     -15.408  12.858   1.275  1.00  0.00         A
ATOM    491  HG1 ARG    32     -15.779  12.628   0.287  1.00  0.00         A
ATOM    492  HG2 ARG    32     -15.296  11.946   1.843  1.00  0.00         A
ATOM    493  CD  ARG    32     -14.066  13.526   1.155  1.00  0.00         A
ATOM    494  HD1 ARG    32     -13.680  13.695   2.148  1.00  0.00         A
ATOM    495  HD2 ARG    32     -14.213  14.468   0.658  1.00  0.00         A
ATOM    496  NE  ARG    32     -13.109  12.718   0.391  1.00  0.00         A
ATOM    497  HE  ARG    32     -13.375  12.447  -0.517  1.00  0.00         A
ATOM    498  CZ  ARG    32     -11.906  12.344   0.839  1.00  0.00         A
ATOM    499  NH1 ARG    32     -11.501  12.673   2.058  1.00  0.00         A
ATOM    500 HH11 ARG    32     -12.092  13.212   2.662  1.00  0.00         A
ATOM    501 HH12 ARG    32     -10.595  12.382   2.382  1.00  0.00         A
ATOM    502  NH2 ARG    32     -11.104  11.634   0.056  1.00  0.00         A
ATOM    503 HH21 ARG    32     -11.396  11.382  -0.869  1.00  0.00         A
ATOM    504 HH22 ARG    32     -10.197  11.353   0.387  1.00  0.00         A
ATOM    505  C   ARG    32     -17.522  12.058   3.422  1.00  0.00         A
ATOM    506  O   ARG    32     -16.397  11.684   3.756  1.00  0.00         A
ATOM    507  N   VAL    33     -18.613  11.627   4.022  1.00  0.00         A
ATOM    508  HN  VAL    33     -19.478  11.971   3.758  1.00  0.00         A
ATOM    509  CA  VAL    33     -18.562  10.660   5.078  1.00  0.00         A
ATOM    510  HA  VAL    33     -17.549  10.286   5.140  1.00  0.00         A
ATOM    511  CB  VAL    33     -18.926  11.302   6.436  1.00  0.00         A
ATOM    512  HB  VAL    33     -18.082  11.887   6.771  1.00  0.00         A
ATOM    513  CG1 VAL    33     -20.128  12.229   6.306  1.00  0.00         A
ATOM    514 HG11 VAL    33     -20.339  12.681   7.265  1.00  0.00         A
ATOM    515 HG12 VAL    33     -20.987  11.662   5.980  1.00  0.00         A
ATOM    516 HG13 VAL    33     -19.911  13.001   5.584  1.00  0.00         A
ATOM    517  CG2 VAL    33     -19.199  10.231   7.468  1.00  0.00         A
ATOM    518 HG21 VAL    33     -18.308   9.643   7.619  1.00  0.00         A
ATOM    519 HG22 VAL    33     -19.994   9.596   7.108  1.00  0.00         A
ATOM    520 HG23 VAL    33     -19.495  10.692   8.397  1.00  0.00         A
ATOM    521  C   VAL    33     -19.495   9.500   4.766  1.00  0.00         A
ATOM    522  O   VAL    33     -20.718   9.654   4.727  1.00  0.00         A
ATOM    523  N   LYS    34     -18.910   8.348   4.491  1.00  0.00         A
ATOM    524  HN  LYS    34     -17.939   8.306   4.425  1.00  0.00         A
ATOM    525  CA  LYS    34     -19.686   7.151   4.308  1.00  0.00         A
ATOM    526  HA  LYS    34     -20.577   7.414   3.759  1.00  0.00         A
ATOM    527  CB  LYS    34     -18.904   6.085   3.536  1.00  0.00         A
ATOM    528  HB1 LYS    34     -18.127   5.693   4.174  1.00  0.00         A
ATOM    529  HB2 LYS    34     -18.449   6.546   2.672  1.00  0.00         A
ATOM    530  CG  LYS    34     -19.763   4.921   3.058  1.00  0.00         A
ATOM    531  HG1 LYS    34     -20.202   4.432   3.915  1.00  0.00         A
ATOM    532  HG2 LYS    34     -19.140   4.221   2.523  1.00  0.00         A
ATOM    533  CD  LYS    34     -20.878   5.395   2.135  1.00  0.00         A
ATOM    534  HD1 LYS    34     -20.447   6.003   1.351  1.00  0.00         A
ATOM    535  HD2 LYS    34     -21.576   5.987   2.707  1.00  0.00         A
ATOM    536  CE  LYS    34     -21.626   4.231   1.504  1.00  0.00         A
ATOM    537  HE1 LYS    34     -22.504   4.613   1.005  1.00  0.00         A
ATOM    538  HE2 LYS    34     -21.925   3.548   2.285  1.00  0.00         A
ATOM    539  NZ  LYS    34     -20.787   3.497   0.519  1.00  0.00         A
ATOM    540  HZ1 LYS    34     -19.967   3.065   0.990  1.00  0.00         A
ATOM    541  HZ2 LYS    34     -20.440   4.150  -0.217  1.00  0.00         A
ATOM    542  HZ3 LYS    34     -21.346   2.749   0.063  1.00  0.00         A
ATOM    543  C   LYS    34     -20.079   6.642   5.674  1.00  0.00         A
ATOM    544  O   LYS    34     -19.210   6.355   6.499  1.00  0.00         A
ATOM    545  N   ASP    35     -21.379   6.584   5.911  1.00  0.00         A
ATOM    546  HN  ASP    35     -21.995   6.735   5.162  1.00  0.00         A
ATOM    547  CA  ASP    35     -21.940   6.335   7.239  1.00  0.00         A
ATOM    548  HA  ASP    35     -21.840   7.247   7.802  1.00  0.00         A
ATOM    549  CB  ASP    35     -23.419   5.978   7.126  1.00  0.00         A
ATOM    550  HB1 ASP    35     -23.839   5.894   8.118  1.00  0.00         A
ATOM    551  HB2 ASP    35     -23.514   5.031   6.618  1.00  0.00         A
ATOM    552  CG  ASP    35     -24.210   7.013   6.358  1.00  0.00         A
ATOM    553  OD1 ASP    35     -24.862   7.863   6.995  1.00  0.00         A
ATOM    554  OD2 ASP    35     -24.183   6.976   5.109  1.00  0.00         A
ATOM    555  C   ASP    35     -21.215   5.216   7.972  1.00  0.00         A
ATOM    556  O   ASP    35     -20.914   5.325   9.161  1.00  0.00         A
ATOM    557  N   GLY    36     -20.933   4.151   7.248  1.00  0.00         A
ATOM    558  HN  GLY    36     -21.203   4.136   6.310  1.00  0.00         A
ATOM    559  CA  GLY    36     -20.238   3.018   7.817  1.00  0.00         A
ATOM    560  HA1 GLY    36     -20.242   3.104   8.892  1.00  0.00         A
ATOM    561  HA2 GLY    36     -19.217   3.018   7.467  1.00  0.00         A
ATOM    562  C   GLY    36     -20.895   1.720   7.423  1.00  0.00         A
ATOM    563  O   GLY    36     -20.301   0.895   6.726  1.00  0.00         A
ATOM    564  N   TYR    37     -22.127   1.536   7.864  1.00  0.00         A
ATOM    565  HN  TYR    37     -22.538   2.212   8.444  1.00  0.00         A
ATOM    566  CA  TYR    37     -22.903   0.380   7.474  1.00  0.00         A
ATOM    567  HA  TYR    37     -22.225  -0.352   7.062  1.00  0.00         A
ATOM    568  CB  TYR    37     -23.635  -0.231   8.673  1.00  0.00         A
ATOM    569  HB1 TYR    37     -24.264   0.522   9.123  1.00  0.00         A
ATOM    570  HB2 TYR    37     -22.909  -0.569   9.398  1.00  0.00         A
ATOM    571  CG  TYR    37     -24.509  -1.410   8.301  1.00  0.00         A
ATOM    572  CD1 TYR    37     -23.950  -2.649   8.022  1.00  0.00         A
ATOM    573  HD1 TYR    37     -22.880  -2.766   8.083  1.00  0.00         A
ATOM    574  CD2 TYR    37     -25.891  -1.281   8.217  1.00  0.00         A
ATOM    575  HD2 TYR    37     -26.343  -0.324   8.432  1.00  0.00         A
ATOM    576  CE1 TYR    37     -24.740  -3.723   7.666  1.00  0.00         A
ATOM    577  HE1 TYR    37     -24.286  -4.679   7.454  1.00  0.00         A
ATOM    578  CE2 TYR    37     -26.687  -2.354   7.865  1.00  0.00         A
ATOM    579  HE2 TYR    37     -27.758  -2.235   7.805  1.00  0.00         A
ATOM    580  CZ  TYR    37     -26.106  -3.571   7.590  1.00  0.00         A
ATOM    581  OH  TYR    37     -26.892  -4.640   7.228  1.00  0.00         A
ATOM    582  HH  TYR    37     -26.657  -5.408   7.761  1.00  0.00         A
ATOM    583  C   TYR    37     -23.901   0.780   6.407  1.00  0.00         A
ATOM    584  O   TYR    37     -24.543   1.826   6.508  1.00  0.00         A
ATOM    585  N   VAL    38     -24.020  -0.037   5.383  1.00  0.00         A
ATOM    586  HN  VAL    38     -23.438  -0.823   5.320  1.00  0.00         A
ATOM    587  CA  VAL    38     -25.003   0.202   4.354  1.00  0.00         A
ATOM    588  HA  VAL    38     -25.773   0.819   4.786  1.00  0.00         A
ATOM    589  CB  VAL    38     -24.397   0.971   3.155  1.00  0.00         A
ATOM    590  HB  VAL    38     -23.918   1.859   3.544  1.00  0.00         A
ATOM    591  CG1 VAL    38     -23.336   0.159   2.432  1.00  0.00         A
ATOM    592 HG11 VAL    38     -22.536  -0.076   3.118  1.00  0.00         A
ATOM    593 HG12 VAL    38     -22.947   0.731   1.604  1.00  0.00         A
ATOM    594 HG13 VAL    38     -23.776  -0.757   2.065  1.00  0.00         A
ATOM    595  CG2 VAL    38     -25.492   1.419   2.206  1.00  0.00         A
ATOM    596 HG21 VAL    38     -26.022   0.555   1.834  1.00  0.00         A
ATOM    597 HG22 VAL    38     -25.053   1.958   1.382  1.00  0.00         A
ATOM    598 HG23 VAL    38     -26.179   2.063   2.735  1.00  0.00         A
ATOM    599  C   VAL    38     -25.636  -1.121   3.923  1.00  0.00         A
ATOM    600  O   VAL    38     -24.962  -2.018   3.415  1.00  0.00         A
ATOM    601  N   PRO    39     -26.939  -1.277   4.184  1.00  0.00         A
ATOM    602  CA  PRO    39     -27.651  -2.519   3.906  1.00  0.00         A
ATOM    603  HA  PRO    39     -27.081  -3.380   4.220  1.00  0.00         A
ATOM    604  CB  PRO    39     -28.908  -2.395   4.764  1.00  0.00         A
ATOM    605  HB1 PRO    39     -28.728  -2.811   5.742  1.00  0.00         A
ATOM    606  HB2 PRO    39     -29.725  -2.915   4.290  1.00  0.00         A
ATOM    607  CG  PRO    39     -29.168  -0.936   4.848  1.00  0.00         A
ATOM    608  HG1 PRO    39     -29.647  -0.715   5.787  1.00  0.00         A
ATOM    609  HG2 PRO    39     -29.791  -0.623   4.023  1.00  0.00         A
ATOM    610  CD  PRO    39     -27.825  -0.256   4.777  1.00  0.00         A
ATOM    611  HD1 PRO    39     -27.489   0.012   5.768  1.00  0.00         A
ATOM    612  HD2 PRO    39     -27.877   0.619   4.148  1.00  0.00         A
ATOM    613  C   PRO    39     -28.024  -2.669   2.436  1.00  0.00         A
ATOM    614  O   PRO    39     -27.894  -1.731   1.643  1.00  0.00         A
ATOM    615  N   GLN    40     -28.484  -3.857   2.082  1.00  0.00         A
ATOM    616  HN  GLN    40     -28.497  -4.579   2.749  1.00  0.00         A
ATOM    617  CA  GLN    40     -28.973  -4.131   0.743  1.00  0.00         A
ATOM    618  HA  GLN    40     -28.384  -3.563   0.042  1.00  0.00         A
ATOM    619  CB  GLN    40     -28.820  -5.627   0.436  1.00  0.00         A
ATOM    620  HB1 GLN    40     -29.181  -5.817  -0.562  1.00  0.00         A
ATOM    621  HB2 GLN    40     -29.412  -6.191   1.140  1.00  0.00         A
ATOM    622  CG  GLN    40     -27.381  -6.119   0.516  1.00  0.00         A
ATOM    623  HG1 GLN    40     -26.993  -5.894   1.498  1.00  0.00         A
ATOM    624  HG2 GLN    40     -26.796  -5.599  -0.228  1.00  0.00         A
ATOM    625  CD  GLN    40     -27.251  -7.613   0.273  1.00  0.00         A
ATOM    626  OE1 GLN    40     -26.260  -8.075  -0.294  1.00  0.00         A
ATOM    627  NE2 GLN    40     -28.226  -8.383   0.730  1.00  0.00         A
ATOM    628 HE21 GLN    40     -28.976  -7.958   1.203  1.00  0.00         A
ATOM    629 HE22 GLN    40     -28.160  -9.351   0.581  1.00  0.00         A
ATOM    630  C   GLN    40     -30.431  -3.688   0.636  1.00  0.00         A
ATOM    631  O   GLN    40     -30.826  -2.694   1.249  1.00  0.00         A
ATOM    632  N   GLU    41     -31.231  -4.415  -0.126  1.00  0.00         A
ATOM    633  HN  GLU    41     -30.853  -5.156  -0.637  1.00  0.00         A
ATOM    634  CA  GLU    41     -32.663  -4.137  -0.234  1.00  0.00         A
ATOM    635  HA  GLU    41     -32.797  -3.069  -0.319  1.00  0.00         A
ATOM    636  CB  GLU    41     -33.221  -4.819  -1.482  1.00  0.00         A
ATOM    637  HB1 GLU    41     -34.254  -4.528  -1.606  1.00  0.00         A
ATOM    638  HB2 GLU    41     -33.172  -5.889  -1.346  1.00  0.00         A
ATOM    639  CG  GLU    41     -32.470  -4.465  -2.754  1.00  0.00         A
ATOM    640  HG1 GLU    41     -31.409  -4.530  -2.562  1.00  0.00         A
ATOM    641  HG2 GLU    41     -32.724  -3.455  -3.038  1.00  0.00         A
ATOM    642  CD  GLU    41     -32.812  -5.387  -3.901  1.00  0.00         A
ATOM    643  OE1 GLU    41     -32.128  -6.419  -4.064  1.00  0.00         A
ATOM    644  OE2 GLU    41     -33.771  -5.093  -4.642  1.00  0.00         A
ATOM    645  C   GLU    41     -33.399  -4.642   1.011  1.00  0.00         A
ATOM    646  O   GLU    41     -34.511  -5.163   0.930  1.00  0.00         A
ATOM    647  N   GLU    42     -32.766  -4.480   2.164  1.00  0.00         A
ATOM    648  HN  GLU    42     -31.934  -3.972   2.182  1.00  0.00         A
ATOM    649  CA  GLU    42     -33.257  -5.031   3.400  1.00  0.00         A
ATOM    650  HA  GLU    42     -34.211  -5.498   3.213  1.00  0.00         A
ATOM    651  CB  GLU    42     -32.269  -6.079   3.890  1.00  0.00         A
ATOM    652  HB1 GLU    42     -32.639  -6.495   4.803  1.00  0.00         A
ATOM    653  HB2 GLU    42     -31.319  -5.602   4.081  1.00  0.00         A
ATOM    654  CG  GLU    42     -32.044  -7.208   2.901  1.00  0.00         A
ATOM    655  HG1 GLU    42     -31.748  -6.784   1.953  1.00  0.00         A
ATOM    656  HG2 GLU    42     -32.968  -7.752   2.778  1.00  0.00         A
ATOM    657  CD  GLU    42     -30.973  -8.171   3.355  1.00  0.00         A
ATOM    658  OE1 GLU    42     -29.782  -7.894   3.105  1.00  0.00         A
ATOM    659  OE2 GLU    42     -31.318  -9.207   3.965  1.00  0.00         A
ATOM    660  C   GLU    42     -33.420  -3.942   4.452  1.00  0.00         A
ATOM    661  O   GLU    42     -32.435  -3.407   4.969  1.00  0.00         A
ATOM    662  N   VAL    43     -34.662  -3.616   4.760  1.00  0.00         A
ATOM    663  HN  VAL    43     -35.402  -4.052   4.285  1.00  0.00         A
ATOM    664  CA  VAL    43     -34.967  -2.633   5.789  1.00  0.00         A
ATOM    665  HA  VAL    43     -34.247  -2.759   6.578  1.00  0.00         A
ATOM    666  CB  VAL    43     -34.841  -1.182   5.258  1.00  0.00         A
ATOM    667  HB  VAL    43     -33.793  -0.974   5.096  1.00  0.00         A
ATOM    668  CG1 VAL    43     -35.556  -1.024   3.930  1.00  0.00         A
ATOM    669 HG11 VAL    43     -35.490   0.003   3.605  1.00  0.00         A
ATOM    670 HG12 VAL    43     -36.592  -1.302   4.047  1.00  0.00         A
ATOM    671 HG13 VAL    43     -35.092  -1.666   3.197  1.00  0.00         A
ATOM    672  CG2 VAL    43     -35.370  -0.176   6.275  1.00  0.00         A
ATOM    673 HG21 VAL    43     -36.409  -0.387   6.483  1.00  0.00         A
ATOM    674 HG22 VAL    43     -35.280   0.824   5.875  1.00  0.00         A
ATOM    675 HG23 VAL    43     -34.798  -0.252   7.188  1.00  0.00         A
ATOM    676  C   VAL    43     -36.362  -2.876   6.361  1.00  0.00         A
ATOM    677  O   VAL    43     -37.363  -2.760   5.651  1.00  0.00         A
ATOM    678  N   PRO    44     -36.440  -3.260   7.645  1.00  0.00         A
ATOM    679  CA  PRO    44     -37.719  -3.473   8.325  1.00  0.00         A
ATOM    680  HA  PRO    44     -38.275  -4.287   7.884  1.00  0.00         A
ATOM    681  CB  PRO    44     -37.321  -3.826   9.759  1.00  0.00         A
ATOM    682  HB1 PRO    44     -37.964  -4.610  10.131  1.00  0.00         A
ATOM    683  HB2 PRO    44     -37.417  -2.951  10.382  1.00  0.00         A
ATOM    684  CG  PRO    44     -35.905  -4.281   9.671  1.00  0.00         A
ATOM    685  HG1 PRO    44     -35.871  -5.340   9.469  1.00  0.00         A
ATOM    686  HG2 PRO    44     -35.389  -4.058  10.592  1.00  0.00         A
ATOM    687  CD  PRO    44     -35.294  -3.517   8.533  1.00  0.00         A
ATOM    688  HD1 PRO    44     -34.547  -4.116   8.036  1.00  0.00         A
ATOM    689  HD2 PRO    44     -34.866  -2.595   8.889  1.00  0.00         A
ATOM    690  C   PRO    44     -38.561  -2.209   8.305  1.00  0.00         A
ATOM    691  O   PRO    44     -38.131  -1.168   8.810  1.00  0.00         A
ATOM    692  N   LEU    45     -39.755  -2.312   7.728  1.00  0.00         A
ATOM    693  HN  LEU    45     -40.077  -3.202   7.470  1.00  0.00         A
ATOM    694  CA  LEU    45     -40.603  -1.155   7.469  1.00  0.00         A
ATOM    695  HA  LEU    45     -41.511  -1.520   7.010  1.00  0.00         A
ATOM    696  CB  LEU    45     -40.965  -0.430   8.765  1.00  0.00         A
ATOM    697  HB1 LEU    45     -41.502   0.457   8.520  1.00  0.00         A
ATOM    698  HB2 LEU    45     -40.054  -0.156   9.275  1.00  0.00         A
ATOM    699  CG  LEU    45     -41.823  -1.245   9.708  1.00  0.00         A
ATOM    700  HG  LEU    45     -41.390  -2.214   9.784  1.00  0.00         A
ATOM    701  CD1 LEU    45     -41.858  -0.615  11.091  1.00  0.00         A
ATOM    702 HD11 LEU    45     -42.254   0.387  11.020  1.00  0.00         A
ATOM    703 HD12 LEU    45     -40.859  -0.580  11.497  1.00  0.00         A
ATOM    704 HD13 LEU    45     -42.489  -1.206  11.740  1.00  0.00         A
ATOM    705  CD2 LEU    45     -43.232  -1.399   9.156  1.00  0.00         A
ATOM    706 HD21 LEU    45     -43.193  -1.901   8.201  1.00  0.00         A
ATOM    707 HD22 LEU    45     -43.680  -0.424   9.032  1.00  0.00         A
ATOM    708 HD23 LEU    45     -43.825  -1.982   9.845  1.00  0.00         A
ATOM    709  C   LEU    45     -39.915  -0.226   6.484  1.00  0.00         A
ATOM    710  O   LEU    45     -39.424   0.846   6.844  1.00  0.00         A
ATOM    711  N   TYR    46     -39.865  -0.696   5.243  1.00  0.00         A
ATOM    712  HN  TYR    46     -40.256  -1.575   5.074  1.00  0.00         A
ATOM    713  CA  TYR    46     -39.242   0.024   4.131  1.00  0.00         A
ATOM    714  HA  TYR    46     -38.175  -0.054   4.246  1.00  0.00         A
ATOM    715  CB  TYR    46     -39.644  -0.606   2.792  1.00  0.00         A
ATOM    716  HB1 TYR    46     -39.395   0.078   1.994  1.00  0.00         A
ATOM    717  HB2 TYR    46     -40.710  -0.777   2.791  1.00  0.00         A
ATOM    718  CG  TYR    46     -38.965  -1.927   2.502  1.00  0.00         A
ATOM    719  CD1 TYR    46     -37.897  -1.996   1.616  1.00  0.00         A
ATOM    720  HD1 TYR    46     -37.557  -1.092   1.133  1.00  0.00         A
ATOM    721  CD2 TYR    46     -39.387  -3.101   3.112  1.00  0.00         A
ATOM    722  HD2 TYR    46     -40.216  -3.067   3.803  1.00  0.00         A
ATOM    723  CE1 TYR    46     -37.269  -3.196   1.347  1.00  0.00         A
ATOM    724  HE1 TYR    46     -36.440  -3.228   0.655  1.00  0.00         A
ATOM    725  CE2 TYR    46     -38.762  -4.305   2.847  1.00  0.00         A
ATOM    726  HE2 TYR    46     -39.104  -5.207   3.331  1.00  0.00         A
ATOM    727  CZ  TYR    46     -37.705  -4.347   1.964  1.00  0.00         A
ATOM    728  OH  TYR    46     -37.080  -5.546   1.701  1.00  0.00         A
ATOM    729  HH  TYR    46     -36.136  -5.389   1.541  1.00  0.00         A
ATOM    730  C   TYR    46     -39.609   1.494   4.130  1.00  0.00         A
ATOM    731  O   TYR    46     -40.776   1.864   4.004  1.00  0.00         A
ATOM    732  N   GLU    47     -38.595   2.327   4.281  1.00  0.00         A
ATOM    733  HN  GLU    47     -37.693   1.963   4.388  1.00  0.00         A
ATOM    734  CA  GLU    47     -38.791   3.762   4.318  1.00  0.00         A
ATOM    735  HA  GLU    47     -39.710   3.944   4.828  1.00  0.00         A
ATOM    736  CB  GLU    47     -37.650   4.428   5.082  1.00  0.00         A
ATOM    737  HB1 GLU    47     -37.836   5.488   5.134  1.00  0.00         A
ATOM    738  HB2 GLU    47     -36.727   4.260   4.546  1.00  0.00         A
ATOM    739  CG  GLU    47     -37.483   3.903   6.496  1.00  0.00         A
ATOM    740  HG1 GLU    47     -37.205   2.860   6.450  1.00  0.00         A
ATOM    741  HG2 GLU    47     -38.424   4.002   7.018  1.00  0.00         A
ATOM    742  CD  GLU    47     -36.424   4.653   7.266  1.00  0.00         A
ATOM    743  OE1 GLU    47     -35.226   4.352   7.088  1.00  0.00         A
ATOM    744  OE2 GLU    47     -36.783   5.560   8.043  1.00  0.00         A
ATOM    745  C   GLU    47     -38.890   4.330   2.912  1.00  0.00         A
ATOM    746  O   GLU    47     -39.718   5.194   2.627  1.00  0.00         A
ATOM    747  N   SER    48     -38.038   3.833   2.044  1.00  0.00         A
ATOM    748  HN  SER    48     -37.397   3.166   2.350  1.00  0.00         A
ATOM    749  CA  SER    48     -38.029   4.239   0.646  1.00  0.00         A
ATOM    750  HA  SER    48     -39.048   4.448   0.361  1.00  0.00         A
ATOM    751  CB  SER    48     -37.190   5.508   0.457  1.00  0.00         A
ATOM    752  HB1 SER    48     -37.108   5.731  -0.596  1.00  0.00         A
ATOM    753  HB2 SER    48     -36.207   5.353   0.872  1.00  0.00         A
ATOM    754  OG  SER    48     -37.789   6.611   1.115  1.00  0.00         A
ATOM    755  HG  SER    48     -38.579   6.308   1.584  1.00  0.00         A
ATOM    756  C   SER    48     -37.499   3.109  -0.228  1.00  0.00         A
ATOM    757  O   SER    48     -36.292   2.943  -0.389  1.00  0.00         A
ATOM    758  N   LYS    49     -38.415   2.333  -0.783  1.00  0.00         A
ATOM    759  HN  LYS    49     -39.363   2.544  -0.645  1.00  0.00         A
ATOM    760  CA  LYS    49     -38.054   1.191  -1.613  1.00  0.00         A
ATOM    761  HA  LYS    49     -37.061   0.881  -1.322  1.00  0.00         A
ATOM    762  CB  LYS    49     -39.025   0.025  -1.374  1.00  0.00         A
ATOM    763  HB1 LYS    49     -38.855  -0.370  -0.382  1.00  0.00         A
ATOM    764  HB2 LYS    49     -38.818  -0.750  -2.096  1.00  0.00         A
ATOM    765  CG  LYS    49     -40.497   0.398  -1.489  1.00  0.00         A
ATOM    766  HG1 LYS    49     -40.685   0.788  -2.477  1.00  0.00         A
ATOM    767  HG2 LYS    49     -40.729   1.151  -0.752  1.00  0.00         A
ATOM    768  CD  LYS    49     -41.392  -0.806  -1.253  1.00  0.00         A
ATOM    769  HD1 LYS    49     -41.186  -1.207  -0.271  1.00  0.00         A
ATOM    770  HD2 LYS    49     -41.173  -1.554  -2.000  1.00  0.00         A
ATOM    771  CE  LYS    49     -42.867  -0.443  -1.339  1.00  0.00         A
ATOM    772  HE1 LYS    49     -43.060   0.380  -0.668  1.00  0.00         A
ATOM    773  HE2 LYS    49     -43.451  -1.298  -1.036  1.00  0.00         A
ATOM    774  NZ  LYS    49     -43.271  -0.048  -2.714  1.00  0.00         A
ATOM    775  HZ1 LYS    49     -43.120  -0.839  -3.372  1.00  0.00         A
ATOM    776  HZ2 LYS    49     -42.711   0.766  -3.034  1.00  0.00         A
ATOM    777  HZ3 LYS    49     -44.277   0.214  -2.731  1.00  0.00         A
ATOM    778  C   LYS    49     -38.024   1.584  -3.088  1.00  0.00         A
ATOM    779  O   LYS    49     -38.695   0.979  -3.928  1.00  0.00         A
ATOM    780  N   GLY    50     -37.238   2.603  -3.394  1.00  0.00         A
ATOM    781  HN  GLY    50     -36.733   3.050  -2.681  1.00  0.00         A
ATOM    782  CA  GLY    50     -37.111   3.066  -4.758  1.00  0.00         A
ATOM    783  HA1 GLY    50     -38.078   3.394  -5.110  1.00  0.00         A
ATOM    784  HA2 GLY    50     -36.769   2.249  -5.376  1.00  0.00         A
ATOM    785  C   GLY    50     -36.132   4.213  -4.871  1.00  0.00         A
ATOM    786  O   GLY    50     -36.222   5.184  -4.121  1.00  0.00         A
ATOM    787  N   LYS    51     -35.190   4.100  -5.796  1.00  0.00         A
ATOM    788  HN  LYS    51     -35.177   3.305  -6.371  1.00  0.00         A
ATOM    789  CA  LYS    51     -34.188   5.135  -5.994  1.00  0.00         A
ATOM    790  HA  LYS    51     -34.447   5.973  -5.366  1.00  0.00         A
ATOM    791  CB  LYS    51     -32.790   4.635  -5.610  1.00  0.00         A
ATOM    792  HB1 LYS    51     -32.078   5.427  -5.788  1.00  0.00         A
ATOM    793  HB2 LYS    51     -32.541   3.794  -6.240  1.00  0.00         A
ATOM    794  CG  LYS    51     -32.657   4.194  -4.159  1.00  0.00         A
ATOM    795  HG1 LYS    51     -33.221   3.283  -4.016  1.00  0.00         A
ATOM    796  HG2 LYS    51     -33.055   4.968  -3.520  1.00  0.00         A
ATOM    797  CD  LYS    51     -31.203   3.940  -3.779  1.00  0.00         A
ATOM    798  HD1 LYS    51     -31.164   3.630  -2.744  1.00  0.00         A
ATOM    799  HD2 LYS    51     -30.647   4.858  -3.898  1.00  0.00         A
ATOM    800  CE  LYS    51     -30.559   2.862  -4.642  1.00  0.00         A
ATOM    801  HE1 LYS    51     -29.508   2.808  -4.399  1.00  0.00         A
ATOM    802  HE2 LYS    51     -30.672   3.133  -5.680  1.00  0.00         A
ATOM    803  NZ  LYS    51     -31.173   1.524  -4.425  1.00  0.00         A
ATOM    804  HZ1 LYS    51     -30.762   0.832  -5.084  1.00  0.00         A
ATOM    805  HZ2 LYS    51     -32.198   1.566  -4.584  1.00  0.00         A
ATOM    806  HZ3 LYS    51     -30.995   1.203  -3.451  1.00  0.00         A
ATOM    807  C   LYS    51     -34.177   5.591  -7.445  1.00  0.00         A
ATOM    808  O   LYS    51     -33.889   4.804  -8.348  1.00  0.00         A
ATOM    809  N   GLN    52     -34.486   6.859  -7.666  1.00  0.00         A
ATOM    810  HN  GLN    52     -34.755   7.427  -6.910  1.00  0.00         A
ATOM    811  CA  GLN    52     -34.441   7.428  -9.008  1.00  0.00         A
ATOM    812  HA  GLN    52     -34.571   6.617  -9.704  1.00  0.00         A
ATOM    813  CB  GLN    52     -35.564   8.446  -9.212  1.00  0.00         A
ATOM    814  HB1 GLN    52     -35.455   8.894 -10.189  1.00  0.00         A
ATOM    815  HB2 GLN    52     -35.477   9.217  -8.460  1.00  0.00         A
ATOM    816  CG  GLN    52     -36.955   7.839  -9.117  1.00  0.00         A
ATOM    817  HG1 GLN    52     -37.121   7.515  -8.100  1.00  0.00         A
ATOM    818  HG2 GLN    52     -37.008   6.989  -9.778  1.00  0.00         A
ATOM    819  CD  GLN    52     -38.048   8.816  -9.501  1.00  0.00         A
ATOM    820  OE1 GLN    52     -37.840   9.709 -10.326  1.00  0.00         A
ATOM    821  NE2 GLN    52     -39.220   8.650  -8.913  1.00  0.00         A
ATOM    822 HE21 GLN    52     -39.318   7.914  -8.269  1.00  0.00         A
ATOM    823 HE22 GLN    52     -39.943   9.273  -9.138  1.00  0.00         A
ATOM    824  C   GLN    52     -33.085   8.067  -9.266  1.00  0.00         A
ATOM    825  O   GLN    52     -32.882   8.762 -10.261  1.00  0.00         A
ATOM    826  N   PHE    53     -32.164   7.823  -8.352  1.00  0.00         A
ATOM    827  HN  PHE    53     -32.419   7.316  -7.557  1.00  0.00         A
ATOM    828  CA  PHE    53     -30.790   8.270  -8.495  1.00  0.00         A
ATOM    829  HA  PHE    53     -30.762   9.037  -9.255  1.00  0.00         A
ATOM    830  CB  PHE    53     -30.277   8.846  -7.169  1.00  0.00         A
ATOM    831  HB1 PHE    53     -30.294   8.067  -6.420  1.00  0.00         A
ATOM    832  HB2 PHE    53     -30.929   9.647  -6.860  1.00  0.00         A
ATOM    833  CG  PHE    53     -28.878   9.394  -7.236  1.00  0.00         A
ATOM    834  CD1 PHE    53     -27.818   8.700  -6.669  1.00  0.00         A
ATOM    835  HD1 PHE    53     -28.005   7.757  -6.178  1.00  0.00         A
ATOM    836  CD2 PHE    53     -28.622  10.603  -7.862  1.00  0.00         A
ATOM    837  HD2 PHE    53     -29.439  11.154  -8.306  1.00  0.00         A
ATOM    838  CE1 PHE    53     -26.532   9.202  -6.728  1.00  0.00         A
ATOM    839  HE1 PHE    53     -25.717   8.653  -6.282  1.00  0.00         A
ATOM    840  CE2 PHE    53     -27.337  11.109  -7.924  1.00  0.00         A
ATOM    841  HE2 PHE    53     -27.151  12.052  -8.415  1.00  0.00         A
ATOM    842  CZ  PHE    53     -26.292  10.408  -7.356  1.00  0.00         A
ATOM    843  HZ  PHE    53     -25.287  10.803  -7.404  1.00  0.00         A
ATOM    844  C   PHE    53     -29.931   7.094  -8.940  1.00  0.00         A
ATOM    845  O   PHE    53     -29.520   6.266  -8.124  1.00  0.00         A
ATOM    846  N   VAL    54     -29.693   7.000 -10.237  1.00  0.00         A
ATOM    847  HN  VAL    54     -30.018   7.707 -10.838  1.00  0.00         A
ATOM    848  CA  VAL    54     -28.950   5.881 -10.792  1.00  0.00         A
ATOM    849  HA  VAL    54     -28.895   5.112 -10.034  1.00  0.00         A
ATOM    850  CB  VAL    54     -29.652   5.287 -12.032  1.00  0.00         A
ATOM    851  HB  VAL    54     -29.589   6.007 -12.835  1.00  0.00         A
ATOM    852  CG1 VAL    54     -28.959   4.010 -12.483  1.00  0.00         A
ATOM    853 HG11 VAL    54     -29.466   3.612 -13.350  1.00  0.00         A
ATOM    854 HG12 VAL    54     -28.988   3.283 -11.684  1.00  0.00         A
ATOM    855 HG13 VAL    54     -27.932   4.227 -12.734  1.00  0.00         A
ATOM    856  CG2 VAL    54     -31.123   5.027 -11.742  1.00  0.00         A
ATOM    857 HG21 VAL    54     -31.614   5.959 -11.505  1.00  0.00         A
ATOM    858 HG22 VAL    54     -31.211   4.350 -10.905  1.00  0.00         A
ATOM    859 HG23 VAL    54     -31.587   4.586 -12.610  1.00  0.00         A
ATOM    860  C   VAL    54     -27.537   6.305 -11.166  1.00  0.00         A
ATOM    861  O   VAL    54     -27.287   6.781 -12.273  1.00  0.00         A
ATOM    862  N   ALA    55     -26.620   6.142 -10.230  1.00  0.00         A
ATOM    863  HN  ALA    55     -26.886   5.777  -9.358  1.00  0.00         A
ATOM    864  CA  ALA    55     -25.226   6.471 -10.463  1.00  0.00         A
ATOM    865  HA  ALA    55     -25.161   7.018 -11.393  1.00  0.00         A
ATOM    866  CB  ALA    55     -24.700   7.356  -9.346  1.00  0.00         A
ATOM    867  HB1 ALA    55     -24.883   6.882  -8.394  1.00  0.00         A
ATOM    868  HB2 ALA    55     -25.204   8.311  -9.375  1.00  0.00         A
ATOM    869  HB3 ALA    55     -23.638   7.506  -9.475  1.00  0.00         A
ATOM    870  C   ALA    55     -24.406   5.194 -10.583  1.00  0.00         A
ATOM    871  O   ALA    55     -24.533   4.283  -9.761  1.00  0.00         A
ATOM    872  N   GLN    56     -23.579   5.131 -11.616  1.00  0.00         A
ATOM    873  HN  GLN    56     -23.491   5.913 -12.203  1.00  0.00         A
ATOM    874  CA  GLN    56     -22.791   3.942 -11.901  1.00  0.00         A
ATOM    875  HA  GLN    56     -23.455   3.093 -11.865  1.00  0.00         A
ATOM    876  CB  GLN    56     -22.167   4.024 -13.301  1.00  0.00         A
ATOM    877  HB1 GLN    56     -21.372   3.296 -13.367  1.00  0.00         A
ATOM    878  HB2 GLN    56     -21.748   5.009 -13.434  1.00  0.00         A
ATOM    879  CG  GLN    56     -23.141   3.766 -14.449  1.00  0.00         A
ATOM    880  HG1 GLN    56     -23.522   2.760 -14.356  1.00  0.00         A
ATOM    881  HG2 GLN    56     -22.605   3.858 -15.381  1.00  0.00         A
ATOM    882  CD  GLN    56     -24.316   4.727 -14.478  1.00  0.00         A
ATOM    883  OE1 GLN    56     -25.368   4.457 -13.897  1.00  0.00         A
ATOM    884  NE2 GLN    56     -24.147   5.851 -15.153  1.00  0.00         A
ATOM    885 HE21 GLN    56     -23.282   6.005 -15.593  1.00  0.00         A
ATOM    886 HE22 GLN    56     -24.892   6.487 -15.188  1.00  0.00         A
ATOM    887  C   GLN    56     -21.699   3.750 -10.858  1.00  0.00         A
ATOM    888  O   GLN    56     -20.748   4.533 -10.795  1.00  0.00         A
ATOM    889  N   ARG    57     -21.856   2.709 -10.041  1.00  0.00         A
ATOM    890  HN  ARG    57     -22.665   2.158 -10.130  1.00  0.00         A
ATOM    891  CA  ARG    57     -20.880   2.361  -9.009  1.00  0.00         A
ATOM    892  HA  ARG    57     -21.269   1.508  -8.474  1.00  0.00         A
ATOM    893  CB  ARG    57     -19.531   1.972  -9.632  1.00  0.00         A
ATOM    894  HB1 ARG    57     -18.763   2.055  -8.877  1.00  0.00         A
ATOM    895  HB2 ARG    57     -19.308   2.660 -10.433  1.00  0.00         A
ATOM    896  CG  ARG    57     -19.493   0.557 -10.196  1.00  0.00         A
ATOM    897  HG1 ARG    57     -19.694  -0.142  -9.396  1.00  0.00         A
ATOM    898  HG2 ARG    57     -18.509   0.370 -10.597  1.00  0.00         A
ATOM    899  CD  ARG    57     -20.518   0.352 -11.300  1.00  0.00         A
ATOM    900  HD1 ARG    57     -20.301   1.039 -12.106  1.00  0.00         A
ATOM    901  HD2 ARG    57     -21.499   0.562 -10.904  1.00  0.00         A
ATOM    902  NE  ARG    57     -20.503  -1.011 -11.823  1.00  0.00         A
ATOM    903  HE  ARG    57     -19.736  -1.578 -11.577  1.00  0.00         A
ATOM    904  CZ  ARG    57     -21.447  -1.516 -12.618  1.00  0.00         A
ATOM    905  NH1 ARG    57     -22.521  -0.794 -12.924  1.00  0.00         A
ATOM    906 HH11 ARG    57     -22.630   0.130 -12.554  1.00  0.00         A
ATOM    907 HH12 ARG    57     -23.226  -1.170 -13.535  1.00  0.00         A
ATOM    908  NH2 ARG    57     -21.334  -2.754 -13.080  1.00  0.00         A
ATOM    909 HH21 ARG    57     -20.541  -3.315 -12.829  1.00  0.00         A
ATOM    910 HH22 ARG    57     -22.042  -3.133 -13.685  1.00  0.00         A
ATOM    911  C   ARG    57     -20.707   3.503  -8.018  1.00  0.00         A
ATOM    912  O   ARG    57     -19.595   3.982  -7.779  1.00  0.00         A
ATOM    913  N   GLN    58     -21.819   3.936  -7.445  1.00  0.00         A
ATOM    914  HN  GLN    58     -22.672   3.502  -7.671  1.00  0.00         A
ATOM    915  CA  GLN    58     -21.811   5.022  -6.484  1.00  0.00         A
ATOM    916  HA  GLN    58     -21.017   5.696  -6.757  1.00  0.00         A
ATOM    917  CB  GLN    58     -23.144   5.780  -6.514  1.00  0.00         A
ATOM    918  HB1 GLN    58     -23.935   5.101  -6.232  1.00  0.00         A
ATOM    919  HB2 GLN    58     -23.321   6.124  -7.521  1.00  0.00         A
ATOM    920  CG  GLN    58     -23.195   6.988  -5.582  1.00  0.00         A
ATOM    921  HG1 GLN    58     -22.670   6.738  -4.671  1.00  0.00         A
ATOM    922  HG2 GLN    58     -24.228   7.196  -5.350  1.00  0.00         A
ATOM    923  CD  GLN    58     -22.573   8.250  -6.169  1.00  0.00         A
ATOM    924  OE1 GLN    58     -22.969   9.360  -5.818  1.00  0.00         A
ATOM    925  NE2 GLN    58     -21.611   8.102  -7.070  1.00  0.00         A
ATOM    926 HE21 GLN    58     -21.342   7.197  -7.321  1.00  0.00         A
ATOM    927 HE22 GLN    58     -21.207   8.912  -7.453  1.00  0.00         A
ATOM    928  C   GLN    58     -21.539   4.488  -5.083  1.00  0.00         A
ATOM    929  O   GLN    58     -22.461   4.182  -4.324  1.00  0.00         A
ATOM    930  N   ALA    59     -20.266   4.349  -4.758  1.00  0.00         A
ATOM    931  HN  ALA    59     -19.575   4.516  -5.436  1.00  0.00         A
ATOM    932  CA  ALA    59     -19.867   3.954  -3.420  1.00  0.00         A
ATOM    933  HA  ALA    59     -20.664   3.371  -2.992  1.00  0.00         A
ATOM    934  CB  ALA    59     -18.609   3.100  -3.466  1.00  0.00         A
ATOM    935  HB1 ALA    59     -18.343   2.796  -2.465  1.00  0.00         A
ATOM    936  HB2 ALA    59     -17.800   3.673  -3.895  1.00  0.00         A
ATOM    937  HB3 ALA    59     -18.790   2.224  -4.071  1.00  0.00         A
ATOM    938  C   ALA    59     -19.649   5.191  -2.570  1.00  0.00         A
ATOM    939  O   ALA    59     -19.638   5.131  -1.339  1.00  0.00         A
ATOM    940  N   GLY    60     -19.501   6.315  -3.248  1.00  0.00         A
ATOM    941  HN  GLY    60     -19.548   6.287  -4.226  1.00  0.00         A
ATOM    942  CA  GLY    60     -19.262   7.568  -2.576  1.00  0.00         A
ATOM    943  HA1 GLY    60     -19.879   7.615  -1.691  1.00  0.00         A
ATOM    944  HA2 GLY    60     -19.528   8.379  -3.237  1.00  0.00         A
ATOM    945  C   GLY    60     -17.817   7.712  -2.175  1.00  0.00         A
ATOM    946  O   GLY    60     -16.941   7.862  -3.026  1.00  0.00         A
ATOM    947  N   VAL    61     -17.561   7.660  -0.884  1.00  0.00         A
ATOM    948  HN  VAL    61     -18.302   7.561  -0.252  1.00  0.00         A
ATOM    949  CA  VAL    61     -16.205   7.726  -0.382  1.00  0.00         A
ATOM    950  HA  VAL    61     -15.540   7.695  -1.232  1.00  0.00         A
ATOM    951  CB  VAL    61     -15.947   9.049   0.381  1.00  0.00         A
ATOM    952  HB  VAL    61     -16.008   9.862  -0.328  1.00  0.00         A
ATOM    953  CG1 VAL    61     -17.003   9.282   1.453  1.00  0.00         A
ATOM    954 HG11 VAL    61     -16.982   8.468   2.162  1.00  0.00         A
ATOM    955 HG12 VAL    61     -17.979   9.333   0.992  1.00  0.00         A
ATOM    956 HG13 VAL    61     -16.798  10.211   1.965  1.00  0.00         A
ATOM    957  CG2 VAL    61     -14.550   9.059   0.989  1.00  0.00         A
ATOM    958 HG21 VAL    61     -13.814   8.972   0.203  1.00  0.00         A
ATOM    959 HG22 VAL    61     -14.448   8.227   1.671  1.00  0.00         A
ATOM    960 HG23 VAL    61     -14.398   9.984   1.524  1.00  0.00         A
ATOM    961  C   VAL    61     -15.910   6.522   0.511  1.00  0.00         A
ATOM    962  O   VAL    61     -16.486   6.371   1.588  1.00  0.00         A
ATOM    963  N   PRO    62     -15.044   5.613   0.051  1.00  0.00         A
ATOM    964  CA  PRO    62     -14.590   4.494   0.865  1.00  0.00         A
ATOM    965  HA  PRO    62     -15.409   4.016   1.378  1.00  0.00         A
ATOM    966  CB  PRO    62     -13.973   3.522  -0.155  1.00  0.00         A
ATOM    967  HB1 PRO    62     -14.434   2.550  -0.048  1.00  0.00         A
ATOM    968  HB2 PRO    62     -12.912   3.439   0.026  1.00  0.00         A
ATOM    969  CG  PRO    62     -14.248   4.107  -1.505  1.00  0.00         A
ATOM    970  HG1 PRO    62     -15.134   3.656  -1.926  1.00  0.00         A
ATOM    971  HG2 PRO    62     -13.400   3.944  -2.154  1.00  0.00         A
ATOM    972  CD  PRO    62     -14.464   5.576  -1.292  1.00  0.00         A
ATOM    973  HD1 PRO    62     -15.154   5.968  -2.024  1.00  0.00         A
ATOM    974  HD2 PRO    62     -13.525   6.108  -1.326  1.00  0.00         A
ATOM    975  C   PRO    62     -13.537   4.942   1.873  1.00  0.00         A
ATOM    976  O   PRO    62     -12.518   5.522   1.493  1.00  0.00         A
ATOM    977  N   PRO    63     -13.758   4.670   3.171  1.00  0.00         A
ATOM    978  CA  PRO    63     -12.830   5.069   4.235  1.00  0.00         A
ATOM    979  HA  PRO    63     -12.630   6.128   4.199  1.00  0.00         A
ATOM    980  CB  PRO    63     -13.586   4.743   5.529  1.00  0.00         A
ATOM    981  HB1 PRO    63     -13.500   5.572   6.216  1.00  0.00         A
ATOM    982  HB2 PRO    63     -13.166   3.855   5.978  1.00  0.00         A
ATOM    983  CG  PRO    63     -14.999   4.526   5.117  1.00  0.00         A
ATOM    984  HG1 PRO    63     -15.537   5.462   5.137  1.00  0.00         A
ATOM    985  HG2 PRO    63     -15.464   3.811   5.773  1.00  0.00         A
ATOM    986  CD  PRO    63     -14.939   3.991   3.719  1.00  0.00         A
ATOM    987  HD1 PRO    63     -15.829   4.256   3.175  1.00  0.00         A
ATOM    988  HD2 PRO    63     -14.802   2.920   3.728  1.00  0.00         A
ATOM    989  C   PRO    63     -11.509   4.305   4.191  1.00  0.00         A
ATOM    990  O   PRO    63     -10.563   4.643   4.901  1.00  0.00         A
ATOM    991  N   GLY    64     -11.451   3.277   3.355  1.00  0.00         A
ATOM    992  HN  GLY    64     -12.237   3.059   2.813  1.00  0.00         A
ATOM    993  CA  GLY    64     -10.250   2.476   3.246  1.00  0.00         A
ATOM    994  HA1 GLY    64      -9.397   3.077   3.527  1.00  0.00         A
ATOM    995  HA2 GLY    64     -10.133   2.155   2.222  1.00  0.00         A
ATOM    996  C   GLY    64     -10.310   1.259   4.141  1.00  0.00         A
ATOM    997  O   GLY    64     -10.510   1.387   5.348  1.00  0.00         A
ATOM    998  N   MET    65     -10.157   0.078   3.541  1.00  0.00         A
ATOM    999  HN  MET    65      -9.976   0.056   2.580  1.00  0.00         A
ATOM   1000  CA  MET    65     -10.245  -1.188   4.272  1.00  0.00         A
ATOM   1001  HA  MET    65     -10.096  -1.987   3.560  1.00  0.00         A
ATOM   1002  CB  MET    65      -9.150  -1.264   5.348  1.00  0.00         A
ATOM   1003  HB1 MET    65      -9.394  -0.569   6.139  1.00  0.00         A
ATOM   1004  HB2 MET    65      -8.208  -0.972   4.905  1.00  0.00         A
ATOM   1005  CG  MET    65      -8.978  -2.643   5.963  1.00  0.00         A
ATOM   1006  HG1 MET    65      -8.801  -3.356   5.173  1.00  0.00         A
ATOM   1007  HG2 MET    65      -9.886  -2.904   6.484  1.00  0.00         A
ATOM   1008  SD  MET    65      -7.605  -2.713   7.127  1.00  0.00         A
ATOM   1009  CE  MET    65      -7.638  -4.446   7.572  1.00  0.00         A
ATOM   1010  HE1 MET    65      -6.842  -4.652   8.273  1.00  0.00         A
ATOM   1011  HE2 MET    65      -7.502  -5.048   6.686  1.00  0.00         A
ATOM   1012  HE3 MET    65      -8.588  -4.684   8.027  1.00  0.00         A
ATOM   1013  C   MET    65     -11.642  -1.336   4.884  1.00  0.00         A
ATOM   1014  O   MET    65     -11.826  -1.934   5.943  1.00  0.00         A
ATOM   1015  N   CYS    66     -12.621  -0.765   4.199  1.00  0.00         A
ATOM   1016  HN  CYS    66     -12.405  -0.297   3.368  1.00  0.00         A
ATOM   1017  CA  CYS    66     -14.008  -0.816   4.629  1.00  0.00         A
ATOM   1018  HA  CYS    66     -14.031  -0.847   5.708  1.00  0.00         A
ATOM   1019  CB  CYS    66     -14.725   0.445   4.138  1.00  0.00         A
ATOM   1020  HB1 CYS    66     -14.417   1.289   4.741  1.00  0.00         A
ATOM   1021  HB2 CYS    66     -15.790   0.310   4.235  1.00  0.00         A
ATOM   1022  SG  CYS    66     -14.386   0.852   2.410  1.00  0.00         A
ATOM   1023  HG  CYS    66     -15.549   1.081   1.813  1.00  0.00         A
ATOM   1024  C   CYS    66     -14.676  -2.073   4.072  1.00  0.00         A
ATOM   1025  O   CYS    66     -14.148  -2.694   3.144  1.00  0.00         A
ATOM   1026  N   PRO    67     -15.847  -2.468   4.625  1.00  0.00         A
ATOM   1027  CA  PRO    67     -16.577  -3.687   4.223  1.00  0.00         A
ATOM   1028  HA  PRO    67     -15.983  -4.565   4.397  1.00  0.00         A
ATOM   1029  CB  PRO    67     -17.779  -3.684   5.174  1.00  0.00         A
ATOM   1030  HB1 PRO    67     -17.550  -4.270   6.046  1.00  0.00         A
ATOM   1031  HB2 PRO    67     -18.641  -4.077   4.681  1.00  0.00         A
ATOM   1032  CG  PRO    67     -17.954  -2.261   5.526  1.00  0.00         A
ATOM   1033  HG1 PRO    67     -18.524  -2.163   6.437  1.00  0.00         A
ATOM   1034  HG2 PRO    67     -18.429  -1.729   4.713  1.00  0.00         A
ATOM   1035  CD  PRO    67     -16.560  -1.789   5.725  1.00  0.00         A
ATOM   1036  HD1 PRO    67     -16.197  -2.124   6.676  1.00  0.00         A
ATOM   1037  HD2 PRO    67     -16.503  -0.724   5.641  1.00  0.00         A
ATOM   1038  C   PRO    67     -17.041  -3.688   2.765  1.00  0.00         A
ATOM   1039  O   PRO    67     -17.740  -4.601   2.326  1.00  0.00         A
ATOM   1040  N   LEU    68     -16.633  -2.674   2.025  1.00  0.00         A
ATOM   1041  HN  LEU    68     -16.118  -1.964   2.445  1.00  0.00         A
ATOM   1042  CA  LEU    68     -16.889  -2.593   0.606  1.00  0.00         A
ATOM   1043  HA  LEU    68     -17.877  -2.977   0.416  1.00  0.00         A
ATOM   1044  CB  LEU    68     -16.813  -1.128   0.167  1.00  0.00         A
ATOM   1045  HB1 LEU    68     -16.007  -0.656   0.708  1.00  0.00         A
ATOM   1046  HB2 LEU    68     -17.738  -0.645   0.441  1.00  0.00         A
ATOM   1047  CG  LEU    68     -16.581  -0.901  -1.320  1.00  0.00         A
ATOM   1048  HG  LEU    68     -15.725  -1.485  -1.614  1.00  0.00         A
ATOM   1049  CD1 LEU    68     -17.777  -1.363  -2.140  1.00  0.00         A
ATOM   1050 HD11 LEU    68     -18.661  -0.833  -1.818  1.00  0.00         A
ATOM   1051 HD12 LEU    68     -17.922  -2.424  -1.999  1.00  0.00         A
ATOM   1052 HD13 LEU    68     -17.597  -1.161  -3.186  1.00  0.00         A
ATOM   1053  CD2 LEU    68     -16.274   0.562  -1.593  1.00  0.00         A
ATOM   1054 HD21 LEU    68     -17.084   1.174  -1.225  1.00  0.00         A
ATOM   1055 HD22 LEU    68     -16.163   0.714  -2.656  1.00  0.00         A
ATOM   1056 HD23 LEU    68     -15.358   0.837  -1.091  1.00  0.00         A
ATOM   1057  C   LEU    68     -15.864  -3.446  -0.133  1.00  0.00         A
ATOM   1058  O   LEU    68     -16.177  -4.118  -1.116  1.00  0.00         A
ATOM   1059  N   LEU    69     -14.642  -3.439   0.382  1.00  0.00         A
ATOM   1060  HN  LEU    69     -14.459  -2.877   1.165  1.00  0.00         A
ATOM   1061  CA  LEU    69     -13.566  -4.245  -0.176  1.00  0.00         A
ATOM   1062  HA  LEU    69     -13.633  -4.192  -1.248  1.00  0.00         A
ATOM   1063  CB  LEU    69     -12.200  -3.711   0.258  1.00  0.00         A
ATOM   1064  HB1 LEU    69     -11.456  -4.448   0.000  1.00  0.00         A
ATOM   1065  HB2 LEU    69     -12.209  -3.598   1.332  1.00  0.00         A
ATOM   1066  CG  LEU    69     -11.779  -2.374  -0.360  1.00  0.00         A
ATOM   1067  HG  LEU    69     -10.722  -2.258  -0.220  1.00  0.00         A
ATOM   1068  CD1 LEU    69     -12.041  -2.357  -1.858  1.00  0.00         A
ATOM   1069 HD11 LEU    69     -11.665  -1.436  -2.278  1.00  0.00         A
ATOM   1070 HD12 LEU    69     -13.103  -2.426  -2.038  1.00  0.00         A
ATOM   1071 HD13 LEU    69     -11.541  -3.194  -2.321  1.00  0.00         A
ATOM   1072  CD2 LEU    69     -12.470  -1.205   0.327  1.00  0.00         A
ATOM   1073 HD21 LEU    69     -12.220  -1.207   1.378  1.00  0.00         A
ATOM   1074 HD22 LEU    69     -13.539  -1.301   0.211  1.00  0.00         A
ATOM   1075 HD23 LEU    69     -12.140  -0.279  -0.119  1.00  0.00         A
ATOM   1076  C   LEU    69     -13.718  -5.693   0.261  1.00  0.00         A
ATOM   1077  O   LEU    69     -13.168  -6.609  -0.353  1.00  0.00         A
ATOM   1078  N   ALA    70     -14.498  -5.886   1.318  1.00  0.00         A
ATOM   1079  HN  ALA    70     -14.922  -5.110   1.734  1.00  0.00         A
ATOM   1080  CA  ALA    70     -14.740  -7.210   1.874  1.00  0.00         A
ATOM   1081  HA  ALA    70     -13.782  -7.659   2.093  1.00  0.00         A
ATOM   1082  CB  ALA    70     -15.521  -7.101   3.172  1.00  0.00         A
ATOM   1083  HB1 ALA    70     -14.971  -6.491   3.873  1.00  0.00         A
ATOM   1084  HB2 ALA    70     -15.665  -8.087   3.589  1.00  0.00         A
ATOM   1085  HB3 ALA    70     -16.482  -6.649   2.978  1.00  0.00         A
ATOM   1086  C   ALA    70     -15.483  -8.096   0.881  1.00  0.00         A
ATOM   1087  O   ALA    70     -15.409  -9.322   0.953  1.00  0.00         A
ATOM   1088  N   ALA    71     -16.186  -7.466  -0.056  1.00  0.00         A
ATOM   1089  HN  ALA    71     -16.206  -6.486  -0.059  1.00  0.00         A
ATOM   1090  CA  ALA    71     -16.928  -8.193  -1.076  1.00  0.00         A
ATOM   1091  HA  ALA    71     -17.535  -8.934  -0.579  1.00  0.00         A
ATOM   1092  CB  ALA    71     -17.851  -7.252  -1.833  1.00  0.00         A
ATOM   1093  HB1 ALA    71     -18.432  -7.815  -2.548  1.00  0.00         A
ATOM   1094  HB2 ALA    71     -17.261  -6.512  -2.352  1.00  0.00         A
ATOM   1095  HB3 ALA    71     -18.514  -6.760  -1.136  1.00  0.00         A
ATOM   1096  C   ALA    71     -15.979  -8.900  -2.038  1.00  0.00         A
ATOM   1097  O   ALA    71     -16.346  -9.889  -2.676  1.00  0.00         A
ATOM   1098  N   GLU    72     -14.757  -8.392  -2.138  1.00  0.00         A
ATOM   1099  HN  GLU    72     -14.526  -7.591  -1.620  1.00  0.00         A
ATOM   1100  CA  GLU    72     -13.751  -9.007  -2.989  1.00  0.00         A
ATOM   1101  HA  GLU    72     -14.256  -9.427  -3.847  1.00  0.00         A
ATOM   1102  CB  GLU    72     -12.732  -7.971  -3.467  1.00  0.00         A
ATOM   1103  HB1 GLU    72     -12.173  -7.614  -2.616  1.00  0.00         A
ATOM   1104  HB2 GLU    72     -13.259  -7.142  -3.917  1.00  0.00         A
ATOM   1105  CG  GLU    72     -11.750  -8.525  -4.487  1.00  0.00         A
ATOM   1106  HG1 GLU    72     -12.301  -8.848  -5.359  1.00  0.00         A
ATOM   1107  HG2 GLU    72     -11.240  -9.372  -4.053  1.00  0.00         A
ATOM   1108  CD  GLU    72     -10.715  -7.510  -4.918  1.00  0.00         A
ATOM   1109  OE1 GLU    72      -9.597  -7.531  -4.372  1.00  0.00         A
ATOM   1110  OE2 GLU    72     -11.013  -6.688  -5.812  1.00  0.00         A
ATOM   1111  C   GLU    72     -13.048 -10.128  -2.234  1.00  0.00         A
ATOM   1112  O   GLU    72     -12.829 -11.213  -2.776  1.00  0.00         A
ATOM   1113  N   SER    73     -12.723  -9.873  -0.970  1.00  0.00         A
ATOM   1114  HN  SER    73     -12.915  -8.987  -0.592  1.00  0.00         A
ATOM   1115  CA  SER    73     -12.082 -10.876  -0.133  1.00  0.00         A
ATOM   1116  HA  SER    73     -11.223 -11.248  -0.670  1.00  0.00         A
ATOM   1117  CB  SER    73     -11.610 -10.250   1.181  1.00  0.00         A
ATOM   1118  HB1 SER    73     -10.757  -9.617   0.988  1.00  0.00         A
ATOM   1119  HB2 SER    73     -11.329 -11.032   1.870  1.00  0.00         A
ATOM   1120  OG  SER    73     -12.633  -9.468   1.775  1.00  0.00         A
ATOM   1121  HG  SER    73     -13.385 -10.034   1.995  1.00  0.00         A
ATOM   1122  C   SER    73     -13.034 -12.042   0.128  1.00  0.00         A
ATOM   1123  O   SER    73     -12.602 -13.156   0.420  1.00  0.00         A
ATOM   1124  N   LYS    74     -14.331 -11.772   0.008  1.00  0.00         A
ATOM   1125  HN  LYS    74     -14.611 -10.846  -0.156  1.00  0.00         A
ATOM   1126  CA  LYS    74     -15.349 -12.806   0.131  1.00  0.00         A
ATOM   1127  HA  LYS    74     -15.241 -13.269   1.100  1.00  0.00         A
ATOM   1128  CB  LYS    74     -16.751 -12.194   0.015  1.00  0.00         A
ATOM   1129  HB1 LYS    74     -16.852 -11.740  -0.960  1.00  0.00         A
ATOM   1130  HB2 LYS    74     -16.859 -11.428   0.769  1.00  0.00         A
ATOM   1131  CG  LYS    74     -17.882 -13.198   0.194  1.00  0.00         A
ATOM   1132  HG1 LYS    74     -17.748 -14.006  -0.512  1.00  0.00         A
ATOM   1133  HG2 LYS    74     -18.821 -12.704   0.003  1.00  0.00         A
ATOM   1134  CD  LYS    74     -17.906 -13.771   1.601  1.00  0.00         A
ATOM   1135  HD1 LYS    74     -18.121 -12.974   2.298  1.00  0.00         A
ATOM   1136  HD2 LYS    74     -16.937 -14.193   1.824  1.00  0.00         A
ATOM   1137  CE  LYS    74     -18.960 -14.857   1.752  1.00  0.00         A
ATOM   1138  HE1 LYS    74     -18.916 -15.244   2.759  1.00  0.00         A
ATOM   1139  HE2 LYS    74     -18.743 -15.651   1.054  1.00  0.00         A
ATOM   1140  NZ  LYS    74     -20.332 -14.350   1.490  1.00  0.00         A
ATOM   1141  HZ1 LYS    74     -20.434 -14.083   0.490  1.00  0.00         A
ATOM   1142  HZ2 LYS    74     -20.525 -13.517   2.079  1.00  0.00         A
ATOM   1143  HZ3 LYS    74     -21.034 -15.085   1.714  1.00  0.00         A
ATOM   1144  C   LYS    74     -15.149 -13.862  -0.949  1.00  0.00         A
ATOM   1145  O   LYS    74     -15.308 -15.057  -0.702  1.00  0.00         A
ATOM   1146  N   LYS    75     -14.780 -13.411  -2.141  1.00  0.00         A
ATOM   1147  HN  LYS    75     -14.678 -12.445  -2.276  1.00  0.00         A
ATOM   1148  CA  LYS    75     -14.514 -14.314  -3.249  1.00  0.00         A
ATOM   1149  HA  LYS    75     -15.269 -15.079  -3.248  1.00  0.00         A
ATOM   1150  CB  LYS    75     -14.565 -13.562  -4.578  1.00  0.00         A
ATOM   1151  HB1 LYS    75     -14.411 -14.267  -5.381  1.00  0.00         A
ATOM   1152  HB2 LYS    75     -13.770 -12.838  -4.592  1.00  0.00         A
ATOM   1153  CG  LYS    75     -15.878 -12.834  -4.828  1.00  0.00         A
ATOM   1154  HG1 LYS    75     -15.813 -12.312  -5.771  1.00  0.00         A
ATOM   1155  HG2 LYS    75     -16.039 -12.124  -4.032  1.00  0.00         A
ATOM   1156  CD  LYS    75     -17.058 -13.793  -4.875  1.00  0.00         A
ATOM   1157  HD1 LYS    75     -17.160 -14.272  -3.912  1.00  0.00         A
ATOM   1158  HD2 LYS    75     -16.875 -14.540  -5.632  1.00  0.00         A
ATOM   1159  CE  LYS    75     -18.350 -13.063  -5.202  1.00  0.00         A
ATOM   1160  HE1 LYS    75     -18.236 -12.566  -6.153  1.00  0.00         A
ATOM   1161  HE2 LYS    75     -18.538 -12.329  -4.433  1.00  0.00         A
ATOM   1162  NZ  LYS    75     -19.509 -13.989  -5.276  1.00  0.00         A
ATOM   1163  HZ1 LYS    75     -19.328 -14.737  -5.973  1.00  0.00         A
ATOM   1164  HZ2 LYS    75     -20.365 -13.469  -5.559  1.00  0.00         A
ATOM   1165  HZ3 LYS    75     -19.679 -14.426  -4.349  1.00  0.00         A
ATOM   1166  C   LYS    75     -13.149 -14.963  -3.072  1.00  0.00         A
ATOM   1167  O   LYS    75     -12.955 -16.137  -3.389  1.00  0.00         A
ATOM   1168  N   GLU    76     -12.205 -14.192  -2.543  1.00  0.00         A
ATOM   1169  HN  GLU    76     -12.417 -13.260  -2.325  1.00  0.00         A
ATOM   1170  CA  GLU    76     -10.860 -14.685  -2.295  1.00  0.00         A
ATOM   1171  HA  GLU    76     -10.502 -15.106  -3.223  1.00  0.00         A
ATOM   1172  CB  GLU    76      -9.915 -13.559  -1.883  1.00  0.00         A
ATOM   1173  HB1 GLU    76      -8.992 -13.991  -1.540  1.00  0.00         A
ATOM   1174  HB2 GLU    76     -10.364 -13.000  -1.077  1.00  0.00         A
ATOM   1175  CG  GLU    76      -9.592 -12.599  -3.010  1.00  0.00         A
ATOM   1176  HG1 GLU    76     -10.456 -11.980  -3.204  1.00  0.00         A
ATOM   1177  HG2 GLU    76      -9.356 -13.176  -3.889  1.00  0.00         A
ATOM   1178  CD  GLU    76      -8.412 -11.706  -2.691  1.00  0.00         A
ATOM   1179  OE1 GLU    76      -7.266 -12.086  -3.024  1.00  0.00         A
ATOM   1180  OE2 GLU    76      -8.613 -10.627  -2.109  1.00  0.00         A
ATOM   1181  C   GLU    76     -10.843 -15.787  -1.243  1.00  0.00         A
ATOM   1182  O   GLU    76      -9.848 -16.483  -1.105  1.00  0.00         A
ATOM   1183  N   ARG    77     -11.927 -15.933  -0.484  1.00  0.00         A
ATOM   1184  HN  ARG    77     -12.673 -15.303  -0.585  1.00  0.00         A
ATOM   1185  CA  ARG    77     -12.019 -17.006   0.507  1.00  0.00         A
ATOM   1186  HA  ARG    77     -11.224 -16.861   1.209  1.00  0.00         A
ATOM   1187  CB  ARG    77     -13.343 -16.955   1.260  1.00  0.00         A
ATOM   1188  HB1 ARG    77     -13.385 -17.788   1.946  1.00  0.00         A
ATOM   1189  HB2 ARG    77     -14.147 -17.043   0.556  1.00  0.00         A
ATOM   1190  CG  ARG    77     -13.547 -15.680   2.055  1.00  0.00         A
ATOM   1191  HG1 ARG    77     -13.590 -14.843   1.376  1.00  0.00         A
ATOM   1192  HG2 ARG    77     -12.722 -15.554   2.738  1.00  0.00         A
ATOM   1193  CD  ARG    77     -14.836 -15.742   2.842  1.00  0.00         A
ATOM   1194  HD1 ARG    77     -14.763 -16.559   3.537  1.00  0.00         A
ATOM   1195  HD2 ARG    77     -15.651 -15.926   2.159  1.00  0.00         A
ATOM   1196  NE  ARG    77     -15.106 -14.508   3.577  1.00  0.00         A
ATOM   1197  HE  ARG    77     -14.655 -13.687   3.264  1.00  0.00         A
ATOM   1198  CZ  ARG    77     -15.938 -14.427   4.615  1.00  0.00         A
ATOM   1199  NH1 ARG    77     -16.530 -15.519   5.084  1.00  0.00         A
ATOM   1200 HH11 ARG    77     -16.354 -16.411   4.659  1.00  0.00         A
ATOM   1201 HH12 ARG    77     -17.153 -15.461   5.870  1.00  0.00         A
ATOM   1202  NH2 ARG    77     -16.173 -13.256   5.186  1.00  0.00         A
ATOM   1203 HH21 ARG    77     -15.727 -12.427   4.839  1.00  0.00         A
ATOM   1204 HH22 ARG    77     -16.798 -13.189   5.971  1.00  0.00         A
ATOM   1205  C   ARG    77     -11.839 -18.376  -0.145  1.00  0.00         A
ATOM   1206  O   ARG    77     -11.347 -19.313   0.482  1.00  0.00         A
ATOM   1207  N   GLU    78     -12.226 -18.482  -1.409  1.00  0.00         A
ATOM   1208  HN  GLU    78     -12.682 -17.725  -1.831  1.00  0.00         A
ATOM   1209  CA  GLU    78     -11.989 -19.701  -2.176  1.00  0.00         A
ATOM   1210  HA  GLU    78     -12.185 -20.536  -1.532  1.00  0.00         A
ATOM   1211  CB  GLU    78     -12.909 -19.792  -3.391  1.00  0.00         A
ATOM   1212  HB1 GLU    78     -12.522 -20.544  -4.064  1.00  0.00         A
ATOM   1213  HB2 GLU    78     -12.899 -18.844  -3.888  1.00  0.00         A
ATOM   1214  CG  GLU    78     -14.356 -20.141  -3.069  1.00  0.00         A
ATOM   1215  HG1 GLU    78     -14.363 -20.946  -2.347  1.00  0.00         A
ATOM   1216  HG2 GLU    78     -14.842 -20.471  -3.974  1.00  0.00         A
ATOM   1217  CD  GLU    78     -15.140 -18.978  -2.501  1.00  0.00         A
ATOM   1218  OE1 GLU    78     -15.528 -18.083  -3.283  1.00  0.00         A
ATOM   1219  OE2 GLU    78     -15.403 -18.968  -1.281  1.00  0.00         A
ATOM   1220  C   GLU    78     -10.535 -19.758  -2.631  1.00  0.00         A
ATOM   1221  O   GLU    78      -9.900 -20.811  -2.599  1.00  0.00         A
ATOM   1222  N   LYS    79     -10.012 -18.606  -3.033  1.00  0.00         A
ATOM   1223  HN  LYS    79     -10.569 -17.801  -3.006  1.00  0.00         A
ATOM   1224  CA  LYS    79      -8.633 -18.494  -3.506  1.00  0.00         A
ATOM   1225  HA  LYS    79      -8.463 -19.272  -4.234  1.00  0.00         A
ATOM   1226  CB  LYS    79      -8.434 -17.125  -4.170  1.00  0.00         A
ATOM   1227  HB1 LYS    79      -8.543 -16.358  -3.417  1.00  0.00         A
ATOM   1228  HB2 LYS    79      -9.202 -16.990  -4.917  1.00  0.00         A
ATOM   1229  CG  LYS    79      -7.083 -16.939  -4.844  1.00  0.00         A
ATOM   1230  HG1 LYS    79      -6.303 -17.049  -4.105  1.00  0.00         A
ATOM   1231  HG2 LYS    79      -7.040 -15.950  -5.271  1.00  0.00         A
ATOM   1232  CD  LYS    79      -6.866 -17.957  -5.948  1.00  0.00         A
ATOM   1233  HD1 LYS    79      -7.721 -17.945  -6.606  1.00  0.00         A
ATOM   1234  HD2 LYS    79      -6.760 -18.937  -5.508  1.00  0.00         A
ATOM   1235  CE  LYS    79      -5.618 -17.643  -6.755  1.00  0.00         A
ATOM   1236  HE1 LYS    79      -5.425 -18.464  -7.428  1.00  0.00         A
ATOM   1237  HE2 LYS    79      -4.786 -17.533  -6.077  1.00  0.00         A
ATOM   1238  NZ  LYS    79      -5.765 -16.391  -7.545  1.00  0.00         A
ATOM   1239  HZ1 LYS    79      -4.893 -16.203  -8.081  1.00  0.00         A
ATOM   1240  HZ2 LYS    79      -5.947 -15.585  -6.915  1.00  0.00         A
ATOM   1241  HZ3 LYS    79      -6.556 -16.479  -8.214  1.00  0.00         A
ATOM   1242  C   LYS    79      -7.654 -18.672  -2.344  1.00  0.00         A
ATOM   1243  O   LYS    79      -6.478 -18.975  -2.540  1.00  0.00         A
ATOM   1244  N   GLN    80      -8.175 -18.507  -1.134  1.00  0.00         A
ATOM   1245  HN  GLN    80      -9.130 -18.289  -1.066  1.00  0.00         A
ATOM   1246  CA  GLN    80      -7.399 -18.609   0.097  1.00  0.00         A
ATOM   1247  HA  GLN    80      -6.587 -17.900   0.038  1.00  0.00         A
ATOM   1248  CB  GLN    80      -8.296 -18.243   1.283  1.00  0.00         A
ATOM   1249  HB1 GLN    80      -9.065 -18.996   1.378  1.00  0.00         A
ATOM   1250  HB2 GLN    80      -8.765 -17.292   1.080  1.00  0.00         A
ATOM   1251  CG  GLN    80      -7.574 -18.134   2.614  1.00  0.00         A
ATOM   1252  HG1 GLN    80      -6.799 -17.386   2.532  1.00  0.00         A
ATOM   1253  HG2 GLN    80      -7.130 -19.090   2.849  1.00  0.00         A
ATOM   1254  CD  GLN    80      -8.513 -17.743   3.737  1.00  0.00         A
ATOM   1255  OE1 GLN    80      -9.109 -18.599   4.391  1.00  0.00         A
ATOM   1256  NE2 GLN    80      -8.651 -16.449   3.970  1.00  0.00         A
ATOM   1257 HE21 GLN    80      -8.141 -15.819   3.414  1.00  0.00         A
ATOM   1258 HE22 GLN    80      -9.258 -16.168   4.689  1.00  0.00         A
ATOM   1259  C   GLN    80      -6.819 -20.012   0.272  1.00  0.00         A
ATOM   1260  O   GLN    80      -5.928 -20.227   1.090  1.00  0.00         A
ATOM   1261  N   GLU    81      -7.324 -20.956  -0.518  1.00  0.00         A
ATOM   1262  HN  GLU    81      -8.073 -20.726  -1.108  1.00  0.00         A
ATOM   1263  CA  GLU    81      -6.819 -22.327  -0.535  1.00  0.00         A
ATOM   1264  HA  GLU    81      -7.026 -22.778   0.423  1.00  0.00         A
ATOM   1265  CB  GLU    81      -7.550 -23.100  -1.633  1.00  0.00         A
ATOM   1266  HB1 GLU    81      -7.107 -22.839  -2.583  1.00  0.00         A
ATOM   1267  HB2 GLU    81      -8.580 -22.788  -1.638  1.00  0.00         A
ATOM   1268  CG  GLU    81      -7.513 -24.616  -1.496  1.00  0.00         A
ATOM   1269  HG1 GLU    81      -8.325 -25.031  -2.073  1.00  0.00         A
ATOM   1270  HG2 GLU    81      -7.648 -24.873  -0.456  1.00  0.00         A
ATOM   1271  CD  GLU    81      -6.215 -25.230  -1.976  1.00  0.00         A
ATOM   1272  OE1 GLU    81      -5.716 -24.818  -3.044  1.00  0.00         A
ATOM   1273  OE2 GLU    81      -5.699 -26.145  -1.307  1.00  0.00         A
ATOM   1274  C   GLU    81      -5.310 -22.332  -0.783  1.00  0.00         A
ATOM   1275  O   GLU    81      -4.592 -23.226  -0.334  1.00  0.00         A
ATOM   1276  N   ARG    82      -4.838 -21.294  -1.470  1.00  0.00         A
ATOM   1277  HN  ARG    82      -5.473 -20.626  -1.799  1.00  0.00         A
ATOM   1278  CA  ARG    82      -3.417 -21.122  -1.766  1.00  0.00         A
ATOM   1279  HA  ARG    82      -3.080 -22.007  -2.283  1.00  0.00         A
ATOM   1280  CB  ARG    82      -3.190 -19.909  -2.669  1.00  0.00         A
ATOM   1281  HB1 ARG    82      -3.817 -20.008  -3.540  1.00  0.00         A
ATOM   1282  HB2 ARG    82      -2.156 -19.893  -2.980  1.00  0.00         A
ATOM   1283  CG  ARG    82      -3.509 -18.579  -2.002  1.00  0.00         A
ATOM   1284  HG1 ARG    82      -3.116 -18.588  -0.996  1.00  0.00         A
ATOM   1285  HG2 ARG    82      -4.581 -18.451  -1.971  1.00  0.00         A
ATOM   1286  CD  ARG    82      -2.896 -17.415  -2.763  1.00  0.00         A
ATOM   1287  HD1 ARG    82      -3.244 -16.491  -2.326  1.00  0.00         A
ATOM   1288  HD2 ARG    82      -3.213 -17.468  -3.794  1.00  0.00         A
ATOM   1289  NE  ARG    82      -1.433 -17.446  -2.711  1.00  0.00         A
ATOM   1290  HE  ARG    82      -1.022 -17.987  -2.002  1.00  0.00         A
ATOM   1291  CZ  ARG    82      -0.639 -16.794  -3.561  1.00  0.00         A
ATOM   1292  NH1 ARG    82      -1.160 -16.054  -4.534  1.00  0.00         A
ATOM   1293 HH11 ARG    82      -2.156 -15.981  -4.636  1.00  0.00         A
ATOM   1294 HH12 ARG    82      -0.560 -15.565  -5.171  1.00  0.00         A
ATOM   1295  NH2 ARG    82       0.679 -16.882  -3.434  1.00  0.00         A
ATOM   1296 HH21 ARG    82       1.084 -17.431  -2.698  1.00  0.00         A
ATOM   1297 HH22 ARG    82       1.285 -16.407  -4.088  1.00  0.00         A
ATOM   1298  C   ARG    82      -2.584 -20.954  -0.496  1.00  0.00         A
ATOM   1299  O   ARG    82      -1.369 -20.815  -0.569  1.00  0.00         A
ATOM   1300  N   THR    83      -3.237 -20.934   0.660  1.00  0.00         A
ATOM   1301  HN  THR    83      -4.221 -20.920   0.655  1.00  0.00         A
ATOM   1302  CA  THR    83      -2.527 -20.918   1.931  1.00  0.00         A
ATOM   1303  HA  THR    83      -1.838 -20.097   1.914  1.00  0.00         A
ATOM   1304  CB  THR    83      -3.491 -20.716   3.124  1.00  0.00         A
ATOM   1305  HB  THR    83      -4.107 -19.851   2.924  1.00  0.00         A
ATOM   1306  OG1 THR    83      -2.756 -20.493   4.334  1.00  0.00         A
ATOM   1307  HG1 THR    83      -3.361 -20.549   5.087  1.00  0.00         A
ATOM   1308  CG2 THR    83      -4.393 -21.920   3.298  1.00  0.00         A
ATOM   1309 HG21 THR    83      -4.979 -22.055   2.404  1.00  0.00         A
ATOM   1310 HG22 THR    83      -5.047 -21.764   4.142  1.00  0.00         A
ATOM   1311 HG23 THR    83      -3.786 -22.795   3.465  1.00  0.00         A
ATOM   1312  C   THR    83      -1.738 -22.220   2.094  1.00  0.00         A
ATOM   1313  O   THR    83      -0.712 -22.266   2.775  1.00  0.00         A
ATOM   1314  N   ARG    84      -2.210 -23.269   1.427  1.00  0.00         A
ATOM   1315  HN  ARG    84      -3.049 -23.176   0.921  1.00  0.00         A
ATOM   1316  CA  ARG    84      -1.526 -24.552   1.426  1.00  0.00         A
ATOM   1317  HA  ARG    84      -1.145 -24.731   2.420  1.00  0.00         A
ATOM   1318  CB  ARG    84      -2.497 -25.669   1.048  1.00  0.00         A
ATOM   1319  HB1 ARG    84      -1.959 -26.603   1.022  1.00  0.00         A
ATOM   1320  HB2 ARG    84      -2.892 -25.466   0.065  1.00  0.00         A
ATOM   1321  CG  ARG    84      -3.668 -25.823   2.004  1.00  0.00         A
ATOM   1322  HG1 ARG    84      -4.200 -24.886   2.062  1.00  0.00         A
ATOM   1323  HG2 ARG    84      -3.292 -26.089   2.981  1.00  0.00         A
ATOM   1324  CD  ARG    84      -4.622 -26.907   1.530  1.00  0.00         A
ATOM   1325  HD1 ARG    84      -5.027 -26.619   0.572  1.00  0.00         A
ATOM   1326  HD2 ARG    84      -5.425 -27.001   2.246  1.00  0.00         A
ATOM   1327  NE  ARG    84      -3.952 -28.200   1.395  1.00  0.00         A
ATOM   1328  HE  ARG    84      -3.545 -28.579   2.207  1.00  0.00         A
ATOM   1329  CZ  ARG    84      -3.862 -28.885   0.253  1.00  0.00         A
ATOM   1330  NH1 ARG    84      -4.370 -28.395  -0.871  1.00  0.00         A
ATOM   1331 HH11 ARG    84      -4.831 -27.494  -0.877  1.00  0.00         A
ATOM   1332 HH12 ARG    84      -4.293 -28.915  -1.727  1.00  0.00         A
ATOM   1333  NH2 ARG    84      -3.247 -30.059   0.233  1.00  0.00         A
ATOM   1334 HH21 ARG    84      -2.845 -30.432   1.073  1.00  0.00         A
ATOM   1335 HH22 ARG    84      -3.186 -30.581  -0.621  1.00  0.00         A
ATOM   1336  C   ARG    84      -0.362 -24.524   0.441  1.00  0.00         A
ATOM   1337  O   ARG    84       0.650 -25.201   0.632  1.00  0.00         A
ATOM   1338  N   ALA    85      -0.512 -23.730  -0.613  1.00  0.00         A
ATOM   1339  HN  ALA    85      -1.357 -23.240  -0.728  1.00  0.00         A
ATOM   1340  CA  ALA    85       0.539 -23.570  -1.609  1.00  0.00         A
ATOM   1341  HA  ALA    85       1.211 -24.411  -1.524  1.00  0.00         A
ATOM   1342  CB  ALA    85      -0.051 -23.570  -3.011  1.00  0.00         A
ATOM   1343  HB1 ALA    85      -0.581 -24.496  -3.178  1.00  0.00         A
ATOM   1344  HB2 ALA    85       0.743 -23.475  -3.737  1.00  0.00         A
ATOM   1345  HB3 ALA    85      -0.735 -22.740  -3.115  1.00  0.00         A
ATOM   1346  C   ALA    85       1.319 -22.285  -1.362  1.00  0.00         A
ATOM   1347  O   ALA    85       2.019 -21.788  -2.242  1.00  0.00         A
ATOM   1348  N   LYS    86       1.199 -21.755  -0.151  1.00  0.00         A
ATOM   1349  HN  LYS    86       0.632 -22.204   0.511  1.00  0.00         A
ATOM   1350  CA  LYS    86       1.872 -20.517   0.215  1.00  0.00         A
ATOM   1351  HA  LYS    86       1.596 -19.762  -0.505  1.00  0.00         A
ATOM   1352  CB  LYS    86       1.423 -20.070   1.617  1.00  0.00         A
ATOM   1353  HB1 LYS    86       1.902 -20.703   2.350  1.00  0.00         A
ATOM   1354  HB2 LYS    86       0.354 -20.199   1.695  1.00  0.00         A
ATOM   1355  CG  LYS    86       1.749 -18.619   1.959  1.00  0.00         A
ATOM   1356  HG1 LYS    86       1.157 -18.321   2.812  1.00  0.00         A
ATOM   1357  HG2 LYS    86       1.496 -17.999   1.113  1.00  0.00         A
ATOM   1358  CD  LYS    86       3.220 -18.422   2.286  1.00  0.00         A
ATOM   1359  HD1 LYS    86       3.813 -18.785   1.460  1.00  0.00         A
ATOM   1360  HD2 LYS    86       3.459 -18.984   3.176  1.00  0.00         A
ATOM   1361  CE  LYS    86       3.551 -16.961   2.526  1.00  0.00         A
ATOM   1362  HE1 LYS    86       2.960 -16.601   3.354  1.00  0.00         A
ATOM   1363  HE2 LYS    86       3.305 -16.399   1.637  1.00  0.00         A
ATOM   1364  NZ  LYS    86       4.990 -16.765   2.837  1.00  0.00         A
ATOM   1365  HZ1 LYS    86       5.195 -15.753   2.964  1.00  0.00         A
ATOM   1366  HZ2 LYS    86       5.580 -17.129   2.062  1.00  0.00         A
ATOM   1367  HZ3 LYS    86       5.239 -17.269   3.712  1.00  0.00         A
ATOM   1368  C   LYS    86       3.381 -20.725   0.160  1.00  0.00         A
ATOM   1369  O   LYS    86       4.128 -19.866  -0.310  1.00  0.00         A
ATOM   1370  N   LYS    87       3.811 -21.898   0.599  1.00  0.00         A
ATOM   1371  HN  LYS    87       3.157 -22.550   0.925  1.00  0.00         A
ATOM   1372  CA  LYS    87       5.224 -22.247   0.611  1.00  0.00         A
ATOM   1373  HA  LYS    87       5.778 -21.375   0.899  1.00  0.00         A
ATOM   1374  CB  LYS    87       5.482 -23.353   1.627  1.00  0.00         A
ATOM   1375  HB1 LYS    87       5.224 -22.989   2.611  1.00  0.00         A
ATOM   1376  HB2 LYS    87       6.531 -23.607   1.606  1.00  0.00         A
ATOM   1377  CG  LYS    87       4.680 -24.609   1.356  1.00  0.00         A
ATOM   1378  HG1 LYS    87       4.803 -24.863   0.328  1.00  0.00         A
ATOM   1379  HG2 LYS    87       3.639 -24.417   1.562  1.00  0.00         A
ATOM   1380  CD  LYS    87       5.145 -25.773   2.208  1.00  0.00         A
ATOM   1381  HD1 LYS    87       6.158 -26.027   1.936  1.00  0.00         A
ATOM   1382  HD2 LYS    87       4.497 -26.618   2.034  1.00  0.00         A
ATOM   1383  CE  LYS    87       5.101 -25.418   3.672  1.00  0.00         A
ATOM   1384  HE1 LYS    87       4.069 -25.354   3.980  1.00  0.00         A
ATOM   1385  HE2 LYS    87       5.573 -24.461   3.794  1.00  0.00         A
ATOM   1386  NZ  LYS    87       5.798 -26.423   4.513  1.00  0.00         A
ATOM   1387  HZ1 LYS    87       5.757 -26.145   5.513  1.00  0.00         A
ATOM   1388  HZ2 LYS    87       6.795 -26.504   4.228  1.00  0.00         A
ATOM   1389  HZ3 LYS    87       5.348 -27.354   4.406  1.00  0.00         A
ATOM   1390  C   LYS    87       5.692 -22.691  -0.771  1.00  0.00         A
ATOM   1391  O   LYS    87       6.835 -23.109  -0.944  1.00  0.00         A
ATOM   1392  N   GLN    88       4.800 -22.602  -1.746  1.00  0.00         A
ATOM   1393  HN  GLN    88       3.900 -22.269  -1.542  1.00  0.00         A
ATOM   1394  CA  GLN    88       5.120 -22.973  -3.115  1.00  0.00         A
ATOM   1395  HA  GLN    88       6.039 -23.534  -3.094  1.00  0.00         A
ATOM   1396  CB  GLN    88       4.017 -23.851  -3.697  1.00  0.00         A
ATOM   1397  HB1 GLN    88       4.180 -23.963  -4.759  1.00  0.00         A
ATOM   1398  HB2 GLN    88       3.063 -23.370  -3.535  1.00  0.00         A
ATOM   1399  CG  GLN    88       3.969 -25.232  -3.075  1.00  0.00         A
ATOM   1400  HG1 GLN    88       3.031 -25.703  -3.330  1.00  0.00         A
ATOM   1401  HG2 GLN    88       4.041 -25.123  -2.006  1.00  0.00         A
ATOM   1402  CD  GLN    88       5.106 -26.117  -3.539  1.00  0.00         A
ATOM   1403  OE1 GLN    88       6.173 -26.158  -2.925  1.00  0.00         A
ATOM   1404  NE2 GLN    88       4.884 -26.833  -4.625  1.00  0.00         A
ATOM   1405 HE21 GLN    88       4.005 -26.753  -5.059  1.00  0.00         A
ATOM   1406 HE22 GLN    88       5.603 -27.410  -4.960  1.00  0.00         A
ATOM   1407  C   GLN    88       5.312 -21.731  -3.970  1.00  0.00         A
ATOM   1408  O   GLN    88       5.572 -21.819  -5.169  1.00  0.00         A
ATOM   1409  N   GLU    89       5.179 -20.574  -3.342  1.00  0.00         A
ATOM   1410  HN  GLU    89       4.985 -20.573  -2.381  1.00  0.00         A
ATOM   1411  CA  GLU    89       5.321 -19.307  -4.037  1.00  0.00         A
ATOM   1412  HA  GLU    89       5.981 -19.463  -4.877  1.00  0.00         A
ATOM   1413  CB  GLU    89       3.959 -18.827  -4.548  1.00  0.00         A
ATOM   1414  HB1 GLU    89       3.365 -18.506  -3.707  1.00  0.00         A
ATOM   1415  HB2 GLU    89       3.461 -19.650  -5.035  1.00  0.00         A
ATOM   1416  CG  GLU    89       4.050 -17.677  -5.534  1.00  0.00         A
ATOM   1417  HG1 GLU    89       4.586 -18.012  -6.409  1.00  0.00         A
ATOM   1418  HG2 GLU    89       4.590 -16.866  -5.071  1.00  0.00         A
ATOM   1419  CD  GLU    89       2.691 -17.168  -5.962  1.00  0.00         A
ATOM   1420  OE1 GLU    89       2.268 -16.105  -5.464  1.00  0.00         A
ATOM   1421  OE2 GLU    89       2.039 -17.822  -6.802  1.00  0.00         A
ATOM   1422  C   GLU    89       5.942 -18.271  -3.106  1.00  0.00         A
ATOM   1423  O   GLU    89       5.250 -17.423  -2.540  1.00  0.00         A
ATOM   1424  N   LYS    90       7.253 -18.349  -2.950  1.00  0.00         A
ATOM   1425  HN  LYS    90       7.755 -19.012  -3.469  1.00  0.00         A
ATOM   1426  CA  LYS    90       7.973 -17.467  -2.041  1.00  0.00         A
ATOM   1427  HA  LYS    90       7.286 -17.141  -1.285  1.00  0.00         A
ATOM   1428  CB  LYS    90       9.136 -18.216  -1.389  1.00  0.00         A
ATOM   1429  HB1 LYS    90       9.635 -17.550  -0.701  1.00  0.00         A
ATOM   1430  HB2 LYS    90       9.835 -18.510  -2.159  1.00  0.00         A
ATOM   1431  CG  LYS    90       8.716 -19.462  -0.627  1.00  0.00         A
ATOM   1432  HG1 LYS    90       8.071 -20.057  -1.257  1.00  0.00         A
ATOM   1433  HG2 LYS    90       8.180 -19.165   0.263  1.00  0.00         A
ATOM   1434  CD  LYS    90       9.923 -20.295  -0.223  1.00  0.00         A
ATOM   1435  HD1 LYS    90      10.577 -19.688   0.386  1.00  0.00         A
ATOM   1436  HD2 LYS    90      10.447 -20.607  -1.115  1.00  0.00         A
ATOM   1437  CE  LYS    90       9.518 -21.530   0.566  1.00  0.00         A
ATOM   1438  HE1 LYS    90      10.392 -22.146   0.719  1.00  0.00         A
ATOM   1439  HE2 LYS    90       8.785 -22.081  -0.003  1.00  0.00         A
ATOM   1440  NZ  LYS    90       8.939 -21.177   1.887  1.00  0.00         A
ATOM   1441  HZ1 LYS    90       8.703 -22.039   2.416  1.00  0.00         A
ATOM   1442  HZ2 LYS    90       8.075 -20.614   1.763  1.00  0.00         A
ATOM   1443  HZ3 LYS    90       9.624 -20.622   2.441  1.00  0.00         A
ATOM   1444  C   LYS    90       8.495 -16.255  -2.787  1.00  0.00         A
ATOM   1445  O   LYS    90       9.084 -15.345  -2.200  1.00  0.00         A
ATOM   1446  N   GLU    91       8.251 -16.252  -4.083  1.00  0.00         A
ATOM   1447  HN  GLU    91       7.716 -16.979  -4.456  1.00  0.00         A
ATOM   1448  CA  GLU    91       8.751 -15.202  -4.959  1.00  0.00         A
ATOM   1449  HA  GLU    91       9.679 -14.847  -4.549  1.00  0.00         A
ATOM   1450  CB  GLU    91       9.003 -15.750  -6.363  1.00  0.00         A
ATOM   1451  HB1 GLU    91       9.383 -14.953  -6.982  1.00  0.00         A
ATOM   1452  HB2 GLU    91       8.069 -16.100  -6.776  1.00  0.00         A
ATOM   1453  CG  GLU    91       9.999 -16.892  -6.404  1.00  0.00         A
ATOM   1454  HG1 GLU    91       9.629 -17.699  -5.791  1.00  0.00         A
ATOM   1455  HG2 GLU    91      10.941 -16.542  -6.011  1.00  0.00         A
ATOM   1456  CD  GLU    91      10.221 -17.408  -7.808  1.00  0.00         A
ATOM   1457  OE1 GLU    91       9.350 -18.144  -8.319  1.00  0.00         A
ATOM   1458  OE2 GLU    91      11.263 -17.074  -8.412  1.00  0.00         A
ATOM   1459  C   GLU    91       7.775 -14.039  -5.029  1.00  0.00         A
ATOM   1460  O   GLU    91       8.137 -12.937  -5.438  1.00  0.00         A
ATOM   1461  N   SER    92       6.543 -14.289  -4.625  1.00  0.00         A
ATOM   1462  HN  SER    92       6.326 -15.180  -4.281  1.00  0.00         A
ATOM   1463  CA  SER    92       5.511 -13.265  -4.665  1.00  0.00         A
ATOM   1464  HA  SER    92       6.006 -12.307  -4.615  1.00  0.00         A
ATOM   1465  CB  SER    92       4.735 -13.342  -5.983  1.00  0.00         A
ATOM   1466  HB1 SER    92       5.304 -12.858  -6.761  1.00  0.00         A
ATOM   1467  HB2 SER    92       3.786 -12.841  -5.868  1.00  0.00         A
ATOM   1468  OG  SER    92       4.495 -14.688  -6.363  1.00  0.00         A
ATOM   1469  HG  SER    92       3.771 -15.050  -5.826  1.00  0.00         A
ATOM   1470  C   SER    92       4.569 -13.381  -3.474  1.00  0.00         A
ATOM   1471  O   SER    92       3.699 -14.252  -3.430  1.00  0.00         A
ATOM   1472  N   GLY    93       4.759 -12.498  -2.508  1.00  0.00         A
ATOM   1473  HN  GLY    93       5.481 -11.836  -2.599  1.00  0.00         A
ATOM   1474  CA  GLY    93       3.927 -12.486  -1.326  1.00  0.00         A
ATOM   1475  HA1 GLY    93       4.050 -13.419  -0.797  1.00  0.00         A
ATOM   1476  HA2 GLY    93       2.893 -12.381  -1.623  1.00  0.00         A
ATOM   1477  C   GLY    93       4.297 -11.346  -0.407  1.00  0.00         A
ATOM   1478  O   GLY    93       3.738 -10.254  -0.514  1.00  0.00         A
ATOM   1479  N   ARG    94       5.231 -11.616   0.507  1.00  0.00         A
ATOM   1480  HN  ARG    94       5.543 -12.543   0.600  1.00  0.00         A
ATOM   1481  CA  ARG    94       5.789 -10.595   1.399  1.00  0.00         A
ATOM   1482  HA  ARG    94       6.600 -11.049   1.937  1.00  0.00         A
ATOM   1483  CB  ARG    94       6.317  -9.401   0.588  1.00  0.00         A
ATOM   1484  HB1 ARG    94       5.474  -8.866   0.176  1.00  0.00         A
ATOM   1485  HB2 ARG    94       6.921  -9.776  -0.224  1.00  0.00         A
ATOM   1486  CG  ARG    94       7.160  -8.415   1.384  1.00  0.00         A
ATOM   1487  HG1 ARG    94       8.149  -8.827   1.519  1.00  0.00         A
ATOM   1488  HG2 ARG    94       6.698  -8.254   2.348  1.00  0.00         A
ATOM   1489  CD  ARG    94       7.270  -7.085   0.659  1.00  0.00         A
ATOM   1490  HD1 ARG    94       7.677  -7.257  -0.326  1.00  0.00         A
ATOM   1491  HD2 ARG    94       7.931  -6.436   1.215  1.00  0.00         A
ATOM   1492  NE  ARG    94       5.964  -6.438   0.528  1.00  0.00         A
ATOM   1493  HE  ARG    94       5.298  -6.633   1.230  1.00  0.00         A
ATOM   1494  CZ  ARG    94       5.625  -5.622  -0.467  1.00  0.00         A
ATOM   1495  NH1 ARG    94       6.504  -5.323  -1.418  1.00  0.00         A
ATOM   1496 HH11 ARG    94       7.430  -5.712  -1.388  1.00  0.00         A
ATOM   1497 HH12 ARG    94       6.247  -4.713  -2.171  1.00  0.00         A
ATOM   1498  NH2 ARG    94       4.405  -5.099  -0.506  1.00  0.00         A
ATOM   1499 HH21 ARG    94       3.740  -5.318   0.213  1.00  0.00         A
ATOM   1500 HH22 ARG    94       4.140  -4.485  -1.254  1.00  0.00         A
ATOM   1501  C   ARG    94       4.739 -10.146   2.407  1.00  0.00         A
ATOM   1502  O   ARG    94       4.897  -9.151   3.111  1.00  0.00         A
ATOM   1503  N   GLN    95       3.681 -10.921   2.478  1.00  0.00         A
ATOM   1504  HN  GLN    95       3.662 -11.725   1.921  1.00  0.00         A
ATOM   1505  CA  GLN    95       2.561 -10.645   3.361  1.00  0.00         A
ATOM   1506  HA  GLN    95       2.936 -10.110   4.220  1.00  0.00         A
ATOM   1507  CB  GLN    95       1.500  -9.794   2.658  1.00  0.00         A
ATOM   1508  HB1 GLN    95       0.605  -9.793   3.256  1.00  0.00         A
ATOM   1509  HB2 GLN    95       1.280 -10.235   1.701  1.00  0.00         A
ATOM   1510  CG  GLN    95       1.918  -8.355   2.424  1.00  0.00         A
ATOM   1511  HG1 GLN    95       2.712  -8.338   1.692  1.00  0.00         A
ATOM   1512  HG2 GLN    95       2.279  -7.950   3.354  1.00  0.00         A
ATOM   1513  CD  GLN    95       0.781  -7.485   1.927  1.00  0.00         A
ATOM   1514  OE1 GLN    95       0.996  -6.526   1.186  1.00  0.00         A
ATOM   1515  NE2 GLN    95      -0.435  -7.793   2.353  1.00  0.00         A
ATOM   1516 HE21 GLN    95      -0.536  -8.558   2.961  1.00  0.00         A
ATOM   1517 HE22 GLN    95      -1.184  -7.242   2.048  1.00  0.00         A
ATOM   1518  C   GLN    95       1.945 -11.955   3.823  1.00  0.00         A
ATOM   1519  O   GLN    95       1.678 -12.840   3.009  1.00  0.00         A
ATOM   1520  N   PRO    96       1.741 -12.116   5.131  1.00  0.00         A
ATOM   1521  CA  PRO    96       1.185 -13.344   5.682  1.00  0.00         A
ATOM   1522  HA  PRO    96       1.638 -14.212   5.225  1.00  0.00         A
ATOM   1523  CB  PRO    96       1.581 -13.270   7.153  1.00  0.00         A
ATOM   1524  HB1 PRO    96       2.549 -13.728   7.293  1.00  0.00         A
ATOM   1525  HB2 PRO    96       0.843 -13.781   7.754  1.00  0.00         A
ATOM   1526  CG  PRO    96       1.619 -11.811   7.456  1.00  0.00         A
ATOM   1527  HG1 PRO    96       2.332 -11.618   8.243  1.00  0.00         A
ATOM   1528  HG2 PRO    96       0.636 -11.472   7.750  1.00  0.00         A
ATOM   1529  CD  PRO    96       2.049 -11.126   6.183  1.00  0.00         A
ATOM   1530  HD1 PRO    96       3.107 -10.910   6.211  1.00  0.00         A
ATOM   1531  HD2 PRO    96       1.482 -10.219   6.034  1.00  0.00         A
ATOM   1532  C   PRO    96      -0.334 -13.421   5.536  1.00  0.00         A
ATOM   1533  O   PRO    96      -1.029 -12.400   5.578  1.00  0.00         A
ATOM   1534  N   LYS    97      -0.831 -14.642   5.358  1.00  0.00         A
ATOM   1535  HN  LYS    97      -0.205 -15.396   5.294  1.00  0.00         A
ATOM   1536  CA  LYS    97      -2.267 -14.916   5.256  1.00  0.00         A
ATOM   1537  HA  LYS    97      -2.374 -15.970   5.066  1.00  0.00         A
ATOM   1538  CB  LYS    97      -2.985 -14.575   6.568  1.00  0.00         A
ATOM   1539  HB1 LYS    97      -4.036 -14.798   6.459  1.00  0.00         A
ATOM   1540  HB2 LYS    97      -2.869 -13.520   6.763  1.00  0.00         A
ATOM   1541  CG  LYS    97      -2.456 -15.344   7.770  1.00  0.00         A
ATOM   1542  HG1 LYS    97      -2.998 -15.033   8.651  1.00  0.00         A
ATOM   1543  HG2 LYS    97      -1.407 -15.119   7.894  1.00  0.00         A
ATOM   1544  CD  LYS    97      -2.619 -16.845   7.591  1.00  0.00         A
ATOM   1545  HD1 LYS    97      -2.095 -17.151   6.698  1.00  0.00         A
ATOM   1546  HD2 LYS    97      -3.669 -17.074   7.490  1.00  0.00         A
ATOM   1547  CE  LYS    97      -2.061 -17.616   8.776  1.00  0.00         A
ATOM   1548  HE1 LYS    97      -1.015 -17.373   8.885  1.00  0.00         A
ATOM   1549  HE2 LYS    97      -2.165 -18.672   8.581  1.00  0.00         A
ATOM   1550  NZ  LYS    97      -2.768 -17.289  10.043  1.00  0.00         A
ATOM   1551  HZ1 LYS    97      -2.388 -17.863  10.822  1.00  0.00         A
ATOM   1552  HZ2 LYS    97      -3.784 -17.483   9.948  1.00  0.00         A
ATOM   1553  HZ3 LYS    97      -2.641 -16.284  10.276  1.00  0.00         A
ATOM   1554  C   LYS    97      -2.900 -14.171   4.089  1.00  0.00         A
ATOM   1555  O   LYS    97      -4.001 -13.624   4.206  1.00  0.00         A
ATOM   1556  N   ALA    98      -2.184 -14.180   2.969  1.00  0.00         A
ATOM   1557  HN  ALA    98      -1.311 -14.617   2.990  1.00  0.00         A
ATOM   1558  CA  ALA    98      -2.639 -13.576   1.713  1.00  0.00         A
ATOM   1559  HA  ALA    98      -1.901 -13.806   0.957  1.00  0.00         A
ATOM   1560  CB  ALA    98      -3.958 -14.191   1.262  1.00  0.00         A
ATOM   1561  HB1 ALA    98      -4.200 -13.829   0.274  1.00  0.00         A
ATOM   1562  HB2 ALA    98      -4.740 -13.909   1.950  1.00  0.00         A
ATOM   1563  HB3 ALA    98      -3.866 -15.267   1.241  1.00  0.00         A
ATOM   1564  C   ALA    98      -2.760 -12.054   1.801  1.00  0.00         A
ATOM   1565  O   ALA    98      -3.127 -11.490   2.832  1.00  0.00         A
ATOM   1566  N   PRO    99      -2.420 -11.370   0.704  1.00  0.00         A
ATOM   1567  CA  PRO    99      -2.562  -9.921   0.597  1.00  0.00         A
ATOM   1568  HA  PRO    99      -2.163  -9.422   1.461  1.00  0.00         A
ATOM   1569  CB  PRO    99      -1.717  -9.579  -0.630  1.00  0.00         A
ATOM   1570  HB1 PRO    99      -0.708  -9.346  -0.328  1.00  0.00         A
ATOM   1571  HB2 PRO    99      -2.152  -8.739  -1.146  1.00  0.00         A
ATOM   1572  CG  PRO    99      -1.766 -10.801  -1.466  1.00  0.00         A
ATOM   1573  HG1 PRO    99      -0.876 -10.873  -2.072  1.00  0.00         A
ATOM   1574  HG2 PRO    99      -2.641 -10.763  -2.083  1.00  0.00         A
ATOM   1575  CD  PRO    99      -1.856 -11.963  -0.520  1.00  0.00         A
ATOM   1576  HD1 PRO    99      -0.877 -12.376  -0.332  1.00  0.00         A
ATOM   1577  HD2 PRO    99      -2.515 -12.720  -0.918  1.00  0.00         A
ATOM   1578  C   PRO    99      -4.020  -9.507   0.397  1.00  0.00         A
ATOM   1579  O   PRO    99      -4.486  -9.333  -0.734  1.00  0.00         A
ATOM   1580  N   ALA   100      -4.736  -9.373   1.506  1.00  0.00         A
ATOM   1581  HN  ALA   100      -4.298  -9.530   2.372  1.00  0.00         A
ATOM   1582  CA  ALA   100      -6.145  -9.001   1.488  1.00  0.00         A
ATOM   1583  HA  ALA   100      -6.654  -9.654   0.796  1.00  0.00         A
ATOM   1584  CB  ALA   100      -6.747  -9.208   2.871  1.00  0.00         A
ATOM   1585  HB1 ALA   100      -7.800  -8.972   2.844  1.00  0.00         A
ATOM   1586  HB2 ALA   100      -6.251  -8.561   3.580  1.00  0.00         A
ATOM   1587  HB3 ALA   100      -6.616 -10.237   3.171  1.00  0.00         A
ATOM   1588  C   ALA   100      -6.325  -7.551   1.039  1.00  0.00         A
ATOM   1589  O   ALA   100      -5.413  -6.735   1.190  1.00  0.00         A
ATOM   1590  N   PRO   101      -7.499  -7.214   0.466  1.00  0.00         A
ATOM   1591  CA  PRO   101      -7.808  -5.856  -0.006  1.00  0.00         A
ATOM   1592  HA  PRO   101      -7.041  -5.485  -0.658  1.00  0.00         A
ATOM   1593  CB  PRO   101      -9.113  -6.021  -0.795  1.00  0.00         A
ATOM   1594  HB1 PRO   101      -9.026  -5.517  -1.746  1.00  0.00         A
ATOM   1595  HB2 PRO   101      -9.928  -5.595  -0.232  1.00  0.00         A
ATOM   1596  CG  PRO   101      -9.287  -7.488  -0.974  1.00  0.00         A
ATOM   1597  HG1 PRO   101      -8.816  -7.805  -1.892  1.00  0.00         A
ATOM   1598  HG2 PRO   101     -10.333  -7.731  -0.985  1.00  0.00         A
ATOM   1599  CD  PRO   101      -8.617  -8.129   0.202  1.00  0.00         A
ATOM   1600  HD1 PRO   101      -8.261  -9.113  -0.057  1.00  0.00         A
ATOM   1601  HD2 PRO   101      -9.290  -8.175   1.046  1.00  0.00         A
ATOM   1602  C   PRO   101      -8.003  -4.858   1.125  1.00  0.00         A
ATOM   1603  O   PRO   101      -9.076  -4.273   1.285  1.00  0.00         A
ATOM   1604  N   GLY   102      -6.958  -4.666   1.902  1.00  0.00         A
ATOM   1605  HN  GLY   102      -6.156  -5.224   1.775  1.00  0.00         A
ATOM   1606  CA  GLY   102      -6.988  -3.671   2.938  1.00  0.00         A
ATOM   1607  HA1 GLY   102      -7.516  -4.062   3.794  1.00  0.00         A
ATOM   1608  HA2 GLY   102      -7.511  -2.811   2.558  1.00  0.00         A
ATOM   1609  C   GLY   102      -5.599  -3.258   3.356  1.00  0.00         A
ATOM   1610  O   GLY   102      -5.341  -3.005   4.529  1.00  0.00         A
ATOM   1611  N   VAL   103      -4.710  -3.189   2.382  1.00  0.00         A
ATOM   1612  HN  VAL   103      -5.000  -3.352   1.465  1.00  0.00         A
ATOM   1613  CA  VAL   103      -3.316  -2.872   2.618  1.00  0.00         A
ATOM   1614  HA  VAL   103      -3.208  -2.564   3.636  1.00  0.00         A
ATOM   1615  CB  VAL   103      -2.435  -4.105   2.391  1.00  0.00         A
ATOM   1616  HB  VAL   103      -1.411  -3.785   2.326  1.00  0.00         A
ATOM   1617  CG1 VAL   103      -2.573  -5.089   3.540  1.00  0.00         A
ATOM   1618 HG11 VAL   103      -3.602  -5.408   3.618  1.00  0.00         A
ATOM   1619 HG12 VAL   103      -2.273  -4.612   4.461  1.00  0.00         A
ATOM   1620 HG13 VAL   103      -1.943  -5.948   3.358  1.00  0.00         A
ATOM   1621  CG2 VAL   103      -2.809  -4.765   1.085  1.00  0.00         A
ATOM   1622 HG21 VAL   103      -3.834  -5.096   1.141  1.00  0.00         A
ATOM   1623 HG22 VAL   103      -2.162  -5.610   0.906  1.00  0.00         A
ATOM   1624 HG23 VAL   103      -2.707  -4.050   0.285  1.00  0.00         A
ATOM   1625  C   VAL   103      -2.851  -1.755   1.695  1.00  0.00         A
ATOM   1626  O   VAL   103      -3.504  -1.453   0.695  1.00  0.00         A
ATOM   1627  N   LEU   104      -1.724  -1.148   2.027  1.00  0.00         A
ATOM   1628  HN  LEU   104      -1.264  -1.410   2.852  1.00  0.00         A
ATOM   1629  CA  LEU   104      -1.146  -0.109   1.192  1.00  0.00         A
ATOM   1630  HA  LEU   104      -1.935   0.299   0.576  1.00  0.00         A
ATOM   1631  CB  LEU   104      -0.550   1.010   2.050  1.00  0.00         A
ATOM   1632  HB1 LEU   104       0.259   0.594   2.629  1.00  0.00         A
ATOM   1633  HB2 LEU   104      -1.315   1.359   2.729  1.00  0.00         A
ATOM   1634  CG  LEU   104      -0.011   2.212   1.270  1.00  0.00         A
ATOM   1635  HG  LEU   104       0.730   1.868   0.563  1.00  0.00         A
ATOM   1636  CD1 LEU   104      -1.123   2.892   0.487  1.00  0.00         A
ATOM   1637 HD11 LEU   104      -0.731   3.768  -0.009  1.00  0.00         A
ATOM   1638 HD12 LEU   104      -1.912   3.184   1.163  1.00  0.00         A
ATOM   1639 HD13 LEU   104      -1.516   2.207  -0.250  1.00  0.00         A
ATOM   1640  CD2 LEU   104       0.661   3.199   2.211  1.00  0.00         A
ATOM   1641 HD21 LEU   104      -0.047   3.521   2.960  1.00  0.00         A
ATOM   1642 HD22 LEU   104       1.003   4.055   1.648  1.00  0.00         A
ATOM   1643 HD23 LEU   104       1.503   2.724   2.690  1.00  0.00         A
ATOM   1644  C   LEU   104      -0.075  -0.707   0.290  1.00  0.00         A
ATOM   1645  O   LEU   104       1.123  -0.535   0.521  1.00  0.00         A
ATOM   1646  N   VAL   105      -0.518  -1.444  -0.712  1.00  0.00         A
ATOM   1647  HN  VAL   105      -1.480  -1.593  -0.803  1.00  0.00         A
ATOM   1648  CA  VAL   105       0.385  -2.034  -1.685  1.00  0.00         A
ATOM   1649  HA  VAL   105       1.265  -2.372  -1.157  1.00  0.00         A
ATOM   1650  CB  VAL   105      -0.252  -3.251  -2.392  1.00  0.00         A
ATOM   1651  HB  VAL   105       0.365  -3.512  -3.238  1.00  0.00         A
ATOM   1652  CG1 VAL   105      -0.301  -4.446  -1.456  1.00  0.00         A
ATOM   1653 HG11 VAL   105       0.705  -4.737  -1.189  1.00  0.00         A
ATOM   1654 HG12 VAL   105      -0.795  -5.270  -1.949  1.00  0.00         A
ATOM   1655 HG13 VAL   105      -0.846  -4.182  -0.563  1.00  0.00         A
ATOM   1656  CG2 VAL   105      -1.648  -2.917  -2.906  1.00  0.00         A
ATOM   1657 HG21 VAL   105      -2.065  -3.781  -3.402  1.00  0.00         A
ATOM   1658 HG22 VAL   105      -1.588  -2.095  -3.605  1.00  0.00         A
ATOM   1659 HG23 VAL   105      -2.280  -2.639  -2.077  1.00  0.00         A
ATOM   1660  C   VAL   105       0.804  -1.003  -2.725  1.00  0.00         A
ATOM   1661  O   VAL   105       0.013  -0.148  -3.123  1.00  0.00         A
ATOM   1662  N   MET   106       2.056  -1.081  -3.142  1.00  0.00         A
ATOM   1663  HN  MET   106       2.640  -1.775  -2.770  1.00  0.00         A
ATOM   1664  CA  MET   106       2.590  -0.169  -4.141  1.00  0.00         A
ATOM   1665  HA  MET   106       2.234   0.822  -3.907  1.00  0.00         A
ATOM   1666  CB  MET   106       4.124  -0.165  -4.111  1.00  0.00         A
ATOM   1667  HB1 MET   106       4.486   0.268  -5.032  1.00  0.00         A
ATOM   1668  HB2 MET   106       4.471  -1.185  -4.045  1.00  0.00         A
ATOM   1669  CG  MET   106       4.728   0.614  -2.950  1.00  0.00         A
ATOM   1670  HG1 MET   106       4.307   1.610  -2.947  1.00  0.00         A
ATOM   1671  HG2 MET   106       5.795   0.680  -3.098  1.00  0.00         A
ATOM   1672  SD  MET   106       4.421  -0.144  -1.342  1.00  0.00         A
ATOM   1673  CE  MET   106       5.176   1.066  -0.256  1.00  0.00         A
ATOM   1674  HE1 MET   106       4.686   2.020  -0.386  1.00  0.00         A
ATOM   1675  HE2 MET   106       6.225   1.163  -0.498  1.00  0.00         A
ATOM   1676  HE3 MET   106       5.071   0.744   0.769  1.00  0.00         A
ATOM   1677  C   MET   106       2.105  -0.553  -5.533  1.00  0.00         A
ATOM   1678  O   MET   106       2.325  -1.679  -5.982  1.00  0.00         A
ATOM   1679  N   PRO   107       1.420   0.374  -6.222  1.00  0.00         A
ATOM   1680  CA  PRO   107       0.987   0.178  -7.610  1.00  0.00         A
ATOM   1681  HA  PRO   107       0.311  -0.649  -7.708  1.00  0.00         A
ATOM   1682  CB  PRO   107       0.255   1.477  -7.953  1.00  0.00         A
ATOM   1683  HB1 PRO   107      -0.639   1.251  -8.516  1.00  0.00         A
ATOM   1684  HB2 PRO   107       0.903   2.096  -8.540  1.00  0.00         A
ATOM   1685  CG  PRO   107      -0.073   2.110  -6.645  1.00  0.00         A
ATOM   1686  HG1 PRO   107      -1.033   1.758  -6.297  1.00  0.00         A
ATOM   1687  HG2 PRO   107      -0.082   3.185  -6.750  1.00  0.00         A
ATOM   1688  CD  PRO   107       1.011   1.688  -5.699  1.00  0.00         A
ATOM   1689  HD1 PRO   107       0.620   1.600  -4.696  1.00  0.00         A
ATOM   1690  HD2 PRO   107       1.832   2.388  -5.727  1.00  0.00         A
ATOM   1691  C   PRO   107       2.178  -0.025  -8.544  1.00  0.00         A
ATOM   1692  O   PRO   107       3.312   0.295  -8.182  1.00  0.00         A
ATOM   1693  N   PRO   108       1.934  -0.583  -9.748  1.00  0.00         A
ATOM   1694  CA  PRO   108       2.981  -0.834 -10.755  1.00  0.00         A
ATOM   1695  HA  PRO   108       3.646  -1.624 -10.439  1.00  0.00         A
ATOM   1696  CB  PRO   108       2.186  -1.295 -11.980  1.00  0.00         A
ATOM   1697  HB1 PRO   108       2.751  -2.036 -12.524  1.00  0.00         A
ATOM   1698  HB2 PRO   108       1.978  -0.448 -12.618  1.00  0.00         A
ATOM   1699  CG  PRO   108       0.938  -1.871 -11.410  1.00  0.00         A
ATOM   1700  HG1 PRO   108       1.109  -2.894 -11.109  1.00  0.00         A
ATOM   1701  HG2 PRO   108       0.139  -1.818 -12.126  1.00  0.00         A
ATOM   1702  CD  PRO   108       0.612  -1.029 -10.222  1.00  0.00         A
ATOM   1703  HD1 PRO   108       0.113  -1.622  -9.482  1.00  0.00         A
ATOM   1704  HD2 PRO   108       0.000  -0.186 -10.509  1.00  0.00         A
ATOM   1705  C   PRO   108       3.803   0.412 -11.086  1.00  0.00         A
ATOM   1706  O   PRO   108       3.463   1.178 -11.993  1.00  0.00         A
ATOM   1707  N   SER   109       4.883   0.594 -10.339  1.00  0.00         A
ATOM   1708  HN  SER   109       5.097  -0.074  -9.653  1.00  0.00         A
ATOM   1709  CA  SER   109       5.761   1.742 -10.479  1.00  0.00         A
ATOM   1710  HA  SER   109       6.098   1.792 -11.503  1.00  0.00         A
ATOM   1711  CB  SER   109       5.015   3.033 -10.115  1.00  0.00         A
ATOM   1712  HB1 SER   109       4.857   3.063  -9.046  1.00  0.00         A
ATOM   1713  HB2 SER   109       4.059   3.047 -10.617  1.00  0.00         A
ATOM   1714  OG  SER   109       5.747   4.187 -10.500  1.00  0.00         A
ATOM   1715  HG  SER   109       5.718   4.274 -11.461  1.00  0.00         A
ATOM   1716  C   SER   109       6.961   1.547  -9.558  1.00  0.00         A
ATOM   1717  O   SER   109       6.841   1.666  -8.337  1.00  0.00         A
ATOM   1718  N   THR   110       8.109   1.224 -10.135  1.00  0.00         A
ATOM   1719  HN  THR   110       8.164   1.198 -11.114  1.00  0.00         A
ATOM   1720  CA  THR   110       9.294   0.914  -9.348  1.00  0.00         A
ATOM   1721  HA  THR   110       8.976   0.315  -8.508  1.00  0.00         A
ATOM   1722  CB  THR   110      10.303   0.084 -10.164  1.00  0.00         A
ATOM   1723  HB  THR   110      11.267   0.142  -9.680  1.00  0.00         A
ATOM   1724  OG1 THR   110      10.417   0.611 -11.495  1.00  0.00         A
ATOM   1725  HG1 THR   110      10.582   1.564 -11.444  1.00  0.00         A
ATOM   1726  CG2 THR   110       9.877  -1.375 -10.221  1.00  0.00         A
ATOM   1727 HG21 THR   110       9.834  -1.777  -9.219  1.00  0.00         A
ATOM   1728 HG22 THR   110      10.591  -1.935 -10.804  1.00  0.00         A
ATOM   1729 HG23 THR   110       8.902  -1.447 -10.679  1.00  0.00         A
ATOM   1730  C   THR   110       9.969   2.173  -8.812  1.00  0.00         A
ATOM   1731  O   THR   110      11.080   2.520  -9.216  1.00  0.00         A
ATOM   1732  N   CYS   111       9.283   2.853  -7.905  1.00  0.00         A
ATOM   1733  HN  CYS   111       8.370   2.560  -7.682  1.00  0.00         A
ATOM   1734  CA  CYS   111       9.838   4.015  -7.232  1.00  0.00         A
ATOM   1735  HA  CYS   111      10.211   4.697  -7.980  1.00  0.00         A
ATOM   1736  CB  CYS   111       8.752   4.705  -6.405  1.00  0.00         A
ATOM   1737  HB1 CYS   111       9.154   5.615  -5.986  1.00  0.00         A
ATOM   1738  HB2 CYS   111       8.448   4.049  -5.604  1.00  0.00         A
ATOM   1739  SG  CYS   111       7.272   5.139  -7.348  1.00  0.00         A
ATOM   1740  HG  CYS   111       7.506   4.864  -8.625  1.00  0.00         A
ATOM   1741  C   CYS   111      10.985   3.581  -6.326  1.00  0.00         A
ATOM   1742  O   CYS   111      10.884   2.562  -5.640  1.00  0.00         A
ATOM   1743  N   PRO   112      12.092   4.340  -6.313  1.00  0.00         A
ATOM   1744  CA  PRO   112      13.269   3.992  -5.517  1.00  0.00         A
ATOM   1745  HA  PRO   112      13.657   3.020  -5.790  1.00  0.00         A
ATOM   1746  CB  PRO   112      14.286   5.071  -5.870  1.00  0.00         A
ATOM   1747  HB1 PRO   112      14.951   4.704  -6.637  1.00  0.00         A
ATOM   1748  HB2 PRO   112      14.852   5.322  -4.987  1.00  0.00         A
ATOM   1749  CG  PRO   112      13.471   6.217  -6.360  1.00  0.00         A
ATOM   1750  HG1 PRO   112      14.046   6.808  -7.057  1.00  0.00         A
ATOM   1751  HG2 PRO   112      13.148   6.822  -5.526  1.00  0.00         A
ATOM   1752  CD  PRO   112      12.284   5.601  -7.051  1.00  0.00         A
ATOM   1753  HD1 PRO   112      12.505   5.411  -8.090  1.00  0.00         A
ATOM   1754  HD2 PRO   112      11.419   6.241  -6.956  1.00  0.00         A
ATOM   1755  C   PRO   112      12.967   4.004  -4.026  1.00  0.00         A
ATOM   1756  O   PRO   112      12.114   4.764  -3.562  1.00  0.00         A
ATOM   1757  N   PRO   113      13.696   3.150  -3.284  1.00  0.00         A
ATOM   1758  CA  PRO   113      13.473   2.792  -1.901  1.00  0.00         A
ATOM   1759  HA  PRO   113      12.998   1.829  -1.854  1.00  0.00         A
ATOM   1760  CB  PRO   113      14.898   2.671  -1.376  1.00  0.00         A
ATOM   1761  HB1 PRO   113      14.938   1.916  -0.606  1.00  0.00         A
ATOM   1762  HB2 PRO   113      15.206   3.614  -0.983  1.00  0.00         A
ATOM   1763  CG  PRO   113      15.730   2.295  -2.555  1.00  0.00         A
ATOM   1764  HG1 PRO   113      16.086   1.282  -2.442  1.00  0.00         A
ATOM   1765  HG2 PRO   113      16.564   2.976  -2.645  1.00  0.00         A
ATOM   1766  CD  PRO   113      14.840   2.402  -3.762  1.00  0.00         A
ATOM   1767  HD1 PRO   113      14.529   1.436  -4.060  1.00  0.00         A
ATOM   1768  HD2 PRO   113      15.335   2.917  -4.566  1.00  0.00         A
ATOM   1769  C   PRO   113      12.675   3.803  -1.088  1.00  0.00         A
ATOM   1770  O   PRO   113      13.213   4.803  -0.607  1.00  0.00         A
ATOM   1771  N   PRO   114      11.379   3.534  -0.909  1.00  0.00         A
ATOM   1772  CA  PRO   114      10.447   4.430  -0.249  1.00  0.00         A
ATOM   1773  HA  PRO   114      10.715   5.458  -0.403  1.00  0.00         A
ATOM   1774  CB  PRO   114       9.117   4.104  -0.955  1.00  0.00         A
ATOM   1775  HB1 PRO   114       8.792   4.958  -1.528  1.00  0.00         A
ATOM   1776  HB2 PRO   114       8.369   3.859  -0.216  1.00  0.00         A
ATOM   1777  CG  PRO   114       9.409   2.929  -1.849  1.00  0.00         A
ATOM   1778  HG1 PRO   114       9.548   3.263  -2.866  1.00  0.00         A
ATOM   1779  HG2 PRO   114       8.608   2.212  -1.792  1.00  0.00         A
ATOM   1780  CD  PRO   114      10.682   2.335  -1.343  1.00  0.00         A
ATOM   1781  HD1 PRO   114      11.217   1.834  -2.134  1.00  0.00         A
ATOM   1782  HD2 PRO   114      10.492   1.669  -0.515  1.00  0.00         A
ATOM   1783  C   PRO   114      10.366   4.153   1.241  1.00  0.00         A
ATOM   1784  O   PRO   114       9.285   3.966   1.805  1.00  0.00         A
ATOM   1785  N   LYS   115      11.534   4.147   1.849  1.00  0.00         A
ATOM   1786  HN  LYS   115      12.323   4.398   1.322  1.00  0.00         A
ATOM   1787  CA  LYS   115      11.707   3.811   3.257  1.00  0.00         A
ATOM   1788  HA  LYS   115      11.282   4.604   3.855  1.00  0.00         A
ATOM   1789  CB  LYS   115      11.011   2.481   3.588  1.00  0.00         A
ATOM   1790  HB1 LYS   115      11.639   1.669   3.254  1.00  0.00         A
ATOM   1791  HB2 LYS   115      10.074   2.438   3.055  1.00  0.00         A
ATOM   1792  CG  LYS   115      10.725   2.273   5.064  1.00  0.00         A
ATOM   1793  HG1 LYS   115      10.110   3.084   5.417  1.00  0.00         A
ATOM   1794  HG2 LYS   115      11.655   2.252   5.609  1.00  0.00         A
ATOM   1795  CD  LYS   115       9.983   0.974   5.292  1.00  0.00         A
ATOM   1796  HD1 LYS   115      10.500   0.176   4.778  1.00  0.00         A
ATOM   1797  HD2 LYS   115       8.989   1.081   4.892  1.00  0.00         A
ATOM   1798  CE  LYS   115       9.880   0.633   6.768  1.00  0.00         A
ATOM   1799  HE1 LYS   115      10.872   0.651   7.190  1.00  0.00         A
ATOM   1800  HE2 LYS   115       9.465  -0.359   6.868  1.00  0.00         A
ATOM   1801  NZ  LYS   115       9.020   1.593   7.508  1.00  0.00         A
ATOM   1802  HZ1 LYS   115       8.931   1.301   8.503  1.00  0.00         A
ATOM   1803  HZ2 LYS   115       8.071   1.628   7.083  1.00  0.00         A
ATOM   1804  HZ3 LYS   115       9.434   2.545   7.476  1.00  0.00         A
ATOM   1805  C   LYS   115      13.199   3.703   3.540  1.00  0.00         A
ATOM   1806  O   LYS   115      13.878   2.846   2.976  1.00  0.00         A
ATOM   1807  N   VAL   116      13.717   4.567   4.403  1.00  0.00         A
ATOM   1808  HN  VAL   116      13.124   5.153   4.916  1.00  0.00         A
ATOM   1809  CA  VAL   116      15.153   4.626   4.637  1.00  0.00         A
ATOM   1810  HA  VAL   116      15.648   4.170   3.792  1.00  0.00         A
ATOM   1811  CB  VAL   116      15.659   6.081   4.776  1.00  0.00         A
ATOM   1812  HB  VAL   116      15.428   6.425   5.773  1.00  0.00         A
ATOM   1813  CG1 VAL   116      17.169   6.155   4.589  1.00  0.00         A
ATOM   1814 HG11 VAL   116      17.497   7.178   4.695  1.00  0.00         A
ATOM   1815 HG12 VAL   116      17.428   5.795   3.604  1.00  0.00         A
ATOM   1816 HG13 VAL   116      17.655   5.542   5.334  1.00  0.00         A
ATOM   1817  CG2 VAL   116      14.954   6.991   3.784  1.00  0.00         A
ATOM   1818 HG21 VAL   116      15.308   8.004   3.910  1.00  0.00         A
ATOM   1819 HG22 VAL   116      13.891   6.957   3.959  1.00  0.00         A
ATOM   1820 HG23 VAL   116      15.164   6.658   2.778  1.00  0.00         A
ATOM   1821  C   VAL   116      15.493   3.837   5.891  1.00  0.00         A
ATOM   1822  O   VAL   116      16.349   4.220   6.689  1.00  0.00         A
ATOM   1823  N   SER   117      14.791   2.737   6.066  1.00  0.00         A
ATOM   1824  HN  SER   117      14.103   2.496   5.411  1.00  0.00         A
ATOM   1825  CA  SER   117      15.020   1.869   7.193  1.00  0.00         A
ATOM   1826  HA  SER   117      15.344   2.485   8.016  1.00  0.00         A
ATOM   1827  CB  SER   117      13.722   1.158   7.574  1.00  0.00         A
ATOM   1828  HB1 SER   117      13.028   1.874   7.989  1.00  0.00         A
ATOM   1829  HB2 SER   117      13.933   0.393   8.307  1.00  0.00         A
ATOM   1830  OG  SER   117      13.130   0.553   6.438  1.00  0.00         A
ATOM   1831  HG  SER   117      13.758  -0.068   6.048  1.00  0.00         A
ATOM   1832  C   SER   117      16.112   0.860   6.854  1.00  0.00         A
ATOM   1833  O   SER   117      15.832  -0.209   6.304  1.00  0.00         A
ATOM   1834  N   GLN   118      17.355   1.215   7.149  1.00  0.00         A
ATOM   1835  HN  GLN   118      17.514   2.080   7.583  1.00  0.00         A
ATOM   1836  CA  GLN   118      18.484   0.349   6.852  1.00  0.00         A
ATOM   1837  HA  GLN   118      18.363  -0.004   5.838  1.00  0.00         A
ATOM   1838  CB  GLN   118      19.803   1.112   6.949  1.00  0.00         A
ATOM   1839  HB1 GLN   118      20.613   0.402   6.896  1.00  0.00         A
ATOM   1840  HB2 GLN   118      19.843   1.622   7.900  1.00  0.00         A
ATOM   1841  CG  GLN   118      19.996   2.141   5.847  1.00  0.00         A
ATOM   1842  HG1 GLN   118      19.215   2.883   5.926  1.00  0.00         A
ATOM   1843  HG2 GLN   118      19.920   1.643   4.891  1.00  0.00         A
ATOM   1844  CD  GLN   118      21.341   2.841   5.923  1.00  0.00         A
ATOM   1845  OE1 GLN   118      21.476   3.894   6.547  1.00  0.00         A
ATOM   1846  NE2 GLN   118      22.348   2.260   5.290  1.00  0.00         A
ATOM   1847 HE21 GLN   118      22.173   1.419   4.814  1.00  0.00         A
ATOM   1848 HE22 GLN   118      23.230   2.690   5.323  1.00  0.00         A
ATOM   1849  C   GLN   118      18.503  -0.857   7.779  1.00  0.00         A
ATOM   1850  O   GLN   118      19.061  -0.815   8.877  1.00  0.00         A
ATOM   1851  N   GLN   119      17.877  -1.926   7.323  1.00  0.00         A
ATOM   1852  HN  GLN   119      17.438  -1.874   6.449  1.00  0.00         A
ATOM   1853  CA  GLN   119      17.825  -3.175   8.062  1.00  0.00         A
ATOM   1854  HA  GLN   119      18.294  -3.019   9.021  1.00  0.00         A
ATOM   1855  CB  GLN   119      16.370  -3.608   8.274  1.00  0.00         A
ATOM   1856  HB1 GLN   119      16.361  -4.577   8.751  1.00  0.00         A
ATOM   1857  HB2 GLN   119      15.885  -3.686   7.312  1.00  0.00         A
ATOM   1858  CG  GLN   119      15.564  -2.645   9.136  1.00  0.00         A
ATOM   1859  HG1 GLN   119      14.526  -2.945   9.115  1.00  0.00         A
ATOM   1860  HG2 GLN   119      15.659  -1.650   8.727  1.00  0.00         A
ATOM   1861  CD  GLN   119      16.033  -2.621  10.578  1.00  0.00         A
ATOM   1862  OE1 GLN   119      16.511  -3.626  11.104  1.00  0.00         A
ATOM   1863  NE2 GLN   119      15.903  -1.477  11.228  1.00  0.00         A
ATOM   1864 HE21 GLN   119      15.515  -0.711  10.751  1.00  0.00         A
ATOM   1865 HE22 GLN   119      16.203  -1.439  12.163  1.00  0.00         A
ATOM   1866  C   GLN   119      18.587  -4.249   7.302  1.00  0.00         A
ATOM   1867  O   GLN   119      18.451  -4.366   6.083  1.00  0.00         A
ATOM   1868  N   GLN   120      19.384  -5.031   8.016  1.00  0.00         A
ATOM   1869  HN  GLN   120      19.410  -4.924   8.991  1.00  0.00         A
ATOM   1870  CA  GLN   120      20.221  -6.050   7.389  1.00  0.00         A
ATOM   1871  HA  GLN   120      20.598  -5.641   6.463  1.00  0.00         A
ATOM   1872  CB  GLN   120      21.405  -6.395   8.297  1.00  0.00         A
ATOM   1873  HB1 GLN   120      22.003  -7.154   7.814  1.00  0.00         A
ATOM   1874  HB2 GLN   120      21.026  -6.787   9.229  1.00  0.00         A
ATOM   1875  CG  GLN   120      22.303  -5.207   8.610  1.00  0.00         A
ATOM   1876  HG1 GLN   120      21.714  -4.444   9.097  1.00  0.00         A
ATOM   1877  HG2 GLN   120      22.699  -4.818   7.684  1.00  0.00         A
ATOM   1878  CD  GLN   120      23.464  -5.576   9.515  1.00  0.00         A
ATOM   1879  OE1 GLN   120      23.361  -6.487  10.336  1.00  0.00         A
ATOM   1880  NE2 GLN   120      24.577  -4.877   9.371  1.00  0.00         A
ATOM   1881 HE21 GLN   120      24.595  -4.163   8.694  1.00  0.00         A
ATOM   1882 HE22 GLN   120      25.344  -5.104   9.941  1.00  0.00         A
ATOM   1883  C   GLN   120      19.412  -7.309   7.075  1.00  0.00         A
ATOM   1884  O   GLN   120      19.728  -8.400   7.549  1.00  0.00         A
ATOM   1885  N   GLN   121      18.373  -7.148   6.267  1.00  0.00         A
ATOM   1886  HN  GLN   121      18.187  -6.252   5.905  1.00  0.00         A
ATOM   1887  CA  GLN   121      17.506  -8.257   5.892  1.00  0.00         A
ATOM   1888  HA  GLN   121      18.100  -9.160   5.898  1.00  0.00         A
ATOM   1889  CB  GLN   121      16.363  -8.401   6.903  1.00  0.00         A
ATOM   1890  HB1 GLN   121      15.710  -7.545   6.813  1.00  0.00         A
ATOM   1891  HB2 GLN   121      16.781  -8.418   7.898  1.00  0.00         A
ATOM   1892  CG  GLN   121      15.527  -9.659   6.717  1.00  0.00         A
ATOM   1893  HG1 GLN   121      16.174 -10.520   6.795  1.00  0.00         A
ATOM   1894  HG2 GLN   121      15.078  -9.635   5.735  1.00  0.00         A
ATOM   1895  CD  GLN   121      14.423  -9.787   7.750  1.00  0.00         A
ATOM   1896  OE1 GLN   121      13.359 -10.343   7.473  1.00  0.00         A
ATOM   1897  NE2 GLN   121      14.671  -9.293   8.954  1.00  0.00         A
ATOM   1898 HE21 GLN   121      15.546  -8.880   9.116  1.00  0.00         A
ATOM   1899 HE22 GLN   121      13.971  -9.361   9.638  1.00  0.00         A
ATOM   1900  C   GLN   121      16.960  -8.035   4.481  1.00  0.00         A
ATOM   1901  O   GLN   121      15.766  -7.791   4.283  1.00  0.00         A
ATOM   1902  N   GLN   122      17.855  -8.102   3.506  1.00  0.00         A
ATOM   1903  HN  GLN   122      18.786  -8.317   3.726  1.00  0.00         A
ATOM   1904  CA  GLN   122      17.500  -7.880   2.117  1.00  0.00         A
ATOM   1905  HA  GLN   122      16.673  -7.186   2.089  1.00  0.00         A
ATOM   1906  CB  GLN   122      18.690  -7.271   1.370  1.00  0.00         A
ATOM   1907  HB1 GLN   122      19.550  -7.908   1.508  1.00  0.00         A
ATOM   1908  HB2 GLN   122      18.904  -6.299   1.790  1.00  0.00         A
ATOM   1909  CG  GLN   122      18.458  -7.101  -0.123  1.00  0.00         A
ATOM   1910  HG1 GLN   122      18.135  -8.050  -0.523  1.00  0.00         A
ATOM   1911  HG2 GLN   122      19.386  -6.812  -0.590  1.00  0.00         A
ATOM   1912  CD  GLN   122      17.408  -6.057  -0.445  1.00  0.00         A
ATOM   1913  OE1 GLN   122      17.719  -4.875  -0.592  1.00  0.00         A
ATOM   1914  NE2 GLN   122      16.162  -6.487  -0.573  1.00  0.00         A
ATOM   1915 HE21 GLN   122      15.986  -7.444  -0.456  1.00  0.00         A
ATOM   1916 HE22 GLN   122      15.466  -5.830  -0.781  1.00  0.00         A
ATOM   1917  C   GLN   122      17.077  -9.185   1.450  1.00  0.00         A
ATOM   1918  O   GLN   122      17.895 -10.084   1.247  1.00  0.00         A
ATOM   1919  N   GLN   123      15.796  -9.288   1.125  1.00  0.00         A
ATOM   1920  HN  GLN   123      15.176  -8.573   1.387  1.00  0.00         A
ATOM   1921  CA  GLN   123      15.283 -10.439   0.398  1.00  0.00         A
ATOM   1922  HA  GLN   123      16.043 -11.206   0.414  1.00  0.00         A
ATOM   1923  CB  GLN   123      14.015 -10.981   1.058  1.00  0.00         A
ATOM   1924  HB1 GLN   123      13.611 -11.769   0.440  1.00  0.00         A
ATOM   1925  HB2 GLN   123      13.290 -10.184   1.126  1.00  0.00         A
ATOM   1926  CG  GLN   123      14.240 -11.539   2.452  1.00  0.00         A
ATOM   1927  HG1 GLN   123      14.636 -10.756   3.082  1.00  0.00         A
ATOM   1928  HG2 GLN   123      14.951 -12.348   2.393  1.00  0.00         A
ATOM   1929  CD  GLN   123      12.962 -12.061   3.071  1.00  0.00         A
ATOM   1930  OE1 GLN   123      12.247 -11.333   3.758  1.00  0.00         A
ATOM   1931  NE2 GLN   123      12.659 -13.324   2.825  1.00  0.00         A
ATOM   1932 HE21 GLN   123      13.272 -13.847   2.266  1.00  0.00         A
ATOM   1933 HE22 GLN   123      11.829 -13.683   3.205  1.00  0.00         A
ATOM   1934  C   GLN   123      14.996 -10.063  -1.049  1.00  0.00         A
ATOM   1935  O   GLN   123      15.752 -10.411  -1.953  1.00  0.00         A
ATOM   1936  N   GLN   124      13.905  -9.341  -1.260  1.00  0.00         A
ATOM   1937  HN  GLN   124      13.330  -9.106  -0.502  1.00  0.00         A
ATOM   1938  CA  GLN   124      13.532  -8.893  -2.590  1.00  0.00         A
ATOM   1939  HA  GLN   124      14.204  -9.356  -3.298  1.00  0.00         A
ATOM   1940  CB  GLN   124      12.099  -9.325  -2.903  1.00  0.00         A
ATOM   1941  HB1 GLN   124      11.433  -8.852  -2.198  1.00  0.00         A
ATOM   1942  HB2 GLN   124      12.022 -10.390  -2.791  1.00  0.00         A
ATOM   1943  CG  GLN   124      11.631  -8.960  -4.296  1.00  0.00         A
ATOM   1944  HG1 GLN   124      11.543  -7.887  -4.358  1.00  0.00         A
ATOM   1945  HG2 GLN   124      10.664  -9.407  -4.449  1.00  0.00         A
ATOM   1946  CD  GLN   124      12.562  -9.439  -5.399  1.00  0.00         A
ATOM   1947  OE1 GLN   124      12.699  -8.788  -6.433  1.00  0.00         A
ATOM   1948  NE2 GLN   124      13.192 -10.587  -5.200  1.00  0.00         A
ATOM   1949 HE21 GLN   124      13.028 -11.069  -4.362  1.00  0.00         A
ATOM   1950 HE22 GLN   124      13.793 -10.911  -5.904  1.00  0.00         A
ATOM   1951  C   GLN   124      13.670  -7.380  -2.695  1.00  0.00         A
ATOM   1952  O   GLN   124      13.312  -6.645  -1.771  1.00  0.00         A
ATOM   1953  N   GLN   125      14.200  -6.919  -3.815  1.00  0.00         A
ATOM   1954  HN  GLN   125      14.457  -7.550  -4.521  1.00  0.00         A
ATOM   1955  CA  GLN   125      14.400  -5.502  -4.036  1.00  0.00         A
ATOM   1956  HA  GLN   125      13.717  -4.964  -3.396  1.00  0.00         A
ATOM   1957  CB  GLN   125      15.834  -5.105  -3.688  1.00  0.00         A
ATOM   1958  HB1 GLN   125      16.494  -5.469  -4.463  1.00  0.00         A
ATOM   1959  HB2 GLN   125      16.107  -5.564  -2.749  1.00  0.00         A
ATOM   1960  CG  GLN   125      16.029  -3.605  -3.561  1.00  0.00         A
ATOM   1961  HG1 GLN   125      15.759  -3.139  -4.496  1.00  0.00         A
ATOM   1962  HG2 GLN   125      17.068  -3.405  -3.345  1.00  0.00         A
ATOM   1963  CD  GLN   125      15.179  -3.006  -2.456  1.00  0.00         A
ATOM   1964  OE1 GLN   125      14.040  -2.599  -2.681  1.00  0.00         A
ATOM   1965  NE2 GLN   125      15.721  -2.964  -1.250  1.00  0.00         A
ATOM   1966 HE21 GLN   125      16.631  -3.323  -1.135  1.00  0.00         A
ATOM   1967 HE22 GLN   125      15.197  -2.571  -0.522  1.00  0.00         A
ATOM   1968  C   GLN   125      14.091  -5.159  -5.485  1.00  0.00         A
ATOM   1969  O   GLN   125      14.976  -5.173  -6.343  1.00  0.00         A
ATOM   1970  N   GLN   126      12.822  -4.891  -5.750  1.00  0.00         A
ATOM   1971  HN  GLN   126      12.164  -4.967  -5.026  1.00  0.00         A
ATOM   1972  CA  GLN   126      12.370  -4.523  -7.087  1.00  0.00         A
ATOM   1973  HA  GLN   126      12.652  -5.330  -7.749  1.00  0.00         A
ATOM   1974  CB  GLN   126      10.841  -4.357  -7.147  1.00  0.00         A
ATOM   1975  HB1 GLN   126      10.545  -4.267  -8.182  1.00  0.00         A
ATOM   1976  HB2 GLN   126      10.570  -3.452  -6.630  1.00  0.00         A
ATOM   1977  CG  GLN   126      10.054  -5.505  -6.529  1.00  0.00         A
ATOM   1978  HG1 GLN   126      10.564  -6.431  -6.746  1.00  0.00         A
ATOM   1979  HG2 GLN   126       9.068  -5.526  -6.968  1.00  0.00         A
ATOM   1980  CD  GLN   126       9.909  -5.371  -5.025  1.00  0.00         A
ATOM   1981  OE1 GLN   126      10.730  -5.872  -4.257  1.00  0.00         A
ATOM   1982  NE2 GLN   126       8.873  -4.674  -4.596  1.00  0.00         A
ATOM   1983 HE21 GLN   126       8.265  -4.287  -5.264  1.00  0.00         A
ATOM   1984 HE22 GLN   126       8.751  -4.571  -3.630  1.00  0.00         A
ATOM   1985  C   GLN   126      13.064  -3.243  -7.576  1.00  0.00         A
ATOM   1986  O   GLN   126      13.653  -3.245  -8.658  1.00  0.00         A
ATOM   1987  N   PRO   127      13.025  -2.128  -6.802  1.00  0.00         A
ATOM   1988  CA  PRO   127      13.714  -0.893  -7.190  1.00  0.00         A
ATOM   1989  HA  PRO   127      13.555  -0.658  -8.232  1.00  0.00         A
ATOM   1990  CB  PRO   127      13.046   0.163  -6.313  1.00  0.00         A
ATOM   1991  HB1 PRO   127      12.173   0.555  -6.815  1.00  0.00         A
ATOM   1992  HB2 PRO   127      13.744   0.962  -6.112  1.00  0.00         A
ATOM   1993  CG  PRO   127      12.677  -0.570  -5.072  1.00  0.00         A
ATOM   1994  HG1 PRO   127      11.833  -0.092  -4.598  1.00  0.00         A
ATOM   1995  HG2 PRO   127      13.521  -0.599  -4.398  1.00  0.00         A
ATOM   1996  CD  PRO   127      12.311  -1.963  -5.512  1.00  0.00         A
ATOM   1997  HD1 PRO   127      11.244  -2.040  -5.649  1.00  0.00         A
ATOM   1998  HD2 PRO   127      12.652  -2.688  -4.788  1.00  0.00         A
ATOM   1999  C   PRO   127      15.214  -0.959  -6.903  1.00  0.00         A
ATOM   2000  O   PRO   127      15.742  -0.207  -6.081  1.00  0.00         A
ATOM   2001  N   SER   128      15.896  -1.870  -7.576  1.00  0.00         A
ATOM   2002  HN  SER   128      15.426  -2.438  -8.224  1.00  0.00         A
ATOM   2003  CA  SER   128      17.321  -2.046  -7.380  1.00  0.00         A
ATOM   2004  HA  SER   128      17.558  -1.712  -6.389  1.00  0.00         A
ATOM   2005  CB  SER   128      17.693  -3.523  -7.504  1.00  0.00         A
ATOM   2006  HB1 SER   128      17.527  -3.840  -8.515  1.00  0.00         A
ATOM   2007  HB2 SER   128      17.073  -4.104  -6.838  1.00  0.00         A
ATOM   2008  OG  SER   128      19.055  -3.749  -7.170  1.00  0.00         A
ATOM   2009  HG  SER   128      19.616  -3.391  -7.872  1.00  0.00         A
ATOM   2010  C   SER   128      18.103  -1.202  -8.379  1.00  0.00         A
ATOM   2011  O   SER   128      18.784  -1.727  -9.263  1.00  0.00         A
ATOM   2012  N   GLY   129      17.985   0.109  -8.239  1.00  0.00         A
ATOM   2013  HN  GLY   129      17.390   0.469  -7.543  1.00  0.00         A
ATOM   2014  CA  GLY   129      18.713   1.015  -9.096  1.00  0.00         A
ATOM   2015  HA1 GLY   129      18.009   1.577  -9.690  1.00  0.00         A
ATOM   2016  HA2 GLY   129      19.349   0.442  -9.752  1.00  0.00         A
ATOM   2017  C   GLY   129      19.564   1.979  -8.299  1.00  0.00         A
ATOM   2018  O   GLY   129      19.510   1.979  -7.067  1.00  0.00         A
ATOM   2019  N   SER   130      20.356   2.786  -9.001  1.00  0.00         A
ATOM   2020  HN  SER   130      20.368   2.701  -9.977  1.00  0.00         A
ATOM   2021  CA  SER   130      21.215   3.791  -8.374  1.00  0.00         A
ATOM   2022  HA  SER   130      21.736   4.310  -9.165  1.00  0.00         A
ATOM   2023  CB  SER   130      20.374   4.806  -7.594  1.00  0.00         A
ATOM   2024  HB1 SER   130      21.017   5.589  -7.218  1.00  0.00         A
ATOM   2025  HB2 SER   130      19.892   4.308  -6.767  1.00  0.00         A
ATOM   2026  OG  SER   130      19.377   5.389  -8.420  1.00  0.00         A
ATOM   2027  HG  SER   130      19.792   6.004  -9.041  1.00  0.00         A
ATOM   2028  C   SER   130      22.252   3.148  -7.451  1.00  0.00         A
ATOM   2029  O   SER   130      22.762   3.789  -6.533  1.00  0.00         A
ATOM   2030  N   ARG   131      22.563   1.881  -7.697  1.00  0.00         A
ATOM   2031  HN  ARG   131      22.120   1.413  -8.440  1.00  0.00         A
ATOM   2032  CA  ARG   131      23.550   1.173  -6.893  1.00  0.00         A
ATOM   2033  HA  ARG   131      23.667   1.710  -5.969  1.00  0.00         A
ATOM   2034  CB  ARG   131      23.089  -0.256  -6.592  1.00  0.00         A
ATOM   2035  HB1 ARG   131      23.841  -0.746  -5.992  1.00  0.00         A
ATOM   2036  HB2 ARG   131      22.981  -0.792  -7.523  1.00  0.00         A
ATOM   2037  CG  ARG   131      21.766  -0.328  -5.847  1.00  0.00         A
ATOM   2038  HG1 ARG   131      21.511  -1.365  -5.685  1.00  0.00         A
ATOM   2039  HG2 ARG   131      21.002   0.144  -6.445  1.00  0.00         A
ATOM   2040  CD  ARG   131      21.844   0.377  -4.502  1.00  0.00         A
ATOM   2041  HD1 ARG   131      22.126   1.406  -4.666  1.00  0.00         A
ATOM   2042  HD2 ARG   131      22.593  -0.109  -3.898  1.00  0.00         A
ATOM   2043  NE  ARG   131      20.568   0.344  -3.791  1.00  0.00         A
ATOM   2044  HE  ARG   131      19.834  -0.162  -4.208  1.00  0.00         A
ATOM   2045  CZ  ARG   131      20.348   0.959  -2.630  1.00  0.00         A
ATOM   2046  NH1 ARG   131      21.319   1.644  -2.038  1.00  0.00         A
ATOM   2047 HH11 ARG   131      22.227   1.701  -2.459  1.00  0.00         A
ATOM   2048 HH12 ARG   131      21.147   2.114  -1.167  1.00  0.00         A
ATOM   2049  NH2 ARG   131      19.153   0.892  -2.059  1.00  0.00         A
ATOM   2050 HH21 ARG   131      18.411   0.379  -2.500  1.00  0.00         A
ATOM   2051 HH22 ARG   131      18.986   1.355  -1.183  1.00  0.00         A
ATOM   2052  C   ARG   131      24.887   1.151  -7.611  1.00  0.00         A
ATOM   2053  O   ARG   131      25.914   0.785  -7.038  1.00  0.00         A
ATOM   2054  N   ASP   132      24.859   1.552  -8.866  1.00  0.00         A
ATOM   2055  HN  ASP   132      24.000   1.819  -9.258  1.00  0.00         A
ATOM   2056  CA  ASP   132      26.062   1.626  -9.676  1.00  0.00         A
ATOM   2057  HA  ASP   132      26.910   1.451  -9.031  1.00  0.00         A
ATOM   2058  CB  ASP   132      26.033   0.559 -10.777  1.00  0.00         A
ATOM   2059  HB1 ASP   132      25.236   0.788 -11.469  1.00  0.00         A
ATOM   2060  HB2 ASP   132      25.847  -0.406 -10.330  1.00  0.00         A
ATOM   2061  CG  ASP   132      27.334   0.482 -11.553  1.00  0.00         A
ATOM   2062  OD1 ASP   132      28.280  -0.182 -11.077  1.00  0.00         A
ATOM   2063  OD2 ASP   132      27.415   1.062 -12.655  1.00  0.00         A
ATOM   2064  C   ASP   132      26.174   3.020 -10.279  1.00  0.00         A
ATOM   2065  O   ASP   132      25.979   3.219 -11.477  1.00  0.00         A
ATOM   2066  N   ILE   133      26.456   3.993  -9.426  1.00  0.00         A
ATOM   2067  HN  ILE   133      26.623   3.770  -8.485  1.00  0.00         A
ATOM   2068  CA  ILE   133      26.529   5.385  -9.852  1.00  0.00         A
ATOM   2069  HA  ILE   133      26.182   5.428 -10.871  1.00  0.00         A
ATOM   2070  CB  ILE   133      25.616   6.289  -8.995  1.00  0.00         A
ATOM   2071  HB  ILE   133      25.844   7.318  -9.233  1.00  0.00         A
ATOM   2072  CG1 ILE   133      25.873   6.054  -7.501  1.00  0.00         A
ATOM   2073 HG11 ILE   133      26.914   6.248  -7.288  1.00  0.00         A
ATOM   2074 HG12 ILE   133      25.647   5.026  -7.260  1.00  0.00         A
ATOM   2075  CG2 ILE   133      24.153   6.040  -9.339  1.00  0.00         A
ATOM   2076 HG21 ILE   133      23.909   5.006  -9.146  1.00  0.00         A
ATOM   2077 HG22 ILE   133      23.986   6.261 -10.383  1.00  0.00         A
ATOM   2078 HG23 ILE   133      23.527   6.678  -8.732  1.00  0.00         A
ATOM   2079  CD1 ILE   133      25.040   6.935  -6.593  1.00  0.00         A
ATOM   2080 HD11 ILE   133      23.992   6.754  -6.779  1.00  0.00         A
ATOM   2081 HD12 ILE   133      25.266   7.973  -6.790  1.00  0.00         A
ATOM   2082 HD13 ILE   133      25.267   6.707  -5.562  1.00  0.00         A
ATOM   2083  C   ILE   133      27.961   5.902  -9.810  1.00  0.00         A
ATOM   2084  O   ILE   133      28.282   6.932 -10.401  1.00  0.00         A
ATOM   2085  N   ASN   134      28.816   5.179  -9.111  1.00  0.00         A
ATOM   2086  HN  ASN   134      28.488   4.389  -8.631  1.00  0.00         A
ATOM   2087  CA  ASN   134      30.233   5.510  -9.054  1.00  0.00         A
ATOM   2088  HA  ASN   134      30.447   6.133  -9.912  1.00  0.00         A
ATOM   2089  CB  ASN   134      30.584   6.302  -7.776  1.00  0.00         A
ATOM   2090  HB1 ASN   134      30.162   7.293  -7.857  1.00  0.00         A
ATOM   2091  HB2 ASN   134      31.657   6.386  -7.703  1.00  0.00         A
ATOM   2092  CG  ASN   134      30.075   5.671  -6.488  1.00  0.00         A
ATOM   2093  OD1 ASN   134      30.735   4.819  -5.893  1.00  0.00         A
ATOM   2094  ND2 ASN   134      28.917   6.115  -6.027  1.00  0.00         A
ATOM   2095 HD21 ASN   134      28.456   6.822  -6.533  1.00  0.00         A
ATOM   2096 HD22 ASN   134      28.562   5.717  -5.204  1.00  0.00         A
ATOM   2097  C   ASN   134      31.072   4.243  -9.171  1.00  0.00         A
ATOM   2098  O   ASN   134      31.766   4.063 -10.170  1.00  0.00         A
ATOM   2099  N   SER   135      31.004   3.370  -8.173  1.00  0.00         A
ATOM   2100  HN  SER   135      30.478   3.598  -7.376  1.00  0.00         A
ATOM   2101  CA  SER   135      31.690   2.081  -8.219  1.00  0.00         A
ATOM   2102  HA  SER   135      31.538   1.598  -7.279  1.00  0.00         A
ATOM   2103  CB  SER   135      31.076   1.210  -9.309  1.00  0.00         A
ATOM   2104  HB1 SER   135      31.507   0.222  -9.267  1.00  0.00         A
ATOM   2105  HB2 SER   135      31.283   1.652 -10.260  1.00  0.00         A
ATOM   2106  OG  SER   135      29.668   1.107  -9.145  1.00  0.00         A
ATOM   2107  HG  SER   135      29.277   0.735  -9.951  1.00  0.00         A
ATOM   2108  C   SER   135      33.197   2.245  -8.444  1.00  0.00         A
ATOM   2109  O   SER   135      33.839   1.410  -9.085  1.00  0.00         A
ATOM   2110  N   ILE   136      33.756   3.331  -7.919  1.00  0.00         A
ATOM   2111  HN  ILE   136      33.194   3.983  -7.457  1.00  0.00         A
ATOM   2112  CA  ILE   136      35.183   3.589  -8.040  1.00  0.00         A
ATOM   2113  HA  ILE   136      35.663   2.650  -8.268  1.00  0.00         A
ATOM   2114  CB  ILE   136      35.493   4.575  -9.193  1.00  0.00         A
ATOM   2115  HB  ILE   136      36.467   4.995  -9.008  1.00  0.00         A
ATOM   2116  CG1 ILE   136      34.468   5.717  -9.251  1.00  0.00         A
ATOM   2117 HG11 ILE   136      33.474   5.299  -9.187  1.00  0.00         A
ATOM   2118 HG12 ILE   136      34.572   6.235 -10.192  1.00  0.00         A
ATOM   2119  CG2 ILE   136      35.551   3.844 -10.526  1.00  0.00         A
ATOM   2120 HG21 ILE   136      34.605   3.355 -10.710  1.00  0.00         A
ATOM   2121 HG22 ILE   136      36.338   3.105 -10.498  1.00  0.00         A
ATOM   2122 HG23 ILE   136      35.750   4.552 -11.317  1.00  0.00         A
ATOM   2123  CD1 ILE   136      34.611   6.742  -8.147  1.00  0.00         A
ATOM   2124 HD11 ILE   136      34.480   6.260  -7.189  1.00  0.00         A
ATOM   2125 HD12 ILE   136      33.863   7.510  -8.269  1.00  0.00         A
ATOM   2126 HD13 ILE   136      35.594   7.187  -8.193  1.00  0.00         A
ATOM   2127  C   ILE   136      35.769   4.125  -6.738  1.00  0.00         A
ATOM   2128  O   ILE   136      36.917   4.563  -6.698  1.00  0.00         A
ATOM   2129  N   SER   137      34.982   4.081  -5.674  1.00  0.00         A
ATOM   2130  HN  SER   137      34.100   3.662  -5.746  1.00  0.00         A
ATOM   2131  CA  SER   137      35.412   4.613  -4.391  1.00  0.00         A
ATOM   2132  HA  SER   137      35.998   5.500  -4.584  1.00  0.00         A
ATOM   2133  CB  SER   137      34.196   4.994  -3.552  1.00  0.00         A
ATOM   2134  HB1 SER   137      33.753   5.893  -3.951  1.00  0.00         A
ATOM   2135  HB2 SER   137      34.509   5.167  -2.533  1.00  0.00         A
ATOM   2136  OG  SER   137      33.225   3.958  -3.565  1.00  0.00         A
ATOM   2137  HG  SER   137      33.671   3.105  -3.664  1.00  0.00         A
ATOM   2138  C   SER   137      36.280   3.603  -3.651  1.00  0.00         A
ATOM   2139  O   SER   137      35.776   2.728  -2.944  1.00  0.00         A
ATOM   2140  N   LYS   138      37.585   3.726  -3.824  1.00  0.00         A
ATOM   2141  HN  LYS   138      37.927   4.468  -4.370  1.00  0.00         A
ATOM   2142  CA  LYS   138      38.523   2.785  -3.230  1.00  0.00         A
ATOM   2143  HA  LYS   138      37.949   1.999  -2.774  1.00  0.00         A
ATOM   2144  CB  LYS   138      39.430   2.185  -4.309  1.00  0.00         A
ATOM   2145  HB1 LYS   138      40.060   1.435  -3.855  1.00  0.00         A
ATOM   2146  HB2 LYS   138      40.053   2.968  -4.713  1.00  0.00         A
ATOM   2147  CG  LYS   138      38.670   1.538  -5.461  1.00  0.00         A
ATOM   2148  HG1 LYS   138      39.383   1.139  -6.168  1.00  0.00         A
ATOM   2149  HG2 LYS   138      38.064   2.290  -5.944  1.00  0.00         A
ATOM   2150  CD  LYS   138      37.764   0.411  -4.984  1.00  0.00         A
ATOM   2151  HD1 LYS   138      37.089   0.797  -4.233  1.00  0.00         A
ATOM   2152  HD2 LYS   138      38.372  -0.372  -4.556  1.00  0.00         A
ATOM   2153  CE  LYS   138      36.949  -0.168  -6.129  1.00  0.00         A
ATOM   2154  HE1 LYS   138      37.626  -0.545  -6.881  1.00  0.00         A
ATOM   2155  HE2 LYS   138      36.342   0.617  -6.555  1.00  0.00         A
ATOM   2156  NZ  LYS   138      36.061  -1.271  -5.681  1.00  0.00         A
ATOM   2157  HZ1 LYS   138      35.397  -0.930  -4.960  1.00  0.00         A
ATOM   2158  HZ2 LYS   138      36.627  -2.045  -5.274  1.00  0.00         A
ATOM   2159  HZ3 LYS   138      35.517  -1.645  -6.486  1.00  0.00         A
ATOM   2160  C   LYS   138      39.357   3.459  -2.150  1.00  0.00         A
ATOM   2161  O   LYS   138      40.210   2.837  -1.520  1.00  0.00         A
ATOM   2162  N   THR   139      39.091   4.733  -1.927  1.00  0.00         A
ATOM   2163  HN  THR   139      38.404   5.179  -2.465  1.00  0.00         A
ATOM   2164  CA  THR   139      39.801   5.486  -0.904  1.00  0.00         A
ATOM   2165  HA  THR   139      40.689   4.938  -0.657  1.00  0.00         A
ATOM   2166  CB  THR   139      40.202   6.886  -1.417  1.00  0.00         A
ATOM   2167  HB  THR   139      39.339   7.534  -1.375  1.00  0.00         A
ATOM   2168  OG1 THR   139      40.650   6.782  -2.775  1.00  0.00         A
ATOM   2169  HG1 THR   139      41.484   6.296  -2.799  1.00  0.00         A
ATOM   2170  CG2 THR   139      41.314   7.491  -0.570  1.00  0.00         A
ATOM   2171 HG21 THR   139      41.560   8.473  -0.947  1.00  0.00         A
ATOM   2172 HG22 THR   139      42.189   6.859  -0.618  1.00  0.00         A
ATOM   2173 HG23 THR   139      40.984   7.571   0.455  1.00  0.00         A
ATOM   2174  C   THR   139      38.941   5.599   0.349  1.00  0.00         A
ATOM   2175  O   THR   139      39.257   6.315   1.299  1.00  0.00         A
ATOM   2176  N   LEU   140      37.861   4.843   0.341  1.00  0.00         A
ATOM   2177  HN  LEU   140      37.691   4.291  -0.447  1.00  0.00         A
ATOM   2178  CA  LEU   140      36.934   4.792   1.465  1.00  0.00         A
ATOM   2179  HA  LEU   140      36.660   5.801   1.728  1.00  0.00         A
ATOM   2180  CB  LEU   140      35.678   4.014   1.074  1.00  0.00         A
ATOM   2181  HB1 LEU   140      35.984   3.064   0.661  1.00  0.00         A
ATOM   2182  HB2 LEU   140      35.160   4.570   0.306  1.00  0.00         A
ATOM   2183  CG  LEU   140      34.698   3.744   2.217  1.00  0.00         A
ATOM   2184  HG  LEU   140      35.247   3.370   3.068  1.00  0.00         A
ATOM   2185  CD1 LEU   140      33.992   5.022   2.645  1.00  0.00         A
ATOM   2186 HD11 LEU   140      33.420   5.413   1.818  1.00  0.00         A
ATOM   2187 HD12 LEU   140      34.727   5.753   2.951  1.00  0.00         A
ATOM   2188 HD13 LEU   140      33.331   4.810   3.472  1.00  0.00         A
ATOM   2189  CD2 LEU   140      33.696   2.681   1.805  1.00  0.00         A
ATOM   2190 HD21 LEU   140      34.225   1.770   1.562  1.00  0.00         A
ATOM   2191 HD22 LEU   140      33.147   3.021   0.940  1.00  0.00         A
ATOM   2192 HD23 LEU   140      33.012   2.495   2.618  1.00  0.00         A
ATOM   2193  C   LEU   140      37.596   4.121   2.659  1.00  0.00         A
ATOM   2194  O   LEU   140      37.563   4.626   3.779  1.00  0.00         A
ATOM   2195  N   GLU   141      38.205   2.980   2.396  1.00  0.00         A
ATOM   2196  HN  GLU   141      38.200   2.639   1.477  1.00  0.00         A
ATOM   2197  CA  GLU   141      38.881   2.209   3.424  1.00  0.00         A
ATOM   2198  HA  GLU   141      38.581   2.594   4.375  1.00  0.00         A
ATOM   2199  CB  GLU   141      38.467   0.750   3.327  1.00  0.00         A
ATOM   2200  HB1 GLU   141      37.511   0.629   3.808  1.00  0.00         A
ATOM   2201  HB2 GLU   141      39.200   0.140   3.834  1.00  0.00         A
ATOM   2202  CG  GLU   141      38.348   0.275   1.899  1.00  0.00         A
ATOM   2203  HG1 GLU   141      39.235   0.570   1.373  1.00  0.00         A
ATOM   2204  HG2 GLU   141      37.489   0.752   1.448  1.00  0.00         A
ATOM   2205  CD  GLU   141      38.177  -1.221   1.791  1.00  0.00         A
ATOM   2206  OE1 GLU   141      39.196  -1.934   1.698  1.00  0.00         A
ATOM   2207  OE2 GLU   141      37.018  -1.687   1.795  1.00  0.00         A
ATOM   2208  C   GLU   141      40.387   2.357   3.292  1.00  0.00         A
ATOM   2209  O   GLU   141      41.159   1.522   3.759  1.00  0.00         A
ATOM   2210  N   ASP   142      40.791   3.436   2.649  1.00  0.00         A
ATOM   2211  HN  ASP   142      40.121   4.042   2.273  1.00  0.00         A
ATOM   2212  CA  ASP   142      42.203   3.743   2.490  1.00  0.00         A
ATOM   2213  HA  ASP   142      42.755   2.828   2.576  1.00  0.00         A
ATOM   2214  CB  ASP   142      42.463   4.374   1.125  1.00  0.00         A
ATOM   2215  HB1 ASP   142      42.000   5.349   1.093  1.00  0.00         A
ATOM   2216  HB2 ASP   142      42.028   3.749   0.361  1.00  0.00         A
ATOM   2217  CG  ASP   142      43.937   4.534   0.830  1.00  0.00         A
ATOM   2218  OD1 ASP   142      44.507   5.596   1.151  1.00  0.00         A
ATOM   2219  OD2 ASP   142      44.534   3.591   0.271  1.00  0.00         A
ATOM   2220  C   ASP   142      42.647   4.682   3.591  1.00  0.00         A
ATOM   2221  O   ASP   142      43.823   4.770   3.930  1.00  0.00         A
ATOM   2222  N   THR   143      41.675   5.348   4.176  1.00  0.00         A
ATOM   2223  HN  THR   143      40.755   5.186   3.890  1.00  0.00         A
ATOM   2224  CA  THR   143      41.925   6.307   5.234  1.00  0.00         A
ATOM   2225  HA  THR   143      42.901   6.738   5.067  1.00  0.00         A
ATOM   2226  CB  THR   143      40.896   7.424   5.191  1.00  0.00         A
ATOM   2227  HB  THR   143      40.942   7.961   6.121  1.00  0.00         A
ATOM   2228  OG1 THR   143      39.580   6.876   5.017  1.00  0.00         A
ATOM   2229  HG1 THR   143      38.982   7.573   4.716  1.00  0.00         A
ATOM   2230  CG2 THR   143      41.226   8.367   4.054  1.00  0.00         A
ATOM   2231 HG21 THR   143      42.213   8.776   4.207  1.00  0.00         A
ATOM   2232 HG22 THR   143      40.502   9.165   4.022  1.00  0.00         A
ATOM   2233 HG23 THR   143      41.206   7.818   3.125  1.00  0.00         A
ATOM   2234  C   THR   143      41.910   5.637   6.593  1.00  0.00         A
ATOM   2235  O   THR   143      41.528   6.220   7.609  1.00  0.00         A
ATOM   2236  N   LEU   144      42.326   4.397   6.580  1.00  0.00         A
ATOM   2237  HN  LEU   144      42.536   3.999   5.715  1.00  0.00         A
ATOM   2238  CA  LEU   144      42.488   3.611   7.792  1.00  0.00         A
ATOM   2239  HA  LEU   144      41.810   3.996   8.539  1.00  0.00         A
ATOM   2240  CB  LEU   144      42.170   2.137   7.525  1.00  0.00         A
ATOM   2241  HB1 LEU   144      42.304   1.590   8.446  1.00  0.00         A
ATOM   2242  HB2 LEU   144      42.878   1.765   6.799  1.00  0.00         A
ATOM   2243  CG  LEU   144      40.759   1.855   7.006  1.00  0.00         A
ATOM   2244  HG  LEU   144      40.627   2.353   6.056  1.00  0.00         A
ATOM   2245  CD1 LEU   144      40.565   0.364   6.788  1.00  0.00         A
ATOM   2246 HD11 LEU   144      40.741  -0.160   7.716  1.00  0.00         A
ATOM   2247 HD12 LEU   144      41.261   0.016   6.040  1.00  0.00         A
ATOM   2248 HD13 LEU   144      39.555   0.177   6.455  1.00  0.00         A
ATOM   2249  CD2 LEU   144      39.714   2.392   7.970  1.00  0.00         A
ATOM   2250 HD21 LEU   144      39.817   3.463   8.055  1.00  0.00         A
ATOM   2251 HD22 LEU   144      39.855   1.939   8.940  1.00  0.00         A
ATOM   2252 HD23 LEU   144      38.727   2.153   7.602  1.00  0.00         A
ATOM   2253  C   LEU   144      43.915   3.752   8.292  1.00  0.00         A
ATOM   2254  O   LEU   144      44.286   3.193   9.321  1.00  0.00         A
ATOM   2255  N   LYS   145      44.702   4.515   7.541  1.00  0.00         A
ATOM   2256  HN  LYS   145      44.322   4.938   6.742  1.00  0.00         A
ATOM   2257  CA  LYS   145      46.106   4.748   7.852  1.00  0.00         A
ATOM   2258  HA  LYS   145      46.559   3.801   8.073  1.00  0.00         A
ATOM   2259  CB  LYS   145      46.800   5.341   6.637  1.00  0.00         A
ATOM   2260  HB1 LYS   145      47.823   5.573   6.895  1.00  0.00         A
ATOM   2261  HB2 LYS   145      46.293   6.251   6.352  1.00  0.00         A
ATOM   2262  CG  LYS   145      46.810   4.406   5.446  1.00  0.00         A
ATOM   2263  HG1 LYS   145      45.860   3.895   5.390  1.00  0.00         A
ATOM   2264  HG2 LYS   145      47.605   3.685   5.569  1.00  0.00         A
ATOM   2265  CD  LYS   145      47.035   5.173   4.167  1.00  0.00         A
ATOM   2266  HD1 LYS   145      47.973   5.697   4.240  1.00  0.00         A
ATOM   2267  HD2 LYS   145      46.229   5.878   4.049  1.00  0.00         A
ATOM   2268  CE  LYS   145      47.060   4.262   2.960  1.00  0.00         A
ATOM   2269  HE1 LYS   145      46.154   3.680   2.959  1.00  0.00         A
ATOM   2270  HE2 LYS   145      47.914   3.606   3.032  1.00  0.00         A
ATOM   2271  NZ  LYS   145      47.141   5.031   1.690  1.00  0.00         A
ATOM   2272  HZ1 LYS   145      46.235   5.518   1.508  1.00  0.00         A
ATOM   2273  HZ2 LYS   145      47.343   4.394   0.895  1.00  0.00         A
ATOM   2274  HZ3 LYS   145      47.898   5.743   1.749  1.00  0.00         A
ATOM   2275  C   LYS   145      46.263   5.678   9.054  1.00  0.00         A
ATOM   2276  O   LYS   145      46.645   6.837   8.909  1.00  0.00         A
ATOM   2277  N   LEU   146      45.965   5.168  10.240  1.00  0.00         A
ATOM   2278  HN  LEU   146      45.661   4.236  10.298  1.00  0.00         A
ATOM   2279  CA  LEU   146      46.065   5.962  11.456  1.00  0.00         A
ATOM   2280  HA  LEU   146      45.970   6.997  11.178  1.00  0.00         A
ATOM   2281  CB  LEU   146      44.938   5.592  12.427  1.00  0.00         A
ATOM   2282  HB1 LEU   146      45.117   4.591  12.785  1.00  0.00         A
ATOM   2283  HB2 LEU   146      44.006   5.599  11.883  1.00  0.00         A
ATOM   2284  CG  LEU   146      44.790   6.511  13.641  1.00  0.00         A
ATOM   2285  HG  LEU   146      45.733   6.551  14.164  1.00  0.00         A
ATOM   2286  CD1 LEU   146      44.433   7.925  13.205  1.00  0.00         A
ATOM   2287 HD11 LEU   146      44.292   8.546  14.078  1.00  0.00         A
ATOM   2288 HD12 LEU   146      43.522   7.905  12.626  1.00  0.00         A
ATOM   2289 HD13 LEU   146      45.233   8.328  12.603  1.00  0.00         A
ATOM   2290  CD2 LEU   146      43.743   5.964  14.596  1.00  0.00         A
ATOM   2291 HD21 LEU   146      44.045   4.987  14.940  1.00  0.00         A
ATOM   2292 HD22 LEU   146      42.793   5.889  14.087  1.00  0.00         A
ATOM   2293 HD23 LEU   146      43.647   6.629  15.441  1.00  0.00         A
ATOM   2294  C   LEU   146      47.429   5.757  12.105  1.00  0.00         A
ATOM   2295  O   LEU   146      47.688   6.209  13.221  1.00  0.00         A
ATOM   2296  N   ASP   147      48.305   5.092  11.378  1.00  0.00         A
ATOM   2297  HN  ASP   147      48.043   4.782  10.493  1.00  0.00         A
ATOM   2298  CA  ASP   147      49.654   4.837  11.832  1.00  0.00         A
ATOM   2299  HA  ASP   147      49.946   5.661  12.466  1.00  0.00         A
ATOM   2300  CB  ASP   147      49.744   3.530  12.636  1.00  0.00         A
ATOM   2301  HB1 ASP   147      49.024   3.565  13.441  1.00  0.00         A
ATOM   2302  HB2 ASP   147      50.734   3.447  13.055  1.00  0.00         A
ATOM   2303  CG  ASP   147      49.476   2.286  11.810  1.00  0.00         A
ATOM   2304  OD1 ASP   147      48.295   1.916  11.653  1.00  0.00         A
ATOM   2305  OD2 ASP   147      50.446   1.661  11.333  1.00  0.00         A
ATOM   2306  C   ASP   147      50.585   4.796  10.635  1.00  0.00         A
ATOM   2307  O   ASP   147      50.289   4.158   9.623  1.00  0.00         A
ATOM   2308  N   ALA   148      51.681   5.526  10.748  1.00  0.00         A
ATOM   2309  HN  ALA   148      51.822   6.023  11.579  1.00  0.00         A
ATOM   2310  CA  ALA   148      52.674   5.632   9.688  1.00  0.00         A
ATOM   2311  HA  ALA   148      53.433   6.323  10.022  1.00  0.00         A
ATOM   2312  CB  ALA   148      53.346   4.292   9.431  1.00  0.00         A
ATOM   2313  HB1 ALA   148      53.768   3.920  10.353  1.00  0.00         A
ATOM   2314  HB2 ALA   148      54.132   4.422   8.702  1.00  0.00         A
ATOM   2315  HB3 ALA   148      52.618   3.589   9.056  1.00  0.00         A
ATOM   2316  C   ALA   148      52.054   6.186   8.413  1.00  0.00         A
ATOM   2317  O   ALA   148      52.300   5.688   7.313  1.00  0.00         A
ATOM   2318  N   ALA   149      51.245   7.226   8.570  1.00  0.00         A
ATOM   2319  HN  ALA   149      51.043   7.542   9.479  1.00  0.00         A
ATOM   2320  CA  ALA   149      50.645   7.907   7.431  1.00  0.00         A
ATOM   2321  HA  ALA   149      50.422   7.165   6.683  1.00  0.00         A
ATOM   2322  CB  ALA   149      49.349   8.589   7.842  1.00  0.00         A
ATOM   2323  HB1 ALA   149      48.652   7.849   8.209  1.00  0.00         A
ATOM   2324  HB2 ALA   149      48.921   9.094   6.989  1.00  0.00         A
ATOM   2325  HB3 ALA   149      49.553   9.307   8.621  1.00  0.00         A
ATOM   2326  C   ALA   149      51.632   8.911   6.851  1.00  0.00         A
ATOM   2327  O   ALA   149      51.333   9.646   5.909  1.00  0.00         A
ATOM   2328  N   GLN   150      52.816   8.913   7.435  1.00  0.00         A
ATOM   2329  HN  GLN   150      52.959   8.306   8.187  1.00  0.00         A
ATOM   2330  CA  GLN   150      53.913   9.764   7.003  1.00  0.00         A
ATOM   2331  HA  GLN   150      53.518  10.514   6.334  1.00  0.00         A
ATOM   2332  CB  GLN   150      54.543  10.447   8.220  1.00  0.00         A
ATOM   2333  HB1 GLN   150      53.814  11.108   8.665  1.00  0.00         A
ATOM   2334  HB2 GLN   150      55.391  11.030   7.892  1.00  0.00         A
ATOM   2335  CG  GLN   150      55.019   9.471   9.290  1.00  0.00         A
ATOM   2336  HG1 GLN   150      55.850   8.903   8.895  1.00  0.00         A
ATOM   2337  HG2 GLN   150      54.211   8.797   9.536  1.00  0.00         A
ATOM   2338  CD  GLN   150      55.472  10.172  10.556  1.00  0.00         A
ATOM   2339  OE1 GLN   150      55.965  11.303  10.517  1.00  0.00         A
ATOM   2340  NE2 GLN   150      55.303   9.513  11.688  1.00  0.00         A
ATOM   2341 HE21 GLN   150      54.899   8.618  11.649  1.00  0.00         A
ATOM   2342 HE22 GLN   150      55.590   9.940  12.523  1.00  0.00         A
ATOM   2343  C   GLN   150      54.947   8.922   6.262  1.00  0.00         A
ATOM   2344  O   GLN   150      56.157   9.066   6.457  1.00  0.00         A
ATOM   2345  N   GLU   151      54.456   8.050   5.398  1.00  0.00         A
ATOM   2346  HN  GLU   151      53.507   8.086   5.173  1.00  0.00         A
ATOM   2347  CA  GLU   151      55.294   7.076   4.732  1.00  0.00         A
ATOM   2348  HA  GLU   151      56.325   7.330   4.924  1.00  0.00         A
ATOM   2349  CB  GLU   151      55.004   5.674   5.285  1.00  0.00         A
ATOM   2350  HB1 GLU   151      54.120   5.289   4.797  1.00  0.00         A
ATOM   2351  HB2 GLU   151      54.807   5.755   6.344  1.00  0.00         A
ATOM   2352  CG  GLU   151      56.130   4.662   5.092  1.00  0.00         A
ATOM   2353  HG1 GLU   151      55.854   3.743   5.589  1.00  0.00         A
ATOM   2354  HG2 GLU   151      57.027   5.054   5.547  1.00  0.00         A
ATOM   2355  CD  GLU   151      56.432   4.351   3.638  1.00  0.00         A
ATOM   2356  OE1 GLU   151      55.542   3.816   2.940  1.00  0.00         A
ATOM   2357  OE2 GLU   151      57.566   4.627   3.193  1.00  0.00         A
ATOM   2358  C   GLU   151      55.036   7.121   3.235  1.00  0.00         A
ATOM   2359  O   GLU   151      53.981   6.692   2.758  1.00  0.00         A
ATOM   2360  N   VAL   152      55.983   7.684   2.515  1.00  0.00         A
ATOM   2361  HN  VAL   152      56.718   8.138   2.976  1.00  0.00         A
ATOM   2362  CA  VAL   152      55.966   7.663   1.065  1.00  0.00         A
ATOM   2363  HA  VAL   152      55.310   6.862   0.750  1.00  0.00         A
ATOM   2364  CB  VAL   152      55.441   8.992   0.472  1.00  0.00         A
ATOM   2365  HB  VAL   152      54.545   9.266   1.008  1.00  0.00         A
ATOM   2366  CG1 VAL   152      56.453  10.114   0.647  1.00  0.00         A
ATOM   2367 HG11 VAL   152      56.051  11.029   0.237  1.00  0.00         A
ATOM   2368 HG12 VAL   152      57.365   9.856   0.129  1.00  0.00         A
ATOM   2369 HG13 VAL   152      56.662  10.250   1.697  1.00  0.00         A
ATOM   2370  CG2 VAL   152      55.076   8.817  -0.995  1.00  0.00         A
ATOM   2371 HG21 VAL   152      55.945   8.486  -1.545  1.00  0.00         A
ATOM   2372 HG22 VAL   152      54.736   9.760  -1.395  1.00  0.00         A
ATOM   2373 HG23 VAL   152      54.291   8.082  -1.085  1.00  0.00         A
ATOM   2374  C   VAL   152      57.375   7.381   0.549  1.00  0.00         A
ATOM   2375  O   VAL   152      58.364   7.735   1.198  1.00  0.00         A
ATOM   2376  N   VAL   153      57.467   6.737  -0.598  1.00  0.00         A
ATOM   2377  HN  VAL   153      56.651   6.512  -1.087  1.00  0.00         A
ATOM   2378  CA  VAL   153      58.756   6.374  -1.161  1.00  0.00         A
ATOM   2379  HA  VAL   153      59.483   6.408  -0.362  1.00  0.00         A
ATOM   2380  CB  VAL   153      58.736   4.935  -1.735  1.00  0.00         A
ATOM   2381  HB  VAL   153      58.445   4.264  -0.940  1.00  0.00         A
ATOM   2382  CG1 VAL   153      57.713   4.800  -2.853  1.00  0.00         A
ATOM   2383 HG11 VAL   153      57.960   5.486  -3.651  1.00  0.00         A
ATOM   2384 HG12 VAL   153      56.730   5.031  -2.472  1.00  0.00         A
ATOM   2385 HG13 VAL   153      57.725   3.788  -3.231  1.00  0.00         A
ATOM   2386  CG2 VAL   153      60.119   4.517  -2.216  1.00  0.00         A
ATOM   2387 HG21 VAL   153      60.072   3.518  -2.623  1.00  0.00         A
ATOM   2388 HG22 VAL   153      60.810   4.536  -1.386  1.00  0.00         A
ATOM   2389 HG23 VAL   153      60.456   5.202  -2.980  1.00  0.00         A
ATOM   2390  C   VAL   153      59.175   7.370  -2.241  1.00  0.00         A
ATOM   2391  O   VAL   153      58.350   7.837  -3.032  1.00  0.00         A
ATOM   2392  N   ASP   154      60.451   7.718  -2.241  1.00  0.00         A
ATOM   2393  HN  ASP   154      61.040   7.375  -1.534  1.00  0.00         A
ATOM   2394  CA  ASP   154      61.010   8.583  -3.267  1.00  0.00         A
ATOM   2395  HA  ASP   154      60.191   9.072  -3.771  1.00  0.00         A
ATOM   2396  CB  ASP   154      61.931   9.644  -2.647  1.00  0.00         A
ATOM   2397  HB1 ASP   154      61.474  10.019  -1.742  1.00  0.00         A
ATOM   2398  HB2 ASP   154      62.048  10.458  -3.345  1.00  0.00         A
ATOM   2399  CG  ASP   154      63.307   9.114  -2.302  1.00  0.00         A
ATOM   2400  OD1 ASP   154      63.469   8.521  -1.215  1.00  0.00         A
ATOM   2401  OD2 ASP   154      64.234   9.296  -3.115  1.00  0.00         A
ATOM   2402  C   ASP   154      61.771   7.726  -4.275  1.00  0.00         A
ATOM   2403  O   ASP   154      62.379   6.717  -3.911  1.00  0.00         A
ATOM   2404  N   PRO   155      61.727   8.110  -5.562  1.00  0.00         A
ATOM   2405  CA  PRO   155      62.245   7.286  -6.665  1.00  0.00         A
ATOM   2406  HA  PRO   155      61.743   6.336  -6.701  1.00  0.00         A
ATOM   2407  CB  PRO   155      61.891   8.094  -7.918  1.00  0.00         A
ATOM   2408  HB1 PRO   155      60.978   7.711  -8.349  1.00  0.00         A
ATOM   2409  HB2 PRO   155      62.694   8.018  -8.637  1.00  0.00         A
ATOM   2410  CG  PRO   155      61.720   9.493  -7.438  1.00  0.00         A
ATOM   2411  HG1 PRO   155      61.027  10.020  -8.077  1.00  0.00         A
ATOM   2412  HG2 PRO   155      62.675   9.997  -7.422  1.00  0.00         A
ATOM   2413  CD  PRO   155      61.165   9.382  -6.049  1.00  0.00         A
ATOM   2414  HD1 PRO   155      60.088   9.342  -6.075  1.00  0.00         A
ATOM   2415  HD2 PRO   155      61.499  10.210  -5.441  1.00  0.00         A
ATOM   2416  C   PRO   155      63.749   7.042  -6.598  1.00  0.00         A
ATOM   2417  O   PRO   155      64.267   6.143  -7.262  1.00  0.00         A
ATOM   2418  N   ALA   156      64.447   7.840  -5.810  1.00  0.00         A
ATOM   2419  HN  ALA   156      63.981   8.536  -5.298  1.00  0.00         A
ATOM   2420  CA  ALA   156      65.888   7.695  -5.672  1.00  0.00         A
ATOM   2421  HA  ALA   156      66.260   7.240  -6.579  1.00  0.00         A
ATOM   2422  CB  ALA   156      66.549   9.052  -5.524  1.00  0.00         A
ATOM   2423  HB1 ALA   156      66.271   9.681  -6.357  1.00  0.00         A
ATOM   2424  HB2 ALA   156      67.622   8.929  -5.507  1.00  0.00         A
ATOM   2425  HB3 ALA   156      66.224   9.510  -4.602  1.00  0.00         A
ATOM   2426  C   ALA   156      66.245   6.797  -4.495  1.00  0.00         A
ATOM   2427  O   ALA   156      67.387   6.347  -4.366  1.00  0.00         A
ATOM   2428  N   LYS   157      65.247   6.546  -3.645  1.00  0.00         A
ATOM   2429  HN  LYS   157      64.359   6.921  -3.839  1.00  0.00         A
ATOM   2430  CA  LYS   157      65.416   5.752  -2.430  1.00  0.00         A
ATOM   2431  HA  LYS   157      64.456   5.718  -1.935  1.00  0.00         A
ATOM   2432  CB  LYS   157      65.855   4.314  -2.745  1.00  0.00         A
ATOM   2433  HB1 LYS   157      66.296   3.885  -1.858  1.00  0.00         A
ATOM   2434  HB2 LYS   157      66.599   4.345  -3.525  1.00  0.00         A
ATOM   2435  CG  LYS   157      64.723   3.402  -3.204  1.00  0.00         A
ATOM   2436  HG1 LYS   157      63.944   3.411  -2.455  1.00  0.00         A
ATOM   2437  HG2 LYS   157      65.107   2.399  -3.310  1.00  0.00         A
ATOM   2438  CD  LYS   157      64.133   3.844  -4.533  1.00  0.00         A
ATOM   2439  HD1 LYS   157      64.902   3.797  -5.290  1.00  0.00         A
ATOM   2440  HD2 LYS   157      63.781   4.860  -4.439  1.00  0.00         A
ATOM   2441  CE  LYS   157      62.973   2.959  -4.951  1.00  0.00         A
ATOM   2442  HE1 LYS   157      62.569   3.333  -5.880  1.00  0.00         A
ATOM   2443  HE2 LYS   157      62.212   3.002  -4.186  1.00  0.00         A
ATOM   2444  NZ  LYS   157      63.389   1.545  -5.139  1.00  0.00         A
ATOM   2445  HZ1 LYS   157      64.124   1.482  -5.869  1.00  0.00         A
ATOM   2446  HZ2 LYS   157      62.576   0.970  -5.434  1.00  0.00         A
ATOM   2447  HZ3 LYS   157      63.766   1.159  -4.248  1.00  0.00         A
ATOM   2448  C   LYS   157      66.409   6.419  -1.489  1.00  0.00         A
ATOM   2449  O   LYS   157      67.452   5.848  -1.161  1.00  0.00         A
ATOM   2450  N   GLN   158      66.055   7.632  -1.064  1.00  0.00         A
ATOM   2451  HN  GLN   158      65.199   8.009  -1.385  1.00  0.00         A
ATOM   2452  CA  GLN   158      66.868   8.440  -0.158  1.00  0.00         A
ATOM   2453  HA  GLN   158      66.259   9.279   0.149  1.00  0.00         A
ATOM   2454  CB  GLN   158      67.265   7.651   1.096  1.00  0.00         A
ATOM   2455  HB1 GLN   158      67.899   8.270   1.710  1.00  0.00         A
ATOM   2456  HB2 GLN   158      67.817   6.774   0.794  1.00  0.00         A
ATOM   2457  CG  GLN   158      66.075   7.201   1.934  1.00  0.00         A
ATOM   2458  HG1 GLN   158      65.481   6.514   1.349  1.00  0.00         A
ATOM   2459  HG2 GLN   158      65.480   8.066   2.183  1.00  0.00         A
ATOM   2460  CD  GLN   158      66.483   6.511   3.222  1.00  0.00         A
ATOM   2461  OE1 GLN   158      65.788   5.618   3.707  1.00  0.00         A
ATOM   2462  NE2 GLN   158      67.593   6.937   3.804  1.00  0.00         A
ATOM   2463 HE21 GLN   158      68.087   7.672   3.379  1.00  0.00         A
ATOM   2464 HE22 GLN   158      67.879   6.501   4.635  1.00  0.00         A
ATOM   2465  C   GLN   158      68.105   8.992  -0.861  1.00  0.00         A
ATOM   2466  O   GLN   158      68.875   8.257  -1.483  1.00  0.00         A
ATOM   2467  N   LEU   159      68.282  10.299  -0.759  1.00  0.00         A
ATOM   2468  HN  LEU   159      67.628  10.828  -0.252  1.00  0.00         A
ATOM   2469  CA  LEU   159      69.411  10.982  -1.375  1.00  0.00         A
ATOM   2470  HA  LEU   159      69.722  10.409  -2.235  1.00  0.00         A
ATOM   2471  CB  LEU   159      68.996  12.384  -1.828  1.00  0.00         A
ATOM   2472  HB1 LEU   159      69.856  12.865  -2.269  1.00  0.00         A
ATOM   2473  HB2 LEU   159      68.698  12.948  -0.955  1.00  0.00         A
ATOM   2474  CG  LEU   159      67.853  12.428  -2.841  1.00  0.00         A
ATOM   2475  HG  LEU   159      66.997  11.909  -2.435  1.00  0.00         A
ATOM   2476  CD1 LEU   159      67.443  13.863  -3.122  1.00  0.00         A
ATOM   2477 HD11 LEU   159      68.291  14.412  -3.503  1.00  0.00         A
ATOM   2478 HD12 LEU   159      67.097  14.324  -2.209  1.00  0.00         A
ATOM   2479 HD13 LEU   159      66.649  13.874  -3.854  1.00  0.00         A
ATOM   2480  CD2 LEU   159      68.259  11.735  -4.130  1.00  0.00         A
ATOM   2481 HD21 LEU   159      68.471  10.695  -3.928  1.00  0.00         A
ATOM   2482 HD22 LEU   159      69.141  12.210  -4.532  1.00  0.00         A
ATOM   2483 HD23 LEU   159      67.454  11.805  -4.847  1.00  0.00         A
ATOM   2484  C   LEU   159      70.575  11.082  -0.398  1.00  0.00         A
ATOM   2485  O   LEU   159      71.671  11.504  -0.772  1.00  0.00         A
ATOM   2486  N   LYS   160      70.312  10.701   0.851  1.00  0.00         A
ATOM   2487  HN  LYS   160      69.405  10.397   1.065  1.00  0.00         A
ATOM   2488  HA  LYS   160      70.826  10.379   2.820  1.00  0.00         A
ATOM   2489  CB  LYS   160      72.487   9.802   1.598  1.00  0.00         A
ATOM   2490  HB1 LYS   160      73.066  10.240   0.798  1.00  0.00         A
ATOM   2491  HB2 LYS   160      72.101   8.849   1.270  1.00  0.00         A
ATOM   2492  CG  LYS   160      73.412   9.563   2.782  1.00  0.00         A
ATOM   2493  HG1 LYS   160      72.886   8.975   3.521  1.00  0.00         A
ATOM   2494  HG2 LYS   160      73.684  10.515   3.208  1.00  0.00         A
ATOM   2495  CD  LYS   160      74.680   8.825   2.377  1.00  0.00         A
ATOM   2496  HD1 LYS   160      75.323   8.736   3.241  1.00  0.00         A
ATOM   2497  HD2 LYS   160      75.185   9.396   1.612  1.00  0.00         A
ATOM   2498  CE  LYS   160      74.386   7.435   1.835  1.00  0.00         A
ATOM   2499  HE1 LYS   160      73.779   7.529   0.947  1.00  0.00         A
ATOM   2500  HE2 LYS   160      73.844   6.877   2.584  1.00  0.00         A
ATOM   2501  NZ  LYS   160      75.634   6.701   1.493  1.00  0.00         A
ATOM   2502  HZ1 LYS   160      76.215   6.566   2.346  1.00  0.00         A
ATOM   2503  HZ2 LYS   160      76.187   7.238   0.795  1.00  0.00         A
ATOM   2504  HZ3 LYS   160      75.404   5.770   1.093  1.00  0.00         A
ATOM   2505  CA  LYS   160      71.307  10.730   1.920  1.00  0.00         A
ATOM   2506  C   LYS   160      71.794  12.159   2.157  1.00  0.00         A
ATOM   2507  OT1 LYS   160      71.056  12.932   2.803  1.00  0.00         A
ATOM   2508  OT2 LYS   160      72.901  12.510   1.693  1.00  0.00         A
END
