# Supplementary material for: The EJC disassembly factor PYM is an intrinsically disordered protein and forms a fuzzy complex with RNA
Source: Front Mol Biosci. 2023 Mar 30;10:1148653. doi: 10.3389/fmolb.2023.1148653 (PMC10098021; doi:10.3389/fmolb.2023.1148653)
Supplement: Supplementary file 2 [file DataSheet1.ZIP › PYM_structures/pym_9.pdb]

REMARK FILENAME="pym160_144_water.pdb"
REMARK ===============================================================
REMARK            overall,bonds,angles,improper,dihe,vdw,elec,noe,cdih,coup,sani,vean
REMARK energies: -4563.6, 35.9252, 177.889, 65.8681, 717.752, -250.387, -5467.37, 156.224, 0.494441, 0, 0, 0
REMARK ===============================================================
REMARK            bonds,angles,impropers,dihe,noe,cdih,coup,sani,vean
REMARK rms-dev.: 3.767501E-03,0.502578,1.17021,41.3077,4.042048E-02,0.429475,0, 0, 0
REMARK ===============================================================
REMARK               noe,cdih,coup,sani,vean
REMARK               >0.5,>5,>1,>0,>5
REMARK violations.: 1, 0, 0, 0, 0
REMARK ===============================================================
REMARK DATE:28-Oct-2020  00:58:50       created by user: dverma
REMARK VERSION:1.21
ATOM      1  HA1 GLY     1       8.929  11.150  15.618  1.00  0.00         A
ATOM      2  HA2 GLY     1       8.247  12.294  16.767  1.00  0.00         A
ATOM      3  C   GLY     1       6.983  10.646  16.311  1.00  0.00         A
ATOM      4  O   GLY     1       5.998  10.451  15.597  1.00  0.00         A
ATOM      5  N   GLY     1       7.568  12.520  14.795  1.00  0.00         A
ATOM      6  HT1 GLY     1       6.707  13.033  15.069  1.00  0.00         A
ATOM      7  HT2 GLY     1       7.358  11.933  13.964  1.00  0.00         A
ATOM      8  HT3 GLY     1       8.303  13.209  14.540  1.00  0.00         A
ATOM      9  CA  GLY     1       8.028  11.667  15.915  1.00  0.00         A
ATOM     10  N   ALA     2       7.191  10.000  17.452  1.00  0.00         A
ATOM     11  HN  ALA     2       7.986  10.218  17.986  1.00  0.00         A
ATOM     12  CA  ALA     2       6.269   8.984  17.940  1.00  0.00         A
ATOM     13  HA  ALA     2       6.036   8.319  17.120  1.00  0.00         A
ATOM     14  CB  ALA     2       6.921   8.169  19.046  1.00  0.00         A
ATOM     15  HB1 ALA     2       7.830   7.722  18.674  1.00  0.00         A
ATOM     16  HB2 ALA     2       6.243   7.392  19.368  1.00  0.00         A
ATOM     17  HB3 ALA     2       7.152   8.814  19.881  1.00  0.00         A
ATOM     18  C   ALA     2       4.980   9.623  18.439  1.00  0.00         A
ATOM     19  O   ALA     2       5.021  10.631  19.147  1.00  0.00         A
ATOM     20  N   MET     3       3.851   9.024  18.065  1.00  0.00         A
ATOM     21  HN  MET     3       3.911   8.199  17.538  1.00  0.00         A
ATOM     22  CA  MET     3       2.525   9.534  18.418  1.00  0.00         A
ATOM     23  HA  MET     3       1.800   8.828  18.041  1.00  0.00         A
ATOM     24  CB  MET     3       2.358   9.639  19.938  1.00  0.00         A
ATOM     25  HB1 MET     3       3.081  10.345  20.320  1.00  0.00         A
ATOM     26  HB2 MET     3       2.547   8.671  20.377  1.00  0.00         A
ATOM     27  CG  MET     3       0.974  10.096  20.367  1.00  0.00         A
ATOM     28  HG1 MET     3       0.791  11.079  19.959  1.00  0.00         A
ATOM     29  HG2 MET     3       0.943  10.143  21.445  1.00  0.00         A
ATOM     30  SD  MET     3      -0.328   8.984  19.801  1.00  0.00         A
ATOM     31  CE  MET     3      -1.780   9.823  20.430  1.00  0.00         A
ATOM     32  HE1 MET     3      -1.851  10.805  19.985  1.00  0.00         A
ATOM     33  HE2 MET     3      -1.703   9.920  21.503  1.00  0.00         A
ATOM     34  HE3 MET     3      -2.662   9.251  20.182  1.00  0.00         A
ATOM     35  C   MET     3       2.261  10.887  17.757  1.00  0.00         A
ATOM     36  O   MET     3       2.839  11.907  18.133  1.00  0.00         A
ATOM     37  N   GLY     4       1.381  10.886  16.769  1.00  0.00         A
ATOM     38  HN  GLY     4       0.924  10.049  16.533  1.00  0.00         A
ATOM     39  CA  GLY     4       1.082  12.100  16.042  1.00  0.00         A
ATOM     40  HA1 GLY     4       1.601  12.926  16.506  1.00  0.00         A
ATOM     41  HA2 GLY     4       0.019  12.282  16.086  1.00  0.00         A
ATOM     42  C   GLY     4       1.507  12.004  14.594  1.00  0.00         A
ATOM     43  O   GLY     4       0.704  11.658  13.727  1.00  0.00         A
ATOM     44  N   MET     5       2.776  12.279  14.331  1.00  0.00         A
ATOM     45  HN  MET     5       3.375  12.534  15.067  1.00  0.00         A
ATOM     46  CA  MET     5       3.307  12.204  12.975  1.00  0.00         A
ATOM     47  HA  MET     5       2.481  12.327  12.290  1.00  0.00         A
ATOM     48  CB  MET     5       4.330  13.316  12.727  1.00  0.00         A
ATOM     49  HB1 MET     5       4.782  13.164  11.759  1.00  0.00         A
ATOM     50  HB2 MET     5       5.096  13.257  13.485  1.00  0.00         A
ATOM     51  CG  MET     5       3.731  14.712  12.761  1.00  0.00         A
ATOM     52  HG1 MET     5       4.512  15.428  12.553  1.00  0.00         A
ATOM     53  HG2 MET     5       3.333  14.894  13.748  1.00  0.00         A
ATOM     54  SD  MET     5       2.406  14.932  11.554  1.00  0.00         A
ATOM     55  CE  MET     5       3.281  14.634  10.019  1.00  0.00         A
ATOM     56  HE1 MET     5       3.677  13.628  10.019  1.00  0.00         A
ATOM     57  HE2 MET     5       4.092  15.340   9.924  1.00  0.00         A
ATOM     58  HE3 MET     5       2.601  14.752   9.189  1.00  0.00         A
ATOM     59  C   MET     5       3.943  10.844  12.731  1.00  0.00         A
ATOM     60  O   MET     5       5.062  10.743  12.231  1.00  0.00         A
ATOM     61  N   SER     6       3.222   9.799  13.096  1.00  0.00         A
ATOM     62  HN  SER     6       2.334   9.945  13.486  1.00  0.00         A
ATOM     63  CA  SER     6       3.702   8.443  12.921  1.00  0.00         A
ATOM     64  HA  SER     6       4.490   8.461  12.184  1.00  0.00         A
ATOM     65  CB  SER     6       4.260   7.902  14.244  1.00  0.00         A
ATOM     66  HB1 SER     6       3.440   7.663  14.905  1.00  0.00         A
ATOM     67  HB2 SER     6       4.883   8.654  14.704  1.00  0.00         A
ATOM     68  OG  SER     6       5.036   6.731  14.039  1.00  0.00         A
ATOM     69  HG  SER     6       5.826   6.959  13.533  1.00  0.00         A
ATOM     70  C   SER     6       2.563   7.569  12.407  1.00  0.00         A
ATOM     71  O   SER     6       2.338   6.455  12.885  1.00  0.00         A
ATOM     72  N   THR     7       1.833   8.099  11.441  1.00  0.00         A
ATOM     73  HN  THR     7       2.060   8.994  11.106  1.00  0.00         A
ATOM     74  CA  THR     7       0.710   7.395  10.852  1.00  0.00         A
ATOM     75  HA  THR     7       0.390   6.621  11.533  1.00  0.00         A
ATOM     76  CB  THR     7      -0.462   8.365  10.610  1.00  0.00         A
ATOM     77  HB  THR     7      -0.234   8.973   9.748  1.00  0.00         A
ATOM     78  OG1 THR     7      -0.630   9.218  11.752  1.00  0.00         A
ATOM     79  HG1 THR     7      -0.256  10.087  11.553  1.00  0.00         A
ATOM     80  CG2 THR     7      -1.755   7.608  10.343  1.00  0.00         A
ATOM     81 HG21 THR     7      -1.997   6.996  11.198  1.00  0.00         A
ATOM     82 HG22 THR     7      -1.631   6.979   9.473  1.00  0.00         A
ATOM     83 HG23 THR     7      -2.554   8.313  10.166  1.00  0.00         A
ATOM     84  C   THR     7       1.124   6.770   9.527  1.00  0.00         A
ATOM     85  O   THR     7       1.894   7.361   8.770  1.00  0.00         A
ATOM     86  N   TYR     8       0.640   5.570   9.252  1.00  0.00         A
ATOM     87  HN  TYR     8       0.092   5.103   9.917  1.00  0.00         A
ATOM     88  CA  TYR     8       0.904   4.944   7.971  1.00  0.00         A
ATOM     89  HA  TYR     8       1.943   5.117   7.735  1.00  0.00         A
ATOM     90  CB  TYR     8       0.653   3.432   8.023  1.00  0.00         A
ATOM     91  HB1 TYR     8       1.257   3.007   8.811  1.00  0.00         A
ATOM     92  HB2 TYR     8       0.951   2.997   7.081  1.00  0.00         A
ATOM     93  CG  TYR     8      -0.782   3.031   8.273  1.00  0.00         A
ATOM     94  CD1 TYR     8      -1.273   2.899   9.564  1.00  0.00         A
ATOM     95  HD1 TYR     8      -0.620   3.106  10.398  1.00  0.00         A
ATOM     96  CD2 TYR     8      -1.637   2.763   7.214  1.00  0.00         A
ATOM     97  HD2 TYR     8      -1.267   2.865   6.204  1.00  0.00         A
ATOM     98  CE1 TYR     8      -2.577   2.506   9.792  1.00  0.00         A
ATOM     99  HE1 TYR     8      -2.943   2.408  10.803  1.00  0.00         A
ATOM    100  CE2 TYR     8      -2.943   2.377   7.433  1.00  0.00         A
ATOM    101  HE2 TYR     8      -3.594   2.175   6.596  1.00  0.00         A
ATOM    102  CZ  TYR     8      -3.408   2.248   8.724  1.00  0.00         A
ATOM    103  OH  TYR     8      -4.703   1.845   8.946  1.00  0.00         A
ATOM    104  HH  TYR     8      -4.887   1.060   8.411  1.00  0.00         A
ATOM    105  C   TYR     8       0.051   5.604   6.897  1.00  0.00         A
ATOM    106  O   TYR     8      -1.060   6.052   7.179  1.00  0.00         A
ATOM    107  N   LEU     9       0.605   5.695   5.685  1.00  0.00         A
ATOM    108  HN  LEU     9       1.491   5.322   5.548  1.00  0.00         A
ATOM    109  CA  LEU     9      -0.039   6.346   4.551  1.00  0.00         A
ATOM    110  HA  LEU     9       0.507   6.053   3.665  1.00  0.00         A
ATOM    111  CB  LEU     9      -1.496   5.898   4.396  1.00  0.00         A
ATOM    112  HB1 LEU     9      -2.064   6.288   5.227  1.00  0.00         A
ATOM    113  HB2 LEU     9      -1.526   4.818   4.433  1.00  0.00         A
ATOM    114  CG  LEU     9      -2.161   6.355   3.107  1.00  0.00         A
ATOM    115  HG  LEU     9      -1.884   7.381   2.938  1.00  0.00         A
ATOM    116  CD1 LEU     9      -1.663   5.542   1.923  1.00  0.00         A
ATOM    117 HD11 LEU     9      -1.873   4.497   2.092  1.00  0.00         A
ATOM    118 HD12 LEU     9      -0.599   5.683   1.810  1.00  0.00         A
ATOM    119 HD13 LEU     9      -2.169   5.869   1.027  1.00  0.00         A
ATOM    120  CD2 LEU     9      -3.674   6.276   3.216  1.00  0.00         A
ATOM    121 HD21 LEU     9      -3.967   5.256   3.414  1.00  0.00         A
ATOM    122 HD22 LEU     9      -4.118   6.604   2.287  1.00  0.00         A
ATOM    123 HD23 LEU     9      -4.011   6.912   4.021  1.00  0.00         A
ATOM    124  C   LEU     9       0.058   7.869   4.683  1.00  0.00         A
ATOM    125  O   LEU     9      -0.370   8.616   3.800  1.00  0.00         A
ATOM    126  N   GLN    10       0.652   8.323   5.779  1.00  0.00         A
ATOM    127  HN  GLN    10       0.945   7.685   6.462  1.00  0.00         A
ATOM    128  CA  GLN    10       0.886   9.741   5.993  1.00  0.00         A
ATOM    129  HA  GLN    10       0.111  10.287   5.475  1.00  0.00         A
ATOM    130  CB  GLN    10       0.823  10.068   7.488  1.00  0.00         A
ATOM    131  HB1 GLN    10       1.653   9.595   7.981  1.00  0.00         A
ATOM    132  HB2 GLN    10      -0.096   9.671   7.889  1.00  0.00         A
ATOM    133  CG  GLN    10       0.872  11.549   7.803  1.00  0.00         A
ATOM    134  HG1 GLN    10       0.077  12.036   7.270  1.00  0.00         A
ATOM    135  HG2 GLN    10       1.821  11.944   7.473  1.00  0.00         A
ATOM    136  CD  GLN    10       0.715  11.838   9.284  1.00  0.00         A
ATOM    137  OE1 GLN    10       1.105  11.037  10.138  1.00  0.00         A
ATOM    138  NE2 GLN    10       0.140  12.986   9.599  1.00  0.00         A
ATOM    139 HE21 GLN    10      -0.148  13.575   8.869  1.00  0.00         A
ATOM    140 HE22 GLN    10       0.025  13.203  10.548  1.00  0.00         A
ATOM    141  C   GLN    10       2.241  10.117   5.397  1.00  0.00         A
ATOM    142  O   GLN    10       3.198  10.434   6.109  1.00  0.00         A
ATOM    143  N   SER    11       2.304  10.054   4.074  1.00  0.00         A
ATOM    144  HN  SER    11       1.484   9.853   3.573  1.00  0.00         A
ATOM    145  CA  SER    11       3.535  10.267   3.332  1.00  0.00         A
ATOM    146  HA  SER    11       4.217   9.470   3.584  1.00  0.00         A
ATOM    147  CB  SER    11       3.228  10.200   1.841  1.00  0.00         A
ATOM    148  HB1 SER    11       4.151  10.162   1.285  1.00  0.00         A
ATOM    149  HB2 SER    11       2.666  11.075   1.550  1.00  0.00         A
ATOM    150  OG  SER    11       2.463   9.040   1.541  1.00  0.00         A
ATOM    151  HG  SER    11       2.894   8.264   1.924  1.00  0.00         A
ATOM    152  C   SER    11       4.187  11.603   3.687  1.00  0.00         A
ATOM    153  O   SER    11       3.564  12.664   3.586  1.00  0.00         A
ATOM    154  N   SER    12       5.437  11.534   4.124  1.00  0.00         A
ATOM    155  HN  SER    12       5.875  10.653   4.184  1.00  0.00         A
ATOM    156  CA  SER    12       6.184  12.714   4.514  1.00  0.00         A
ATOM    157  HA  SER    12       5.619  13.585   4.216  1.00  0.00         A
ATOM    158  CB  SER    12       6.375  12.731   6.033  1.00  0.00         A
ATOM    159  HB1 SER    12       6.807  13.676   6.328  1.00  0.00         A
ATOM    160  HB2 SER    12       7.036  11.928   6.319  1.00  0.00         A
ATOM    161  OG  SER    12       5.134  12.565   6.707  1.00  0.00         A
ATOM    162  HG  SER    12       4.715  11.744   6.411  1.00  0.00         A
ATOM    163  C   SER    12       7.540  12.734   3.813  1.00  0.00         A
ATOM    164  O   SER    12       8.442  11.975   4.177  1.00  0.00         A
ATOM    165  N   GLU    13       7.657  13.590   2.795  1.00  0.00         A
ATOM    166  HN  GLU    13       6.877  14.129   2.546  1.00  0.00         A
ATOM    167  CA  GLU    13       8.892  13.767   2.028  1.00  0.00         A
ATOM    168  HA  GLU    13       8.736  14.601   1.361  1.00  0.00         A
ATOM    169  CB  GLU    13      10.071  14.099   2.949  1.00  0.00         A
ATOM    170  HB1 GLU    13      10.950  14.247   2.343  1.00  0.00         A
ATOM    171  HB2 GLU    13      10.240  13.265   3.615  1.00  0.00         A
ATOM    172  CG  GLU    13       9.860  15.346   3.792  1.00  0.00         A
ATOM    173  HG1 GLU    13      10.751  15.527   4.375  1.00  0.00         A
ATOM    174  HG2 GLU    13       9.024  15.180   4.456  1.00  0.00         A
ATOM    175  CD  GLU    13       9.573  16.570   2.952  1.00  0.00         A
ATOM    176  OE1 GLU    13       8.396  16.981   2.876  1.00  0.00         A
ATOM    177  OE2 GLU    13      10.525  17.122   2.358  1.00  0.00         A
ATOM    178  C   GLU    13       9.215  12.535   1.181  1.00  0.00         A
ATOM    179  O   GLU    13       9.026  12.539  -0.037  1.00  0.00         A
ATOM    180  N   GLY    14       9.684  11.481   1.828  1.00  0.00         A
ATOM    181  HN  GLY    14       9.747  11.511   2.809  1.00  0.00         A
ATOM    182  CA  GLY    14      10.080  10.283   1.119  1.00  0.00         A
ATOM    183  HA1 GLY    14      10.865  10.528   0.421  1.00  0.00         A
ATOM    184  HA2 GLY    14       9.230   9.899   0.573  1.00  0.00         A
ATOM    185  C   GLY    14      10.579   9.217   2.066  1.00  0.00         A
ATOM    186  O   GLY    14      10.208   8.052   1.939  1.00  0.00         A
ATOM    187  N   LYS    15      11.420   9.637   3.014  1.00  0.00         A
ATOM    188  HN  LYS    15      11.712  10.572   2.997  1.00  0.00         A
ATOM    189  CA  LYS    15      11.942   8.763   4.068  1.00  0.00         A
ATOM    190  HA  LYS    15      12.533   9.379   4.727  1.00  0.00         A
ATOM    191  CB  LYS    15      10.798   8.147   4.882  1.00  0.00         A
ATOM    192  HB1 LYS    15      11.202   7.379   5.526  1.00  0.00         A
ATOM    193  HB2 LYS    15      10.092   7.697   4.201  1.00  0.00         A
ATOM    194  CG  LYS    15      10.052   9.152   5.746  1.00  0.00         A
ATOM    195  HG1 LYS    15       9.242   8.648   6.250  1.00  0.00         A
ATOM    196  HG2 LYS    15       9.657   9.933   5.113  1.00  0.00         A
ATOM    197  CD  LYS    15      10.973   9.774   6.783  1.00  0.00         A
ATOM    198  HD1 LYS    15      11.735  10.347   6.275  1.00  0.00         A
ATOM    199  HD2 LYS    15      11.437   8.986   7.355  1.00  0.00         A
ATOM    200  CE  LYS    15      10.221  10.691   7.732  1.00  0.00         A
ATOM    201  HE1 LYS    15       9.416  10.135   8.188  1.00  0.00         A
ATOM    202  HE2 LYS    15       9.815  11.518   7.169  1.00  0.00         A
ATOM    203  NZ  LYS    15      11.110  11.221   8.799  1.00  0.00         A
ATOM    204  HZ1 LYS    15      11.521  10.436   9.345  1.00  0.00         A
ATOM    205  HZ2 LYS    15      10.569  11.829   9.448  1.00  0.00         A
ATOM    206  HZ3 LYS    15      11.881  11.780   8.382  1.00  0.00         A
ATOM    207  C   LYS    15      12.845   7.667   3.511  1.00  0.00         A
ATOM    208  O   LYS    15      12.379   6.710   2.891  1.00  0.00         A
ATOM    209  N   PHE    16      14.146   7.809   3.741  1.00  0.00         A
ATOM    210  HN  PHE    16      14.468   8.612   4.203  1.00  0.00         A
ATOM    211  CA  PHE    16      15.100   6.793   3.325  1.00  0.00         A
ATOM    212  HA  PHE    16      14.943   6.615   2.269  1.00  0.00         A
ATOM    213  CB  PHE    16      16.551   7.266   3.532  1.00  0.00         A
ATOM    214  HB1 PHE    16      16.757   8.064   2.834  1.00  0.00         A
ATOM    215  HB2 PHE    16      17.217   6.443   3.325  1.00  0.00         A
ATOM    216  CG  PHE    16      16.872   7.772   4.916  1.00  0.00         A
ATOM    217  CD1 PHE    16      16.941   9.132   5.168  1.00  0.00         A
ATOM    218  HD1 PHE    16      16.749   9.829   4.366  1.00  0.00         A
ATOM    219  CD2 PHE    16      17.121   6.892   5.958  1.00  0.00         A
ATOM    220  HD2 PHE    16      17.070   5.828   5.775  1.00  0.00         A
ATOM    221  CE1 PHE    16      17.250   9.603   6.431  1.00  0.00         A
ATOM    222  HE1 PHE    16      17.301  10.666   6.613  1.00  0.00         A
ATOM    223  CE2 PHE    16      17.427   7.357   7.221  1.00  0.00         A
ATOM    224  HE2 PHE    16      17.616   6.659   8.022  1.00  0.00         A
ATOM    225  CZ  PHE    16      17.491   8.715   7.458  1.00  0.00         A
ATOM    226  HZ  PHE    16      17.733   9.081   8.445  1.00  0.00         A
ATOM    227  C   PHE    16      14.841   5.488   4.072  1.00  0.00         A
ATOM    228  O   PHE    16      14.536   5.491   5.269  1.00  0.00         A
ATOM    229  N   ILE    17      14.926   4.380   3.353  1.00  0.00         A
ATOM    230  HN  ILE    17      15.151   4.442   2.400  1.00  0.00         A
ATOM    231  CA  ILE    17      14.684   3.071   3.939  1.00  0.00         A
ATOM    232  HA  ILE    17      14.169   3.214   4.878  1.00  0.00         A
ATOM    233  CB  ILE    17      13.793   2.197   3.026  1.00  0.00         A
ATOM    234  HB  ILE    17      14.335   2.012   2.113  1.00  0.00         A
ATOM    235  CG1 ILE    17      12.480   2.918   2.690  1.00  0.00         A
ATOM    236 HG11 ILE    17      11.893   2.292   2.033  1.00  0.00         A
ATOM    237 HG12 ILE    17      12.707   3.845   2.185  1.00  0.00         A
ATOM    238  CG2 ILE    17      13.509   0.850   3.683  1.00  0.00         A
ATOM    239 HG21 ILE    17      12.893   0.253   3.027  1.00  0.00         A
ATOM    240 HG22 ILE    17      12.991   1.008   4.618  1.00  0.00         A
ATOM    241 HG23 ILE    17      14.441   0.337   3.869  1.00  0.00         A
ATOM    242  CD1 ILE    17      11.629   3.250   3.900  1.00  0.00         A
ATOM    243 HD11 ILE    17      11.382   2.341   4.427  1.00  0.00         A
ATOM    244 HD12 ILE    17      10.720   3.738   3.579  1.00  0.00         A
ATOM    245 HD13 ILE    17      12.177   3.909   4.557  1.00  0.00         A
ATOM    246  C   ILE    17      16.001   2.343   4.197  1.00  0.00         A
ATOM    247  O   ILE    17      16.683   1.925   3.259  1.00  0.00         A
ATOM    248  N   PRO    18      16.391   2.197   5.470  1.00  0.00         A
ATOM    249  CA  PRO    18      17.568   1.438   5.849  1.00  0.00         A
ATOM    250  HA  PRO    18      18.395   1.620   5.178  1.00  0.00         A
ATOM    251  CB  PRO    18      17.907   1.954   7.259  1.00  0.00         A
ATOM    252  HB1 PRO    18      18.899   2.381   7.256  1.00  0.00         A
ATOM    253  HB2 PRO    18      17.870   1.134   7.959  1.00  0.00         A
ATOM    254  CG  PRO    18      16.872   2.989   7.581  1.00  0.00         A
ATOM    255  HG1 PRO    18      17.280   3.977   7.421  1.00  0.00         A
ATOM    256  HG2 PRO    18      16.550   2.878   8.605  1.00  0.00         A
ATOM    257  CD  PRO    18      15.723   2.743   6.646  1.00  0.00         A
ATOM    258  HD1 PRO    18      15.214   3.665   6.413  1.00  0.00         A
ATOM    259  HD2 PRO    18      15.042   2.020   7.067  1.00  0.00         A
ATOM    260  C   PRO    18      17.252  -0.049   5.882  1.00  0.00         A
ATOM    261  O   PRO    18      16.342  -0.491   6.590  1.00  0.00         A
ATOM    262  N   ALA    19      17.990  -0.816   5.106  1.00  0.00         A
ATOM    263  HN  ALA    19      18.705  -0.412   4.579  1.00  0.00         A
ATOM    264  CA  ALA    19      17.747  -2.245   5.015  1.00  0.00         A
ATOM    265  HA  ALA    19      16.978  -2.484   5.725  1.00  0.00         A
ATOM    266  CB  ALA    19      17.241  -2.609   3.628  1.00  0.00         A
ATOM    267  HB1 ALA    19      16.335  -2.060   3.418  1.00  0.00         A
ATOM    268  HB2 ALA    19      17.037  -3.668   3.586  1.00  0.00         A
ATOM    269  HB3 ALA    19      17.991  -2.358   2.895  1.00  0.00         A
ATOM    270  C   ALA    19      18.987  -3.045   5.369  1.00  0.00         A
ATOM    271  O   ALA    19      18.975  -4.276   5.330  1.00  0.00         A
ATOM    272  N   THR    20      20.043  -2.321   5.720  1.00  0.00         A
ATOM    273  HN  THR    20      19.968  -1.348   5.683  1.00  0.00         A
ATOM    274  CA  THR    20      21.307  -2.914   6.159  1.00  0.00         A
ATOM    275  HA  THR    20      21.928  -2.114   6.532  1.00  0.00         A
ATOM    276  CB  THR    20      21.086  -3.918   7.310  1.00  0.00         A
ATOM    277  HB  THR    20      20.549  -4.771   6.924  1.00  0.00         A
ATOM    278  OG1 THR    20      20.310  -3.301   8.347  1.00  0.00         A
ATOM    279  HG1 THR    20      19.432  -3.699   8.370  1.00  0.00         A
ATOM    280  CG2 THR    20      22.413  -4.394   7.887  1.00  0.00         A
ATOM    281 HG21 THR    20      22.960  -3.548   8.276  1.00  0.00         A
ATOM    282 HG22 THR    20      22.993  -4.872   7.110  1.00  0.00         A
ATOM    283 HG23 THR    20      22.227  -5.100   8.683  1.00  0.00         A
ATOM    284  C   THR    20      22.041  -3.602   5.008  1.00  0.00         A
ATOM    285  O   THR    20      21.473  -4.420   4.295  1.00  0.00         A
ATOM    286  N   LYS    21      23.304  -3.246   4.830  1.00  0.00         A
ATOM    287  HN  LYS    21      23.683  -2.550   5.405  1.00  0.00         A
ATOM    288  CA  LYS    21      24.143  -3.852   3.800  1.00  0.00         A
ATOM    289  HA  LYS    21      23.676  -3.663   2.844  1.00  0.00         A
ATOM    290  CB  LYS    21      25.529  -3.203   3.806  1.00  0.00         A
ATOM    291  HB1 LYS    21      25.454  -2.218   3.370  1.00  0.00         A
ATOM    292  HB2 LYS    21      26.197  -3.803   3.204  1.00  0.00         A
ATOM    293  CG  LYS    21      26.127  -3.067   5.195  1.00  0.00         A
ATOM    294  HG1 LYS    21      26.970  -3.737   5.283  1.00  0.00         A
ATOM    295  HG2 LYS    21      25.378  -3.329   5.928  1.00  0.00         A
ATOM    296  CD  LYS    21      26.594  -1.647   5.453  1.00  0.00         A
ATOM    297  HD1 LYS    21      25.783  -0.968   5.218  1.00  0.00         A
ATOM    298  HD2 LYS    21      27.440  -1.436   4.816  1.00  0.00         A
ATOM    299  CE  LYS    21      27.005  -1.450   6.903  1.00  0.00         A
ATOM    300  HE1 LYS    21      26.145  -1.622   7.532  1.00  0.00         A
ATOM    301  HE2 LYS    21      27.347  -0.434   7.032  1.00  0.00         A
ATOM    302  NZ  LYS    21      28.093  -2.379   7.305  1.00  0.00         A
ATOM    303  HZ1 LYS    21      27.772  -3.365   7.223  1.00  0.00         A
ATOM    304  HZ2 LYS    21      28.373  -2.200   8.288  1.00  0.00         A
ATOM    305  HZ3 LYS    21      28.923  -2.247   6.693  1.00  0.00         A
ATOM    306  C   LYS    21      24.251  -5.362   4.001  1.00  0.00         A
ATOM    307  O   LYS    21      24.876  -5.838   4.950  1.00  0.00         A
ATOM    308  N   ARG    22      23.607  -6.104   3.116  1.00  0.00         A
ATOM    309  HN  ARG    22      23.113  -5.658   2.389  1.00  0.00         A
ATOM    310  CA  ARG    22      23.591  -7.556   3.173  1.00  0.00         A
ATOM    311  HA  ARG    22      24.197  -7.872   4.007  1.00  0.00         A
ATOM    312  CB  ARG    22      22.153  -8.059   3.364  1.00  0.00         A
ATOM    313  HB1 ARG    22      22.163  -9.138   3.368  1.00  0.00         A
ATOM    314  HB2 ARG    22      21.553  -7.723   2.538  1.00  0.00         A
ATOM    315  CG  ARG    22      21.486  -7.589   4.647  1.00  0.00         A
ATOM    316  HG1 ARG    22      20.429  -7.805   4.591  1.00  0.00         A
ATOM    317  HG2 ARG    22      21.633  -6.524   4.749  1.00  0.00         A
ATOM    318  CD  ARG    22      22.067  -8.283   5.864  1.00  0.00         A
ATOM    319  HD1 ARG    22      22.058  -9.345   5.680  1.00  0.00         A
ATOM    320  HD2 ARG    22      21.451  -8.060   6.721  1.00  0.00         A
ATOM    321  NE  ARG    22      23.440  -7.863   6.142  1.00  0.00         A
ATOM    322  HE  ARG    22      23.738  -7.004   5.755  1.00  0.00         A
ATOM    323  CZ  ARG    22      24.302  -8.565   6.873  1.00  0.00         A
ATOM    324  NH1 ARG    22      23.944  -9.730   7.397  1.00  0.00         A
ATOM    325 HH11 ARG    22      23.021 -10.089   7.246  1.00  0.00         A
ATOM    326 HH12 ARG    22      24.598 -10.260   7.943  1.00  0.00         A
ATOM    327  NH2 ARG    22      25.529  -8.104   7.067  1.00  0.00         A
ATOM    328 HH21 ARG    22      25.807  -7.228   6.665  1.00  0.00         A
ATOM    329 HH22 ARG    22      26.186  -8.632   7.612  1.00  0.00         A
ATOM    330  C   ARG    22      24.173  -8.128   1.888  1.00  0.00         A
ATOM    331  O   ARG    22      24.190  -7.452   0.857  1.00  0.00         A
ATOM    332  N   PRO    23      24.675  -9.374   1.938  1.00  0.00         A
ATOM    333  CA  PRO    23      25.229 -10.058   0.763  1.00  0.00         A
ATOM    334  HA  PRO    23      25.984  -9.458   0.280  1.00  0.00         A
ATOM    335  CB  PRO    23      25.869 -11.318   1.354  1.00  0.00         A
ATOM    336  HB1 PRO    23      26.917 -11.141   1.539  1.00  0.00         A
ATOM    337  HB2 PRO    23      25.754 -12.140   0.663  1.00  0.00         A
ATOM    338  CG  PRO    23      25.129 -11.564   2.621  1.00  0.00         A
ATOM    339  HG1 PRO    23      25.764 -12.083   3.323  1.00  0.00         A
ATOM    340  HG2 PRO    23      24.239 -12.140   2.419  1.00  0.00         A
ATOM    341  CD  PRO    23      24.763 -10.209   3.153  1.00  0.00         A
ATOM    342  HD1 PRO    23      25.532  -9.844   3.815  1.00  0.00         A
ATOM    343  HD2 PRO    23      23.812 -10.250   3.664  1.00  0.00         A
ATOM    344  C   PRO    23      24.151 -10.437  -0.252  1.00  0.00         A
ATOM    345  O   PRO    23      23.877 -11.620  -0.474  1.00  0.00         A
ATOM    346  N   ASP    24      23.540  -9.426  -0.858  1.00  0.00         A
ATOM    347  HN  ASP    24      23.822  -8.506  -0.649  1.00  0.00         A
ATOM    348  CA  ASP    24      22.463  -9.639  -1.817  1.00  0.00         A
ATOM    349  HA  ASP    24      22.747 -10.460  -2.453  1.00  0.00         A
ATOM    350  CB  ASP    24      21.168 -10.006  -1.086  1.00  0.00         A
ATOM    351  HB1 ASP    24      20.978  -9.274  -0.316  1.00  0.00         A
ATOM    352  HB2 ASP    24      21.286 -10.976  -0.628  1.00  0.00         A
ATOM    353  CG  ASP    24      19.966 -10.059  -2.007  1.00  0.00         A
ATOM    354  OD1 ASP    24      19.854 -11.023  -2.789  1.00  0.00         A
ATOM    355  OD2 ASP    24      19.119  -9.139  -1.940  1.00  0.00         A
ATOM    356  C   ASP    24      22.240  -8.404  -2.685  1.00  0.00         A
ATOM    357  O   ASP    24      22.418  -8.448  -3.901  1.00  0.00         A
ATOM    358  N   GLY    25      21.867  -7.302  -2.051  1.00  0.00         A
ATOM    359  HN  GLY    25      21.779  -7.314  -1.073  1.00  0.00         A
ATOM    360  CA  GLY    25      21.578  -6.084  -2.783  1.00  0.00         A
ATOM    361  HA1 GLY    25      20.836  -6.294  -3.539  1.00  0.00         A
ATOM    362  HA2 GLY    25      22.483  -5.737  -3.262  1.00  0.00         A
ATOM    363  C   GLY    25      21.056  -5.000  -1.870  1.00  0.00         A
ATOM    364  O   GLY    25      19.882  -4.631  -1.925  1.00  0.00         A
ATOM    365  N   THR    26      21.930  -4.504  -1.015  1.00  0.00         A
ATOM    366  HN  THR    26      22.858  -4.812  -1.050  1.00  0.00         A
ATOM    367  CA  THR    26      21.558  -3.517  -0.020  1.00  0.00         A
ATOM    368  HA  THR    26      20.651  -3.027  -0.344  1.00  0.00         A
ATOM    369  CB  THR    26      21.278  -4.201   1.323  1.00  0.00         A
ATOM    370  HB  THR    26      21.817  -3.681   2.100  1.00  0.00         A
ATOM    371  OG1 THR    26      21.722  -5.562   1.268  1.00  0.00         A
ATOM    372  HG1 THR    26      20.985  -6.127   1.005  1.00  0.00         A
ATOM    373  CG2 THR    26      19.794  -4.161   1.646  1.00  0.00         A
ATOM    374 HG21 THR    26      19.623  -4.621   2.607  1.00  0.00         A
ATOM    375 HG22 THR    26      19.246  -4.698   0.887  1.00  0.00         A
ATOM    376 HG23 THR    26      19.459  -3.135   1.674  1.00  0.00         A
ATOM    377  C   THR    26      22.645  -2.465   0.132  1.00  0.00         A
ATOM    378  O   THR    26      23.606  -2.433  -0.639  1.00  0.00         A
ATOM    379  N   TRP    27      22.496  -1.611   1.129  1.00  0.00         A
ATOM    380  HN  TRP    27      21.845  -1.803   1.834  1.00  0.00         A
ATOM    381  CA  TRP    27      23.293  -0.401   1.206  1.00  0.00         A
ATOM    382  HA  TRP    27      24.235  -0.592   0.725  1.00  0.00         A
ATOM    383  CB  TRP    27      22.566   0.719   0.458  1.00  0.00         A
ATOM    384  HB1 TRP    27      22.659   0.554  -0.605  1.00  0.00         A
ATOM    385  HB2 TRP    27      23.021   1.666   0.712  1.00  0.00         A
ATOM    386  CG  TRP    27      21.098   0.796   0.794  1.00  0.00         A
ATOM    387  CD1 TRP    27      20.536   0.694   2.035  1.00  0.00         A
ATOM    388  HD1 TRP    27      21.098   0.538   2.939  1.00  0.00         A
ATOM    389  CD2 TRP    27      20.010   0.978  -0.118  1.00  0.00         A
ATOM    390  NE1 TRP    27      19.174   0.812   1.951  1.00  0.00         A
ATOM    391  HE1 TRP    27      18.546   0.780   2.705  1.00  0.00         A
ATOM    392  CE2 TRP    27      18.826   0.984   0.644  1.00  0.00         A
ATOM    393  CE3 TRP    27      19.916   1.139  -1.504  1.00  0.00         A
ATOM    394  HE3 TRP    27      20.798   1.141  -2.128  1.00  0.00         A
ATOM    395  CZ2 TRP    27      17.572   1.146   0.074  1.00  0.00         A
ATOM    396  HZ2 TRP    27      16.674   1.146   0.674  1.00  0.00         A
ATOM    397  CZ3 TRP    27      18.665   1.298  -2.071  1.00  0.00         A
ATOM    398  HZ3 TRP    27      18.572   1.422  -3.140  1.00  0.00         A
ATOM    399  CH2 TRP    27      17.507   1.299  -1.283  1.00  0.00         A
ATOM    400  HH2 TRP    27      16.551   1.426  -1.770  1.00  0.00         A
ATOM    401  C   TRP    27      23.562   0.026   2.638  1.00  0.00         A
ATOM    402  O   TRP    27      23.081  -0.588   3.589  1.00  0.00         A
ATOM    403  N   ARG    28      24.322   1.101   2.768  1.00  0.00         A
ATOM    404  HN  ARG    28      24.630   1.563   1.960  1.00  0.00         A
ATOM    405  CA  ARG    28      24.701   1.633   4.062  1.00  0.00         A
ATOM    406  HA  ARG    28      24.263   1.010   4.825  1.00  0.00         A
ATOM    407  CB  ARG    28      26.223   1.626   4.205  1.00  0.00         A
ATOM    408  HB1 ARG    28      26.586   0.626   4.019  1.00  0.00         A
ATOM    409  HB2 ARG    28      26.481   1.912   5.214  1.00  0.00         A
ATOM    410  CG  ARG    28      26.927   2.574   3.246  1.00  0.00         A
ATOM    411  HG1 ARG    28      27.206   3.471   3.779  1.00  0.00         A
ATOM    412  HG2 ARG    28      26.252   2.824   2.441  1.00  0.00         A
ATOM    413  CD  ARG    28      28.172   1.938   2.664  1.00  0.00         A
ATOM    414  HD1 ARG    28      28.814   1.632   3.473  1.00  0.00         A
ATOM    415  HD2 ARG    28      28.682   2.666   2.053  1.00  0.00         A
ATOM    416  NE  ARG    28      27.845   0.771   1.846  1.00  0.00         A
ATOM    417  HE  ARG    28      27.204   0.902   1.109  1.00  0.00         A
ATOM    418  CZ  ARG    28      28.344  -0.445   2.050  1.00  0.00         A
ATOM    419  NH1 ARG    28      29.243  -0.654   3.003  1.00  0.00         A
ATOM    420 HH11 ARG    28      29.560   0.105   3.579  1.00  0.00         A
ATOM    421 HH12 ARG    28      29.606  -1.577   3.158  1.00  0.00         A
ATOM    422  NH2 ARG    28      27.956  -1.454   1.282  1.00  0.00         A
ATOM    423 HH21 ARG    28      27.293  -1.303   0.548  1.00  0.00         A
ATOM    424 HH22 ARG    28      28.320  -2.386   1.447  1.00  0.00         A
ATOM    425  C   ARG    28      24.172   3.044   4.217  1.00  0.00         A
ATOM    426  O   ARG    28      24.072   3.783   3.233  1.00  0.00         A
ATOM    427  N   LYS    29      23.804   3.390   5.447  1.00  0.00         A
ATOM    428  HN  LYS    29      23.864   2.720   6.160  1.00  0.00         A
ATOM    429  CA  LYS    29      23.319   4.727   5.777  1.00  0.00         A
ATOM    430  HA  LYS    29      23.167   4.772   6.838  1.00  0.00         A
ATOM    431  CB  LYS    29      24.370   5.770   5.396  1.00  0.00         A
ATOM    432  HB1 LYS    29      24.466   5.788   4.320  1.00  0.00         A
ATOM    433  HB2 LYS    29      25.317   5.480   5.825  1.00  0.00         A
ATOM    434  CG  LYS    29      24.054   7.173   5.865  1.00  0.00         A
ATOM    435  HG1 LYS    29      23.920   7.168   6.936  1.00  0.00         A
ATOM    436  HG2 LYS    29      23.148   7.508   5.384  1.00  0.00         A
ATOM    437  CD  LYS    29      25.179   8.109   5.511  1.00  0.00         A
ATOM    438  HD1 LYS    29      25.370   8.030   4.454  1.00  0.00         A
ATOM    439  HD2 LYS    29      26.056   7.807   6.061  1.00  0.00         A
ATOM    440  CE  LYS    29      24.850   9.551   5.856  1.00  0.00         A
ATOM    441  HE1 LYS    29      23.919   9.816   5.377  1.00  0.00         A
ATOM    442  HE2 LYS    29      25.639  10.184   5.481  1.00  0.00         A
ATOM    443  NZ  LYS    29      24.717   9.761   7.320  1.00  0.00         A
ATOM    444  HZ1 LYS    29      23.945   9.177   7.699  1.00  0.00         A
ATOM    445  HZ2 LYS    29      24.507  10.759   7.520  1.00  0.00         A
ATOM    446  HZ3 LYS    29      25.602   9.502   7.803  1.00  0.00         A
ATOM    447  C   LYS    29      21.987   5.005   5.084  1.00  0.00         A
ATOM    448  O   LYS    29      21.473   6.122   5.113  1.00  0.00         A
ATOM    449  N   ALA    30      21.425   3.947   4.503  1.00  0.00         A
ATOM    450  HN  ALA    30      21.833   3.069   4.648  1.00  0.00         A
ATOM    451  CA  ALA    30      20.238   4.046   3.664  1.00  0.00         A
ATOM    452  HA  ALA    30      20.026   3.060   3.275  1.00  0.00         A
ATOM    453  CB  ALA    30      19.037   4.504   4.470  1.00  0.00         A
ATOM    454  HB1 ALA    30      18.166   4.523   3.833  1.00  0.00         A
ATOM    455  HB2 ALA    30      19.224   5.494   4.859  1.00  0.00         A
ATOM    456  HB3 ALA    30      18.872   3.821   5.289  1.00  0.00         A
ATOM    457  C   ALA    30      20.502   4.983   2.494  1.00  0.00         A
ATOM    458  O   ALA    30      20.385   6.199   2.612  1.00  0.00         A
ATOM    459  N   ARG    31      20.842   4.399   1.356  1.00  0.00         A
ATOM    460  HN  ARG    31      20.780   3.425   1.288  1.00  0.00         A
ATOM    461  CA  ARG    31      21.303   5.167   0.203  1.00  0.00         A
ATOM    462  HA  ARG    31      22.121   5.780   0.531  1.00  0.00         A
ATOM    463  CB  ARG    31      21.802   4.222  -0.895  1.00  0.00         A
ATOM    464  HB1 ARG    31      20.969   3.676  -1.292  1.00  0.00         A
ATOM    465  HB2 ARG    31      22.497   3.523  -0.458  1.00  0.00         A
ATOM    466  CG  ARG    31      22.503   4.920  -2.045  1.00  0.00         A
ATOM    467  HG1 ARG    31      21.897   5.743  -2.371  1.00  0.00         A
ATOM    468  HG2 ARG    31      22.637   4.221  -2.857  1.00  0.00         A
ATOM    469  CD  ARG    31      23.854   5.446  -1.619  1.00  0.00         A
ATOM    470  HD1 ARG    31      24.423   5.709  -2.498  1.00  0.00         A
ATOM    471  HD2 ARG    31      24.352   4.658  -1.090  1.00  0.00         A
ATOM    472  NE  ARG    31      23.756   6.614  -0.741  1.00  0.00         A
ATOM    473  HE  ARG    31      22.975   7.203  -0.862  1.00  0.00         A
ATOM    474  CZ  ARG    31      24.655   6.925   0.193  1.00  0.00         A
ATOM    475  NH1 ARG    31      25.724   6.157   0.377  1.00  0.00         A
ATOM    476 HH11 ARG    31      25.861   5.340  -0.187  1.00  0.00         A
ATOM    477 HH12 ARG    31      26.402   6.393   1.079  1.00  0.00         A
ATOM    478  NH2 ARG    31      24.487   8.009   0.939  1.00  0.00         A
ATOM    479 HH21 ARG    31      23.684   8.597   0.801  1.00  0.00         A
ATOM    480 HH22 ARG    31      25.163   8.252   1.639  1.00  0.00         A
ATOM    481  C   ARG    31      20.216   6.085  -0.337  1.00  0.00         A
ATOM    482  O   ARG    31      20.512   7.045  -1.049  1.00  0.00         A
ATOM    483  N   ARG    32      18.976   5.800   0.033  1.00  0.00         A
ATOM    484  HN  ARG    32      18.830   5.023   0.604  1.00  0.00         A
ATOM    485  CA  ARG    32      17.833   6.617  -0.367  1.00  0.00         A
ATOM    486  HA  ARG    32      16.943   6.145   0.021  1.00  0.00         A
ATOM    487  CB  ARG    32      17.951   8.031   0.237  1.00  0.00         A
ATOM    488  HB1 ARG    32      18.752   8.553  -0.268  1.00  0.00         A
ATOM    489  HB2 ARG    32      18.205   7.937   1.282  1.00  0.00         A
ATOM    490  CG  ARG    32      16.682   8.882   0.135  1.00  0.00         A
ATOM    491  HG1 ARG    32      16.738   9.675   0.867  1.00  0.00         A
ATOM    492  HG2 ARG    32      15.828   8.258   0.349  1.00  0.00         A
ATOM    493  CD  ARG    32      16.499   9.498  -1.246  1.00  0.00         A
ATOM    494  HD1 ARG    32      16.565   8.714  -1.987  1.00  0.00         A
ATOM    495  HD2 ARG    32      17.288  10.216  -1.413  1.00  0.00         A
ATOM    496  NE  ARG    32      15.210  10.172  -1.382  1.00  0.00         A
ATOM    497  HE  ARG    32      14.779  10.489  -0.555  1.00  0.00         A
ATOM    498  CZ  ARG    32      14.591  10.371  -2.546  1.00  0.00         A
ATOM    499  NH1 ARG    32      15.159   9.984  -3.682  1.00  0.00         A
ATOM    500 HH11 ARG    32      16.062   9.546  -3.672  1.00  0.00         A
ATOM    501 HH12 ARG    32      14.686  10.128  -4.555  1.00  0.00         A
ATOM    502  NH2 ARG    32      13.408  10.971  -2.576  1.00  0.00         A
ATOM    503 HH21 ARG    32      12.977  11.281  -1.723  1.00  0.00         A
ATOM    504 HH22 ARG    32      12.940  11.119  -3.452  1.00  0.00         A
ATOM    505  C   ARG    32      17.730   6.673  -1.889  1.00  0.00         A
ATOM    506  O   ARG    32      18.305   7.550  -2.535  1.00  0.00         A
ATOM    507  N   VAL    33      17.015   5.719  -2.456  1.00  0.00         A
ATOM    508  HN  VAL    33      16.620   5.006  -1.900  1.00  0.00         A
ATOM    509  CA  VAL    33      16.788   5.674  -3.881  1.00  0.00         A
ATOM    510  HA  VAL    33      16.438   6.636  -4.194  1.00  0.00         A
ATOM    511  CB  VAL    33      18.083   5.344  -4.658  1.00  0.00         A
ATOM    512  HB  VAL    33      18.794   6.137  -4.474  1.00  0.00         A
ATOM    513  CG1 VAL    33      18.684   4.057  -4.154  1.00  0.00         A
ATOM    514 HG11 VAL    33      19.591   3.843  -4.695  1.00  0.00         A
ATOM    515 HG12 VAL    33      17.975   3.257  -4.298  1.00  0.00         A
ATOM    516 HG13 VAL    33      18.902   4.159  -3.103  1.00  0.00         A
ATOM    517  CG2 VAL    33      17.832   5.273  -6.157  1.00  0.00         A
ATOM    518 HG21 VAL    33      18.750   5.016  -6.664  1.00  0.00         A
ATOM    519 HG22 VAL    33      17.484   6.232  -6.509  1.00  0.00         A
ATOM    520 HG23 VAL    33      17.085   4.522  -6.361  1.00  0.00         A
ATOM    521  C   VAL    33      15.710   4.643  -4.142  1.00  0.00         A
ATOM    522  O   VAL    33      15.644   3.631  -3.446  1.00  0.00         A
ATOM    523  N   LYS    34      14.851   4.904  -5.112  1.00  0.00         A
ATOM    524  HN  LYS    34      14.993   5.689  -5.684  1.00  0.00         A
ATOM    525  CA  LYS    34      13.696   4.051  -5.344  1.00  0.00         A
ATOM    526  HA  LYS    34      13.292   3.806  -4.380  1.00  0.00         A
ATOM    527  CB  LYS    34      12.628   4.808  -6.151  1.00  0.00         A
ATOM    528  HB1 LYS    34      12.997   4.963  -7.155  1.00  0.00         A
ATOM    529  HB2 LYS    34      12.464   5.771  -5.689  1.00  0.00         A
ATOM    530  CG  LYS    34      11.287   4.089  -6.241  1.00  0.00         A
ATOM    531  HG1 LYS    34      11.413   3.184  -6.817  1.00  0.00         A
ATOM    532  HG2 LYS    34      10.574   4.733  -6.733  1.00  0.00         A
ATOM    533  CD  LYS    34      10.754   3.727  -4.863  1.00  0.00         A
ATOM    534  HD1 LYS    34      10.557   4.636  -4.314  1.00  0.00         A
ATOM    535  HD2 LYS    34      11.496   3.143  -4.342  1.00  0.00         A
ATOM    536  CE  LYS    34       9.474   2.918  -4.954  1.00  0.00         A
ATOM    537  HE1 LYS    34       9.653   2.051  -5.574  1.00  0.00         A
ATOM    538  HE2 LYS    34       8.707   3.530  -5.405  1.00  0.00         A
ATOM    539  NZ  LYS    34       9.009   2.468  -3.616  1.00  0.00         A
ATOM    540  HZ1 LYS    34       8.125   1.931  -3.709  1.00  0.00         A
ATOM    541  HZ2 LYS    34       8.837   3.290  -3.001  1.00  0.00         A
ATOM    542  HZ3 LYS    34       9.727   1.858  -3.169  1.00  0.00         A
ATOM    543  C   LYS    34      14.099   2.746  -6.034  1.00  0.00         A
ATOM    544  O   LYS    34      13.259   2.003  -6.540  1.00  0.00         A
ATOM    545  N   ASP    35      15.386   2.451  -6.014  1.00  0.00         A
ATOM    546  HN  ASP    35      16.004   3.055  -5.557  1.00  0.00         A
ATOM    547  CA  ASP    35      15.896   1.235  -6.620  1.00  0.00         A
ATOM    548  HA  ASP    35      15.078   0.548  -6.680  1.00  0.00         A
ATOM    549  CB  ASP    35      16.445   1.497  -8.028  1.00  0.00         A
ATOM    550  HB1 ASP    35      16.976   0.619  -8.366  1.00  0.00         A
ATOM    551  HB2 ASP    35      17.131   2.329  -7.986  1.00  0.00         A
ATOM    552  CG  ASP    35      15.368   1.824  -9.040  1.00  0.00         A
ATOM    553  OD1 ASP    35      14.793   0.883  -9.632  1.00  0.00         A
ATOM    554  OD2 ASP    35      15.098   3.023  -9.262  1.00  0.00         A
ATOM    555  C   ASP    35      16.984   0.613  -5.766  1.00  0.00         A
ATOM    556  O   ASP    35      17.940   1.285  -5.381  1.00  0.00         A
ATOM    557  N   GLY    36      16.844  -0.676  -5.486  1.00  0.00         A
ATOM    558  HN  GLY    36      16.039  -1.152  -5.793  1.00  0.00         A
ATOM    559  CA  GLY    36      17.866  -1.394  -4.749  1.00  0.00         A
ATOM    560  HA1 GLY    36      17.425  -2.264  -4.287  1.00  0.00         A
ATOM    561  HA2 GLY    36      18.266  -0.749  -3.979  1.00  0.00         A
ATOM    562  C   GLY    36      18.992  -1.837  -5.659  1.00  0.00         A
ATOM    563  O   GLY    36      19.339  -3.016  -5.715  1.00  0.00         A
ATOM    564  N   TYR    37      19.546  -0.881  -6.385  1.00  0.00         A
ATOM    565  HN  TYR    37      19.278   0.046  -6.228  1.00  0.00         A
ATOM    566  CA  TYR    37      20.586  -1.148  -7.353  1.00  0.00         A
ATOM    567  HA  TYR    37      20.587  -2.207  -7.565  1.00  0.00         A
ATOM    568  CB  TYR    37      20.321  -0.373  -8.649  1.00  0.00         A
ATOM    569  HB1 TYR    37      20.271   0.683  -8.424  1.00  0.00         A
ATOM    570  HB2 TYR    37      19.376  -0.691  -9.063  1.00  0.00         A
ATOM    571  CG  TYR    37      21.382  -0.573  -9.711  1.00  0.00         A
ATOM    572  CD1 TYR    37      21.379  -1.703 -10.516  1.00  0.00         A
ATOM    573  HD1 TYR    37      20.607  -2.447 -10.375  1.00  0.00         A
ATOM    574  CD2 TYR    37      22.385   0.371  -9.908  1.00  0.00         A
ATOM    575  HD2 TYR    37      22.401   1.257  -9.290  1.00  0.00         A
ATOM    576  CE1 TYR    37      22.344  -1.889 -11.486  1.00  0.00         A
ATOM    577  HE1 TYR    37      22.325  -2.774 -12.102  1.00  0.00         A
ATOM    578  CE2 TYR    37      23.353   0.190 -10.877  1.00  0.00         A
ATOM    579  HE2 TYR    37      24.125   0.933 -11.014  1.00  0.00         A
ATOM    580  CZ  TYR    37      23.328  -0.941 -11.662  1.00  0.00         A
ATOM    581  OH  TYR    37      24.291  -1.126 -12.627  1.00  0.00         A
ATOM    582  HH  TYR    37      25.162  -0.969 -12.244  1.00  0.00         A
ATOM    583  C   TYR    37      21.925  -0.756  -6.768  1.00  0.00         A
ATOM    584  O   TYR    37      22.162   0.417  -6.479  1.00  0.00         A
ATOM    585  N   VAL    38      22.789  -1.727  -6.575  1.00  0.00         A
ATOM    586  HN  VAL    38      22.548  -2.646  -6.811  1.00  0.00         A
ATOM    587  CA  VAL    38      24.091  -1.450  -6.019  1.00  0.00         A
ATOM    588  HA  VAL    38      24.043  -0.471  -5.576  1.00  0.00         A
ATOM    589  CB  VAL    38      24.450  -2.451  -4.897  1.00  0.00         A
ATOM    590  HB  VAL    38      23.639  -2.448  -4.184  1.00  0.00         A
ATOM    591  CG1 VAL    38      24.594  -3.871  -5.420  1.00  0.00         A
ATOM    592 HG11 VAL    38      24.835  -4.533  -4.603  1.00  0.00         A
ATOM    593 HG12 VAL    38      25.384  -3.902  -6.156  1.00  0.00         A
ATOM    594 HG13 VAL    38      23.666  -4.181  -5.875  1.00  0.00         A
ATOM    595  CG2 VAL    38      25.699  -1.991  -4.174  1.00  0.00         A
ATOM    596 HG21 VAL    38      25.529  -1.002  -3.774  1.00  0.00         A
ATOM    597 HG22 VAL    38      26.525  -1.964  -4.867  1.00  0.00         A
ATOM    598 HG23 VAL    38      25.921  -2.674  -3.369  1.00  0.00         A
ATOM    599  C   VAL    38      25.152  -1.426  -7.127  1.00  0.00         A
ATOM    600  O   VAL    38      25.413  -2.436  -7.783  1.00  0.00         A
ATOM    601  N   PRO    39      25.738  -0.246  -7.390  1.00  0.00         A
ATOM    602  CA  PRO    39      26.742  -0.075  -8.442  1.00  0.00         A
ATOM    603  HA  PRO    39      26.409  -0.505  -9.375  1.00  0.00         A
ATOM    604  CB  PRO    39      26.865   1.450  -8.594  1.00  0.00         A
ATOM    605  HB1 PRO    39      26.740   1.719  -9.633  1.00  0.00         A
ATOM    606  HB2 PRO    39      27.836   1.770  -8.253  1.00  0.00         A
ATOM    607  CG  PRO    39      25.789   2.041  -7.751  1.00  0.00         A
ATOM    608  HG1 PRO    39      24.918   2.248  -8.355  1.00  0.00         A
ATOM    609  HG2 PRO    39      26.152   2.946  -7.293  1.00  0.00         A
ATOM    610  CD  PRO    39      25.466   1.021  -6.700  1.00  0.00         A
ATOM    611  HD1 PRO    39      24.429   1.094  -6.413  1.00  0.00         A
ATOM    612  HD2 PRO    39      26.111   1.143  -5.841  1.00  0.00         A
ATOM    613  C   PRO    39      28.094  -0.675  -8.065  1.00  0.00         A
ATOM    614  O   PRO    39      28.357  -0.974  -6.897  1.00  0.00         A
ATOM    615  N   GLN    40      28.954  -0.843  -9.061  1.00  0.00         A
ATOM    616  HN  GLN    40      28.688  -0.579  -9.969  1.00  0.00         A
ATOM    617  CA  GLN    40      30.286  -1.389  -8.844  1.00  0.00         A
ATOM    618  HA  GLN    40      30.230  -2.061  -8.001  1.00  0.00         A
ATOM    619  CB  GLN    40      30.755  -2.172 -10.072  1.00  0.00         A
ATOM    620  HB1 GLN    40      30.193  -3.092 -10.135  1.00  0.00         A
ATOM    621  HB2 GLN    40      31.800  -2.406  -9.945  1.00  0.00         A
ATOM    622  CG  GLN    40      30.592  -1.419 -11.385  1.00  0.00         A
ATOM    623  HG1 GLN    40      31.106  -0.473 -11.307  1.00  0.00         A
ATOM    624  HG2 GLN    40      29.541  -1.242 -11.553  1.00  0.00         A
ATOM    625  CD  GLN    40      31.148  -2.175 -12.576  1.00  0.00         A
ATOM    626  OE1 GLN    40      31.597  -1.573 -13.550  1.00  0.00         A
ATOM    627  NE2 GLN    40      31.118  -3.498 -12.517  1.00  0.00         A
ATOM    628 HE21 GLN    40      30.740  -3.919 -11.716  1.00  0.00         A
ATOM    629 HE22 GLN    40      31.480  -4.004 -13.277  1.00  0.00         A
ATOM    630  C   GLN    40      31.272  -0.275  -8.511  1.00  0.00         A
ATOM    631  O   GLN    40      32.302  -0.108  -9.165  1.00  0.00         A
ATOM    632  N   GLU    41      30.944   0.477  -7.479  1.00  0.00         A
ATOM    633  HN  GLU    41      30.135   0.259  -6.976  1.00  0.00         A
ATOM    634  CA  GLU    41      31.751   1.603  -7.054  1.00  0.00         A
ATOM    635  HA  GLU    41      32.514   1.768  -7.801  1.00  0.00         A
ATOM    636  CB  GLU    41      30.880   2.858  -6.941  1.00  0.00         A
ATOM    637  HB1 GLU    41      30.084   2.667  -6.235  1.00  0.00         A
ATOM    638  HB2 GLU    41      30.447   3.068  -7.908  1.00  0.00         A
ATOM    639  CG  GLU    41      31.638   4.091  -6.483  1.00  0.00         A
ATOM    640  HG1 GLU    41      32.452   4.272  -7.168  1.00  0.00         A
ATOM    641  HG2 GLU    41      32.034   3.905  -5.496  1.00  0.00         A
ATOM    642  CD  GLU    41      30.766   5.326  -6.428  1.00  0.00         A
ATOM    643  OE1 GLU    41      30.146   5.581  -5.375  1.00  0.00         A
ATOM    644  OE2 GLU    41      30.701   6.056  -7.438  1.00  0.00         A
ATOM    645  C   GLU    41      32.423   1.295  -5.720  1.00  0.00         A
ATOM    646  O   GLU    41      31.810   1.441  -4.661  1.00  0.00         A
ATOM    647  N   GLU    42      33.674   0.839  -5.799  1.00  0.00         A
ATOM    648  HN  GLU    42      34.063   0.702  -6.672  1.00  0.00         A
ATOM    649  CA  GLU    42      34.500   0.538  -4.646  1.00  0.00         A
ATOM    650  HA  GLU    42      35.480   0.282  -5.020  1.00  0.00         A
ATOM    651  CB  GLU    42      34.641   1.759  -3.749  1.00  0.00         A
ATOM    652  HB1 GLU    42      35.214   1.481  -2.887  1.00  0.00         A
ATOM    653  HB2 GLU    42      33.659   2.073  -3.437  1.00  0.00         A
ATOM    654  CG  GLU    42      35.326   2.936  -4.420  1.00  0.00         A
ATOM    655  HG1 GLU    42      34.662   3.347  -5.166  1.00  0.00         A
ATOM    656  HG2 GLU    42      36.230   2.587  -4.896  1.00  0.00         A
ATOM    657  CD  GLU    42      35.685   4.027  -3.438  1.00  0.00         A
ATOM    658  OE1 GLU    42      36.875   4.132  -3.069  1.00  0.00         A
ATOM    659  OE2 GLU    42      34.783   4.781  -3.020  1.00  0.00         A
ATOM    660  C   GLU    42      33.980  -0.649  -3.844  1.00  0.00         A
ATOM    661  O   GLU    42      32.784  -0.945  -3.816  1.00  0.00         A
ATOM    662  N   VAL    43      34.903  -1.336  -3.206  1.00  0.00         A
ATOM    663  HN  VAL    43      35.843  -1.086  -3.329  1.00  0.00         A
ATOM    664  CA  VAL    43      34.571  -2.444  -2.330  1.00  0.00         A
ATOM    665  HA  VAL    43      33.497  -2.481  -2.254  1.00  0.00         A
ATOM    666  CB  VAL    43      35.050  -3.792  -2.921  1.00  0.00         A
ATOM    667  HB  VAL    43      34.507  -3.961  -3.840  1.00  0.00         A
ATOM    668  CG1 VAL    43      36.530  -3.753  -3.261  1.00  0.00         A
ATOM    669 HG11 VAL    43      36.835  -4.709  -3.658  1.00  0.00         A
ATOM    670 HG12 VAL    43      37.095  -3.535  -2.369  1.00  0.00         A
ATOM    671 HG13 VAL    43      36.707  -2.983  -3.997  1.00  0.00         A
ATOM    672  CG2 VAL    43      34.734  -4.941  -1.975  1.00  0.00         A
ATOM    673 HG21 VAL    43      35.232  -4.777  -1.031  1.00  0.00         A
ATOM    674 HG22 VAL    43      35.077  -5.870  -2.407  1.00  0.00         A
ATOM    675 HG23 VAL    43      33.667  -4.990  -1.815  1.00  0.00         A
ATOM    676  C   VAL    43      35.145  -2.201  -0.924  1.00  0.00         A
ATOM    677  O   VAL    43      36.244  -2.641  -0.587  1.00  0.00         A
ATOM    678  N   PRO    44      34.395  -1.466  -0.089  1.00  0.00         A
ATOM    679  CA  PRO    44      34.836  -1.078   1.254  1.00  0.00         A
ATOM    680  HA  PRO    44      35.804  -0.600   1.228  1.00  0.00         A
ATOM    681  CB  PRO    44      33.776  -0.066   1.717  1.00  0.00         A
ATOM    682  HB1 PRO    44      34.266   0.819   2.096  1.00  0.00         A
ATOM    683  HB2 PRO    44      33.175  -0.509   2.498  1.00  0.00         A
ATOM    684  CG  PRO    44      32.953   0.245   0.510  1.00  0.00         A
ATOM    685  HG1 PRO    44      33.345   1.117   0.013  1.00  0.00         A
ATOM    686  HG2 PRO    44      31.925   0.408   0.798  1.00  0.00         A
ATOM    687  CD  PRO    44      33.056  -0.951  -0.386  1.00  0.00         A
ATOM    688  HD1 PRO    44      32.976  -0.657  -1.422  1.00  0.00         A
ATOM    689  HD2 PRO    44      32.299  -1.675  -0.137  1.00  0.00         A
ATOM    690  C   PRO    44      34.892  -2.255   2.219  1.00  0.00         A
ATOM    691  O   PRO    44      33.859  -2.745   2.676  1.00  0.00         A
ATOM    692  N   LEU    45      36.111  -2.698   2.516  1.00  0.00         A
ATOM    693  HN  LEU    45      36.880  -2.306   2.048  1.00  0.00         A
ATOM    694  CA  LEU    45      36.355  -3.753   3.501  1.00  0.00         A
ATOM    695  HA  LEU    45      37.406  -3.989   3.458  1.00  0.00         A
ATOM    696  CB  LEU    45      36.022  -3.273   4.918  1.00  0.00         A
ATOM    697  HB1 LEU    45      36.129  -4.109   5.593  1.00  0.00         A
ATOM    698  HB2 LEU    45      34.992  -2.948   4.933  1.00  0.00         A
ATOM    699  CG  LEU    45      36.898  -2.130   5.429  1.00  0.00         A
ATOM    700  HG  LEU    45      37.882  -2.241   5.000  1.00  0.00         A
ATOM    701  CD1 LEU    45      36.353  -0.782   4.986  1.00  0.00         A
ATOM    702 HD11 LEU    45      37.005   0.003   5.339  1.00  0.00         A
ATOM    703 HD12 LEU    45      35.365  -0.641   5.397  1.00  0.00         A
ATOM    704 HD13 LEU    45      36.303  -0.752   3.907  1.00  0.00         A
ATOM    705  CD2 LEU    45      37.029  -2.191   6.944  1.00  0.00         A
ATOM    706 HD21 LEU    45      36.051  -2.112   7.394  1.00  0.00         A
ATOM    707 HD22 LEU    45      37.649  -1.374   7.284  1.00  0.00         A
ATOM    708 HD23 LEU    45      37.482  -3.129   7.229  1.00  0.00         A
ATOM    709  C   LEU    45      35.572  -5.014   3.171  1.00  0.00         A
ATOM    710  O   LEU    45      34.937  -5.613   4.042  1.00  0.00         A
ATOM    711  N   TYR    46      35.645  -5.404   1.908  1.00  0.00         A
ATOM    712  HN  TYR    46      36.204  -4.879   1.294  1.00  0.00         A
ATOM    713  CA  TYR    46      34.950  -6.583   1.395  1.00  0.00         A
ATOM    714  HA  TYR    46      35.148  -6.635   0.338  1.00  0.00         A
ATOM    715  CB  TYR    46      35.475  -7.864   2.051  1.00  0.00         A
ATOM    716  HB1 TYR    46      35.275  -7.825   3.111  1.00  0.00         A
ATOM    717  HB2 TYR    46      36.541  -7.933   1.892  1.00  0.00         A
ATOM    718  CG  TYR    46      34.842  -9.123   1.503  1.00  0.00         A
ATOM    719  CD1 TYR    46      35.094  -9.533   0.202  1.00  0.00         A
ATOM    720  HD1 TYR    46      35.753  -8.942  -0.416  1.00  0.00         A
ATOM    721  CD2 TYR    46      33.992  -9.899   2.284  1.00  0.00         A
ATOM    722  HD2 TYR    46      33.785  -9.593   3.299  1.00  0.00         A
ATOM    723  CE1 TYR    46      34.520 -10.679  -0.307  1.00  0.00         A
ATOM    724  HE1 TYR    46      34.728 -10.979  -1.322  1.00  0.00         A
ATOM    725  CE2 TYR    46      33.414 -11.048   1.779  1.00  0.00         A
ATOM    726  HE2 TYR    46      32.757 -11.640   2.400  1.00  0.00         A
ATOM    727  CZ  TYR    46      33.682 -11.433   0.483  1.00  0.00         A
ATOM    728  OH  TYR    46      33.114 -12.578  -0.027  1.00  0.00         A
ATOM    729  HH  TYR    46      33.801 -13.111  -0.446  1.00  0.00         A
ATOM    730  C   TYR    46      33.442  -6.472   1.573  1.00  0.00         A
ATOM    731  O   TYR    46      32.891  -6.768   2.637  1.00  0.00         A
ATOM    732  N   GLU    47      32.781  -6.045   0.515  1.00  0.00         A
ATOM    733  HN  GLU    47      33.279  -5.771  -0.278  1.00  0.00         A
ATOM    734  CA  GLU    47      31.338  -5.977   0.501  1.00  0.00         A
ATOM    735  HA  GLU    47      31.004  -6.141   1.509  1.00  0.00         A
ATOM    736  CB  GLU    47      30.859  -4.603   0.037  1.00  0.00         A
ATOM    737  HB1 GLU    47      29.817  -4.670  -0.237  1.00  0.00         A
ATOM    738  HB2 GLU    47      31.434  -4.306  -0.828  1.00  0.00         A
ATOM    739  CG  GLU    47      31.005  -3.530   1.100  1.00  0.00         A
ATOM    740  HG1 GLU    47      30.649  -2.593   0.699  1.00  0.00         A
ATOM    741  HG2 GLU    47      32.049  -3.437   1.362  1.00  0.00         A
ATOM    742  CD  GLU    47      30.217  -3.853   2.351  1.00  0.00         A
ATOM    743  OE1 GLU    47      30.820  -4.295   3.349  1.00  0.00         A
ATOM    744  OE2 GLU    47      28.985  -3.662   2.343  1.00  0.00         A
ATOM    745  C   GLU    47      30.761  -7.067  -0.386  1.00  0.00         A
ATOM    746  O   GLU    47      30.900  -7.024  -1.611  1.00  0.00         A
ATOM    747  N   SER    48      30.149  -8.051   0.248  1.00  0.00         A
ATOM    748  HN  SER    48      30.129  -8.043   1.228  1.00  0.00         A
ATOM    749  CA  SER    48      29.510  -9.150  -0.455  1.00  0.00         A
ATOM    750  HA  SER    48      30.245  -9.604  -1.102  1.00  0.00         A
ATOM    751  CB  SER    48      29.027 -10.185   0.557  1.00  0.00         A
ATOM    752  HB1 SER    48      28.537 -10.994   0.039  1.00  0.00         A
ATOM    753  HB2 SER    48      28.329  -9.719   1.238  1.00  0.00         A
ATOM    754  OG  SER    48      30.111 -10.708   1.306  1.00  0.00         A
ATOM    755  HG  SER    48      30.078 -11.672   1.284  1.00  0.00         A
ATOM    756  C   SER    48      28.345  -8.646  -1.305  1.00  0.00         A
ATOM    757  O   SER    48      27.375  -8.091  -0.787  1.00  0.00         A
ATOM    758  N   LYS    49      28.458  -8.834  -2.610  1.00  0.00         A
ATOM    759  HN  LYS    49      29.243  -9.313  -2.957  1.00  0.00         A
ATOM    760  CA  LYS    49      27.458  -8.347  -3.547  1.00  0.00         A
ATOM    761  HA  LYS    49      26.776  -7.707  -3.008  1.00  0.00         A
ATOM    762  CB  LYS    49      28.146  -7.533  -4.648  1.00  0.00         A
ATOM    763  HB1 LYS    49      28.751  -8.200  -5.244  1.00  0.00         A
ATOM    764  HB2 LYS    49      28.790  -6.802  -4.183  1.00  0.00         A
ATOM    765  CG  LYS    49      27.191  -6.801  -5.576  1.00  0.00         A
ATOM    766  HG1 LYS    49      26.622  -6.086  -5.000  1.00  0.00         A
ATOM    767  HG2 LYS    49      26.521  -7.518  -6.026  1.00  0.00         A
ATOM    768  CD  LYS    49      27.938  -6.065  -6.678  1.00  0.00         A
ATOM    769  HD1 LYS    49      27.218  -5.604  -7.339  1.00  0.00         A
ATOM    770  HD2 LYS    49      28.533  -6.776  -7.232  1.00  0.00         A
ATOM    771  CE  LYS    49      28.855  -4.988  -6.116  1.00  0.00         A
ATOM    772  HE1 LYS    49      29.556  -5.448  -5.436  1.00  0.00         A
ATOM    773  HE2 LYS    49      28.256  -4.267  -5.580  1.00  0.00         A
ATOM    774  NZ  LYS    49      29.609  -4.285  -7.186  1.00  0.00         A
ATOM    775  HZ1 LYS    49      28.948  -3.845  -7.858  1.00  0.00         A
ATOM    776  HZ2 LYS    49      30.210  -4.960  -7.701  1.00  0.00         A
ATOM    777  HZ3 LYS    49      30.213  -3.547  -6.772  1.00  0.00         A
ATOM    778  C   LYS    49      26.676  -9.513  -4.150  1.00  0.00         A
ATOM    779  O   LYS    49      25.699  -9.319  -4.875  1.00  0.00         A
ATOM    780  N   GLY    50      27.108 -10.725  -3.836  1.00  0.00         A
ATOM    781  HN  GLY    50      27.882 -10.822  -3.241  1.00  0.00         A
ATOM    782  CA  GLY    50      26.453 -11.904  -4.358  1.00  0.00         A
ATOM    783  HA1 GLY    50      25.672 -11.601  -5.035  1.00  0.00         A
ATOM    784  HA2 GLY    50      26.013 -12.451  -3.538  1.00  0.00         A
ATOM    785  C   GLY    50      27.413 -12.810  -5.094  1.00  0.00         A
ATOM    786  O   GLY    50      27.625 -12.661  -6.299  1.00  0.00         A
ATOM    787  N   LYS    51      28.003 -13.743  -4.368  1.00  0.00         A
ATOM    788  HN  LYS    51      27.801 -13.796  -3.409  1.00  0.00         A
ATOM    789  CA  LYS    51      28.943 -14.693  -4.951  1.00  0.00         A
ATOM    790  HA  LYS    51      29.092 -14.417  -5.983  1.00  0.00         A
ATOM    791  CB  LYS    51      30.286 -14.645  -4.223  1.00  0.00         A
ATOM    792  HB1 LYS    51      30.912 -15.441  -4.596  1.00  0.00         A
ATOM    793  HB2 LYS    51      30.114 -14.799  -3.168  1.00  0.00         A
ATOM    794  CG  LYS    51      31.030 -13.333  -4.395  1.00  0.00         A
ATOM    795  HG1 LYS    51      30.437 -12.536  -3.972  1.00  0.00         A
ATOM    796  HG2 LYS    51      31.181 -13.152  -5.449  1.00  0.00         A
ATOM    797  CD  LYS    51      32.382 -13.368  -3.702  1.00  0.00         A
ATOM    798  HD1 LYS    51      32.975 -14.162  -4.132  1.00  0.00         A
ATOM    799  HD2 LYS    51      32.231 -13.559  -2.651  1.00  0.00         A
ATOM    800  CE  LYS    51      33.126 -12.054  -3.861  1.00  0.00         A
ATOM    801  HE1 LYS    51      34.072 -12.129  -3.346  1.00  0.00         A
ATOM    802  HE2 LYS    51      32.539 -11.266  -3.416  1.00  0.00         A
ATOM    803  NZ  LYS    51      33.378 -11.721  -5.290  1.00  0.00         A
ATOM    804  HZ1 LYS    51      33.926 -12.480  -5.742  1.00  0.00         A
ATOM    805  HZ2 LYS    51      33.918 -10.835  -5.362  1.00  0.00         A
ATOM    806  HZ3 LYS    51      32.478 -11.607  -5.799  1.00  0.00         A
ATOM    807  C   LYS    51      28.377 -16.102  -4.897  1.00  0.00         A
ATOM    808  O   LYS    51      29.107 -17.086  -5.021  1.00  0.00         A
ATOM    809  N   GLN    52      27.073 -16.190  -4.708  1.00  0.00         A
ATOM    810  HN  GLN    52      26.547 -15.366  -4.610  1.00  0.00         A
ATOM    811  CA  GLN    52      26.393 -17.470  -4.648  1.00  0.00         A
ATOM    812  HA  GLN    52      27.113 -18.243  -4.869  1.00  0.00         A
ATOM    813  CB  GLN    52      25.824 -17.692  -3.243  1.00  0.00         A
ATOM    814  HB1 GLN    52      25.042 -16.966  -3.070  1.00  0.00         A
ATOM    815  HB2 GLN    52      26.611 -17.536  -2.521  1.00  0.00         A
ATOM    816  CG  GLN    52      25.241 -19.079  -3.020  1.00  0.00         A
ATOM    817  HG1 GLN    52      26.014 -19.813  -3.192  1.00  0.00         A
ATOM    818  HG2 GLN    52      24.435 -19.235  -3.723  1.00  0.00         A
ATOM    819  CD  GLN    52      24.700 -19.265  -1.615  1.00  0.00         A
ATOM    820  OE1 GLN    52      24.705 -20.372  -1.081  1.00  0.00         A
ATOM    821  NE2 GLN    52      24.227 -18.187  -1.009  1.00  0.00         A
ATOM    822 HE21 GLN    52      24.251 -17.334  -1.491  1.00  0.00         A
ATOM    823 HE22 GLN    52      23.866 -18.288  -0.102  1.00  0.00         A
ATOM    824  C   GLN    52      25.290 -17.506  -5.697  1.00  0.00         A
ATOM    825  O   GLN    52      24.103 -17.550  -5.369  1.00  0.00         A
ATOM    826  N   PHE    53      25.701 -17.469  -6.962  1.00  0.00         A
ATOM    827  HN  PHE    53      26.664 -17.481  -7.146  1.00  0.00         A
ATOM    828  CA  PHE    53      24.776 -17.401  -8.086  1.00  0.00         A
ATOM    829  HA  PHE    53      25.366 -17.299  -8.985  1.00  0.00         A
ATOM    830  CB  PHE    53      23.935 -18.675  -8.192  1.00  0.00         A
ATOM    831  HB1 PHE    53      23.207 -18.548  -8.976  1.00  0.00         A
ATOM    832  HB2 PHE    53      23.424 -18.840  -7.255  1.00  0.00         A
ATOM    833  CG  PHE    53      24.742 -19.903  -8.501  1.00  0.00         A
ATOM    834  CD1 PHE    53      24.895 -20.905  -7.558  1.00  0.00         A
ATOM    835  HD1 PHE    53      24.426 -20.800  -6.590  1.00  0.00         A
ATOM    836  CD2 PHE    53      25.348 -20.052  -9.737  1.00  0.00         A
ATOM    837  HD2 PHE    53      25.234 -19.275 -10.479  1.00  0.00         A
ATOM    838  CE1 PHE    53      25.639 -22.033  -7.843  1.00  0.00         A
ATOM    839  HE1 PHE    53      25.754 -22.808  -7.101  1.00  0.00         A
ATOM    840  CE2 PHE    53      26.092 -21.177 -10.028  1.00  0.00         A
ATOM    841  HE2 PHE    53      26.560 -21.279 -10.996  1.00  0.00         A
ATOM    842  CZ  PHE    53      26.238 -22.170  -9.080  1.00  0.00         A
ATOM    843  HZ  PHE    53      26.820 -23.051  -9.306  1.00  0.00         A
ATOM    844  C   PHE    53      23.880 -16.177  -7.959  1.00  0.00         A
ATOM    845  O   PHE    53      22.667 -16.290  -7.773  1.00  0.00         A
ATOM    846  N   VAL    54      24.500 -15.009  -8.051  1.00  0.00         A
ATOM    847  HN  VAL    54      25.458 -14.996  -8.229  1.00  0.00         A
ATOM    848  CA  VAL    54      23.797 -13.748  -7.909  1.00  0.00         A
ATOM    849  HA  VAL    54      23.309 -13.756  -6.944  1.00  0.00         A
ATOM    850  CB  VAL    54      24.779 -12.551  -7.937  1.00  0.00         A
ATOM    851  HB  VAL    54      25.431 -12.635  -7.079  1.00  0.00         A
ATOM    852  CG1 VAL    54      25.650 -12.574  -9.186  1.00  0.00         A
ATOM    853 HG11 VAL    54      26.320 -11.728  -9.172  1.00  0.00         A
ATOM    854 HG12 VAL    54      25.022 -12.522 -10.063  1.00  0.00         A
ATOM    855 HG13 VAL    54      26.224 -13.488  -9.208  1.00  0.00         A
ATOM    856  CG2 VAL    54      24.030 -11.233  -7.827  1.00  0.00         A
ATOM    857 HG21 VAL    54      23.486 -11.205  -6.895  1.00  0.00         A
ATOM    858 HG22 VAL    54      23.337 -11.143  -8.651  1.00  0.00         A
ATOM    859 HG23 VAL    54      24.734 -10.415  -7.858  1.00  0.00         A
ATOM    860  C   VAL    54      22.729 -13.593  -8.989  1.00  0.00         A
ATOM    861  O   VAL    54      23.018 -13.557 -10.186  1.00  0.00         A
ATOM    862  N   ALA    55      21.488 -13.553  -8.553  1.00  0.00         A
ATOM    863  HN  ALA    55      21.321 -13.661  -7.593  1.00  0.00         A
ATOM    864  CA  ALA    55      20.367 -13.363  -9.455  1.00  0.00         A
ATOM    865  HA  ALA    55      20.668 -13.694 -10.438  1.00  0.00         A
ATOM    866  CB  ALA    55      19.179 -14.200  -9.008  1.00  0.00         A
ATOM    867  HB1 ALA    55      19.478 -15.233  -8.926  1.00  0.00         A
ATOM    868  HB2 ALA    55      18.384 -14.112  -9.734  1.00  0.00         A
ATOM    869  HB3 ALA    55      18.831 -13.848  -8.049  1.00  0.00         A
ATOM    870  C   ALA    55      19.985 -11.894  -9.520  1.00  0.00         A
ATOM    871  O   ALA    55      20.059 -11.179  -8.519  1.00  0.00         A
ATOM    872  N   GLN    56      19.577 -11.442 -10.693  1.00  0.00         A
ATOM    873  HN  GLN    56      19.538 -12.058 -11.458  1.00  0.00         A
ATOM    874  CA  GLN    56      19.175 -10.056 -10.871  1.00  0.00         A
ATOM    875  HA  GLN    56      19.772  -9.459 -10.196  1.00  0.00         A
ATOM    876  CB  GLN    56      19.446  -9.592 -12.308  1.00  0.00         A
ATOM    877  HB1 GLN    56      20.513  -9.522 -12.454  1.00  0.00         A
ATOM    878  HB2 GLN    56      19.010  -8.614 -12.444  1.00  0.00         A
ATOM    879  CG  GLN    56      18.880 -10.512 -13.376  1.00  0.00         A
ATOM    880  HG1 GLN    56      17.810 -10.577 -13.249  1.00  0.00         A
ATOM    881  HG2 GLN    56      19.318 -11.491 -13.261  1.00  0.00         A
ATOM    882  CD  GLN    56      19.173 -10.013 -14.775  1.00  0.00         A
ATOM    883  OE1 GLN    56      20.193 -10.358 -15.374  1.00  0.00         A
ATOM    884  NE2 GLN    56      18.282  -9.194 -15.304  1.00  0.00         A
ATOM    885 HE21 GLN    56      17.494  -8.961 -14.768  1.00  0.00         A
ATOM    886 HE22 GLN    56      18.444  -8.851 -16.207  1.00  0.00         A
ATOM    887  C   GLN    56      17.704  -9.876 -10.497  1.00  0.00         A
ATOM    888  O   GLN    56      16.863  -9.533 -11.328  1.00  0.00         A
ATOM    889  N   ARG    57      17.402 -10.127  -9.229  1.00  0.00         A
ATOM    890  HN  ARG    57      18.116 -10.420  -8.618  1.00  0.00         A
ATOM    891  CA  ARG    57      16.044  -9.987  -8.719  1.00  0.00         A
ATOM    892  HA  ARG    57      15.373  -9.970  -9.564  1.00  0.00         A
ATOM    893  CB  ARG    57      15.685 -11.178  -7.824  1.00  0.00         A
ATOM    894  HB1 ARG    57      14.746 -10.970  -7.331  1.00  0.00         A
ATOM    895  HB2 ARG    57      16.454 -11.292  -7.076  1.00  0.00         A
ATOM    896  CG  ARG    57      15.549 -12.501  -8.568  1.00  0.00         A
ATOM    897  HG1 ARG    57      15.501 -13.302  -7.845  1.00  0.00         A
ATOM    898  HG2 ARG    57      16.416 -12.637  -9.198  1.00  0.00         A
ATOM    899  CD  ARG    57      14.298 -12.546  -9.440  1.00  0.00         A
ATOM    900  HD1 ARG    57      13.442 -12.306  -8.826  1.00  0.00         A
ATOM    901  HD2 ARG    57      14.185 -13.546  -9.832  1.00  0.00         A
ATOM    902  NE  ARG    57      14.355 -11.605 -10.560  1.00  0.00         A
ATOM    903  HE  ARG    57      15.240 -11.422 -10.948  1.00  0.00         A
ATOM    904  CZ  ARG    57      13.288 -10.995 -11.078  1.00  0.00         A
ATOM    905  NH1 ARG    57      12.077 -11.230 -10.584  1.00  0.00         A
ATOM    906 HH11 ARG    57      11.957 -11.872  -9.823  1.00  0.00         A
ATOM    907 HH12 ARG    57      11.275 -10.765 -10.970  1.00  0.00         A
ATOM    908  NH2 ARG    57      13.432 -10.150 -12.091  1.00  0.00         A
ATOM    909 HH21 ARG    57      14.342  -9.966 -12.473  1.00  0.00         A
ATOM    910 HH22 ARG    57      12.629  -9.694 -12.485  1.00  0.00         A
ATOM    911  C   ARG    57      15.887  -8.685  -7.944  1.00  0.00         A
ATOM    912  O   ARG    57      14.890  -8.478  -7.251  1.00  0.00         A
ATOM    913  N   GLN    58      16.876  -7.809  -8.070  1.00  0.00         A
ATOM    914  HN  GLN    58      17.640  -8.033  -8.638  1.00  0.00         A
ATOM    915  CA  GLN    58      16.846  -6.518  -7.394  1.00  0.00         A
ATOM    916  HA  GLN    58      16.489  -6.680  -6.388  1.00  0.00         A
ATOM    917  CB  GLN    58      18.246  -5.900  -7.333  1.00  0.00         A
ATOM    918  HB1 GLN    58      18.184  -4.949  -6.825  1.00  0.00         A
ATOM    919  HB2 GLN    58      18.597  -5.735  -8.341  1.00  0.00         A
ATOM    920  CG  GLN    58      19.270  -6.760  -6.608  1.00  0.00         A
ATOM    921  HG1 GLN    58      20.211  -6.229  -6.580  1.00  0.00         A
ATOM    922  HG2 GLN    58      19.396  -7.681  -7.157  1.00  0.00         A
ATOM    923  CD  GLN    58      18.863  -7.101  -5.185  1.00  0.00         A
ATOM    924  OE1 GLN    58      18.145  -6.347  -4.527  1.00  0.00         A
ATOM    925  NE2 GLN    58      19.330  -8.239  -4.698  1.00  0.00         A
ATOM    926 HE21 GLN    58      19.904  -8.788  -5.276  1.00  0.00         A
ATOM    927 HE22 GLN    58      19.093  -8.488  -3.776  1.00  0.00         A
ATOM    928  C   GLN    58      15.893  -5.570  -8.109  1.00  0.00         A
ATOM    929  O   GLN    58      16.031  -5.324  -9.310  1.00  0.00         A
ATOM    930  N   ALA    59      14.930  -5.046  -7.373  1.00  0.00         A
ATOM    931  HN  ALA    59      14.899  -5.250  -6.413  1.00  0.00         A
ATOM    932  CA  ALA    59      13.923  -4.164  -7.940  1.00  0.00         A
ATOM    933  HA  ALA    59      14.224  -3.916  -8.948  1.00  0.00         A
ATOM    934  CB  ALA    59      12.583  -4.889  -8.005  1.00  0.00         A
ATOM    935  HB1 ALA    59      11.882  -4.303  -8.579  1.00  0.00         A
ATOM    936  HB2 ALA    59      12.201  -5.028  -7.004  1.00  0.00         A
ATOM    937  HB3 ALA    59      12.718  -5.852  -8.475  1.00  0.00         A
ATOM    938  C   ALA    59      13.820  -2.881  -7.119  1.00  0.00         A
ATOM    939  O   ALA    59      14.776  -2.502  -6.433  1.00  0.00         A
ATOM    940  N   GLY    60      12.680  -2.205  -7.198  1.00  0.00         A
ATOM    941  HN  GLY    60      11.977  -2.514  -7.804  1.00  0.00         A
ATOM    942  CA  GLY    60      12.470  -1.016  -6.400  1.00  0.00         A
ATOM    943  HA1 GLY    60      11.532  -0.563  -6.685  1.00  0.00         A
ATOM    944  HA2 GLY    60      13.269  -0.317  -6.594  1.00  0.00         A
ATOM    945  C   GLY    60      12.436  -1.325  -4.917  1.00  0.00         A
ATOM    946  O   GLY    60      12.153  -2.457  -4.521  1.00  0.00         A
ATOM    947  N   VAL    61      12.738  -0.331  -4.096  1.00  0.00         A
ATOM    948  HN  VAL    61      12.976   0.543  -4.469  1.00  0.00         A
ATOM    949  CA  VAL    61      12.716  -0.508  -2.652  1.00  0.00         A
ATOM    950  HA  VAL    61      13.076  -1.504  -2.444  1.00  0.00         A
ATOM    951  CB  VAL    61      13.655   0.499  -1.935  1.00  0.00         A
ATOM    952  HB  VAL    61      14.662   0.320  -2.282  1.00  0.00         A
ATOM    953  CG1 VAL    61      13.299   1.941  -2.270  1.00  0.00         A
ATOM    954 HG11 VAL    61      13.335   2.079  -3.340  1.00  0.00         A
ATOM    955 HG12 VAL    61      14.008   2.608  -1.798  1.00  0.00         A
ATOM    956 HG13 VAL    61      12.304   2.160  -1.912  1.00  0.00         A
ATOM    957  CG2 VAL    61      13.633   0.278  -0.430  1.00  0.00         A
ATOM    958 HG21 VAL    61      14.289   0.991   0.048  1.00  0.00         A
ATOM    959 HG22 VAL    61      13.969  -0.724  -0.210  1.00  0.00         A
ATOM    960 HG23 VAL    61      12.627   0.410  -0.061  1.00  0.00         A
ATOM    961  C   VAL    61      11.282  -0.387  -2.122  1.00  0.00         A
ATOM    962  O   VAL    61      10.628   0.645  -2.300  1.00  0.00         A
ATOM    963  N   PRO    62      10.755  -1.460  -1.507  1.00  0.00         A
ATOM    964  CA  PRO    62       9.405  -1.463  -0.946  1.00  0.00         A
ATOM    965  HA  PRO    62       8.674  -1.144  -1.674  1.00  0.00         A
ATOM    966  CB  PRO    62       9.154  -2.933  -0.572  1.00  0.00         A
ATOM    967  HB1 PRO    62       8.192  -3.241  -0.951  1.00  0.00         A
ATOM    968  HB2 PRO    62       9.169  -3.038   0.503  1.00  0.00         A
ATOM    969  CG  PRO    62      10.259  -3.705  -1.210  1.00  0.00         A
ATOM    970  HG1 PRO    62       9.956  -4.038  -2.192  1.00  0.00         A
ATOM    971  HG2 PRO    62      10.522  -4.551  -0.591  1.00  0.00         A
ATOM    972  CD  PRO    62      11.417  -2.758  -1.317  1.00  0.00         A
ATOM    973  HD1 PRO    62      12.032  -3.009  -2.166  1.00  0.00         A
ATOM    974  HD2 PRO    62      11.997  -2.767  -0.406  1.00  0.00         A
ATOM    975  C   PRO    62       9.300  -0.582   0.295  1.00  0.00         A
ATOM    976  O   PRO    62      10.077  -0.731   1.238  1.00  0.00         A
ATOM    977  N   PRO    63       8.328   0.338   0.316  1.00  0.00         A
ATOM    978  CA  PRO    63       8.108   1.237   1.446  1.00  0.00         A
ATOM    979  HA  PRO    63       9.034   1.585   1.865  1.00  0.00         A
ATOM    980  CB  PRO    63       7.376   2.395   0.806  1.00  0.00         A
ATOM    981  HB1 PRO    63       8.093   3.097   0.427  1.00  0.00         A
ATOM    982  HB2 PRO    63       6.745   2.872   1.538  1.00  0.00         A
ATOM    983  CG  PRO    63       6.583   1.783  -0.294  1.00  0.00         A
ATOM    984  HG1 PRO    63       6.472   2.494  -1.093  1.00  0.00         A
ATOM    985  HG2 PRO    63       5.616   1.478   0.076  1.00  0.00         A
ATOM    986  CD  PRO    63       7.363   0.583  -0.770  1.00  0.00         A
ATOM    987  HD1 PRO    63       7.874   0.810  -1.694  1.00  0.00         A
ATOM    988  HD2 PRO    63       6.707  -0.265  -0.900  1.00  0.00         A
ATOM    989  C   PRO    63       7.254   0.600   2.532  1.00  0.00         A
ATOM    990  O   PRO    63       6.586   1.284   3.310  1.00  0.00         A
ATOM    991  N   GLY    64       7.291  -0.716   2.577  1.00  0.00         A
ATOM    992  HN  GLY    64       7.894  -1.186   1.973  1.00  0.00         A
ATOM    993  CA  GLY    64       6.464  -1.461   3.499  1.00  0.00         A
ATOM    994  HA1 GLY    64       6.435  -0.939   4.440  1.00  0.00         A
ATOM    995  HA2 GLY    64       6.897  -2.440   3.649  1.00  0.00         A
ATOM    996  C   GLY    64       5.055  -1.616   2.974  1.00  0.00         A
ATOM    997  O   GLY    64       4.640  -2.712   2.591  1.00  0.00         A
ATOM    998  N   MET    65       4.328  -0.510   2.932  1.00  0.00         A
ATOM    999  HN  MET    65       4.719   0.328   3.260  1.00  0.00         A
ATOM   1000  CA  MET    65       2.978  -0.502   2.392  1.00  0.00         A
ATOM   1001  HA  MET    65       2.466  -1.379   2.760  1.00  0.00         A
ATOM   1002  CB  MET    65       2.221   0.750   2.843  1.00  0.00         A
ATOM   1003  HB1 MET    65       2.730   1.623   2.460  1.00  0.00         A
ATOM   1004  HB2 MET    65       2.221   0.789   3.922  1.00  0.00         A
ATOM   1005  CG  MET    65       0.777   0.792   2.363  1.00  0.00         A
ATOM   1006  HG1 MET    65       0.771   0.799   1.283  1.00  0.00         A
ATOM   1007  HG2 MET    65       0.316   1.696   2.731  1.00  0.00         A
ATOM   1008  SD  MET    65      -0.187  -0.620   2.938  1.00  0.00         A
ATOM   1009  CE  MET    65      -1.774  -0.272   2.184  1.00  0.00         A
ATOM   1010  HE1 MET    65      -1.659  -0.220   1.111  1.00  0.00         A
ATOM   1011  HE2 MET    65      -2.148   0.672   2.552  1.00  0.00         A
ATOM   1012  HE3 MET    65      -2.472  -1.058   2.433  1.00  0.00         A
ATOM   1013  C   MET    65       3.035  -0.565   0.873  1.00  0.00         A
ATOM   1014  O   MET    65       3.289   0.436   0.205  1.00  0.00         A
ATOM   1015  N   CYS    66       2.826  -1.752   0.337  1.00  0.00         A
ATOM   1016  HN  CYS    66       2.616  -2.510   0.919  1.00  0.00         A
ATOM   1017  CA  CYS    66       2.900  -1.970  -1.092  1.00  0.00         A
ATOM   1018  HA  CYS    66       2.731  -1.028  -1.587  1.00  0.00         A
ATOM   1019  CB  CYS    66       4.289  -2.490  -1.454  1.00  0.00         A
ATOM   1020  HB1 CYS    66       5.012  -1.702  -1.305  1.00  0.00         A
ATOM   1021  HB2 CYS    66       4.292  -2.784  -2.490  1.00  0.00         A
ATOM   1022  SG  CYS    66       4.816  -3.918  -0.476  1.00  0.00         A
ATOM   1023  HG  CYS    66       4.866  -3.543   0.799  1.00  0.00         A
ATOM   1024  C   CYS    66       1.836  -2.968  -1.529  1.00  0.00         A
ATOM   1025  O   CYS    66       1.589  -3.954  -0.836  1.00  0.00         A
ATOM   1026  N   PRO    67       1.203  -2.753  -2.690  1.00  0.00         A
ATOM   1027  CA  PRO    67       0.156  -3.634  -3.172  1.00  0.00         A
ATOM   1028  HA  PRO    67      -0.490  -3.943  -2.361  1.00  0.00         A
ATOM   1029  CB  PRO    67      -0.630  -2.768  -4.159  1.00  0.00         A
ATOM   1030  HB1 PRO    67      -1.563  -2.475  -3.707  1.00  0.00         A
ATOM   1031  HB2 PRO    67      -0.823  -3.336  -5.053  1.00  0.00         A
ATOM   1032  CG  PRO    67       0.213  -1.571  -4.462  1.00  0.00         A
ATOM   1033  HG1 PRO    67      -0.338  -0.674  -4.221  1.00  0.00         A
ATOM   1034  HG2 PRO    67       0.476  -1.571  -5.509  1.00  0.00         A
ATOM   1035  CD  PRO    67       1.458  -1.652  -3.625  1.00  0.00         A
ATOM   1036  HD1 PRO    67       1.605  -0.727  -3.096  1.00  0.00         A
ATOM   1037  HD2 PRO    67       2.308  -1.873  -4.248  1.00  0.00         A
ATOM   1038  C   PRO    67       0.721  -4.874  -3.861  1.00  0.00         A
ATOM   1039  O   PRO    67       0.042  -5.530  -4.651  1.00  0.00         A
ATOM   1040  N   LEU    68       1.970  -5.187  -3.555  1.00  0.00         A
ATOM   1041  HN  LEU    68       2.482  -4.595  -2.973  1.00  0.00         A
ATOM   1042  CA  LEU    68       2.607  -6.377  -4.053  1.00  0.00         A
ATOM   1043  HA  LEU    68       1.977  -6.804  -4.810  1.00  0.00         A
ATOM   1044  CB  LEU    68       3.961  -6.014  -4.666  1.00  0.00         A
ATOM   1045  HB1 LEU    68       4.440  -5.289  -4.025  1.00  0.00         A
ATOM   1046  HB2 LEU    68       3.785  -5.558  -5.630  1.00  0.00         A
ATOM   1047  CG  LEU    68       4.914  -7.183  -4.857  1.00  0.00         A
ATOM   1048  HG  LEU    68       5.018  -7.683  -3.908  1.00  0.00         A
ATOM   1049  CD1 LEU    68       4.356  -8.181  -5.862  1.00  0.00         A
ATOM   1050 HD11 LEU    68       3.414  -8.567  -5.502  1.00  0.00         A
ATOM   1051 HD12 LEU    68       5.054  -8.995  -5.986  1.00  0.00         A
ATOM   1052 HD13 LEU    68       4.205  -7.689  -6.812  1.00  0.00         A
ATOM   1053  CD2 LEU    68       6.288  -6.691  -5.286  1.00  0.00         A
ATOM   1054 HD21 LEU    68       6.691  -6.038  -4.526  1.00  0.00         A
ATOM   1055 HD22 LEU    68       6.202  -6.150  -6.217  1.00  0.00         A
ATOM   1056 HD23 LEU    68       6.947  -7.536  -5.421  1.00  0.00         A
ATOM   1057  C   LEU    68       2.776  -7.383  -2.923  1.00  0.00         A
ATOM   1058  O   LEU    68       2.140  -8.434  -2.912  1.00  0.00         A
ATOM   1059  N   LEU    69       3.611  -7.034  -1.958  1.00  0.00         A
ATOM   1060  HN  LEU    69       4.045  -6.160  -2.001  1.00  0.00         A
ATOM   1061  CA  LEU    69       3.906  -7.924  -0.844  1.00  0.00         A
ATOM   1062  HA  LEU    69       3.945  -8.923  -1.228  1.00  0.00         A
ATOM   1063  CB  LEU    69       5.262  -7.574  -0.224  1.00  0.00         A
ATOM   1064  HB1 LEU    69       5.437  -8.242   0.606  1.00  0.00         A
ATOM   1065  HB2 LEU    69       5.208  -6.564   0.155  1.00  0.00         A
ATOM   1066  CG  LEU    69       6.459  -7.668  -1.173  1.00  0.00         A
ATOM   1067  HG  LEU    69       6.298  -7.004  -2.010  1.00  0.00         A
ATOM   1068  CD1 LEU    69       7.733  -7.231  -0.466  1.00  0.00         A
ATOM   1069 HD11 LEU    69       8.567  -7.304  -1.148  1.00  0.00         A
ATOM   1070 HD12 LEU    69       7.909  -7.870   0.387  1.00  0.00         A
ATOM   1071 HD13 LEU    69       7.627  -6.209  -0.133  1.00  0.00         A
ATOM   1072  CD2 LEU    69       6.608  -9.083  -1.714  1.00  0.00         A
ATOM   1073 HD21 LEU    69       6.744  -9.770  -0.892  1.00  0.00         A
ATOM   1074 HD22 LEU    69       7.467  -9.129  -2.367  1.00  0.00         A
ATOM   1075 HD23 LEU    69       5.721  -9.352  -2.266  1.00  0.00         A
ATOM   1076  C   LEU    69       2.817  -7.857   0.213  1.00  0.00         A
ATOM   1077  O   LEU    69       2.302  -8.882   0.662  1.00  0.00         A
ATOM   1078  N   ALA    70       2.451  -6.641   0.575  1.00  0.00         A
ATOM   1079  HN  ALA    70       2.847  -5.877   0.114  1.00  0.00         A
ATOM   1080  CA  ALA    70       1.468  -6.410   1.629  1.00  0.00         A
ATOM   1081  HA  ALA    70       1.756  -6.998   2.489  1.00  0.00         A
ATOM   1082  CB  ALA    70       1.461  -4.945   2.035  1.00  0.00         A
ATOM   1083  HB1 ALA    70       1.125  -4.343   1.200  1.00  0.00         A
ATOM   1084  HB2 ALA    70       2.459  -4.644   2.318  1.00  0.00         A
ATOM   1085  HB3 ALA    70       0.792  -4.806   2.871  1.00  0.00         A
ATOM   1086  C   ALA    70       0.079  -6.836   1.182  1.00  0.00         A
ATOM   1087  O   ALA    70      -0.746  -7.242   1.998  1.00  0.00         A
ATOM   1088  N   ALA    71      -0.164  -6.744  -0.121  1.00  0.00         A
ATOM   1089  HN  ALA    71       0.547  -6.420  -0.711  1.00  0.00         A
ATOM   1090  CA  ALA    71      -1.455  -7.101  -0.695  1.00  0.00         A
ATOM   1091  HA  ALA    71      -2.194  -6.426  -0.302  1.00  0.00         A
ATOM   1092  CB  ALA    71      -1.420  -6.944  -2.203  1.00  0.00         A
ATOM   1093  HB1 ALA    71      -2.389  -7.187  -2.612  1.00  0.00         A
ATOM   1094  HB2 ALA    71      -0.677  -7.609  -2.616  1.00  0.00         A
ATOM   1095  HB3 ALA    71      -1.169  -5.924  -2.453  1.00  0.00         A
ATOM   1096  C   ALA    71      -1.846  -8.521  -0.335  1.00  0.00         A
ATOM   1097  O   ALA    71      -2.957  -8.771   0.125  1.00  0.00         A
ATOM   1098  N   GLU    72      -0.915  -9.438  -0.532  1.00  0.00         A
ATOM   1099  HN  GLU    72      -0.038  -9.155  -0.856  1.00  0.00         A
ATOM   1100  CA  GLU    72      -1.161 -10.850  -0.283  1.00  0.00         A
ATOM   1101  HA  GLU    72      -2.011 -11.149  -0.878  1.00  0.00         A
ATOM   1102  CB  GLU    72       0.054 -11.676  -0.700  1.00  0.00         A
ATOM   1103  HB1 GLU    72      -0.185 -12.724  -0.597  1.00  0.00         A
ATOM   1104  HB2 GLU    72       0.879 -11.437  -0.047  1.00  0.00         A
ATOM   1105  CG  GLU    72       0.492 -11.426  -2.135  1.00  0.00         A
ATOM   1106  HG1 GLU    72       1.316 -12.084  -2.364  1.00  0.00         A
ATOM   1107  HG2 GLU    72       0.815 -10.400  -2.225  1.00  0.00         A
ATOM   1108  CD  GLU    72      -0.617 -11.673  -3.136  1.00  0.00         A
ATOM   1109  OE1 GLU    72      -0.884 -12.850  -3.455  1.00  0.00         A
ATOM   1110  OE2 GLU    72      -1.224 -10.691  -3.617  1.00  0.00         A
ATOM   1111  C   GLU    72      -1.480 -11.088   1.187  1.00  0.00         A
ATOM   1112  O   GLU    72      -2.449 -11.772   1.517  1.00  0.00         A
ATOM   1113  N   SER    73      -0.671 -10.503   2.060  1.00  0.00         A
ATOM   1114  HN  SER    73       0.087  -9.979   1.729  1.00  0.00         A
ATOM   1115  CA  SER    73      -0.866 -10.623   3.498  1.00  0.00         A
ATOM   1116  HA  SER    73      -0.843 -11.671   3.755  1.00  0.00         A
ATOM   1117  CB  SER    73       0.270  -9.900   4.226  1.00  0.00         A
ATOM   1118  HB1 SER    73       0.232 -10.138   5.278  1.00  0.00         A
ATOM   1119  HB2 SER    73       0.161  -8.834   4.093  1.00  0.00         A
ATOM   1120  OG  SER    73       1.531 -10.299   3.711  1.00  0.00         A
ATOM   1121  HG  SER    73       1.673 -11.233   3.908  1.00  0.00         A
ATOM   1122  C   SER    73      -2.218 -10.040   3.912  1.00  0.00         A
ATOM   1123  O   SER    73      -2.971 -10.660   4.661  1.00  0.00         A
ATOM   1124  N   LYS    74      -2.526  -8.860   3.387  1.00  0.00         A
ATOM   1125  HN  LYS    74      -1.896  -8.445   2.759  1.00  0.00         A
ATOM   1126  CA  LYS    74      -3.771  -8.168   3.697  1.00  0.00         A
ATOM   1127  HA  LYS    74      -3.843  -8.074   4.771  1.00  0.00         A
ATOM   1128  CB  LYS    74      -3.746  -6.763   3.066  1.00  0.00         A
ATOM   1129  HB1 LYS    74      -3.735  -6.872   1.992  1.00  0.00         A
ATOM   1130  HB2 LYS    74      -2.836  -6.268   3.370  1.00  0.00         A
ATOM   1131  CG  LYS    74      -4.918  -5.858   3.439  1.00  0.00         A
ATOM   1132  HG1 LYS    74      -4.602  -4.828   3.347  1.00  0.00         A
ATOM   1133  HG2 LYS    74      -5.196  -6.055   4.464  1.00  0.00         A
ATOM   1134  CD  LYS    74      -6.140  -6.080   2.551  1.00  0.00         A
ATOM   1135  HD1 LYS    74      -6.945  -5.454   2.905  1.00  0.00         A
ATOM   1136  HD2 LYS    74      -6.434  -7.116   2.619  1.00  0.00         A
ATOM   1137  CE  LYS    74      -5.859  -5.745   1.090  1.00  0.00         A
ATOM   1138  HE1 LYS    74      -5.098  -6.415   0.718  1.00  0.00         A
ATOM   1139  HE2 LYS    74      -5.503  -4.728   1.028  1.00  0.00         A
ATOM   1140  NZ  LYS    74      -7.075  -5.882   0.243  1.00  0.00         A
ATOM   1141  HZ1 LYS    74      -7.762  -5.139   0.479  1.00  0.00         A
ATOM   1142  HZ2 LYS    74      -7.524  -6.813   0.405  1.00  0.00         A
ATOM   1143  HZ3 LYS    74      -6.827  -5.802  -0.764  1.00  0.00         A
ATOM   1144  C   LYS    74      -4.958  -8.982   3.191  1.00  0.00         A
ATOM   1145  O   LYS    74      -5.959  -9.141   3.886  1.00  0.00         A
ATOM   1146  N   LYS    75      -4.815  -9.517   1.987  1.00  0.00         A
ATOM   1147  HN  LYS    75      -3.982  -9.350   1.488  1.00  0.00         A
ATOM   1148  CA  LYS    75      -5.847 -10.336   1.367  1.00  0.00         A
ATOM   1149  HA  LYS    75      -6.755  -9.753   1.325  1.00  0.00         A
ATOM   1150  CB  LYS    75      -5.412 -10.690  -0.060  1.00  0.00         A
ATOM   1151  HB1 LYS    75      -4.453 -11.186  -0.011  1.00  0.00         A
ATOM   1152  HB2 LYS    75      -5.299  -9.775  -0.621  1.00  0.00         A
ATOM   1153  CG  LYS    75      -6.369 -11.590  -0.823  1.00  0.00         A
ATOM   1154  HG1 LYS    75      -6.428 -12.541  -0.317  1.00  0.00         A
ATOM   1155  HG2 LYS    75      -5.986 -11.738  -1.821  1.00  0.00         A
ATOM   1156  CD  LYS    75      -7.764 -10.996  -0.920  1.00  0.00         A
ATOM   1157  HD1 LYS    75      -7.691  -9.992  -1.310  1.00  0.00         A
ATOM   1158  HD2 LYS    75      -8.206 -10.973   0.064  1.00  0.00         A
ATOM   1159  CE  LYS    75      -8.649 -11.822  -1.840  1.00  0.00         A
ATOM   1160  HE1 LYS    75      -8.292 -11.714  -2.853  1.00  0.00         A
ATOM   1161  HE2 LYS    75      -9.660 -11.448  -1.775  1.00  0.00         A
ATOM   1162  NZ  LYS    75      -8.643 -13.264  -1.475  1.00  0.00         A
ATOM   1163  HZ1 LYS    75      -8.971 -13.393  -0.497  1.00  0.00         A
ATOM   1164  HZ2 LYS    75      -7.682 -13.651  -1.559  1.00  0.00         A
ATOM   1165  HZ3 LYS    75      -9.270 -13.796  -2.110  1.00  0.00         A
ATOM   1166  C   LYS    75      -6.108 -11.598   2.194  1.00  0.00         A
ATOM   1167  O   LYS    75      -7.238 -12.090   2.261  1.00  0.00         A
ATOM   1168  N   GLU    76      -5.063 -12.112   2.832  1.00  0.00         A
ATOM   1169  HN  GLU    76      -4.177 -11.695   2.718  1.00  0.00         A
ATOM   1170  CA  GLU    76      -5.198 -13.279   3.697  1.00  0.00         A
ATOM   1171  HA  GLU    76      -5.797 -14.008   3.172  1.00  0.00         A
ATOM   1172  CB  GLU    76      -3.829 -13.890   4.002  1.00  0.00         A
ATOM   1173  HB1 GLU    76      -3.943 -14.639   4.769  1.00  0.00         A
ATOM   1174  HB2 GLU    76      -3.174 -13.112   4.365  1.00  0.00         A
ATOM   1175  CG  GLU    76      -3.176 -14.538   2.795  1.00  0.00         A
ATOM   1176  HG1 GLU    76      -2.251 -15.000   3.106  1.00  0.00         A
ATOM   1177  HG2 GLU    76      -2.968 -13.775   2.060  1.00  0.00         A
ATOM   1178  CD  GLU    76      -4.056 -15.595   2.161  1.00  0.00         A
ATOM   1179  OE1 GLU    76      -4.076 -16.736   2.665  1.00  0.00         A
ATOM   1180  OE2 GLU    76      -4.735 -15.289   1.158  1.00  0.00         A
ATOM   1181  C   GLU    76      -5.908 -12.908   4.992  1.00  0.00         A
ATOM   1182  O   GLU    76      -6.717 -13.680   5.514  1.00  0.00         A
ATOM   1183  N   ARG    77      -5.604 -11.719   5.500  1.00  0.00         A
ATOM   1184  HN  ARG    77      -4.916 -11.174   5.059  1.00  0.00         A
ATOM   1185  CA  ARG    77      -6.255 -11.206   6.698  1.00  0.00         A
ATOM   1186  HA  ARG    77      -6.085 -11.900   7.492  1.00  0.00         A
ATOM   1187  CB  ARG    77      -5.669  -9.860   7.092  1.00  0.00         A
ATOM   1188  HB1 ARG    77      -6.174  -9.505   7.977  1.00  0.00         A
ATOM   1189  HB2 ARG    77      -5.836  -9.163   6.291  1.00  0.00         A
ATOM   1190  CG  ARG    77      -4.186  -9.907   7.377  1.00  0.00         A
ATOM   1191  HG1 ARG    77      -3.667 -10.250   6.497  1.00  0.00         A
ATOM   1192  HG2 ARG    77      -4.003 -10.584   8.197  1.00  0.00         A
ATOM   1193  CD  ARG    77      -3.676  -8.539   7.745  1.00  0.00         A
ATOM   1194  HD1 ARG    77      -4.157  -8.239   8.659  1.00  0.00         A
ATOM   1195  HD2 ARG    77      -3.938  -7.847   6.958  1.00  0.00         A
ATOM   1196  NE  ARG    77      -2.228  -8.516   7.932  1.00  0.00         A
ATOM   1197  HE  ARG    77      -1.776  -9.383   8.074  1.00  0.00         A
ATOM   1198  CZ  ARG    77      -1.502  -7.403   7.920  1.00  0.00         A
ATOM   1199  NH1 ARG    77      -2.092  -6.231   7.719  1.00  0.00         A
ATOM   1200 HH11 ARG    77      -3.085  -6.185   7.578  1.00  0.00         A
ATOM   1201 HH12 ARG    77      -1.547  -5.383   7.705  1.00  0.00         A
ATOM   1202  NH2 ARG    77      -0.189  -7.460   8.099  1.00  0.00         A
ATOM   1203 HH21 ARG    77       0.262  -8.347   8.240  1.00  0.00         A
ATOM   1204 HH22 ARG    77       0.359  -6.619   8.111  1.00  0.00         A
ATOM   1205  C   ARG    77      -7.748 -11.067   6.475  1.00  0.00         A
ATOM   1206  O   ARG    77      -8.554 -11.481   7.307  1.00  0.00         A
ATOM   1207  N   GLU    78      -8.098 -10.498   5.331  1.00  0.00         A
ATOM   1208  HN  GLU    78      -7.391 -10.195   4.724  1.00  0.00         A
ATOM   1209  CA  GLU    78      -9.492 -10.300   4.953  1.00  0.00         A
ATOM   1210  HA  GLU    78      -9.924  -9.600   5.640  1.00  0.00         A
ATOM   1211  CB  GLU    78      -9.598  -9.732   3.549  1.00  0.00         A
ATOM   1212  HB1 GLU    78     -10.639  -9.697   3.264  1.00  0.00         A
ATOM   1213  HB2 GLU    78      -9.074 -10.386   2.882  1.00  0.00         A
ATOM   1214  CG  GLU    78      -9.017  -8.341   3.405  1.00  0.00         A
ATOM   1215  HG1 GLU    78      -7.951  -8.389   3.575  1.00  0.00         A
ATOM   1216  HG2 GLU    78      -9.471  -7.696   4.141  1.00  0.00         A
ATOM   1217  CD  GLU    78      -9.263  -7.760   2.034  1.00  0.00         A
ATOM   1218  OE1 GLU    78     -10.296  -7.083   1.849  1.00  0.00         A
ATOM   1219  OE2 GLU    78      -8.430  -7.971   1.131  1.00  0.00         A
ATOM   1220  C   GLU    78     -10.268 -11.603   5.025  1.00  0.00         A
ATOM   1221  O   GLU    78     -11.340 -11.655   5.617  1.00  0.00         A
ATOM   1222  N   LYS    79      -9.709 -12.651   4.427  1.00  0.00         A
ATOM   1223  HN  LYS    79      -8.842 -12.535   3.981  1.00  0.00         A
ATOM   1224  CA  LYS    79     -10.341 -13.968   4.413  1.00  0.00         A
ATOM   1225  HA  LYS    79     -11.247 -13.894   3.831  1.00  0.00         A
ATOM   1226  CB  LYS    79      -9.407 -14.991   3.756  1.00  0.00         A
ATOM   1227  HB1 LYS    79      -8.451 -14.957   4.256  1.00  0.00         A
ATOM   1228  HB2 LYS    79      -9.269 -14.718   2.720  1.00  0.00         A
ATOM   1229  CG  LYS    79      -9.920 -16.425   3.805  1.00  0.00         A
ATOM   1230  HG1 LYS    79     -10.057 -16.711   4.838  1.00  0.00         A
ATOM   1231  HG2 LYS    79      -9.191 -17.074   3.345  1.00  0.00         A
ATOM   1232  CD  LYS    79     -11.244 -16.575   3.072  1.00  0.00         A
ATOM   1233  HD1 LYS    79     -11.106 -16.293   2.039  1.00  0.00         A
ATOM   1234  HD2 LYS    79     -11.974 -15.925   3.530  1.00  0.00         A
ATOM   1235  CE  LYS    79     -11.754 -18.006   3.130  1.00  0.00         A
ATOM   1236  HE1 LYS    79     -12.739 -18.040   2.688  1.00  0.00         A
ATOM   1237  HE2 LYS    79     -11.816 -18.310   4.164  1.00  0.00         A
ATOM   1238  NZ  LYS    79     -10.864 -18.948   2.402  1.00  0.00         A
ATOM   1239  HZ1 LYS    79     -10.827 -18.699   1.394  1.00  0.00         A
ATOM   1240  HZ2 LYS    79     -11.221 -19.921   2.494  1.00  0.00         A
ATOM   1241  HZ3 LYS    79      -9.902 -18.910   2.792  1.00  0.00         A
ATOM   1242  C   LYS    79     -10.698 -14.418   5.828  1.00  0.00         A
ATOM   1243  O   LYS    79     -11.812 -14.878   6.086  1.00  0.00         A
ATOM   1244  N   GLN    80      -9.757 -14.254   6.741  1.00  0.00         A
ATOM   1245  HN  GLN    80      -8.909 -13.833   6.482  1.00  0.00         A
ATOM   1246  CA  GLN    80      -9.946 -14.680   8.116  1.00  0.00         A
ATOM   1247  HA  GLN    80     -10.359 -15.678   8.099  1.00  0.00         A
ATOM   1248  CB  GLN    80      -8.601 -14.715   8.839  1.00  0.00         A
ATOM   1249  HB1 GLN    80      -8.174 -13.723   8.827  1.00  0.00         A
ATOM   1250  HB2 GLN    80      -7.939 -15.388   8.314  1.00  0.00         A
ATOM   1251  CG  GLN    80      -8.699 -15.173  10.281  1.00  0.00         A
ATOM   1252  HG1 GLN    80      -9.246 -16.103  10.312  1.00  0.00         A
ATOM   1253  HG2 GLN    80      -9.233 -14.424  10.847  1.00  0.00         A
ATOM   1254  CD  GLN    80      -7.344 -15.386  10.920  1.00  0.00         A
ATOM   1255  OE1 GLN    80      -6.364 -14.727  10.570  1.00  0.00         A
ATOM   1256  NE2 GLN    80      -7.278 -16.313  11.858  1.00  0.00         A
ATOM   1257 HE21 GLN    80      -8.099 -16.802  12.086  1.00  0.00         A
ATOM   1258 HE22 GLN    80      -6.413 -16.478  12.288  1.00  0.00         A
ATOM   1259  C   GLN    80     -10.920 -13.759   8.848  1.00  0.00         A
ATOM   1260  O   GLN    80     -11.817 -14.222   9.554  1.00  0.00         A
ATOM   1261  N   GLU    81     -10.758 -12.459   8.660  1.00  0.00         A
ATOM   1262  HN  GLU    81     -10.065 -12.145   8.033  1.00  0.00         A
ATOM   1263  CA  GLU    81     -11.571 -11.479   9.366  1.00  0.00         A
ATOM   1264  HA  GLU    81     -11.595 -11.774  10.404  1.00  0.00         A
ATOM   1265  CB  GLU    81     -10.930 -10.094   9.275  1.00  0.00         A
ATOM   1266  HB1 GLU    81     -11.612  -9.365   9.678  1.00  0.00         A
ATOM   1267  HB2 GLU    81     -10.738  -9.863   8.237  1.00  0.00         A
ATOM   1268  CG  GLU    81      -9.616 -10.005  10.040  1.00  0.00         A
ATOM   1269  HG1 GLU    81      -8.893 -10.647   9.558  1.00  0.00         A
ATOM   1270  HG2 GLU    81      -9.780 -10.351  11.050  1.00  0.00         A
ATOM   1271  CD  GLU    81      -9.053  -8.601  10.100  1.00  0.00         A
ATOM   1272  OE1 GLU    81      -9.540  -7.800  10.923  1.00  0.00         A
ATOM   1273  OE2 GLU    81      -8.106  -8.296   9.341  1.00  0.00         A
ATOM   1274  C   GLU    81     -13.009 -11.456   8.849  1.00  0.00         A
ATOM   1275  O   GLU    81     -13.944 -11.203   9.611  1.00  0.00         A
ATOM   1276  N   ARG    82     -13.199 -11.744   7.566  1.00  0.00         A
ATOM   1277  HN  ARG    82     -12.418 -11.867   6.979  1.00  0.00         A
ATOM   1278  CA  ARG    82     -14.548 -11.841   7.008  1.00  0.00         A
ATOM   1279  HA  ARG    82     -15.141 -11.067   7.474  1.00  0.00         A
ATOM   1280  CB  ARG    82     -14.558 -11.618   5.492  1.00  0.00         A
ATOM   1281  HB1 ARG    82     -14.024 -10.705   5.280  1.00  0.00         A
ATOM   1282  HB2 ARG    82     -15.581 -11.506   5.166  1.00  0.00         A
ATOM   1283  CG  ARG    82     -13.924 -12.735   4.680  1.00  0.00         A
ATOM   1284  HG1 ARG    82     -14.492 -13.642   4.827  1.00  0.00         A
ATOM   1285  HG2 ARG    82     -12.910 -12.883   5.018  1.00  0.00         A
ATOM   1286  CD  ARG    82     -13.908 -12.395   3.198  1.00  0.00         A
ATOM   1287  HD1 ARG    82     -14.925 -12.346   2.842  1.00  0.00         A
ATOM   1288  HD2 ARG    82     -13.379 -13.173   2.669  1.00  0.00         A
ATOM   1289  NE  ARG    82     -13.250 -11.112   2.939  1.00  0.00         A
ATOM   1290  HE  ARG    82     -12.938 -10.600   3.722  1.00  0.00         A
ATOM   1291  CZ  ARG    82     -13.068 -10.594   1.725  1.00  0.00         A
ATOM   1292  NH1 ARG    82     -13.479 -11.252   0.646  1.00  0.00         A
ATOM   1293 HH11 ARG    82     -13.931 -12.141   0.738  1.00  0.00         A
ATOM   1294 HH12 ARG    82     -13.349 -10.857  -0.266  1.00  0.00         A
ATOM   1295  NH2 ARG    82     -12.476  -9.414   1.595  1.00  0.00         A
ATOM   1296 HH21 ARG    82     -12.167  -8.912   2.410  1.00  0.00         A
ATOM   1297 HH22 ARG    82     -12.340  -9.012   0.686  1.00  0.00         A
ATOM   1298  C   ARG    82     -15.174 -13.189   7.352  1.00  0.00         A
ATOM   1299  O   ARG    82     -16.305 -13.478   6.973  1.00  0.00         A
ATOM   1300  N   THR    83     -14.427 -14.018   8.065  1.00  0.00         A
ATOM   1301  HN  THR    83     -13.476 -13.812   8.197  1.00  0.00         A
ATOM   1302  CA  THR    83     -14.983 -15.230   8.646  1.00  0.00         A
ATOM   1303  HA  THR    83     -15.744 -15.606   7.976  1.00  0.00         A
ATOM   1304  CB  THR    83     -13.896 -16.316   8.825  1.00  0.00         A
ATOM   1305  HB  THR    83     -13.149 -15.946   9.513  1.00  0.00         A
ATOM   1306  OG1 THR    83     -13.272 -16.591   7.562  1.00  0.00         A
ATOM   1307  HG1 THR    83     -12.967 -15.765   7.163  1.00  0.00         A
ATOM   1308  CG2 THR    83     -14.479 -17.607   9.385  1.00  0.00         A
ATOM   1309 HG21 THR    83     -14.935 -17.408  10.344  1.00  0.00         A
ATOM   1310 HG22 THR    83     -13.691 -18.335   9.506  1.00  0.00         A
ATOM   1311 HG23 THR    83     -15.224 -17.992   8.705  1.00  0.00         A
ATOM   1312  C   THR    83     -15.629 -14.884   9.992  1.00  0.00         A
ATOM   1313  O   THR    83     -16.437 -15.639  10.537  1.00  0.00         A
ATOM   1314  N   ARG    84     -15.276 -13.711  10.505  1.00  0.00         A
ATOM   1315  HN  ARG    84     -14.615 -13.165  10.032  1.00  0.00         A
ATOM   1316  CA  ARG    84     -15.845 -13.210  11.748  1.00  0.00         A
ATOM   1317  HA  ARG    84     -16.274 -14.046  12.278  1.00  0.00         A
ATOM   1318  CB  ARG    84     -14.752 -12.575  12.612  1.00  0.00         A
ATOM   1319  HB1 ARG    84     -14.279 -11.784  12.049  1.00  0.00         A
ATOM   1320  HB2 ARG    84     -14.015 -13.327  12.850  1.00  0.00         A
ATOM   1321  CG  ARG    84     -15.272 -11.990  13.913  1.00  0.00         A
ATOM   1322  HG1 ARG    84     -15.717 -12.780  14.498  1.00  0.00         A
ATOM   1323  HG2 ARG    84     -16.019 -11.245  13.685  1.00  0.00         A
ATOM   1324  CD  ARG    84     -14.162 -11.340  14.721  1.00  0.00         A
ATOM   1325  HD1 ARG    84     -13.671 -10.600  14.107  1.00  0.00         A
ATOM   1326  HD2 ARG    84     -13.450 -12.100  15.008  1.00  0.00         A
ATOM   1327  NE  ARG    84     -14.677 -10.693  15.926  1.00  0.00         A
ATOM   1328  HE  ARG    84     -15.591 -10.929  16.207  1.00  0.00         A
ATOM   1329  CZ  ARG    84     -13.994  -9.806  16.647  1.00  0.00         A
ATOM   1330  NH1 ARG    84     -12.759  -9.470  16.295  1.00  0.00         A
ATOM   1331 HH11 ARG    84     -12.336  -9.881  15.485  1.00  0.00         A
ATOM   1332 HH12 ARG    84     -12.243  -8.804  16.839  1.00  0.00         A
ATOM   1333  NH2 ARG    84     -14.548  -9.252  17.717  1.00  0.00         A
ATOM   1334 HH21 ARG    84     -15.484  -9.499  17.988  1.00  0.00         A
ATOM   1335 HH22 ARG    84     -14.039  -8.577  18.257  1.00  0.00         A
ATOM   1336  C   ARG    84     -16.946 -12.193  11.456  1.00  0.00         A
ATOM   1337  O   ARG    84     -18.074 -12.334  11.926  1.00  0.00         A
ATOM   1338  N   ALA    85     -16.615 -11.178  10.663  1.00  0.00         A
ATOM   1339  HN  ALA    85     -15.696 -11.121  10.318  1.00  0.00         A
ATOM   1340  CA  ALA    85     -17.574 -10.135  10.307  1.00  0.00         A
ATOM   1341  HA  ALA    85     -18.116  -9.861  11.200  1.00  0.00         A
ATOM   1342  CB  ALA    85     -16.840  -8.901   9.801  1.00  0.00         A
ATOM   1343  HB1 ALA    85     -16.280  -9.155   8.913  1.00  0.00         A
ATOM   1344  HB2 ALA    85     -16.164  -8.545  10.564  1.00  0.00         A
ATOM   1345  HB3 ALA    85     -17.554  -8.128   9.565  1.00  0.00         A
ATOM   1346  C   ALA    85     -18.567 -10.637   9.261  1.00  0.00         A
ATOM   1347  O   ALA    85     -19.705 -10.177   9.197  1.00  0.00         A
ATOM   1348  N   LYS    86     -18.101 -11.577   8.443  1.00  0.00         A
ATOM   1349  HN  LYS    86     -17.174 -11.834   8.527  1.00  0.00         A
ATOM   1350  CA  LYS    86     -18.903 -12.239   7.418  1.00  0.00         A
ATOM   1351  HA  LYS    86     -18.266 -12.975   6.949  1.00  0.00         A
ATOM   1352  CB  LYS    86     -20.094 -12.969   8.054  1.00  0.00         A
ATOM   1353  HB1 LYS    86     -20.793 -12.237   8.424  1.00  0.00         A
ATOM   1354  HB2 LYS    86     -19.734 -13.557   8.885  1.00  0.00         A
ATOM   1355  CG  LYS    86     -20.833 -13.898   7.105  1.00  0.00         A
ATOM   1356  HG1 LYS    86     -21.230 -13.320   6.284  1.00  0.00         A
ATOM   1357  HG2 LYS    86     -21.643 -14.374   7.639  1.00  0.00         A
ATOM   1358  CD  LYS    86     -19.907 -14.971   6.554  1.00  0.00         A
ATOM   1359  HD1 LYS    86     -19.367 -15.424   7.374  1.00  0.00         A
ATOM   1360  HD2 LYS    86     -19.207 -14.510   5.873  1.00  0.00         A
ATOM   1361  CE  LYS    86     -20.676 -16.050   5.812  1.00  0.00         A
ATOM   1362  HE1 LYS    86     -19.970 -16.734   5.364  1.00  0.00         A
ATOM   1363  HE2 LYS    86     -21.267 -15.585   5.038  1.00  0.00         A
ATOM   1364  NZ  LYS    86     -21.578 -16.810   6.718  1.00  0.00         A
ATOM   1365  HZ1 LYS    86     -21.027 -17.260   7.478  1.00  0.00         A
ATOM   1366  HZ2 LYS    86     -22.080 -17.546   6.188  1.00  0.00         A
ATOM   1367  HZ3 LYS    86     -22.278 -16.171   7.148  1.00  0.00         A
ATOM   1368  C   LYS    86     -19.350 -11.253   6.340  1.00  0.00         A
ATOM   1369  O   LYS    86     -18.695 -11.113   5.310  1.00  0.00         A
ATOM   1370  N   LYS    87     -20.436 -10.550   6.594  1.00  0.00         A
ATOM   1371  HN  LYS    87     -20.888 -10.678   7.453  1.00  0.00         A
ATOM   1372  CA  LYS    87     -20.953  -9.569   5.643  1.00  0.00         A
ATOM   1373  HA  LYS    87     -20.355  -9.639   4.752  1.00  0.00         A
ATOM   1374  CB  LYS    87     -22.414  -9.845   5.279  1.00  0.00         A
ATOM   1375  HB1 LYS    87     -22.822  -8.969   4.795  1.00  0.00         A
ATOM   1376  HB2 LYS    87     -22.966 -10.029   6.185  1.00  0.00         A
ATOM   1377  CG  LYS    87     -22.613 -11.033   4.355  1.00  0.00         A
ATOM   1378  HG1 LYS    87     -22.346 -11.939   4.871  1.00  0.00         A
ATOM   1379  HG2 LYS    87     -21.987 -10.913   3.485  1.00  0.00         A
ATOM   1380  CD  LYS    87     -24.052 -11.152   3.911  1.00  0.00         A
ATOM   1381  HD1 LYS    87     -24.311 -10.288   3.317  1.00  0.00         A
ATOM   1382  HD2 LYS    87     -24.688 -11.200   4.782  1.00  0.00         A
ATOM   1383  CE  LYS    87     -24.256 -12.398   3.079  1.00  0.00         A
ATOM   1384  HE1 LYS    87     -23.764 -12.266   2.129  1.00  0.00         A
ATOM   1385  HE2 LYS    87     -25.305 -12.527   2.926  1.00  0.00         A
ATOM   1386  NZ  LYS    87     -23.720 -13.615   3.744  1.00  0.00         A
ATOM   1387  HZ1 LYS    87     -23.932 -14.460   3.173  1.00  0.00         A
ATOM   1388  HZ2 LYS    87     -24.150 -13.730   4.682  1.00  0.00         A
ATOM   1389  HZ3 LYS    87     -22.690 -13.537   3.854  1.00  0.00         A
ATOM   1390  C   LYS    87     -20.825  -8.164   6.200  1.00  0.00         A
ATOM   1391  O   LYS    87     -21.190  -7.190   5.547  1.00  0.00         A
ATOM   1392  N   GLN    88     -20.295  -8.064   7.408  1.00  0.00         A
ATOM   1393  HN  GLN    88     -20.027  -8.882   7.882  1.00  0.00         A
ATOM   1394  CA  GLN    88     -20.108  -6.772   8.055  1.00  0.00         A
ATOM   1395  HA  GLN    88     -20.914  -6.129   7.736  1.00  0.00         A
ATOM   1396  CB  GLN    88     -20.168  -6.922   9.575  1.00  0.00         A
ATOM   1397  HB1 GLN    88     -19.941  -5.969  10.030  1.00  0.00         A
ATOM   1398  HB2 GLN    88     -19.429  -7.645   9.884  1.00  0.00         A
ATOM   1399  CG  GLN    88     -21.525  -7.381  10.079  1.00  0.00         A
ATOM   1400  HG1 GLN    88     -21.796  -8.291   9.565  1.00  0.00         A
ATOM   1401  HG2 GLN    88     -22.254  -6.615   9.859  1.00  0.00         A
ATOM   1402  CD  GLN    88     -21.542  -7.645  11.571  1.00  0.00         A
ATOM   1403  OE1 GLN    88     -20.797  -7.027  12.335  1.00  0.00         A
ATOM   1404  NE2 GLN    88     -22.392  -8.565  11.997  1.00  0.00         A
ATOM   1405 HE21 GLN    88     -22.955  -9.019  11.332  1.00  0.00         A
ATOM   1406 HE22 GLN    88     -22.426  -8.758  12.958  1.00  0.00         A
ATOM   1407  C   GLN    88     -18.786  -6.143   7.630  1.00  0.00         A
ATOM   1408  O   GLN    88     -18.371  -5.116   8.168  1.00  0.00         A
ATOM   1409  N   GLU    89     -18.131  -6.771   6.663  1.00  0.00         A
ATOM   1410  HN  GLU    89     -18.491  -7.614   6.318  1.00  0.00         A
ATOM   1411  CA  GLU    89     -16.904  -6.242   6.090  1.00  0.00         A
ATOM   1412  HA  GLU    89     -16.983  -5.164   6.074  1.00  0.00         A
ATOM   1413  CB  GLU    89     -15.689  -6.647   6.930  1.00  0.00         A
ATOM   1414  HB1 GLU    89     -15.501  -7.701   6.787  1.00  0.00         A
ATOM   1415  HB2 GLU    89     -15.909  -6.466   7.972  1.00  0.00         A
ATOM   1416  CG  GLU    89     -14.422  -5.884   6.570  1.00  0.00         A
ATOM   1417  HG1 GLU    89     -14.568  -4.839   6.802  1.00  0.00         A
ATOM   1418  HG2 GLU    89     -14.241  -5.995   5.512  1.00  0.00         A
ATOM   1419  CD  GLU    89     -13.210  -6.381   7.320  1.00  0.00         A
ATOM   1420  OE1 GLU    89     -12.991  -5.932   8.463  1.00  0.00         A
ATOM   1421  OE2 GLU    89     -12.472  -7.220   6.772  1.00  0.00         A
ATOM   1422  C   GLU    89     -16.755  -6.746   4.657  1.00  0.00         A
ATOM   1423  O   GLU    89     -15.727  -7.311   4.275  1.00  0.00         A
ATOM   1424  N   LYS    90     -17.801  -6.554   3.869  1.00  0.00         A
ATOM   1425  HN  LYS    90     -18.595  -6.098   4.227  1.00  0.00         A
ATOM   1426  CA  LYS    90     -17.799  -6.988   2.480  1.00  0.00         A
ATOM   1427  HA  LYS    90     -17.194  -7.880   2.413  1.00  0.00         A
ATOM   1428  CB  LYS    90     -19.224  -7.314   2.023  1.00  0.00         A
ATOM   1429  HB1 LYS    90     -19.828  -6.422   2.106  1.00  0.00         A
ATOM   1430  HB2 LYS    90     -19.632  -8.074   2.671  1.00  0.00         A
ATOM   1431  CG  LYS    90     -19.311  -7.814   0.589  1.00  0.00         A
ATOM   1432  HG1 LYS    90     -18.755  -8.737   0.505  1.00  0.00         A
ATOM   1433  HG2 LYS    90     -18.884  -7.072  -0.068  1.00  0.00         A
ATOM   1434  CD  LYS    90     -20.749  -8.064   0.178  1.00  0.00         A
ATOM   1435  HD1 LYS    90     -21.325  -7.167   0.353  1.00  0.00         A
ATOM   1436  HD2 LYS    90     -21.148  -8.872   0.773  1.00  0.00         A
ATOM   1437  CE  LYS    90     -20.851  -8.438  -1.290  1.00  0.00         A
ATOM   1438  HE1 LYS    90     -20.232  -9.304  -1.471  1.00  0.00         A
ATOM   1439  HE2 LYS    90     -20.494  -7.610  -1.884  1.00  0.00         A
ATOM   1440  NZ  LYS    90     -22.248  -8.749  -1.685  1.00  0.00         A
ATOM   1441  HZ1 LYS    90     -22.606  -9.557  -1.133  1.00  0.00         A
ATOM   1442  HZ2 LYS    90     -22.292  -8.986  -2.695  1.00  0.00         A
ATOM   1443  HZ3 LYS    90     -22.860  -7.927  -1.508  1.00  0.00         A
ATOM   1444  C   LYS    90     -17.184  -5.910   1.593  1.00  0.00         A
ATOM   1445  O   LYS    90     -17.901  -5.175   0.910  1.00  0.00         A
ATOM   1446  N   GLU    91     -15.849  -5.813   1.651  1.00  0.00         A
ATOM   1447  HN  GLU    91     -15.371  -6.413   2.263  1.00  0.00         A
ATOM   1448  CA  GLU    91     -15.057  -4.855   0.861  1.00  0.00         A
ATOM   1449  HA  GLU    91     -14.100  -4.769   1.350  1.00  0.00         A
ATOM   1450  CB  GLU    91     -14.815  -5.378  -0.568  1.00  0.00         A
ATOM   1451  HB1 GLU    91     -14.327  -6.340  -0.506  1.00  0.00         A
ATOM   1452  HB2 GLU    91     -14.160  -4.690  -1.079  1.00  0.00         A
ATOM   1453  CG  GLU    91     -16.071  -5.539  -1.410  1.00  0.00         A
ATOM   1454  HG1 GLU    91     -16.515  -4.566  -1.553  1.00  0.00         A
ATOM   1455  HG2 GLU    91     -16.765  -6.176  -0.881  1.00  0.00         A
ATOM   1456  CD  GLU    91     -15.794  -6.150  -2.767  1.00  0.00         A
ATOM   1457  OE1 GLU    91     -15.387  -5.410  -3.687  1.00  0.00         A
ATOM   1458  OE2 GLU    91     -15.987  -7.373  -2.922  1.00  0.00         A
ATOM   1459  C   GLU    91     -15.692  -3.461   0.838  1.00  0.00         A
ATOM   1460  O   GLU    91     -15.637  -2.753  -0.169  1.00  0.00         A
ATOM   1461  N   SER    92     -16.269  -3.066   1.965  1.00  0.00         A
ATOM   1462  HN  SER    92     -16.198  -3.632   2.762  1.00  0.00         A
ATOM   1463  CA  SER    92     -16.999  -1.813   2.056  1.00  0.00         A
ATOM   1464  HA  SER    92     -17.526  -1.671   1.125  1.00  0.00         A
ATOM   1465  CB  SER    92     -18.018  -1.902   3.190  1.00  0.00         A
ATOM   1466  HB1 SER    92     -18.891  -2.437   2.846  1.00  0.00         A
ATOM   1467  HB2 SER    92     -18.302  -0.906   3.496  1.00  0.00         A
ATOM   1468  OG  SER    92     -17.470  -2.586   4.306  1.00  0.00         A
ATOM   1469  HG  SER    92     -18.161  -3.116   4.723  1.00  0.00         A
ATOM   1470  C   SER    92     -16.056  -0.633   2.267  1.00  0.00         A
ATOM   1471  O   SER    92     -16.297   0.468   1.763  1.00  0.00         A
ATOM   1472  N   GLY    93     -14.977  -0.866   3.000  1.00  0.00         A
ATOM   1473  HN  GLY    93     -14.841  -1.756   3.393  1.00  0.00         A
ATOM   1474  CA  GLY    93     -14.004   0.181   3.225  1.00  0.00         A
ATOM   1475  HA1 GLY    93     -14.472   1.137   3.041  1.00  0.00         A
ATOM   1476  HA2 GLY    93     -13.188   0.052   2.529  1.00  0.00         A
ATOM   1477  C   GLY    93     -13.450   0.173   4.630  1.00  0.00         A
ATOM   1478  O   GLY    93     -14.116   0.608   5.571  1.00  0.00         A
ATOM   1479  N   ARG    94     -12.232  -0.321   4.770  1.00  0.00         A
ATOM   1480  HN  ARG    94     -11.764  -0.672   3.981  1.00  0.00         A
ATOM   1481  CA  ARG    94     -11.549  -0.346   6.048  1.00  0.00         A
ATOM   1482  HA  ARG    94     -11.926   0.468   6.648  1.00  0.00         A
ATOM   1483  CB  ARG    94     -11.804  -1.672   6.768  1.00  0.00         A
ATOM   1484  HB1 ARG    94     -11.561  -2.484   6.098  1.00  0.00         A
ATOM   1485  HB2 ARG    94     -12.851  -1.733   7.027  1.00  0.00         A
ATOM   1486  CG  ARG    94     -10.989  -1.842   8.039  1.00  0.00         A
ATOM   1487  HG1 ARG    94     -11.267  -1.068   8.740  1.00  0.00         A
ATOM   1488  HG2 ARG    94      -9.941  -1.752   7.798  1.00  0.00         A
ATOM   1489  CD  ARG    94     -11.234  -3.197   8.677  1.00  0.00         A
ATOM   1490  HD1 ARG    94     -11.129  -3.961   7.921  1.00  0.00         A
ATOM   1491  HD2 ARG    94     -12.238  -3.218   9.073  1.00  0.00         A
ATOM   1492  NE  ARG    94     -10.291  -3.469   9.760  1.00  0.00         A
ATOM   1493  HE  ARG    94      -9.830  -2.697  10.160  1.00  0.00         A
ATOM   1494  CZ  ARG    94     -10.006  -4.692  10.206  1.00  0.00         A
ATOM   1495  NH1 ARG    94     -10.648  -5.747   9.728  1.00  0.00         A
ATOM   1496 HH11 ARG    94     -11.366  -5.639   9.026  1.00  0.00         A
ATOM   1497 HH12 ARG    94     -10.412  -6.672  10.064  1.00  0.00         A
ATOM   1498  NH2 ARG    94      -9.089  -4.866  11.149  1.00  0.00         A
ATOM   1499 HH21 ARG    94      -8.602  -4.079  11.537  1.00  0.00         A
ATOM   1500 HH22 ARG    94      -8.881  -5.794  11.482  1.00  0.00         A
ATOM   1501  C   ARG    94     -10.060  -0.149   5.819  1.00  0.00         A
ATOM   1502  O   ARG    94      -9.442  -0.920   5.085  1.00  0.00         A
ATOM   1503  N   GLN    95      -9.499   0.892   6.425  1.00  0.00         A
ATOM   1504  HN  GLN    95     -10.049   1.462   7.003  1.00  0.00         A
ATOM   1505  CA  GLN    95      -8.088   1.210   6.251  1.00  0.00         A
ATOM   1506  HA  GLN    95      -7.929   1.402   5.208  1.00  0.00         A
ATOM   1507  CB  GLN    95      -7.717   2.472   7.039  1.00  0.00         A
ATOM   1508  HB1 GLN    95      -8.283   3.302   6.650  1.00  0.00         A
ATOM   1509  HB2 GLN    95      -6.665   2.671   6.900  1.00  0.00         A
ATOM   1510  CG  GLN    95      -7.987   2.371   8.522  1.00  0.00         A
ATOM   1511  HG1 GLN    95      -7.384   1.574   8.913  1.00  0.00         A
ATOM   1512  HG2 GLN    95      -9.030   2.138   8.671  1.00  0.00         A
ATOM   1513  CD  GLN    95      -7.663   3.650   9.270  1.00  0.00         A
ATOM   1514  OE1 GLN    95      -8.519   4.517   9.446  1.00  0.00         A
ATOM   1515  NE2 GLN    95      -6.420   3.785   9.703  1.00  0.00         A
ATOM   1516 HE21 GLN    95      -5.779   3.056   9.513  1.00  0.00         A
ATOM   1517 HE22 GLN    95      -6.185   4.598  10.196  1.00  0.00         A
ATOM   1518  C   GLN    95      -7.214   0.022   6.655  1.00  0.00         A
ATOM   1519  O   GLN    95      -7.238  -0.426   7.802  1.00  0.00         A
ATOM   1520  N   PRO    96      -6.450  -0.520   5.695  1.00  0.00         A
ATOM   1521  CA  PRO    96      -5.652  -1.726   5.910  1.00  0.00         A
ATOM   1522  HA  PRO    96      -6.261  -2.533   6.293  1.00  0.00         A
ATOM   1523  CB  PRO    96      -5.153  -2.083   4.508  1.00  0.00         A
ATOM   1524  HB1 PRO    96      -5.808  -2.820   4.067  1.00  0.00         A
ATOM   1525  HB2 PRO    96      -4.152  -2.478   4.573  1.00  0.00         A
ATOM   1526  CG  PRO    96      -5.180  -0.805   3.746  1.00  0.00         A
ATOM   1527  HG1 PRO    96      -5.364  -1.006   2.701  1.00  0.00         A
ATOM   1528  HG2 PRO    96      -4.241  -0.286   3.869  1.00  0.00         A
ATOM   1529  CD  PRO    96      -6.303   0.007   4.326  1.00  0.00         A
ATOM   1530  HD1 PRO    96      -7.209  -0.141   3.757  1.00  0.00         A
ATOM   1531  HD2 PRO    96      -6.034   1.051   4.345  1.00  0.00         A
ATOM   1532  C   PRO    96      -4.473  -1.487   6.849  1.00  0.00         A
ATOM   1533  O   PRO    96      -4.006  -0.360   7.005  1.00  0.00         A
ATOM   1534  N   LYS    97      -3.989  -2.554   7.462  1.00  0.00         A
ATOM   1535  HN  LYS    97      -4.369  -3.428   7.264  1.00  0.00         A
ATOM   1536  CA  LYS    97      -2.895  -2.462   8.406  1.00  0.00         A
ATOM   1537  HA  LYS    97      -2.925  -1.477   8.848  1.00  0.00         A
ATOM   1538  CB  LYS    97      -3.058  -3.508   9.513  1.00  0.00         A
ATOM   1539  HB1 LYS    97      -3.139  -4.485   9.059  1.00  0.00         A
ATOM   1540  HB2 LYS    97      -3.967  -3.300  10.059  1.00  0.00         A
ATOM   1541  CG  LYS    97      -1.906  -3.541  10.505  1.00  0.00         A
ATOM   1542  HG1 LYS    97      -1.003  -3.815   9.980  1.00  0.00         A
ATOM   1543  HG2 LYS    97      -2.119  -4.279  11.262  1.00  0.00         A
ATOM   1544  CD  LYS    97      -1.696  -2.194  11.178  1.00  0.00         A
ATOM   1545  HD1 LYS    97      -2.587  -1.934  11.731  1.00  0.00         A
ATOM   1546  HD2 LYS    97      -1.509  -1.447  10.419  1.00  0.00         A
ATOM   1547  CE  LYS    97      -0.515  -2.233  12.132  1.00  0.00         A
ATOM   1548  HE1 LYS    97      -0.732  -2.936  12.922  1.00  0.00         A
ATOM   1549  HE2 LYS    97      -0.376  -1.250  12.554  1.00  0.00         A
ATOM   1550  NZ  LYS    97       0.739  -2.647  11.447  1.00  0.00         A
ATOM   1551  HZ1 LYS    97       0.928  -2.025  10.633  1.00  0.00         A
ATOM   1552  HZ2 LYS    97       0.659  -3.628  11.109  1.00  0.00         A
ATOM   1553  HZ3 LYS    97       1.542  -2.588  12.106  1.00  0.00         A
ATOM   1554  C   LYS    97      -1.561  -2.634   7.690  1.00  0.00         A
ATOM   1555  O   LYS    97      -1.096  -3.753   7.464  1.00  0.00         A
ATOM   1556  N   ALA    98      -0.982  -1.511   7.305  1.00  0.00         A
ATOM   1557  HN  ALA    98      -1.472  -0.673   7.424  1.00  0.00         A
ATOM   1558  CA  ALA    98       0.339  -1.485   6.686  1.00  0.00         A
ATOM   1559  HA  ALA    98       0.283  -2.021   5.748  1.00  0.00         A
ATOM   1560  CB  ALA    98       0.755  -0.055   6.386  1.00  0.00         A
ATOM   1561  HB1 ALA    98       0.858   0.491   7.312  1.00  0.00         A
ATOM   1562  HB2 ALA    98       0.003   0.416   5.771  1.00  0.00         A
ATOM   1563  HB3 ALA    98       1.698  -0.060   5.862  1.00  0.00         A
ATOM   1564  C   ALA    98       1.381  -2.164   7.569  1.00  0.00         A
ATOM   1565  O   ALA    98       1.457  -1.911   8.776  1.00  0.00         A
ATOM   1566  N   PRO    99       2.196  -3.035   6.965  1.00  0.00         A
ATOM   1567  CA  PRO    99       3.198  -3.827   7.674  1.00  0.00         A
ATOM   1568  HA  PRO    99       2.813  -4.197   8.600  1.00  0.00         A
ATOM   1569  CB  PRO    99       3.437  -4.990   6.717  1.00  0.00         A
ATOM   1570  HB1 PRO    99       2.731  -5.782   6.915  1.00  0.00         A
ATOM   1571  HB2 PRO    99       4.445  -5.354   6.833  1.00  0.00         A
ATOM   1572  CG  PRO    99       3.234  -4.400   5.372  1.00  0.00         A
ATOM   1573  HG1 PRO    99       2.902  -5.160   4.680  1.00  0.00         A
ATOM   1574  HG2 PRO    99       4.155  -3.966   5.042  1.00  0.00         A
ATOM   1575  CD  PRO    99       2.189  -3.330   5.522  1.00  0.00         A
ATOM   1576  HD1 PRO    99       1.223  -3.698   5.210  1.00  0.00         A
ATOM   1577  HD2 PRO    99       2.462  -2.455   4.952  1.00  0.00         A
ATOM   1578  C   PRO    99       4.494  -3.067   7.948  1.00  0.00         A
ATOM   1579  O   PRO    99       5.565  -3.435   7.455  1.00  0.00         A
ATOM   1580  N   ALA   100       4.380  -2.009   8.738  1.00  0.00         A
ATOM   1581  HN  ALA   100       3.484  -1.745   9.043  1.00  0.00         A
ATOM   1582  CA  ALA   100       5.527  -1.222   9.170  1.00  0.00         A
ATOM   1583  HA  ALA   100       6.227  -1.888   9.651  1.00  0.00         A
ATOM   1584  CB  ALA   100       6.220  -0.573   7.980  1.00  0.00         A
ATOM   1585  HB1 ALA   100       6.978   0.110   8.334  1.00  0.00         A
ATOM   1586  HB2 ALA   100       5.496  -0.039   7.389  1.00  0.00         A
ATOM   1587  HB3 ALA   100       6.682  -1.338   7.374  1.00  0.00         A
ATOM   1588  C   ALA   100       5.076  -0.158  10.165  1.00  0.00         A
ATOM   1589  O   ALA   100       4.055   0.498   9.951  1.00  0.00         A
ATOM   1590  N   PRO   101       5.805   0.006  11.281  1.00  0.00         A
ATOM   1591  CA  PRO   101       5.491   1.014  12.295  1.00  0.00         A
ATOM   1592  HA  PRO   101       4.467   0.944  12.622  1.00  0.00         A
ATOM   1593  CB  PRO   101       6.433   0.686  13.460  1.00  0.00         A
ATOM   1594  HB1 PRO   101       5.877   0.686  14.386  1.00  0.00         A
ATOM   1595  HB2 PRO   101       7.218   1.426  13.507  1.00  0.00         A
ATOM   1596  CG  PRO   101       6.979  -0.665  13.155  1.00  0.00         A
ATOM   1597  HG1 PRO   101       6.345  -1.424  13.587  1.00  0.00         A
ATOM   1598  HG2 PRO   101       7.979  -0.748  13.538  1.00  0.00         A
ATOM   1599  CD  PRO   101       6.984  -0.781  11.661  1.00  0.00         A
ATOM   1600  HD1 PRO   101       6.878  -1.811  11.364  1.00  0.00         A
ATOM   1601  HD2 PRO   101       7.887  -0.354  11.249  1.00  0.00         A
ATOM   1602  C   PRO   101       5.738   2.421  11.796  1.00  0.00         A
ATOM   1603  O   PRO   101       6.882   2.858  11.650  1.00  0.00         A
ATOM   1604  N   GLY   102       4.651   3.113  11.521  1.00  0.00         A
ATOM   1605  HN  GLY   102       3.774   2.685  11.626  1.00  0.00         A
ATOM   1606  CA  GLY   102       4.725   4.470  11.061  1.00  0.00         A
ATOM   1607  HA1 GLY   102       5.385   5.029  11.709  1.00  0.00         A
ATOM   1608  HA2 GLY   102       3.738   4.891  11.117  1.00  0.00         A
ATOM   1609  C   GLY   102       5.231   4.567   9.638  1.00  0.00         A
ATOM   1610  O   GLY   102       6.405   4.860   9.405  1.00  0.00         A
ATOM   1611  N   VAL   103       4.357   4.295   8.682  1.00  0.00         A
ATOM   1612  HN  VAL   103       3.453   4.015   8.918  1.00  0.00         A
ATOM   1613  CA  VAL   103       4.711   4.387   7.285  1.00  0.00         A
ATOM   1614  HA  VAL   103       5.755   4.129   7.185  1.00  0.00         A
ATOM   1615  CB  VAL   103       3.881   3.406   6.433  1.00  0.00         A
ATOM   1616  HB  VAL   103       2.860   3.753   6.418  1.00  0.00         A
ATOM   1617  CG1 VAL   103       4.389   3.380   5.009  1.00  0.00         A
ATOM   1618 HG11 VAL   103       5.416   3.052   5.003  1.00  0.00         A
ATOM   1619 HG12 VAL   103       4.323   4.371   4.592  1.00  0.00         A
ATOM   1620 HG13 VAL   103       3.787   2.700   4.427  1.00  0.00         A
ATOM   1621  CG2 VAL   103       3.903   2.011   7.037  1.00  0.00         A
ATOM   1622 HG21 VAL   103       3.419   2.025   8.002  1.00  0.00         A
ATOM   1623 HG22 VAL   103       4.926   1.692   7.154  1.00  0.00         A
ATOM   1624 HG23 VAL   103       3.385   1.324   6.383  1.00  0.00         A
ATOM   1625  C   VAL   103       4.496   5.808   6.776  1.00  0.00         A
ATOM   1626  O   VAL   103       3.463   6.117   6.179  1.00  0.00         A
ATOM   1627  N   LEU   104       5.476   6.669   7.020  1.00  0.00         A
ATOM   1628  HN  LEU   104       6.253   6.372   7.539  1.00  0.00         A
ATOM   1629  CA  LEU   104       5.427   8.047   6.539  1.00  0.00         A
ATOM   1630  HA  LEU   104       4.400   8.377   6.575  1.00  0.00         A
ATOM   1631  CB  LEU   104       6.291   8.982   7.408  1.00  0.00         A
ATOM   1632  HB1 LEU   104       6.319   9.948   6.925  1.00  0.00         A
ATOM   1633  HB2 LEU   104       7.296   8.585   7.422  1.00  0.00         A
ATOM   1634  CG  LEU   104       5.848   9.194   8.865  1.00  0.00         A
ATOM   1635  HG  LEU   104       6.368  10.056   9.258  1.00  0.00         A
ATOM   1636  CD1 LEU   104       4.359   9.484   8.951  1.00  0.00         A
ATOM   1637 HD11 LEU   104       4.090   9.678   9.979  1.00  0.00         A
ATOM   1638 HD12 LEU   104       3.804   8.631   8.590  1.00  0.00         A
ATOM   1639 HD13 LEU   104       4.124  10.349   8.348  1.00  0.00         A
ATOM   1640  CD2 LEU   104       6.218   8.001   9.732  1.00  0.00         A
ATOM   1641 HD21 LEU   104       5.710   7.120   9.367  1.00  0.00         A
ATOM   1642 HD22 LEU   104       5.922   8.192  10.752  1.00  0.00         A
ATOM   1643 HD23 LEU   104       7.286   7.843   9.690  1.00  0.00         A
ATOM   1644  C   LEU   104       5.917   8.117   5.096  1.00  0.00         A
ATOM   1645  O   LEU   104       6.541   9.096   4.687  1.00  0.00         A
ATOM   1646  N   VAL   105       5.627   7.078   4.329  1.00  0.00         A
ATOM   1647  HN  VAL   105       5.036   6.377   4.680  1.00  0.00         A
ATOM   1648  CA  VAL   105       6.138   6.961   2.972  1.00  0.00         A
ATOM   1649  HA  VAL   105       6.724   7.842   2.755  1.00  0.00         A
ATOM   1650  CB  VAL   105       7.044   5.716   2.817  1.00  0.00         A
ATOM   1651  HB  VAL   105       6.409   4.843   2.774  1.00  0.00         A
ATOM   1652  CG1 VAL   105       7.838   5.784   1.520  1.00  0.00         A
ATOM   1653 HG11 VAL   105       7.158   5.810   0.682  1.00  0.00         A
ATOM   1654 HG12 VAL   105       8.474   4.914   1.442  1.00  0.00         A
ATOM   1655 HG13 VAL   105       8.447   6.676   1.518  1.00  0.00         A
ATOM   1656  CG2 VAL   105       7.976   5.565   4.011  1.00  0.00         A
ATOM   1657 HG21 VAL   105       8.589   6.449   4.102  1.00  0.00         A
ATOM   1658 HG22 VAL   105       8.608   4.702   3.868  1.00  0.00         A
ATOM   1659 HG23 VAL   105       7.391   5.438   4.910  1.00  0.00         A
ATOM   1660  C   VAL   105       4.987   6.866   1.975  1.00  0.00         A
ATOM   1661  O   VAL   105       3.906   6.375   2.307  1.00  0.00         A
ATOM   1662  N   MET   106       5.212   7.372   0.772  1.00  0.00         A
ATOM   1663  HN  MET   106       6.058   7.840   0.605  1.00  0.00         A
ATOM   1664  CA  MET   106       4.242   7.261  -0.309  1.00  0.00         A
ATOM   1665  HA  MET   106       3.260   7.421   0.104  1.00  0.00         A
ATOM   1666  CB  MET   106       4.521   8.328  -1.372  1.00  0.00         A
ATOM   1667  HB1 MET   106       5.537   8.213  -1.720  1.00  0.00         A
ATOM   1668  HB2 MET   106       4.414   9.302  -0.921  1.00  0.00         A
ATOM   1669  CG  MET   106       3.595   8.260  -2.577  1.00  0.00         A
ATOM   1670  HG1 MET   106       2.575   8.362  -2.237  1.00  0.00         A
ATOM   1671  HG2 MET   106       3.719   7.300  -3.056  1.00  0.00         A
ATOM   1672  SD  MET   106       3.934   9.558  -3.786  1.00  0.00         A
ATOM   1673  CE  MET   106       5.642   9.207  -4.200  1.00  0.00         A
ATOM   1674  HE1 MET   106       5.723   8.193  -4.563  1.00  0.00         A
ATOM   1675  HE2 MET   106       6.258   9.325  -3.321  1.00  0.00         A
ATOM   1676  HE3 MET   106       5.973   9.891  -4.967  1.00  0.00         A
ATOM   1677  C   MET   106       4.310   5.867  -0.929  1.00  0.00         A
ATOM   1678  O   MET   106       5.352   5.471  -1.449  1.00  0.00         A
ATOM   1679  N   PRO   107       3.214   5.095  -0.866  1.00  0.00         A
ATOM   1680  CA  PRO   107       3.173   3.744  -1.419  1.00  0.00         A
ATOM   1681  HA  PRO   107       4.022   3.170  -1.105  1.00  0.00         A
ATOM   1682  CB  PRO   107       1.909   3.128  -0.828  1.00  0.00         A
ATOM   1683  HB1 PRO   107       2.158   2.191  -0.349  1.00  0.00         A
ATOM   1684  HB2 PRO   107       1.213   2.948  -1.620  1.00  0.00         A
ATOM   1685  CG  PRO   107       1.392   4.118   0.162  1.00  0.00         A
ATOM   1686  HG1 PRO   107       1.751   3.860   1.145  1.00  0.00         A
ATOM   1687  HG2 PRO   107       0.312   4.129   0.146  1.00  0.00         A
ATOM   1688  CD  PRO   107       1.934   5.455  -0.250  1.00  0.00         A
ATOM   1689  HD1 PRO   107       2.080   6.084   0.613  1.00  0.00         A
ATOM   1690  HD2 PRO   107       1.277   5.929  -0.965  1.00  0.00         A
ATOM   1691  C   PRO   107       3.093   3.742  -2.946  1.00  0.00         A
ATOM   1692  O   PRO   107       2.660   4.719  -3.559  1.00  0.00         A
ATOM   1693  N   PRO   108       3.499   2.630  -3.572  1.00  0.00         A
ATOM   1694  CA  PRO   108       3.540   2.495  -5.024  1.00  0.00         A
ATOM   1695  HA  PRO   108       3.842   3.413  -5.505  1.00  0.00         A
ATOM   1696  CB  PRO   108       4.621   1.434  -5.203  1.00  0.00         A
ATOM   1697  HB1 PRO   108       5.595   1.899  -5.186  1.00  0.00         A
ATOM   1698  HB2 PRO   108       4.474   0.913  -6.138  1.00  0.00         A
ATOM   1699  CG  PRO   108       4.431   0.533  -4.033  1.00  0.00         A
ATOM   1700  HG1 PRO   108       5.355   0.062  -3.769  1.00  0.00         A
ATOM   1701  HG2 PRO   108       3.684  -0.210  -4.262  1.00  0.00         A
ATOM   1702  CD  PRO   108       3.966   1.403  -2.906  1.00  0.00         A
ATOM   1703  HD1 PRO   108       4.777   1.620  -2.234  1.00  0.00         A
ATOM   1704  HD2 PRO   108       3.171   0.917  -2.383  1.00  0.00         A
ATOM   1705  C   PRO   108       2.204   2.022  -5.597  1.00  0.00         A
ATOM   1706  O   PRO   108       2.140   1.037  -6.338  1.00  0.00         A
ATOM   1707  N   SER   109       1.140   2.722  -5.233  1.00  0.00         A
ATOM   1708  HN  SER   109       1.258   3.493  -4.635  1.00  0.00         A
ATOM   1709  CA  SER   109      -0.200   2.391  -5.695  1.00  0.00         A
ATOM   1710  HA  SER   109      -0.357   1.334  -5.538  1.00  0.00         A
ATOM   1711  CB  SER   109      -1.225   3.178  -4.881  1.00  0.00         A
ATOM   1712  HB1 SER   109      -2.221   2.859  -5.151  1.00  0.00         A
ATOM   1713  HB2 SER   109      -1.116   4.233  -5.088  1.00  0.00         A
ATOM   1714  OG  SER   109      -1.036   2.962  -3.492  1.00  0.00         A
ATOM   1715  HG  SER   109      -1.889   2.964  -3.050  1.00  0.00         A
ATOM   1716  C   SER   109      -0.347   2.702  -7.183  1.00  0.00         A
ATOM   1717  O   SER   109       0.402   3.509  -7.736  1.00  0.00         A
ATOM   1718  N   THR   110      -1.315   2.058  -7.826  1.00  0.00         A
ATOM   1719  HN  THR   110      -1.906   1.455  -7.323  1.00  0.00         A
ATOM   1720  CA  THR   110      -1.537   2.228  -9.255  1.00  0.00         A
ATOM   1721  HA  THR   110      -0.600   2.089  -9.753  1.00  0.00         A
ATOM   1722  CB  THR   110      -2.537   1.179  -9.777  1.00  0.00         A
ATOM   1723  HB  THR   110      -3.522   1.425  -9.405  1.00  0.00         A
ATOM   1724  OG1 THR   110      -2.162  -0.120  -9.294  1.00  0.00         A
ATOM   1725  HG1 THR   110      -1.201  -0.163  -9.205  1.00  0.00         A
ATOM   1726  CG2 THR   110      -2.580   1.163 -11.299  1.00  0.00         A
ATOM   1727 HG21 THR   110      -3.287   0.418 -11.631  1.00  0.00         A
ATOM   1728 HG22 THR   110      -1.599   0.925 -11.685  1.00  0.00         A
ATOM   1729 HG23 THR   110      -2.883   2.134 -11.662  1.00  0.00         A
ATOM   1730  C   THR   110      -2.050   3.630  -9.556  1.00  0.00         A
ATOM   1731  O   THR   110      -1.867   4.161 -10.654  1.00  0.00         A
ATOM   1732  N   CYS   111      -2.672   4.221  -8.562  1.00  0.00         A
ATOM   1733  HN  CYS   111      -2.801   3.722  -7.731  1.00  0.00         A
ATOM   1734  CA  CYS   111      -3.166   5.583  -8.657  1.00  0.00         A
ATOM   1735  HA  CYS   111      -2.919   5.953  -9.641  1.00  0.00         A
ATOM   1736  CB  CYS   111      -4.688   5.601  -8.490  1.00  0.00         A
ATOM   1737  HB1 CYS   111      -5.146   5.296  -9.419  1.00  0.00         A
ATOM   1738  HB2 CYS   111      -5.005   6.605  -8.253  1.00  0.00         A
ATOM   1739  SG  CYS   111      -5.305   4.509  -7.185  1.00  0.00         A
ATOM   1740  HG  CYS   111      -6.624   4.413  -7.321  1.00  0.00         A
ATOM   1741  C   CYS   111      -2.486   6.475  -7.617  1.00  0.00         A
ATOM   1742  O   CYS   111      -3.008   6.685  -6.524  1.00  0.00         A
ATOM   1743  N   PRO   112      -1.288   6.991  -7.943  1.00  0.00         A
ATOM   1744  CA  PRO   112      -0.531   7.871  -7.052  1.00  0.00         A
ATOM   1745  HA  PRO   112      -0.415   7.439  -6.066  1.00  0.00         A
ATOM   1746  CB  PRO   112       0.843   7.991  -7.733  1.00  0.00         A
ATOM   1747  HB1 PRO   112       1.623   7.834  -7.002  1.00  0.00         A
ATOM   1748  HB2 PRO   112       0.945   8.975  -8.166  1.00  0.00         A
ATOM   1749  CG  PRO   112       0.859   6.934  -8.784  1.00  0.00         A
ATOM   1750  HG1 PRO   112       1.247   6.013  -8.375  1.00  0.00         A
ATOM   1751  HG2 PRO   112       1.459   7.257  -9.623  1.00  0.00         A
ATOM   1752  CD  PRO   112      -0.569   6.759  -9.199  1.00  0.00         A
ATOM   1753  HD1 PRO   112      -0.742   5.760  -9.565  1.00  0.00         A
ATOM   1754  HD2 PRO   112      -0.841   7.492  -9.943  1.00  0.00         A
ATOM   1755  C   PRO   112      -1.180   9.243  -6.922  1.00  0.00         A
ATOM   1756  O   PRO   112      -1.931   9.673  -7.804  1.00  0.00         A
ATOM   1757  N   PRO   113      -0.897   9.934  -5.810  1.00  0.00         A
ATOM   1758  CA  PRO   113      -1.442  11.258  -5.514  1.00  0.00         A
ATOM   1759  HA  PRO   113      -2.504  11.207  -5.350  1.00  0.00         A
ATOM   1760  CB  PRO   113      -0.738  11.649  -4.204  1.00  0.00         A
ATOM   1761  HB1 PRO   113      -1.407  11.486  -3.379  1.00  0.00         A
ATOM   1762  HB2 PRO   113      -0.442  12.686  -4.242  1.00  0.00         A
ATOM   1763  CG  PRO   113       0.434  10.748  -4.116  1.00  0.00         A
ATOM   1764  HG1 PRO   113       0.709  10.593  -3.084  1.00  0.00         A
ATOM   1765  HG2 PRO   113       1.263  11.160  -4.674  1.00  0.00         A
ATOM   1766  CD  PRO   113      -0.028   9.469  -4.729  1.00  0.00         A
ATOM   1767  HD1 PRO   113      -0.590   8.886  -4.022  1.00  0.00         A
ATOM   1768  HD2 PRO   113       0.803   8.913  -5.109  1.00  0.00         A
ATOM   1769  C   PRO   113      -1.137  12.274  -6.612  1.00  0.00         A
ATOM   1770  O   PRO   113      -0.137  12.152  -7.323  1.00  0.00         A
ATOM   1771  N   PRO   114      -1.997  13.292  -6.769  1.00  0.00         A
ATOM   1772  CA  PRO   114      -1.840  14.314  -7.796  1.00  0.00         A
ATOM   1773  HA  PRO   114      -1.605  13.877  -8.750  1.00  0.00         A
ATOM   1774  CB  PRO   114      -3.220  14.991  -7.858  1.00  0.00         A
ATOM   1775  HB1 PRO   114      -3.581  14.982  -8.875  1.00  0.00         A
ATOM   1776  HB2 PRO   114      -3.137  16.011  -7.511  1.00  0.00         A
ATOM   1777  CG  PRO   114      -4.100  14.181  -6.962  1.00  0.00         A
ATOM   1778  HG1 PRO   114      -4.602  13.416  -7.533  1.00  0.00         A
ATOM   1779  HG2 PRO   114      -4.818  14.820  -6.470  1.00  0.00         A
ATOM   1780  CD  PRO   114      -3.185  13.554  -5.961  1.00  0.00         A
ATOM   1781  HD1 PRO   114      -3.608  12.641  -5.575  1.00  0.00         A
ATOM   1782  HD2 PRO   114      -2.964  14.245  -5.166  1.00  0.00         A
ATOM   1783  C   PRO   114      -0.763  15.319  -7.418  1.00  0.00         A
ATOM   1784  O   PRO   114      -1.043  16.337  -6.783  1.00  0.00         A
ATOM   1785  N   LYS   115       0.469  15.013  -7.790  1.00  0.00         A
ATOM   1786  HN  LYS   115       0.623  14.185  -8.295  1.00  0.00         A
ATOM   1787  CA  LYS   115       1.599  15.866  -7.467  1.00  0.00         A
ATOM   1788  HA  LYS   115       1.530  16.117  -6.421  1.00  0.00         A
ATOM   1789  CB  LYS   115       2.912  15.126  -7.721  1.00  0.00         A
ATOM   1790  HB1 LYS   115       3.733  15.759  -7.418  1.00  0.00         A
ATOM   1791  HB2 LYS   115       3.000  14.917  -8.776  1.00  0.00         A
ATOM   1792  CG  LYS   115       3.020  13.811  -6.963  1.00  0.00         A
ATOM   1793  HG1 LYS   115       2.184  13.182  -7.221  1.00  0.00         A
ATOM   1794  HG2 LYS   115       3.004  14.015  -5.904  1.00  0.00         A
ATOM   1795  CD  LYS   115       4.298  13.076  -7.298  1.00  0.00         A
ATOM   1796  HD1 LYS   115       4.406  13.033  -8.372  1.00  0.00         A
ATOM   1797  HD2 LYS   115       4.227  12.077  -6.903  1.00  0.00         A
ATOM   1798  CE  LYS   115       5.515  13.763  -6.704  1.00  0.00         A
ATOM   1799  HE1 LYS   115       5.450  13.713  -5.627  1.00  0.00         A
ATOM   1800  HE2 LYS   115       5.518  14.796  -7.016  1.00  0.00         A
ATOM   1801  NZ  LYS   115       6.781  13.123  -7.142  1.00  0.00         A
ATOM   1802  HZ1 LYS   115       6.766  12.106  -6.924  1.00  0.00         A
ATOM   1803  HZ2 LYS   115       7.589  13.556  -6.653  1.00  0.00         A
ATOM   1804  HZ3 LYS   115       6.907  13.244  -8.168  1.00  0.00         A
ATOM   1805  C   LYS   115       1.543  17.153  -8.275  1.00  0.00         A
ATOM   1806  O   LYS   115       1.914  17.188  -9.450  1.00  0.00         A
ATOM   1807  N   VAL   116       1.052  18.196  -7.628  1.00  0.00         A
ATOM   1808  HN  VAL   116       0.782  18.084  -6.692  1.00  0.00         A
ATOM   1809  CA  VAL   116       0.880  19.497  -8.241  1.00  0.00         A
ATOM   1810  HA  VAL   116       1.809  19.781  -8.700  1.00  0.00         A
ATOM   1811  CB  VAL   116      -0.218  19.452  -9.327  1.00  0.00         A
ATOM   1812  HB  VAL   116       0.069  18.710 -10.060  1.00  0.00         A
ATOM   1813  CG1 VAL   116      -1.538  19.021  -8.722  1.00  0.00         A
ATOM   1814 HG11 VAL   116      -1.403  18.071  -8.223  1.00  0.00         A
ATOM   1815 HG12 VAL   116      -2.278  18.920  -9.501  1.00  0.00         A
ATOM   1816 HG13 VAL   116      -1.861  19.760  -8.006  1.00  0.00         A
ATOM   1817  CG2 VAL   116      -0.352  20.791 -10.038  1.00  0.00         A
ATOM   1818 HG21 VAL   116      -1.103  20.715 -10.809  1.00  0.00         A
ATOM   1819 HG22 VAL   116       0.594  21.058 -10.482  1.00  0.00         A
ATOM   1820 HG23 VAL   116      -0.642  21.548  -9.325  1.00  0.00         A
ATOM   1821  C   VAL   116       0.521  20.508  -7.154  1.00  0.00         A
ATOM   1822  O   VAL   116      -0.025  20.133  -6.112  1.00  0.00         A
ATOM   1823  N   SER   117       0.861  21.769  -7.371  1.00  0.00         A
ATOM   1824  HN  SER   117       1.307  22.009  -8.211  1.00  0.00         A
ATOM   1825  CA  SER   117       0.586  22.808  -6.394  1.00  0.00         A
ATOM   1826  HA  SER   117       0.864  22.428  -5.423  1.00  0.00         A
ATOM   1827  CB  SER   117       1.427  24.047  -6.704  1.00  0.00         A
ATOM   1828  HB1 SER   117       1.283  24.782  -5.926  1.00  0.00         A
ATOM   1829  HB2 SER   117       1.122  24.460  -7.654  1.00  0.00         A
ATOM   1830  OG  SER   117       2.806  23.714  -6.770  1.00  0.00         A
ATOM   1831  HG  SER   117       3.103  23.413  -5.901  1.00  0.00         A
ATOM   1832  C   SER   117      -0.902  23.154  -6.377  1.00  0.00         A
ATOM   1833  O   SER   117      -1.367  24.004  -7.137  1.00  0.00         A
ATOM   1834  N   GLN   118      -1.642  22.471  -5.512  1.00  0.00         A
ATOM   1835  HN  GLN   118      -1.207  21.794  -4.949  1.00  0.00         A
ATOM   1836  CA  GLN   118      -3.078  22.686  -5.373  1.00  0.00         A
ATOM   1837  HA  GLN   118      -3.470  22.999  -6.328  1.00  0.00         A
ATOM   1838  CB  GLN   118      -3.768  21.391  -4.938  1.00  0.00         A
ATOM   1839  HB1 GLN   118      -4.837  21.546  -4.952  1.00  0.00         A
ATOM   1840  HB2 GLN   118      -3.463  21.158  -3.929  1.00  0.00         A
ATOM   1841  CG  GLN   118      -3.450  20.194  -5.817  1.00  0.00         A
ATOM   1842  HG1 GLN   118      -2.378  20.096  -5.897  1.00  0.00         A
ATOM   1843  HG2 GLN   118      -3.871  20.360  -6.797  1.00  0.00         A
ATOM   1844  CD  GLN   118      -4.015  18.903  -5.258  1.00  0.00         A
ATOM   1845  OE1 GLN   118      -3.361  18.210  -4.477  1.00  0.00         A
ATOM   1846  NE2 GLN   118      -5.233  18.569  -5.653  1.00  0.00         A
ATOM   1847 HE21 GLN   118      -5.698  19.167  -6.278  1.00  0.00         A
ATOM   1848 HE22 GLN   118      -5.621  17.742  -5.305  1.00  0.00         A
ATOM   1849  C   GLN   118      -3.349  23.768  -4.336  1.00  0.00         A
ATOM   1850  O   GLN   118      -4.472  24.260  -4.215  1.00  0.00         A
ATOM   1851  N   GLN   119      -2.302  24.106  -3.580  1.00  0.00         A
ATOM   1852  HN  GLN   119      -1.442  23.666  -3.752  1.00  0.00         A
ATOM   1853  CA  GLN   119      -2.377  25.088  -2.499  1.00  0.00         A
ATOM   1854  HA  GLN   119      -1.370  25.252  -2.143  1.00  0.00         A
ATOM   1855  CB  GLN   119      -2.947  26.423  -3.004  1.00  0.00         A
ATOM   1856  HB1 GLN   119      -4.007  26.304  -3.169  1.00  0.00         A
ATOM   1857  HB2 GLN   119      -2.472  26.673  -3.941  1.00  0.00         A
ATOM   1858  CG  GLN   119      -2.741  27.584  -2.042  1.00  0.00         A
ATOM   1859  HG1 GLN   119      -1.684  27.683  -1.843  1.00  0.00         A
ATOM   1860  HG2 GLN   119      -3.258  27.366  -1.119  1.00  0.00         A
ATOM   1861  CD  GLN   119      -3.256  28.907  -2.582  1.00  0.00         A
ATOM   1862  OE1 GLN   119      -2.722  29.967  -2.257  1.00  0.00         A
ATOM   1863  NE2 GLN   119      -4.296  28.861  -3.399  1.00  0.00         A
ATOM   1864 HE21 GLN   119      -4.682  27.986  -3.613  1.00  0.00         A
ATOM   1865 HE22 GLN   119      -4.642  29.707  -3.755  1.00  0.00         A
ATOM   1866  C   GLN   119      -3.208  24.532  -1.340  1.00  0.00         A
ATOM   1867  O   GLN   119      -3.687  25.267  -0.476  1.00  0.00         A
ATOM   1868  N   GLN   120      -3.365  23.216  -1.331  1.00  0.00         A
ATOM   1869  HN  GLN   120      -2.975  22.689  -2.059  1.00  0.00         A
ATOM   1870  CA  GLN   120      -4.083  22.532  -0.268  1.00  0.00         A
ATOM   1871  HA  GLN   120      -4.723  23.253   0.220  1.00  0.00         A
ATOM   1872  CB  GLN   120      -4.941  21.394  -0.831  1.00  0.00         A
ATOM   1873  HB1 GLN   120      -5.440  20.899  -0.010  1.00  0.00         A
ATOM   1874  HB2 GLN   120      -4.296  20.685  -1.328  1.00  0.00         A
ATOM   1875  CG  GLN   120      -5.997  21.854  -1.824  1.00  0.00         A
ATOM   1876  HG1 GLN   120      -5.501  22.315  -2.665  1.00  0.00         A
ATOM   1877  HG2 GLN   120      -6.632  22.581  -1.341  1.00  0.00         A
ATOM   1878  CD  GLN   120      -6.867  20.720  -2.338  1.00  0.00         A
ATOM   1879  OE1 GLN   120      -7.341  20.755  -3.474  1.00  0.00         A
ATOM   1880  NE2 GLN   120      -7.098  19.714  -1.506  1.00  0.00         A
ATOM   1881 HE21 GLN   120      -6.700  19.748  -0.610  1.00  0.00         A
ATOM   1882 HE22 GLN   120      -7.664  18.977  -1.821  1.00  0.00         A
ATOM   1883  C   GLN   120      -3.091  21.983   0.746  1.00  0.00         A
ATOM   1884  O   GLN   120      -2.604  20.860   0.611  1.00  0.00         A
ATOM   1885  N   GLN   121      -2.790  22.782   1.757  1.00  0.00         A
ATOM   1886  HN  GLN   121      -3.240  23.653   1.827  1.00  0.00         A
ATOM   1887  CA  GLN   121      -1.817  22.405   2.774  1.00  0.00         A
ATOM   1888  HA  GLN   121      -1.020  21.877   2.278  1.00  0.00         A
ATOM   1889  CB  GLN   121      -1.243  23.657   3.434  1.00  0.00         A
ATOM   1890  HB1 GLN   121      -0.544  23.360   4.203  1.00  0.00         A
ATOM   1891  HB2 GLN   121      -2.048  24.217   3.885  1.00  0.00         A
ATOM   1892  CG  GLN   121      -0.519  24.558   2.452  1.00  0.00         A
ATOM   1893  HG1 GLN   121      -0.566  25.576   2.813  1.00  0.00         A
ATOM   1894  HG2 GLN   121      -1.026  24.490   1.503  1.00  0.00         A
ATOM   1895  CD  GLN   121       0.938  24.183   2.235  1.00  0.00         A
ATOM   1896  OE1 GLN   121       1.764  25.040   1.929  1.00  0.00         A
ATOM   1897  NE2 GLN   121       1.270  22.910   2.389  1.00  0.00         A
ATOM   1898 HE21 GLN   121       0.571  22.272   2.634  1.00  0.00         A
ATOM   1899 HE22 GLN   121       2.209  22.659   2.254  1.00  0.00         A
ATOM   1900  C   GLN   121      -2.450  21.490   3.818  1.00  0.00         A
ATOM   1901  O   GLN   121      -2.411  21.768   5.017  1.00  0.00         A
ATOM   1902  N   GLN   122      -3.023  20.394   3.349  1.00  0.00         A
ATOM   1903  HN  GLN   122      -2.967  20.205   2.386  1.00  0.00         A
ATOM   1904  CA  GLN   122      -3.726  19.458   4.209  1.00  0.00         A
ATOM   1905  HA  GLN   122      -3.998  19.980   5.114  1.00  0.00         A
ATOM   1906  CB  GLN   122      -4.999  18.975   3.511  1.00  0.00         A
ATOM   1907  HB1 GLN   122      -5.632  19.826   3.314  1.00  0.00         A
ATOM   1908  HB2 GLN   122      -5.520  18.294   4.167  1.00  0.00         A
ATOM   1909  CG  GLN   122      -4.735  18.262   2.196  1.00  0.00         A
ATOM   1910  HG1 GLN   122      -4.220  17.335   2.402  1.00  0.00         A
ATOM   1911  HG2 GLN   122      -4.110  18.890   1.581  1.00  0.00         A
ATOM   1912  CD  GLN   122      -6.004  17.949   1.431  1.00  0.00         A
ATOM   1913  OE1 GLN   122      -6.982  18.697   1.484  1.00  0.00         A
ATOM   1914  NE2 GLN   122      -6.003  16.830   0.732  1.00  0.00         A
ATOM   1915 HE21 GLN   122      -5.190  16.273   0.751  1.00  0.00         A
ATOM   1916 HE22 GLN   122      -6.810  16.596   0.225  1.00  0.00         A
ATOM   1917  C   GLN   122      -2.829  18.275   4.572  1.00  0.00         A
ATOM   1918  O   GLN   122      -1.625  18.297   4.299  1.00  0.00         A
ATOM   1919  N   GLN   123      -3.411  17.251   5.185  1.00  0.00         A
ATOM   1920  HN  GLN   123      -4.379  17.276   5.346  1.00  0.00         A
ATOM   1921  CA  GLN   123      -2.650  16.085   5.615  1.00  0.00         A
ATOM   1922  HA  GLN   123      -1.707  16.433   6.007  1.00  0.00         A
ATOM   1923  CB  GLN   123      -3.399  15.335   6.720  1.00  0.00         A
ATOM   1924  HB1 GLN   123      -2.812  14.479   7.018  1.00  0.00         A
ATOM   1925  HB2 GLN   123      -4.345  14.992   6.329  1.00  0.00         A
ATOM   1926  CG  GLN   123      -3.672  16.178   7.952  1.00  0.00         A
ATOM   1927  HG1 GLN   123      -4.225  17.057   7.656  1.00  0.00         A
ATOM   1928  HG2 GLN   123      -2.728  16.477   8.384  1.00  0.00         A
ATOM   1929  CD  GLN   123      -4.470  15.433   9.003  1.00  0.00         A
ATOM   1930  OE1 GLN   123      -5.280  14.559   8.686  1.00  0.00         A
ATOM   1931  NE2 GLN   123      -4.254  15.776  10.260  1.00  0.00         A
ATOM   1932 HE21 GLN   123      -3.600  16.485  10.441  1.00  0.00         A
ATOM   1933 HE22 GLN   123      -4.750  15.304  10.962  1.00  0.00         A
ATOM   1934  C   GLN   123      -2.380  15.149   4.441  1.00  0.00         A
ATOM   1935  O   GLN   123      -1.251  15.060   3.952  1.00  0.00         A
ATOM   1936  N   GLN   124      -3.422  14.467   3.984  1.00  0.00         A
ATOM   1937  HN  GLN   124      -4.304  14.619   4.387  1.00  0.00         A
ATOM   1938  CA  GLN   124      -3.299  13.514   2.887  1.00  0.00         A
ATOM   1939  HA  GLN   124      -2.317  13.087   2.936  1.00  0.00         A
ATOM   1940  CB  GLN   124      -4.326  12.390   3.016  1.00  0.00         A
ATOM   1941  HB1 GLN   124      -4.487  11.952   2.044  1.00  0.00         A
ATOM   1942  HB2 GLN   124      -5.245  12.807   3.364  1.00  0.00         A
ATOM   1943  CG  GLN   124      -3.938  11.278   3.968  1.00  0.00         A
ATOM   1944  HG1 GLN   124      -3.036  10.815   3.605  1.00  0.00         A
ATOM   1945  HG2 GLN   124      -4.735  10.556   3.971  1.00  0.00         A
ATOM   1946  CD  GLN   124      -3.711  11.748   5.391  1.00  0.00         A
ATOM   1947  OE1 GLN   124      -2.595  12.105   5.772  1.00  0.00         A
ATOM   1948  NE2 GLN   124      -4.769  11.749   6.187  1.00  0.00         A
ATOM   1949 HE21 GLN   124      -5.630  11.447   5.817  1.00  0.00         A
ATOM   1950 HE22 GLN   124      -4.653  12.048   7.111  1.00  0.00         A
ATOM   1951  C   GLN   124      -3.463  14.214   1.545  1.00  0.00         A
ATOM   1952  O   GLN   124      -3.687  15.421   1.488  1.00  0.00         A
ATOM   1953  N   GLN   125      -3.354  13.454   0.468  1.00  0.00         A
ATOM   1954  HN  GLN   125      -3.190  12.492   0.572  1.00  0.00         A
ATOM   1955  CA  GLN   125      -3.469  14.013  -0.869  1.00  0.00         A
ATOM   1956  HA  GLN   125      -4.129  14.866  -0.821  1.00  0.00         A
ATOM   1957  CB  GLN   125      -2.089  14.468  -1.352  1.00  0.00         A
ATOM   1958  HB1 GLN   125      -1.536  13.601  -1.685  1.00  0.00         A
ATOM   1959  HB2 GLN   125      -1.564  14.919  -0.524  1.00  0.00         A
ATOM   1960  CG  GLN   125      -2.123  15.473  -2.491  1.00  0.00         A
ATOM   1961  HG1 GLN   125      -2.772  16.291  -2.216  1.00  0.00         A
ATOM   1962  HG2 GLN   125      -2.510  14.987  -3.374  1.00  0.00         A
ATOM   1963  CD  GLN   125      -0.747  16.028  -2.802  1.00  0.00         A
ATOM   1964  OE1 GLN   125       0.111  16.117  -1.923  1.00  0.00         A
ATOM   1965  NE2 GLN   125      -0.526  16.420  -4.044  1.00  0.00         A
ATOM   1966 HE21 GLN   125      -1.255  16.336  -4.697  1.00  0.00         A
ATOM   1967 HE22 GLN   125       0.357  16.780  -4.263  1.00  0.00         A
ATOM   1968  C   GLN   125      -4.067  12.973  -1.812  1.00  0.00         A
ATOM   1969  O   GLN   125      -3.434  12.551  -2.779  1.00  0.00         A
ATOM   1970  N   GLN   126      -5.292  12.559  -1.508  1.00  0.00         A
ATOM   1971  HN  GLN   126      -5.759  12.975  -0.751  1.00  0.00         A
ATOM   1972  CA  GLN   126      -5.967  11.510  -2.267  1.00  0.00         A
ATOM   1973  HA  GLN   126      -5.327  10.641  -2.257  1.00  0.00         A
ATOM   1974  CB  GLN   126      -7.298  11.144  -1.610  1.00  0.00         A
ATOM   1975  HB1 GLN   126      -7.830  10.464  -2.258  1.00  0.00         A
ATOM   1976  HB2 GLN   126      -7.885  12.043  -1.488  1.00  0.00         A
ATOM   1977  CG  GLN   126      -7.146  10.486  -0.250  1.00  0.00         A
ATOM   1978  HG1 GLN   126      -6.748  11.209   0.445  1.00  0.00         A
ATOM   1979  HG2 GLN   126      -6.459   9.658  -0.339  1.00  0.00         A
ATOM   1980  CD  GLN   126      -8.461   9.967   0.289  1.00  0.00         A
ATOM   1981  OE1 GLN   126      -8.837   8.822   0.038  1.00  0.00         A
ATOM   1982  NE2 GLN   126      -9.173  10.801   1.027  1.00  0.00         A
ATOM   1983 HE21 GLN   126      -8.818  11.703   1.184  1.00  0.00         A
ATOM   1984 HE22 GLN   126     -10.028  10.485   1.392  1.00  0.00         A
ATOM   1985  C   GLN   126      -6.203  11.924  -3.717  1.00  0.00         A
ATOM   1986  O   GLN   126      -6.707  13.016  -3.994  1.00  0.00         A
ATOM   1987  N   PRO   127      -5.835  11.043  -4.659  1.00  0.00         A
ATOM   1988  CA  PRO   127      -6.011  11.287  -6.089  1.00  0.00         A
ATOM   1989  HA  PRO   127      -5.696  12.281  -6.365  1.00  0.00         A
ATOM   1990  CB  PRO   127      -5.084  10.255  -6.728  1.00  0.00         A
ATOM   1991  HB1 PRO   127      -4.100  10.679  -6.859  1.00  0.00         A
ATOM   1992  HB2 PRO   127      -5.484   9.952  -7.685  1.00  0.00         A
ATOM   1993  CG  PRO   127      -5.062   9.121  -5.764  1.00  0.00         A
ATOM   1994  HG1 PRO   127      -4.124   8.592  -5.840  1.00  0.00         A
ATOM   1995  HG2 PRO   127      -5.887   8.452  -5.965  1.00  0.00         A
ATOM   1996  CD  PRO   127      -5.207   9.731  -4.396  1.00  0.00         A
ATOM   1997  HD1 PRO   127      -4.238   9.855  -3.935  1.00  0.00         A
ATOM   1998  HD2 PRO   127      -5.844   9.118  -3.776  1.00  0.00         A
ATOM   1999  C   PRO   127      -7.447  11.062  -6.546  1.00  0.00         A
ATOM   2000  O   PRO   127      -8.218  10.365  -5.885  1.00  0.00         A
ATOM   2001  N   SER   128      -7.798  11.643  -7.682  1.00  0.00         A
ATOM   2002  HN  SER   128      -7.140  12.188  -8.168  1.00  0.00         A
ATOM   2003  CA  SER   128      -9.133  11.492  -8.238  1.00  0.00         A
ATOM   2004  HA  SER   128      -9.815  11.346  -7.416  1.00  0.00         A
ATOM   2005  CB  SER   128      -9.530  12.760  -8.997  1.00  0.00         A
ATOM   2006  HB1 SER   128      -9.838  13.517  -8.292  1.00  0.00         A
ATOM   2007  HB2 SER   128     -10.348  12.535  -9.665  1.00  0.00         A
ATOM   2008  OG  SER   128      -8.443  13.259  -9.759  1.00  0.00         A
ATOM   2009  HG  SER   128      -8.372  14.213  -9.625  1.00  0.00         A
ATOM   2010  C   SER   128      -9.200  10.267  -9.140  1.00  0.00         A
ATOM   2011  O   SER   128      -9.640  10.338 -10.290  1.00  0.00         A
ATOM   2012  N   GLY   129      -8.759   9.144  -8.602  1.00  0.00         A
ATOM   2013  HN  GLY   129      -8.428   9.154  -7.678  1.00  0.00         A
ATOM   2014  CA  GLY   129      -8.778   7.905  -9.340  1.00  0.00         A
ATOM   2015  HA1 GLY   129      -7.764   7.569  -9.490  1.00  0.00         A
ATOM   2016  HA2 GLY   129      -9.240   8.077 -10.300  1.00  0.00         A
ATOM   2017  C   GLY   129      -9.549   6.835  -8.603  1.00  0.00         A
ATOM   2018  O   GLY   129      -9.910   7.027  -7.439  1.00  0.00         A
ATOM   2019  N   SER   130      -9.800   5.714  -9.277  1.00  0.00         A
ATOM   2020  HN  SER   130      -9.456   5.624 -10.190  1.00  0.00         A
ATOM   2021  CA  SER   130     -10.563   4.613  -8.700  1.00  0.00         A
ATOM   2022  HA  SER   130     -10.687   3.862  -9.467  1.00  0.00         A
ATOM   2023  CB  SER   130      -9.796   4.001  -7.523  1.00  0.00         A
ATOM   2024  HB1 SER   130     -10.316   3.121  -7.174  1.00  0.00         A
ATOM   2025  HB2 SER   130      -9.729   4.723  -6.723  1.00  0.00         A
ATOM   2026  OG  SER   130      -8.480   3.630  -7.916  1.00  0.00         A
ATOM   2027  HG  SER   130      -8.359   2.681  -7.771  1.00  0.00         A
ATOM   2028  C   SER   130     -11.947   5.102  -8.265  1.00  0.00         A
ATOM   2029  O   SER   130     -12.236   5.232  -7.074  1.00  0.00         A
ATOM   2030  N   ARG   131     -12.805   5.354  -9.249  1.00  0.00         A
ATOM   2031  HN  ARG   131     -12.559   5.102 -10.166  1.00  0.00         A
ATOM   2032  CA  ARG   131     -14.100   5.990  -9.010  1.00  0.00         A
ATOM   2033  HA  ARG   131     -13.932   6.827  -8.354  1.00  0.00         A
ATOM   2034  CB  ARG   131     -14.680   6.508 -10.327  1.00  0.00         A
ATOM   2035  HB1 ARG   131     -13.948   7.144 -10.803  1.00  0.00         A
ATOM   2036  HB2 ARG   131     -15.563   7.091 -10.112  1.00  0.00         A
ATOM   2037  CG  ARG   131     -15.063   5.408 -11.305  1.00  0.00         A
ATOM   2038  HG1 ARG   131     -15.871   4.829 -10.882  1.00  0.00         A
ATOM   2039  HG2 ARG   131     -14.207   4.771 -11.469  1.00  0.00         A
ATOM   2040  CD  ARG   131     -15.511   5.982 -12.638  1.00  0.00         A
ATOM   2041  HD1 ARG   131     -16.311   6.685 -12.462  1.00  0.00         A
ATOM   2042  HD2 ARG   131     -15.871   5.176 -13.260  1.00  0.00         A
ATOM   2043  NE  ARG   131     -14.419   6.665 -13.331  1.00  0.00         A
ATOM   2044  HE  ARG   131     -13.518   6.280 -13.237  1.00  0.00         A
ATOM   2045  CZ  ARG   131     -14.578   7.753 -14.085  1.00  0.00         A
ATOM   2046  NH1 ARG   131     -15.776   8.314 -14.210  1.00  0.00         A
ATOM   2047 HH11 ARG   131     -16.568   7.923 -13.740  1.00  0.00         A
ATOM   2048 HH12 ARG   131     -15.891   9.135 -14.775  1.00  0.00         A
ATOM   2049  NH2 ARG   131     -13.534   8.285 -14.705  1.00  0.00         A
ATOM   2050 HH21 ARG   131     -12.623   7.873 -14.610  1.00  0.00         A
ATOM   2051 HH22 ARG   131     -13.649   9.099 -15.282  1.00  0.00         A
ATOM   2052  C   ARG   131     -15.100   5.046  -8.342  1.00  0.00         A
ATOM   2053  O   ARG   131     -16.246   5.419  -8.100  1.00  0.00         A
ATOM   2054  N   ASP   132     -14.674   3.829  -8.053  1.00  0.00         A
ATOM   2055  HN  ASP   132     -13.761   3.571  -8.301  1.00  0.00         A
ATOM   2056  CA  ASP   132     -15.534   2.866  -7.378  1.00  0.00         A
ATOM   2057  HA  ASP   132     -16.318   3.424  -6.887  1.00  0.00         A
ATOM   2058  CB  ASP   132     -16.179   1.895  -8.379  1.00  0.00         A
ATOM   2059  HB1 ASP   132     -16.859   2.446  -9.012  1.00  0.00         A
ATOM   2060  HB2 ASP   132     -16.733   1.146  -7.834  1.00  0.00         A
ATOM   2061  CG  ASP   132     -15.170   1.188  -9.261  1.00  0.00         A
ATOM   2062  OD1 ASP   132     -15.016   1.594 -10.431  1.00  0.00         A
ATOM   2063  OD2 ASP   132     -14.532   0.222  -8.801  1.00  0.00         A
ATOM   2064  C   ASP   132     -14.760   2.097  -6.318  1.00  0.00         A
ATOM   2065  O   ASP   132     -15.075   0.947  -6.017  1.00  0.00         A
ATOM   2066  N   ILE   133     -13.766   2.754  -5.728  1.00  0.00         A
ATOM   2067  HN  ILE   133     -13.576   3.676  -5.989  1.00  0.00         A
ATOM   2068  CA  ILE   133     -12.950   2.142  -4.695  1.00  0.00         A
ATOM   2069  HA  ILE   133     -12.507   1.258  -5.110  1.00  0.00         A
ATOM   2070  CB  ILE   133     -11.816   3.097  -4.251  1.00  0.00         A
ATOM   2071  HB  ILE   133     -11.158   3.249  -5.093  1.00  0.00         A
ATOM   2072  CG1 ILE   133     -11.017   2.487  -3.105  1.00  0.00         A
ATOM   2073 HG11 ILE   133     -11.709   2.193  -2.334  1.00  0.00         A
ATOM   2074 HG12 ILE   133     -10.335   3.225  -2.711  1.00  0.00         A
ATOM   2075  CG2 ILE   133     -12.374   4.453  -3.845  1.00  0.00         A
ATOM   2076 HG21 ILE   133     -11.563   5.104  -3.555  1.00  0.00         A
ATOM   2077 HG22 ILE   133     -13.052   4.329  -3.013  1.00  0.00         A
ATOM   2078 HG23 ILE   133     -12.905   4.887  -4.680  1.00  0.00         A
ATOM   2079  CD1 ILE   133     -10.211   1.267  -3.500  1.00  0.00         A
ATOM   2080 HD11 ILE   133     -10.876   0.500  -3.867  1.00  0.00         A
ATOM   2081 HD12 ILE   133      -9.674   0.896  -2.639  1.00  0.00         A
ATOM   2082 HD13 ILE   133      -9.509   1.535  -4.276  1.00  0.00         A
ATOM   2083  C   ILE   133     -13.809   1.738  -3.499  1.00  0.00         A
ATOM   2084  O   ILE   133     -13.568   0.718  -2.854  1.00  0.00         A
ATOM   2085  N   ASN   134     -14.835   2.527  -3.243  1.00  0.00         A
ATOM   2086  HN  ASN   134     -14.970   3.316  -3.804  1.00  0.00         A
ATOM   2087  CA  ASN   134     -15.763   2.255  -2.153  1.00  0.00         A
ATOM   2088  HA  ASN   134     -15.354   1.445  -1.569  1.00  0.00         A
ATOM   2089  CB  ASN   134     -15.919   3.491  -1.254  1.00  0.00         A
ATOM   2090  HB1 ASN   134     -14.950   3.767  -0.864  1.00  0.00         A
ATOM   2091  HB2 ASN   134     -16.575   3.248  -0.433  1.00  0.00         A
ATOM   2092  CG  ASN   134     -16.500   4.689  -1.986  1.00  0.00         A
ATOM   2093  OD1 ASN   134     -15.777   5.444  -2.635  1.00  0.00         A
ATOM   2094  ND2 ASN   134     -17.803   4.885  -1.865  1.00  0.00         A
ATOM   2095 HD21 ASN   134     -18.317   4.253  -1.316  1.00  0.00         A
ATOM   2096 HD22 ASN   134     -18.203   5.657  -2.322  1.00  0.00         A
ATOM   2097  C   ASN   134     -17.115   1.821  -2.704  1.00  0.00         A
ATOM   2098  O   ASN   134     -18.140   1.912  -2.024  1.00  0.00         A
ATOM   2099  N   SER   135     -17.086   1.332  -3.945  1.00  0.00         A
ATOM   2100  HN  SER   135     -16.214   1.217  -4.383  1.00  0.00         A
ATOM   2101  CA  SER   135     -18.285   0.936  -4.673  1.00  0.00         A
ATOM   2102  HA  SER   135     -18.000   0.729  -5.684  1.00  0.00         A
ATOM   2103  CB  SER   135     -18.895  -0.326  -4.077  1.00  0.00         A
ATOM   2104  HB1 SER   135     -19.445  -0.059  -3.200  1.00  0.00         A
ATOM   2105  HB2 SER   135     -18.110  -1.017  -3.816  1.00  0.00         A
ATOM   2106  OG  SER   135     -19.774  -0.957  -4.994  1.00  0.00         A
ATOM   2107  HG  SER   135     -19.255  -1.483  -5.618  1.00  0.00         A
ATOM   2108  C   SER   135     -19.305   2.067  -4.679  1.00  0.00         A
ATOM   2109  O   SER   135     -20.319   2.011  -3.982  1.00  0.00         A
ATOM   2110  N   ILE   136     -19.028   3.101  -5.459  1.00  0.00         A
ATOM   2111  HN  ILE   136     -18.206   3.098  -5.989  1.00  0.00         A
ATOM   2112  CA  ILE   136     -19.930   4.236  -5.550  1.00  0.00         A
ATOM   2113  HA  ILE   136     -20.261   4.470  -4.548  1.00  0.00         A
ATOM   2114  CB  ILE   136     -19.226   5.484  -6.128  1.00  0.00         A
ATOM   2115  HB  ILE   136     -18.880   5.250  -7.123  1.00  0.00         A
ATOM   2116  CG1 ILE   136     -18.024   5.848  -5.248  1.00  0.00         A
ATOM   2117 HG11 ILE   136     -17.307   5.041  -5.282  1.00  0.00         A
ATOM   2118 HG12 ILE   136     -18.360   5.978  -4.231  1.00  0.00         A
ATOM   2119  CG2 ILE   136     -20.199   6.655  -6.221  1.00  0.00         A
ATOM   2120 HG21 ILE   136     -19.688   7.516  -6.625  1.00  0.00         A
ATOM   2121 HG22 ILE   136     -20.576   6.890  -5.238  1.00  0.00         A
ATOM   2122 HG23 ILE   136     -21.022   6.388  -6.868  1.00  0.00         A
ATOM   2123  CD1 ILE   136     -17.314   7.117  -5.663  1.00  0.00         A
ATOM   2124 HD11 ILE   136     -16.492   7.306  -4.988  1.00  0.00         A
ATOM   2125 HD12 ILE   136     -18.007   7.945  -5.628  1.00  0.00         A
ATOM   2126 HD13 ILE   136     -16.935   7.006  -6.669  1.00  0.00         A
ATOM   2127  C   ILE   136     -21.149   3.870  -6.388  1.00  0.00         A
ATOM   2128  O   ILE   136     -21.186   4.078  -7.603  1.00  0.00         A
ATOM   2129  N   SER   137     -22.123   3.278  -5.723  1.00  0.00         A
ATOM   2130  HN  SER   137     -21.995   3.082  -4.770  1.00  0.00         A
ATOM   2131  CA  SER   137     -23.371   2.899  -6.345  1.00  0.00         A
ATOM   2132  HA  SER   137     -23.342   3.218  -7.375  1.00  0.00         A
ATOM   2133  CB  SER   137     -23.532   1.378  -6.292  1.00  0.00         A
ATOM   2134  HB1 SER   137     -22.896   0.924  -7.038  1.00  0.00         A
ATOM   2135  HB2 SER   137     -24.560   1.122  -6.491  1.00  0.00         A
ATOM   2136  OG  SER   137     -23.173   0.872  -5.013  1.00  0.00         A
ATOM   2137  HG  SER   137     -22.227   0.683  -4.998  1.00  0.00         A
ATOM   2138  C   SER   137     -24.529   3.597  -5.642  1.00  0.00         A
ATOM   2139  O   SER   137     -24.313   4.370  -4.704  1.00  0.00         A
ATOM   2140  N   LYS   138     -25.747   3.332  -6.086  1.00  0.00         A
ATOM   2141  HN  LYS   138     -25.867   2.714  -6.833  1.00  0.00         A
ATOM   2142  CA  LYS   138     -26.917   3.922  -5.479  1.00  0.00         A
ATOM   2143  HA  LYS   138     -26.636   4.882  -5.074  1.00  0.00         A
ATOM   2144  CB  LYS   138     -28.000   4.122  -6.544  1.00  0.00         A
ATOM   2145  HB1 LYS   138     -28.848   4.614  -6.096  1.00  0.00         A
ATOM   2146  HB2 LYS   138     -28.306   3.158  -6.920  1.00  0.00         A
ATOM   2147  CG  LYS   138     -27.532   4.967  -7.717  1.00  0.00         A
ATOM   2148  HG1 LYS   138     -26.658   4.508  -8.152  1.00  0.00         A
ATOM   2149  HG2 LYS   138     -27.279   5.953  -7.357  1.00  0.00         A
ATOM   2150  CD  LYS   138     -28.606   5.098  -8.784  1.00  0.00         A
ATOM   2151  HD1 LYS   138     -28.904   4.109  -9.104  1.00  0.00         A
ATOM   2152  HD2 LYS   138     -28.198   5.641  -9.621  1.00  0.00         A
ATOM   2153  CE  LYS   138     -29.827   5.838  -8.265  1.00  0.00         A
ATOM   2154  HE1 LYS   138     -29.517   6.809  -7.907  1.00  0.00         A
ATOM   2155  HE2 LYS   138     -30.252   5.275  -7.448  1.00  0.00         A
ATOM   2156  NZ  LYS   138     -30.862   6.016  -9.315  1.00  0.00         A
ATOM   2157  HZ1 LYS   138     -31.661   6.569  -8.943  1.00  0.00         A
ATOM   2158  HZ2 LYS   138     -31.218   5.091  -9.629  1.00  0.00         A
ATOM   2159  HZ3 LYS   138     -30.461   6.515 -10.134  1.00  0.00         A
ATOM   2160  C   LYS   138     -27.405   3.024  -4.343  1.00  0.00         A
ATOM   2161  O   LYS   138     -26.619   2.274  -3.759  1.00  0.00         A
ATOM   2162  N   THR   139     -28.692   3.105  -4.033  1.00  0.00         A
ATOM   2163  HN  THR   139     -29.266   3.681  -4.569  1.00  0.00         A
ATOM   2164  CA  THR   139     -29.286   2.347  -2.935  1.00  0.00         A
ATOM   2165  HA  THR   139     -30.341   2.564  -2.919  1.00  0.00         A
ATOM   2166  CB  THR   139     -29.096   0.839  -3.154  1.00  0.00         A
ATOM   2167  HB  THR   139     -28.079   0.586  -2.894  1.00  0.00         A
ATOM   2168  OG1 THR   139     -29.331   0.526  -4.534  1.00  0.00         A
ATOM   2169  HG1 THR   139     -29.948   1.173  -4.907  1.00  0.00         A
ATOM   2170  CG2 THR   139     -30.049   0.025  -2.292  1.00  0.00         A
ATOM   2171 HG21 THR   139     -29.877   0.254  -1.250  1.00  0.00         A
ATOM   2172 HG22 THR   139     -29.880  -1.028  -2.463  1.00  0.00         A
ATOM   2173 HG23 THR   139     -31.068   0.273  -2.551  1.00  0.00         A
ATOM   2174  C   THR   139     -28.678   2.770  -1.597  1.00  0.00         A
ATOM   2175  O   THR   139     -28.739   2.055  -0.592  1.00  0.00         A
ATOM   2176  N   LEU   140     -28.116   3.960  -1.595  1.00  0.00         A
ATOM   2177  HN  LEU   140     -28.160   4.496  -2.412  1.00  0.00         A
ATOM   2178  CA  LEU   140     -27.436   4.486  -0.427  1.00  0.00         A
ATOM   2179  HA  LEU   140     -27.029   3.651   0.113  1.00  0.00         A
ATOM   2180  CB  LEU   140     -26.297   5.421  -0.851  1.00  0.00         A
ATOM   2181  HB1 LEU   140     -26.701   6.418  -0.917  1.00  0.00         A
ATOM   2182  HB2 LEU   140     -25.964   5.122  -1.835  1.00  0.00         A
ATOM   2183  CG  LEU   140     -25.070   5.464   0.077  1.00  0.00         A
ATOM   2184  HG  LEU   140     -24.316   6.093  -0.371  1.00  0.00         A
ATOM   2185  CD1 LEU   140     -25.422   6.057   1.434  1.00  0.00         A
ATOM   2186 HD11 LEU   140     -25.796   7.061   1.301  1.00  0.00         A
ATOM   2187 HD12 LEU   140     -24.540   6.081   2.057  1.00  0.00         A
ATOM   2188 HD13 LEU   140     -26.179   5.450   1.906  1.00  0.00         A
ATOM   2189  CD2 LEU   140     -24.475   4.072   0.243  1.00  0.00         A
ATOM   2190 HD21 LEU   140     -25.192   3.428   0.730  1.00  0.00         A
ATOM   2191 HD22 LEU   140     -23.581   4.133   0.844  1.00  0.00         A
ATOM   2192 HD23 LEU   140     -24.229   3.669  -0.728  1.00  0.00         A
ATOM   2193  C   LEU   140     -28.425   5.213   0.473  1.00  0.00         A
ATOM   2194  O   LEU   140     -28.523   6.438   0.456  1.00  0.00         A
ATOM   2195  N   GLU   141     -29.173   4.420   1.234  1.00  0.00         A
ATOM   2196  HN  GLU   141     -29.038   3.466   1.167  1.00  0.00         A
ATOM   2197  CA  GLU   141     -30.159   4.893   2.194  1.00  0.00         A
ATOM   2198  HA  GLU   141     -30.575   4.022   2.653  1.00  0.00         A
ATOM   2199  CB  GLU   141     -29.489   5.725   3.270  1.00  0.00         A
ATOM   2200  HB1 GLU   141     -30.216   5.937   4.019  1.00  0.00         A
ATOM   2201  HB2 GLU   141     -29.142   6.650   2.837  1.00  0.00         A
ATOM   2202  CG  GLU   141     -28.315   5.026   3.933  1.00  0.00         A
ATOM   2203  HG1 GLU   141     -27.577   4.800   3.178  1.00  0.00         A
ATOM   2204  HG2 GLU   141     -28.664   4.107   4.380  1.00  0.00         A
ATOM   2205  CD  GLU   141     -27.671   5.873   5.007  1.00  0.00         A
ATOM   2206  OE1 GLU   141     -28.051   5.731   6.187  1.00  0.00         A
ATOM   2207  OE2 GLU   141     -26.789   6.694   4.676  1.00  0.00         A
ATOM   2208  C   GLU   141     -31.308   5.657   1.548  1.00  0.00         A
ATOM   2209  O   GLU   141     -32.267   6.047   2.213  1.00  0.00         A
ATOM   2210  N   ASP   142     -31.215   5.839   0.253  1.00  0.00         A
ATOM   2211  HN  ASP   142     -30.413   5.518  -0.199  1.00  0.00         A
ATOM   2212  CA  ASP   142     -32.258   6.507  -0.511  1.00  0.00         A
ATOM   2213  HA  ASP   142     -32.828   7.103   0.167  1.00  0.00         A
ATOM   2214  CB  ASP   142     -31.648   7.403  -1.593  1.00  0.00         A
ATOM   2215  HB1 ASP   142     -30.969   6.817  -2.192  1.00  0.00         A
ATOM   2216  HB2 ASP   142     -31.102   8.206  -1.120  1.00  0.00         A
ATOM   2217  CG  ASP   142     -32.694   8.013  -2.509  1.00  0.00         A
ATOM   2218  OD1 ASP   142     -33.318   9.022  -2.123  1.00  0.00         A
ATOM   2219  OD2 ASP   142     -32.885   7.494  -3.629  1.00  0.00         A
ATOM   2220  C   ASP   142     -33.180   5.489  -1.135  1.00  0.00         A
ATOM   2221  O   ASP   142     -34.403   5.613  -1.086  1.00  0.00         A
ATOM   2222  N   THR   143     -32.581   4.472  -1.696  1.00  0.00         A
ATOM   2223  HN  THR   143     -31.604   4.437  -1.686  1.00  0.00         A
ATOM   2224  CA  THR   143     -33.328   3.416  -2.342  1.00  0.00         A
ATOM   2225  HA  THR   143     -34.297   3.795  -2.594  1.00  0.00         A
ATOM   2226  CB  THR   143     -32.653   2.979  -3.627  1.00  0.00         A
ATOM   2227  HB  THR   143     -32.255   2.001  -3.472  1.00  0.00         A
ATOM   2228  OG1 THR   143     -31.598   3.895  -3.959  1.00  0.00         A
ATOM   2229  HG1 THR   143     -31.966   4.648  -4.437  1.00  0.00         A
ATOM   2230  CG2 THR   143     -33.665   2.927  -4.750  1.00  0.00         A
ATOM   2231 HG21 THR   143     -34.457   2.245  -4.482  1.00  0.00         A
ATOM   2232 HG22 THR   143     -33.184   2.590  -5.656  1.00  0.00         A
ATOM   2233 HG23 THR   143     -34.077   3.913  -4.903  1.00  0.00         A
ATOM   2234  C   THR   143     -33.497   2.219  -1.421  1.00  0.00         A
ATOM   2235  O   THR   143     -33.255   1.075  -1.799  1.00  0.00         A
ATOM   2236  N   LEU   144     -33.896   2.504  -0.201  1.00  0.00         A
ATOM   2237  HN  LEU   144     -34.014   3.441   0.043  1.00  0.00         A
ATOM   2238  CA  LEU   144     -34.190   1.464   0.772  1.00  0.00         A
ATOM   2239  HA  LEU   144     -33.812   0.530   0.383  1.00  0.00         A
ATOM   2240  CB  LEU   144     -33.521   1.754   2.120  1.00  0.00         A
ATOM   2241  HB1 LEU   144     -33.847   1.005   2.826  1.00  0.00         A
ATOM   2242  HB2 LEU   144     -33.861   2.719   2.465  1.00  0.00         A
ATOM   2243  CG  LEU   144     -31.990   1.763   2.109  1.00  0.00         A
ATOM   2244  HG  LEU   144     -31.646   2.590   1.505  1.00  0.00         A
ATOM   2245  CD1 LEU   144     -31.453   1.951   3.518  1.00  0.00         A
ATOM   2246 HD11 LEU   144     -30.373   1.959   3.494  1.00  0.00         A
ATOM   2247 HD12 LEU   144     -31.793   1.139   4.144  1.00  0.00         A
ATOM   2248 HD13 LEU   144     -31.811   2.888   3.919  1.00  0.00         A
ATOM   2249  CD2 LEU   144     -31.448   0.477   1.503  1.00  0.00         A
ATOM   2250 HD21 LEU   144     -30.369   0.483   1.553  1.00  0.00         A
ATOM   2251 HD22 LEU   144     -31.758   0.405   0.471  1.00  0.00         A
ATOM   2252 HD23 LEU   144     -31.829  -0.370   2.054  1.00  0.00         A
ATOM   2253  C   LEU   144     -35.694   1.348   0.945  1.00  0.00         A
ATOM   2254  O   LEU   144     -36.251   0.257   0.812  1.00  0.00         A
ATOM   2255  N   LYS   145     -36.331   2.491   1.227  1.00  0.00         A
ATOM   2256  HN  LYS   145     -35.799   3.303   1.376  1.00  0.00         A
ATOM   2257  CA  LYS   145     -37.788   2.588   1.311  1.00  0.00         A
ATOM   2258  HA  LYS   145     -38.019   3.531   1.775  1.00  0.00         A
ATOM   2259  CB  LYS   145     -38.375   2.603  -0.090  1.00  0.00         A
ATOM   2260  HB1 LYS   145     -39.430   2.410  -0.026  1.00  0.00         A
ATOM   2261  HB2 LYS   145     -37.906   1.827  -0.677  1.00  0.00         A
ATOM   2262  CG  LYS   145     -38.170   3.930  -0.793  1.00  0.00         A
ATOM   2263  HG1 LYS   145     -37.230   4.352  -0.468  1.00  0.00         A
ATOM   2264  HG2 LYS   145     -38.975   4.595  -0.521  1.00  0.00         A
ATOM   2265  CD  LYS   145     -38.148   3.787  -2.303  1.00  0.00         A
ATOM   2266  HD1 LYS   145     -37.487   2.980  -2.558  1.00  0.00         A
ATOM   2267  HD2 LYS   145     -37.771   4.702  -2.725  1.00  0.00         A
ATOM   2268  CE  LYS   145     -39.514   3.502  -2.906  1.00  0.00         A
ATOM   2269  HE1 LYS   145     -39.433   3.617  -3.973  1.00  0.00         A
ATOM   2270  HE2 LYS   145     -40.223   4.219  -2.521  1.00  0.00         A
ATOM   2271  NZ  LYS   145     -40.005   2.129  -2.609  1.00  0.00         A
ATOM   2272  HZ1 LYS   145     -40.883   1.939  -3.135  1.00  0.00         A
ATOM   2273  HZ2 LYS   145     -40.198   2.027  -1.594  1.00  0.00         A
ATOM   2274  HZ3 LYS   145     -39.290   1.424  -2.886  1.00  0.00         A
ATOM   2275  C   LYS   145     -38.402   1.463   2.142  1.00  0.00         A
ATOM   2276  O   LYS   145     -39.002   0.536   1.600  1.00  0.00         A
ATOM   2277  N   LEU   146     -38.273   1.561   3.460  1.00  0.00         A
ATOM   2278  HN  LEU   146     -37.871   2.372   3.841  1.00  0.00         A
ATOM   2279  CA  LEU   146     -38.727   0.500   4.358  1.00  0.00         A
ATOM   2280  HA  LEU   146     -38.484  -0.443   3.890  1.00  0.00         A
ATOM   2281  CB  LEU   146     -38.005   0.574   5.713  1.00  0.00         A
ATOM   2282  HB1 LEU   146     -38.519  -0.081   6.402  1.00  0.00         A
ATOM   2283  HB2 LEU   146     -38.090   1.585   6.081  1.00  0.00         A
ATOM   2284  CG  LEU   146     -36.517   0.190   5.713  1.00  0.00         A
ATOM   2285  HG  LEU   146     -36.188   0.084   6.736  1.00  0.00         A
ATOM   2286  CD1 LEU   146     -36.301  -1.149   5.022  1.00  0.00         A
ATOM   2287 HD11 LEU   146     -36.914  -1.902   5.495  1.00  0.00         A
ATOM   2288 HD12 LEU   146     -35.261  -1.431   5.103  1.00  0.00         A
ATOM   2289 HD13 LEU   146     -36.570  -1.065   3.981  1.00  0.00         A
ATOM   2290  CD2 LEU   146     -35.671   1.277   5.064  1.00  0.00         A
ATOM   2291 HD21 LEU   146     -34.634   0.974   5.064  1.00  0.00         A
ATOM   2292 HD22 LEU   146     -35.777   2.196   5.622  1.00  0.00         A
ATOM   2293 HD23 LEU   146     -36.001   1.432   4.048  1.00  0.00         A
ATOM   2294  C   LEU   146     -40.240   0.553   4.572  1.00  0.00         A
ATOM   2295  O   LEU   146     -40.719   0.611   5.704  1.00  0.00         A
ATOM   2296  N   ASP   147     -40.984   0.524   3.480  1.00  0.00         A
ATOM   2297  HN  ASP   147     -40.538   0.515   2.601  1.00  0.00         A
ATOM   2298  CA  ASP   147     -42.438   0.491   3.536  1.00  0.00         A
ATOM   2299  HA  ASP   147     -42.728   0.320   4.562  1.00  0.00         A
ATOM   2300  CB  ASP   147     -43.046   1.813   3.054  1.00  0.00         A
ATOM   2301  HB1 ASP   147     -44.096   1.664   2.849  1.00  0.00         A
ATOM   2302  HB2 ASP   147     -42.550   2.118   2.145  1.00  0.00         A
ATOM   2303  CG  ASP   147     -42.910   2.932   4.067  1.00  0.00         A
ATOM   2304  OD1 ASP   147     -43.789   3.050   4.951  1.00  0.00         A
ATOM   2305  OD2 ASP   147     -41.937   3.704   3.978  1.00  0.00         A
ATOM   2306  C   ASP   147     -42.952  -0.654   2.683  1.00  0.00         A
ATOM   2307  O   ASP   147     -43.462  -0.435   1.583  1.00  0.00         A
ATOM   2308  N   ALA   148     -42.792  -1.873   3.193  1.00  0.00         A
ATOM   2309  HN  ALA   148     -42.401  -1.963   4.089  1.00  0.00         A
ATOM   2310  CA  ALA   148     -43.165  -3.081   2.465  1.00  0.00         A
ATOM   2311  HA  ALA   148     -42.949  -3.927   3.101  1.00  0.00         A
ATOM   2312  CB  ALA   148     -44.658  -3.092   2.151  1.00  0.00         A
ATOM   2313  HB1 ALA   148     -44.902  -3.984   1.595  1.00  0.00         A
ATOM   2314  HB2 ALA   148     -44.908  -2.222   1.565  1.00  0.00         A
ATOM   2315  HB3 ALA   148     -45.219  -3.078   3.074  1.00  0.00         A
ATOM   2316  C   ALA   148     -42.334  -3.205   1.192  1.00  0.00         A
ATOM   2317  O   ALA   148     -42.866  -3.355   0.091  1.00  0.00         A
ATOM   2318  N   ALA   149     -41.019  -3.151   1.363  1.00  0.00         A
ATOM   2319  HN  ALA   149     -40.662  -3.083   2.275  1.00  0.00         A
ATOM   2320  CA  ALA   149     -40.088  -3.187   0.244  1.00  0.00         A
ATOM   2321  HA  ALA   149     -40.549  -2.679  -0.589  1.00  0.00         A
ATOM   2322  CB  ALA   149     -38.815  -2.442   0.605  1.00  0.00         A
ATOM   2323  HB1 ALA   149     -38.144  -2.445  -0.241  1.00  0.00         A
ATOM   2324  HB2 ALA   149     -38.339  -2.927   1.444  1.00  0.00         A
ATOM   2325  HB3 ALA   149     -39.057  -1.422   0.869  1.00  0.00         A
ATOM   2326  C   ALA   149     -39.761  -4.618  -0.166  1.00  0.00         A
ATOM   2327  O   ALA   149     -38.622  -4.931  -0.521  1.00  0.00         A
ATOM   2328  N   GLN   150     -40.761  -5.483  -0.123  1.00  0.00         A
ATOM   2329  HN  GLN   150     -41.646  -5.177   0.170  1.00  0.00         A
ATOM   2330  CA  GLN   150     -40.582  -6.871  -0.517  1.00  0.00         A
ATOM   2331  HA  GLN   150     -39.522  -7.035  -0.642  1.00  0.00         A
ATOM   2332  CB  GLN   150     -41.102  -7.820   0.571  1.00  0.00         A
ATOM   2333  HB1 GLN   150     -40.475  -7.717   1.446  1.00  0.00         A
ATOM   2334  HB2 GLN   150     -41.029  -8.834   0.209  1.00  0.00         A
ATOM   2335  CG  GLN   150     -42.543  -7.573   0.991  1.00  0.00         A
ATOM   2336  HG1 GLN   150     -43.186  -7.737   0.139  1.00  0.00         A
ATOM   2337  HG2 GLN   150     -42.639  -6.549   1.323  1.00  0.00         A
ATOM   2338  CD  GLN   150     -42.981  -8.492   2.116  1.00  0.00         A
ATOM   2339  OE1 GLN   150     -42.170  -8.908   2.947  1.00  0.00         A
ATOM   2340  NE2 GLN   150     -44.264  -8.817   2.151  1.00  0.00         A
ATOM   2341 HE21 GLN   150     -44.854  -8.452   1.459  1.00  0.00         A
ATOM   2342 HE22 GLN   150     -44.572  -9.411   2.869  1.00  0.00         A
ATOM   2343  C   GLN   150     -41.268  -7.130  -1.854  1.00  0.00         A
ATOM   2344  O   GLN   150     -41.879  -8.178  -2.072  1.00  0.00         A
ATOM   2345  N   GLU   151     -41.162  -6.153  -2.745  1.00  0.00         A
ATOM   2346  HN  GLU   151     -40.710  -5.322  -2.484  1.00  0.00         A
ATOM   2347  CA  GLU   151     -41.698  -6.268  -4.094  1.00  0.00         A
ATOM   2348  HA  GLU   151     -41.718  -7.314  -4.351  1.00  0.00         A
ATOM   2349  CB  GLU   151     -43.123  -5.705  -4.150  1.00  0.00         A
ATOM   2350  HB1 GLU   151     -43.776  -6.351  -3.582  1.00  0.00         A
ATOM   2351  HB2 GLU   151     -43.451  -5.692  -5.179  1.00  0.00         A
ATOM   2352  CG  GLU   151     -43.244  -4.296  -3.594  1.00  0.00         A
ATOM   2353  HG1 GLU   151     -42.665  -3.627  -4.213  1.00  0.00         A
ATOM   2354  HG2 GLU   151     -42.851  -4.285  -2.588  1.00  0.00         A
ATOM   2355  CD  GLU   151     -44.674  -3.807  -3.558  1.00  0.00         A
ATOM   2356  OE1 GLU   151     -45.365  -4.048  -2.546  1.00  0.00         A
ATOM   2357  OE2 GLU   151     -45.117  -3.165  -4.536  1.00  0.00         A
ATOM   2358  C   GLU   151     -40.784  -5.544  -5.077  1.00  0.00         A
ATOM   2359  O   GLU   151     -41.237  -4.843  -5.987  1.00  0.00         A
ATOM   2360  N   VAL   152     -39.489  -5.734  -4.885  1.00  0.00         A
ATOM   2361  HN  VAL   152     -39.202  -6.361  -4.186  1.00  0.00         A
ATOM   2362  CA  VAL   152     -38.478  -5.066  -5.694  1.00  0.00         A
ATOM   2363  HA  VAL   152     -38.823  -5.049  -6.718  1.00  0.00         A
ATOM   2364  CB  VAL   152     -38.260  -3.605  -5.220  1.00  0.00         A
ATOM   2365  HB  VAL   152     -39.230  -3.136  -5.134  1.00  0.00         A
ATOM   2366  CG1 VAL   152     -37.603  -3.564  -3.847  1.00  0.00         A
ATOM   2367 HG11 VAL   152     -38.226  -4.083  -3.134  1.00  0.00         A
ATOM   2368 HG12 VAL   152     -37.479  -2.537  -3.536  1.00  0.00         A
ATOM   2369 HG13 VAL   152     -36.636  -4.044  -3.898  1.00  0.00         A
ATOM   2370  CG2 VAL   152     -37.444  -2.812  -6.232  1.00  0.00         A
ATOM   2371 HG21 VAL   152     -37.338  -1.793  -5.891  1.00  0.00         A
ATOM   2372 HG22 VAL   152     -37.949  -2.822  -7.186  1.00  0.00         A
ATOM   2373 HG23 VAL   152     -36.467  -3.261  -6.338  1.00  0.00         A
ATOM   2374  C   VAL   152     -37.162  -5.840  -5.622  1.00  0.00         A
ATOM   2375  O   VAL   152     -36.936  -6.602  -4.680  1.00  0.00         A
ATOM   2376  N   VAL   153     -36.306  -5.655  -6.617  1.00  0.00         A
ATOM   2377  HN  VAL   153     -36.545  -5.047  -7.348  1.00  0.00         A
ATOM   2378  CA  VAL   153     -35.017  -6.325  -6.649  1.00  0.00         A
ATOM   2379  HA  VAL   153     -34.647  -6.377  -5.634  1.00  0.00         A
ATOM   2380  CB  VAL   153     -35.144  -7.769  -7.193  1.00  0.00         A
ATOM   2381  HB  VAL   153     -35.814  -8.313  -6.544  1.00  0.00         A
ATOM   2382  CG1 VAL   153     -35.738  -7.784  -8.596  1.00  0.00         A
ATOM   2383 HG11 VAL   153     -36.717  -7.328  -8.577  1.00  0.00         A
ATOM   2384 HG12 VAL   153     -35.822  -8.804  -8.941  1.00  0.00         A
ATOM   2385 HG13 VAL   153     -35.095  -7.230  -9.265  1.00  0.00         A
ATOM   2386  CG2 VAL   153     -33.796  -8.473  -7.172  1.00  0.00         A
ATOM   2387 HG21 VAL   153     -33.429  -8.518  -6.158  1.00  0.00         A
ATOM   2388 HG22 VAL   153     -33.094  -7.927  -7.786  1.00  0.00         A
ATOM   2389 HG23 VAL   153     -33.908  -9.474  -7.558  1.00  0.00         A
ATOM   2390  C   VAL   153     -34.019  -5.533  -7.491  1.00  0.00         A
ATOM   2391  O   VAL   153     -34.370  -4.988  -8.542  1.00  0.00         A
ATOM   2392  N   ASP   154     -32.791  -5.436  -7.002  1.00  0.00         A
ATOM   2393  HN  ASP   154     -32.598  -5.812  -6.116  1.00  0.00         A
ATOM   2394  CA  ASP   154     -31.719  -4.789  -7.745  1.00  0.00         A
ATOM   2395  HA  ASP   154     -32.122  -3.902  -8.209  1.00  0.00         A
ATOM   2396  CB  ASP   154     -30.587  -4.393  -6.798  1.00  0.00         A
ATOM   2397  HB1 ASP   154     -30.249  -5.270  -6.267  1.00  0.00         A
ATOM   2398  HB2 ASP   154     -30.958  -3.670  -6.087  1.00  0.00         A
ATOM   2399  CG  ASP   154     -29.403  -3.784  -7.521  1.00  0.00         A
ATOM   2400  OD1 ASP   154     -29.414  -2.560  -7.771  1.00  0.00         A
ATOM   2401  OD2 ASP   154     -28.440  -4.520  -7.812  1.00  0.00         A
ATOM   2402  C   ASP   154     -31.200  -5.725  -8.831  1.00  0.00         A
ATOM   2403  O   ASP   154     -30.769  -6.840  -8.541  1.00  0.00         A
ATOM   2404  N   PRO   155     -31.231  -5.280 -10.098  1.00  0.00         A
ATOM   2405  CA  PRO   155     -30.886  -6.129 -11.248  1.00  0.00         A
ATOM   2406  HA  PRO   155     -31.449  -7.047 -11.236  1.00  0.00         A
ATOM   2407  CB  PRO   155     -31.314  -5.286 -12.450  1.00  0.00         A
ATOM   2408  HB1 PRO   155     -32.323  -5.544 -12.736  1.00  0.00         A
ATOM   2409  HB2 PRO   155     -30.642  -5.465 -13.277  1.00  0.00         A
ATOM   2410  CG  PRO   155     -31.228  -3.880 -11.972  1.00  0.00         A
ATOM   2411  HG1 PRO   155     -31.917  -3.260 -12.525  1.00  0.00         A
ATOM   2412  HG2 PRO   155     -30.218  -3.514 -12.087  1.00  0.00         A
ATOM   2413  CD  PRO   155     -31.608  -3.915 -10.516  1.00  0.00         A
ATOM   2414  HD1 PRO   155     -32.670  -3.756 -10.398  1.00  0.00         A
ATOM   2415  HD2 PRO   155     -31.050  -3.174  -9.962  1.00  0.00         A
ATOM   2416  C   PRO   155     -29.399  -6.460 -11.335  1.00  0.00         A
ATOM   2417  O   PRO   155     -28.990  -7.323 -12.114  1.00  0.00         A
ATOM   2418  N   ALA   156     -28.591  -5.779 -10.537  1.00  0.00         A
ATOM   2419  HN  ALA   156     -28.971  -5.120  -9.916  1.00  0.00         A
ATOM   2420  CA  ALA   156     -27.155  -5.999 -10.558  1.00  0.00         A
ATOM   2421  HA  ALA   156     -26.872  -6.251 -11.568  1.00  0.00         A
ATOM   2422  CB  ALA   156     -26.414  -4.734 -10.160  1.00  0.00         A
ATOM   2423  HB1 ALA   156     -25.351  -4.902 -10.233  1.00  0.00         A
ATOM   2424  HB2 ALA   156     -26.668  -4.475  -9.143  1.00  0.00         A
ATOM   2425  HB3 ALA   156     -26.698  -3.928 -10.819  1.00  0.00         A
ATOM   2426  C   ALA   156     -26.770  -7.148  -9.642  1.00  0.00         A
ATOM   2427  O   ALA   156     -25.894  -7.948  -9.967  1.00  0.00         A
ATOM   2428  N   LYS   157     -27.451  -7.245  -8.512  1.00  0.00         A
ATOM   2429  HN  LYS   157     -28.179  -6.606  -8.337  1.00  0.00         A
ATOM   2430  CA  LYS   157     -27.147  -8.267  -7.518  1.00  0.00         A
ATOM   2431  HA  LYS   157     -26.341  -8.872  -7.905  1.00  0.00         A
ATOM   2432  CB  LYS   157     -26.692  -7.610  -6.214  1.00  0.00         A
ATOM   2433  HB1 LYS   157     -25.799  -7.035  -6.409  1.00  0.00         A
ATOM   2434  HB2 LYS   157     -26.460  -8.384  -5.497  1.00  0.00         A
ATOM   2435  CG  LYS   157     -27.731  -6.686  -5.596  1.00  0.00         A
ATOM   2436  HG1 LYS   157     -28.559  -7.281  -5.237  1.00  0.00         A
ATOM   2437  HG2 LYS   157     -28.081  -5.999  -6.352  1.00  0.00         A
ATOM   2438  CD  LYS   157     -27.153  -5.892  -4.438  1.00  0.00         A
ATOM   2439  HD1 LYS   157     -26.696  -6.576  -3.739  1.00  0.00         A
ATOM   2440  HD2 LYS   157     -27.949  -5.352  -3.949  1.00  0.00         A
ATOM   2441  CE  LYS   157     -26.104  -4.898  -4.912  1.00  0.00         A
ATOM   2442  HE1 LYS   157     -25.333  -5.432  -5.447  1.00  0.00         A
ATOM   2443  HE2 LYS   157     -25.671  -4.415  -4.050  1.00  0.00         A
ATOM   2444  NZ  LYS   157     -26.683  -3.860  -5.806  1.00  0.00         A
ATOM   2445  HZ1 LYS   157     -25.932  -3.240  -6.170  1.00  0.00         A
ATOM   2446  HZ2 LYS   157     -27.365  -3.278  -5.282  1.00  0.00         A
ATOM   2447  HZ3 LYS   157     -27.174  -4.304  -6.616  1.00  0.00         A
ATOM   2448  C   LYS   157     -28.355  -9.163  -7.273  1.00  0.00         A
ATOM   2449  O   LYS   157     -28.589  -9.625  -6.155  1.00  0.00         A
ATOM   2450  N   GLN   158     -29.120  -9.394  -8.328  1.00  0.00         A
ATOM   2451  HN  GLN   158     -28.887  -8.977  -9.181  1.00  0.00         A
ATOM   2452  CA  GLN   158     -30.294 -10.253  -8.256  1.00  0.00         A
ATOM   2453  HA  GLN   158     -30.933  -9.871  -7.473  1.00  0.00         A
ATOM   2454  CB  GLN   158     -31.057 -10.218  -9.582  1.00  0.00         A
ATOM   2455  HB1 GLN   158     -31.542  -9.259  -9.680  1.00  0.00         A
ATOM   2456  HB2 GLN   158     -31.810 -10.992  -9.570  1.00  0.00         A
ATOM   2457  CG  GLN   158     -30.174 -10.433 -10.800  1.00  0.00         A
ATOM   2458  HG1 GLN   158     -29.654 -11.373 -10.689  1.00  0.00         A
ATOM   2459  HG2 GLN   158     -29.454  -9.630 -10.854  1.00  0.00         A
ATOM   2460  CD  GLN   158     -30.959 -10.464 -12.093  1.00  0.00         A
ATOM   2461  OE1 GLN   158     -32.113 -10.897 -12.125  1.00  0.00         A
ATOM   2462  NE2 GLN   158     -30.340 -10.001 -13.166  1.00  0.00         A
ATOM   2463 HE21 GLN   158     -29.421  -9.671 -13.064  1.00  0.00         A
ATOM   2464 HE22 GLN   158     -30.826  -9.996 -14.017  1.00  0.00         A
ATOM   2465  C   GLN   158     -29.896 -11.684  -7.905  1.00  0.00         A
ATOM   2466  O   GLN   158     -29.035 -12.280  -8.554  1.00  0.00         A
ATOM   2467  N   LEU   159     -30.515 -12.221  -6.868  1.00  0.00         A
ATOM   2468  HN  LEU   159     -31.200 -11.699  -6.398  1.00  0.00         A
ATOM   2469  CA  LEU   159     -30.208 -13.563  -6.400  1.00  0.00         A
ATOM   2470  HA  LEU   159     -29.438 -13.969  -7.039  1.00  0.00         A
ATOM   2471  CB  LEU   159     -29.689 -13.518  -4.958  1.00  0.00         A
ATOM   2472  HB1 LEU   159     -29.484 -14.528  -4.641  1.00  0.00         A
ATOM   2473  HB2 LEU   159     -30.471 -13.114  -4.331  1.00  0.00         A
ATOM   2474  CG  LEU   159     -28.423 -12.682  -4.742  1.00  0.00         A
ATOM   2475  HG  LEU   159     -28.627 -11.657  -5.014  1.00  0.00         A
ATOM   2476  CD1 LEU   159     -28.013 -12.704  -3.277  1.00  0.00         A
ATOM   2477 HD11 LEU   159     -27.813 -13.721  -2.974  1.00  0.00         A
ATOM   2478 HD12 LEU   159     -28.812 -12.299  -2.675  1.00  0.00         A
ATOM   2479 HD13 LEU   159     -27.123 -12.106  -3.144  1.00  0.00         A
ATOM   2480  CD2 LEU   159     -27.287 -13.186  -5.621  1.00  0.00         A
ATOM   2481 HD21 LEU   159     -27.558 -13.072  -6.660  1.00  0.00         A
ATOM   2482 HD22 LEU   159     -27.104 -14.229  -5.410  1.00  0.00         A
ATOM   2483 HD23 LEU   159     -26.393 -12.615  -5.417  1.00  0.00         A
ATOM   2484  C   LEU   159     -31.441 -14.456  -6.489  1.00  0.00         A
ATOM   2485  O   LEU   159     -31.700 -15.265  -5.596  1.00  0.00         A
ATOM   2486  N   LYS   160     -32.189 -14.293  -7.581  1.00  0.00         A
ATOM   2487  HN  LYS   160     -31.917 -13.619  -8.238  1.00  0.00         A
ATOM   2488  HA  LYS   160     -33.791 -14.743  -8.795  1.00  0.00         A
ATOM   2489  CB  LYS   160     -33.090 -16.565  -7.922  1.00  0.00         A
ATOM   2490  HB1 LYS   160     -34.009 -17.105  -8.097  1.00  0.00         A
ATOM   2491  HB2 LYS   160     -32.666 -16.885  -6.982  1.00  0.00         A
ATOM   2492  CG  LYS   160     -32.112 -16.913  -9.034  1.00  0.00         A
ATOM   2493  HG1 LYS   160     -31.170 -16.422  -8.834  1.00  0.00         A
ATOM   2494  HG2 LYS   160     -32.510 -16.558  -9.972  1.00  0.00         A
ATOM   2495  CD  LYS   160     -31.873 -18.412  -9.139  1.00  0.00         A
ATOM   2496  HD1 LYS   160     -31.231 -18.605  -9.986  1.00  0.00         A
ATOM   2497  HD2 LYS   160     -32.821 -18.907  -9.286  1.00  0.00         A
ATOM   2498  CE  LYS   160     -31.217 -18.973  -7.886  1.00  0.00         A
ATOM   2499  HE1 LYS   160     -31.893 -18.849  -7.053  1.00  0.00         A
ATOM   2500  HE2 LYS   160     -30.307 -18.425  -7.695  1.00  0.00         A
ATOM   2501  NZ  LYS   160     -30.890 -20.415  -8.034  1.00  0.00         A
ATOM   2502  HZ1 LYS   160     -30.176 -20.548  -8.776  1.00  0.00         A
ATOM   2503  HZ2 LYS   160     -31.741 -20.952  -8.293  1.00  0.00         A
ATOM   2504  HZ3 LYS   160     -30.517 -20.793  -7.139  1.00  0.00         A
ATOM   2505  CA  LYS   160     -33.404 -15.066  -7.839  1.00  0.00         A
ATOM   2506  C   LYS   160     -34.467 -14.790  -6.778  1.00  0.00         A
ATOM   2507  OT1 LYS   160     -34.664 -15.632  -5.879  1.00  0.00         A
ATOM   2508  OT2 LYS   160     -35.093 -13.712  -6.841  1.00  0.00         A
END
