# Supplementary material for: The EJC disassembly factor PYM is an intrinsically disordered protein and forms a fuzzy complex with RNA
Source: Front Mol Biosci. 2023 Mar 30;10:1148653. doi: 10.3389/fmolb.2023.1148653 (PMC10098021; doi:10.3389/fmolb.2023.1148653)
Supplement: Supplementary file 2 [file DataSheet1.ZIP › PYM_structures/pym_8.pdb]

REMARK FILENAME="pym160_63_water.pdb"
REMARK ===============================================================
REMARK            overall,bonds,angles,improper,dihe,vdw,elec,noe,cdih,coup,sani,vean
REMARK energies: -4575.66, 37.8043, 182.403, 79.8657, 726.641, -239.398, -5506.78, 141.94, 1.86318, 0, 0, 0
REMARK ===============================================================
REMARK            bonds,angles,impropers,dihe,noe,cdih,coup,sani,vean
REMARK rms-dev.: 3.864779E-03,0.508915,1.32489,39.9856,3.622753E-02,0.833699,0, 0, 0
REMARK ===============================================================
REMARK               noe,cdih,coup,sani,vean
REMARK               >0.5,>5,>1,>0,>5
REMARK violations.: 0, 0, 0, 0, 0
REMARK ===============================================================
REMARK DATE:28-Oct-2020  01:48:29       created by user: dverma
REMARK VERSION:1.21
ATOM      1  HA1 GLY     1      -5.396 -10.626 -21.747  1.00  0.00         A
ATOM      2  HA2 GLY     1      -5.089 -11.875 -22.946  1.00  0.00         A
ATOM      3  C   GLY     1      -6.152 -12.544 -21.232  1.00  0.00         A
ATOM      4  O   GLY     1      -6.547 -13.568 -21.790  1.00  0.00         A
ATOM      5  N   GLY     1      -3.759 -11.868 -21.325  1.00  0.00         A
ATOM      6  HT1 GLY     1      -3.762 -11.673 -20.304  1.00  0.00         A
ATOM      7  HT2 GLY     1      -3.077 -11.230 -21.784  1.00  0.00         A
ATOM      8  HT3 GLY     1      -3.456 -12.850 -21.476  1.00  0.00         A
ATOM      9  CA  GLY     1      -5.113 -11.659 -21.888  1.00  0.00         A
ATOM     10  N   ALA     2      -6.587 -12.157 -20.042  1.00  0.00         A
ATOM     11  HN  ALA     2      -6.215 -11.344 -19.637  1.00  0.00         A
ATOM     12  CA  ALA     2      -7.604 -12.897 -19.316  1.00  0.00         A
ATOM     13  HA  ALA     2      -8.158 -13.490 -20.028  1.00  0.00         A
ATOM     14  CB  ALA     2      -6.960 -13.838 -18.308  1.00  0.00         A
ATOM     15  HB1 ALA     2      -7.728 -14.409 -17.808  1.00  0.00         A
ATOM     16  HB2 ALA     2      -6.407 -13.263 -17.580  1.00  0.00         A
ATOM     17  HB3 ALA     2      -6.288 -14.510 -18.821  1.00  0.00         A
ATOM     18  C   ALA     2      -8.559 -11.938 -18.621  1.00  0.00         A
ATOM     19  O   ALA     2      -8.141 -11.105 -17.814  1.00  0.00         A
ATOM     20  N   MET     3      -9.839 -12.057 -18.939  1.00  0.00         A
ATOM     21  HN  MET     3     -10.112 -12.767 -19.561  1.00  0.00         A
ATOM     22  CA  MET     3     -10.853 -11.167 -18.387  1.00  0.00         A
ATOM     23  HA  MET     3     -10.354 -10.274 -18.042  1.00  0.00         A
ATOM     24  CB  MET     3     -11.867 -10.780 -19.471  1.00  0.00         A
ATOM     25  HB1 MET     3     -11.348 -10.260 -20.263  1.00  0.00         A
ATOM     26  HB2 MET     3     -12.601 -10.115 -19.039  1.00  0.00         A
ATOM     27  CG  MET     3     -12.601 -11.965 -20.082  1.00  0.00         A
ATOM     28  HG1 MET     3     -13.145 -12.474 -19.300  1.00  0.00         A
ATOM     29  HG2 MET     3     -11.874 -12.638 -20.509  1.00  0.00         A
ATOM     30  SD  MET     3     -13.764 -11.480 -21.375  1.00  0.00         A
ATOM     31  CE  MET     3     -14.919 -10.476 -20.442  1.00  0.00         A
ATOM     32  HE1 MET     3     -14.405  -9.617 -20.038  1.00  0.00         A
ATOM     33  HE2 MET     3     -15.333 -11.061 -19.634  1.00  0.00         A
ATOM     34  HE3 MET     3     -15.716 -10.147 -21.092  1.00  0.00         A
ATOM     35  C   MET     3     -11.564 -11.819 -17.204  1.00  0.00         A
ATOM     36  O   MET     3     -12.737 -11.545 -16.937  1.00  0.00         A
ATOM     37  N   GLY     4     -10.846 -12.679 -16.495  1.00  0.00         A
ATOM     38  HN  GLY     4      -9.911 -12.840 -16.742  1.00  0.00         A
ATOM     39  CA  GLY     4     -11.425 -13.375 -15.362  1.00  0.00         A
ATOM     40  HA1 GLY     4     -11.109 -14.408 -15.389  1.00  0.00         A
ATOM     41  HA2 GLY     4     -12.501 -13.336 -15.440  1.00  0.00         A
ATOM     42  C   GLY     4     -11.006 -12.771 -14.038  1.00  0.00         A
ATOM     43  O   GLY     4     -11.847 -12.379 -13.226  1.00  0.00         A
ATOM     44  N   MET     5      -9.704 -12.700 -13.817  1.00  0.00         A
ATOM     45  HN  MET     5      -9.083 -13.051 -14.494  1.00  0.00         A
ATOM     46  CA  MET     5      -9.164 -12.116 -12.599  1.00  0.00         A
ATOM     47  HA  MET     5      -9.992 -11.812 -11.977  1.00  0.00         A
ATOM     48  CB  MET     5      -8.314 -13.146 -11.846  1.00  0.00         A
ATOM     49  HB1 MET     5      -7.421 -13.347 -12.420  1.00  0.00         A
ATOM     50  HB2 MET     5      -8.881 -14.060 -11.751  1.00  0.00         A
ATOM     51  CG  MET     5      -7.893 -12.703 -10.452  1.00  0.00         A
ATOM     52  HG1 MET     5      -8.773 -12.633  -9.829  1.00  0.00         A
ATOM     53  HG2 MET     5      -7.425 -11.733 -10.522  1.00  0.00         A
ATOM     54  SD  MET     5      -6.733 -13.851  -9.686  1.00  0.00         A
ATOM     55  CE  MET     5      -6.450 -13.047  -8.111  1.00  0.00         A
ATOM     56  HE1 MET     5      -7.386 -12.951  -7.581  1.00  0.00         A
ATOM     57  HE2 MET     5      -6.029 -12.067  -8.278  1.00  0.00         A
ATOM     58  HE3 MET     5      -5.763 -13.638  -7.523  1.00  0.00         A
ATOM     59  C   MET     5      -8.333 -10.886 -12.954  1.00  0.00         A
ATOM     60  O   MET     5      -7.151 -10.787 -12.609  1.00  0.00         A
ATOM     61  N   SER     6      -8.956  -9.965 -13.670  1.00  0.00         A
ATOM     62  HN  SER     6      -9.895 -10.105 -13.916  1.00  0.00         A
ATOM     63  CA  SER     6      -8.291  -8.753 -14.109  1.00  0.00         A
ATOM     64  HA  SER     6      -7.300  -9.012 -14.447  1.00  0.00         A
ATOM     65  CB  SER     6      -9.075  -8.136 -15.268  1.00  0.00         A
ATOM     66  HB1 SER     6      -8.447  -7.429 -15.790  1.00  0.00         A
ATOM     67  HB2 SER     6      -9.946  -7.629 -14.882  1.00  0.00         A
ATOM     68  OG  SER     6      -9.496  -9.137 -16.182  1.00  0.00         A
ATOM     69  HG  SER     6      -8.742  -9.435 -16.708  1.00  0.00         A
ATOM     70  C   SER     6      -8.183  -7.756 -12.956  1.00  0.00         A
ATOM     71  O   SER     6      -9.176  -7.464 -12.287  1.00  0.00         A
ATOM     72  N   THR     7      -6.977  -7.251 -12.717  1.00  0.00         A
ATOM     73  HN  THR     7      -6.209  -7.568 -13.240  1.00  0.00         A
ATOM     74  CA  THR     7      -6.760  -6.247 -11.682  1.00  0.00         A
ATOM     75  HA  THR     7      -7.357  -6.521 -10.824  1.00  0.00         A
ATOM     76  CB  THR     7      -5.283  -6.199 -11.250  1.00  0.00         A
ATOM     77  HB  THR     7      -5.128  -5.313 -10.651  1.00  0.00         A
ATOM     78  OG1 THR     7      -4.433  -6.137 -12.405  1.00  0.00         A
ATOM     79  HG1 THR     7      -3.634  -5.638 -12.184  1.00  0.00         A
ATOM     80  CG2 THR     7      -4.926  -7.418 -10.413  1.00  0.00         A
ATOM     81 HG21 THR     7      -5.101  -8.314 -10.990  1.00  0.00         A
ATOM     82 HG22 THR     7      -5.539  -7.437  -9.524  1.00  0.00         A
ATOM     83 HG23 THR     7      -3.885  -7.370 -10.131  1.00  0.00         A
ATOM     84  C   THR     7      -7.201  -4.872 -12.170  1.00  0.00         A
ATOM     85  O   THR     7      -7.259  -3.910 -11.403  1.00  0.00         A
ATOM     86  N   TYR     8      -7.499  -4.795 -13.458  1.00  0.00         A
ATOM     87  HN  TYR     8      -7.356  -5.580 -14.024  1.00  0.00         A
ATOM     88  CA  TYR     8      -8.041  -3.589 -14.056  1.00  0.00         A
ATOM     89  HA  TYR     8      -7.904  -2.776 -13.358  1.00  0.00         A
ATOM     90  CB  TYR     8      -7.309  -3.269 -15.362  1.00  0.00         A
ATOM     91  HB1 TYR     8      -7.713  -2.360 -15.781  1.00  0.00         A
ATOM     92  HB2 TYR     8      -7.462  -4.078 -16.058  1.00  0.00         A
ATOM     93  CG  TYR     8      -5.815  -3.079 -15.191  1.00  0.00         A
ATOM     94  CD1 TYR     8      -5.283  -1.839 -14.857  1.00  0.00         A
ATOM     95  HD1 TYR     8      -5.950  -1.002 -14.720  1.00  0.00         A
ATOM     96  CD2 TYR     8      -4.937  -4.142 -15.362  1.00  0.00         A
ATOM     97  HD2 TYR     8      -5.333  -5.113 -15.623  1.00  0.00         A
ATOM     98  CE1 TYR     8      -3.919  -1.665 -14.700  1.00  0.00         A
ATOM     99  HE1 TYR     8      -3.525  -0.694 -14.440  1.00  0.00         A
ATOM    100  CE2 TYR     8      -3.575  -3.976 -15.206  1.00  0.00         A
ATOM    101  HE2 TYR     8      -2.911  -4.815 -15.343  1.00  0.00         A
ATOM    102  CZ  TYR     8      -3.071  -2.738 -14.874  1.00  0.00         A
ATOM    103  OH  TYR     8      -1.711  -2.573 -14.723  1.00  0.00         A
ATOM    104  HH  TYR     8      -1.261  -2.961 -15.484  1.00  0.00         A
ATOM    105  C   TYR     8      -9.533  -3.787 -14.306  1.00  0.00         A
ATOM    106  O   TYR     8      -9.953  -4.866 -14.732  1.00  0.00         A
ATOM    107  N   LEU     9     -10.335  -2.764 -14.037  1.00  0.00         A
ATOM    108  HN  LEU     9      -9.948  -1.883 -13.823  1.00  0.00         A
ATOM    109  CA  LEU     9     -11.783  -2.920 -14.078  1.00  0.00         A
ATOM    110  HA  LEU     9     -12.017  -3.883 -13.652  1.00  0.00         A
ATOM    111  CB  LEU     9     -12.485  -1.840 -13.255  1.00  0.00         A
ATOM    112  HB1 LEU     9     -12.306  -0.884 -13.723  1.00  0.00         A
ATOM    113  HB2 LEU     9     -12.053  -1.828 -12.264  1.00  0.00         A
ATOM    114  CG  LEU     9     -14.000  -2.035 -13.125  1.00  0.00         A
ATOM    115  HG  LEU     9     -14.403  -2.286 -14.095  1.00  0.00         A
ATOM    116  CD1 LEU     9     -14.316  -3.184 -12.184  1.00  0.00         A
ATOM    117 HD11 LEU     9     -15.387  -3.293 -12.102  1.00  0.00         A
ATOM    118 HD12 LEU     9     -13.900  -2.975 -11.210  1.00  0.00         A
ATOM    119 HD13 LEU     9     -13.889  -4.096 -12.571  1.00  0.00         A
ATOM    120  CD2 LEU     9     -14.678  -0.765 -12.654  1.00  0.00         A
ATOM    121 HD21 LEU     9     -14.269  -0.472 -11.698  1.00  0.00         A
ATOM    122 HD22 LEU     9     -15.739  -0.943 -12.553  1.00  0.00         A
ATOM    123 HD23 LEU     9     -14.511   0.022 -13.375  1.00  0.00         A
ATOM    124  C   LEU     9     -12.317  -2.881 -15.504  1.00  0.00         A
ATOM    125  O   LEU     9     -11.945  -2.020 -16.301  1.00  0.00         A
ATOM    126  N   GLN    10     -13.183  -3.832 -15.813  1.00  0.00         A
ATOM    127  HN  GLN    10     -13.338  -4.557 -15.173  1.00  0.00         A
ATOM    128  CA  GLN    10     -13.918  -3.832 -17.066  1.00  0.00         A
ATOM    129  HA  GLN    10     -13.249  -3.525 -17.857  1.00  0.00         A
ATOM    130  CB  GLN    10     -14.450  -5.236 -17.357  1.00  0.00         A
ATOM    131  HB1 GLN    10     -15.036  -5.207 -18.259  1.00  0.00         A
ATOM    132  HB2 GLN    10     -15.080  -5.549 -16.538  1.00  0.00         A
ATOM    133  CG  GLN    10     -13.359  -6.270 -17.540  1.00  0.00         A
ATOM    134  HG1 GLN    10     -12.677  -6.193 -16.712  1.00  0.00         A
ATOM    135  HG2 GLN    10     -12.834  -6.061 -18.459  1.00  0.00         A
ATOM    136  CD  GLN    10     -13.895  -7.687 -17.601  1.00  0.00         A
ATOM    137  OE1 GLN    10     -15.021  -7.925 -18.044  1.00  0.00         A
ATOM    138  NE2 GLN    10     -13.092  -8.639 -17.154  1.00  0.00         A
ATOM    139 HE21 GLN    10     -12.209  -8.377 -16.814  1.00  0.00         A
ATOM    140 HE22 GLN    10     -13.409  -9.567 -17.179  1.00  0.00         A
ATOM    141  C   GLN    10     -15.074  -2.846 -16.967  1.00  0.00         A
ATOM    142  O   GLN    10     -15.566  -2.580 -15.870  1.00  0.00         A
ATOM    143  N   SER    11     -15.493  -2.304 -18.105  1.00  0.00         A
ATOM    144  HN  SER    11     -15.054  -2.558 -18.944  1.00  0.00         A
ATOM    145  CA  SER    11     -16.593  -1.348 -18.146  1.00  0.00         A
ATOM    146  HA  SER    11     -16.330  -0.506 -17.523  1.00  0.00         A
ATOM    147  CB  SER    11     -16.803  -0.865 -19.581  1.00  0.00         A
ATOM    148  HB1 SER    11     -17.492  -0.034 -19.584  1.00  0.00         A
ATOM    149  HB2 SER    11     -17.208  -1.669 -20.177  1.00  0.00         A
ATOM    150  OG  SER    11     -15.576  -0.443 -20.154  1.00  0.00         A
ATOM    151  HG  SER    11     -14.949  -0.236 -19.446  1.00  0.00         A
ATOM    152  C   SER    11     -17.873  -1.986 -17.608  1.00  0.00         A
ATOM    153  O   SER    11     -18.537  -2.756 -18.307  1.00  0.00         A
ATOM    154  N   SER    12     -18.196  -1.674 -16.361  1.00  0.00         A
ATOM    155  HN  SER    12     -17.645  -1.019 -15.877  1.00  0.00         A
ATOM    156  CA  SER    12     -19.331  -2.270 -15.683  1.00  0.00         A
ATOM    157  HA  SER    12     -20.173  -2.258 -16.359  1.00  0.00         A
ATOM    158  CB  SER    12     -18.998  -3.721 -15.313  1.00  0.00         A
ATOM    159  HB1 SER    12     -18.256  -3.725 -14.528  1.00  0.00         A
ATOM    160  HB2 SER    12     -18.604  -4.228 -16.180  1.00  0.00         A
ATOM    161  OG  SER    12     -20.140  -4.423 -14.861  1.00  0.00         A
ATOM    162  HG  SER    12     -19.915  -4.903 -14.053  1.00  0.00         A
ATOM    163  C   SER    12     -19.673  -1.453 -14.436  1.00  0.00         A
ATOM    164  O   SER    12     -19.175  -1.724 -13.342  1.00  0.00         A
ATOM    165  N   GLU    13     -20.512  -0.441 -14.613  1.00  0.00         A
ATOM    166  HN  GLU    13     -20.915  -0.302 -15.494  1.00  0.00         A
ATOM    167  CA  GLU    13     -20.862   0.470 -13.540  1.00  0.00         A
ATOM    168  HA  GLU    13     -20.080   0.431 -12.798  1.00  0.00         A
ATOM    169  CB  GLU    13     -20.952   1.892 -14.101  1.00  0.00         A
ATOM    170  HB1 GLU    13     -21.693   1.908 -14.888  1.00  0.00         A
ATOM    171  HB2 GLU    13     -19.993   2.161 -14.518  1.00  0.00         A
ATOM    172  CG  GLU    13     -21.331   2.938 -13.072  1.00  0.00         A
ATOM    173  HG1 GLU    13     -22.285   2.664 -12.655  1.00  0.00         A
ATOM    174  HG2 GLU    13     -21.411   3.897 -13.561  1.00  0.00         A
ATOM    175  CD  GLU    13     -20.320   3.045 -11.949  1.00  0.00         A
ATOM    176  OE1 GLU    13     -19.251   3.653 -12.157  1.00  0.00         A
ATOM    177  OE2 GLU    13     -20.587   2.514 -10.850  1.00  0.00         A
ATOM    178  C   GLU    13     -22.186   0.062 -12.893  1.00  0.00         A
ATOM    179  O   GLU    13     -23.076  -0.465 -13.565  1.00  0.00         A
ATOM    180  N   GLY    14     -22.298   0.307 -11.590  1.00  0.00         A
ATOM    181  HN  GLY    14     -21.543   0.717 -11.116  1.00  0.00         A
ATOM    182  CA  GLY    14     -23.512  -0.010 -10.862  1.00  0.00         A
ATOM    183  HA1 GLY    14     -24.345   0.479 -11.343  1.00  0.00         A
ATOM    184  HA2 GLY    14     -23.422   0.364  -9.853  1.00  0.00         A
ATOM    185  C   GLY    14     -23.780  -1.496 -10.813  1.00  0.00         A
ATOM    186  O   GLY    14     -24.745  -1.978 -11.405  1.00  0.00         A
ATOM    187  N   LYS    15     -22.925  -2.230 -10.114  1.00  0.00         A
ATOM    188  HN  LYS    15     -22.203  -1.788  -9.618  1.00  0.00         A
ATOM    189  CA  LYS    15     -23.037  -3.681 -10.070  1.00  0.00         A
ATOM    190  HA  LYS    15     -23.976  -3.948 -10.528  1.00  0.00         A
ATOM    191  CB  LYS    15     -21.903  -4.325 -10.869  1.00  0.00         A
ATOM    192  HB1 LYS    15     -21.966  -5.397 -10.764  1.00  0.00         A
ATOM    193  HB2 LYS    15     -20.959  -3.986 -10.467  1.00  0.00         A
ATOM    194  CG  LYS    15     -21.941  -3.987 -12.349  1.00  0.00         A
ATOM    195  HG1 LYS    15     -21.097  -4.450 -12.835  1.00  0.00         A
ATOM    196  HG2 LYS    15     -21.883  -2.915 -12.465  1.00  0.00         A
ATOM    197  CD  LYS    15     -23.222  -4.484 -13.000  1.00  0.00         A
ATOM    198  HD1 LYS    15     -24.067  -4.086 -12.461  1.00  0.00         A
ATOM    199  HD2 LYS    15     -23.240  -5.562 -12.955  1.00  0.00         A
ATOM    200  CE  LYS    15     -23.315  -4.051 -14.452  1.00  0.00         A
ATOM    201  HE1 LYS    15     -22.462  -4.443 -14.986  1.00  0.00         A
ATOM    202  HE2 LYS    15     -23.300  -2.972 -14.494  1.00  0.00         A
ATOM    203  NZ  LYS    15     -24.560  -4.542 -15.100  1.00  0.00         A
ATOM    204  HZ1 LYS    15     -24.603  -4.214 -16.086  1.00  0.00         A
ATOM    205  HZ2 LYS    15     -25.395  -4.183 -14.593  1.00  0.00         A
ATOM    206  HZ3 LYS    15     -24.585  -5.581 -15.089  1.00  0.00         A
ATOM    207  C   LYS    15     -23.042  -4.207  -8.645  1.00  0.00         A
ATOM    208  O   LYS    15     -22.370  -5.194  -8.332  1.00  0.00         A
ATOM    209  N   PHE    16     -23.803  -3.554  -7.785  1.00  0.00         A
ATOM    210  HN  PHE    16     -24.259  -2.736  -8.069  1.00  0.00         A
ATOM    211  CA  PHE    16     -23.996  -4.050  -6.438  1.00  0.00         A
ATOM    212  HA  PHE    16     -23.117  -4.626  -6.172  1.00  0.00         A
ATOM    213  CB  PHE    16     -24.154  -2.891  -5.438  1.00  0.00         A
ATOM    214  HB1 PHE    16     -23.208  -2.377  -5.350  1.00  0.00         A
ATOM    215  HB2 PHE    16     -24.420  -3.298  -4.474  1.00  0.00         A
ATOM    216  CG  PHE    16     -25.202  -1.869  -5.804  1.00  0.00         A
ATOM    217  CD1 PHE    16     -24.953  -0.915  -6.779  1.00  0.00         A
ATOM    218  HD1 PHE    16     -23.998  -0.912  -7.285  1.00  0.00         A
ATOM    219  CD2 PHE    16     -26.433  -1.859  -5.165  1.00  0.00         A
ATOM    220  HD2 PHE    16     -26.640  -2.595  -4.403  1.00  0.00         A
ATOM    221  CE1 PHE    16     -25.908   0.026  -7.110  1.00  0.00         A
ATOM    222  HE1 PHE    16     -25.699   0.763  -7.870  1.00  0.00         A
ATOM    223  CE2 PHE    16     -27.392  -0.919  -5.494  1.00  0.00         A
ATOM    224  HE2 PHE    16     -28.347  -0.923  -4.989  1.00  0.00         A
ATOM    225  CZ  PHE    16     -27.130   0.023  -6.468  1.00  0.00         A
ATOM    226  HZ  PHE    16     -27.879   0.757  -6.726  1.00  0.00         A
ATOM    227  C   PHE    16     -25.211  -4.973  -6.420  1.00  0.00         A
ATOM    228  O   PHE    16     -26.351  -4.536  -6.583  1.00  0.00         A
ATOM    229  N   ILE    17     -24.958  -6.255  -6.242  1.00  0.00         A
ATOM    230  HN  ILE    17     -24.039  -6.540  -6.052  1.00  0.00         A
ATOM    231  CA  ILE    17     -26.007  -7.257  -6.309  1.00  0.00         A
ATOM    232  HA  ILE    17     -26.956  -6.757  -6.234  1.00  0.00         A
ATOM    233  CB  ILE    17     -25.970  -8.021  -7.649  1.00  0.00         A
ATOM    234  HB  ILE    17     -26.628  -8.872  -7.565  1.00  0.00         A
ATOM    235  CG1 ILE    17     -24.552  -8.517  -7.946  1.00  0.00         A
ATOM    236 HG11 ILE    17     -24.228  -9.165  -7.145  1.00  0.00         A
ATOM    237 HG12 ILE    17     -23.886  -7.670  -8.010  1.00  0.00         A
ATOM    238  CG2 ILE    17     -26.488  -7.141  -8.780  1.00  0.00         A
ATOM    239 HG21 ILE    17     -25.876  -6.254  -8.857  1.00  0.00         A
ATOM    240 HG22 ILE    17     -27.510  -6.857  -8.576  1.00  0.00         A
ATOM    241 HG23 ILE    17     -26.447  -7.689  -9.710  1.00  0.00         A
ATOM    242  CD1 ILE    17     -24.447  -9.287  -9.240  1.00  0.00         A
ATOM    243 HD11 ILE    17     -24.761  -8.656 -10.056  1.00  0.00         A
ATOM    244 HD12 ILE    17     -25.085 -10.156  -9.190  1.00  0.00         A
ATOM    245 HD13 ILE    17     -23.425  -9.596  -9.395  1.00  0.00         A
ATOM    246  C   ILE    17     -25.868  -8.246  -5.165  1.00  0.00         A
ATOM    247  O   ILE    17     -24.753  -8.568  -4.758  1.00  0.00         A
ATOM    248  N   PRO    18     -26.991  -8.743  -4.625  1.00  0.00         A
ATOM    249  CA  PRO    18     -26.964  -9.745  -3.574  1.00  0.00         A
ATOM    250  HA  PRO    18     -26.359  -9.429  -2.733  1.00  0.00         A
ATOM    251  CB  PRO    18     -28.432  -9.894  -3.149  1.00  0.00         A
ATOM    252  HB1 PRO    18     -28.503  -9.858  -2.073  1.00  0.00         A
ATOM    253  HB2 PRO    18     -28.817 -10.838  -3.508  1.00  0.00         A
ATOM    254  CG  PRO    18     -29.141  -8.744  -3.779  1.00  0.00         A
ATOM    255  HG1 PRO    18     -29.148  -7.901  -3.105  1.00  0.00         A
ATOM    256  HG2 PRO    18     -30.150  -9.029  -4.037  1.00  0.00         A
ATOM    257  CD  PRO    18     -28.359  -8.416  -5.016  1.00  0.00         A
ATOM    258  HD1 PRO    18     -28.457  -7.372  -5.267  1.00  0.00         A
ATOM    259  HD2 PRO    18     -28.671  -9.042  -5.833  1.00  0.00         A
ATOM    260  C   PRO    18     -26.427 -11.048  -4.124  1.00  0.00         A
ATOM    261  O   PRO    18     -26.970 -11.616  -5.073  1.00  0.00         A
ATOM    262  N   ALA    19     -25.359 -11.505  -3.526  1.00  0.00         A
ATOM    263  HN  ALA    19     -25.040 -11.048  -2.729  1.00  0.00         A
ATOM    264  CA  ALA    19     -24.632 -12.648  -4.031  1.00  0.00         A
ATOM    265  HA  ALA    19     -24.965 -12.839  -5.021  1.00  0.00         A
ATOM    266  CB  ALA    19     -23.153 -12.311  -4.096  1.00  0.00         A
ATOM    267  HB1 ALA    19     -23.016 -11.428  -4.706  1.00  0.00         A
ATOM    268  HB2 ALA    19     -22.609 -13.137  -4.527  1.00  0.00         A
ATOM    269  HB3 ALA    19     -22.784 -12.113  -3.101  1.00  0.00         A
ATOM    270  C   ALA    19     -24.889 -13.889  -3.200  1.00  0.00         A
ATOM    271  O   ALA    19     -25.738 -14.716  -3.530  1.00  0.00         A
ATOM    272  N   THR    20     -24.156 -14.002  -2.130  1.00  0.00         A
ATOM    273  HN  THR    20     -23.492 -13.315  -1.952  1.00  0.00         A
ATOM    274  CA  THR    20     -24.294 -15.119  -1.217  1.00  0.00         A
ATOM    275  HA  THR    20     -25.200 -15.650  -1.466  1.00  0.00         A
ATOM    276  CB  THR    20     -23.105 -16.087  -1.347  1.00  0.00         A
ATOM    277  HB  THR    20     -22.217 -15.589  -0.992  1.00  0.00         A
ATOM    278  OG1 THR    20     -22.925 -16.450  -2.723  1.00  0.00         A
ATOM    279  HG1 THR    20     -23.628 -17.057  -2.986  1.00  0.00         A
ATOM    280  CG2 THR    20     -23.327 -17.341  -0.516  1.00  0.00         A
ATOM    281 HG21 THR    20     -22.464 -17.985  -0.597  1.00  0.00         A
ATOM    282 HG22 THR    20     -24.200 -17.861  -0.877  1.00  0.00         A
ATOM    283 HG23 THR    20     -23.474 -17.064   0.517  1.00  0.00         A
ATOM    284  C   THR    20     -24.389 -14.610   0.214  1.00  0.00         A
ATOM    285  O   THR    20     -23.511 -13.884   0.683  1.00  0.00         A
ATOM    286  N   LYS    21     -25.457 -14.982   0.900  1.00  0.00         A
ATOM    287  HN  LYS    21     -26.095 -15.608   0.494  1.00  0.00         A
ATOM    288  CA  LYS    21     -25.693 -14.494   2.249  1.00  0.00         A
ATOM    289  HA  LYS    21     -24.828 -13.916   2.540  1.00  0.00         A
ATOM    290  CB  LYS    21     -26.924 -13.583   2.288  1.00  0.00         A
ATOM    291  HB1 LYS    21     -27.028 -13.181   3.284  1.00  0.00         A
ATOM    292  HB2 LYS    21     -27.799 -14.168   2.052  1.00  0.00         A
ATOM    293  CG  LYS    21     -26.847 -12.420   1.309  1.00  0.00         A
ATOM    294  HG1 LYS    21     -27.166 -12.765   0.336  1.00  0.00         A
ATOM    295  HG2 LYS    21     -25.823 -12.086   1.250  1.00  0.00         A
ATOM    296  CD  LYS    21     -27.723 -11.239   1.724  1.00  0.00         A
ATOM    297  HD1 LYS    21     -27.450 -10.384   1.122  1.00  0.00         A
ATOM    298  HD2 LYS    21     -27.532 -11.017   2.762  1.00  0.00         A
ATOM    299  CE  LYS    21     -29.215 -11.507   1.553  1.00  0.00         A
ATOM    300  HE1 LYS    21     -29.380 -11.910   0.565  1.00  0.00         A
ATOM    301  HE2 LYS    21     -29.745 -10.572   1.648  1.00  0.00         A
ATOM    302  NZ  LYS    21     -29.751 -12.462   2.559  1.00  0.00         A
ATOM    303  HZ1 LYS    21     -29.405 -13.423   2.366  1.00  0.00         A
ATOM    304  HZ2 LYS    21     -30.790 -12.471   2.531  1.00  0.00         A
ATOM    305  HZ3 LYS    21     -29.447 -12.185   3.513  1.00  0.00         A
ATOM    306  C   LYS    21     -25.851 -15.647   3.233  1.00  0.00         A
ATOM    307  O   LYS    21     -26.951 -15.934   3.706  1.00  0.00         A
ATOM    308  N   ARG    22     -24.740 -16.299   3.542  1.00  0.00         A
ATOM    309  HN  ARG    22     -23.896 -16.023   3.129  1.00  0.00         A
ATOM    310  CA  ARG    22     -24.740 -17.406   4.491  1.00  0.00         A
ATOM    311  HA  ARG    22     -25.637 -17.983   4.332  1.00  0.00         A
ATOM    312  CB  ARG    22     -23.521 -18.304   4.272  1.00  0.00         A
ATOM    313  HB1 ARG    22     -23.507 -19.064   5.038  1.00  0.00         A
ATOM    314  HB2 ARG    22     -22.628 -17.703   4.358  1.00  0.00         A
ATOM    315  CG  ARG    22     -23.504 -18.990   2.918  1.00  0.00         A
ATOM    316  HG1 ARG    22     -23.422 -18.239   2.147  1.00  0.00         A
ATOM    317  HG2 ARG    22     -24.423 -19.540   2.791  1.00  0.00         A
ATOM    318  CD  ARG    22     -22.334 -19.951   2.797  1.00  0.00         A
ATOM    319  HD1 ARG    22     -22.328 -20.366   1.803  1.00  0.00         A
ATOM    320  HD2 ARG    22     -22.462 -20.745   3.517  1.00  0.00         A
ATOM    321  NE  ARG    22     -21.053 -19.290   3.045  1.00  0.00         A
ATOM    322  HE  ARG    22     -20.900 -18.935   3.950  1.00  0.00         A
ATOM    323  CZ  ARG    22     -20.085 -19.171   2.138  1.00  0.00         A
ATOM    324  NH1 ARG    22     -20.258 -19.627   0.902  1.00  0.00         A
ATOM    325 HH11 ARG    22     -21.122 -20.066   0.641  1.00  0.00         A
ATOM    326 HH12 ARG    22     -19.522 -19.545   0.225  1.00  0.00         A
ATOM    327  NH2 ARG    22     -18.942 -18.586   2.470  1.00  0.00         A
ATOM    328 HH21 ARG    22     -18.803 -18.237   3.403  1.00  0.00         A
ATOM    329 HH22 ARG    22     -18.206 -18.493   1.794  1.00  0.00         A
ATOM    330  C   ARG    22     -24.740 -16.879   5.919  1.00  0.00         A
ATOM    331  O   ARG    22     -24.257 -15.773   6.180  1.00  0.00         A
ATOM    332  N   PRO    23     -25.305 -17.652   6.859  1.00  0.00         A
ATOM    333  CA  PRO    23     -25.352 -17.274   8.270  1.00  0.00         A
ATOM    334  HA  PRO    23     -25.702 -16.261   8.391  1.00  0.00         A
ATOM    335  CB  PRO    23     -26.374 -18.244   8.862  1.00  0.00         A
ATOM    336  HB1 PRO    23     -27.355 -17.798   8.837  1.00  0.00         A
ATOM    337  HB2 PRO    23     -26.103 -18.476   9.881  1.00  0.00         A
ATOM    338  CG  PRO    23     -26.304 -19.449   7.992  1.00  0.00         A
ATOM    339  HG1 PRO    23     -27.261 -19.950   7.981  1.00  0.00         A
ATOM    340  HG2 PRO    23     -25.535 -20.116   8.351  1.00  0.00         A
ATOM    341  CD  PRO    23     -25.962 -18.951   6.614  1.00  0.00         A
ATOM    342  HD1 PRO    23     -26.860 -18.824   6.027  1.00  0.00         A
ATOM    343  HD2 PRO    23     -25.286 -19.636   6.125  1.00  0.00         A
ATOM    344  C   PRO    23     -23.999 -17.424   8.961  1.00  0.00         A
ATOM    345  O   PRO    23     -23.802 -18.319   9.784  1.00  0.00         A
ATOM    346  N   ASP    24     -23.071 -16.542   8.617  1.00  0.00         A
ATOM    347  HN  ASP    24     -23.286 -15.872   7.931  1.00  0.00         A
ATOM    348  CA  ASP    24     -21.755 -16.522   9.241  1.00  0.00         A
ATOM    349  HA  ASP    24     -21.889 -16.692  10.297  1.00  0.00         A
ATOM    350  CB  ASP    24     -20.861 -17.624   8.668  1.00  0.00         A
ATOM    351  HB1 ASP    24     -20.632 -17.393   7.640  1.00  0.00         A
ATOM    352  HB2 ASP    24     -21.389 -18.565   8.711  1.00  0.00         A
ATOM    353  CG  ASP    24     -19.558 -17.771   9.430  1.00  0.00         A
ATOM    354  OD1 ASP    24     -19.484 -18.638  10.326  1.00  0.00         A
ATOM    355  OD2 ASP    24     -18.599 -17.031   9.136  1.00  0.00         A
ATOM    356  C   ASP    24     -21.092 -15.161   9.047  1.00  0.00         A
ATOM    357  O   ASP    24     -20.598 -14.559  10.002  1.00  0.00         A
ATOM    358  N   GLY    25     -21.090 -14.674   7.811  1.00  0.00         A
ATOM    359  HN  GLY    25     -21.500 -15.193   7.087  1.00  0.00         A
ATOM    360  CA  GLY    25     -20.457 -13.397   7.525  1.00  0.00         A
ATOM    361  HA1 GLY    25     -19.579 -13.574   6.922  1.00  0.00         A
ATOM    362  HA2 GLY    25     -20.152 -12.945   8.457  1.00  0.00         A
ATOM    363  C   GLY    25     -21.365 -12.426   6.790  1.00  0.00         A
ATOM    364  O   GLY    25     -20.909 -11.373   6.338  1.00  0.00         A
ATOM    365  N   THR    26     -22.646 -12.770   6.690  1.00  0.00         A
ATOM    366  HN  THR    26     -22.947 -13.591   7.127  1.00  0.00         A
ATOM    367  CA  THR    26     -23.636 -11.963   5.980  1.00  0.00         A
ATOM    368  HA  THR    26     -24.583 -12.411   6.129  1.00  0.00         A
ATOM    369  CB  THR    26     -23.719 -10.527   6.529  1.00  0.00         A
ATOM    370  HB  THR    26     -22.781 -10.033   6.347  1.00  0.00         A
ATOM    371  OG1 THR    26     -23.974 -10.562   7.938  1.00  0.00         A
ATOM    372  HG1 THR    26     -23.223 -10.979   8.388  1.00  0.00         A
ATOM    373  CG2 THR    26     -24.827  -9.752   5.839  1.00  0.00         A
ATOM    374 HG21 THR    26     -25.768 -10.257   6.002  1.00  0.00         A
ATOM    375 HG22 THR    26     -24.622  -9.704   4.781  1.00  0.00         A
ATOM    376 HG23 THR    26     -24.877  -8.754   6.245  1.00  0.00         A
ATOM    377  C   THR    26     -23.405 -11.934   4.484  1.00  0.00         A
ATOM    378  O   THR    26     -24.172 -12.512   3.724  1.00  0.00         A
ATOM    379  N   TRP    27     -22.357 -11.281   4.062  1.00  0.00         A
ATOM    380  HN  TRP    27     -21.702 -10.963   4.713  1.00  0.00         A
ATOM    381  CA  TRP    27     -22.169 -11.041   2.650  1.00  0.00         A
ATOM    382  HA  TRP    27     -22.997 -11.500   2.140  1.00  0.00         A
ATOM    383  CB  TRP    27     -22.200  -9.549   2.358  1.00  0.00         A
ATOM    384  HB1 TRP    27     -21.198  -9.203   2.152  1.00  0.00         A
ATOM    385  HB2 TRP    27     -22.600  -9.022   3.212  1.00  0.00         A
ATOM    386  CG  TRP    27     -23.052  -9.257   1.177  1.00  0.00         A
ATOM    387  CD1 TRP    27     -24.294  -9.764   0.950  1.00  0.00         A
ATOM    388  HD1 TRP    27     -24.806 -10.440   1.629  1.00  0.00         A
ATOM    389  CD2 TRP    27     -22.743  -8.415   0.065  1.00  0.00         A
ATOM    390  NE1 TRP    27     -24.775  -9.305  -0.251  1.00  0.00         A
ATOM    391  HE1 TRP    27     -25.646  -9.529  -0.640  1.00  0.00         A
ATOM    392  CE2 TRP    27     -23.840  -8.472  -0.811  1.00  0.00         A
ATOM    393  CE3 TRP    27     -21.645  -7.619  -0.278  1.00  0.00         A
ATOM    394  HE3 TRP    27     -20.784  -7.543   0.371  1.00  0.00         A
ATOM    395  CZ2 TRP    27     -23.870  -7.772  -2.011  1.00  0.00         A
ATOM    396  HZ2 TRP    27     -24.709  -7.835  -2.686  1.00  0.00         A
ATOM    397  CZ3 TRP    27     -21.679  -6.918  -1.469  1.00  0.00         A
ATOM    398  HZ3 TRP    27     -20.841  -6.298  -1.751  1.00  0.00         A
ATOM    399  CH2 TRP    27     -22.785  -7.000  -2.324  1.00  0.00         A
ATOM    400  HH2 TRP    27     -22.770  -6.436  -3.245  1.00  0.00         A
ATOM    401  C   TRP    27     -20.898 -11.666   2.114  1.00  0.00         A
ATOM    402  O   TRP    27     -19.790 -11.263   2.468  1.00  0.00         A
ATOM    403  N   ARG    28     -21.080 -12.655   1.251  1.00  0.00         A
ATOM    404  HN  ARG    28     -22.001 -12.923   1.024  1.00  0.00         A
ATOM    405  CA  ARG    28     -19.978 -13.353   0.613  1.00  0.00         A
ATOM    406  HA  ARG    28     -19.060 -12.837   0.857  1.00  0.00         A
ATOM    407  CB  ARG    28     -19.897 -14.797   1.108  1.00  0.00         A
ATOM    408  HB1 ARG    28     -19.124 -15.309   0.553  1.00  0.00         A
ATOM    409  HB2 ARG    28     -20.842 -15.280   0.913  1.00  0.00         A
ATOM    410  CG  ARG    28     -19.593 -14.943   2.589  1.00  0.00         A
ATOM    411  HG1 ARG    28     -19.731 -15.976   2.864  1.00  0.00         A
ATOM    412  HG2 ARG    28     -20.278 -14.325   3.149  1.00  0.00         A
ATOM    413  CD  ARG    28     -18.168 -14.531   2.932  1.00  0.00         A
ATOM    414  HD1 ARG    28     -17.493 -15.038   2.257  1.00  0.00         A
ATOM    415  HD2 ARG    28     -17.955 -14.838   3.944  1.00  0.00         A
ATOM    416  NE  ARG    28     -17.948 -13.092   2.825  1.00  0.00         A
ATOM    417  HE  ARG    28     -18.742 -12.520   2.648  1.00  0.00         A
ATOM    418  CZ  ARG    28     -16.755 -12.513   2.952  1.00  0.00         A
ATOM    419  NH1 ARG    28     -15.678 -13.249   3.197  1.00  0.00         A
ATOM    420 HH11 ARG    28     -15.756 -14.246   3.288  1.00  0.00         A
ATOM    421 HH12 ARG    28     -14.780 -12.811   3.293  1.00  0.00         A
ATOM    422  NH2 ARG    28     -16.640 -11.197   2.835  1.00  0.00         A
ATOM    423 HH21 ARG    28     -17.450 -10.636   2.650  1.00  0.00         A
ATOM    424 HH22 ARG    28     -15.741 -10.760   2.936  1.00  0.00         A
ATOM    425  C   ARG    28     -20.150 -13.351  -0.893  1.00  0.00         A
ATOM    426  O   ARG    28     -21.215 -12.996  -1.406  1.00  0.00         A
ATOM    427  N   LYS    29     -19.095 -13.775  -1.580  1.00  0.00         A
ATOM    428  HN  LYS    29     -18.319 -14.112  -1.081  1.00  0.00         A
ATOM    429  CA  LYS    29     -19.042 -13.774  -3.040  1.00  0.00         A
ATOM    430  HA  LYS    29     -18.045 -14.021  -3.331  1.00  0.00         A
ATOM    431  CB  LYS    29     -19.987 -14.818  -3.626  1.00  0.00         A
ATOM    432  HB1 LYS    29     -20.996 -14.439  -3.591  1.00  0.00         A
ATOM    433  HB2 LYS    29     -19.924 -15.722  -3.037  1.00  0.00         A
ATOM    434  CG  LYS    29     -19.650 -15.153  -5.064  1.00  0.00         A
ATOM    435  HG1 LYS    29     -18.613 -15.451  -5.119  1.00  0.00         A
ATOM    436  HG2 LYS    29     -19.804 -14.272  -5.667  1.00  0.00         A
ATOM    437  CD  LYS    29     -20.512 -16.272  -5.599  1.00  0.00         A
ATOM    438  HD1 LYS    29     -20.486 -17.088  -4.895  1.00  0.00         A
ATOM    439  HD2 LYS    29     -20.106 -16.596  -6.541  1.00  0.00         A
ATOM    440  CE  LYS    29     -21.954 -15.838  -5.801  1.00  0.00         A
ATOM    441  HE1 LYS    29     -21.972 -14.995  -6.476  1.00  0.00         A
ATOM    442  HE2 LYS    29     -22.366 -15.545  -4.847  1.00  0.00         A
ATOM    443  NZ  LYS    29     -22.783 -16.934  -6.368  1.00  0.00         A
ATOM    444  HZ1 LYS    29     -22.800 -17.743  -5.717  1.00  0.00         A
ATOM    445  HZ2 LYS    29     -22.388 -17.247  -7.277  1.00  0.00         A
ATOM    446  HZ3 LYS    29     -23.757 -16.606  -6.522  1.00  0.00         A
ATOM    447  C   LYS    29     -19.352 -12.393  -3.587  1.00  0.00         A
ATOM    448  O   LYS    29     -19.923 -12.241  -4.668  1.00  0.00         A
ATOM    449  N   ALA    30     -18.941 -11.388  -2.839  1.00  0.00         A
ATOM    450  HN  ALA    30     -18.412 -11.573  -2.037  1.00  0.00         A
ATOM    451  CA  ALA    30     -19.258 -10.023  -3.169  1.00  0.00         A
ATOM    452  HA  ALA    30     -18.984  -9.851  -4.200  1.00  0.00         A
ATOM    453  CB  ALA    30     -20.750  -9.820  -3.031  1.00  0.00         A
ATOM    454  HB1 ALA    30     -21.023  -9.865  -1.988  1.00  0.00         A
ATOM    455  HB2 ALA    30     -21.256 -10.611  -3.567  1.00  0.00         A
ATOM    456  HB3 ALA    30     -21.029  -8.863  -3.443  1.00  0.00         A
ATOM    457  C   ALA    30     -18.479  -9.069  -2.279  1.00  0.00         A
ATOM    458  O   ALA    30     -18.750  -8.943  -1.087  1.00  0.00         A
ATOM    459  N   ARG    31     -17.493  -8.424  -2.868  1.00  0.00         A
ATOM    460  HN  ARG    31     -17.342  -8.566  -3.825  1.00  0.00         A
ATOM    461  CA  ARG    31     -16.611  -7.527  -2.134  1.00  0.00         A
ATOM    462  HA  ARG    31     -16.628  -7.818  -1.096  1.00  0.00         A
ATOM    463  CB  ARG    31     -15.181  -7.668  -2.672  1.00  0.00         A
ATOM    464  HB1 ARG    31     -15.136  -7.221  -3.654  1.00  0.00         A
ATOM    465  HB2 ARG    31     -14.947  -8.716  -2.758  1.00  0.00         A
ATOM    466  CG  ARG    31     -14.111  -7.021  -1.808  1.00  0.00         A
ATOM    467  HG1 ARG    31     -14.059  -7.535  -0.867  1.00  0.00         A
ATOM    468  HG2 ARG    31     -14.371  -5.988  -1.645  1.00  0.00         A
ATOM    469  CD  ARG    31     -12.754  -7.088  -2.477  1.00  0.00         A
ATOM    470  HD1 ARG    31     -12.014  -6.679  -1.806  1.00  0.00         A
ATOM    471  HD2 ARG    31     -12.789  -6.502  -3.374  1.00  0.00         A
ATOM    472  NE  ARG    31     -12.380  -8.460  -2.818  1.00  0.00         A
ATOM    473  HE  ARG    31     -12.794  -9.183  -2.292  1.00  0.00         A
ATOM    474  CZ  ARG    31     -11.532  -8.786  -3.791  1.00  0.00         A
ATOM    475  NH1 ARG    31     -10.964  -7.841  -4.532  1.00  0.00         A
ATOM    476 HH11 ARG    31     -11.172  -6.874  -4.364  1.00  0.00         A
ATOM    477 HH12 ARG    31     -10.332  -8.091  -5.269  1.00  0.00         A
ATOM    478  NH2 ARG    31     -11.262 -10.063  -4.029  1.00  0.00         A
ATOM    479 HH21 ARG    31     -11.697 -10.781  -3.476  1.00  0.00         A
ATOM    480 HH22 ARG    31     -10.628 -10.317  -4.764  1.00  0.00         A
ATOM    481  C   ARG    31     -17.079  -6.075  -2.254  1.00  0.00         A
ATOM    482  O   ARG    31     -16.374  -5.158  -1.832  1.00  0.00         A
ATOM    483  N   ARG    32     -18.275  -5.879  -2.828  1.00  0.00         A
ATOM    484  HN  ARG    32     -18.793  -6.660  -3.107  1.00  0.00         A
ATOM    485  CA  ARG    32     -18.835  -4.540  -3.062  1.00  0.00         A
ATOM    486  HA  ARG    32     -19.866  -4.670  -3.377  1.00  0.00         A
ATOM    487  CB  ARG    32     -18.816  -3.717  -1.755  1.00  0.00         A
ATOM    488  HB1 ARG    32     -17.798  -3.662  -1.396  1.00  0.00         A
ATOM    489  HB2 ARG    32     -19.416  -4.228  -1.017  1.00  0.00         A
ATOM    490  CG  ARG    32     -19.346  -2.302  -1.891  1.00  0.00         A
ATOM    491  HG1 ARG    32     -20.141  -2.299  -2.621  1.00  0.00         A
ATOM    492  HG2 ARG    32     -18.547  -1.659  -2.226  1.00  0.00         A
ATOM    493  CD  ARG    32     -19.890  -1.767  -0.579  1.00  0.00         A
ATOM    494  HD1 ARG    32     -20.636  -2.457  -0.214  1.00  0.00         A
ATOM    495  HD2 ARG    32     -20.353  -0.812  -0.767  1.00  0.00         A
ATOM    496  NE  ARG    32     -18.867  -1.595   0.450  1.00  0.00         A
ATOM    497  HE  ARG    32     -17.932  -1.783   0.203  1.00  0.00         A
ATOM    498  CZ  ARG    32     -19.141  -1.197   1.692  1.00  0.00         A
ATOM    499  NH1 ARG    32     -20.397  -0.930   2.045  1.00  0.00         A
ATOM    500 HH11 ARG    32     -21.143  -1.029   1.374  1.00  0.00         A
ATOM    501 HH12 ARG    32     -20.606  -0.625   2.977  1.00  0.00         A
ATOM    502  NH2 ARG    32     -18.161  -1.060   2.577  1.00  0.00         A
ATOM    503 HH21 ARG    32     -17.213  -1.255   2.310  1.00  0.00         A
ATOM    504 HH22 ARG    32     -18.362  -0.768   3.516  1.00  0.00         A
ATOM    505  C   ARG    32     -18.074  -3.845  -4.203  1.00  0.00         A
ATOM    506  O   ARG    32     -16.976  -4.265  -4.566  1.00  0.00         A
ATOM    507  N   VAL    33     -18.672  -2.816  -4.796  1.00  0.00         A
ATOM    508  HN  VAL    33     -19.537  -2.498  -4.450  1.00  0.00         A
ATOM    509  CA  VAL    33     -18.074  -2.139  -5.946  1.00  0.00         A
ATOM    510  HA  VAL    33     -17.059  -2.469  -6.021  1.00  0.00         A
ATOM    511  CB  VAL    33     -18.784  -2.506  -7.260  1.00  0.00         A
ATOM    512  HB  VAL    33     -18.466  -1.812  -8.022  1.00  0.00         A
ATOM    513  CG1 VAL    33     -18.414  -3.914  -7.703  1.00  0.00         A
ATOM    514 HG11 VAL    33     -18.708  -4.619  -6.939  1.00  0.00         A
ATOM    515 HG12 VAL    33     -17.347  -3.974  -7.858  1.00  0.00         A
ATOM    516 HG13 VAL    33     -18.927  -4.147  -8.626  1.00  0.00         A
ATOM    517  CG2 VAL    33     -20.282  -2.379  -7.094  1.00  0.00         A
ATOM    518 HG21 VAL    33     -20.773  -2.647  -8.016  1.00  0.00         A
ATOM    519 HG22 VAL    33     -20.524  -1.360  -6.835  1.00  0.00         A
ATOM    520 HG23 VAL    33     -20.605  -3.038  -6.305  1.00  0.00         A
ATOM    521  C   VAL    33     -18.084  -0.622  -5.775  1.00  0.00         A
ATOM    522  O   VAL    33     -18.491   0.116  -6.673  1.00  0.00         A
ATOM    523  N   LYS    34     -17.626  -0.172  -4.610  1.00  0.00         A
ATOM    524  HN  LYS    34     -17.298  -0.821  -3.960  1.00  0.00         A
ATOM    525  CA  LYS    34     -17.588   1.253  -4.265  1.00  0.00         A
ATOM    526  HA  LYS    34     -17.205   1.333  -3.258  1.00  0.00         A
ATOM    527  CB  LYS    34     -16.658   2.027  -5.212  1.00  0.00         A
ATOM    528  HB1 LYS    34     -17.261   2.536  -5.950  1.00  0.00         A
ATOM    529  HB2 LYS    34     -16.012   1.322  -5.715  1.00  0.00         A
ATOM    530  CG  LYS    34     -15.779   3.064  -4.515  1.00  0.00         A
ATOM    531  HG1 LYS    34     -15.046   3.425  -5.219  1.00  0.00         A
ATOM    532  HG2 LYS    34     -15.275   2.590  -3.688  1.00  0.00         A
ATOM    533  CD  LYS    34     -16.572   4.247  -3.985  1.00  0.00         A
ATOM    534  HD1 LYS    34     -17.324   3.885  -3.298  1.00  0.00         A
ATOM    535  HD2 LYS    34     -17.050   4.748  -4.813  1.00  0.00         A
ATOM    536  CE  LYS    34     -15.675   5.237  -3.260  1.00  0.00         A
ATOM    537  HE1 LYS    34     -16.276   6.067  -2.922  1.00  0.00         A
ATOM    538  HE2 LYS    34     -14.924   5.593  -3.949  1.00  0.00         A
ATOM    539  NZ  LYS    34     -14.999   4.619  -2.088  1.00  0.00         A
ATOM    540  HZ1 LYS    34     -14.385   3.840  -2.396  1.00  0.00         A
ATOM    541  HZ2 LYS    34     -15.706   4.244  -1.424  1.00  0.00         A
ATOM    542  HZ3 LYS    34     -14.420   5.325  -1.593  1.00  0.00         A
ATOM    543  C   LYS    34     -18.996   1.843  -4.294  1.00  0.00         A
ATOM    544  O   LYS    34     -19.191   3.025  -4.568  1.00  0.00         A
ATOM    545  N   ASP    35     -19.975   1.003  -4.030  1.00  0.00         A
ATOM    546  HN  ASP    35     -19.770   0.052  -3.909  1.00  0.00         A
ATOM    547  CA  ASP    35     -21.352   1.446  -3.918  1.00  0.00         A
ATOM    548  HA  ASP    35     -21.481   2.300  -4.564  1.00  0.00         A
ATOM    549  CB  ASP    35     -22.313   0.337  -4.347  1.00  0.00         A
ATOM    550  HB1 ASP    35     -22.182   0.142  -5.401  1.00  0.00         A
ATOM    551  HB2 ASP    35     -23.328   0.659  -4.167  1.00  0.00         A
ATOM    552  CG  ASP    35     -22.079  -0.951  -3.587  1.00  0.00         A
ATOM    553  OD1 ASP    35     -22.726  -1.155  -2.538  1.00  0.00         A
ATOM    554  OD2 ASP    35     -21.232  -1.756  -4.037  1.00  0.00         A
ATOM    555  C   ASP    35     -21.639   1.861  -2.486  1.00  0.00         A
ATOM    556  O   ASP    35     -20.899   1.505  -1.567  1.00  0.00         A
ATOM    557  N   GLY    36     -22.702   2.616  -2.299  1.00  0.00         A
ATOM    558  HN  GLY    36     -23.272   2.847  -3.064  1.00  0.00         A
ATOM    559  CA  GLY    36     -23.041   3.091  -0.980  1.00  0.00         A
ATOM    560  HA1 GLY    36     -22.994   4.169  -0.971  1.00  0.00         A
ATOM    561  HA2 GLY    36     -22.324   2.701  -0.272  1.00  0.00         A
ATOM    562  C   GLY    36     -24.424   2.660  -0.566  1.00  0.00         A
ATOM    563  O   GLY    36     -25.100   3.359   0.189  1.00  0.00         A
ATOM    564  N   TYR    37     -24.851   1.505  -1.050  1.00  0.00         A
ATOM    565  HN  TYR    37     -24.251   0.958  -1.600  1.00  0.00         A
ATOM    566  CA  TYR    37     -26.172   1.008  -0.733  1.00  0.00         A
ATOM    567  HA  TYR    37     -26.759   1.840  -0.373  1.00  0.00         A
ATOM    568  CB  TYR    37     -26.853   0.415  -1.970  1.00  0.00         A
ATOM    569  HB1 TYR    37     -26.225  -0.361  -2.382  1.00  0.00         A
ATOM    570  HB2 TYR    37     -26.985   1.193  -2.708  1.00  0.00         A
ATOM    571  CG  TYR    37     -28.213  -0.187  -1.680  1.00  0.00         A
ATOM    572  CD1 TYR    37     -28.473  -1.525  -1.949  1.00  0.00         A
ATOM    573  HD1 TYR    37     -27.694  -2.134  -2.381  1.00  0.00         A
ATOM    574  CD2 TYR    37     -29.231   0.580  -1.123  1.00  0.00         A
ATOM    575  HD2 TYR    37     -29.045   1.622  -0.906  1.00  0.00         A
ATOM    576  CE1 TYR    37     -29.708  -2.080  -1.676  1.00  0.00         A
ATOM    577  HE1 TYR    37     -29.890  -3.123  -1.891  1.00  0.00         A
ATOM    578  CE2 TYR    37     -30.469   0.031  -0.848  1.00  0.00         A
ATOM    579  HE2 TYR    37     -31.246   0.642  -0.415  1.00  0.00         A
ATOM    580  CZ  TYR    37     -30.702  -1.299  -1.126  1.00  0.00         A
ATOM    581  OH  TYR    37     -31.936  -1.849  -0.853  1.00  0.00         A
ATOM    582  HH  TYR    37     -32.625  -1.205  -1.068  1.00  0.00         A
ATOM    583  C   TYR    37     -26.076  -0.031   0.365  1.00  0.00         A
ATOM    584  O   TYR    37     -25.509  -1.106   0.179  1.00  0.00         A
ATOM    585  N   VAL    38     -26.633   0.298   1.507  1.00  0.00         A
ATOM    586  HN  VAL    38     -27.087   1.167   1.588  1.00  0.00         A
ATOM    587  CA  VAL    38     -26.601  -0.586   2.648  1.00  0.00         A
ATOM    588  HA  VAL    38     -26.506  -1.593   2.280  1.00  0.00         A
ATOM    589  CB  VAL    38     -25.379  -0.284   3.550  1.00  0.00         A
ATOM    590  HB  VAL    38     -24.486  -0.458   2.968  1.00  0.00         A
ATOM    591  CG1 VAL    38     -25.367   1.169   3.994  1.00  0.00         A
ATOM    592 HG11 VAL    38     -25.310   1.807   3.126  1.00  0.00         A
ATOM    593 HG12 VAL    38     -24.511   1.345   4.629  1.00  0.00         A
ATOM    594 HG13 VAL    38     -26.272   1.384   4.540  1.00  0.00         A
ATOM    595  CG2 VAL    38     -25.345  -1.218   4.748  1.00  0.00         A
ATOM    596 HG21 VAL    38     -26.243  -1.088   5.332  1.00  0.00         A
ATOM    597 HG22 VAL    38     -24.483  -0.990   5.356  1.00  0.00         A
ATOM    598 HG23 VAL    38     -25.283  -2.239   4.403  1.00  0.00         A
ATOM    599  C   VAL    38     -27.907  -0.464   3.426  1.00  0.00         A
ATOM    600  O   VAL    38     -28.312   0.637   3.801  1.00  0.00         A
ATOM    601  N   PRO    39     -28.611  -1.588   3.636  1.00  0.00         A
ATOM    602  CA  PRO    39     -29.899  -1.579   4.322  1.00  0.00         A
ATOM    603  HA  PRO    39     -30.604  -0.941   3.814  1.00  0.00         A
ATOM    604  CB  PRO    39     -30.384  -3.024   4.261  1.00  0.00         A
ATOM    605  HB1 PRO    39     -31.414  -3.041   3.941  1.00  0.00         A
ATOM    606  HB2 PRO    39     -30.303  -3.460   5.240  1.00  0.00         A
ATOM    607  CG  PRO    39     -29.500  -3.721   3.288  1.00  0.00         A
ATOM    608  HG1 PRO    39     -29.971  -3.745   2.317  1.00  0.00         A
ATOM    609  HG2 PRO    39     -29.310  -4.723   3.637  1.00  0.00         A
ATOM    610  CD  PRO    39     -28.214  -2.943   3.225  1.00  0.00         A
ATOM    611  HD1 PRO    39     -27.828  -2.943   2.217  1.00  0.00         A
ATOM    612  HD2 PRO    39     -27.488  -3.356   3.910  1.00  0.00         A
ATOM    613  C   PRO    39     -29.775  -1.136   5.772  1.00  0.00         A
ATOM    614  O   PRO    39     -29.324  -1.891   6.634  1.00  0.00         A
ATOM    615  N   GLN    40     -30.174   0.094   6.026  1.00  0.00         A
ATOM    616  HN  GLN    40     -30.513   0.636   5.288  1.00  0.00         A
ATOM    617  CA  GLN    40     -30.113   0.662   7.364  1.00  0.00         A
ATOM    618  HA  GLN    40     -29.747  -0.103   8.018  1.00  0.00         A
ATOM    619  CB  GLN    40     -29.157   1.855   7.398  1.00  0.00         A
ATOM    620  HB1 GLN    40     -29.173   2.285   8.386  1.00  0.00         A
ATOM    621  HB2 GLN    40     -29.495   2.595   6.686  1.00  0.00         A
ATOM    622  CG  GLN    40     -27.724   1.481   7.058  1.00  0.00         A
ATOM    623  HG1 GLN    40     -27.715   1.027   6.078  1.00  0.00         A
ATOM    624  HG2 GLN    40     -27.371   0.766   7.787  1.00  0.00         A
ATOM    625  CD  GLN    40     -26.779   2.668   7.053  1.00  0.00         A
ATOM    626  OE1 GLN    40     -27.169   3.793   6.738  1.00  0.00         A
ATOM    627  NE2 GLN    40     -25.524   2.424   7.398  1.00  0.00         A
ATOM    628 HE21 GLN    40     -25.278   1.504   7.632  1.00  0.00         A
ATOM    629 HE22 GLN    40     -24.892   3.173   7.415  1.00  0.00         A
ATOM    630  C   GLN    40     -31.496   1.065   7.837  1.00  0.00         A
ATOM    631  O   GLN    40     -31.670   1.622   8.923  1.00  0.00         A
ATOM    632  N   GLU    41     -32.471   0.753   7.016  1.00  0.00         A
ATOM    633  HN  GLU    41     -32.242   0.340   6.161  1.00  0.00         A
ATOM    634  CA  GLU    41     -33.868   0.979   7.348  1.00  0.00         A
ATOM    635  HA  GLU    41     -33.912   1.748   8.102  1.00  0.00         A
ATOM    636  CB  GLU    41     -34.643   1.451   6.125  1.00  0.00         A
ATOM    637  HB1 GLU    41     -35.692   1.507   6.374  1.00  0.00         A
ATOM    638  HB2 GLU    41     -34.507   0.737   5.326  1.00  0.00         A
ATOM    639  CG  GLU    41     -34.198   2.813   5.632  1.00  0.00         A
ATOM    640  HG1 GLU    41     -34.804   3.083   4.792  1.00  0.00         A
ATOM    641  HG2 GLU    41     -33.164   2.755   5.329  1.00  0.00         A
ATOM    642  CD  GLU    41     -34.334   3.887   6.689  1.00  0.00         A
ATOM    643  OE1 GLU    41     -33.338   4.182   7.379  1.00  0.00         A
ATOM    644  OE2 GLU    41     -35.441   4.447   6.835  1.00  0.00         A
ATOM    645  C   GLU    41     -34.469  -0.304   7.900  1.00  0.00         A
ATOM    646  O   GLU    41     -35.335  -0.919   7.273  1.00  0.00         A
ATOM    647  N   GLU    42     -33.987  -0.697   9.078  1.00  0.00         A
ATOM    648  HN  GLU    42     -33.402  -0.093   9.569  1.00  0.00         A
ATOM    649  CA  GLU    42     -34.308  -1.978   9.676  1.00  0.00         A
ATOM    650  HA  GLU    42     -33.683  -2.085  10.550  1.00  0.00         A
ATOM    651  CB  GLU    42     -35.766  -2.045  10.116  1.00  0.00         A
ATOM    652  HB1 GLU    42     -35.999  -3.063  10.355  1.00  0.00         A
ATOM    653  HB2 GLU    42     -36.394  -1.722   9.299  1.00  0.00         A
ATOM    654  CG  GLU    42     -36.079  -1.186  11.328  1.00  0.00         A
ATOM    655  HG1 GLU    42     -36.064  -0.148  11.034  1.00  0.00         A
ATOM    656  HG2 GLU    42     -35.325  -1.358  12.080  1.00  0.00         A
ATOM    657  CD  GLU    42     -37.433  -1.502  11.922  1.00  0.00         A
ATOM    658  OE1 GLU    42     -38.418  -0.820  11.579  1.00  0.00         A
ATOM    659  OE2 GLU    42     -37.520  -2.439  12.741  1.00  0.00         A
ATOM    660  C   GLU    42     -33.984  -3.123   8.728  1.00  0.00         A
ATOM    661  O   GLU    42     -34.866  -3.684   8.076  1.00  0.00         A
ATOM    662  N   VAL    43     -32.703  -3.446   8.645  1.00  0.00         A
ATOM    663  HN  VAL    43     -32.046  -2.907   9.126  1.00  0.00         A
ATOM    664  CA  VAL    43     -32.245  -4.579   7.865  1.00  0.00         A
ATOM    665  HA  VAL    43     -32.594  -4.447   6.856  1.00  0.00         A
ATOM    666  CB  VAL    43     -30.698  -4.648   7.838  1.00  0.00         A
ATOM    667  HB  VAL    43     -30.334  -3.772   7.320  1.00  0.00         A
ATOM    668  CG1 VAL    43     -30.132  -4.623   9.245  1.00  0.00         A
ATOM    669 HG11 VAL    43     -29.056  -4.680   9.202  1.00  0.00         A
ATOM    670 HG12 VAL    43     -30.517  -5.465   9.798  1.00  0.00         A
ATOM    671 HG13 VAL    43     -30.427  -3.707   9.731  1.00  0.00         A
ATOM    672  CG2 VAL    43     -30.213  -5.878   7.082  1.00  0.00         A
ATOM    673 HG21 VAL    43     -30.566  -5.838   6.063  1.00  0.00         A
ATOM    674 HG22 VAL    43     -30.595  -6.768   7.560  1.00  0.00         A
ATOM    675 HG23 VAL    43     -29.134  -5.903   7.088  1.00  0.00         A
ATOM    676  C   VAL    43     -32.835  -5.874   8.429  1.00  0.00         A
ATOM    677  O   VAL    43     -32.778  -6.116   9.641  1.00  0.00         A
ATOM    678  N   PRO    44     -33.464  -6.684   7.557  1.00  0.00         A
ATOM    679  CA  PRO    44     -34.062  -7.967   7.934  1.00  0.00         A
ATOM    680  HA  PRO    44     -35.020  -7.834   8.414  1.00  0.00         A
ATOM    681  CB  PRO    44     -34.247  -8.674   6.594  1.00  0.00         A
ATOM    682  HB1 PRO    44     -35.120  -9.308   6.637  1.00  0.00         A
ATOM    683  HB2 PRO    44     -33.373  -9.270   6.376  1.00  0.00         A
ATOM    684  CG  PRO    44     -34.420  -7.577   5.601  1.00  0.00         A
ATOM    685  HG1 PRO    44     -35.467  -7.331   5.507  1.00  0.00         A
ATOM    686  HG2 PRO    44     -34.022  -7.882   4.645  1.00  0.00         A
ATOM    687  CD  PRO    44     -33.654  -6.390   6.126  1.00  0.00         A
ATOM    688  HD1 PRO    44     -34.231  -5.487   5.995  1.00  0.00         A
ATOM    689  HD2 PRO    44     -32.703  -6.303   5.626  1.00  0.00         A
ATOM    690  C   PRO    44     -33.158  -8.788   8.842  1.00  0.00         A
ATOM    691  O   PRO    44     -31.944  -8.860   8.633  1.00  0.00         A
ATOM    692  N   LEU    45     -33.756  -9.419   9.837  1.00  0.00         A
ATOM    693  HN  LEU    45     -34.737  -9.410   9.887  1.00  0.00         A
ATOM    694  CA  LEU    45     -33.004 -10.145  10.845  1.00  0.00         A
ATOM    695  HA  LEU    45     -32.097  -9.589  11.030  1.00  0.00         A
ATOM    696  CB  LEU    45     -33.795 -10.237  12.152  1.00  0.00         A
ATOM    697  HB1 LEU    45     -33.243 -10.857  12.840  1.00  0.00         A
ATOM    698  HB2 LEU    45     -34.742 -10.715  11.942  1.00  0.00         A
ATOM    699  CG  LEU    45     -34.072  -8.895  12.834  1.00  0.00         A
ATOM    700  HG  LEU    45     -33.233  -8.240  12.650  1.00  0.00         A
ATOM    701  CD1 LEU    45     -35.310  -8.224  12.258  1.00  0.00         A
ATOM    702 HD11 LEU    45     -35.514  -7.316  12.806  1.00  0.00         A
ATOM    703 HD12 LEU    45     -36.154  -8.893  12.341  1.00  0.00         A
ATOM    704 HD13 LEU    45     -35.139  -7.986  11.220  1.00  0.00         A
ATOM    705  CD2 LEU    45     -34.208  -9.075  14.336  1.00  0.00         A
ATOM    706 HD21 LEU    45     -33.284  -9.461  14.738  1.00  0.00         A
ATOM    707 HD22 LEU    45     -35.009  -9.769  14.544  1.00  0.00         A
ATOM    708 HD23 LEU    45     -34.430  -8.123  14.794  1.00  0.00         A
ATOM    709  C   LEU    45     -32.624 -11.530  10.343  1.00  0.00         A
ATOM    710  O   LEU    45     -32.993 -12.551  10.925  1.00  0.00         A
ATOM    711  N   TYR    46     -31.886 -11.545   9.248  1.00  0.00         A
ATOM    712  HN  TYR    46     -31.655 -10.684   8.827  1.00  0.00         A
ATOM    713  CA  TYR    46     -31.394 -12.776   8.649  1.00  0.00         A
ATOM    714  HA  TYR    46     -31.431 -13.552   9.391  1.00  0.00         A
ATOM    715  CB  TYR    46     -32.243 -13.179   7.439  1.00  0.00         A
ATOM    716  HB1 TYR    46     -31.879 -14.119   7.052  1.00  0.00         A
ATOM    717  HB2 TYR    46     -32.146 -12.422   6.676  1.00  0.00         A
ATOM    718  CG  TYR    46     -33.714 -13.340   7.747  1.00  0.00         A
ATOM    719  CD1 TYR    46     -34.196 -14.490   8.356  1.00  0.00         A
ATOM    720  HD1 TYR    46     -33.505 -15.278   8.613  1.00  0.00         A
ATOM    721  CD2 TYR    46     -34.619 -12.339   7.423  1.00  0.00         A
ATOM    722  HD2 TYR    46     -34.257 -11.439   6.947  1.00  0.00         A
ATOM    723  CE1 TYR    46     -35.541 -14.634   8.639  1.00  0.00         A
ATOM    724  HE1 TYR    46     -35.899 -15.535   9.114  1.00  0.00         A
ATOM    725  CE2 TYR    46     -35.962 -12.476   7.702  1.00  0.00         A
ATOM    726  HE2 TYR    46     -36.650 -11.685   7.442  1.00  0.00         A
ATOM    727  CZ  TYR    46     -36.419 -13.625   8.307  1.00  0.00         A
ATOM    728  OH  TYR    46     -37.760 -13.762   8.586  1.00  0.00         A
ATOM    729  HH  TYR    46     -37.869 -14.022   9.511  1.00  0.00         A
ATOM    730  C   TYR    46     -29.956 -12.585   8.233  1.00  0.00         A
ATOM    731  O   TYR    46     -29.531 -13.036   7.170  1.00  0.00         A
ATOM    732  N   GLU    47     -29.209 -11.911   9.085  1.00  0.00         A
ATOM    733  HN  GLU    47     -29.588 -11.628   9.940  1.00  0.00         A
ATOM    734  CA  GLU    47     -27.835 -11.606   8.804  1.00  0.00         A
ATOM    735  HA  GLU    47     -27.630 -11.953   7.808  1.00  0.00         A
ATOM    736  CB  GLU    47     -27.613 -10.093   8.875  1.00  0.00         A
ATOM    737  HB1 GLU    47     -28.250  -9.615   8.146  1.00  0.00         A
ATOM    738  HB2 GLU    47     -26.584  -9.875   8.635  1.00  0.00         A
ATOM    739  CG  GLU    47     -27.924  -9.497  10.239  1.00  0.00         A
ATOM    740  HG1 GLU    47     -27.343 -10.017  10.986  1.00  0.00         A
ATOM    741  HG2 GLU    47     -28.976  -9.629  10.445  1.00  0.00         A
ATOM    742  CD  GLU    47     -27.601  -8.023  10.312  1.00  0.00         A
ATOM    743  OE1 GLU    47     -28.527  -7.210  10.491  1.00  0.00         A
ATOM    744  OE2 GLU    47     -26.411  -7.669  10.188  1.00  0.00         A
ATOM    745  C   GLU    47     -26.934 -12.344   9.787  1.00  0.00         A
ATOM    746  O   GLU    47     -27.389 -13.236  10.503  1.00  0.00         A
ATOM    747  N   SER    48     -25.665 -11.983   9.811  1.00  0.00         A
ATOM    748  HN  SER    48     -25.368 -11.249   9.235  1.00  0.00         A
ATOM    749  CA  SER    48     -24.696 -12.640  10.676  1.00  0.00         A
ATOM    750  HA  SER    48     -25.149 -12.763  11.648  1.00  0.00         A
ATOM    751  CB  SER    48     -24.357 -14.016  10.107  1.00  0.00         A
ATOM    752  HB1 SER    48     -25.126 -14.721  10.389  1.00  0.00         A
ATOM    753  HB2 SER    48     -23.406 -14.343  10.499  1.00  0.00         A
ATOM    754  OG  SER    48     -24.276 -13.969   8.690  1.00  0.00         A
ATOM    755  HG  SER    48     -24.952 -13.368   8.355  1.00  0.00         A
ATOM    756  C   SER    48     -23.437 -11.791  10.823  1.00  0.00         A
ATOM    757  O   SER    48     -22.629 -11.689   9.895  1.00  0.00         A
ATOM    758  N   LYS    49     -23.284 -11.170  11.983  1.00  0.00         A
ATOM    759  HN  LYS    49     -23.950 -11.308  12.691  1.00  0.00         A
ATOM    760  CA  LYS    49     -22.155 -10.286  12.232  1.00  0.00         A
ATOM    761  HA  LYS    49     -22.009  -9.687  11.347  1.00  0.00         A
ATOM    762  CB  LYS    49     -22.452  -9.357  13.413  1.00  0.00         A
ATOM    763  HB1 LYS    49     -22.593  -9.957  14.300  1.00  0.00         A
ATOM    764  HB2 LYS    49     -23.363  -8.817  13.209  1.00  0.00         A
ATOM    765  CG  LYS    49     -21.351  -8.343  13.694  1.00  0.00         A
ATOM    766  HG1 LYS    49     -20.439  -8.874  13.922  1.00  0.00         A
ATOM    767  HG2 LYS    49     -21.640  -7.740  14.542  1.00  0.00         A
ATOM    768  CD  LYS    49     -21.106  -7.430  12.502  1.00  0.00         A
ATOM    769  HD1 LYS    49     -22.033  -6.941  12.238  1.00  0.00         A
ATOM    770  HD2 LYS    49     -20.763  -8.025  11.669  1.00  0.00         A
ATOM    771  CE  LYS    49     -20.059  -6.372  12.815  1.00  0.00         A
ATOM    772  HE1 LYS    49     -19.886  -5.781  11.928  1.00  0.00         A
ATOM    773  HE2 LYS    49     -19.143  -6.867  13.101  1.00  0.00         A
ATOM    774  NZ  LYS    49     -20.488  -5.473  13.919  1.00  0.00         A
ATOM    775  HZ1 LYS    49     -21.399  -5.026  13.683  1.00  0.00         A
ATOM    776  HZ2 LYS    49     -19.781  -4.728  14.071  1.00  0.00         A
ATOM    777  HZ3 LYS    49     -20.599  -6.014  14.800  1.00  0.00         A
ATOM    778  C   LYS    49     -20.883 -11.084  12.495  1.00  0.00         A
ATOM    779  O   LYS    49     -20.582 -11.452  13.635  1.00  0.00         A
ATOM    780  N   GLY    50     -20.152 -11.364  11.427  1.00  0.00         A
ATOM    781  HN  GLY    50     -20.490 -11.126  10.539  1.00  0.00         A
ATOM    782  CA  GLY    50     -18.872 -12.020  11.558  1.00  0.00         A
ATOM    783  HA1 GLY    50     -18.612 -12.478  10.616  1.00  0.00         A
ATOM    784  HA2 GLY    50     -18.943 -12.785  12.317  1.00  0.00         A
ATOM    785  C   GLY    50     -17.789 -11.039  11.943  1.00  0.00         A
ATOM    786  O   GLY    50     -17.539 -10.068  11.226  1.00  0.00         A
ATOM    787  N   LYS    51     -17.140 -11.286  13.070  1.00  0.00         A
ATOM    788  HN  LYS    51     -17.336 -12.112  13.564  1.00  0.00         A
ATOM    789  CA  LYS    51     -16.133 -10.367  13.592  1.00  0.00         A
ATOM    790  HA  LYS    51     -16.505  -9.366  13.450  1.00  0.00         A
ATOM    791  CB  LYS    51     -15.917 -10.605  15.088  1.00  0.00         A
ATOM    792  HB1 LYS    51     -16.848 -10.426  15.604  1.00  0.00         A
ATOM    793  HB2 LYS    51     -15.177  -9.905  15.448  1.00  0.00         A
ATOM    794  CG  LYS    51     -15.445 -12.011  15.428  1.00  0.00         A
ATOM    795  HG1 LYS    51     -14.478 -12.175  14.975  1.00  0.00         A
ATOM    796  HG2 LYS    51     -16.152 -12.723  15.032  1.00  0.00         A
ATOM    797  CD  LYS    51     -15.330 -12.218  16.930  1.00  0.00         A
ATOM    798  HD1 LYS    51     -14.640 -11.491  17.331  1.00  0.00         A
ATOM    799  HD2 LYS    51     -14.957 -13.213  17.118  1.00  0.00         A
ATOM    800  CE  LYS    51     -16.677 -12.057  17.620  1.00  0.00         A
ATOM    801  HE1 LYS    51     -17.370 -12.766  17.193  1.00  0.00         A
ATOM    802  HE2 LYS    51     -17.038 -11.055  17.449  1.00  0.00         A
ATOM    803  NZ  LYS    51     -16.587 -12.291  19.083  1.00  0.00         A
ATOM    804  HZ1 LYS    51     -17.529 -12.207  19.516  1.00  0.00         A
ATOM    805  HZ2 LYS    51     -15.957 -11.589  19.522  1.00  0.00         A
ATOM    806  HZ3 LYS    51     -16.215 -13.242  19.274  1.00  0.00         A
ATOM    807  C   LYS    51     -14.817 -10.500  12.836  1.00  0.00         A
ATOM    808  O   LYS    51     -13.852  -9.784  13.109  1.00  0.00         A
ATOM    809  N   GLN    52     -14.786 -11.414  11.881  1.00  0.00         A
ATOM    810  HN  GLN    52     -15.574 -11.980  11.739  1.00  0.00         A
ATOM    811  CA  GLN    52     -13.610 -11.604  11.045  1.00  0.00         A
ATOM    812  HA  GLN    52     -12.763 -11.229  11.592  1.00  0.00         A
ATOM    813  CB  GLN    52     -13.397 -13.091  10.741  1.00  0.00         A
ATOM    814  HB1 GLN    52     -13.305 -13.625  11.674  1.00  0.00         A
ATOM    815  HB2 GLN    52     -12.480 -13.202  10.181  1.00  0.00         A
ATOM    816  CG  GLN    52     -14.524 -13.724   9.938  1.00  0.00         A
ATOM    817  HG1 GLN    52     -14.555 -13.261   8.962  1.00  0.00         A
ATOM    818  HG2 GLN    52     -15.457 -13.544  10.449  1.00  0.00         A
ATOM    819  CD  GLN    52     -14.355 -15.223   9.757  1.00  0.00         A
ATOM    820  OE1 GLN    52     -14.750 -15.783   8.735  1.00  0.00         A
ATOM    821  NE2 GLN    52     -13.788 -15.890  10.753  1.00  0.00         A
ATOM    822 HE21 GLN    52     -13.508 -15.389  11.548  1.00  0.00         A
ATOM    823 HE22 GLN    52     -13.671 -16.859  10.654  1.00  0.00         A
ATOM    824  C   GLN    52     -13.743 -10.802   9.756  1.00  0.00         A
ATOM    825  O   GLN    52     -12.902 -10.882   8.861  1.00  0.00         A
ATOM    826  N   PHE    53     -14.805 -10.020   9.683  1.00  0.00         A
ATOM    827  HN  PHE    53     -15.434 -10.010  10.434  1.00  0.00         A
ATOM    828  CA  PHE    53     -15.056  -9.167   8.532  1.00  0.00         A
ATOM    829  HA  PHE    53     -14.147  -9.124   7.949  1.00  0.00         A
ATOM    830  CB  PHE    53     -16.180  -9.746   7.664  1.00  0.00         A
ATOM    831  HB1 PHE    53     -17.096  -9.752   8.235  1.00  0.00         A
ATOM    832  HB2 PHE    53     -15.927 -10.760   7.392  1.00  0.00         A
ATOM    833  CG  PHE    53     -16.427  -8.975   6.395  1.00  0.00         A
ATOM    834  CD1 PHE    53     -17.632  -8.324   6.185  1.00  0.00         A
ATOM    835  HD1 PHE    53     -18.401  -8.376   6.940  1.00  0.00         A
ATOM    836  CD2 PHE    53     -15.450  -8.898   5.415  1.00  0.00         A
ATOM    837  HD2 PHE    53     -14.506  -9.400   5.568  1.00  0.00         A
ATOM    838  CE1 PHE    53     -17.858  -7.612   5.023  1.00  0.00         A
ATOM    839  HE1 PHE    53     -18.802  -7.110   4.871  1.00  0.00         A
ATOM    840  CE2 PHE    53     -15.671  -8.187   4.252  1.00  0.00         A
ATOM    841  HE2 PHE    53     -14.901  -8.137   3.496  1.00  0.00         A
ATOM    842  CZ  PHE    53     -16.876  -7.545   4.055  1.00  0.00         A
ATOM    843  HZ  PHE    53     -17.051  -6.989   3.146  1.00  0.00         A
ATOM    844  C   PHE    53     -15.402  -7.757   9.000  1.00  0.00         A
ATOM    845  O   PHE    53     -16.572  -7.368   9.066  1.00  0.00         A
ATOM    846  N   VAL    54     -14.373  -7.004   9.350  1.00  0.00         A
ATOM    847  HN  VAL    54     -13.466  -7.366   9.263  1.00  0.00         A
ATOM    848  CA  VAL    54     -14.543  -5.650   9.846  1.00  0.00         A
ATOM    849  HA  VAL    54     -15.599  -5.422   9.848  1.00  0.00         A
ATOM    850  CB  VAL    54     -14.007  -5.513  11.291  1.00  0.00         A
ATOM    851  HB  VAL    54     -12.941  -5.690  11.276  1.00  0.00         A
ATOM    852  CG1 VAL    54     -14.247  -4.115  11.834  1.00  0.00         A
ATOM    853 HG11 VAL    54     -15.304  -3.895  11.809  1.00  0.00         A
ATOM    854 HG12 VAL    54     -13.716  -3.398  11.229  1.00  0.00         A
ATOM    855 HG13 VAL    54     -13.893  -4.058  12.852  1.00  0.00         A
ATOM    856  CG2 VAL    54     -14.647  -6.550  12.203  1.00  0.00         A
ATOM    857 HG21 VAL    54     -15.719  -6.418  12.202  1.00  0.00         A
ATOM    858 HG22 VAL    54     -14.271  -6.427  13.208  1.00  0.00         A
ATOM    859 HG23 VAL    54     -14.406  -7.541  11.847  1.00  0.00         A
ATOM    860  C   VAL    54     -13.821  -4.668   8.928  1.00  0.00         A
ATOM    861  O   VAL    54     -12.617  -4.787   8.705  1.00  0.00         A
ATOM    862  N   ALA    55     -14.564  -3.718   8.376  1.00  0.00         A
ATOM    863  HN  ALA    55     -15.521  -3.672   8.595  1.00  0.00         A
ATOM    864  CA  ALA    55     -14.001  -2.748   7.446  1.00  0.00         A
ATOM    865  HA  ALA    55     -12.954  -2.980   7.317  1.00  0.00         A
ATOM    866  CB  ALA    55     -14.682  -2.864   6.089  1.00  0.00         A
ATOM    867  HB1 ALA    55     -14.223  -2.174   5.396  1.00  0.00         A
ATOM    868  HB2 ALA    55     -15.731  -2.627   6.190  1.00  0.00         A
ATOM    869  HB3 ALA    55     -14.576  -3.873   5.718  1.00  0.00         A
ATOM    870  C   ALA    55     -14.128  -1.330   7.990  1.00  0.00         A
ATOM    871  O   ALA    55     -14.334  -0.376   7.237  1.00  0.00         A
ATOM    872  N   GLN    56     -13.969  -1.193   9.300  1.00  0.00         A
ATOM    873  HN  GLN    56     -13.729  -1.979   9.833  1.00  0.00         A
ATOM    874  CA  GLN    56     -14.115   0.098   9.964  1.00  0.00         A
ATOM    875  HA  GLN    56     -14.992   0.567   9.565  1.00  0.00         A
ATOM    876  CB  GLN    56     -14.289  -0.085  11.469  1.00  0.00         A
ATOM    877  HB1 GLN    56     -14.250   0.883  11.946  1.00  0.00         A
ATOM    878  HB2 GLN    56     -13.479  -0.692  11.840  1.00  0.00         A
ATOM    879  CG  GLN    56     -15.597  -0.753  11.851  1.00  0.00         A
ATOM    880  HG1 GLN    56     -15.656  -1.709  11.354  1.00  0.00         A
ATOM    881  HG2 GLN    56     -16.415  -0.127  11.525  1.00  0.00         A
ATOM    882  CD  GLN    56     -15.724  -0.973  13.344  1.00  0.00         A
ATOM    883  OE1 GLN    56     -16.825  -0.949  13.895  1.00  0.00         A
ATOM    884  NE2 GLN    56     -14.602  -1.197  14.010  1.00  0.00         A
ATOM    885 HE21 GLN    56     -13.758  -1.207  13.510  1.00  0.00         A
ATOM    886 HE22 GLN    56     -14.659  -1.346  14.978  1.00  0.00         A
ATOM    887  C   GLN    56     -12.924   0.995   9.680  1.00  0.00         A
ATOM    888  O   GLN    56     -12.954   2.194   9.937  1.00  0.00         A
ATOM    889  N   ARG    57     -11.883   0.402   9.128  1.00  0.00         A
ATOM    890  HN  ARG    57     -11.904  -0.570   9.015  1.00  0.00         A
ATOM    891  CA  ARG    57     -10.712   1.155   8.689  1.00  0.00         A
ATOM    892  HA  ARG    57     -10.498   1.900   9.441  1.00  0.00         A
ATOM    893  CB  ARG    57      -9.499   0.236   8.537  1.00  0.00         A
ATOM    894  HB1 ARG    57      -8.703   0.786   8.057  1.00  0.00         A
ATOM    895  HB2 ARG    57      -9.773  -0.602   7.912  1.00  0.00         A
ATOM    896  CG  ARG    57      -8.973  -0.308   9.856  1.00  0.00         A
ATOM    897  HG1 ARG    57      -9.761  -0.853  10.352  1.00  0.00         A
ATOM    898  HG2 ARG    57      -8.661   0.520  10.476  1.00  0.00         A
ATOM    899  CD  ARG    57      -7.788  -1.236   9.639  1.00  0.00         A
ATOM    900  HD1 ARG    57      -7.421  -1.561  10.601  1.00  0.00         A
ATOM    901  HD2 ARG    57      -7.012  -0.691   9.125  1.00  0.00         A
ATOM    902  NE  ARG    57      -8.147  -2.413   8.845  1.00  0.00         A
ATOM    903  HE  ARG    57      -8.947  -2.917   9.124  1.00  0.00         A
ATOM    904  CZ  ARG    57      -7.453  -2.846   7.792  1.00  0.00         A
ATOM    905  NH1 ARG    57      -6.375  -2.191   7.382  1.00  0.00         A
ATOM    906 HH11 ARG    57      -6.074  -1.361   7.860  1.00  0.00         A
ATOM    907 HH12 ARG    57      -5.853  -2.526   6.594  1.00  0.00         A
ATOM    908  NH2 ARG    57      -7.840  -3.936   7.145  1.00  0.00         A
ATOM    909 HH21 ARG    57      -8.655  -4.439   7.445  1.00  0.00         A
ATOM    910 HH22 ARG    57      -7.319  -4.261   6.348  1.00  0.00         A
ATOM    911  C   ARG    57     -11.006   1.860   7.369  1.00  0.00         A
ATOM    912  O   ARG    57     -10.128   2.482   6.767  1.00  0.00         A
ATOM    913  N   GLN    58     -12.264   1.745   6.938  1.00  0.00         A
ATOM    914  HN  GLN    58     -12.886   1.192   7.458  1.00  0.00         A
ATOM    915  CA  GLN    58     -12.762   2.396   5.733  1.00  0.00         A
ATOM    916  HA  GLN    58     -13.814   2.161   5.653  1.00  0.00         A
ATOM    917  CB  GLN    58     -12.609   3.917   5.834  1.00  0.00         A
ATOM    918  HB1 GLN    58     -13.030   4.369   4.948  1.00  0.00         A
ATOM    919  HB2 GLN    58     -11.558   4.159   5.888  1.00  0.00         A
ATOM    920  CG  GLN    58     -13.302   4.515   7.050  1.00  0.00         A
ATOM    921  HG1 GLN    58     -13.186   5.588   7.023  1.00  0.00         A
ATOM    922  HG2 GLN    58     -12.834   4.126   7.941  1.00  0.00         A
ATOM    923  CD  GLN    58     -14.782   4.190   7.103  1.00  0.00         A
ATOM    924  OE1 GLN    58     -15.436   4.032   6.072  1.00  0.00         A
ATOM    925  NE2 GLN    58     -15.320   4.086   8.308  1.00  0.00         A
ATOM    926 HE21 GLN    58     -14.741   4.225   9.087  1.00  0.00         A
ATOM    927 HE22 GLN    58     -16.276   3.873   8.373  1.00  0.00         A
ATOM    928  C   GLN    58     -12.060   1.856   4.497  1.00  0.00         A
ATOM    929  O   GLN    58     -11.554   2.613   3.667  1.00  0.00         A
ATOM    930  N   ALA    59     -12.028   0.535   4.392  1.00  0.00         A
ATOM    931  HN  ALA    59     -12.429  -0.007   5.101  1.00  0.00         A
ATOM    932  CA  ALA    59     -11.429  -0.127   3.246  1.00  0.00         A
ATOM    933  HA  ALA    59     -10.495   0.368   3.022  1.00  0.00         A
ATOM    934  CB  ALA    59     -11.135  -1.584   3.570  1.00  0.00         A
ATOM    935  HB1 ALA    59     -12.056  -2.093   3.812  1.00  0.00         A
ATOM    936  HB2 ALA    59     -10.462  -1.637   4.413  1.00  0.00         A
ATOM    937  HB3 ALA    59     -10.678  -2.057   2.714  1.00  0.00         A
ATOM    938  C   ALA    59     -12.352  -0.018   2.041  1.00  0.00         A
ATOM    939  O   ALA    59     -13.298  -0.793   1.896  1.00  0.00         A
ATOM    940  N   GLY    60     -12.084   0.963   1.196  1.00  0.00         A
ATOM    941  HN  GLY    60     -11.299   1.528   1.349  1.00  0.00         A
ATOM    942  CA  GLY    60     -12.933   1.206   0.054  1.00  0.00         A
ATOM    943  HA1 GLY    60     -12.854   2.247  -0.224  1.00  0.00         A
ATOM    944  HA2 GLY    60     -13.955   0.996   0.331  1.00  0.00         A
ATOM    945  C   GLY    60     -12.567   0.354  -1.141  1.00  0.00         A
ATOM    946  O   GLY    60     -11.402  -0.003  -1.329  1.00  0.00         A
ATOM    947  N   VAL    61     -13.567   0.030  -1.945  1.00  0.00         A
ATOM    948  HN  VAL    61     -14.474   0.327  -1.718  1.00  0.00         A
ATOM    949  CA  VAL    61     -13.358  -0.740  -3.162  1.00  0.00         A
ATOM    950  HA  VAL    61     -12.609  -1.494  -2.973  1.00  0.00         A
ATOM    951  CB  VAL    61     -14.660  -1.428  -3.634  1.00  0.00         A
ATOM    952  HB  VAL    61     -15.305  -0.667  -4.051  1.00  0.00         A
ATOM    953  CG1 VAL    61     -14.367  -2.440  -4.731  1.00  0.00         A
ATOM    954 HG11 VAL    61     -15.285  -2.923  -5.029  1.00  0.00         A
ATOM    955 HG12 VAL    61     -13.674  -3.181  -4.360  1.00  0.00         A
ATOM    956 HG13 VAL    61     -13.933  -1.935  -5.581  1.00  0.00         A
ATOM    957  CG2 VAL    61     -15.395  -2.083  -2.477  1.00  0.00         A
ATOM    958 HG21 VAL    61     -16.344  -2.475  -2.830  1.00  0.00         A
ATOM    959 HG22 VAL    61     -15.575  -1.351  -1.703  1.00  0.00         A
ATOM    960 HG23 VAL    61     -14.797  -2.890  -2.080  1.00  0.00         A
ATOM    961  C   VAL    61     -12.887   0.187  -4.275  1.00  0.00         A
ATOM    962  O   VAL    61     -13.433   1.274  -4.441  1.00  0.00         A
ATOM    963  N   PRO    62     -11.856  -0.191  -5.032  1.00  0.00         A
ATOM    964  CA  PRO    62     -11.475   0.561  -6.218  1.00  0.00         A
ATOM    965  HA  PRO    62     -11.476   1.624  -6.034  1.00  0.00         A
ATOM    966  CB  PRO    62     -10.053   0.083  -6.493  1.00  0.00         A
ATOM    967  HB1 PRO    62      -9.348   0.726  -5.989  1.00  0.00         A
ATOM    968  HB2 PRO    62      -9.869   0.102  -7.562  1.00  0.00         A
ATOM    969  CG  PRO    62     -10.010  -1.308  -5.951  1.00  0.00         A
ATOM    970  HG1 PRO    62      -9.010  -1.538  -5.618  1.00  0.00         A
ATOM    971  HG2 PRO    62     -10.320  -2.007  -6.714  1.00  0.00         A
ATOM    972  CD  PRO    62     -10.970  -1.345  -4.789  1.00  0.00         A
ATOM    973  HD1 PRO    62     -10.438  -1.229  -3.856  1.00  0.00         A
ATOM    974  HD2 PRO    62     -11.531  -2.268  -4.792  1.00  0.00         A
ATOM    975  C   PRO    62     -12.393   0.235  -7.397  1.00  0.00         A
ATOM    976  O   PRO    62     -12.561  -0.931  -7.759  1.00  0.00         A
ATOM    977  N   PRO    63     -13.013   1.252  -8.010  1.00  0.00         A
ATOM    978  CA  PRO    63     -13.877   1.075  -9.156  1.00  0.00         A
ATOM    979  HA  PRO    63     -14.325   0.100  -9.172  1.00  0.00         A
ATOM    980  CB  PRO    63     -14.952   2.133  -8.932  1.00  0.00         A
ATOM    981  HB1 PRO    63     -15.819   1.677  -8.476  1.00  0.00         A
ATOM    982  HB2 PRO    63     -15.225   2.567  -9.880  1.00  0.00         A
ATOM    983  CG  PRO    63     -14.338   3.157  -8.029  1.00  0.00         A
ATOM    984  HG1 PRO    63     -14.958   3.291  -7.156  1.00  0.00         A
ATOM    985  HG2 PRO    63     -14.244   4.085  -8.561  1.00  0.00         A
ATOM    986  CD  PRO    63     -12.970   2.660  -7.628  1.00  0.00         A
ATOM    987  HD1 PRO    63     -12.823   2.775  -6.566  1.00  0.00         A
ATOM    988  HD2 PRO    63     -12.206   3.185  -8.179  1.00  0.00         A
ATOM    989  C   PRO    63     -13.145   1.329 -10.465  1.00  0.00         A
ATOM    990  O   PRO    63     -13.712   1.889 -11.406  1.00  0.00         A
ATOM    991  N   GLY    64     -11.883   0.921 -10.513  1.00  0.00         A
ATOM    992  HN  GLY    64     -11.494   0.479  -9.726  1.00  0.00         A
ATOM    993  CA  GLY    64     -11.074   1.100 -11.699  1.00  0.00         A
ATOM    994  HA1 GLY    64     -11.618   0.718 -12.548  1.00  0.00         A
ATOM    995  HA2 GLY    64     -10.161   0.535 -11.588  1.00  0.00         A
ATOM    996  C   GLY    64     -10.725   2.549 -11.956  1.00  0.00         A
ATOM    997  O   GLY    64      -9.598   2.986 -11.723  1.00  0.00         A
ATOM    998  N   MET    65     -11.708   3.287 -12.424  1.00  0.00         A
ATOM    999  HN  MET    65     -12.597   2.879 -12.510  1.00  0.00         A
ATOM   1000  CA  MET    65     -11.538   4.681 -12.779  1.00  0.00         A
ATOM   1001  HA  MET    65     -10.481   4.898 -12.805  1.00  0.00         A
ATOM   1002  CB  MET    65     -12.145   4.943 -14.159  1.00  0.00         A
ATOM   1003  HB1 MET    65     -13.187   4.658 -14.137  1.00  0.00         A
ATOM   1004  HB2 MET    65     -11.630   4.329 -14.885  1.00  0.00         A
ATOM   1005  CG  MET    65     -12.058   6.395 -14.606  1.00  0.00         A
ATOM   1006  HG1 MET    65     -11.020   6.690 -14.627  1.00  0.00         A
ATOM   1007  HG2 MET    65     -12.588   7.008 -13.892  1.00  0.00         A
ATOM   1008  SD  MET    65     -12.772   6.666 -16.241  1.00  0.00         A
ATOM   1009  CE  MET    65     -14.477   6.192 -15.953  1.00  0.00         A
ATOM   1010  HE1 MET    65     -14.517   5.156 -15.649  1.00  0.00         A
ATOM   1011  HE2 MET    65     -15.045   6.322 -16.862  1.00  0.00         A
ATOM   1012  HE3 MET    65     -14.896   6.811 -15.174  1.00  0.00         A
ATOM   1013  C   MET    65     -12.205   5.559 -11.732  1.00  0.00         A
ATOM   1014  O   MET    65     -13.429   5.597 -11.631  1.00  0.00         A
ATOM   1015  N   CYS    66     -11.397   6.248 -10.947  1.00  0.00         A
ATOM   1016  HN  CYS    66     -10.430   6.207 -11.101  1.00  0.00         A
ATOM   1017  CA  CYS    66     -11.906   7.075  -9.866  1.00  0.00         A
ATOM   1018  HA  CYS    66     -12.941   7.305 -10.062  1.00  0.00         A
ATOM   1019  CB  CYS    66     -11.787   6.337  -8.532  1.00  0.00         A
ATOM   1020  HB1 CYS    66     -11.059   6.867  -7.922  1.00  0.00         A
ATOM   1021  HB2 CYS    66     -11.445   5.327  -8.707  1.00  0.00         A
ATOM   1022  SG  CYS    66     -13.324   6.244  -7.583  1.00  0.00         A
ATOM   1023  HG  CYS    66     -14.322   6.055  -8.437  1.00  0.00         A
ATOM   1024  C   CYS    66     -11.105   8.358  -9.759  1.00  0.00         A
ATOM   1025  O   CYS    66     -10.034   8.484 -10.356  1.00  0.00         A
ATOM   1026  N   PRO    67     -11.607   9.321  -8.980  1.00  0.00         A
ATOM   1027  CA  PRO    67     -10.846  10.465  -8.562  1.00  0.00         A
ATOM   1028  HA  PRO    67     -10.153  10.790  -9.321  1.00  0.00         A
ATOM   1029  CB  PRO    67     -11.913  11.540  -8.327  1.00  0.00         A
ATOM   1030  HB1 PRO    67     -11.923  12.216  -9.165  1.00  0.00         A
ATOM   1031  HB2 PRO    67     -11.682  12.080  -7.428  1.00  0.00         A
ATOM   1032  CG  PRO    67     -13.221  10.828  -8.204  1.00  0.00         A
ATOM   1033  HG1 PRO    67     -13.908  11.204  -8.948  1.00  0.00         A
ATOM   1034  HG2 PRO    67     -13.625  10.982  -7.216  1.00  0.00         A
ATOM   1035  CD  PRO    67     -12.964   9.365  -8.430  1.00  0.00         A
ATOM   1036  HD1 PRO    67     -13.669   8.965  -9.132  1.00  0.00         A
ATOM   1037  HD2 PRO    67     -13.014   8.829  -7.496  1.00  0.00         A
ATOM   1038  C   PRO    67     -10.090  10.122  -7.285  1.00  0.00         A
ATOM   1039  O   PRO    67     -10.309  10.717  -6.234  1.00  0.00         A
ATOM   1040  N   LEU    68      -9.215   9.119  -7.393  1.00  0.00         A
ATOM   1041  HN  LEU    68      -9.058   8.727  -8.278  1.00  0.00         A
ATOM   1042  CA  LEU    68      -8.479   8.586  -6.246  1.00  0.00         A
ATOM   1043  HA  LEU    68      -9.200   8.246  -5.519  1.00  0.00         A
ATOM   1044  CB  LEU    68      -7.605   7.403  -6.672  1.00  0.00         A
ATOM   1045  HB1 LEU    68      -6.988   7.120  -5.832  1.00  0.00         A
ATOM   1046  HB2 LEU    68      -6.961   7.732  -7.474  1.00  0.00         A
ATOM   1047  CG  LEU    68      -8.365   6.161  -7.146  1.00  0.00         A
ATOM   1048  HG  LEU    68      -9.019   6.435  -7.961  1.00  0.00         A
ATOM   1049  CD1 LEU    68      -7.396   5.104  -7.653  1.00  0.00         A
ATOM   1050 HD11 LEU    68      -6.727   4.816  -6.855  1.00  0.00         A
ATOM   1051 HD12 LEU    68      -6.823   5.506  -8.476  1.00  0.00         A
ATOM   1052 HD13 LEU    68      -7.950   4.239  -7.988  1.00  0.00         A
ATOM   1053  CD2 LEU    68      -9.221   5.597  -6.019  1.00  0.00         A
ATOM   1054 HD21 LEU    68      -9.954   6.331  -5.720  1.00  0.00         A
ATOM   1055 HD22 LEU    68      -8.591   5.354  -5.177  1.00  0.00         A
ATOM   1056 HD23 LEU    68      -9.724   4.704  -6.361  1.00  0.00         A
ATOM   1057  C   LEU    68      -7.612   9.657  -5.608  1.00  0.00         A
ATOM   1058  O   LEU    68      -7.347   9.626  -4.406  1.00  0.00         A
ATOM   1059  N   LEU    69      -7.193  10.610  -6.418  1.00  0.00         A
ATOM   1060  HN  LEU    69      -7.448  10.571  -7.370  1.00  0.00         A
ATOM   1061  CA  LEU    69      -6.376  11.717  -5.932  1.00  0.00         A
ATOM   1062  HA  LEU    69      -5.623  11.307  -5.282  1.00  0.00         A
ATOM   1063  CB  LEU    69      -5.697  12.444  -7.095  1.00  0.00         A
ATOM   1064  HB1 LEU    69      -5.128  13.269  -6.694  1.00  0.00         A
ATOM   1065  HB2 LEU    69      -6.465  12.840  -7.743  1.00  0.00         A
ATOM   1066  CG  LEU    69      -4.753  11.579  -7.937  1.00  0.00         A
ATOM   1067  HG  LEU    69      -5.283  10.700  -8.273  1.00  0.00         A
ATOM   1068  CD1 LEU    69      -4.282  12.341  -9.163  1.00  0.00         A
ATOM   1069 HD11 LEU    69      -3.599  11.726  -9.729  1.00  0.00         A
ATOM   1070 HD12 LEU    69      -3.781  13.247  -8.854  1.00  0.00         A
ATOM   1071 HD13 LEU    69      -5.132  12.593  -9.779  1.00  0.00         A
ATOM   1072  CD2 LEU    69      -3.561  11.125  -7.108  1.00  0.00         A
ATOM   1073 HD21 LEU    69      -3.018  11.989  -6.754  1.00  0.00         A
ATOM   1074 HD22 LEU    69      -2.910  10.515  -7.718  1.00  0.00         A
ATOM   1075 HD23 LEU    69      -3.908  10.548  -6.264  1.00  0.00         A
ATOM   1076  C   LEU    69      -7.236  12.681  -5.129  1.00  0.00         A
ATOM   1077  O   LEU    69      -6.758  13.376  -4.232  1.00  0.00         A
ATOM   1078  N   ALA    70      -8.518  12.691  -5.450  1.00  0.00         A
ATOM   1079  HN  ALA    70      -8.820  12.128  -6.191  1.00  0.00         A
ATOM   1080  CA  ALA    70      -9.491  13.500  -4.734  1.00  0.00         A
ATOM   1081  HA  ALA    70      -8.995  14.395  -4.386  1.00  0.00         A
ATOM   1082  CB  ALA    70     -10.625  13.907  -5.660  1.00  0.00         A
ATOM   1083  HB1 ALA    70     -11.191  13.032  -5.935  1.00  0.00         A
ATOM   1084  HB2 ALA    70     -10.217  14.364  -6.550  1.00  0.00         A
ATOM   1085  HB3 ALA    70     -11.269  14.611  -5.156  1.00  0.00         A
ATOM   1086  C   ALA    70     -10.029  12.729  -3.535  1.00  0.00         A
ATOM   1087  O   ALA    70     -10.601  13.303  -2.610  1.00  0.00         A
ATOM   1088  N   ALA    71      -9.840  11.414  -3.560  1.00  0.00         A
ATOM   1089  HN  ALA    71      -9.453  11.004  -4.363  1.00  0.00         A
ATOM   1090  CA  ALA    71     -10.209  10.567  -2.437  1.00  0.00         A
ATOM   1091  HA  ALA    71     -11.218  10.817  -2.148  1.00  0.00         A
ATOM   1092  CB  ALA    71     -10.173   9.097  -2.834  1.00  0.00         A
ATOM   1093  HB1 ALA    71      -9.167   8.826  -3.120  1.00  0.00         A
ATOM   1094  HB2 ALA    71     -10.841   8.933  -3.668  1.00  0.00         A
ATOM   1095  HB3 ALA    71     -10.486   8.490  -1.998  1.00  0.00         A
ATOM   1096  C   ALA    71      -9.279  10.832  -1.264  1.00  0.00         A
ATOM   1097  O   ALA    71      -9.656  10.677  -0.104  1.00  0.00         A
ATOM   1098  N   GLU    72      -8.063  11.259  -1.581  1.00  0.00         A
ATOM   1099  HN  GLU    72      -7.804  11.300  -2.525  1.00  0.00         A
ATOM   1100  CA  GLU    72      -7.107  11.659  -0.562  1.00  0.00         A
ATOM   1101  HA  GLU    72      -7.091  10.888   0.195  1.00  0.00         A
ATOM   1102  CB  GLU    72      -5.705  11.801  -1.158  1.00  0.00         A
ATOM   1103  HB1 GLU    72      -5.030  12.139  -0.385  1.00  0.00         A
ATOM   1104  HB2 GLU    72      -5.734  12.538  -1.947  1.00  0.00         A
ATOM   1105  CG  GLU    72      -5.160  10.505  -1.733  1.00  0.00         A
ATOM   1106  HG1 GLU    72      -5.752  10.231  -2.595  1.00  0.00         A
ATOM   1107  HG2 GLU    72      -5.239   9.732  -0.984  1.00  0.00         A
ATOM   1108  CD  GLU    72      -3.712  10.617  -2.157  1.00  0.00         A
ATOM   1109  OE1 GLU    72      -3.447  10.823  -3.361  1.00  0.00         A
ATOM   1110  OE2 GLU    72      -2.824  10.492  -1.289  1.00  0.00         A
ATOM   1111  C   GLU    72      -7.550  12.967   0.082  1.00  0.00         A
ATOM   1112  O   GLU    72      -7.205  13.259   1.224  1.00  0.00         A
ATOM   1113  N   SER    73      -8.329  13.747  -0.660  1.00  0.00         A
ATOM   1114  HN  SER    73      -8.501  13.503  -1.593  1.00  0.00         A
ATOM   1115  CA  SER    73      -8.928  14.961  -0.126  1.00  0.00         A
ATOM   1116  HA  SER    73      -8.151  15.534   0.359  1.00  0.00         A
ATOM   1117  CB  SER    73      -9.540  15.790  -1.255  1.00  0.00         A
ATOM   1118  HB1 SER    73      -9.821  16.761  -0.876  1.00  0.00         A
ATOM   1119  HB2 SER    73     -10.416  15.285  -1.636  1.00  0.00         A
ATOM   1120  OG  SER    73      -8.615  15.964  -2.318  1.00  0.00         A
ATOM   1121  HG  SER    73      -9.098  16.188  -3.125  1.00  0.00         A
ATOM   1122  C   SER    73      -9.992  14.597   0.905  1.00  0.00         A
ATOM   1123  O   SER    73     -10.179  15.296   1.901  1.00  0.00         A
ATOM   1124  N   LYS    74     -10.677  13.483   0.667  1.00  0.00         A
ATOM   1125  HN  LYS    74     -10.530  13.002  -0.175  1.00  0.00         A
ATOM   1126  CA  LYS    74     -11.641  12.962   1.624  1.00  0.00         A
ATOM   1127  HA  LYS    74     -12.308  13.765   1.901  1.00  0.00         A
ATOM   1128  CB  LYS    74     -12.452  11.819   1.007  1.00  0.00         A
ATOM   1129  HB1 LYS    74     -11.785  11.000   0.784  1.00  0.00         A
ATOM   1130  HB2 LYS    74     -12.901  12.166   0.089  1.00  0.00         A
ATOM   1131  CG  LYS    74     -13.556  11.303   1.915  1.00  0.00         A
ATOM   1132  HG1 LYS    74     -14.270  12.095   2.080  1.00  0.00         A
ATOM   1133  HG2 LYS    74     -13.124  11.006   2.857  1.00  0.00         A
ATOM   1134  CD  LYS    74     -14.276  10.110   1.307  1.00  0.00         A
ATOM   1135  HD1 LYS    74     -13.563   9.313   1.151  1.00  0.00         A
ATOM   1136  HD2 LYS    74     -14.704  10.404   0.361  1.00  0.00         A
ATOM   1137  CE  LYS    74     -15.386   9.610   2.220  1.00  0.00         A
ATOM   1138  HE1 LYS    74     -15.892   8.790   1.733  1.00  0.00         A
ATOM   1139  HE2 LYS    74     -16.086  10.414   2.389  1.00  0.00         A
ATOM   1140  NZ  LYS    74     -14.861   9.144   3.530  1.00  0.00         A
ATOM   1141  HZ1 LYS    74     -14.233   8.327   3.397  1.00  0.00         A
ATOM   1142  HZ2 LYS    74     -15.643   8.867   4.152  1.00  0.00         A
ATOM   1143  HZ3 LYS    74     -14.322   9.906   3.991  1.00  0.00         A
ATOM   1144  C   LYS    74     -10.907  12.471   2.865  1.00  0.00         A
ATOM   1145  O   LYS    74     -11.365  12.660   3.991  1.00  0.00         A
ATOM   1146  N   LYS    75      -9.743  11.869   2.642  1.00  0.00         A
ATOM   1147  HN  LYS    75      -9.441  11.744   1.717  1.00  0.00         A
ATOM   1148  CA  LYS    75      -8.909  11.374   3.730  1.00  0.00         A
ATOM   1149  HA  LYS    75      -9.520  10.742   4.348  1.00  0.00         A
ATOM   1150  CB  LYS    75      -7.741  10.548   3.192  1.00  0.00         A
ATOM   1151  HB1 LYS    75      -7.118  10.246   4.019  1.00  0.00         A
ATOM   1152  HB2 LYS    75      -7.163  11.170   2.532  1.00  0.00         A
ATOM   1153  CG  LYS    75      -8.155   9.300   2.425  1.00  0.00         A
ATOM   1154  HG1 LYS    75      -7.264   8.753   2.150  1.00  0.00         A
ATOM   1155  HG2 LYS    75      -8.678   9.602   1.531  1.00  0.00         A
ATOM   1156  CD  LYS    75      -9.067   8.377   3.234  1.00  0.00         A
ATOM   1157  HD1 LYS    75      -9.399   7.574   2.592  1.00  0.00         A
ATOM   1158  HD2 LYS    75      -9.923   8.942   3.566  1.00  0.00         A
ATOM   1159  CE  LYS    75      -8.380   7.775   4.457  1.00  0.00         A
ATOM   1160  HE1 LYS    75      -7.374   7.490   4.183  1.00  0.00         A
ATOM   1161  HE2 LYS    75      -8.927   6.896   4.762  1.00  0.00         A
ATOM   1162  NZ  LYS    75      -8.317   8.720   5.606  1.00  0.00         A
ATOM   1163  HZ1 LYS    75      -7.619   9.465   5.420  1.00  0.00         A
ATOM   1164  HZ2 LYS    75      -8.041   8.214   6.470  1.00  0.00         A
ATOM   1165  HZ3 LYS    75      -9.251   9.167   5.759  1.00  0.00         A
ATOM   1166  C   LYS    75      -8.377  12.519   4.584  1.00  0.00         A
ATOM   1167  O   LYS    75      -7.959  12.309   5.723  1.00  0.00         A
ATOM   1168  N   GLU    76      -8.402  13.731   4.038  1.00  0.00         A
ATOM   1169  HN  GLU    76      -8.714  13.834   3.114  1.00  0.00         A
ATOM   1170  CA  GLU    76      -7.969  14.908   4.779  1.00  0.00         A
ATOM   1171  HA  GLU    76      -6.981  14.702   5.161  1.00  0.00         A
ATOM   1172  CB  GLU    76      -7.901  16.137   3.873  1.00  0.00         A
ATOM   1173  HB1 GLU    76      -7.697  17.006   4.479  1.00  0.00         A
ATOM   1174  HB2 GLU    76      -8.855  16.265   3.384  1.00  0.00         A
ATOM   1175  CG  GLU    76      -6.827  16.041   2.804  1.00  0.00         A
ATOM   1176  HG1 GLU    76      -7.059  15.210   2.154  1.00  0.00         A
ATOM   1177  HG2 GLU    76      -5.875  15.866   3.283  1.00  0.00         A
ATOM   1178  CD  GLU    76      -6.720  17.296   1.966  1.00  0.00         A
ATOM   1179  OE1 GLU    76      -7.501  17.447   1.008  1.00  0.00         A
ATOM   1180  OE2 GLU    76      -5.844  18.135   2.251  1.00  0.00         A
ATOM   1181  C   GLU    76      -8.898  15.173   5.960  1.00  0.00         A
ATOM   1182  O   GLU    76      -8.537  15.882   6.894  1.00  0.00         A
ATOM   1183  N   ARG    77     -10.089  14.586   5.923  1.00  0.00         A
ATOM   1184  HN  ARG    77     -10.338  14.050   5.137  1.00  0.00         A
ATOM   1185  CA  ARG    77     -11.029  14.707   7.029  1.00  0.00         A
ATOM   1186  HA  ARG    77     -11.082  15.745   7.294  1.00  0.00         A
ATOM   1187  CB  ARG    77     -12.424  14.229   6.621  1.00  0.00         A
ATOM   1188  HB1 ARG    77     -12.942  13.880   7.500  1.00  0.00         A
ATOM   1189  HB2 ARG    77     -12.316  13.410   5.930  1.00  0.00         A
ATOM   1190  CG  ARG    77     -13.278  15.302   5.956  1.00  0.00         A
ATOM   1191  HG1 ARG    77     -13.381  16.135   6.636  1.00  0.00         A
ATOM   1192  HG2 ARG    77     -14.250  14.890   5.745  1.00  0.00         A
ATOM   1193  CD  ARG    77     -12.674  15.804   4.655  1.00  0.00         A
ATOM   1194  HD1 ARG    77     -12.679  14.998   3.935  1.00  0.00         A
ATOM   1195  HD2 ARG    77     -11.659  16.110   4.845  1.00  0.00         A
ATOM   1196  NE  ARG    77     -13.422  16.937   4.107  1.00  0.00         A
ATOM   1197  HE  ARG    77     -14.247  17.201   4.576  1.00  0.00         A
ATOM   1198  CZ  ARG    77     -13.048  17.632   3.032  1.00  0.00         A
ATOM   1199  NH1 ARG    77     -11.953  17.296   2.364  1.00  0.00         A
ATOM   1200 HH11 ARG    77     -11.398  16.513   2.659  1.00  0.00         A
ATOM   1201 HH12 ARG    77     -11.669  17.826   1.560  1.00  0.00         A
ATOM   1202  NH2 ARG    77     -13.775  18.663   2.622  1.00  0.00         A
ATOM   1203 HH21 ARG    77     -14.605  18.923   3.120  1.00  0.00         A
ATOM   1204 HH22 ARG    77     -13.500  19.183   1.809  1.00  0.00         A
ATOM   1205  C   ARG    77     -10.526  13.929   8.239  1.00  0.00         A
ATOM   1206  O   ARG    77     -10.749  14.318   9.386  1.00  0.00         A
ATOM   1207  N   GLU    78      -9.834  12.834   7.972  1.00  0.00         A
ATOM   1208  HN  GLU    78      -9.752  12.541   7.041  1.00  0.00         A
ATOM   1209  CA  GLU    78      -9.194  12.057   9.026  1.00  0.00         A
ATOM   1210  HA  GLU    78      -9.823  12.097   9.893  1.00  0.00         A
ATOM   1211  CB  GLU    78      -9.015  10.600   8.615  1.00  0.00         A
ATOM   1212  HB1 GLU    78      -8.427  10.096   9.369  1.00  0.00         A
ATOM   1213  HB2 GLU    78      -8.481  10.578   7.686  1.00  0.00         A
ATOM   1214  CG  GLU    78     -10.317   9.831   8.433  1.00  0.00         A
ATOM   1215  HG1 GLU    78     -10.946  10.012   9.293  1.00  0.00         A
ATOM   1216  HG2 GLU    78     -10.092   8.778   8.371  1.00  0.00         A
ATOM   1217  CD  GLU    78     -11.077  10.232   7.189  1.00  0.00         A
ATOM   1218  OE1 GLU    78     -12.289  10.524   7.290  1.00  0.00         A
ATOM   1219  OE2 GLU    78     -10.464  10.250   6.104  1.00  0.00         A
ATOM   1220  C   GLU    78      -7.843  12.672   9.369  1.00  0.00         A
ATOM   1221  O   GLU    78      -7.339  12.530  10.483  1.00  0.00         A
ATOM   1222  N   LYS    79      -7.266  13.361   8.393  1.00  0.00         A
ATOM   1223  HN  LYS    79      -7.679  13.359   7.502  1.00  0.00         A
ATOM   1224  CA  LYS    79      -6.031  14.106   8.596  1.00  0.00         A
ATOM   1225  HA  LYS    79      -5.302  13.441   9.036  1.00  0.00         A
ATOM   1226  CB  LYS    79      -5.504  14.615   7.252  1.00  0.00         A
ATOM   1227  HB1 LYS    79      -6.218  15.317   6.850  1.00  0.00         A
ATOM   1228  HB2 LYS    79      -5.418  13.779   6.575  1.00  0.00         A
ATOM   1229  CG  LYS    79      -4.152  15.305   7.321  1.00  0.00         A
ATOM   1230  HG1 LYS    79      -3.419  14.611   7.706  1.00  0.00         A
ATOM   1231  HG2 LYS    79      -4.225  16.160   7.976  1.00  0.00         A
ATOM   1232  CD  LYS    79      -3.718  15.770   5.941  1.00  0.00         A
ATOM   1233  HD1 LYS    79      -4.480  16.421   5.538  1.00  0.00         A
ATOM   1234  HD2 LYS    79      -3.612  14.905   5.304  1.00  0.00         A
ATOM   1235  CE  LYS    79      -2.395  16.519   5.976  1.00  0.00         A
ATOM   1236  HE1 LYS    79      -2.476  17.328   6.686  1.00  0.00         A
ATOM   1237  HE2 LYS    79      -2.200  16.923   4.996  1.00  0.00         A
ATOM   1238  NZ  LYS    79      -1.260  15.644   6.369  1.00  0.00         A
ATOM   1239  HZ1 LYS    79      -0.363  16.161   6.276  1.00  0.00         A
ATOM   1240  HZ2 LYS    79      -1.226  14.801   5.763  1.00  0.00         A
ATOM   1241  HZ3 LYS    79      -1.367  15.341   7.358  1.00  0.00         A
ATOM   1242  C   LYS    79      -6.284  15.274   9.547  1.00  0.00         A
ATOM   1243  O   LYS    79      -5.410  15.661  10.322  1.00  0.00         A
ATOM   1244  N   GLN    80      -7.501  15.814   9.486  1.00  0.00         A
ATOM   1245  HN  GLN    80      -8.136  15.482   8.816  1.00  0.00         A
ATOM   1246  CA  GLN    80      -7.920  16.906  10.353  1.00  0.00         A
ATOM   1247  HA  GLN    80      -7.195  17.700  10.264  1.00  0.00         A
ATOM   1248  CB  GLN    80      -9.285  17.424   9.902  1.00  0.00         A
ATOM   1249  HB1 GLN    80     -10.018  16.643  10.045  1.00  0.00         A
ATOM   1250  HB2 GLN    80      -9.235  17.666   8.852  1.00  0.00         A
ATOM   1251  CG  GLN    80      -9.754  18.657  10.651  1.00  0.00         A
ATOM   1252  HG1 GLN    80      -9.774  18.431  11.707  1.00  0.00         A
ATOM   1253  HG2 GLN    80     -10.749  18.901  10.318  1.00  0.00         A
ATOM   1254  CD  GLN    80      -8.857  19.860  10.427  1.00  0.00         A
ATOM   1255  OE1 GLN    80      -7.886  20.073  11.154  1.00  0.00         A
ATOM   1256  NE2 GLN    80      -9.182  20.660   9.426  1.00  0.00         A
ATOM   1257 HE21 GLN    80      -9.974  20.437   8.891  1.00  0.00         A
ATOM   1258 HE22 GLN    80      -8.617  21.443   9.257  1.00  0.00         A
ATOM   1259  C   GLN    80      -7.980  16.453  11.810  1.00  0.00         A
ATOM   1260  O   GLN    80      -7.885  17.269  12.729  1.00  0.00         A
ATOM   1261  N   GLU    81      -8.139  15.148  12.019  1.00  0.00         A
ATOM   1262  HN  GLU    81      -8.299  14.556  11.254  1.00  0.00         A
ATOM   1263  CA  GLU    81      -8.087  14.584  13.363  1.00  0.00         A
ATOM   1264  HA  GLU    81      -8.807  15.111  13.971  1.00  0.00         A
ATOM   1265  CB  GLU    81      -8.436  13.097  13.350  1.00  0.00         A
ATOM   1266  HB1 GLU    81      -8.181  12.672  14.308  1.00  0.00         A
ATOM   1267  HB2 GLU    81      -7.851  12.609  12.584  1.00  0.00         A
ATOM   1268  CG  GLU    81      -9.902  12.818  13.077  1.00  0.00         A
ATOM   1269  HG1 GLU    81     -10.145  13.178  12.089  1.00  0.00         A
ATOM   1270  HG2 GLU    81     -10.498  13.343  13.808  1.00  0.00         A
ATOM   1271  CD  GLU    81     -10.236  11.343  13.151  1.00  0.00         A
ATOM   1272  OE1 GLU    81      -9.980  10.724  14.209  1.00  0.00         A
ATOM   1273  OE2 GLU    81     -10.769  10.797  12.164  1.00  0.00         A
ATOM   1274  C   GLU    81      -6.702  14.785  13.957  1.00  0.00         A
ATOM   1275  O   GLU    81      -6.546  14.872  15.173  1.00  0.00         A
ATOM   1276  N   ARG    82      -5.703  14.833  13.071  1.00  0.00         A
ATOM   1277  HN  ARG    82      -5.912  14.650  12.129  1.00  0.00         A
ATOM   1278  CA  ARG    82      -4.319  15.168  13.422  1.00  0.00         A
ATOM   1279  HA  ARG    82      -3.784  15.281  12.491  1.00  0.00         A
ATOM   1280  CB  ARG    82      -4.273  16.509  14.159  1.00  0.00         A
ATOM   1281  HB1 ARG    82      -3.251  16.734  14.424  1.00  0.00         A
ATOM   1282  HB2 ARG    82      -4.868  16.439  15.059  1.00  0.00         A
ATOM   1283  CG  ARG    82      -4.813  17.649  13.308  1.00  0.00         A
ATOM   1284  HG1 ARG    82      -5.741  17.333  12.854  1.00  0.00         A
ATOM   1285  HG2 ARG    82      -4.095  17.873  12.535  1.00  0.00         A
ATOM   1286  CD  ARG    82      -5.066  18.907  14.115  1.00  0.00         A
ATOM   1287  HD1 ARG    82      -4.117  19.358  14.367  1.00  0.00         A
ATOM   1288  HD2 ARG    82      -5.591  18.639  15.019  1.00  0.00         A
ATOM   1289  NE  ARG    82      -5.870  19.872  13.365  1.00  0.00         A
ATOM   1290  HE  ARG    82      -6.216  19.583  12.487  1.00  0.00         A
ATOM   1291  CZ  ARG    82      -6.168  21.095  13.797  1.00  0.00         A
ATOM   1292  NH1 ARG    82      -5.722  21.518  14.973  1.00  0.00         A
ATOM   1293 HH11 ARG    82      -5.156  20.918  15.545  1.00  0.00         A
ATOM   1294 HH12 ARG    82      -5.951  22.441  15.298  1.00  0.00         A
ATOM   1295  NH2 ARG    82      -6.925  21.889  13.050  1.00  0.00         A
ATOM   1296 HH21 ARG    82      -7.274  21.564  12.163  1.00  0.00         A
ATOM   1297 HH22 ARG    82      -7.146  22.815  13.362  1.00  0.00         A
ATOM   1298  C   ARG    82      -3.629  14.059  14.219  1.00  0.00         A
ATOM   1299  O   ARG    82      -2.430  13.848  14.069  1.00  0.00         A
ATOM   1300  N   THR    83      -4.378  13.344  15.046  1.00  0.00         A
ATOM   1301  HN  THR    83      -5.314  13.611  15.197  1.00  0.00         A
ATOM   1302  CA  THR    83      -3.838  12.199  15.764  1.00  0.00         A
ATOM   1303  HA  THR    83      -2.963  12.526  16.306  1.00  0.00         A
ATOM   1304  CB  THR    83      -4.862  11.651  16.776  1.00  0.00         A
ATOM   1305  HB  THR    83      -5.719  11.279  16.234  1.00  0.00         A
ATOM   1306  OG1 THR    83      -5.283  12.706  17.652  1.00  0.00         A
ATOM   1307  HG1 THR    83      -4.670  13.453  17.573  1.00  0.00         A
ATOM   1308  CG2 THR    83      -4.269  10.515  17.596  1.00  0.00         A
ATOM   1309 HG21 THR    83      -5.007  10.151  18.294  1.00  0.00         A
ATOM   1310 HG22 THR    83      -3.407  10.875  18.138  1.00  0.00         A
ATOM   1311 HG23 THR    83      -3.970   9.713  16.937  1.00  0.00         A
ATOM   1312  C   THR    83      -3.431  11.095  14.785  1.00  0.00         A
ATOM   1313  O   THR    83      -2.444  10.389  14.998  1.00  0.00         A
ATOM   1314  N   ARG    84      -4.181  10.977  13.693  1.00  0.00         A
ATOM   1315  HN  ARG    84      -4.953  11.568  13.579  1.00  0.00         A
ATOM   1316  CA  ARG    84      -3.883   9.988  12.661  1.00  0.00         A
ATOM   1317  HA  ARG    84      -3.722   9.039  13.150  1.00  0.00         A
ATOM   1318  CB  ARG    84      -5.059   9.855  11.688  1.00  0.00         A
ATOM   1319  HB1 ARG    84      -4.773   9.189  10.888  1.00  0.00         A
ATOM   1320  HB2 ARG    84      -5.281  10.822  11.274  1.00  0.00         A
ATOM   1321  CG  ARG    84      -6.325   9.313  12.324  1.00  0.00         A
ATOM   1322  HG1 ARG    84      -7.131   9.367  11.608  1.00  0.00         A
ATOM   1323  HG2 ARG    84      -6.568   9.910  13.190  1.00  0.00         A
ATOM   1324  CD  ARG    84      -6.144   7.871  12.755  1.00  0.00         A
ATOM   1325  HD1 ARG    84      -5.343   7.823  13.478  1.00  0.00         A
ATOM   1326  HD2 ARG    84      -5.880   7.288  11.887  1.00  0.00         A
ATOM   1327  NE  ARG    84      -7.357   7.317  13.353  1.00  0.00         A
ATOM   1328  HE  ARG    84      -8.123   7.926  13.463  1.00  0.00         A
ATOM   1329  CZ  ARG    84      -7.480   6.053  13.759  1.00  0.00         A
ATOM   1330  NH1 ARG    84      -6.472   5.201  13.617  1.00  0.00         A
ATOM   1331 HH11 ARG    84      -5.610   5.500  13.204  1.00  0.00         A
ATOM   1332 HH12 ARG    84      -6.567   4.250  13.931  1.00  0.00         A
ATOM   1333  NH2 ARG    84      -8.617   5.644  14.307  1.00  0.00         A
ATOM   1334 HH21 ARG    84      -9.384   6.282  14.417  1.00  0.00         A
ATOM   1335 HH22 ARG    84      -8.717   4.693  14.615  1.00  0.00         A
ATOM   1336  C   ARG    84      -2.617  10.367  11.899  1.00  0.00         A
ATOM   1337  O   ARG    84      -1.901   9.505  11.397  1.00  0.00         A
ATOM   1338  N   ALA    85      -2.336  11.662  11.837  1.00  0.00         A
ATOM   1339  HN  ALA    85      -2.923  12.300  12.291  1.00  0.00         A
ATOM   1340  CA  ALA    85      -1.169  12.160  11.120  1.00  0.00         A
ATOM   1341  HA  ALA    85      -0.838  11.387  10.443  1.00  0.00         A
ATOM   1342  CB  ALA    85      -1.540  13.386  10.300  1.00  0.00         A
ATOM   1343  HB1 ALA    85      -2.330  13.131   9.609  1.00  0.00         A
ATOM   1344  HB2 ALA    85      -0.675  13.725   9.751  1.00  0.00         A
ATOM   1345  HB3 ALA    85      -1.878  14.171  10.961  1.00  0.00         A
ATOM   1346  C   ALA    85      -0.039  12.487  12.088  1.00  0.00         A
ATOM   1347  O   ALA    85       0.984  13.050  11.700  1.00  0.00         A
ATOM   1348  N   LYS    86      -0.231  12.122  13.349  1.00  0.00         A
ATOM   1349  HN  LYS    86      -1.058  11.657  13.587  1.00  0.00         A
ATOM   1350  CA  LYS    86       0.751  12.400  14.387  1.00  0.00         A
ATOM   1351  HA  LYS    86       1.174  13.375  14.195  1.00  0.00         A
ATOM   1352  CB  LYS    86       0.066  12.411  15.758  1.00  0.00         A
ATOM   1353  HB1 LYS    86      -0.117  11.391  16.060  1.00  0.00         A
ATOM   1354  HB2 LYS    86      -0.880  12.922  15.667  1.00  0.00         A
ATOM   1355  CG  LYS    86       0.873  13.093  16.852  1.00  0.00         A
ATOM   1356  HG1 LYS    86       0.211  13.723  17.430  1.00  0.00         A
ATOM   1357  HG2 LYS    86       1.636  13.702  16.395  1.00  0.00         A
ATOM   1358  CD  LYS    86       1.537  12.092  17.785  1.00  0.00         A
ATOM   1359  HD1 LYS    86       2.188  12.624  18.463  1.00  0.00         A
ATOM   1360  HD2 LYS    86       2.118  11.399  17.194  1.00  0.00         A
ATOM   1361  CE  LYS    86       0.506  11.315  18.593  1.00  0.00         A
ATOM   1362  HE1 LYS    86      -0.020  10.642  17.932  1.00  0.00         A
ATOM   1363  HE2 LYS    86      -0.195  12.013  19.023  1.00  0.00         A
ATOM   1364  NZ  LYS    86       1.130  10.528  19.686  1.00  0.00         A
ATOM   1365  HZ1 LYS    86       1.665  11.156  20.319  1.00  0.00         A
ATOM   1366  HZ2 LYS    86       1.776   9.815  19.296  1.00  0.00         A
ATOM   1367  HZ3 LYS    86       0.397  10.042  20.241  1.00  0.00         A
ATOM   1368  C   LYS    86       1.864  11.361  14.340  1.00  0.00         A
ATOM   1369  O   LYS    86       3.003  11.630  14.712  1.00  0.00         A
ATOM   1370  N   LYS    87       1.521  10.170  13.872  1.00  0.00         A
ATOM   1371  HN  LYS    87       0.584  10.000  13.646  1.00  0.00         A
ATOM   1372  CA  LYS    87       2.500   9.114  13.675  1.00  0.00         A
ATOM   1373  HA  LYS    87       3.472   9.541  13.849  1.00  0.00         A
ATOM   1374  CB  LYS    87       2.281   7.968  14.661  1.00  0.00         A
ATOM   1375  HB1 LYS    87       2.830   7.103  14.321  1.00  0.00         A
ATOM   1376  HB2 LYS    87       1.230   7.730  14.685  1.00  0.00         A
ATOM   1377  CG  LYS    87       2.730   8.294  16.078  1.00  0.00         A
ATOM   1378  HG1 LYS    87       2.550   7.436  16.709  1.00  0.00         A
ATOM   1379  HG2 LYS    87       2.160   9.136  16.441  1.00  0.00         A
ATOM   1380  CD  LYS    87       4.212   8.642  16.124  1.00  0.00         A
ATOM   1381  HD1 LYS    87       4.389   9.510  15.507  1.00  0.00         A
ATOM   1382  HD2 LYS    87       4.778   7.807  15.745  1.00  0.00         A
ATOM   1383  CE  LYS    87       4.679   8.939  17.534  1.00  0.00         A
ATOM   1384  HE1 LYS    87       4.576   8.044  18.125  1.00  0.00         A
ATOM   1385  HE2 LYS    87       4.061   9.721  17.950  1.00  0.00         A
ATOM   1386  NZ  LYS    87       6.100   9.377  17.563  1.00  0.00         A
ATOM   1387  HZ1 LYS    87       6.216  10.257  17.019  1.00  0.00         A
ATOM   1388  HZ2 LYS    87       6.710   8.647  17.147  1.00  0.00         A
ATOM   1389  HZ3 LYS    87       6.406   9.548  18.542  1.00  0.00         A
ATOM   1390  C   LYS    87       2.448   8.615  12.241  1.00  0.00         A
ATOM   1391  O   LYS    87       2.379   7.413  11.976  1.00  0.00         A
ATOM   1392  N   GLN    88       2.468   9.566  11.323  1.00  0.00         A
ATOM   1393  HN  GLN    88       2.490  10.502  11.616  1.00  0.00         A
ATOM   1394  CA  GLN    88       2.460   9.281   9.898  1.00  0.00         A
ATOM   1395  HA  GLN    88       2.743   8.249   9.752  1.00  0.00         A
ATOM   1396  CB  GLN    88       1.055   9.516   9.335  1.00  0.00         A
ATOM   1397  HB1 GLN    88       0.855  10.578   9.337  1.00  0.00         A
ATOM   1398  HB2 GLN    88       0.339   9.026   9.977  1.00  0.00         A
ATOM   1399  CG  GLN    88       0.850   8.999   7.921  1.00  0.00         A
ATOM   1400  HG1 GLN    88       0.985   7.928   7.918  1.00  0.00         A
ATOM   1401  HG2 GLN    88       1.583   9.457   7.272  1.00  0.00         A
ATOM   1402  CD  GLN    88      -0.532   9.315   7.390  1.00  0.00         A
ATOM   1403  OE1 GLN    88      -1.139  10.319   7.763  1.00  0.00         A
ATOM   1404  NE2 GLN    88      -1.038   8.461   6.515  1.00  0.00         A
ATOM   1405 HE21 GLN    88      -0.499   7.683   6.261  1.00  0.00         A
ATOM   1406 HE22 GLN    88      -1.938   8.639   6.160  1.00  0.00         A
ATOM   1407  C   GLN    88       3.480  10.189   9.213  1.00  0.00         A
ATOM   1408  O   GLN    88       3.487  10.363   7.993  1.00  0.00         A
ATOM   1409  N   GLU    89       4.361  10.755  10.026  1.00  0.00         A
ATOM   1410  HN  GLU    89       4.370  10.494  10.973  1.00  0.00         A
ATOM   1411  CA  GLU    89       5.333  11.731   9.556  1.00  0.00         A
ATOM   1412  HA  GLU    89       4.922  12.231   8.693  1.00  0.00         A
ATOM   1413  CB  GLU    89       5.608  12.761  10.652  1.00  0.00         A
ATOM   1414  HB1 GLU    89       6.161  13.583  10.225  1.00  0.00         A
ATOM   1415  HB2 GLU    89       6.205  12.298  11.423  1.00  0.00         A
ATOM   1416  CG  GLU    89       4.351  13.316  11.293  1.00  0.00         A
ATOM   1417  HG1 GLU    89       3.797  12.501  11.735  1.00  0.00         A
ATOM   1418  HG2 GLU    89       3.751  13.787  10.529  1.00  0.00         A
ATOM   1419  CD  GLU    89       4.653  14.336  12.367  1.00  0.00         A
ATOM   1420  OE1 GLU    89       4.285  15.516  12.189  1.00  0.00         A
ATOM   1421  OE2 GLU    89       5.267  13.968  13.391  1.00  0.00         A
ATOM   1422  C   GLU    89       6.633  11.041   9.166  1.00  0.00         A
ATOM   1423  O   GLU    89       7.686  11.296   9.754  1.00  0.00         A
ATOM   1424  N   LYS    90       6.562  10.165   8.178  1.00  0.00         A
ATOM   1425  HN  LYS    90       5.722  10.043   7.693  1.00  0.00         A
ATOM   1426  CA  LYS    90       7.706   9.399   7.764  1.00  0.00         A
ATOM   1427  HA  LYS    90       8.592   9.862   8.171  1.00  0.00         A
ATOM   1428  CB  LYS    90       7.593   7.966   8.286  1.00  0.00         A
ATOM   1429  HB1 LYS    90       8.422   7.389   7.901  1.00  0.00         A
ATOM   1430  HB2 LYS    90       6.671   7.538   7.925  1.00  0.00         A
ATOM   1431  CG  LYS    90       7.605   7.864   9.803  1.00  0.00         A
ATOM   1432  HG1 LYS    90       6.947   8.618  10.209  1.00  0.00         A
ATOM   1433  HG2 LYS    90       8.611   8.036  10.158  1.00  0.00         A
ATOM   1434  CD  LYS    90       7.144   6.497  10.280  1.00  0.00         A
ATOM   1435  HD1 LYS    90       7.316   6.420  11.343  1.00  0.00         A
ATOM   1436  HD2 LYS    90       7.712   5.737   9.765  1.00  0.00         A
ATOM   1437  CE  LYS    90       5.662   6.278  10.000  1.00  0.00         A
ATOM   1438  HE1 LYS    90       5.495   6.346   8.936  1.00  0.00         A
ATOM   1439  HE2 LYS    90       5.097   7.050  10.501  1.00  0.00         A
ATOM   1440  NZ  LYS    90       5.195   4.950  10.478  1.00  0.00         A
ATOM   1441  HZ1 LYS    90       5.376   4.853  11.497  1.00  0.00         A
ATOM   1442  HZ2 LYS    90       5.698   4.192   9.975  1.00  0.00         A
ATOM   1443  HZ3 LYS    90       4.174   4.846  10.305  1.00  0.00         A
ATOM   1444  C   LYS    90       7.786   9.403   6.255  1.00  0.00         A
ATOM   1445  O   LYS    90       6.953   8.796   5.579  1.00  0.00         A
ATOM   1446  N   GLU    91       8.783  10.092   5.727  1.00  0.00         A
ATOM   1447  HN  GLU    91       9.386  10.590   6.320  1.00  0.00         A
ATOM   1448  CA  GLU    91       9.005  10.137   4.291  1.00  0.00         A
ATOM   1449  HA  GLU    91       8.046  10.230   3.803  1.00  0.00         A
ATOM   1450  CB  GLU    91       9.879  11.337   3.925  1.00  0.00         A
ATOM   1451  HB1 GLU    91      10.916  11.039   3.971  1.00  0.00         A
ATOM   1452  HB2 GLU    91       9.708  12.125   4.643  1.00  0.00         A
ATOM   1453  CG  GLU    91       9.603  11.887   2.535  1.00  0.00         A
ATOM   1454  HG1 GLU    91       9.715  11.089   1.816  1.00  0.00         A
ATOM   1455  HG2 GLU    91      10.319  12.667   2.322  1.00  0.00         A
ATOM   1456  CD  GLU    91       8.206  12.462   2.413  1.00  0.00         A
ATOM   1457  OE1 GLU    91       7.407  11.952   1.601  1.00  0.00         A
ATOM   1458  OE2 GLU    91       7.896  13.426   3.142  1.00  0.00         A
ATOM   1459  C   GLU    91       9.671   8.842   3.841  1.00  0.00         A
ATOM   1460  O   GLU    91      10.470   8.818   2.905  1.00  0.00         A
ATOM   1461  N   SER    92       9.346   7.767   4.538  1.00  0.00         A
ATOM   1462  HN  SER    92       8.704   7.861   5.289  1.00  0.00         A
ATOM   1463  CA  SER    92       9.881   6.458   4.224  1.00  0.00         A
ATOM   1464  HA  SER    92      10.721   6.599   3.561  1.00  0.00         A
ATOM   1465  CB  SER    92      10.367   5.768   5.501  1.00  0.00         A
ATOM   1466  HB1 SER    92      11.377   6.085   5.715  1.00  0.00         A
ATOM   1467  HB2 SER    92      10.349   4.698   5.359  1.00  0.00         A
ATOM   1468  OG  SER    92       9.542   6.095   6.606  1.00  0.00         A
ATOM   1469  HG  SER    92      10.096   6.421   7.327  1.00  0.00         A
ATOM   1470  C   SER    92       8.830   5.626   3.503  1.00  0.00         A
ATOM   1471  O   SER    92       8.045   4.906   4.122  1.00  0.00         A
ATOM   1472  N   GLY    93       8.816   5.752   2.186  1.00  0.00         A
ATOM   1473  HN  GLY    93       9.498   6.312   1.752  1.00  0.00         A
ATOM   1474  CA  GLY    93       7.817   5.093   1.376  1.00  0.00         A
ATOM   1475  HA1 GLY    93       7.064   4.665   2.019  1.00  0.00         A
ATOM   1476  HA2 GLY    93       8.286   4.306   0.805  1.00  0.00         A
ATOM   1477  C   GLY    93       7.161   6.073   0.431  1.00  0.00         A
ATOM   1478  O   GLY    93       7.078   5.825  -0.775  1.00  0.00         A
ATOM   1479  N   ARG    94       6.703   7.190   0.997  1.00  0.00         A
ATOM   1480  HN  ARG    94       6.745   7.269   1.973  1.00  0.00         A
ATOM   1481  CA  ARG    94       6.118   8.288   0.232  1.00  0.00         A
ATOM   1482  HA  ARG    94       5.863   9.070   0.932  1.00  0.00         A
ATOM   1483  CB  ARG    94       7.132   8.840  -0.779  1.00  0.00         A
ATOM   1484  HB1 ARG    94       7.327   8.083  -1.523  1.00  0.00         A
ATOM   1485  HB2 ARG    94       8.051   9.064  -0.259  1.00  0.00         A
ATOM   1486  CG  ARG    94       6.672  10.100  -1.492  1.00  0.00         A
ATOM   1487  HG1 ARG    94       6.434  10.854  -0.755  1.00  0.00         A
ATOM   1488  HG2 ARG    94       5.792   9.874  -2.076  1.00  0.00         A
ATOM   1489  CD  ARG    94       7.751  10.635  -2.414  1.00  0.00         A
ATOM   1490  HD1 ARG    94       7.997   9.874  -3.140  1.00  0.00         A
ATOM   1491  HD2 ARG    94       8.627  10.867  -1.827  1.00  0.00         A
ATOM   1492  NE  ARG    94       7.321  11.840  -3.119  1.00  0.00         A
ATOM   1493  HE  ARG    94       6.394  12.141  -2.971  1.00  0.00         A
ATOM   1494  CZ  ARG    94       8.099  12.540  -3.940  1.00  0.00         A
ATOM   1495  NH1 ARG    94       9.357  12.167  -4.148  1.00  0.00         A
ATOM   1496 HH11 ARG    94       9.728  11.351  -3.686  1.00  0.00         A
ATOM   1497 HH12 ARG    94       9.951  12.694  -4.767  1.00  0.00         A
ATOM   1498  NH2 ARG    94       7.621  13.619  -4.548  1.00  0.00         A
ATOM   1499 HH21 ARG    94       6.673  13.911  -4.391  1.00  0.00         A
ATOM   1500 HH22 ARG    94       8.207  14.151  -5.168  1.00  0.00         A
ATOM   1501  C   ARG    94       4.839   7.831  -0.464  1.00  0.00         A
ATOM   1502  O   ARG    94       4.844   7.520  -1.657  1.00  0.00         A
ATOM   1503  N   GLN    95       3.751   7.796   0.309  1.00  0.00         A
ATOM   1504  HN  GLN    95       3.829   8.108   1.235  1.00  0.00         A
ATOM   1505  CA  GLN    95       2.447   7.310  -0.154  1.00  0.00         A
ATOM   1506  HA  GLN    95       1.747   7.470   0.654  1.00  0.00         A
ATOM   1507  CB  GLN    95       1.950   8.079  -1.387  1.00  0.00         A
ATOM   1508  HB1 GLN    95       1.113   7.545  -1.813  1.00  0.00         A
ATOM   1509  HB2 GLN    95       2.747   8.117  -2.115  1.00  0.00         A
ATOM   1510  CG  GLN    95       1.504   9.507  -1.099  1.00  0.00         A
ATOM   1511  HG1 GLN    95       0.977   9.520  -0.156  1.00  0.00         A
ATOM   1512  HG2 GLN    95       0.836   9.825  -1.883  1.00  0.00         A
ATOM   1513  CD  GLN    95       2.655  10.492  -1.022  1.00  0.00         A
ATOM   1514  OE1 GLN    95       3.212  10.745   0.047  1.00  0.00         A
ATOM   1515  NE2 GLN    95       3.017  11.058  -2.161  1.00  0.00         A
ATOM   1516 HE21 GLN    95       2.529  10.812  -2.978  1.00  0.00         A
ATOM   1517 HE22 GLN    95       3.756  11.705  -2.144  1.00  0.00         A
ATOM   1518  C   GLN    95       2.494   5.811  -0.451  1.00  0.00         A
ATOM   1519  O   GLN    95       3.364   5.336  -1.181  1.00  0.00         A
ATOM   1520  N   PRO    96       1.546   5.043   0.110  1.00  0.00         A
ATOM   1521  CA  PRO    96       1.513   3.588  -0.049  1.00  0.00         A
ATOM   1522  HA  PRO    96       2.375   3.126   0.411  1.00  0.00         A
ATOM   1523  CB  PRO    96       0.242   3.156   0.691  1.00  0.00         A
ATOM   1524  HB1 PRO    96       0.510   2.704   1.634  1.00  0.00         A
ATOM   1525  HB2 PRO    96      -0.298   2.444   0.089  1.00  0.00         A
ATOM   1526  CG  PRO    96      -0.554   4.401   0.891  1.00  0.00         A
ATOM   1527  HG1 PRO    96      -1.095   4.343   1.825  1.00  0.00         A
ATOM   1528  HG2 PRO    96      -1.242   4.531   0.069  1.00  0.00         A
ATOM   1529  CD  PRO    96       0.428   5.533   0.929  1.00  0.00         A
ATOM   1530  HD1 PRO    96       0.747   5.724   1.942  1.00  0.00         A
ATOM   1531  HD2 PRO    96      -0.007   6.418   0.495  1.00  0.00         A
ATOM   1532  C   PRO    96       1.447   3.174  -1.516  1.00  0.00         A
ATOM   1533  O   PRO    96       0.462   3.442  -2.211  1.00  0.00         A
ATOM   1534  N   LYS    97       2.507   2.530  -1.984  1.00  0.00         A
ATOM   1535  HN  LYS    97       3.226   2.288  -1.368  1.00  0.00         A
ATOM   1536  CA  LYS    97       2.619   2.156  -3.382  1.00  0.00         A
ATOM   1537  HA  LYS    97       1.925   2.763  -3.939  1.00  0.00         A
ATOM   1538  CB  LYS    97       4.036   2.416  -3.898  1.00  0.00         A
ATOM   1539  HB1 LYS    97       4.725   1.789  -3.354  1.00  0.00         A
ATOM   1540  HB2 LYS    97       4.286   3.451  -3.718  1.00  0.00         A
ATOM   1541  CG  LYS    97       4.208   2.136  -5.385  1.00  0.00         A
ATOM   1542  HG1 LYS    97       3.510   2.747  -5.940  1.00  0.00         A
ATOM   1543  HG2 LYS    97       3.999   1.093  -5.571  1.00  0.00         A
ATOM   1544  CD  LYS    97       5.619   2.445  -5.857  1.00  0.00         A
ATOM   1545  HD1 LYS    97       5.690   2.234  -6.913  1.00  0.00         A
ATOM   1546  HD2 LYS    97       6.314   1.821  -5.316  1.00  0.00         A
ATOM   1547  CE  LYS    97       5.979   3.903  -5.619  1.00  0.00         A
ATOM   1548  HE1 LYS    97       5.984   4.088  -4.555  1.00  0.00         A
ATOM   1549  HE2 LYS    97       5.234   4.527  -6.088  1.00  0.00         A
ATOM   1550  NZ  LYS    97       7.314   4.246  -6.174  1.00  0.00         A
ATOM   1551  HZ1 LYS    97       8.044   3.641  -5.751  1.00  0.00         A
ATOM   1552  HZ2 LYS    97       7.541   5.238  -5.965  1.00  0.00         A
ATOM   1553  HZ3 LYS    97       7.318   4.110  -7.206  1.00  0.00         A
ATOM   1554  C   LYS    97       2.239   0.701  -3.579  1.00  0.00         A
ATOM   1555  O   LYS    97       3.083  -0.199  -3.532  1.00  0.00         A
ATOM   1556  N   ALA    98       0.958   0.486  -3.786  1.00  0.00         A
ATOM   1557  HN  ALA    98       0.344   1.251  -3.781  1.00  0.00         A
ATOM   1558  CA  ALA    98       0.428  -0.839  -4.024  1.00  0.00         A
ATOM   1559  HA  ALA    98       1.177  -1.417  -4.547  1.00  0.00         A
ATOM   1560  CB  ALA    98       0.126  -1.529  -2.711  1.00  0.00         A
ATOM   1561  HB1 ALA    98      -0.214  -2.534  -2.906  1.00  0.00         A
ATOM   1562  HB2 ALA    98      -0.642  -0.981  -2.186  1.00  0.00         A
ATOM   1563  HB3 ALA    98       1.022  -1.560  -2.111  1.00  0.00         A
ATOM   1564  C   ALA    98      -0.819  -0.763  -4.886  1.00  0.00         A
ATOM   1565  O   ALA    98      -1.699   0.069  -4.656  1.00  0.00         A
ATOM   1566  N   PRO    99      -0.894  -1.623  -5.900  1.00  0.00         A
ATOM   1567  CA  PRO    99      -2.024  -1.672  -6.816  1.00  0.00         A
ATOM   1568  HA  PRO    99      -2.326  -0.687  -7.120  1.00  0.00         A
ATOM   1569  CB  PRO    99      -1.462  -2.427  -8.017  1.00  0.00         A
ATOM   1570  HB1 PRO    99      -1.043  -1.728  -8.725  1.00  0.00         A
ATOM   1571  HB2 PRO    99      -2.248  -2.998  -8.484  1.00  0.00         A
ATOM   1572  CG  PRO    99      -0.421  -3.316  -7.448  1.00  0.00         A
ATOM   1573  HG1 PRO    99       0.361  -3.482  -8.174  1.00  0.00         A
ATOM   1574  HG2 PRO    99      -0.877  -4.243  -7.166  1.00  0.00         A
ATOM   1575  CD  PRO    99       0.129  -2.627  -6.229  1.00  0.00         A
ATOM   1576  HD1 PRO    99       1.072  -2.154  -6.451  1.00  0.00         A
ATOM   1577  HD2 PRO    99       0.245  -3.332  -5.420  1.00  0.00         A
ATOM   1578  C   PRO    99      -3.217  -2.405  -6.211  1.00  0.00         A
ATOM   1579  O   PRO    99      -3.121  -3.576  -5.837  1.00  0.00         A
ATOM   1580  N   ALA   100      -4.332  -1.703  -6.099  1.00  0.00         A
ATOM   1581  HN  ALA   100      -4.340  -0.771  -6.396  1.00  0.00         A
ATOM   1582  CA  ALA   100      -5.546  -2.284  -5.549  1.00  0.00         A
ATOM   1583  HA  ALA   100      -5.270  -2.893  -4.702  1.00  0.00         A
ATOM   1584  CB  ALA   100      -6.475  -1.180  -5.064  1.00  0.00         A
ATOM   1585  HB1 ALA   100      -5.940  -0.530  -4.388  1.00  0.00         A
ATOM   1586  HB2 ALA   100      -7.316  -1.618  -4.548  1.00  0.00         A
ATOM   1587  HB3 ALA   100      -6.829  -0.609  -5.909  1.00  0.00         A
ATOM   1588  C   ALA   100      -6.238  -3.158  -6.594  1.00  0.00         A
ATOM   1589  O   ALA   100      -6.130  -2.891  -7.792  1.00  0.00         A
ATOM   1590  N   PRO   101      -6.932  -4.228  -6.161  1.00  0.00         A
ATOM   1591  CA  PRO   101      -7.646  -5.139  -7.066  1.00  0.00         A
ATOM   1592  HA  PRO   101      -7.000  -5.508  -7.842  1.00  0.00         A
ATOM   1593  CB  PRO   101      -8.080  -6.302  -6.164  1.00  0.00         A
ATOM   1594  HB1 PRO   101      -7.839  -7.239  -6.643  1.00  0.00         A
ATOM   1595  HB2 PRO   101      -9.145  -6.246  -5.991  1.00  0.00         A
ATOM   1596  CG  PRO   101      -7.315  -6.128  -4.897  1.00  0.00         A
ATOM   1597  HG1 PRO   101      -6.381  -6.664  -4.957  1.00  0.00         A
ATOM   1598  HG2 PRO   101      -7.899  -6.484  -4.069  1.00  0.00         A
ATOM   1599  CD  PRO   101      -7.065  -4.657  -4.763  1.00  0.00         A
ATOM   1600  HD1 PRO   101      -6.156  -4.479  -4.213  1.00  0.00         A
ATOM   1601  HD2 PRO   101      -7.903  -4.171  -4.284  1.00  0.00         A
ATOM   1602  C   PRO   101      -8.859  -4.491  -7.712  1.00  0.00         A
ATOM   1603  O   PRO   101     -10.004  -4.758  -7.338  1.00  0.00         A
ATOM   1604  N   GLY   102      -8.593  -3.631  -8.673  1.00  0.00         A
ATOM   1605  HN  GLY   102      -7.656  -3.405  -8.866  1.00  0.00         A
ATOM   1606  CA  GLY   102      -9.646  -3.003  -9.422  1.00  0.00         A
ATOM   1607  HA1 GLY   102     -10.546  -2.990  -8.826  1.00  0.00         A
ATOM   1608  HA2 GLY   102      -9.820  -3.583 -10.314  1.00  0.00         A
ATOM   1609  C   GLY   102      -9.289  -1.586  -9.808  1.00  0.00         A
ATOM   1610  O   GLY   102      -9.975  -0.643  -9.431  1.00  0.00         A
ATOM   1611  N   VAL   103      -8.201  -1.433 -10.545  1.00  0.00         A
ATOM   1612  HN  VAL   103      -7.692  -2.225 -10.822  1.00  0.00         A
ATOM   1613  CA  VAL   103      -7.741  -0.124 -10.966  1.00  0.00         A
ATOM   1614  HA  VAL   103      -8.363   0.612 -10.501  1.00  0.00         A
ATOM   1615  CB  VAL   103      -6.293   0.127 -10.523  1.00  0.00         A
ATOM   1616  HB  VAL   103      -5.949   1.031 -10.990  1.00  0.00         A
ATOM   1617  CG1 VAL   103      -6.211   0.301  -9.014  1.00  0.00         A
ATOM   1618 HG11 VAL   103      -6.584  -0.589  -8.528  1.00  0.00         A
ATOM   1619 HG12 VAL   103      -6.807   1.151  -8.716  1.00  0.00         A
ATOM   1620 HG13 VAL   103      -5.182   0.463  -8.726  1.00  0.00         A
ATOM   1621  CG2 VAL   103      -5.409  -1.012 -10.980  1.00  0.00         A
ATOM   1622 HG21 VAL   103      -5.453  -1.085 -12.054  1.00  0.00         A
ATOM   1623 HG22 VAL   103      -5.766  -1.931 -10.542  1.00  0.00         A
ATOM   1624 HG23 VAL   103      -4.393  -0.831 -10.669  1.00  0.00         A
ATOM   1625  C   VAL   103      -7.836   0.023 -12.479  1.00  0.00         A
ATOM   1626  O   VAL   103      -8.211  -0.914 -13.174  1.00  0.00         A
ATOM   1627  N   LEU   104      -7.529   1.209 -12.979  1.00  0.00         A
ATOM   1628  HN  LEU   104      -7.352   1.954 -12.367  1.00  0.00         A
ATOM   1629  CA  LEU   104      -7.469   1.444 -14.417  1.00  0.00         A
ATOM   1630  HA  LEU   104      -7.285   0.496 -14.892  1.00  0.00         A
ATOM   1631  CB  LEU   104      -8.789   2.020 -14.943  1.00  0.00         A
ATOM   1632  HB1 LEU   104      -8.595   2.512 -15.884  1.00  0.00         A
ATOM   1633  HB2 LEU   104      -9.141   2.757 -14.237  1.00  0.00         A
ATOM   1634  CG  LEU   104      -9.905   0.993 -15.161  1.00  0.00         A
ATOM   1635  HG  LEU   104     -10.098   0.475 -14.233  1.00  0.00         A
ATOM   1636  CD1 LEU   104     -11.190   1.677 -15.593  1.00  0.00         A
ATOM   1637 HD11 LEU   104     -11.008   2.256 -16.487  1.00  0.00         A
ATOM   1638 HD12 LEU   104     -11.533   2.329 -14.804  1.00  0.00         A
ATOM   1639 HD13 LEU   104     -11.944   0.931 -15.796  1.00  0.00         A
ATOM   1640  CD2 LEU   104      -9.485  -0.036 -16.197  1.00  0.00         A
ATOM   1641 HD21 LEU   104      -9.264   0.461 -17.129  1.00  0.00         A
ATOM   1642 HD22 LEU   104     -10.286  -0.743 -16.347  1.00  0.00         A
ATOM   1643 HD23 LEU   104      -8.607  -0.558 -15.850  1.00  0.00         A
ATOM   1644  C   LEU   104      -6.314   2.371 -14.746  1.00  0.00         A
ATOM   1645  O   LEU   104      -6.346   3.116 -15.727  1.00  0.00         A
ATOM   1646  N   VAL   105      -5.291   2.311 -13.914  1.00  0.00         A
ATOM   1647  HN  VAL   105      -5.328   1.683 -13.164  1.00  0.00         A
ATOM   1648  CA  VAL   105      -4.103   3.123 -14.095  1.00  0.00         A
ATOM   1649  HA  VAL   105      -4.175   3.591 -15.067  1.00  0.00         A
ATOM   1650  CB  VAL   105      -4.005   4.245 -13.027  1.00  0.00         A
ATOM   1651  HB  VAL   105      -4.819   4.935 -13.192  1.00  0.00         A
ATOM   1652  CG1 VAL   105      -4.145   3.687 -11.617  1.00  0.00         A
ATOM   1653 HG11 VAL   105      -5.099   3.191 -11.520  1.00  0.00         A
ATOM   1654 HG12 VAL   105      -4.085   4.495 -10.903  1.00  0.00         A
ATOM   1655 HG13 VAL   105      -3.351   2.981 -11.428  1.00  0.00         A
ATOM   1656  CG2 VAL   105      -2.700   5.017 -13.172  1.00  0.00         A
ATOM   1657 HG21 VAL   105      -1.867   4.342 -13.042  1.00  0.00         A
ATOM   1658 HG22 VAL   105      -2.655   5.793 -12.422  1.00  0.00         A
ATOM   1659 HG23 VAL   105      -2.653   5.463 -14.155  1.00  0.00         A
ATOM   1660  C   VAL   105      -2.855   2.244 -14.073  1.00  0.00         A
ATOM   1661  O   VAL   105      -2.482   1.689 -13.039  1.00  0.00         A
ATOM   1662  N   MET   106      -2.237   2.088 -15.232  1.00  0.00         A
ATOM   1663  HN  MET   106      -2.601   2.525 -16.033  1.00  0.00         A
ATOM   1664  CA  MET   106      -1.030   1.287 -15.346  1.00  0.00         A
ATOM   1665  HA  MET   106      -1.026   0.578 -14.533  1.00  0.00         A
ATOM   1666  CB  MET   106      -1.014   0.522 -16.673  1.00  0.00         A
ATOM   1667  HB1 MET   106      -1.039   1.233 -17.485  1.00  0.00         A
ATOM   1668  HB2 MET   106      -1.893  -0.104 -16.727  1.00  0.00         A
ATOM   1669  CG  MET   106       0.213  -0.361 -16.849  1.00  0.00         A
ATOM   1670  HG1 MET   106       0.291  -1.017 -15.994  1.00  0.00         A
ATOM   1671  HG2 MET   106       1.088   0.269 -16.898  1.00  0.00         A
ATOM   1672  SD  MET   106       0.146  -1.369 -18.345  1.00  0.00         A
ATOM   1673  CE  MET   106       0.065  -0.109 -19.612  1.00  0.00         A
ATOM   1674  HE1 MET   106      -0.837   0.470 -19.486  1.00  0.00         A
ATOM   1675  HE2 MET   106       0.059  -0.577 -20.586  1.00  0.00         A
ATOM   1676  HE3 MET   106       0.923   0.541 -19.529  1.00  0.00         A
ATOM   1677  C   MET   106       0.202   2.177 -15.235  1.00  0.00         A
ATOM   1678  O   MET   106       0.443   3.023 -16.099  1.00  0.00         A
ATOM   1679  N   PRO   107       0.989   2.013 -14.160  1.00  0.00         A
ATOM   1680  CA  PRO   107       2.215   2.781 -13.952  1.00  0.00         A
ATOM   1681  HA  PRO   107       2.041   3.835 -14.046  1.00  0.00         A
ATOM   1682  CB  PRO   107       2.622   2.463 -12.513  1.00  0.00         A
ATOM   1683  HB1 PRO   107       2.793   3.386 -11.978  1.00  0.00         A
ATOM   1684  HB2 PRO   107       3.527   1.890 -12.531  1.00  0.00         A
ATOM   1685  CG  PRO   107       1.487   1.698 -11.921  1.00  0.00         A
ATOM   1686  HG1 PRO   107       0.833   2.377 -11.397  1.00  0.00         A
ATOM   1687  HG2 PRO   107       1.863   0.941 -11.248  1.00  0.00         A
ATOM   1688  CD  PRO   107       0.759   1.061 -13.066  1.00  0.00         A
ATOM   1689  HD1 PRO   107      -0.293   0.974 -12.842  1.00  0.00         A
ATOM   1690  HD2 PRO   107       1.183   0.094 -13.297  1.00  0.00         A
ATOM   1691  C   PRO   107       3.314   2.354 -14.923  1.00  0.00         A
ATOM   1692  O   PRO   107       3.195   1.323 -15.591  1.00  0.00         A
ATOM   1693  N   PRO   108       4.393   3.145 -15.021  1.00  0.00         A
ATOM   1694  CA  PRO   108       5.495   2.864 -15.938  1.00  0.00         A
ATOM   1695  HA  PRO   108       5.137   2.677 -16.940  1.00  0.00         A
ATOM   1696  CB  PRO   108       6.310   4.159 -15.914  1.00  0.00         A
ATOM   1697  HB1 PRO   108       5.984   4.809 -16.712  1.00  0.00         A
ATOM   1698  HB2 PRO   108       7.358   3.931 -16.034  1.00  0.00         A
ATOM   1699  CG  PRO   108       6.030   4.755 -14.580  1.00  0.00         A
ATOM   1700  HG1 PRO   108       6.114   5.823 -14.622  1.00  0.00         A
ATOM   1701  HG2 PRO   108       6.715   4.354 -13.850  1.00  0.00         A
ATOM   1702  CD  PRO   108       4.628   4.370 -14.235  1.00  0.00         A
ATOM   1703  HD1 PRO   108       3.938   5.144 -14.519  1.00  0.00         A
ATOM   1704  HD2 PRO   108       4.557   4.177 -13.184  1.00  0.00         A
ATOM   1705  C   PRO   108       6.330   1.676 -15.471  1.00  0.00         A
ATOM   1706  O   PRO   108       7.069   1.766 -14.490  1.00  0.00         A
ATOM   1707  N   SER   109       6.197   0.563 -16.176  1.00  0.00         A
ATOM   1708  HN  SER   109       5.616   0.566 -16.965  1.00  0.00         A
ATOM   1709  CA  SER   109       6.891  -0.660 -15.819  1.00  0.00         A
ATOM   1710  HA  SER   109       6.813  -0.788 -14.750  1.00  0.00         A
ATOM   1711  CB  SER   109       6.224  -1.849 -16.515  1.00  0.00         A
ATOM   1712  HB1 SER   109       6.452  -1.818 -17.570  1.00  0.00         A
ATOM   1713  HB2 SER   109       5.155  -1.788 -16.378  1.00  0.00         A
ATOM   1714  OG  SER   109       6.680  -3.083 -15.987  1.00  0.00         A
ATOM   1715  HG  SER   109       6.161  -3.301 -15.201  1.00  0.00         A
ATOM   1716  C   SER   109       8.368  -0.566 -16.203  1.00  0.00         A
ATOM   1717  O   SER   109       8.839   0.495 -16.616  1.00  0.00         A
ATOM   1718  N   THR   110       9.084  -1.682 -16.075  1.00  0.00         A
ATOM   1719  HN  THR   110       8.626  -2.507 -15.801  1.00  0.00         A
ATOM   1720  CA  THR   110      10.518  -1.725 -16.333  1.00  0.00         A
ATOM   1721  HA  THR   110      10.845  -2.747 -16.206  1.00  0.00         A
ATOM   1722  CB  THR   110      10.846  -1.286 -17.776  1.00  0.00         A
ATOM   1723  HB  THR   110      10.648  -0.227 -17.871  1.00  0.00         A
ATOM   1724  OG1 THR   110      10.014  -2.006 -18.698  1.00  0.00         A
ATOM   1725  HG1 THR   110       9.103  -1.705 -18.602  1.00  0.00         A
ATOM   1726  CG2 THR   110      12.309  -1.544 -18.108  1.00  0.00         A
ATOM   1727 HG21 THR   110      12.507  -1.236 -19.124  1.00  0.00         A
ATOM   1728 HG22 THR   110      12.521  -2.598 -18.003  1.00  0.00         A
ATOM   1729 HG23 THR   110      12.936  -0.981 -17.432  1.00  0.00         A
ATOM   1730  C   THR   110      11.262  -0.844 -15.332  1.00  0.00         A
ATOM   1731  O   THR   110      11.453   0.352 -15.565  1.00  0.00         A
ATOM   1732  N   CYS   111      11.668  -1.460 -14.219  1.00  0.00         A
ATOM   1733  HN  CYS   111      11.525  -2.430 -14.147  1.00  0.00         A
ATOM   1734  CA  CYS   111      12.315  -0.769 -13.098  1.00  0.00         A
ATOM   1735  HA  CYS   111      12.221  -1.418 -12.240  1.00  0.00         A
ATOM   1736  CB  CYS   111      13.812  -0.543 -13.366  1.00  0.00         A
ATOM   1737  HB1 CYS   111      14.300  -1.504 -13.424  1.00  0.00         A
ATOM   1738  HB2 CYS   111      14.231   0.012 -12.541  1.00  0.00         A
ATOM   1739  SG  CYS   111      14.208   0.367 -14.882  1.00  0.00         A
ATOM   1740  HG  CYS   111      13.060   0.658 -15.486  1.00  0.00         A
ATOM   1741  C   CYS   111      11.608   0.543 -12.763  1.00  0.00         A
ATOM   1742  O   CYS   111      12.156   1.630 -12.958  1.00  0.00         A
ATOM   1743  N   PRO   112      10.372   0.452 -12.251  1.00  0.00         A
ATOM   1744  CA  PRO   112       9.544   1.620 -11.958  1.00  0.00         A
ATOM   1745  HA  PRO   112       9.438   2.250 -12.831  1.00  0.00         A
ATOM   1746  CB  PRO   112       8.181   1.029 -11.588  1.00  0.00         A
ATOM   1747  HB1 PRO   112       7.408   1.579 -12.106  1.00  0.00         A
ATOM   1748  HB2 PRO   112       8.031   1.105 -10.522  1.00  0.00         A
ATOM   1749  CG  PRO   112       8.234  -0.394 -12.030  1.00  0.00         A
ATOM   1750  HG1 PRO   112       7.898  -0.476 -13.053  1.00  0.00         A
ATOM   1751  HG2 PRO   112       7.622  -1.005 -11.382  1.00  0.00         A
ATOM   1752  CD  PRO   112       9.674  -0.794 -11.920  1.00  0.00         A
ATOM   1753  HD1 PRO   112       9.913  -1.568 -12.632  1.00  0.00         A
ATOM   1754  HD2 PRO   112       9.905  -1.113 -10.916  1.00  0.00         A
ATOM   1755  C   PRO   112      10.087   2.459 -10.812  1.00  0.00         A
ATOM   1756  O   PRO   112      10.742   1.941  -9.900  1.00  0.00         A
ATOM   1757  N   PRO   113       9.817   3.774 -10.895  1.00  0.00         A
ATOM   1758  CA  PRO   113      10.267   4.806  -9.990  1.00  0.00         A
ATOM   1759  HA  PRO   113      11.116   5.313 -10.408  1.00  0.00         A
ATOM   1760  CB  PRO   113       9.073   5.755  -9.983  1.00  0.00         A
ATOM   1761  HB1 PRO   113       9.411   6.768  -9.829  1.00  0.00         A
ATOM   1762  HB2 PRO   113       8.407   5.469  -9.199  1.00  0.00         A
ATOM   1763  CG  PRO   113       8.420   5.591 -11.312  1.00  0.00         A
ATOM   1764  HG1 PRO   113       8.579   6.478 -11.908  1.00  0.00         A
ATOM   1765  HG2 PRO   113       7.363   5.414 -11.181  1.00  0.00         A
ATOM   1766  CD  PRO   113       9.066   4.403 -11.967  1.00  0.00         A
ATOM   1767  HD1 PRO   113       9.736   4.735 -12.718  1.00  0.00         A
ATOM   1768  HD2 PRO   113       8.326   3.734 -12.373  1.00  0.00         A
ATOM   1769  C   PRO   113      10.578   4.335  -8.572  1.00  0.00         A
ATOM   1770  O   PRO   113       9.708   3.809  -7.873  1.00  0.00         A
ATOM   1771  N   PRO   114      11.824   4.536  -8.131  1.00  0.00         A
ATOM   1772  CA  PRO   114      12.284   4.138  -6.803  1.00  0.00         A
ATOM   1773  HA  PRO   114      11.970   3.139  -6.564  1.00  0.00         A
ATOM   1774  CB  PRO   114      13.819   4.184  -6.929  1.00  0.00         A
ATOM   1775  HB1 PRO   114      14.236   3.242  -6.604  1.00  0.00         A
ATOM   1776  HB2 PRO   114      14.207   4.984  -6.316  1.00  0.00         A
ATOM   1777  CG  PRO   114      14.089   4.427  -8.379  1.00  0.00         A
ATOM   1778  HG1 PRO   114      14.178   3.490  -8.903  1.00  0.00         A
ATOM   1779  HG2 PRO   114      14.985   5.017  -8.499  1.00  0.00         A
ATOM   1780  CD  PRO   114      12.903   5.170  -8.882  1.00  0.00         A
ATOM   1781  HD1 PRO   114      12.786   5.021  -9.941  1.00  0.00         A
ATOM   1782  HD2 PRO   114      12.981   6.218  -8.641  1.00  0.00         A
ATOM   1783  C   PRO   114      11.804   5.101  -5.719  1.00  0.00         A
ATOM   1784  O   PRO   114      11.425   6.239  -6.006  1.00  0.00         A
ATOM   1785  N   LYS   115      11.810   4.633  -4.477  1.00  0.00         A
ATOM   1786  HN  LYS   115      12.116   3.718  -4.317  1.00  0.00         A
ATOM   1787  CA  LYS   115      11.375   5.441  -3.345  1.00  0.00         A
ATOM   1788  HA  LYS   115      10.458   5.939  -3.622  1.00  0.00         A
ATOM   1789  CB  LYS   115      11.115   4.553  -2.125  1.00  0.00         A
ATOM   1790  HB1 LYS   115      10.800   5.176  -1.303  1.00  0.00         A
ATOM   1791  HB2 LYS   115      12.035   4.055  -1.856  1.00  0.00         A
ATOM   1792  CG  LYS   115      10.049   3.494  -2.355  1.00  0.00         A
ATOM   1793  HG1 LYS   115      10.341   2.881  -3.194  1.00  0.00         A
ATOM   1794  HG2 LYS   115       9.110   3.974  -2.569  1.00  0.00         A
ATOM   1795  CD  LYS   115       9.861   2.606  -1.142  1.00  0.00         A
ATOM   1796  HD1 LYS   115       9.010   1.972  -1.319  1.00  0.00         A
ATOM   1797  HD2 LYS   115       9.675   3.228  -0.280  1.00  0.00         A
ATOM   1798  CE  LYS   115      11.085   1.743  -0.871  1.00  0.00         A
ATOM   1799  HE1 LYS   115      11.916   2.386  -0.624  1.00  0.00         A
ATOM   1800  HE2 LYS   115      11.319   1.182  -1.763  1.00  0.00         A
ATOM   1801  NZ  LYS   115      10.858   0.793   0.251  1.00  0.00         A
ATOM   1802  HZ1 LYS   115      10.128   0.099  -0.008  1.00  0.00         A
ATOM   1803  HZ2 LYS   115      10.545   1.307   1.098  1.00  0.00         A
ATOM   1804  HZ3 LYS   115      11.739   0.286   0.475  1.00  0.00         A
ATOM   1805  C   LYS   115      12.424   6.490  -3.005  1.00  0.00         A
ATOM   1806  O   LYS   115      13.557   6.157  -2.651  1.00  0.00         A
ATOM   1807  N   VAL   116      12.039   7.750  -3.120  1.00  0.00         A
ATOM   1808  HN  VAL   116      11.115   7.946  -3.384  1.00  0.00         A
ATOM   1809  CA  VAL   116      12.940   8.858  -2.865  1.00  0.00         A
ATOM   1810  HA  VAL   116      13.574   8.592  -2.040  1.00  0.00         A
ATOM   1811  CB  VAL   116      13.832   9.136  -4.097  1.00  0.00         A
ATOM   1812  HB  VAL   116      14.323   8.211  -4.367  1.00  0.00         A
ATOM   1813  CG1 VAL   116      12.989   9.573  -5.274  1.00  0.00         A
ATOM   1814 HG11 VAL   116      13.630   9.800  -6.112  1.00  0.00         A
ATOM   1815 HG12 VAL   116      12.422  10.450  -5.001  1.00  0.00         A
ATOM   1816 HG13 VAL   116      12.313   8.775  -5.542  1.00  0.00         A
ATOM   1817  CG2 VAL   116      14.907  10.166  -3.785  1.00  0.00         A
ATOM   1818 HG21 VAL   116      15.500  10.346  -4.669  1.00  0.00         A
ATOM   1819 HG22 VAL   116      15.543   9.796  -2.994  1.00  0.00         A
ATOM   1820 HG23 VAL   116      14.441  11.088  -3.470  1.00  0.00         A
ATOM   1821  C   VAL   116      12.135  10.105  -2.496  1.00  0.00         A
ATOM   1822  O   VAL   116      10.985  10.259  -2.915  1.00  0.00         A
ATOM   1823  N   SER   117      12.728  10.972  -1.693  1.00  0.00         A
ATOM   1824  HN  SER   117      13.639  10.796  -1.391  1.00  0.00         A
ATOM   1825  CA  SER   117      12.074  12.185  -1.260  1.00  0.00         A
ATOM   1826  HA  SER   117      11.009  12.046  -1.360  1.00  0.00         A
ATOM   1827  CB  SER   117      12.418  12.457   0.211  1.00  0.00         A
ATOM   1828  HB1 SER   117      13.491  12.502   0.322  1.00  0.00         A
ATOM   1829  HB2 SER   117      12.029  11.656   0.822  1.00  0.00         A
ATOM   1830  OG  SER   117      11.864  13.681   0.662  1.00  0.00         A
ATOM   1831  HG  SER   117      10.905  13.595   0.726  1.00  0.00         A
ATOM   1832  C   SER   117      12.517  13.356  -2.130  1.00  0.00         A
ATOM   1833  O   SER   117      13.565  13.302  -2.778  1.00  0.00         A
ATOM   1834  N   GLN   118      11.717  14.416  -2.118  1.00  0.00         A
ATOM   1835  HN  GLN   118      10.899  14.378  -1.580  1.00  0.00         A
ATOM   1836  CA  GLN   118      12.012  15.632  -2.871  1.00  0.00         A
ATOM   1837  HA  GLN   118      12.101  15.367  -3.914  1.00  0.00         A
ATOM   1838  CB  GLN   118      10.881  16.648  -2.709  1.00  0.00         A
ATOM   1839  HB1 GLN   118      11.191  17.585  -3.147  1.00  0.00         A
ATOM   1840  HB2 GLN   118      10.700  16.798  -1.655  1.00  0.00         A
ATOM   1841  CG  GLN   118       9.573  16.230  -3.359  1.00  0.00         A
ATOM   1842  HG1 GLN   118       8.806  16.940  -3.086  1.00  0.00         A
ATOM   1843  HG2 GLN   118       9.304  15.250  -2.991  1.00  0.00         A
ATOM   1844  CD  GLN   118       9.662  16.167  -4.872  1.00  0.00         A
ATOM   1845  OE1 GLN   118       9.956  15.120  -5.445  1.00  0.00         A
ATOM   1846  NE2 GLN   118       9.417  17.290  -5.528  1.00  0.00         A
ATOM   1847 HE21 GLN   118       9.195  18.093  -5.009  1.00  0.00         A
ATOM   1848 HE22 GLN   118       9.467  17.274  -6.506  1.00  0.00         A
ATOM   1849  C   GLN   118      13.319  16.259  -2.404  1.00  0.00         A
ATOM   1850  O   GLN   118      13.920  17.064  -3.115  1.00  0.00         A
ATOM   1851  N   GLN   119      13.765  15.865  -1.214  1.00  0.00         A
ATOM   1852  HN  GLN   119      13.258  15.185  -0.718  1.00  0.00         A
ATOM   1853  CA  GLN   119      14.978  16.416  -0.623  1.00  0.00         A
ATOM   1854  HA  GLN   119      14.977  17.471  -0.812  1.00  0.00         A
ATOM   1855  CB  GLN   119      14.993  16.174   0.888  1.00  0.00         A
ATOM   1856  HB1 GLN   119      15.808  16.734   1.324  1.00  0.00         A
ATOM   1857  HB2 GLN   119      15.152  15.122   1.071  1.00  0.00         A
ATOM   1858  CG  GLN   119      13.702  16.591   1.580  1.00  0.00         A
ATOM   1859  HG1 GLN   119      13.832  16.492   2.648  1.00  0.00         A
ATOM   1860  HG2 GLN   119      12.908  15.937   1.253  1.00  0.00         A
ATOM   1861  CD  GLN   119      13.305  18.022   1.269  1.00  0.00         A
ATOM   1862  OE1 GLN   119      14.157  18.886   1.047  1.00  0.00         A
ATOM   1863  NE2 GLN   119      12.008  18.282   1.244  1.00  0.00         A
ATOM   1864 HE21 GLN   119      11.382  17.546   1.427  1.00  0.00         A
ATOM   1865 HE22 GLN   119      11.719  19.196   1.034  1.00  0.00         A
ATOM   1866  C   GLN   119      16.217  15.815  -1.269  1.00  0.00         A
ATOM   1867  O   GLN   119      17.348  16.116  -0.886  1.00  0.00         A
ATOM   1868  N   GLN   120      15.982  14.960  -2.244  1.00  0.00         A
ATOM   1869  HN  GLN   120      15.052  14.718  -2.433  1.00  0.00         A
ATOM   1870  CA  GLN   120      17.044  14.369  -3.047  1.00  0.00         A
ATOM   1871  HA  GLN   120      17.964  14.888  -2.821  1.00  0.00         A
ATOM   1872  CB  GLN   120      17.207  12.883  -2.716  1.00  0.00         A
ATOM   1873  HB1 GLN   120      17.844  12.429  -3.460  1.00  0.00         A
ATOM   1874  HB2 GLN   120      16.237  12.410  -2.750  1.00  0.00         A
ATOM   1875  CG  GLN   120      17.814  12.621  -1.347  1.00  0.00         A
ATOM   1876  HG1 GLN   120      17.768  11.561  -1.144  1.00  0.00         A
ATOM   1877  HG2 GLN   120      17.241  13.154  -0.603  1.00  0.00         A
ATOM   1878  CD  GLN   120      19.261  13.069  -1.259  1.00  0.00         A
ATOM   1879  OE1 GLN   120      20.177  12.302  -1.548  1.00  0.00         A
ATOM   1880  NE2 GLN   120      19.479  14.315  -0.870  1.00  0.00         A
ATOM   1881 HE21 GLN   120      18.701  14.881  -0.662  1.00  0.00         A
ATOM   1882 HE22 GLN   120      20.407  14.625  -0.807  1.00  0.00         A
ATOM   1883  C   GLN   120      16.725  14.546  -4.525  1.00  0.00         A
ATOM   1884  O   GLN   120      17.341  13.928  -5.390  1.00  0.00         A
ATOM   1885  N   GLN   121      15.753  15.402  -4.801  1.00  0.00         A
ATOM   1886  HN  GLN   121      15.321  15.887  -4.063  1.00  0.00         A
ATOM   1887  CA  GLN   121      15.315  15.660  -6.163  1.00  0.00         A
ATOM   1888  HA  GLN   121      16.030  15.210  -6.837  1.00  0.00         A
ATOM   1889  CB  GLN   121      13.936  15.046  -6.406  1.00  0.00         A
ATOM   1890  HB1 GLN   121      13.632  15.263  -7.420  1.00  0.00         A
ATOM   1891  HB2 GLN   121      13.230  15.496  -5.725  1.00  0.00         A
ATOM   1892  CG  GLN   121      13.893  13.541  -6.209  1.00  0.00         A
ATOM   1893  HG1 GLN   121      14.242  13.310  -5.213  1.00  0.00         A
ATOM   1894  HG2 GLN   121      14.544  13.075  -6.934  1.00  0.00         A
ATOM   1895  CD  GLN   121      12.501  12.976  -6.378  1.00  0.00         A
ATOM   1896  OE1 GLN   121      11.737  12.869  -5.420  1.00  0.00         A
ATOM   1897  NE2 GLN   121      12.158  12.612  -7.600  1.00  0.00         A
ATOM   1898 HE21 GLN   121      12.816  12.725  -8.321  1.00  0.00         A
ATOM   1899 HE22 GLN   121      11.259  12.245  -7.737  1.00  0.00         A
ATOM   1900  C   GLN   121      15.267  17.158  -6.415  1.00  0.00         A
ATOM   1901  O   GLN   121      14.270  17.691  -6.902  1.00  0.00         A
ATOM   1902  N   GLN   122      16.349  17.833  -6.068  1.00  0.00         A
ATOM   1903  HN  GLN   122      17.131  17.347  -5.733  1.00  0.00         A
ATOM   1904  CA  GLN   122      16.417  19.274  -6.183  1.00  0.00         A
ATOM   1905  HA  GLN   122      15.413  19.663  -6.114  1.00  0.00         A
ATOM   1906  CB  GLN   122      17.253  19.842  -5.034  1.00  0.00         A
ATOM   1907  HB1 GLN   122      18.232  19.388  -5.059  1.00  0.00         A
ATOM   1908  HB2 GLN   122      16.774  19.593  -4.098  1.00  0.00         A
ATOM   1909  CG  GLN   122      17.424  21.346  -5.094  1.00  0.00         A
ATOM   1910  HG1 GLN   122      17.881  21.595  -6.038  1.00  0.00         A
ATOM   1911  HG2 GLN   122      18.069  21.657  -4.288  1.00  0.00         A
ATOM   1912  CD  GLN   122      16.109  22.090  -4.980  1.00  0.00         A
ATOM   1913  OE1 GLN   122      15.669  22.435  -3.884  1.00  0.00         A
ATOM   1914  NE2 GLN   122      15.477  22.345  -6.111  1.00  0.00         A
ATOM   1915 HE21 GLN   122      15.890  22.044  -6.953  1.00  0.00         A
ATOM   1916 HE22 GLN   122      14.622  22.822  -6.069  1.00  0.00         A
ATOM   1917  C   GLN   122      17.014  19.679  -7.527  1.00  0.00         A
ATOM   1918  O   GLN   122      16.549  20.625  -8.165  1.00  0.00         A
ATOM   1919  N   GLN   123      18.028  18.947  -7.960  1.00  0.00         A
ATOM   1920  HN  GLN   123      18.315  18.169  -7.434  1.00  0.00         A
ATOM   1921  CA  GLN   123      18.725  19.262  -9.198  1.00  0.00         A
ATOM   1922  HA  GLN   123      18.783  20.336  -9.287  1.00  0.00         A
ATOM   1923  CB  GLN   123      20.144  18.679  -9.152  1.00  0.00         A
ATOM   1924  HB1 GLN   123      20.103  17.649  -9.475  1.00  0.00         A
ATOM   1925  HB2 GLN   123      20.495  18.708  -8.133  1.00  0.00         A
ATOM   1926  CG  GLN   123      21.161  19.408 -10.025  1.00  0.00         A
ATOM   1927  HG1 GLN   123      22.153  19.100  -9.727  1.00  0.00         A
ATOM   1928  HG2 GLN   123      21.056  20.470  -9.862  1.00  0.00         A
ATOM   1929  CD  GLN   123      20.997  19.132 -11.507  1.00  0.00         A
ATOM   1930  OE1 GLN   123      20.565  18.051 -11.910  1.00  0.00         A
ATOM   1931  NE2 GLN   123      21.346  20.107 -12.327  1.00  0.00         A
ATOM   1932 HE21 GLN   123      21.686  20.941 -11.937  1.00  0.00         A
ATOM   1933 HE22 GLN   123      21.255  19.958 -13.293  1.00  0.00         A
ATOM   1934  C   GLN   123      17.951  18.706 -10.389  1.00  0.00         A
ATOM   1935  O   GLN   123      17.484  19.451 -11.250  1.00  0.00         A
ATOM   1936  N   GLN   124      17.811  17.391 -10.421  1.00  0.00         A
ATOM   1937  HN  GLN   124      18.207  16.854  -9.700  1.00  0.00         A
ATOM   1938  CA  GLN   124      17.104  16.716 -11.502  1.00  0.00         A
ATOM   1939  HA  GLN   124      17.204  17.322 -12.390  1.00  0.00         A
ATOM   1940  CB  GLN   124      17.715  15.332 -11.773  1.00  0.00         A
ATOM   1941  HB1 GLN   124      18.775  15.439 -11.917  1.00  0.00         A
ATOM   1942  HB2 GLN   124      17.283  14.936 -12.676  1.00  0.00         A
ATOM   1943  CG  GLN   124      17.502  14.305 -10.678  1.00  0.00         A
ATOM   1944  HG1 GLN   124      17.894  13.370 -11.033  1.00  0.00         A
ATOM   1945  HG2 GLN   124      16.444  14.205 -10.503  1.00  0.00         A
ATOM   1946  CD  GLN   124      18.183  14.646  -9.364  1.00  0.00         A
ATOM   1947  OE1 GLN   124      19.221  15.305  -9.338  1.00  0.00         A
ATOM   1948  NE2 GLN   124      17.603  14.193  -8.264  1.00  0.00         A
ATOM   1949 HE21 GLN   124      16.781  13.668  -8.356  1.00  0.00         A
ATOM   1950 HE22 GLN   124      18.019  14.400  -7.397  1.00  0.00         A
ATOM   1951  C   GLN   124      15.620  16.574 -11.172  1.00  0.00         A
ATOM   1952  O   GLN   124      15.203  16.824 -10.039  1.00  0.00         A
ATOM   1953  N   GLN   125      14.830  16.174 -12.162  1.00  0.00         A
ATOM   1954  HN  GLN   125      15.224  15.984 -13.043  1.00  0.00         A
ATOM   1955  CA  GLN   125      13.393  16.000 -11.978  1.00  0.00         A
ATOM   1956  HA  GLN   125      13.167  16.238 -10.951  1.00  0.00         A
ATOM   1957  CB  GLN   125      12.608  16.940 -12.892  1.00  0.00         A
ATOM   1958  HB1 GLN   125      11.563  16.671 -12.853  1.00  0.00         A
ATOM   1959  HB2 GLN   125      12.963  16.818 -13.904  1.00  0.00         A
ATOM   1960  CG  GLN   125      12.734  18.407 -12.520  1.00  0.00         A
ATOM   1961  HG1 GLN   125      13.766  18.707 -12.631  1.00  0.00         A
ATOM   1962  HG2 GLN   125      12.433  18.533 -11.491  1.00  0.00         A
ATOM   1963  CD  GLN   125      11.872  19.299 -13.389  1.00  0.00         A
ATOM   1964  OE1 GLN   125      10.709  19.555 -13.074  1.00  0.00         A
ATOM   1965  NE2 GLN   125      12.433  19.782 -14.482  1.00  0.00         A
ATOM   1966 HE21 GLN   125      13.366  19.541 -14.672  1.00  0.00         A
ATOM   1967 HE22 GLN   125      11.895  20.364 -15.060  1.00  0.00         A
ATOM   1968  C   GLN   125      12.984  14.558 -12.239  1.00  0.00         A
ATOM   1969  O   GLN   125      11.895  14.282 -12.746  1.00  0.00         A
ATOM   1970  N   GLN   126      13.874  13.644 -11.902  1.00  0.00         A
ATOM   1971  HN  GLN   126      14.743  13.934 -11.562  1.00  0.00         A
ATOM   1972  CA  GLN   126      13.587  12.223 -12.005  1.00  0.00         A
ATOM   1973  HA  GLN   126      12.631  12.112 -12.495  1.00  0.00         A
ATOM   1974  CB  GLN   126      14.666  11.504 -12.828  1.00  0.00         A
ATOM   1975  HB1 GLN   126      14.674  11.919 -13.825  1.00  0.00         A
ATOM   1976  HB2 GLN   126      14.415  10.456 -12.889  1.00  0.00         A
ATOM   1977  CG  GLN   126      16.068  11.621 -12.255  1.00  0.00         A
ATOM   1978  HG1 GLN   126      16.047  11.312 -11.220  1.00  0.00         A
ATOM   1979  HG2 GLN   126      16.382  12.652 -12.316  1.00  0.00         A
ATOM   1980  CD  GLN   126      17.074  10.762 -12.998  1.00  0.00         A
ATOM   1981  OE1 GLN   126      16.735   9.702 -13.524  1.00  0.00         A
ATOM   1982  NE2 GLN   126      18.317  11.210 -13.047  1.00  0.00         A
ATOM   1983 HE21 GLN   126      18.525  12.062 -12.607  1.00  0.00         A
ATOM   1984 HE22 GLN   126      18.983  10.673 -13.529  1.00  0.00         A
ATOM   1985  C   GLN   126      13.493  11.632 -10.603  1.00  0.00         A
ATOM   1986  O   GLN   126      14.075  12.181  -9.661  1.00  0.00         A
ATOM   1987  N   PRO   127      12.746  10.526 -10.437  1.00  0.00         A
ATOM   1988  CA  PRO   127      12.533   9.893  -9.127  1.00  0.00         A
ATOM   1989  HA  PRO   127      12.204  10.613  -8.393  1.00  0.00         A
ATOM   1990  CB  PRO   127      11.404   8.895  -9.399  1.00  0.00         A
ATOM   1991  HB1 PRO   127      10.452   9.358  -9.190  1.00  0.00         A
ATOM   1992  HB2 PRO   127      11.532   8.022  -8.774  1.00  0.00         A
ATOM   1993  CG  PRO   127      11.539   8.559 -10.843  1.00  0.00         A
ATOM   1994  HG1 PRO   127      10.579   8.271 -11.245  1.00  0.00         A
ATOM   1995  HG2 PRO   127      12.254   7.759 -10.968  1.00  0.00         A
ATOM   1996  CD  PRO   127      12.032   9.810 -11.514  1.00  0.00         A
ATOM   1997  HD1 PRO   127      11.200  10.395 -11.877  1.00  0.00         A
ATOM   1998  HD2 PRO   127      12.702   9.563 -12.323  1.00  0.00         A
ATOM   1999  C   PRO   127      13.772   9.169  -8.598  1.00  0.00         A
ATOM   2000  O   PRO   127      13.707   7.998  -8.229  1.00  0.00         A
ATOM   2001  N   SER   128      14.894   9.872  -8.556  1.00  0.00         A
ATOM   2002  HN  SER   128      14.890  10.798  -8.888  1.00  0.00         A
ATOM   2003  CA  SER   128      16.128   9.316  -8.036  1.00  0.00         A
ATOM   2004  HA  SER   128      15.925   8.910  -7.063  1.00  0.00         A
ATOM   2005  CB  SER   128      16.633   8.194  -8.940  1.00  0.00         A
ATOM   2006  HB1 SER   128      16.937   8.613  -9.882  1.00  0.00         A
ATOM   2007  HB2 SER   128      15.840   7.479  -9.103  1.00  0.00         A
ATOM   2008  OG  SER   128      17.740   7.523  -8.359  1.00  0.00         A
ATOM   2009  HG  SER   128      18.546   7.771  -8.834  1.00  0.00         A
ATOM   2010  C   SER   128      17.190  10.401  -7.904  1.00  0.00         A
ATOM   2011  O   SER   128      17.470  11.135  -8.854  1.00  0.00         A
ATOM   2012  N   GLY   129      17.758  10.508  -6.714  1.00  0.00         A
ATOM   2013  HN  GLY   129      17.434   9.949  -5.978  1.00  0.00         A
ATOM   2014  CA  GLY   129      18.843  11.438  -6.477  1.00  0.00         A
ATOM   2015  HA1 GLY   129      18.486  12.249  -5.859  1.00  0.00         A
ATOM   2016  HA2 GLY   129      19.182  11.835  -7.422  1.00  0.00         A
ATOM   2017  C   GLY   129      19.997  10.756  -5.780  1.00  0.00         A
ATOM   2018  O   GLY   129      20.517  11.262  -4.783  1.00  0.00         A
ATOM   2019  N   SER   130      20.381   9.597  -6.319  1.00  0.00         A
ATOM   2020  HN  SER   130      19.982   9.323  -7.170  1.00  0.00         A
ATOM   2021  CA  SER   130      21.379   8.725  -5.708  1.00  0.00         A
ATOM   2022  HA  SER   130      21.527   7.885  -6.372  1.00  0.00         A
ATOM   2023  CB  SER   130      22.714   9.462  -5.531  1.00  0.00         A
ATOM   2024  HB1 SER   130      22.629  10.164  -4.714  1.00  0.00         A
ATOM   2025  HB2 SER   130      22.952   9.995  -6.439  1.00  0.00         A
ATOM   2026  OG  SER   130      23.769   8.556  -5.246  1.00  0.00         A
ATOM   2027  HG  SER   130      24.356   8.942  -4.571  1.00  0.00         A
ATOM   2028  C   SER   130      20.855   8.200  -4.370  1.00  0.00         A
ATOM   2029  O   SER   130      19.686   8.412  -4.030  1.00  0.00         A
ATOM   2030  N   ARG   131      21.695   7.492  -3.631  1.00  0.00         A
ATOM   2031  HN  ARG   131      22.608   7.334  -3.960  1.00  0.00         A
ATOM   2032  CA  ARG   131      21.298   6.953  -2.338  1.00  0.00         A
ATOM   2033  HA  ARG   131      20.536   7.601  -1.930  1.00  0.00         A
ATOM   2034  CB  ARG   131      20.721   5.541  -2.487  1.00  0.00         A
ATOM   2035  HB1 ARG   131      21.345   4.850  -1.942  1.00  0.00         A
ATOM   2036  HB2 ARG   131      20.727   5.270  -3.533  1.00  0.00         A
ATOM   2037  CG  ARG   131      19.296   5.407  -1.969  1.00  0.00         A
ATOM   2038  HG1 ARG   131      19.199   5.981  -1.059  1.00  0.00         A
ATOM   2039  HG2 ARG   131      19.094   4.366  -1.763  1.00  0.00         A
ATOM   2040  CD  ARG   131      18.285   5.914  -2.984  1.00  0.00         A
ATOM   2041  HD1 ARG   131      18.606   6.881  -3.341  1.00  0.00         A
ATOM   2042  HD2 ARG   131      17.323   6.007  -2.504  1.00  0.00         A
ATOM   2043  NE  ARG   131      18.164   5.003  -4.123  1.00  0.00         A
ATOM   2044  HE  ARG   131      18.173   4.039  -3.923  1.00  0.00         A
ATOM   2045  CZ  ARG   131      18.020   5.386  -5.391  1.00  0.00         A
ATOM   2046  NH1 ARG   131      18.049   6.675  -5.715  1.00  0.00         A
ATOM   2047 HH11 ARG   131      18.187   7.372  -5.004  1.00  0.00         A
ATOM   2048 HH12 ARG   131      17.930   6.958  -6.676  1.00  0.00         A
ATOM   2049  NH2 ARG   131      17.871   4.469  -6.338  1.00  0.00         A
ATOM   2050 HH21 ARG   131      17.865   3.492  -6.096  1.00  0.00         A
ATOM   2051 HH22 ARG   131      17.769   4.742  -7.298  1.00  0.00         A
ATOM   2052  C   ARG   131      22.481   6.921  -1.379  1.00  0.00         A
ATOM   2053  O   ARG   131      22.675   5.946  -0.653  1.00  0.00         A
ATOM   2054  N   ASP   132      23.259   7.996  -1.364  1.00  0.00         A
ATOM   2055  HN  ASP   132      23.027   8.761  -1.935  1.00  0.00         A
ATOM   2056  CA  ASP   132      24.441   8.084  -0.506  1.00  0.00         A
ATOM   2057  HA  ASP   132      24.933   7.122  -0.519  1.00  0.00         A
ATOM   2058  CB  ASP   132      25.412   9.153  -1.024  1.00  0.00         A
ATOM   2059  HB1 ASP   132      26.256   9.214  -0.352  1.00  0.00         A
ATOM   2060  HB2 ASP   132      24.908  10.106  -1.046  1.00  0.00         A
ATOM   2061  CG  ASP   132      25.930   8.858  -2.416  1.00  0.00         A
ATOM   2062  OD1 ASP   132      26.881   8.058  -2.546  1.00  0.00         A
ATOM   2063  OD2 ASP   132      25.389   9.427  -3.390  1.00  0.00         A
ATOM   2064  C   ASP   132      24.032   8.410   0.926  1.00  0.00         A
ATOM   2065  O   ASP   132      24.486   9.396   1.510  1.00  0.00         A
ATOM   2066  N   ILE   133      23.161   7.581   1.482  1.00  0.00         A
ATOM   2067  HN  ILE   133      22.862   6.796   0.974  1.00  0.00         A
ATOM   2068  CA  ILE   133      22.620   7.807   2.810  1.00  0.00         A
ATOM   2069  HA  ILE   133      23.183   8.603   3.274  1.00  0.00         A
ATOM   2070  CB  ILE   133      21.139   8.235   2.738  1.00  0.00         A
ATOM   2071  HB  ILE   133      20.760   8.291   3.744  1.00  0.00         A
ATOM   2072  CG1 ILE   133      20.327   7.195   1.957  1.00  0.00         A
ATOM   2073 HG11 ILE   133      20.459   6.227   2.417  1.00  0.00         A
ATOM   2074 HG12 ILE   133      20.689   7.157   0.941  1.00  0.00         A
ATOM   2075  CG2 ILE   133      21.007   9.616   2.106  1.00  0.00         A
ATOM   2076 HG21 ILE   133      21.417   9.595   1.107  1.00  0.00         A
ATOM   2077 HG22 ILE   133      21.545  10.338   2.701  1.00  0.00         A
ATOM   2078 HG23 ILE   133      19.964   9.893   2.061  1.00  0.00         A
ATOM   2079  CD1 ILE   133      18.843   7.488   1.906  1.00  0.00         A
ATOM   2080 HD11 ILE   133      18.680   8.442   1.428  1.00  0.00         A
ATOM   2081 HD12 ILE   133      18.448   7.518   2.911  1.00  0.00         A
ATOM   2082 HD13 ILE   133      18.342   6.713   1.345  1.00  0.00         A
ATOM   2083  C   ILE   133      22.721   6.554   3.673  1.00  0.00         A
ATOM   2084  O   ILE   133      22.246   6.536   4.809  1.00  0.00         A
ATOM   2085  N   ASN   134      23.333   5.504   3.137  1.00  0.00         A
ATOM   2086  HN  ASN   134      23.736   5.580   2.247  1.00  0.00         A
ATOM   2087  CA  ASN   134      23.420   4.242   3.862  1.00  0.00         A
ATOM   2088  HA  ASN   134      22.883   4.363   4.792  1.00  0.00         A
ATOM   2089  CB  ASN   134      22.773   3.108   3.066  1.00  0.00         A
ATOM   2090  HB1 ASN   134      23.364   2.911   2.184  1.00  0.00         A
ATOM   2091  HB2 ASN   134      21.778   3.406   2.769  1.00  0.00         A
ATOM   2092  CG  ASN   134      22.671   1.826   3.872  1.00  0.00         A
ATOM   2093  OD1 ASN   134      22.512   1.858   5.094  1.00  0.00         A
ATOM   2094  ND2 ASN   134      22.761   0.690   3.199  1.00  0.00         A
ATOM   2095 HD21 ASN   134      22.888   0.735   2.227  1.00  0.00         A
ATOM   2096 HD22 ASN   134      22.699  -0.152   3.700  1.00  0.00         A
ATOM   2097  C   ASN   134      24.867   3.889   4.183  1.00  0.00         A
ATOM   2098  O   ASN   134      25.167   3.416   5.279  1.00  0.00         A
ATOM   2099  N   SER   135      25.767   4.137   3.237  1.00  0.00         A
ATOM   2100  HN  SER   135      25.474   4.533   2.389  1.00  0.00         A
ATOM   2101  CA  SER   135      27.182   3.829   3.422  1.00  0.00         A
ATOM   2102  HA  SER   135      27.244   2.878   3.928  1.00  0.00         A
ATOM   2103  CB  SER   135      27.869   3.706   2.059  1.00  0.00         A
ATOM   2104  HB1 SER   135      27.591   2.767   1.601  1.00  0.00         A
ATOM   2105  HB2 SER   135      28.939   3.737   2.194  1.00  0.00         A
ATOM   2106  OG  SER   135      27.487   4.765   1.196  1.00  0.00         A
ATOM   2107  HG  SER   135      27.786   5.606   1.570  1.00  0.00         A
ATOM   2108  C   SER   135      27.872   4.884   4.290  1.00  0.00         A
ATOM   2109  O   SER   135      28.995   5.304   4.018  1.00  0.00         A
ATOM   2110  N   ILE   136      27.184   5.293   5.345  1.00  0.00         A
ATOM   2111  HN  ILE   136      26.294   4.911   5.505  1.00  0.00         A
ATOM   2112  CA  ILE   136      27.703   6.274   6.284  1.00  0.00         A
ATOM   2113  HA  ILE   136      28.642   6.640   5.892  1.00  0.00         A
ATOM   2114  CB  ILE   136      26.741   7.478   6.444  1.00  0.00         A
ATOM   2115  HB  ILE   136      26.910   7.912   7.419  1.00  0.00         A
ATOM   2116  CG1 ILE   136      25.266   7.049   6.337  1.00  0.00         A
ATOM   2117 HG11 ILE   136      25.124   6.518   5.407  1.00  0.00         A
ATOM   2118 HG12 ILE   136      24.645   7.931   6.336  1.00  0.00         A
ATOM   2119  CG2 ILE   136      27.053   8.540   5.402  1.00  0.00         A
ATOM   2120 HG21 ILE   136      28.071   8.878   5.526  1.00  0.00         A
ATOM   2121 HG22 ILE   136      26.379   9.374   5.525  1.00  0.00         A
ATOM   2122 HG23 ILE   136      26.931   8.120   4.415  1.00  0.00         A
ATOM   2123  CD1 ILE   136      24.783   6.152   7.460  1.00  0.00         A
ATOM   2124 HD11 ILE   136      23.742   5.911   7.305  1.00  0.00         A
ATOM   2125 HD12 ILE   136      24.898   6.662   8.403  1.00  0.00         A
ATOM   2126 HD13 ILE   136      25.365   5.243   7.469  1.00  0.00         A
ATOM   2127  C   ILE   136      27.960   5.627   7.637  1.00  0.00         A
ATOM   2128  O   ILE   136      27.879   6.278   8.679  1.00  0.00         A
ATOM   2129  N   SER   137      28.249   4.333   7.604  1.00  0.00         A
ATOM   2130  HN  SER   137      28.282   3.875   6.740  1.00  0.00         A
ATOM   2131  CA  SER   137      28.520   3.572   8.811  1.00  0.00         A
ATOM   2132  HA  SER   137      27.648   3.626   9.443  1.00  0.00         A
ATOM   2133  CB  SER   137      28.789   2.114   8.455  1.00  0.00         A
ATOM   2134  HB1 SER   137      28.969   1.554   9.359  1.00  0.00         A
ATOM   2135  HB2 SER   137      29.660   2.056   7.821  1.00  0.00         A
ATOM   2136  OG  SER   137      27.682   1.542   7.776  1.00  0.00         A
ATOM   2137  HG  SER   137      27.222   0.937   8.383  1.00  0.00         A
ATOM   2138  C   SER   137      29.712   4.145   9.560  1.00  0.00         A
ATOM   2139  O   SER   137      30.804   4.267   9.007  1.00  0.00         A
ATOM   2140  N   LYS   138      29.498   4.494  10.816  1.00  0.00         A
ATOM   2141  HN  LYS   138      28.608   4.372  11.204  1.00  0.00         A
ATOM   2142  CA  LYS   138      30.550   5.034  11.644  1.00  0.00         A
ATOM   2143  HA  LYS   138      31.494   4.650  11.287  1.00  0.00         A
ATOM   2144  CB  LYS   138      30.564   6.558  11.583  1.00  0.00         A
ATOM   2145  HB1 LYS   138      29.768   6.925  12.206  1.00  0.00         A
ATOM   2146  HB2 LYS   138      30.392   6.874  10.565  1.00  0.00         A
ATOM   2147  CG  LYS   138      31.863   7.179  12.068  1.00  0.00         A
ATOM   2148  HG1 LYS   138      32.677   6.804  11.465  1.00  0.00         A
ATOM   2149  HG2 LYS   138      32.019   6.900  13.098  1.00  0.00         A
ATOM   2150  CD  LYS   138      31.829   8.695  11.968  1.00  0.00         A
ATOM   2151  HD1 LYS   138      31.047   9.072  12.610  1.00  0.00         A
ATOM   2152  HD2 LYS   138      31.624   8.974  10.946  1.00  0.00         A
ATOM   2153  CE  LYS   138      33.154   9.314  12.388  1.00  0.00         A
ATOM   2154  HE1 LYS   138      33.084  10.386  12.278  1.00  0.00         A
ATOM   2155  HE2 LYS   138      33.932   8.938  11.742  1.00  0.00         A
ATOM   2156  NZ  LYS   138      33.504   8.996  13.798  1.00  0.00         A
ATOM   2157  HZ1 LYS   138      32.777   9.370  14.442  1.00  0.00         A
ATOM   2158  HZ2 LYS   138      34.420   9.423  14.044  1.00  0.00         A
ATOM   2159  HZ3 LYS   138      33.571   7.968  13.928  1.00  0.00         A
ATOM   2160  C   LYS   138      30.342   4.574  13.069  1.00  0.00         A
ATOM   2161  O   LYS   138      29.249   4.702  13.621  1.00  0.00         A
ATOM   2162  N   THR   139      31.399   4.029  13.634  1.00  0.00         A
ATOM   2163  HN  THR   139      32.223   4.002  13.122  1.00  0.00         A
ATOM   2164  CA  THR   139      31.387   3.471  14.979  1.00  0.00         A
ATOM   2165  HA  THR   139      32.409   3.238  15.243  1.00  0.00         A
ATOM   2166  CB  THR   139      30.848   4.482  16.011  1.00  0.00         A
ATOM   2167  HB  THR   139      29.785   4.592  15.865  1.00  0.00         A
ATOM   2168  OG1 THR   139      31.492   5.752  15.828  1.00  0.00         A
ATOM   2169  HG1 THR   139      31.997   5.735  15.003  1.00  0.00         A
ATOM   2170  CG2 THR   139      31.100   3.994  17.425  1.00  0.00         A
ATOM   2171 HG21 THR   139      32.163   3.888  17.581  1.00  0.00         A
ATOM   2172 HG22 THR   139      30.619   3.038  17.566  1.00  0.00         A
ATOM   2173 HG23 THR   139      30.702   4.708  18.130  1.00  0.00         A
ATOM   2174  C   THR   139      30.566   2.181  15.033  1.00  0.00         A
ATOM   2175  O   THR   139      29.542   2.051  14.358  1.00  0.00         A
ATOM   2176  N   LEU   140      31.060   1.225  15.813  1.00  0.00         A
ATOM   2177  HN  LEU   140      31.918   1.390  16.253  1.00  0.00         A
ATOM   2178  CA  LEU   140      30.403  -0.067  16.029  1.00  0.00         A
ATOM   2179  HA  LEU   140      30.918  -0.552  16.843  1.00  0.00         A
ATOM   2180  CB  LEU   140      28.935   0.119  16.427  1.00  0.00         A
ATOM   2181  HB1 LEU   140      28.451   0.709  15.663  1.00  0.00         A
ATOM   2182  HB2 LEU   140      28.904   0.669  17.356  1.00  0.00         A
ATOM   2183  CG  LEU   140      28.139  -1.174  16.610  1.00  0.00         A
ATOM   2184  HG  LEU   140      28.217  -1.766  15.708  1.00  0.00         A
ATOM   2185  CD1 LEU   140      28.700  -1.996  17.761  1.00  0.00         A
ATOM   2186 HD11 LEU   140      28.653  -1.419  18.672  1.00  0.00         A
ATOM   2187 HD12 LEU   140      29.727  -2.256  17.552  1.00  0.00         A
ATOM   2188 HD13 LEU   140      28.117  -2.898  17.877  1.00  0.00         A
ATOM   2189  CD2 LEU   140      26.672  -0.859  16.839  1.00  0.00         A
ATOM   2190 HD21 LEU   140      26.128  -1.776  17.005  1.00  0.00         A
ATOM   2191 HD22 LEU   140      26.272  -0.355  15.972  1.00  0.00         A
ATOM   2192 HD23 LEU   140      26.574  -0.219  17.703  1.00  0.00         A
ATOM   2193  C   LEU   140      30.515  -0.965  14.800  1.00  0.00         A
ATOM   2194  O   LEU   140      31.136  -2.025  14.851  1.00  0.00         A
ATOM   2195  N   GLU   141      29.926  -0.539  13.694  1.00  0.00         A
ATOM   2196  HN  GLU   141      29.467   0.331  13.697  1.00  0.00         A
ATOM   2197  CA  GLU   141      29.951  -1.332  12.477  1.00  0.00         A
ATOM   2198  HA  GLU   141      30.186  -2.335  12.765  1.00  0.00         A
ATOM   2199  CB  GLU   141      28.583  -1.328  11.797  1.00  0.00         A
ATOM   2200  HB1 GLU   141      27.896  -1.913  12.391  1.00  0.00         A
ATOM   2201  HB2 GLU   141      28.678  -1.780  10.821  1.00  0.00         A
ATOM   2202  CG  GLU   141      28.002   0.056  11.626  1.00  0.00         A
ATOM   2203  HG1 GLU   141      28.679   0.646  11.027  1.00  0.00         A
ATOM   2204  HG2 GLU   141      27.904   0.502  12.601  1.00  0.00         A
ATOM   2205  CD  GLU   141      26.644   0.039  10.955  1.00  0.00         A
ATOM   2206  OE1 GLU   141      25.625  -0.036  11.667  1.00  0.00         A
ATOM   2207  OE2 GLU   141      26.588   0.108   9.707  1.00  0.00         A
ATOM   2208  C   GLU   141      31.032  -0.839  11.521  1.00  0.00         A
ATOM   2209  O   GLU   141      31.005  -1.135  10.328  1.00  0.00         A
ATOM   2210  N   ASP   142      31.991  -0.098  12.055  1.00  0.00         A
ATOM   2211  HN  ASP   142      31.957   0.108  13.012  1.00  0.00         A
ATOM   2212  CA  ASP   142      33.102   0.406  11.251  1.00  0.00         A
ATOM   2213  HA  ASP   142      32.731   0.588  10.259  1.00  0.00         A
ATOM   2214  CB  ASP   142      33.648   1.715  11.834  1.00  0.00         A
ATOM   2215  HB1 ASP   142      33.904   1.558  12.871  1.00  0.00         A
ATOM   2216  HB2 ASP   142      32.884   2.476  11.771  1.00  0.00         A
ATOM   2217  CG  ASP   142      34.883   2.216  11.105  1.00  0.00         A
ATOM   2218  OD1 ASP   142      34.738   2.830  10.025  1.00  0.00         A
ATOM   2219  OD2 ASP   142      36.009   2.016  11.619  1.00  0.00         A
ATOM   2220  C   ASP   142      34.204  -0.637  11.170  1.00  0.00         A
ATOM   2221  O   ASP   142      35.036  -0.626  10.264  1.00  0.00         A
ATOM   2222  N   THR   143      34.167  -1.565  12.107  1.00  0.00         A
ATOM   2223  HN  THR   143      33.443  -1.543  12.766  1.00  0.00         A
ATOM   2224  CA  THR   143      35.166  -2.622  12.187  1.00  0.00         A
ATOM   2225  HA  THR   143      36.125  -2.183  11.997  1.00  0.00         A
ATOM   2226  CB  THR   143      35.178  -3.247  13.590  1.00  0.00         A
ATOM   2227  HB  THR   143      35.797  -4.132  13.572  1.00  0.00         A
ATOM   2228  OG1 THR   143      33.844  -3.611  13.969  1.00  0.00         A
ATOM   2229  HG1 THR   143      33.789  -4.568  14.065  1.00  0.00         A
ATOM   2230  CG2 THR   143      35.747  -2.270  14.602  1.00  0.00         A
ATOM   2231 HG21 THR   143      35.733  -2.718  15.584  1.00  0.00         A
ATOM   2232 HG22 THR   143      35.147  -1.373  14.604  1.00  0.00         A
ATOM   2233 HG23 THR   143      36.763  -2.024  14.332  1.00  0.00         A
ATOM   2234  C   THR   143      34.907  -3.699  11.147  1.00  0.00         A
ATOM   2235  O   THR   143      35.700  -4.619  10.955  1.00  0.00         A
ATOM   2236  N   LEU   144      33.796  -3.548  10.464  1.00  0.00         A
ATOM   2237  HN  LEU   144      33.236  -2.772  10.658  1.00  0.00         A
ATOM   2238  CA  LEU   144      33.382  -4.493   9.442  1.00  0.00         A
ATOM   2239  HA  LEU   144      33.770  -5.461   9.719  1.00  0.00         A
ATOM   2240  CB  LEU   144      31.855  -4.581   9.363  1.00  0.00         A
ATOM   2241  HB1 LEU   144      31.592  -4.994   8.404  1.00  0.00         A
ATOM   2242  HB2 LEU   144      31.457  -3.579   9.423  1.00  0.00         A
ATOM   2243  CG  LEU   144      31.182  -5.427  10.449  1.00  0.00         A
ATOM   2244  HG  LEU   144      31.698  -6.372  10.527  1.00  0.00         A
ATOM   2245  CD1 LEU   144      31.259  -4.743  11.803  1.00  0.00         A
ATOM   2246 HD11 LEU   144      30.792  -3.774  11.739  1.00  0.00         A
ATOM   2247 HD12 LEU   144      32.294  -4.626  12.089  1.00  0.00         A
ATOM   2248 HD13 LEU   144      30.746  -5.342  12.540  1.00  0.00         A
ATOM   2249  CD2 LEU   144      29.736  -5.711  10.077  1.00  0.00         A
ATOM   2250 HD21 LEU   144      29.705  -6.249   9.141  1.00  0.00         A
ATOM   2251 HD22 LEU   144      29.200  -4.779   9.976  1.00  0.00         A
ATOM   2252 HD23 LEU   144      29.277  -6.309  10.851  1.00  0.00         A
ATOM   2253  C   LEU   144      33.949  -4.119   8.079  1.00  0.00         A
ATOM   2254  O   LEU   144      33.550  -4.681   7.060  1.00  0.00         A
ATOM   2255  N   LYS   145      34.884  -3.174   8.058  1.00  0.00         A
ATOM   2256  HN  LYS   145      35.125  -2.717   8.891  1.00  0.00         A
ATOM   2257  CA  LYS   145      35.540  -2.792   6.813  1.00  0.00         A
ATOM   2258  HA  LYS   145      34.772  -2.600   6.083  1.00  0.00         A
ATOM   2259  CB  LYS   145      36.383  -1.517   6.994  1.00  0.00         A
ATOM   2260  HB1 LYS   145      35.825  -0.819   7.600  1.00  0.00         A
ATOM   2261  HB2 LYS   145      36.557  -1.074   6.030  1.00  0.00         A
ATOM   2262  CG  LYS   145      37.736  -1.730   7.649  1.00  0.00         A
ATOM   2263  HG1 LYS   145      38.347  -0.856   7.478  1.00  0.00         A
ATOM   2264  HG2 LYS   145      38.201  -2.589   7.193  1.00  0.00         A
ATOM   2265  CD  LYS   145      37.628  -1.973   9.141  1.00  0.00         A
ATOM   2266  HD1 LYS   145      37.263  -2.975   9.313  1.00  0.00         A
ATOM   2267  HD2 LYS   145      36.946  -1.255   9.565  1.00  0.00         A
ATOM   2268  CE  LYS   145      38.974  -1.813   9.809  1.00  0.00         A
ATOM   2269  HE1 LYS   145      38.849  -1.915  10.877  1.00  0.00         A
ATOM   2270  HE2 LYS   145      39.334  -0.825   9.581  1.00  0.00         A
ATOM   2271  NZ  LYS   145      39.969  -2.812   9.334  1.00  0.00         A
ATOM   2272  HZ1 LYS   145      40.873  -2.685   9.836  1.00  0.00         A
ATOM   2273  HZ2 LYS   145      40.138  -2.697   8.316  1.00  0.00         A
ATOM   2274  HZ3 LYS   145      39.623  -3.775   9.509  1.00  0.00         A
ATOM   2275  C   LYS   145      36.408  -3.944   6.311  1.00  0.00         A
ATOM   2276  O   LYS   145      36.711  -4.045   5.122  1.00  0.00         A
ATOM   2277  N   LEU   146      36.789  -4.818   7.234  1.00  0.00         A
ATOM   2278  HN  LEU   146      36.518  -4.677   8.164  1.00  0.00         A
ATOM   2279  CA  LEU   146      37.593  -5.980   6.918  1.00  0.00         A
ATOM   2280  HA  LEU   146      37.379  -6.276   5.903  1.00  0.00         A
ATOM   2281  CB  LEU   146      39.077  -5.636   7.048  1.00  0.00         A
ATOM   2282  HB1 LEU   146      39.300  -5.484   8.092  1.00  0.00         A
ATOM   2283  HB2 LEU   146      39.252  -4.710   6.523  1.00  0.00         A
ATOM   2284  CG  LEU   146      40.039  -6.687   6.503  1.00  0.00         A
ATOM   2285  HG  LEU   146      39.694  -7.661   6.812  1.00  0.00         A
ATOM   2286  CD1 LEU   146      40.059  -6.657   4.983  1.00  0.00         A
ATOM   2287 HD11 LEU   146      40.706  -7.439   4.616  1.00  0.00         A
ATOM   2288 HD12 LEU   146      40.428  -5.698   4.647  1.00  0.00         A
ATOM   2289 HD13 LEU   146      39.060  -6.810   4.605  1.00  0.00         A
ATOM   2290  CD2 LEU   146      41.435  -6.479   7.066  1.00  0.00         A
ATOM   2291 HD21 LEU   146      41.797  -5.503   6.780  1.00  0.00         A
ATOM   2292 HD22 LEU   146      42.097  -7.237   6.676  1.00  0.00         A
ATOM   2293 HD23 LEU   146      41.403  -6.548   8.143  1.00  0.00         A
ATOM   2294  C   LEU   146      37.218  -7.117   7.864  1.00  0.00         A
ATOM   2295  O   LEU   146      38.072  -7.698   8.534  1.00  0.00         A
ATOM   2296  N   ASP   147      35.925  -7.418   7.912  1.00  0.00         A
ATOM   2297  HN  ASP   147      35.318  -6.975   7.291  1.00  0.00         A
ATOM   2298  CA  ASP   147      35.381  -8.405   8.845  1.00  0.00         A
ATOM   2299  HA  ASP   147      35.717  -8.137   9.836  1.00  0.00         A
ATOM   2300  CB  ASP   147      33.849  -8.384   8.823  1.00  0.00         A
ATOM   2301  HB1 ASP   147      33.507  -8.603   7.822  1.00  0.00         A
ATOM   2302  HB2 ASP   147      33.505  -7.401   9.108  1.00  0.00         A
ATOM   2303  CG  ASP   147      33.237  -9.398   9.772  1.00  0.00         A
ATOM   2304  OD1 ASP   147      32.557 -10.332   9.294  1.00  0.00         A
ATOM   2305  OD2 ASP   147      33.432  -9.270  11.000  1.00  0.00         A
ATOM   2306  C   ASP   147      35.894  -9.803   8.524  1.00  0.00         A
ATOM   2307  O   ASP   147      35.321 -10.517   7.699  1.00  0.00         A
ATOM   2308  N   ALA   148      37.004 -10.154   9.162  1.00  0.00         A
ATOM   2309  HN  ALA   148      37.417  -9.498   9.764  1.00  0.00         A
ATOM   2310  CA  ALA   148      37.651 -11.455   8.993  1.00  0.00         A
ATOM   2311  HA  ALA   148      38.539 -11.454   9.606  1.00  0.00         A
ATOM   2312  CB  ALA   148      36.753 -12.586   9.474  1.00  0.00         A
ATOM   2313  HB1 ALA   148      36.446 -12.394  10.491  1.00  0.00         A
ATOM   2314  HB2 ALA   148      37.300 -13.517   9.432  1.00  0.00         A
ATOM   2315  HB3 ALA   148      35.881 -12.650   8.839  1.00  0.00         A
ATOM   2316  C   ALA   148      38.073 -11.678   7.547  1.00  0.00         A
ATOM   2317  O   ALA   148      38.217 -12.812   7.088  1.00  0.00         A
ATOM   2318  N   ALA   149      38.290 -10.583   6.838  1.00  0.00         A
ATOM   2319  HN  ALA   149      38.167  -9.709   7.267  1.00  0.00         A
ATOM   2320  CA  ALA   149      38.711 -10.642   5.449  1.00  0.00         A
ATOM   2321  HA  ALA   149      38.475 -11.627   5.069  1.00  0.00         A
ATOM   2322  CB  ALA   149      37.955  -9.615   4.620  1.00  0.00         A
ATOM   2323  HB1 ALA   149      38.168  -8.625   4.993  1.00  0.00         A
ATOM   2324  HB2 ALA   149      36.894  -9.805   4.690  1.00  0.00         A
ATOM   2325  HB3 ALA   149      38.265  -9.684   3.588  1.00  0.00         A
ATOM   2326  C   ALA   149      40.213 -10.421   5.352  1.00  0.00         A
ATOM   2327  O   ALA   149      40.725  -9.938   4.343  1.00  0.00         A
ATOM   2328  N   GLN   150      40.908 -10.773   6.423  1.00  0.00         A
ATOM   2329  HN  GLN   150      40.433 -11.146   7.192  1.00  0.00         A
ATOM   2330  CA  GLN   150      42.351 -10.635   6.484  1.00  0.00         A
ATOM   2331  HA  GLN   150      42.612  -9.720   5.973  1.00  0.00         A
ATOM   2332  CB  GLN   150      42.819 -10.537   7.943  1.00  0.00         A
ATOM   2333  HB1 GLN   150      42.500  -9.586   8.345  1.00  0.00         A
ATOM   2334  HB2 GLN   150      43.898 -10.580   7.965  1.00  0.00         A
ATOM   2335  CG  GLN   150      42.283 -11.639   8.849  1.00  0.00         A
ATOM   2336  HG1 GLN   150      42.521 -12.596   8.409  1.00  0.00         A
ATOM   2337  HG2 GLN   150      41.208 -11.537   8.929  1.00  0.00         A
ATOM   2338  CD  GLN   150      42.881 -11.585  10.242  1.00  0.00         A
ATOM   2339  OE1 GLN   150      44.014 -11.142  10.427  1.00  0.00         A
ATOM   2340  NE2 GLN   150      42.133 -12.046  11.228  1.00  0.00         A
ATOM   2341 HE21 GLN   150      41.240 -12.396  11.010  1.00  0.00         A
ATOM   2342 HE22 GLN   150      42.499 -12.025  12.137  1.00  0.00         A
ATOM   2343  C   GLN   150      43.029 -11.799   5.766  1.00  0.00         A
ATOM   2344  O   GLN   150      43.375 -12.815   6.370  1.00  0.00         A
ATOM   2345  N   GLU   151      43.199 -11.649   4.466  1.00  0.00         A
ATOM   2346  HN  GLU   151      42.906 -10.817   4.040  1.00  0.00         A
ATOM   2347  CA  GLU   151      43.826 -12.675   3.657  1.00  0.00         A
ATOM   2348  HA  GLU   151      43.793 -13.602   4.211  1.00  0.00         A
ATOM   2349  CB  GLU   151      43.079 -12.854   2.332  1.00  0.00         A
ATOM   2350  HB1 GLU   151      43.126 -11.928   1.779  1.00  0.00         A
ATOM   2351  HB2 GLU   151      42.045 -13.085   2.543  1.00  0.00         A
ATOM   2352  CG  GLU   151      43.649 -13.961   1.458  1.00  0.00         A
ATOM   2353  HG1 GLU   151      43.546 -14.902   1.979  1.00  0.00         A
ATOM   2354  HG2 GLU   151      44.695 -13.761   1.284  1.00  0.00         A
ATOM   2355  CD  GLU   151      42.951 -14.068   0.122  1.00  0.00         A
ATOM   2356  OE1 GLU   151      42.021 -14.891  -0.003  1.00  0.00         A
ATOM   2357  OE2 GLU   151      43.329 -13.331  -0.811  1.00  0.00         A
ATOM   2358  C   GLU   151      45.277 -12.309   3.395  1.00  0.00         A
ATOM   2359  O   GLU   151      45.607 -11.718   2.368  1.00  0.00         A
ATOM   2360  N   VAL   152      46.135 -12.627   4.343  1.00  0.00         A
ATOM   2361  HN  VAL   152      45.805 -13.034   5.171  1.00  0.00         A
ATOM   2362  CA  VAL   152      47.554 -12.381   4.182  1.00  0.00         A
ATOM   2363  HA  VAL   152      47.667 -11.715   3.337  1.00  0.00         A
ATOM   2364  CB  VAL   152      48.164 -11.682   5.412  1.00  0.00         A
ATOM   2365  HB  VAL   152      47.741 -12.113   6.307  1.00  0.00         A
ATOM   2366  CG1 VAL   152      49.677 -11.849   5.451  1.00  0.00         A
ATOM   2367 HG11 VAL   152      50.108 -11.416   4.561  1.00  0.00         A
ATOM   2368 HG12 VAL   152      49.922 -12.900   5.495  1.00  0.00         A
ATOM   2369 HG13 VAL   152      50.072 -11.350   6.322  1.00  0.00         A
ATOM   2370  CG2 VAL   152      47.807 -10.214   5.367  1.00  0.00         A
ATOM   2371 HG21 VAL   152      46.736 -10.101   5.433  1.00  0.00         A
ATOM   2372 HG22 VAL   152      48.155  -9.800   4.430  1.00  0.00         A
ATOM   2373 HG23 VAL   152      48.279  -9.700   6.190  1.00  0.00         A
ATOM   2374  C   VAL   152      48.300 -13.663   3.871  1.00  0.00         A
ATOM   2375  O   VAL   152      48.272 -14.625   4.641  1.00  0.00         A
ATOM   2376  N   VAL   153      48.956 -13.649   2.726  1.00  0.00         A
ATOM   2377  HN  VAL   153      48.960 -12.815   2.204  1.00  0.00         A
ATOM   2378  CA  VAL   153      49.699 -14.800   2.221  1.00  0.00         A
ATOM   2379  HA  VAL   153      50.028 -15.389   3.066  1.00  0.00         A
ATOM   2380  CB  VAL   153      48.832 -15.694   1.298  1.00  0.00         A
ATOM   2381  HB  VAL   153      49.476 -16.432   0.843  1.00  0.00         A
ATOM   2382  CG1 VAL   153      47.758 -16.429   2.088  1.00  0.00         A
ATOM   2383 HG11 VAL   153      47.165 -17.031   1.416  1.00  0.00         A
ATOM   2384 HG12 VAL   153      47.123 -15.712   2.586  1.00  0.00         A
ATOM   2385 HG13 VAL   153      48.226 -17.067   2.824  1.00  0.00         A
ATOM   2386  CG2 VAL   153      48.202 -14.868   0.185  1.00  0.00         A
ATOM   2387 HG21 VAL   153      48.980 -14.409  -0.406  1.00  0.00         A
ATOM   2388 HG22 VAL   153      47.577 -14.099   0.616  1.00  0.00         A
ATOM   2389 HG23 VAL   153      47.602 -15.508  -0.444  1.00  0.00         A
ATOM   2390  C   VAL   153      50.915 -14.324   1.438  1.00  0.00         A
ATOM   2391  O   VAL   153      51.070 -13.127   1.194  1.00  0.00         A
ATOM   2392  N   ASP   154      51.774 -15.253   1.052  1.00  0.00         A
ATOM   2393  HN  ASP   154      51.614 -16.188   1.298  1.00  0.00         A
ATOM   2394  CA  ASP   154      52.951 -14.914   0.263  1.00  0.00         A
ATOM   2395  HA  ASP   154      53.070 -13.840   0.290  1.00  0.00         A
ATOM   2396  CB  ASP   154      54.202 -15.571   0.844  1.00  0.00         A
ATOM   2397  HB1 ASP   154      54.113 -16.643   0.760  1.00  0.00         A
ATOM   2398  HB2 ASP   154      54.295 -15.300   1.885  1.00  0.00         A
ATOM   2399  CG  ASP   154      55.459 -15.134   0.121  1.00  0.00         A
ATOM   2400  OD1 ASP   154      55.887 -15.829  -0.820  1.00  0.00         A
ATOM   2401  OD2 ASP   154      56.022 -14.084   0.489  1.00  0.00         A
ATOM   2402  C   ASP   154      52.757 -15.353  -1.182  1.00  0.00         A
ATOM   2403  O   ASP   154      52.478 -16.523  -1.447  1.00  0.00         A
ATOM   2404  N   PRO   155      52.892 -14.416  -2.135  1.00  0.00         A
ATOM   2405  CA  PRO   155      52.644 -14.686  -3.555  1.00  0.00         A
ATOM   2406  HA  PRO   155      51.680 -15.137  -3.700  1.00  0.00         A
ATOM   2407  CB  PRO   155      52.655 -13.294  -4.190  1.00  0.00         A
ATOM   2408  HB1 PRO   155      51.647 -12.910  -4.243  1.00  0.00         A
ATOM   2409  HB2 PRO   155      53.076 -13.353  -5.183  1.00  0.00         A
ATOM   2410  CG  PRO   155      53.504 -12.472  -3.285  1.00  0.00         A
ATOM   2411  HG1 PRO   155      53.202 -11.437  -3.339  1.00  0.00         A
ATOM   2412  HG2 PRO   155      54.542 -12.575  -3.564  1.00  0.00         A
ATOM   2413  CD  PRO   155      53.280 -13.012  -1.900  1.00  0.00         A
ATOM   2414  HD1 PRO   155      52.486 -12.470  -1.407  1.00  0.00         A
ATOM   2415  HD2 PRO   155      54.191 -12.957  -1.322  1.00  0.00         A
ATOM   2416  C   PRO   155      53.706 -15.575  -4.197  1.00  0.00         A
ATOM   2417  O   PRO   155      53.431 -16.272  -5.174  1.00  0.00         A
ATOM   2418  N   ALA   156      54.909 -15.554  -3.646  1.00  0.00         A
ATOM   2419  HN  ALA   156      55.061 -14.996  -2.855  1.00  0.00         A
ATOM   2420  CA  ALA   156      55.999 -16.364  -4.176  1.00  0.00         A
ATOM   2421  HA  ALA   156      55.937 -16.339  -5.253  1.00  0.00         A
ATOM   2422  CB  ALA   156      57.346 -15.799  -3.759  1.00  0.00         A
ATOM   2423  HB1 ALA   156      57.432 -15.833  -2.684  1.00  0.00         A
ATOM   2424  HB2 ALA   156      57.427 -14.776  -4.094  1.00  0.00         A
ATOM   2425  HB3 ALA   156      58.137 -16.386  -4.202  1.00  0.00         A
ATOM   2426  C   ALA   156      55.850 -17.803  -3.711  1.00  0.00         A
ATOM   2427  O   ALA   156      56.123 -18.746  -4.453  1.00  0.00         A
ATOM   2428  N   LYS   157      55.396 -17.957  -2.479  1.00  0.00         A
ATOM   2429  HN  LYS   157      55.291 -17.160  -1.908  1.00  0.00         A
ATOM   2430  CA  LYS   157      55.062 -19.264  -1.935  1.00  0.00         A
ATOM   2431  HA  LYS   157      55.759 -19.987  -2.333  1.00  0.00         A
ATOM   2432  CB  LYS   157      55.163 -19.243  -0.409  1.00  0.00         A
ATOM   2433  HB1 LYS   157      54.913 -20.223  -0.032  1.00  0.00         A
ATOM   2434  HB2 LYS   157      54.454 -18.528  -0.023  1.00  0.00         A
ATOM   2435  CG  LYS   157      56.543 -18.872   0.108  1.00  0.00         A
ATOM   2436  HG1 LYS   157      56.863 -17.959  -0.373  1.00  0.00         A
ATOM   2437  HG2 LYS   157      57.231 -19.667  -0.133  1.00  0.00         A
ATOM   2438  CD  LYS   157      56.540 -18.665   1.615  1.00  0.00         A
ATOM   2439  HD1 LYS   157      55.818 -17.898   1.860  1.00  0.00         A
ATOM   2440  HD2 LYS   157      57.523 -18.345   1.924  1.00  0.00         A
ATOM   2441  CE  LYS   157      56.181 -19.940   2.362  1.00  0.00         A
ATOM   2442  HE1 LYS   157      55.212 -20.277   2.027  1.00  0.00         A
ATOM   2443  HE2 LYS   157      56.139 -19.722   3.418  1.00  0.00         A
ATOM   2444  NZ  LYS   157      57.176 -21.021   2.133  1.00  0.00         A
ATOM   2445  HZ1 LYS   157      58.121 -20.709   2.435  1.00  0.00         A
ATOM   2446  HZ2 LYS   157      57.213 -21.272   1.126  1.00  0.00         A
ATOM   2447  HZ3 LYS   157      56.916 -21.869   2.678  1.00  0.00         A
ATOM   2448  C   LYS   157      53.647 -19.643  -2.354  1.00  0.00         A
ATOM   2449  O   LYS   157      52.782 -19.891  -1.510  1.00  0.00         A
ATOM   2450  N   GLN   158      53.420 -19.668  -3.661  1.00  0.00         A
ATOM   2451  HN  GLN   158      54.173 -19.525  -4.275  1.00  0.00         A
ATOM   2452  CA  GLN   158      52.095 -19.909  -4.211  1.00  0.00         A
ATOM   2453  HA  GLN   158      51.428 -19.168  -3.796  1.00  0.00         A
ATOM   2454  CB  GLN   158      52.113 -19.761  -5.735  1.00  0.00         A
ATOM   2455  HB1 GLN   158      52.762 -20.518  -6.150  1.00  0.00         A
ATOM   2456  HB2 GLN   158      52.505 -18.786  -5.987  1.00  0.00         A
ATOM   2457  CG  GLN   158      50.741 -19.905  -6.377  1.00  0.00         A
ATOM   2458  HG1 GLN   158      50.081 -19.163  -5.950  1.00  0.00         A
ATOM   2459  HG2 GLN   158      50.359 -20.891  -6.158  1.00  0.00         A
ATOM   2460  CD  GLN   158      50.765 -19.722  -7.884  1.00  0.00         A
ATOM   2461  OE1 GLN   158      49.797 -19.243  -8.474  1.00  0.00         A
ATOM   2462  NE2 GLN   158      51.854 -20.117  -8.523  1.00  0.00         A
ATOM   2463 HE21 GLN   158      52.589 -20.507  -8.000  1.00  0.00         A
ATOM   2464 HE22 GLN   158      51.884 -20.007  -9.499  1.00  0.00         A
ATOM   2465  C   GLN   158      51.589 -21.291  -3.824  1.00  0.00         A
ATOM   2466  O   GLN   158      52.118 -22.310  -4.273  1.00  0.00         A
ATOM   2467  N   LEU   159      50.571 -21.312  -2.978  1.00  0.00         A
ATOM   2468  HN  LEU   159      50.228 -20.465  -2.630  1.00  0.00         A
ATOM   2469  CA  LEU   159      49.954 -22.553  -2.543  1.00  0.00         A
ATOM   2470  HA  LEU   159      50.739 -23.269  -2.351  1.00  0.00         A
ATOM   2471  CB  LEU   159      49.155 -22.320  -1.258  1.00  0.00         A
ATOM   2472  HB1 LEU   159      48.751 -23.266  -0.934  1.00  0.00         A
ATOM   2473  HB2 LEU   159      48.334 -21.656  -1.486  1.00  0.00         A
ATOM   2474  CG  LEU   159      49.951 -21.719  -0.096  1.00  0.00         A
ATOM   2475  HG  LEU   159      50.394 -20.786  -0.416  1.00  0.00         A
ATOM   2476  CD1 LEU   159      49.033 -21.425   1.079  1.00  0.00         A
ATOM   2477 HD11 LEU   159      48.285 -20.705   0.780  1.00  0.00         A
ATOM   2478 HD12 LEU   159      49.612 -21.023   1.897  1.00  0.00         A
ATOM   2479 HD13 LEU   159      48.548 -22.336   1.394  1.00  0.00         A
ATOM   2480  CD2 LEU   159      51.074 -22.655   0.327  1.00  0.00         A
ATOM   2481 HD21 LEU   159      50.657 -23.600   0.642  1.00  0.00         A
ATOM   2482 HD22 LEU   159      51.624 -22.214   1.145  1.00  0.00         A
ATOM   2483 HD23 LEU   159      51.741 -22.817  -0.506  1.00  0.00         A
ATOM   2484  C   LEU   159      49.045 -23.095  -3.638  1.00  0.00         A
ATOM   2485  O   LEU   159      47.828 -22.905  -3.605  1.00  0.00         A
ATOM   2486  N   LYS   160      49.647 -23.744  -4.620  1.00  0.00         A
ATOM   2487  HN  LYS   160      50.621 -23.858  -4.592  1.00  0.00         A
ATOM   2488  HA  LYS   160      48.126 -23.594  -5.996  1.00  0.00         A
ATOM   2489  CB  LYS   160      49.825 -24.492  -6.943  1.00  0.00         A
ATOM   2490  HB1 LYS   160      50.583 -25.216  -6.687  1.00  0.00         A
ATOM   2491  HB2 LYS   160      50.302 -23.550  -7.173  1.00  0.00         A
ATOM   2492  CG  LYS   160      49.101 -24.976  -8.187  1.00  0.00         A
ATOM   2493  HG1 LYS   160      48.334 -24.262  -8.444  1.00  0.00         A
ATOM   2494  HG2 LYS   160      48.649 -25.933  -7.979  1.00  0.00         A
ATOM   2495  CD  LYS   160      50.049 -25.126  -9.364  1.00  0.00         A
ATOM   2496  HD1 LYS   160      50.809 -25.851  -9.112  1.00  0.00         A
ATOM   2497  HD2 LYS   160      50.512 -24.172  -9.567  1.00  0.00         A
ATOM   2498  CE  LYS   160      49.313 -25.592 -10.609  1.00  0.00         A
ATOM   2499  HE1 LYS   160      48.850 -26.546 -10.402  1.00  0.00         A
ATOM   2500  HE2 LYS   160      50.025 -25.705 -11.411  1.00  0.00         A
ATOM   2501  NZ  LYS   160      48.265 -24.625 -11.028  1.00  0.00         A
ATOM   2502  HZ1 LYS   160      47.718 -25.013 -11.823  1.00  0.00         A
ATOM   2503  HZ2 LYS   160      48.700 -23.734 -11.330  1.00  0.00         A
ATOM   2504  HZ3 LYS   160      47.617 -24.430 -10.240  1.00  0.00         A
ATOM   2505  CA  LYS   160      48.903 -24.296  -5.736  1.00  0.00         A
ATOM   2506  C   LYS   160      48.260 -25.617  -5.335  1.00  0.00         A
ATOM   2507  OT1 LYS   160      47.032 -25.642  -5.119  1.00  0.00         A
ATOM   2508  OT2 LYS   160      48.991 -26.620  -5.207  1.00  0.00         A
END
