# Supplementary material for: The EJC disassembly factor PYM is an intrinsically disordered protein and forms a fuzzy complex with RNA
Source: Front Mol Biosci. 2023 Mar 30;10:1148653. doi: 10.3389/fmolb.2023.1148653 (PMC10098021; doi:10.3389/fmolb.2023.1148653)
Supplement: Supplementary file 2 [file DataSheet1.ZIP › PYM_structures/pym_18.pdb]

REMARK FILENAME="pym160_97_water.pdb"
REMARK ===============================================================
REMARK            overall,bonds,angles,improper,dihe,vdw,elec,noe,cdih,coup,sani,vean
REMARK energies: -4400.68, 40.6433, 197.019, 104.16, 718.794, -272.915, -5357.97, 168.119, 1.46957, 0, 0, 0
REMARK ===============================================================
REMARK            bonds,angles,impropers,dihe,noe,cdih,coup,sani,vean
REMARK rms-dev.: 4.007268E-03,0.528912,1.53239,41.2081,3.99767E-02,0.740416,0, 0, 0
REMARK ===============================================================
REMARK               noe,cdih,coup,sani,vean
REMARK               >0.5,>5,>1,>0,>5
REMARK violations.: 1, 0, 0, 0, 0
REMARK ===============================================================
REMARK DATE:28-Oct-2020  02:16:10       created by user: dverma
REMARK VERSION:1.21
ATOM      1  HA1 GLY     1       1.294  -1.464  14.368  1.00  0.00         A
ATOM      2  HA2 GLY     1       2.781  -0.679  14.881  1.00  0.00         A
ATOM      3  C   GLY     1       2.613  -2.715  15.468  1.00  0.00         A
ATOM      4  O   GLY     1       3.385  -2.865  16.418  1.00  0.00         A
ATOM      5  N   GLY     1       1.297  -0.802  16.358  1.00  0.00         A
ATOM      6  HT1 GLY     1       0.547  -1.451  16.671  1.00  0.00         A
ATOM      7  HT2 GLY     1       0.869   0.113  16.117  1.00  0.00         A
ATOM      8  HT3 GLY     1       1.967  -0.662  17.140  1.00  0.00         A
ATOM      9  CA  GLY     1       1.999  -1.362  15.180  1.00  0.00         A
ATOM     10  N   ALA     2       2.266  -3.704  14.654  1.00  0.00         A
ATOM     11  HN  ALA     2       1.630  -3.526  13.927  1.00  0.00         A
ATOM     12  CA  ALA     2       2.801  -5.047  14.813  1.00  0.00         A
ATOM     13  HA  ALA     2       2.765  -5.302  15.862  1.00  0.00         A
ATOM     14  CB  ALA     2       1.952  -6.051  14.047  1.00  0.00         A
ATOM     15  HB1 ALA     2       1.992  -5.825  12.992  1.00  0.00         A
ATOM     16  HB2 ALA     2       0.929  -5.995  14.389  1.00  0.00         A
ATOM     17  HB3 ALA     2       2.333  -7.047  14.216  1.00  0.00         A
ATOM     18  C   ALA     2       4.246  -5.101  14.338  1.00  0.00         A
ATOM     19  O   ALA     2       5.095  -5.705  14.996  1.00  0.00         A
ATOM     20  N   MET     3       4.517  -4.455  13.206  1.00  0.00         A
ATOM     21  HN  MET     3       3.779  -4.023  12.719  1.00  0.00         A
ATOM     22  CA  MET     3       5.870  -4.367  12.657  1.00  0.00         A
ATOM     23  HA  MET     3       5.795  -3.897  11.688  1.00  0.00         A
ATOM     24  CB  MET     3       6.758  -3.499  13.555  1.00  0.00         A
ATOM     25  HB1 MET     3       7.756  -3.480  13.146  1.00  0.00         A
ATOM     26  HB2 MET     3       6.790  -3.935  14.542  1.00  0.00         A
ATOM     27  CG  MET     3       6.266  -2.065  13.681  1.00  0.00         A
ATOM     28  HG1 MET     3       5.238  -2.082  14.010  1.00  0.00         A
ATOM     29  HG2 MET     3       6.324  -1.593  12.712  1.00  0.00         A
ATOM     30  SD  MET     3       7.231  -1.092  14.852  1.00  0.00         A
ATOM     31  CE  MET     3       6.391   0.488  14.742  1.00  0.00         A
ATOM     32  HE1 MET     3       5.354   0.365  15.021  1.00  0.00         A
ATOM     33  HE2 MET     3       6.451   0.859  13.730  1.00  0.00         A
ATOM     34  HE3 MET     3       6.862   1.194  15.411  1.00  0.00         A
ATOM     35  C   MET     3       6.477  -5.757  12.473  1.00  0.00         A
ATOM     36  O   MET     3       7.412  -6.150  13.177  1.00  0.00         A
ATOM     37  N   GLY     4       5.920  -6.499  11.532  1.00  0.00         A
ATOM     38  HN  GLY     4       5.168  -6.133  11.021  1.00  0.00         A
ATOM     39  CA  GLY     4       6.401  -7.835  11.245  1.00  0.00         A
ATOM     40  HA1 GLY     4       6.215  -8.469  12.098  1.00  0.00         A
ATOM     41  HA2 GLY     4       7.463  -7.794  11.059  1.00  0.00         A
ATOM     42  C   GLY     4       5.711  -8.420  10.037  1.00  0.00         A
ATOM     43  O   GLY     4       5.448  -9.621   9.972  1.00  0.00         A
ATOM     44  N   MET     5       5.412  -7.563   9.078  1.00  0.00         A
ATOM     45  HN  MET     5       5.695  -6.628   9.169  1.00  0.00         A
ATOM     46  CA  MET     5       4.701  -7.970   7.879  1.00  0.00         A
ATOM     47  HA  MET     5       4.392  -8.997   8.006  1.00  0.00         A
ATOM     48  CB  MET     5       3.463  -7.089   7.685  1.00  0.00         A
ATOM     49  HB1 MET     5       2.978  -7.368   6.763  1.00  0.00         A
ATOM     50  HB2 MET     5       3.776  -6.057   7.620  1.00  0.00         A
ATOM     51  CG  MET     5       2.451  -7.214   8.815  1.00  0.00         A
ATOM     52  HG1 MET     5       2.961  -7.050   9.754  1.00  0.00         A
ATOM     53  HG2 MET     5       2.040  -8.211   8.802  1.00  0.00         A
ATOM     54  SD  MET     5       1.097  -6.032   8.679  1.00  0.00         A
ATOM     55  CE  MET     5       0.092  -6.509  10.083  1.00  0.00         A
ATOM     56  HE1 MET     5      -0.215  -7.539   9.973  1.00  0.00         A
ATOM     57  HE2 MET     5      -0.781  -5.876  10.133  1.00  0.00         A
ATOM     58  HE3 MET     5       0.668  -6.401  10.991  1.00  0.00         A
ATOM     59  C   MET     5       5.625  -7.875   6.673  1.00  0.00         A
ATOM     60  O   MET     5       6.793  -7.507   6.821  1.00  0.00         A
ATOM     61  N   SER     6       5.109  -8.198   5.491  1.00  0.00         A
ATOM     62  HN  SER     6       4.165  -8.464   5.437  1.00  0.00         A
ATOM     63  CA  SER     6       5.907  -8.167   4.269  1.00  0.00         A
ATOM     64  HA  SER     6       6.704  -8.888   4.373  1.00  0.00         A
ATOM     65  CB  SER     6       5.040  -8.545   3.065  1.00  0.00         A
ATOM     66  HB1 SER     6       4.339  -7.747   2.868  1.00  0.00         A
ATOM     67  HB2 SER     6       4.498  -9.450   3.290  1.00  0.00         A
ATOM     68  OG  SER     6       5.823  -8.762   1.903  1.00  0.00         A
ATOM     69  HG  SER     6       6.720  -9.008   2.162  1.00  0.00         A
ATOM     70  C   SER     6       6.519  -6.782   4.078  1.00  0.00         A
ATOM     71  O   SER     6       7.739  -6.651   3.974  1.00  0.00         A
ATOM     72  N   THR     7       5.665  -5.760   4.062  1.00  0.00         A
ATOM     73  HN  THR     7       4.705  -5.949   4.055  1.00  0.00         A
ATOM     74  CA  THR     7       6.107  -4.368   4.052  1.00  0.00         A
ATOM     75  HA  THR     7       5.230  -3.745   4.154  1.00  0.00         A
ATOM     76  CB  THR     7       7.036  -4.079   5.247  1.00  0.00         A
ATOM     77  HB  THR     7       7.993  -4.542   5.059  1.00  0.00         A
ATOM     78  OG1 THR     7       6.471  -4.629   6.447  1.00  0.00         A
ATOM     79  HG1 THR     7       6.728  -5.558   6.520  1.00  0.00         A
ATOM     80  CG2 THR     7       7.244  -2.584   5.424  1.00  0.00         A
ATOM     81 HG21 THR     7       7.697  -2.176   4.533  1.00  0.00         A
ATOM     82 HG22 THR     7       7.891  -2.408   6.270  1.00  0.00         A
ATOM     83 HG23 THR     7       6.291  -2.107   5.594  1.00  0.00         A
ATOM     84  C   THR     7       6.822  -3.993   2.750  1.00  0.00         A
ATOM     85  O   THR     7       7.903  -4.500   2.440  1.00  0.00         A
ATOM     86  N   TYR     8       6.208  -3.094   1.997  1.00  0.00         A
ATOM     87  HN  TYR     8       5.334  -2.755   2.279  1.00  0.00         A
ATOM     88  CA  TYR     8       6.799  -2.592   0.764  1.00  0.00         A
ATOM     89  HA  TYR     8       7.167  -3.441   0.209  1.00  0.00         A
ATOM     90  CB  TYR     8       5.749  -1.864  -0.085  1.00  0.00         A
ATOM     91  HB1 TYR     8       5.056  -2.590  -0.486  1.00  0.00         A
ATOM     92  HB2 TYR     8       6.244  -1.361  -0.901  1.00  0.00         A
ATOM     93  CG  TYR     8       4.949  -0.830   0.678  1.00  0.00         A
ATOM     94  CD1 TYR     8       3.758  -1.178   1.291  1.00  0.00         A
ATOM     95  HD1 TYR     8       3.412  -2.196   1.214  1.00  0.00         A
ATOM     96  CD2 TYR     8       5.382   0.485   0.786  1.00  0.00         A
ATOM     97  HD2 TYR     8       6.309   0.773   0.313  1.00  0.00         A
ATOM     98  CE1 TYR     8       3.015  -0.250   1.993  1.00  0.00         A
ATOM     99  HE1 TYR     8       2.089  -0.544   2.464  1.00  0.00         A
ATOM    100  CE2 TYR     8       4.646   1.423   1.487  1.00  0.00         A
ATOM    101  HE2 TYR     8       4.997   2.441   1.560  1.00  0.00         A
ATOM    102  CZ  TYR     8       3.463   1.049   2.088  1.00  0.00         A
ATOM    103  OH  TYR     8       2.727   1.974   2.795  1.00  0.00         A
ATOM    104  HH  TYR     8       2.412   1.568   3.614  1.00  0.00         A
ATOM    105  C   TYR     8       7.975  -1.665   1.066  1.00  0.00         A
ATOM    106  O   TYR     8       8.284  -1.401   2.229  1.00  0.00         A
ATOM    107  N   LEU     9       8.615  -1.169   0.018  1.00  0.00         A
ATOM    108  HN  LEU     9       8.282  -1.367  -0.880  1.00  0.00         A
ATOM    109  CA  LEU     9       9.791  -0.321   0.162  1.00  0.00         A
ATOM    110  HA  LEU     9      10.490  -0.827   0.812  1.00  0.00         A
ATOM    111  CB  LEU     9      10.444  -0.106  -1.204  1.00  0.00         A
ATOM    112  HB1 LEU     9      11.351   0.462  -1.060  1.00  0.00         A
ATOM    113  HB2 LEU     9       9.768   0.475  -1.815  1.00  0.00         A
ATOM    114  CG  LEU     9      10.797  -1.388  -1.961  1.00  0.00         A
ATOM    115  HG  LEU     9       9.889  -1.934  -2.173  1.00  0.00         A
ATOM    116  CD1 LEU     9      11.466  -1.060  -3.284  1.00  0.00         A
ATOM    117 HD11 LEU     9      11.736  -1.977  -3.785  1.00  0.00         A
ATOM    118 HD12 LEU     9      12.355  -0.475  -3.101  1.00  0.00         A
ATOM    119 HD13 LEU     9      10.785  -0.497  -3.904  1.00  0.00         A
ATOM    120  CD2 LEU     9      11.698  -2.279  -1.121  1.00  0.00         A
ATOM    121 HD21 LEU     9      12.586  -1.731  -0.843  1.00  0.00         A
ATOM    122 HD22 LEU     9      11.978  -3.150  -1.696  1.00  0.00         A
ATOM    123 HD23 LEU     9      11.172  -2.590  -0.230  1.00  0.00         A
ATOM    124  C   LEU     9       9.419   1.020   0.783  1.00  0.00         A
ATOM    125  O   LEU     9       8.374   1.595   0.473  1.00  0.00         A
ATOM    126  N   GLN    10      10.282   1.503   1.666  1.00  0.00         A
ATOM    127  HN  GLN    10      11.105   1.001   1.850  1.00  0.00         A
ATOM    128  CA  GLN    10      10.051   2.758   2.364  1.00  0.00         A
ATOM    129  HA  GLN    10       8.998   2.828   2.586  1.00  0.00         A
ATOM    130  CB  GLN    10      10.844   2.789   3.673  1.00  0.00         A
ATOM    131  HB1 GLN    10      11.899   2.769   3.444  1.00  0.00         A
ATOM    132  HB2 GLN    10      10.593   1.919   4.251  1.00  0.00         A
ATOM    133  CG  GLN    10      10.565   4.011   4.522  1.00  0.00         A
ATOM    134  HG1 GLN    10       9.563   3.937   4.918  1.00  0.00         A
ATOM    135  HG2 GLN    10      10.639   4.881   3.897  1.00  0.00         A
ATOM    136  CD  GLN    10      11.534   4.161   5.680  1.00  0.00         A
ATOM    137  OE1 GLN    10      11.305   3.639   6.772  1.00  0.00         A
ATOM    138  NE2 GLN    10      12.615   4.886   5.455  1.00  0.00         A
ATOM    139 HE21 GLN    10      12.730   5.282   4.564  1.00  0.00         A
ATOM    140 HE22 GLN    10      13.256   5.004   6.187  1.00  0.00         A
ATOM    141  C   GLN    10      10.455   3.938   1.489  1.00  0.00         A
ATOM    142  O   GLN    10       9.641   4.811   1.193  1.00  0.00         A
ATOM    143  N   SER    11      11.713   3.955   1.076  1.00  0.00         A
ATOM    144  HN  SER    11      12.311   3.215   1.323  1.00  0.00         A
ATOM    145  CA  SER    11      12.236   5.041   0.266  1.00  0.00         A
ATOM    146  HA  SER    11      11.520   5.848   0.295  1.00  0.00         A
ATOM    147  CB  SER    11      13.558   5.530   0.859  1.00  0.00         A
ATOM    148  HB1 SER    11      13.357   6.133   1.732  1.00  0.00         A
ATOM    149  HB2 SER    11      14.081   6.122   0.125  1.00  0.00         A
ATOM    150  OG  SER    11      14.384   4.440   1.236  1.00  0.00         A
ATOM    151  HG  SER    11      15.231   4.506   0.777  1.00  0.00         A
ATOM    152  C   SER    11      12.419   4.601  -1.184  1.00  0.00         A
ATOM    153  O   SER    11      13.544   4.454  -1.668  1.00  0.00         A
ATOM    154  N   SER    12      11.304   4.396  -1.872  1.00  0.00         A
ATOM    155  HN  SER    12      10.438   4.543  -1.433  1.00  0.00         A
ATOM    156  CA  SER    12      11.326   3.962  -3.260  1.00  0.00         A
ATOM    157  HA  SER    12      11.960   3.091  -3.327  1.00  0.00         A
ATOM    158  CB  SER    12       9.913   3.590  -3.710  1.00  0.00         A
ATOM    159  HB1 SER    12       9.956   3.142  -4.692  1.00  0.00         A
ATOM    160  HB2 SER    12       9.301   4.479  -3.747  1.00  0.00         A
ATOM    161  OG  SER    12       9.321   2.666  -2.812  1.00  0.00         A
ATOM    162  HG  SER    12       9.296   1.792  -3.224  1.00  0.00         A
ATOM    163  C   SER    12      11.893   5.059  -4.157  1.00  0.00         A
ATOM    164  O   SER    12      12.814   4.823  -4.941  1.00  0.00         A
ATOM    165  N   GLU    13      11.353   6.260  -4.023  1.00  0.00         A
ATOM    166  HN  GLU    13      10.644   6.394  -3.356  1.00  0.00         A
ATOM    167  CA  GLU    13      11.793   7.389  -4.826  1.00  0.00         A
ATOM    168  HA  GLU    13      12.347   7.001  -5.668  1.00  0.00         A
ATOM    169  CB  GLU    13      10.586   8.172  -5.341  1.00  0.00         A
ATOM    170  HB1 GLU    13      10.933   9.081  -5.808  1.00  0.00         A
ATOM    171  HB2 GLU    13       9.952   8.424  -4.505  1.00  0.00         A
ATOM    172  CG  GLU    13       9.755   7.403  -6.353  1.00  0.00         A
ATOM    173  HG1 GLU    13       8.897   8.000  -6.626  1.00  0.00         A
ATOM    174  HG2 GLU    13       9.422   6.481  -5.900  1.00  0.00         A
ATOM    175  CD  GLU    13      10.537   7.074  -7.607  1.00  0.00         A
ATOM    176  OE1 GLU    13      10.770   7.992  -8.421  1.00  0.00         A
ATOM    177  OE2 GLU    13      10.920   5.899  -7.789  1.00  0.00         A
ATOM    178  C   GLU    13      12.706   8.299  -4.017  1.00  0.00         A
ATOM    179  O   GLU    13      12.298   8.856  -2.996  1.00  0.00         A
ATOM    180  N   GLY    14      13.942   8.436  -4.469  1.00  0.00         A
ATOM    181  HN  GLY    14      14.205   7.986  -5.301  1.00  0.00         A
ATOM    182  CA  GLY    14      14.903   9.249  -3.756  1.00  0.00         A
ATOM    183  HA1 GLY    14      15.823   8.693  -3.655  1.00  0.00         A
ATOM    184  HA2 GLY    14      14.517   9.465  -2.772  1.00  0.00         A
ATOM    185  C   GLY    14      15.195  10.554  -4.463  1.00  0.00         A
ATOM    186  O   GLY    14      15.455  10.573  -5.667  1.00  0.00         A
ATOM    187  N   LYS    15      15.151  11.647  -3.715  1.00  0.00         A
ATOM    188  HN  LYS    15      14.915  11.570  -2.773  1.00  0.00         A
ATOM    189  CA  LYS    15      15.452  12.956  -4.254  1.00  0.00         A
ATOM    190  HA  LYS    15      15.056  12.997  -5.257  1.00  0.00         A
ATOM    191  CB  LYS    15      14.800  14.059  -3.414  1.00  0.00         A
ATOM    192  HB1 LYS    15      15.149  13.971  -2.395  1.00  0.00         A
ATOM    193  HB2 LYS    15      13.730  13.920  -3.431  1.00  0.00         A
ATOM    194  CG  LYS    15      15.104  15.472  -3.901  1.00  0.00         A
ATOM    195  HG1 LYS    15      16.163  15.659  -3.793  1.00  0.00         A
ATOM    196  HG2 LYS    15      14.550  16.176  -3.300  1.00  0.00         A
ATOM    197  CD  LYS    15      14.716  15.663  -5.360  1.00  0.00         A
ATOM    198  HD1 LYS    15      13.670  15.420  -5.477  1.00  0.00         A
ATOM    199  HD2 LYS    15      15.311  15.000  -5.970  1.00  0.00         A
ATOM    200  CE  LYS    15      14.945  17.094  -5.825  1.00  0.00         A
ATOM    201  HE1 LYS    15      14.292  17.748  -5.265  1.00  0.00         A
ATOM    202  HE2 LYS    15      14.703  17.161  -6.874  1.00  0.00         A
ATOM    203  NZ  LYS    15      16.353  17.534  -5.628  1.00  0.00         A
ATOM    204  HZ1 LYS    15      16.564  17.611  -4.612  1.00  0.00         A
ATOM    205  HZ2 LYS    15      16.503  18.463  -6.072  1.00  0.00         A
ATOM    206  HZ3 LYS    15      17.011  16.850  -6.058  1.00  0.00         A
ATOM    207  C   LYS    15      16.954  13.156  -4.319  1.00  0.00         A
ATOM    208  O   LYS    15      17.614  13.406  -3.309  1.00  0.00         A
ATOM    209  N   PHE    16      17.479  12.975  -5.509  1.00  0.00         A
ATOM    210  HN  PHE    16      16.906  12.626  -6.220  1.00  0.00         A
ATOM    211  CA  PHE    16      18.881  13.246  -5.794  1.00  0.00         A
ATOM    212  HA  PHE    16      19.471  12.630  -5.131  1.00  0.00         A
ATOM    213  CB  PHE    16      19.210  12.864  -7.245  1.00  0.00         A
ATOM    214  HB1 PHE    16      19.300  11.789  -7.310  1.00  0.00         A
ATOM    215  HB2 PHE    16      20.153  13.311  -7.519  1.00  0.00         A
ATOM    216  CG  PHE    16      18.186  13.302  -8.260  1.00  0.00         A
ATOM    217  CD1 PHE    16      17.143  12.461  -8.615  1.00  0.00         A
ATOM    218  HD1 PHE    16      17.066  11.488  -8.152  1.00  0.00         A
ATOM    219  CD2 PHE    16      18.271  14.546  -8.861  1.00  0.00         A
ATOM    220  HD2 PHE    16      19.080  15.209  -8.594  1.00  0.00         A
ATOM    221  CE1 PHE    16      16.205  12.854  -9.549  1.00  0.00         A
ATOM    222  HE1 PHE    16      15.398  12.189  -9.817  1.00  0.00         A
ATOM    223  CE2 PHE    16      17.335  14.944  -9.795  1.00  0.00         A
ATOM    224  HE2 PHE    16      17.412  15.917 -10.254  1.00  0.00         A
ATOM    225  CZ  PHE    16      16.300  14.098 -10.138  1.00  0.00         A
ATOM    226  HZ  PHE    16      15.567  14.408 -10.868  1.00  0.00         A
ATOM    227  C   PHE    16      19.219  14.713  -5.521  1.00  0.00         A
ATOM    228  O   PHE    16      18.548  15.623  -6.020  1.00  0.00         A
ATOM    229  N   ILE    17      20.228  14.934  -4.683  1.00  0.00         A
ATOM    230  HN  ILE    17      20.705  14.169  -4.301  1.00  0.00         A
ATOM    231  CA  ILE    17      20.656  16.283  -4.328  1.00  0.00         A
ATOM    232  HA  ILE    17      20.251  16.953  -5.068  1.00  0.00         A
ATOM    233  CB  ILE    17      20.111  16.723  -2.959  1.00  0.00         A
ATOM    234  HB  ILE    17      20.767  17.488  -2.572  1.00  0.00         A
ATOM    235  CG1 ILE    17      20.083  15.548  -1.975  1.00  0.00         A
ATOM    236 HG11 ILE    17      21.084  15.154  -1.868  1.00  0.00         A
ATOM    237 HG12 ILE    17      19.436  14.776  -2.364  1.00  0.00         A
ATOM    238  CG2 ILE    17      18.733  17.337  -3.127  1.00  0.00         A
ATOM    239 HG21 ILE    17      18.381  17.702  -2.173  1.00  0.00         A
ATOM    240 HG22 ILE    17      18.050  16.590  -3.502  1.00  0.00         A
ATOM    241 HG23 ILE    17      18.792  18.158  -3.829  1.00  0.00         A
ATOM    242  CD1 ILE    17      19.582  15.929  -0.601  1.00  0.00         A
ATOM    243 HD11 ILE    17      20.232  16.681  -0.180  1.00  0.00         A
ATOM    244 HD12 ILE    17      19.576  15.057   0.036  1.00  0.00         A
ATOM    245 HD13 ILE    17      18.581  16.324  -0.683  1.00  0.00         A
ATOM    246  C   ILE    17      22.175  16.425  -4.333  1.00  0.00         A
ATOM    247  O   ILE    17      22.845  16.084  -3.360  1.00  0.00         A
ATOM    248  N   PRO    18      22.735  16.926  -5.434  1.00  0.00         A
ATOM    249  CA  PRO    18      24.152  17.213  -5.531  1.00  0.00         A
ATOM    250  HA  PRO    18      24.745  16.470  -5.019  1.00  0.00         A
ATOM    251  CB  PRO    18      24.413  17.140  -7.034  1.00  0.00         A
ATOM    252  HB1 PRO    18      24.728  16.141  -7.297  1.00  0.00         A
ATOM    253  HB2 PRO    18      25.185  17.847  -7.299  1.00  0.00         A
ATOM    254  CG  PRO    18      23.110  17.487  -7.685  1.00  0.00         A
ATOM    255  HG1 PRO    18      22.946  16.837  -8.531  1.00  0.00         A
ATOM    256  HG2 PRO    18      23.129  18.517  -8.007  1.00  0.00         A
ATOM    257  CD  PRO    18      22.020  17.286  -6.657  1.00  0.00         A
ATOM    258  HD1 PRO    18      21.354  16.493  -6.963  1.00  0.00         A
ATOM    259  HD2 PRO    18      21.474  18.202  -6.504  1.00  0.00         A
ATOM    260  C   PRO    18      24.483  18.601  -4.990  1.00  0.00         A
ATOM    261  O   PRO    18      23.954  19.609  -5.469  1.00  0.00         A
ATOM    262  N   ALA    19      25.355  18.648  -3.993  1.00  0.00         A
ATOM    263  HN  ALA    19      25.684  17.809  -3.618  1.00  0.00         A
ATOM    264  CA  ALA    19      25.806  19.911  -3.417  1.00  0.00         A
ATOM    265  HA  ALA    19      26.134  20.546  -4.226  1.00  0.00         A
ATOM    266  CB  ALA    19      24.659  20.611  -2.705  1.00  0.00         A
ATOM    267  HB1 ALA    19      23.865  20.804  -3.413  1.00  0.00         A
ATOM    268  HB2 ALA    19      25.007  21.545  -2.293  1.00  0.00         A
ATOM    269  HB3 ALA    19      24.289  19.981  -1.911  1.00  0.00         A
ATOM    270  C   ALA    19      26.973  19.698  -2.455  1.00  0.00         A
ATOM    271  O   ALA    19      27.129  18.619  -1.887  1.00  0.00         A
ATOM    272  N   THR    20      27.811  20.728  -2.333  1.00  0.00         A
ATOM    273  HN  THR    20      27.692  21.498  -2.930  1.00  0.00         A
ATOM    274  CA  THR    20      28.904  20.774  -1.355  1.00  0.00         A
ATOM    275  HA  THR    20      29.317  21.764  -1.396  1.00  0.00         A
ATOM    276  CB  THR    20      28.376  20.539   0.082  1.00  0.00         A
ATOM    277  HB  THR    20      28.183  19.485   0.215  1.00  0.00         A
ATOM    278  OG1 THR    20      27.157  21.271   0.269  1.00  0.00         A
ATOM    279  HG1 THR    20      27.080  21.941  -0.420  1.00  0.00         A
ATOM    280  CG2 THR    20      29.387  20.991   1.129  1.00  0.00         A
ATOM    281 HG21 THR    20      29.574  22.049   1.017  1.00  0.00         A
ATOM    282 HG22 THR    20      30.310  20.446   0.998  1.00  0.00         A
ATOM    283 HG23 THR    20      28.992  20.798   2.116  1.00  0.00         A
ATOM    284  C   THR    20      30.031  19.783  -1.674  1.00  0.00         A
ATOM    285  O   THR    20      31.021  19.694  -0.951  1.00  0.00         A
ATOM    286  N   LYS    21      29.884  19.079  -2.792  1.00  0.00         A
ATOM    287  HN  LYS    21      29.115  19.276  -3.361  1.00  0.00         A
ATOM    288  CA  LYS    21      30.830  18.034  -3.201  1.00  0.00         A
ATOM    289  HA  LYS    21      30.367  17.479  -4.004  1.00  0.00         A
ATOM    290  CB  LYS    21      32.147  18.631  -3.718  1.00  0.00         A
ATOM    291  HB1 LYS    21      32.932  17.901  -3.589  1.00  0.00         A
ATOM    292  HB2 LYS    21      32.385  19.505  -3.130  1.00  0.00         A
ATOM    293  CG  LYS    21      32.117  19.041  -5.185  1.00  0.00         A
ATOM    294  HG1 LYS    21      31.737  18.213  -5.765  1.00  0.00         A
ATOM    295  HG2 LYS    21      33.123  19.267  -5.501  1.00  0.00         A
ATOM    296  CD  LYS    21      31.243  20.260  -5.435  1.00  0.00         A
ATOM    297  HD1 LYS    21      30.245  20.054  -5.073  1.00  0.00         A
ATOM    298  HD2 LYS    21      31.208  20.453  -6.497  1.00  0.00         A
ATOM    299  CE  LYS    21      31.792  21.489  -4.727  1.00  0.00         A
ATOM    300  HE1 LYS    21      32.827  21.616  -5.007  1.00  0.00         A
ATOM    301  HE2 LYS    21      31.727  21.333  -3.662  1.00  0.00         A
ATOM    302  NZ  LYS    21      31.042  22.724  -5.074  1.00  0.00         A
ATOM    303  HZ1 LYS    21      30.996  22.841  -6.106  1.00  0.00         A
ATOM    304  HZ2 LYS    21      31.515  23.554  -4.667  1.00  0.00         A
ATOM    305  HZ3 LYS    21      30.074  22.675  -4.698  1.00  0.00         A
ATOM    306  C   LYS    21      31.119  17.065  -2.058  1.00  0.00         A
ATOM    307  O   LYS    21      32.231  17.022  -1.534  1.00  0.00         A
ATOM    308  N   ARG    22      30.110  16.290  -1.683  1.00  0.00         A
ATOM    309  HN  ARG    22      29.253  16.369  -2.149  1.00  0.00         A
ATOM    310  CA  ARG    22      30.242  15.316  -0.602  1.00  0.00         A
ATOM    311  HA  ARG    22      30.509  15.852   0.295  1.00  0.00         A
ATOM    312  CB  ARG    22      28.905  14.596  -0.379  1.00  0.00         A
ATOM    313  HB1 ARG    22      29.031  13.858   0.396  1.00  0.00         A
ATOM    314  HB2 ARG    22      28.627  14.103  -1.290  1.00  0.00         A
ATOM    315  CG  ARG    22      27.767  15.519   0.020  1.00  0.00         A
ATOM    316  HG1 ARG    22      26.874  14.932   0.171  1.00  0.00         A
ATOM    317  HG2 ARG    22      27.602  16.238  -0.769  1.00  0.00         A
ATOM    318  CD  ARG    22      28.096  16.257   1.299  1.00  0.00         A
ATOM    319  HD1 ARG    22      29.064  16.712   1.179  1.00  0.00         A
ATOM    320  HD2 ARG    22      28.132  15.546   2.111  1.00  0.00         A
ATOM    321  NE  ARG    22      27.116  17.293   1.618  1.00  0.00         A
ATOM    322  HE  ARG    22      26.286  17.324   1.076  1.00  0.00         A
ATOM    323  CZ  ARG    22      27.277  18.192   2.587  1.00  0.00         A
ATOM    324  NH1 ARG    22      28.377  18.182   3.328  1.00  0.00         A
ATOM    325 HH11 ARG    22      29.094  17.499   3.161  1.00  0.00         A
ATOM    326 HH12 ARG    22      28.499  18.858   4.058  1.00  0.00         A
ATOM    327  NH2 ARG    22      26.336  19.098   2.813  1.00  0.00         A
ATOM    328 HH21 ARG    22      25.502  19.104   2.254  1.00  0.00         A
ATOM    329 HH22 ARG    22      26.454  19.784   3.538  1.00  0.00         A
ATOM    330  C   ARG    22      31.347  14.304  -0.915  1.00  0.00         A
ATOM    331  O   ARG    22      31.647  14.064  -2.084  1.00  0.00         A
ATOM    332  N   PRO    23      31.986  13.719   0.113  1.00  0.00         A
ATOM    333  CA  PRO    23      33.099  12.778  -0.077  1.00  0.00         A
ATOM    334  HA  PRO    23      33.963  13.281  -0.472  1.00  0.00         A
ATOM    335  CB  PRO    23      33.405  12.265   1.339  1.00  0.00         A
ATOM    336  HB1 PRO    23      34.328  12.704   1.688  1.00  0.00         A
ATOM    337  HB2 PRO    23      33.501  11.189   1.319  1.00  0.00         A
ATOM    338  CG  PRO    23      32.248  12.692   2.182  1.00  0.00         A
ATOM    339  HG1 PRO    23      32.586  12.910   3.185  1.00  0.00         A
ATOM    340  HG2 PRO    23      31.501  11.912   2.199  1.00  0.00         A
ATOM    341  CD  PRO    23      31.693  13.931   1.538  1.00  0.00         A
ATOM    342  HD1 PRO    23      32.199  14.810   1.909  1.00  0.00         A
ATOM    343  HD2 PRO    23      30.630  14.004   1.710  1.00  0.00         A
ATOM    344  C   PRO    23      32.742  11.625  -1.009  1.00  0.00         A
ATOM    345  O   PRO    23      33.252  11.534  -2.129  1.00  0.00         A
ATOM    346  N   ASP    24      31.840  10.777  -0.550  1.00  0.00         A
ATOM    347  HN  ASP    24      31.478  10.921   0.348  1.00  0.00         A
ATOM    348  CA  ASP    24      31.366   9.639  -1.335  1.00  0.00         A
ATOM    349  HA  ASP    24      32.216   9.207  -1.842  1.00  0.00         A
ATOM    350  CB  ASP    24      30.737   8.582  -0.421  1.00  0.00         A
ATOM    351  HB1 ASP    24      31.497   8.190   0.239  1.00  0.00         A
ATOM    352  HB2 ASP    24      30.347   7.779  -1.028  1.00  0.00         A
ATOM    353  CG  ASP    24      29.606   9.133   0.425  1.00  0.00         A
ATOM    354  OD1 ASP    24      29.894   9.771   1.459  1.00  0.00         A
ATOM    355  OD2 ASP    24      28.427   8.927   0.071  1.00  0.00         A
ATOM    356  C   ASP    24      30.354  10.100  -2.377  1.00  0.00         A
ATOM    357  O   ASP    24      29.850   9.310  -3.177  1.00  0.00         A
ATOM    358  N   GLY    25      30.080  11.393  -2.371  1.00  0.00         A
ATOM    359  HN  GLY    25      30.539  11.975  -1.732  1.00  0.00         A
ATOM    360  CA  GLY    25      29.144  11.959  -3.306  1.00  0.00         A
ATOM    361  HA1 GLY    25      28.344  12.435  -2.759  1.00  0.00         A
ATOM    362  HA2 GLY    25      28.734  11.169  -3.917  1.00  0.00         A
ATOM    363  C   GLY    25      29.806  12.982  -4.198  1.00  0.00         A
ATOM    364  O   GLY    25      29.299  14.096  -4.350  1.00  0.00         A
ATOM    365  N   THR    26      30.959  12.612  -4.761  1.00  0.00         A
ATOM    366  HN  THR    26      31.329  11.732  -4.554  1.00  0.00         A
ATOM    367  CA  THR    26      31.674  13.479  -5.679  1.00  0.00         A
ATOM    368  HA  THR    26      32.015  14.344  -5.133  1.00  0.00         A
ATOM    369  CB  THR    26      32.892  12.772  -6.293  1.00  0.00         A
ATOM    370  HB  THR    26      32.539  12.013  -6.966  1.00  0.00         A
ATOM    371  OG1 THR    26      33.679  12.163  -5.258  1.00  0.00         A
ATOM    372  HG1 THR    26      33.262  12.311  -4.401  1.00  0.00         A
ATOM    373  CG2 THR    26      33.758  13.752  -7.073  1.00  0.00         A
ATOM    374 HG21 THR    26      33.175  14.195  -7.868  1.00  0.00         A
ATOM    375 HG22 THR    26      34.602  13.228  -7.496  1.00  0.00         A
ATOM    376 HG23 THR    26      34.111  14.528  -6.411  1.00  0.00         A
ATOM    377  C   THR    26      30.725  13.929  -6.774  1.00  0.00         A
ATOM    378  O   THR    26      30.081  13.105  -7.421  1.00  0.00         A
ATOM    379  N   TRP    27      30.663  15.242  -6.949  1.00  0.00         A
ATOM    380  HN  TRP    27      31.383  15.784  -6.576  1.00  0.00         A
ATOM    381  CA  TRP    27      29.570  15.916  -7.651  1.00  0.00         A
ATOM    382  HA  TRP    27      28.736  15.934  -6.968  1.00  0.00         A
ATOM    383  CB  TRP    27      29.933  17.360  -7.960  1.00  0.00         A
ATOM    384  HB1 TRP    27      30.051  17.481  -9.027  1.00  0.00         A
ATOM    385  HB2 TRP    27      30.856  17.617  -7.461  1.00  0.00         A
ATOM    386  CG  TRP    27      28.865  18.293  -7.496  1.00  0.00         A
ATOM    387  CD1 TRP    27      28.385  18.391  -6.226  1.00  0.00         A
ATOM    388  HD1 TRP    27      28.739  17.794  -5.395  1.00  0.00         A
ATOM    389  CD2 TRP    27      28.131  19.241  -8.278  1.00  0.00         A
ATOM    390  NE1 TRP    27      27.401  19.340  -6.167  1.00  0.00         A
ATOM    391  HE1 TRP    27      26.904  19.594  -5.365  1.00  0.00         A
ATOM    392  CE2 TRP    27      27.226  19.878  -7.411  1.00  0.00         A
ATOM    393  CE3 TRP    27      28.150  19.617  -9.623  1.00  0.00         A
ATOM    394  HE3 TRP    27      28.828  19.153 -10.324  1.00  0.00         A
ATOM    395  CZ2 TRP    27      26.348  20.868  -7.839  1.00  0.00         A
ATOM    396  HZ2 TRP    27      25.658  21.350  -7.162  1.00  0.00         A
ATOM    397  CZ3 TRP    27      27.277  20.602 -10.051  1.00  0.00         A
ATOM    398  HZ3 TRP    27      27.276  20.906 -11.087  1.00  0.00         A
ATOM    399  CH2 TRP    27      26.388  21.217  -9.161  1.00  0.00         A
ATOM    400  HH2 TRP    27      25.723  21.981  -9.540  1.00  0.00         A
ATOM    401  C   TRP    27      29.107  15.221  -8.925  1.00  0.00         A
ATOM    402  O   TRP    27      29.637  15.446 -10.012  1.00  0.00         A
ATOM    403  N   ARG    28      28.108  14.372  -8.762  1.00  0.00         A
ATOM    404  HN  ARG    28      27.857  14.115  -7.850  1.00  0.00         A
ATOM    405  CA  ARG    28      27.370  13.803  -9.873  1.00  0.00         A
ATOM    406  HA  ARG    28      27.892  14.001 -10.774  1.00  0.00         A
ATOM    407  CB  ARG    28      27.206  12.290  -9.693  1.00  0.00         A
ATOM    408  HB1 ARG    28      26.678  11.896 -10.546  1.00  0.00         A
ATOM    409  HB2 ARG    28      26.620  12.107  -8.805  1.00  0.00         A
ATOM    410  CG  ARG    28      28.518  11.529  -9.555  1.00  0.00         A
ATOM    411  HG1 ARG    28      28.298  10.502  -9.301  1.00  0.00         A
ATOM    412  HG2 ARG    28      29.095  11.979  -8.762  1.00  0.00         A
ATOM    413  CD  ARG    28      29.351  11.552 -10.831  1.00  0.00         A
ATOM    414  HD1 ARG    28      28.752  11.164 -11.642  1.00  0.00         A
ATOM    415  HD2 ARG    28      30.212  10.918 -10.689  1.00  0.00         A
ATOM    416  NE  ARG    28      29.813  12.896 -11.184  1.00  0.00         A
ATOM    417  HE  ARG    28      29.661  13.616 -10.526  1.00  0.00         A
ATOM    418  CZ  ARG    28      30.397  13.199 -12.341  1.00  0.00         A
ATOM    419  NH1 ARG    28      30.673  12.243 -13.219  1.00  0.00         A
ATOM    420 HH11 ARG    28      30.448  11.285 -13.012  1.00  0.00         A
ATOM    421 HH12 ARG    28      31.103  12.471 -14.096  1.00  0.00         A
ATOM    422  NH2 ARG    28      30.726  14.457 -12.606  1.00  0.00         A
ATOM    423 HH21 ARG    28      30.535  15.182 -11.936  1.00  0.00         A
ATOM    424 HH22 ARG    28      31.165  14.692 -13.478  1.00  0.00         A
ATOM    425  C   ARG    28      26.028  14.487  -9.930  1.00  0.00         A
ATOM    426  O   ARG    28      25.905  15.635  -9.501  1.00  0.00         A
ATOM    427  N   LYS    29      25.025  13.813 -10.450  1.00  0.00         A
ATOM    428  HN  LYS    29      25.195  13.022 -11.008  1.00  0.00         A
ATOM    429  CA  LYS    29      23.669  14.250 -10.206  1.00  0.00         A
ATOM    430  HA  LYS    29      23.668  15.326 -10.206  1.00  0.00         A
ATOM    431  CB  LYS    29      22.703  13.726 -11.274  1.00  0.00         A
ATOM    432  HB1 LYS    29      22.570  12.663 -11.132  1.00  0.00         A
ATOM    433  HB2 LYS    29      23.135  13.897 -12.249  1.00  0.00         A
ATOM    434  CG  LYS    29      21.332  14.387 -11.237  1.00  0.00         A
ATOM    435  HG1 LYS    29      20.868  14.173 -10.286  1.00  0.00         A
ATOM    436  HG2 LYS    29      20.727  13.985 -12.036  1.00  0.00         A
ATOM    437  CD  LYS    29      21.436  15.896 -11.409  1.00  0.00         A
ATOM    438  HD1 LYS    29      21.953  16.108 -12.334  1.00  0.00         A
ATOM    439  HD2 LYS    29      21.996  16.304 -10.581  1.00  0.00         A
ATOM    440  CE  LYS    29      20.067  16.557 -11.446  1.00  0.00         A
ATOM    441  HE1 LYS    29      20.200  17.628 -11.436  1.00  0.00         A
ATOM    442  HE2 LYS    29      19.514  16.257 -10.568  1.00  0.00         A
ATOM    443  NZ  LYS    29      19.292  16.176 -12.657  1.00  0.00         A
ATOM    444  HZ1 LYS    29      18.357  16.633 -12.641  1.00  0.00         A
ATOM    445  HZ2 LYS    29      19.162  15.147 -12.692  1.00  0.00         A
ATOM    446  HZ3 LYS    29      19.796  16.479 -13.514  1.00  0.00         A
ATOM    447  C   LYS    29      23.291  13.764  -8.817  1.00  0.00         A
ATOM    448  O   LYS    29      22.209  14.031  -8.298  1.00  0.00         A
ATOM    449  N   ALA    30      24.278  13.077  -8.229  1.00  0.00         A
ATOM    450  HN  ALA    30      25.127  12.986  -8.736  1.00  0.00         A
ATOM    451  CA  ALA    30      24.193  12.490  -6.890  1.00  0.00         A
ATOM    452  HA  ALA    30      25.098  11.923  -6.730  1.00  0.00         A
ATOM    453  CB  ALA    30      24.134  13.574  -5.829  1.00  0.00         A
ATOM    454  HB1 ALA    30      24.132  13.117  -4.851  1.00  0.00         A
ATOM    455  HB2 ALA    30      23.234  14.155  -5.959  1.00  0.00         A
ATOM    456  HB3 ALA    30      24.997  14.218  -5.924  1.00  0.00         A
ATOM    457  C   ALA    30      23.016  11.540  -6.751  1.00  0.00         A
ATOM    458  O   ALA    30      21.897  11.955  -6.476  1.00  0.00         A
ATOM    459  N   ARG    31      23.295  10.255  -6.897  1.00  0.00         A
ATOM    460  HN  ARG    31      24.229   9.988  -7.033  1.00  0.00         A
ATOM    461  CA  ARG    31      22.261   9.228  -6.850  1.00  0.00         A
ATOM    462  HA  ARG    31      21.421   9.576  -7.431  1.00  0.00         A
ATOM    463  CB  ARG    31      22.782   7.926  -7.458  1.00  0.00         A
ATOM    464  HB1 ARG    31      23.537   7.514  -6.805  1.00  0.00         A
ATOM    465  HB2 ARG    31      23.228   8.143  -8.414  1.00  0.00         A
ATOM    466  CG  ARG    31      21.705   6.875  -7.662  1.00  0.00         A
ATOM    467  HG1 ARG    31      21.056   7.188  -8.466  1.00  0.00         A
ATOM    468  HG2 ARG    31      21.139   6.780  -6.757  1.00  0.00         A
ATOM    469  CD  ARG    31      22.302   5.529  -8.004  1.00  0.00         A
ATOM    470  HD1 ARG    31      22.876   5.632  -8.905  1.00  0.00         A
ATOM    471  HD2 ARG    31      21.502   4.822  -8.164  1.00  0.00         A
ATOM    472  NE  ARG    31      23.174   5.029  -6.939  1.00  0.00         A
ATOM    473  HE  ARG    31      23.185   5.532  -6.091  1.00  0.00         A
ATOM    474  CZ  ARG    31      23.941   3.948  -7.053  1.00  0.00         A
ATOM    475  NH1 ARG    31      23.935   3.240  -8.177  1.00  0.00         A
ATOM    476 HH11 ARG    31      23.349   3.515  -8.944  1.00  0.00         A
ATOM    477 HH12 ARG    31      24.514   2.427  -8.263  1.00  0.00         A
ATOM    478  NH2 ARG    31      24.710   3.571  -6.039  1.00  0.00         A
ATOM    479 HH21 ARG    31      24.717   4.101  -5.184  1.00  0.00         A
ATOM    480 HH22 ARG    31      25.284   2.753  -6.118  1.00  0.00         A
ATOM    481  C   ARG    31      21.797   8.982  -5.414  1.00  0.00         A
ATOM    482  O   ARG    31      22.010   7.903  -4.861  1.00  0.00         A
ATOM    483  N   ARG    32      21.175  10.001  -4.827  1.00  0.00         A
ATOM    484  HN  ARG    32      21.091  10.844  -5.331  1.00  0.00         A
ATOM    485  CA  ARG    32      20.643   9.936  -3.467  1.00  0.00         A
ATOM    486  HA  ARG    32      20.110  10.858  -3.288  1.00  0.00         A
ATOM    487  CB  ARG    32      19.664   8.763  -3.317  1.00  0.00         A
ATOM    488  HB1 ARG    32      20.221   7.839  -3.360  1.00  0.00         A
ATOM    489  HB2 ARG    32      18.962   8.788  -4.137  1.00  0.00         A
ATOM    490  CG  ARG    32      18.877   8.785  -2.018  1.00  0.00         A
ATOM    491  HG1 ARG    32      19.569   8.748  -1.189  1.00  0.00         A
ATOM    492  HG2 ARG    32      18.228   7.922  -1.987  1.00  0.00         A
ATOM    493  CD  ARG    32      18.031  10.043  -1.901  1.00  0.00         A
ATOM    494  HD1 ARG    32      17.337  10.073  -2.728  1.00  0.00         A
ATOM    495  HD2 ARG    32      18.681  10.904  -1.948  1.00  0.00         A
ATOM    496  NE  ARG    32      17.281  10.089  -0.649  1.00  0.00         A
ATOM    497  HE  ARG    32      17.066   9.228  -0.219  1.00  0.00         A
ATOM    498  CZ  ARG    32      16.891  11.215  -0.055  1.00  0.00         A
ATOM    499  NH1 ARG    32      17.126  12.394  -0.621  1.00  0.00         A
ATOM    500 HH11 ARG    32      17.594  12.449  -1.505  1.00  0.00         A
ATOM    501 HH12 ARG    32      16.845  13.239  -0.156  1.00  0.00         A
ATOM    502  NH2 ARG    32      16.247  11.162   1.102  1.00  0.00         A
ATOM    503 HH21 ARG    32      16.054  10.276   1.531  1.00  0.00         A
ATOM    504 HH22 ARG    32      15.949  12.007   1.553  1.00  0.00         A
ATOM    505  C   ARG    32      21.781   9.835  -2.451  1.00  0.00         A
ATOM    506  O   ARG    32      22.445   8.807  -2.330  1.00  0.00         A
ATOM    507  N   VAL    33      21.989  10.912  -1.711  1.00  0.00         A
ATOM    508  HN  VAL    33      21.343  11.644  -1.742  1.00  0.00         A
ATOM    509  CA  VAL    33      23.134  11.026  -0.826  1.00  0.00         A
ATOM    510  HA  VAL    33      23.511  10.043  -0.641  1.00  0.00         A
ATOM    511  CB  VAL    33      24.256  11.854  -1.491  1.00  0.00         A
ATOM    512  HB  VAL    33      24.587  11.325  -2.373  1.00  0.00         A
ATOM    513  CG1 VAL    33      23.719  13.197  -1.926  1.00  0.00         A
ATOM    514 HG11 VAL    33      22.916  13.042  -2.629  1.00  0.00         A
ATOM    515 HG12 VAL    33      24.507  13.769  -2.390  1.00  0.00         A
ATOM    516 HG13 VAL    33      23.345  13.724  -1.063  1.00  0.00         A
ATOM    517  CG2 VAL    33      25.451  12.029  -0.563  1.00  0.00         A
ATOM    518 HG21 VAL    33      26.208  12.620  -1.059  1.00  0.00         A
ATOM    519 HG22 VAL    33      25.857  11.061  -0.313  1.00  0.00         A
ATOM    520 HG23 VAL    33      25.136  12.532   0.340  1.00  0.00         A
ATOM    521  C   VAL    33      22.733  11.666   0.497  1.00  0.00         A
ATOM    522  O   VAL    33      21.829  12.503   0.544  1.00  0.00         A
ATOM    523  N   LYS    34      23.384  11.240   1.571  1.00  0.00         A
ATOM    524  HN  LYS    34      24.008  10.492   1.484  1.00  0.00         A
ATOM    525  CA  LYS    34      23.204  11.860   2.871  1.00  0.00         A
ATOM    526  HA  LYS    34      22.147  12.013   3.025  1.00  0.00         A
ATOM    527  CB  LYS    34      23.751  10.951   3.975  1.00  0.00         A
ATOM    528  HB1 LYS    34      23.695  11.476   4.916  1.00  0.00         A
ATOM    529  HB2 LYS    34      24.786  10.731   3.759  1.00  0.00         A
ATOM    530  CG  LYS    34      23.007   9.630   4.119  1.00  0.00         A
ATOM    531  HG1 LYS    34      23.484   9.043   4.890  1.00  0.00         A
ATOM    532  HG2 LYS    34      23.056   9.099   3.181  1.00  0.00         A
ATOM    533  CD  LYS    34      21.544   9.836   4.491  1.00  0.00         A
ATOM    534  HD1 LYS    34      21.059   8.872   4.534  1.00  0.00         A
ATOM    535  HD2 LYS    34      21.072  10.443   3.735  1.00  0.00         A
ATOM    536  CE  LYS    34      21.391  10.522   5.838  1.00  0.00         A
ATOM    537  HE1 LYS    34      21.891  11.478   5.800  1.00  0.00         A
ATOM    538  HE2 LYS    34      21.850   9.906   6.597  1.00  0.00         A
ATOM    539  NZ  LYS    34      19.962  10.737   6.189  1.00  0.00         A
ATOM    540  HZ1 LYS    34      19.511  11.363   5.493  1.00  0.00         A
ATOM    541  HZ2 LYS    34      19.889  11.172   7.128  1.00  0.00         A
ATOM    542  HZ3 LYS    34      19.454   9.829   6.203  1.00  0.00         A
ATOM    543  C   LYS    34      23.911  13.210   2.894  1.00  0.00         A
ATOM    544  O   LYS    34      25.073  13.311   3.288  1.00  0.00         A
ATOM    545  N   ASP    35      23.208  14.236   2.437  1.00  0.00         A
ATOM    546  HN  ASP    35      22.278  14.089   2.164  1.00  0.00         A
ATOM    547  CA  ASP    35      23.780  15.571   2.315  1.00  0.00         A
ATOM    548  HA  ASP    35      24.817  15.458   2.069  1.00  0.00         A
ATOM    549  CB  ASP    35      23.084  16.335   1.188  1.00  0.00         A
ATOM    550  HB1 ASP    35      22.016  16.304   1.349  1.00  0.00         A
ATOM    551  HB2 ASP    35      23.315  15.863   0.245  1.00  0.00         A
ATOM    552  CG  ASP    35      23.514  17.785   1.111  1.00  0.00         A
ATOM    553  OD1 ASP    35      22.693  18.667   1.433  1.00  0.00         A
ATOM    554  OD2 ASP    35      24.667  18.055   0.723  1.00  0.00         A
ATOM    555  C   ASP    35      23.676  16.345   3.619  1.00  0.00         A
ATOM    556  O   ASP    35      24.673  16.857   4.128  1.00  0.00         A
ATOM    557  N   GLY    36      22.467  16.420   4.150  1.00  0.00         A
ATOM    558  HN  GLY    36      21.723  15.980   3.694  1.00  0.00         A
ATOM    559  CA  GLY    36      22.237  17.136   5.393  1.00  0.00         A
ATOM    560  HA1 GLY    36      21.187  17.090   5.638  1.00  0.00         A
ATOM    561  HA2 GLY    36      22.524  18.169   5.262  1.00  0.00         A
ATOM    562  C   GLY    36      23.033  16.544   6.534  1.00  0.00         A
ATOM    563  O   GLY    36      23.798  17.243   7.203  1.00  0.00         A
ATOM    564  N   TYR    37      22.859  15.253   6.750  1.00  0.00         A
ATOM    565  HN  TYR    37      22.211  14.762   6.205  1.00  0.00         A
ATOM    566  CA  TYR    37      23.646  14.527   7.722  1.00  0.00         A
ATOM    567  HA  TYR    37      24.117  15.242   8.380  1.00  0.00         A
ATOM    568  CB  TYR    37      22.757  13.583   8.538  1.00  0.00         A
ATOM    569  HB1 TYR    37      22.141  13.009   7.862  1.00  0.00         A
ATOM    570  HB2 TYR    37      22.121  14.170   9.184  1.00  0.00         A
ATOM    571  CG  TYR    37      23.527  12.611   9.407  1.00  0.00         A
ATOM    572  CD1 TYR    37      23.710  11.293   9.005  1.00  0.00         A
ATOM    573  HD1 TYR    37      23.296  10.971   8.061  1.00  0.00         A
ATOM    574  CD2 TYR    37      24.067  13.006  10.624  1.00  0.00         A
ATOM    575  HD2 TYR    37      23.934  14.027  10.951  1.00  0.00         A
ATOM    576  CE1 TYR    37      24.408  10.398   9.788  1.00  0.00         A
ATOM    577  HE1 TYR    37      24.538   9.380   9.456  1.00  0.00         A
ATOM    578  CE2 TYR    37      24.770  12.115  11.414  1.00  0.00         A
ATOM    579  HE2 TYR    37      25.184  12.440  12.356  1.00  0.00         A
ATOM    580  CZ  TYR    37      24.936  10.811  10.991  1.00  0.00         A
ATOM    581  OH  TYR    37      25.629   9.915  11.777  1.00  0.00         A
ATOM    582  HH  TYR    37      26.231   9.399  11.221  1.00  0.00         A
ATOM    583  C   TYR    37      24.713  13.747   6.984  1.00  0.00         A
ATOM    584  O   TYR    37      24.402  12.822   6.237  1.00  0.00         A
ATOM    585  N   VAL    38      25.963  14.108   7.190  1.00  0.00         A
ATOM    586  HN  VAL    38      26.166  14.792   7.862  1.00  0.00         A
ATOM    587  CA  VAL    38      27.038  13.499   6.439  1.00  0.00         A
ATOM    588  HA  VAL    38      26.602  13.063   5.555  1.00  0.00         A
ATOM    589  CB  VAL    38      28.068  14.559   5.981  1.00  0.00         A
ATOM    590  HB  VAL    38      27.529  15.345   5.473  1.00  0.00         A
ATOM    591  CG1 VAL    38      28.792  15.186   7.160  1.00  0.00         A
ATOM    592 HG11 VAL    38      29.288  14.413   7.727  1.00  0.00         A
ATOM    593 HG12 VAL    38      28.077  15.693   7.790  1.00  0.00         A
ATOM    594 HG13 VAL    38      29.523  15.894   6.800  1.00  0.00         A
ATOM    595  CG2 VAL    38      29.045  13.956   4.989  1.00  0.00         A
ATOM    596 HG21 VAL    38      28.498  13.593   4.132  1.00  0.00         A
ATOM    597 HG22 VAL    38      29.571  13.137   5.455  1.00  0.00         A
ATOM    598 HG23 VAL    38      29.750  14.709   4.674  1.00  0.00         A
ATOM    599  C   VAL    38      27.704  12.384   7.247  1.00  0.00         A
ATOM    600  O   VAL    38      28.132  12.591   8.385  1.00  0.00         A
ATOM    601  N   PRO    39      27.754  11.166   6.685  1.00  0.00         A
ATOM    602  CA  PRO    39      28.366  10.018   7.349  1.00  0.00         A
ATOM    603  HA  PRO    39      27.868   9.795   8.282  1.00  0.00         A
ATOM    604  CB  PRO    39      28.160   8.860   6.372  1.00  0.00         A
ATOM    605  HB1 PRO    39      27.354   8.237   6.718  1.00  0.00         A
ATOM    606  HB2 PRO    39      29.066   8.276   6.308  1.00  0.00         A
ATOM    607  CG  PRO    39      27.829   9.485   5.064  1.00  0.00         A
ATOM    608  HG1 PRO    39      27.130   8.855   4.537  1.00  0.00         A
ATOM    609  HG2 PRO    39      28.728   9.620   4.482  1.00  0.00         A
ATOM    610  CD  PRO    39      27.201  10.815   5.367  1.00  0.00         A
ATOM    611  HD1 PRO    39      26.127  10.723   5.413  1.00  0.00         A
ATOM    612  HD2 PRO    39      27.488  11.543   4.623  1.00  0.00         A
ATOM    613  C   PRO    39      29.849  10.229   7.613  1.00  0.00         A
ATOM    614  O   PRO    39      30.631  10.459   6.694  1.00  0.00         A
ATOM    615  N   GLN    40      30.224  10.160   8.878  1.00  0.00         A
ATOM    616  HN  GLN    40      29.549   9.969   9.564  1.00  0.00         A
ATOM    617  CA  GLN    40      31.607  10.349   9.282  1.00  0.00         A
ATOM    618  HA  GLN    40      32.162  10.689   8.421  1.00  0.00         A
ATOM    619  CB  GLN    40      31.696  11.403  10.385  1.00  0.00         A
ATOM    620  HB1 GLN    40      32.719  11.472  10.716  1.00  0.00         A
ATOM    621  HB2 GLN    40      31.080  11.087  11.213  1.00  0.00         A
ATOM    622  CG  GLN    40      31.239  12.787   9.949  1.00  0.00         A
ATOM    623  HG1 GLN    40      31.299  13.455  10.796  1.00  0.00         A
ATOM    624  HG2 GLN    40      30.214  12.724   9.614  1.00  0.00         A
ATOM    625  CD  GLN    40      32.080  13.357   8.822  1.00  0.00         A
ATOM    626  OE1 GLN    40      33.082  14.028   9.058  1.00  0.00         A
ATOM    627  NE2 GLN    40      31.683  13.088   7.587  1.00  0.00         A
ATOM    628 HE21 GLN    40      30.877  12.540   7.468  1.00  0.00         A
ATOM    629 HE22 GLN    40      32.209  13.447   6.843  1.00  0.00         A
ATOM    630  C   GLN    40      32.197   9.033   9.762  1.00  0.00         A
ATOM    631  O   GLN    40      32.834   8.961  10.812  1.00  0.00         A
ATOM    632  N   GLU    41      31.964   7.988   8.988  1.00  0.00         A
ATOM    633  HN  GLU    41      31.436   8.110   8.174  1.00  0.00         A
ATOM    634  CA  GLU    41      32.469   6.663   9.314  1.00  0.00         A
ATOM    635  HA  GLU    41      32.495   6.569  10.389  1.00  0.00         A
ATOM    636  CB  GLU    41      31.545   5.591   8.739  1.00  0.00         A
ATOM    637  HB1 GLU    41      31.893   4.622   9.063  1.00  0.00         A
ATOM    638  HB2 GLU    41      31.588   5.636   7.661  1.00  0.00         A
ATOM    639  CG  GLU    41      30.095   5.743   9.165  1.00  0.00         A
ATOM    640  HG1 GLU    41      29.720   6.685   8.792  1.00  0.00         A
ATOM    641  HG2 GLU    41      30.045   5.737  10.244  1.00  0.00         A
ATOM    642  CD  GLU    41      29.223   4.628   8.632  1.00  0.00         A
ATOM    643  OE1 GLU    41      29.071   3.604   9.328  1.00  0.00         A
ATOM    644  OE2 GLU    41      28.693   4.762   7.513  1.00  0.00         A
ATOM    645  C   GLU    41      33.879   6.485   8.764  1.00  0.00         A
ATOM    646  O   GLU    41      34.090   5.720   7.821  1.00  0.00         A
ATOM    647  N   GLU    42      34.832   7.197   9.363  1.00  0.00         A
ATOM    648  HN  GLU    42      34.597   7.739  10.140  1.00  0.00         A
ATOM    649  CA  GLU    42      36.216   7.188   8.918  1.00  0.00         A
ATOM    650  HA  GLU    42      36.730   7.946   9.479  1.00  0.00         A
ATOM    651  CB  GLU    42      36.867   5.850   9.217  1.00  0.00         A
ATOM    652  HB1 GLU    42      37.758   5.767   8.630  1.00  0.00         A
ATOM    653  HB2 GLU    42      36.186   5.058   8.943  1.00  0.00         A
ATOM    654  CG  GLU    42      37.235   5.686  10.675  1.00  0.00         A
ATOM    655  HG1 GLU    42      37.688   4.722  10.809  1.00  0.00         A
ATOM    656  HG2 GLU    42      36.340   5.751  11.273  1.00  0.00         A
ATOM    657  CD  GLU    42      38.210   6.747  11.138  1.00  0.00         A
ATOM    658  OE1 GLU    42      37.776   7.738  11.762  1.00  0.00         A
ATOM    659  OE2 GLU    42      39.419   6.600  10.870  1.00  0.00         A
ATOM    660  C   GLU    42      36.333   7.533   7.444  1.00  0.00         A
ATOM    661  O   GLU    42      36.646   6.683   6.605  1.00  0.00         A
ATOM    662  N   VAL    43      36.093   8.795   7.144  1.00  0.00         A
ATOM    663  HN  VAL    43      35.919   9.431   7.870  1.00  0.00         A
ATOM    664  CA  VAL    43      36.085   9.272   5.776  1.00  0.00         A
ATOM    665  HA  VAL    43      36.852   8.744   5.237  1.00  0.00         A
ATOM    666  CB  VAL    43      34.729   8.967   5.101  1.00  0.00         A
ATOM    667  HB  VAL    43      34.666   7.901   4.936  1.00  0.00         A
ATOM    668  CG1 VAL    43      33.586   9.367   6.015  1.00  0.00         A
ATOM    669 HG11 VAL    43      32.647   9.064   5.577  1.00  0.00         A
ATOM    670 HG12 VAL    43      33.594  10.439   6.149  1.00  0.00         A
ATOM    671 HG13 VAL    43      33.714   8.883   6.974  1.00  0.00         A
ATOM    672  CG2 VAL    43      34.616   9.664   3.751  1.00  0.00         A
ATOM    673 HG21 VAL    43      34.686  10.732   3.890  1.00  0.00         A
ATOM    674 HG22 VAL    43      33.666   9.421   3.300  1.00  0.00         A
ATOM    675 HG23 VAL    43      35.417   9.332   3.106  1.00  0.00         A
ATOM    676  C   VAL    43      36.384  10.769   5.724  1.00  0.00         A
ATOM    677  O   VAL    43      35.636  11.586   6.270  1.00  0.00         A
ATOM    678  N   PRO    44      37.513  11.145   5.111  1.00  0.00         A
ATOM    679  CA  PRO    44      37.858  12.546   4.889  1.00  0.00         A
ATOM    680  HA  PRO    44      37.906  13.095   5.817  1.00  0.00         A
ATOM    681  CB  PRO    44      39.247  12.492   4.237  1.00  0.00         A
ATOM    682  HB1 PRO    44      39.883  13.247   4.675  1.00  0.00         A
ATOM    683  HB2 PRO    44      39.153  12.668   3.176  1.00  0.00         A
ATOM    684  CG  PRO    44      39.760  11.121   4.517  1.00  0.00         A
ATOM    685  HG1 PRO    44      40.295  11.112   5.452  1.00  0.00         A
ATOM    686  HG2 PRO    44      40.405  10.799   3.713  1.00  0.00         A
ATOM    687  CD  PRO    44      38.552  10.238   4.603  1.00  0.00         A
ATOM    688  HD1 PRO    44      38.727   9.426   5.293  1.00  0.00         A
ATOM    689  HD2 PRO    44      38.293   9.861   3.629  1.00  0.00         A
ATOM    690  C   PRO    44      36.863  13.223   3.958  1.00  0.00         A
ATOM    691  O   PRO    44      36.456  12.657   2.946  1.00  0.00         A
ATOM    692  N   LEU    45      36.483  14.444   4.296  1.00  0.00         A
ATOM    693  HN  LEU    45      36.893  14.875   5.076  1.00  0.00         A
ATOM    694  CA  LEU    45      35.495  15.174   3.517  1.00  0.00         A
ATOM    695  HA  LEU    45      34.797  14.459   3.133  1.00  0.00         A
ATOM    696  CB  LEU    45      34.752  16.196   4.381  1.00  0.00         A
ATOM    697  HB1 LEU    45      34.050  16.724   3.754  1.00  0.00         A
ATOM    698  HB2 LEU    45      35.474  16.904   4.761  1.00  0.00         A
ATOM    699  CG  LEU    45      33.986  15.607   5.566  1.00  0.00         A
ATOM    700  HG  LEU    45      33.603  14.642   5.278  1.00  0.00         A
ATOM    701  CD1 LEU    45      34.903  15.395   6.759  1.00  0.00         A
ATOM    702 HD11 LEU    45      35.433  16.310   6.973  1.00  0.00         A
ATOM    703 HD12 LEU    45      35.608  14.610   6.534  1.00  0.00         A
ATOM    704 HD13 LEU    45      34.313  15.113   7.619  1.00  0.00         A
ATOM    705  CD2 LEU    45      32.809  16.493   5.943  1.00  0.00         A
ATOM    706 HD21 LEU    45      33.169  17.478   6.205  1.00  0.00         A
ATOM    707 HD22 LEU    45      32.291  16.064   6.789  1.00  0.00         A
ATOM    708 HD23 LEU    45      32.132  16.568   5.106  1.00  0.00         A
ATOM    709  C   LEU    45      36.172  15.863   2.355  1.00  0.00         A
ATOM    710  O   LEU    45      35.534  16.373   1.435  1.00  0.00         A
ATOM    711  N   TYR    46      37.477  15.846   2.417  1.00  0.00         A
ATOM    712  HN  TYR    46      37.893  15.408   3.186  1.00  0.00         A
ATOM    713  CA  TYR    46      38.313  16.444   1.397  1.00  0.00         A
ATOM    714  HA  TYR    46      37.688  17.026   0.748  1.00  0.00         A
ATOM    715  CB  TYR    46      39.364  17.356   2.049  1.00  0.00         A
ATOM    716  HB1 TYR    46      40.126  16.740   2.503  1.00  0.00         A
ATOM    717  HB2 TYR    46      38.886  17.946   2.816  1.00  0.00         A
ATOM    718  CG  TYR    46      40.048  18.314   1.092  1.00  0.00         A
ATOM    719  CD1 TYR    46      39.357  19.385   0.543  1.00  0.00         A
ATOM    720  HD1 TYR    46      38.317  19.525   0.798  1.00  0.00         A
ATOM    721  CD2 TYR    46      41.386  18.153   0.751  1.00  0.00         A
ATOM    722  HD2 TYR    46      41.938  17.325   1.169  1.00  0.00         A
ATOM    723  CE1 TYR    46      39.977  20.267  -0.322  1.00  0.00         A
ATOM    724  HE1 TYR    46      39.422  21.094  -0.738  1.00  0.00         A
ATOM    725  CE2 TYR    46      42.012  19.029  -0.114  1.00  0.00         A
ATOM    726  HE2 TYR    46      43.052  18.887  -0.368  1.00  0.00         A
ATOM    727  CZ  TYR    46      41.304  20.084  -0.646  1.00  0.00         A
ATOM    728  OH  TYR    46      41.926  20.961  -1.507  1.00  0.00         A
ATOM    729  HH  TYR    46      42.411  20.462  -2.176  1.00  0.00         A
ATOM    730  C   TYR    46      38.966  15.355   0.565  1.00  0.00         A
ATOM    731  O   TYR    46      40.098  15.492   0.111  1.00  0.00         A
ATOM    732  N   GLU    47      38.247  14.261   0.367  1.00  0.00         A
ATOM    733  HN  GLU    47      37.387  14.151   0.823  1.00  0.00         A
ATOM    734  CA  GLU    47      38.735  13.222  -0.512  1.00  0.00         A
ATOM    735  HA  GLU    47      39.801  13.336  -0.559  1.00  0.00         A
ATOM    736  CB  GLU    47      38.390  11.819   0.006  1.00  0.00         A
ATOM    737  HB1 GLU    47      38.651  11.762   1.052  1.00  0.00         A
ATOM    738  HB2 GLU    47      38.974  11.092  -0.538  1.00  0.00         A
ATOM    739  CG  GLU    47      36.922  11.446  -0.137  1.00  0.00         A
ATOM    740  HG1 GLU    47      36.554  11.832  -1.077  1.00  0.00         A
ATOM    741  HG2 GLU    47      36.370  11.892   0.677  1.00  0.00         A
ATOM    742  CD  GLU    47      36.705   9.947  -0.107  1.00  0.00         A
ATOM    743  OE1 GLU    47      37.096   9.267  -1.083  1.00  0.00         A
ATOM    744  OE2 GLU    47      36.151   9.434   0.885  1.00  0.00         A
ATOM    745  C   GLU    47      38.166  13.422  -1.909  1.00  0.00         A
ATOM    746  O   GLU    47      38.634  12.828  -2.880  1.00  0.00         A
ATOM    747  N   SER    48      37.167  14.288  -2.001  1.00  0.00         A
ATOM    748  HN  SER    48      36.853  14.734  -1.189  1.00  0.00         A
ATOM    749  CA  SER    48      36.508  14.585  -3.262  1.00  0.00         A
ATOM    750  HA  SER    48      36.392  13.661  -3.810  1.00  0.00         A
ATOM    751  CB  SER    48      35.129  15.181  -2.977  1.00  0.00         A
ATOM    752  HB1 SER    48      34.496  15.053  -3.840  1.00  0.00         A
ATOM    753  HB2 SER    48      35.229  16.232  -2.752  1.00  0.00         A
ATOM    754  OG  SER    48      34.523  14.534  -1.875  1.00  0.00         A
ATOM    755  HG  SER    48      33.576  14.438  -2.040  1.00  0.00         A
ATOM    756  C   SER    48      37.348  15.562  -4.089  1.00  0.00         A
ATOM    757  O   SER    48      36.835  16.544  -4.627  1.00  0.00         A
ATOM    758  N   LYS    49      38.642  15.288  -4.178  1.00  0.00         A
ATOM    759  HN  LYS    49      38.985  14.471  -3.752  1.00  0.00         A
ATOM    760  CA  LYS    49      39.567  16.156  -4.890  1.00  0.00         A
ATOM    761  HA  LYS    49      39.356  17.175  -4.606  1.00  0.00         A
ATOM    762  CB  LYS    49      41.009  15.813  -4.505  1.00  0.00         A
ATOM    763  HB1 LYS    49      41.676  16.503  -4.998  1.00  0.00         A
ATOM    764  HB2 LYS    49      41.230  14.813  -4.841  1.00  0.00         A
ATOM    765  CG  LYS    49      41.273  15.882  -3.011  1.00  0.00         A
ATOM    766  HG1 LYS    49      40.551  15.262  -2.499  1.00  0.00         A
ATOM    767  HG2 LYS    49      41.168  16.905  -2.683  1.00  0.00         A
ATOM    768  CD  LYS    49      42.672  15.397  -2.666  1.00  0.00         A
ATOM    769  HD1 LYS    49      43.394  16.016  -3.178  1.00  0.00         A
ATOM    770  HD2 LYS    49      42.779  14.373  -2.992  1.00  0.00         A
ATOM    771  CE  LYS    49      42.929  15.468  -1.170  1.00  0.00         A
ATOM    772  HE1 LYS    49      42.191  14.864  -0.663  1.00  0.00         A
ATOM    773  HE2 LYS    49      42.832  16.495  -0.850  1.00  0.00         A
ATOM    774  NZ  LYS    49      44.283  14.979  -0.810  1.00  0.00         A
ATOM    775  HZ1 LYS    49      44.449  15.112   0.210  1.00  0.00         A
ATOM    776  HZ2 LYS    49      45.007  15.507  -1.337  1.00  0.00         A
ATOM    777  HZ3 LYS    49      44.372  13.968  -1.035  1.00  0.00         A
ATOM    778  C   LYS    49      39.375  16.011  -6.391  1.00  0.00         A
ATOM    779  O   LYS    49      38.993  16.960  -7.078  1.00  0.00         A
ATOM    780  N   GLY    50      39.622  14.811  -6.887  1.00  0.00         A
ATOM    781  HN  GLY    50      39.947  14.101  -6.289  1.00  0.00         A
ATOM    782  CA  GLY    50      39.442  14.533  -8.293  1.00  0.00         A
ATOM    783  HA1 GLY    50      40.111  15.150  -8.861  1.00  0.00         A
ATOM    784  HA2 GLY    50      38.424  14.763  -8.571  1.00  0.00         A
ATOM    785  C   GLY    50      39.724  13.088  -8.605  1.00  0.00         A
ATOM    786  O   GLY    50      40.578  12.769  -9.430  1.00  0.00         A
ATOM    787  N   LYS    51      39.004  12.214  -7.935  1.00  0.00         A
ATOM    788  HN  LYS    51      38.305  12.534  -7.347  1.00  0.00         A
ATOM    789  CA  LYS    51      39.203  10.792  -8.081  1.00  0.00         A
ATOM    790  HA  LYS    51      40.156  10.649  -8.565  1.00  0.00         A
ATOM    791  CB  LYS    51      39.234  10.097  -6.714  1.00  0.00         A
ATOM    792  HB1 LYS    51      40.127  10.406  -6.191  1.00  0.00         A
ATOM    793  HB2 LYS    51      39.274   9.029  -6.870  1.00  0.00         A
ATOM    794  CG  LYS    51      38.033  10.401  -5.829  1.00  0.00         A
ATOM    795  HG1 LYS    51      37.130  10.154  -6.370  1.00  0.00         A
ATOM    796  HG2 LYS    51      38.033  11.454  -5.589  1.00  0.00         A
ATOM    797  CD  LYS    51      38.069   9.599  -4.535  1.00  0.00         A
ATOM    798  HD1 LYS    51      38.064   8.546  -4.777  1.00  0.00         A
ATOM    799  HD2 LYS    51      37.192   9.839  -3.951  1.00  0.00         A
ATOM    800  CE  LYS    51      39.307   9.912  -3.708  1.00  0.00         A
ATOM    801  HE1 LYS    51      39.304  10.963  -3.461  1.00  0.00         A
ATOM    802  HE2 LYS    51      40.182   9.683  -4.295  1.00  0.00         A
ATOM    803  NZ  LYS    51      39.353   9.120  -2.452  1.00  0.00         A
ATOM    804  HZ1 LYS    51      38.482   9.277  -1.894  1.00  0.00         A
ATOM    805  HZ2 LYS    51      40.172   9.403  -1.879  1.00  0.00         A
ATOM    806  HZ3 LYS    51      39.432   8.107  -2.668  1.00  0.00         A
ATOM    807  C   LYS    51      38.122  10.191  -8.961  1.00  0.00         A
ATOM    808  O   LYS    51      36.927  10.387  -8.734  1.00  0.00         A
ATOM    809  N   GLN    52      38.557   9.465  -9.970  1.00  0.00         A
ATOM    810  HN  GLN    52      39.524   9.384 -10.102  1.00  0.00         A
ATOM    811  CA  GLN    52      37.648   8.796 -10.893  1.00  0.00         A
ATOM    812  HA  GLN    52      36.807   9.449 -11.051  1.00  0.00         A
ATOM    813  CB  GLN    52      38.332   8.523 -12.242  1.00  0.00         A
ATOM    814  HB1 GLN    52      37.726   7.820 -12.797  1.00  0.00         A
ATOM    815  HB2 GLN    52      39.295   8.075 -12.053  1.00  0.00         A
ATOM    816  CG  GLN    52      38.549   9.758 -13.115  1.00  0.00         A
ATOM    817  HG1 GLN    52      37.617  10.302 -13.177  1.00  0.00         A
ATOM    818  HG2 GLN    52      38.838   9.434 -14.103  1.00  0.00         A
ATOM    819  CD  GLN    52      39.620  10.698 -12.592  1.00  0.00         A
ATOM    820  OE1 GLN    52      40.802  10.544 -12.899  1.00  0.00         A
ATOM    821  NE2 GLN    52      39.215  11.692 -11.818  1.00  0.00         A
ATOM    822 HE21 GLN    52      38.256  11.770 -11.623  1.00  0.00         A
ATOM    823 HE22 GLN    52      39.891  12.310 -11.464  1.00  0.00         A
ATOM    824  C   GLN    52      37.139   7.490 -10.291  1.00  0.00         A
ATOM    825  O   GLN    52      36.482   6.691 -10.959  1.00  0.00         A
ATOM    826  N   PHE    53      37.447   7.291  -9.022  1.00  0.00         A
ATOM    827  HN  PHE    53      37.973   7.970  -8.557  1.00  0.00         A
ATOM    828  CA  PHE    53      37.011   6.115  -8.291  1.00  0.00         A
ATOM    829  HA  PHE    53      36.140   5.717  -8.790  1.00  0.00         A
ATOM    830  CB  PHE    53      38.112   5.049  -8.276  1.00  0.00         A
ATOM    831  HB1 PHE    53      38.975   5.441  -7.758  1.00  0.00         A
ATOM    832  HB2 PHE    53      38.386   4.811  -9.292  1.00  0.00         A
ATOM    833  CG  PHE    53      37.704   3.771  -7.597  1.00  0.00         A
ATOM    834  CD1 PHE    53      36.948   2.826  -8.270  1.00  0.00         A
ATOM    835  HD1 PHE    53      36.651   3.015  -9.291  1.00  0.00         A
ATOM    836  CD2 PHE    53      38.077   3.517  -6.287  1.00  0.00         A
ATOM    837  HD2 PHE    53      38.667   4.247  -5.753  1.00  0.00         A
ATOM    838  CE1 PHE    53      36.572   1.651  -7.649  1.00  0.00         A
ATOM    839  HE1 PHE    53      35.982   0.922  -8.185  1.00  0.00         A
ATOM    840  CE2 PHE    53      37.704   2.344  -5.661  1.00  0.00         A
ATOM    841  HE2 PHE    53      38.001   2.159  -4.640  1.00  0.00         A
ATOM    842  CZ  PHE    53      36.950   1.410  -6.344  1.00  0.00         A
ATOM    843  HZ  PHE    53      36.657   0.492  -5.857  1.00  0.00         A
ATOM    844  C   PHE    53      36.628   6.505  -6.868  1.00  0.00         A
ATOM    845  O   PHE    53      37.490   6.694  -6.007  1.00  0.00         A
ATOM    846  N   VAL    54      35.336   6.636  -6.631  1.00  0.00         A
ATOM    847  HN  VAL    54      34.695   6.451  -7.348  1.00  0.00         A
ATOM    848  CA  VAL    54      34.829   7.023  -5.331  1.00  0.00         A
ATOM    849  HA  VAL    54      35.638   6.953  -4.618  1.00  0.00         A
ATOM    850  CB  VAL    54      34.306   8.481  -5.347  1.00  0.00         A
ATOM    851  HB  VAL    54      35.054   9.097  -5.827  1.00  0.00         A
ATOM    852  CG1 VAL    54      33.025   8.597  -6.155  1.00  0.00         A
ATOM    853 HG11 VAL    54      33.206   8.265  -7.167  1.00  0.00         A
ATOM    854 HG12 VAL    54      32.700   9.627  -6.166  1.00  0.00         A
ATOM    855 HG13 VAL    54      32.259   7.982  -5.705  1.00  0.00         A
ATOM    856  CG2 VAL    54      34.103   9.010  -3.935  1.00  0.00         A
ATOM    857 HG21 VAL    54      35.050   9.024  -3.417  1.00  0.00         A
ATOM    858 HG22 VAL    54      33.413   8.368  -3.408  1.00  0.00         A
ATOM    859 HG23 VAL    54      33.701  10.012  -3.980  1.00  0.00         A
ATOM    860  C   VAL    54      33.718   6.061  -4.925  1.00  0.00         A
ATOM    861  O   VAL    54      33.141   5.380  -5.775  1.00  0.00         A
ATOM    862  N   ALA    55      33.446   5.985  -3.635  1.00  0.00         A
ATOM    863  HN  ALA    55      33.943   6.555  -3.016  1.00  0.00         A
ATOM    864  CA  ALA    55      32.430   5.082  -3.112  1.00  0.00         A
ATOM    865  HA  ALA    55      32.606   4.104  -3.535  1.00  0.00         A
ATOM    866  CB  ALA    55      32.555   4.969  -1.599  1.00  0.00         A
ATOM    867  HB1 ALA    55      33.555   4.651  -1.343  1.00  0.00         A
ATOM    868  HB2 ALA    55      31.842   4.245  -1.232  1.00  0.00         A
ATOM    869  HB3 ALA    55      32.356   5.930  -1.149  1.00  0.00         A
ATOM    870  C   ALA    55      31.028   5.541  -3.501  1.00  0.00         A
ATOM    871  O   ALA    55      30.346   6.209  -2.728  1.00  0.00         A
ATOM    872  N   GLN    56      30.605   5.174  -4.706  1.00  0.00         A
ATOM    873  HN  GLN    56      31.200   4.647  -5.280  1.00  0.00         A
ATOM    874  CA  GLN    56      29.284   5.544  -5.196  1.00  0.00         A
ATOM    875  HA  GLN    56      29.071   6.530  -4.830  1.00  0.00         A
ATOM    876  CB  GLN    56      29.255   5.560  -6.725  1.00  0.00         A
ATOM    877  HB1 GLN    56      28.256   5.808  -7.052  1.00  0.00         A
ATOM    878  HB2 GLN    56      29.511   4.576  -7.090  1.00  0.00         A
ATOM    879  CG  GLN    56      30.218   6.563  -7.335  1.00  0.00         A
ATOM    880  HG1 GLN    56      31.226   6.292  -7.053  1.00  0.00         A
ATOM    881  HG2 GLN    56      29.989   7.542  -6.947  1.00  0.00         A
ATOM    882  CD  GLN    56      30.136   6.613  -8.847  1.00  0.00         A
ATOM    883  OE1 GLN    56      29.812   5.617  -9.498  1.00  0.00         A
ATOM    884  NE2 GLN    56      30.428   7.772  -9.416  1.00  0.00         A
ATOM    885 HE21 GLN    56      30.679   8.525  -8.834  1.00  0.00         A
ATOM    886 HE22 GLN    56      30.389   7.834 -10.394  1.00  0.00         A
ATOM    887  C   GLN    56      28.231   4.595  -4.652  1.00  0.00         A
ATOM    888  O   GLN    56      27.029   4.817  -4.805  1.00  0.00         A
ATOM    889  N   ARG    57      28.698   3.538  -4.016  1.00  0.00         A
ATOM    890  HN  ARG    57      29.663   3.379  -4.020  1.00  0.00         A
ATOM    891  CA  ARG    57      27.824   2.625  -3.298  1.00  0.00         A
ATOM    892  HA  ARG    57      26.897   2.540  -3.846  1.00  0.00         A
ATOM    893  CB  ARG    57      28.473   1.247  -3.162  1.00  0.00         A
ATOM    894  HB1 ARG    57      29.267   1.307  -2.432  1.00  0.00         A
ATOM    895  HB2 ARG    57      28.894   0.965  -4.115  1.00  0.00         A
ATOM    896  CG  ARG    57      27.508   0.154  -2.726  1.00  0.00         A
ATOM    897  HG1 ARG    57      26.770   0.007  -3.501  1.00  0.00         A
ATOM    898  HG2 ARG    57      27.019   0.461  -1.814  1.00  0.00         A
ATOM    899  CD  ARG    57      28.233  -1.159  -2.478  1.00  0.00         A
ATOM    900  HD1 ARG    57      27.499  -1.930  -2.297  1.00  0.00         A
ATOM    901  HD2 ARG    57      28.859  -1.052  -1.608  1.00  0.00         A
ATOM    902  NE  ARG    57      29.063  -1.554  -3.615  1.00  0.00         A
ATOM    903  HE  ARG    57      28.600  -1.760  -4.460  1.00  0.00         A
ATOM    904  CZ  ARG    57      30.393  -1.657  -3.572  1.00  0.00         A
ATOM    905  NH1 ARG    57      31.054  -1.370  -2.457  1.00  0.00         A
ATOM    906 HH11 ARG    57      30.558  -1.073  -1.636  1.00  0.00         A
ATOM    907 HH12 ARG    57      32.054  -1.440  -2.432  1.00  0.00         A
ATOM    908  NH2 ARG    57      31.063  -2.037  -4.649  1.00  0.00         A
ATOM    909 HH21 ARG    57      30.572  -2.245  -5.501  1.00  0.00         A
ATOM    910 HH22 ARG    57      32.064  -2.122  -4.618  1.00  0.00         A
ATOM    911  C   ARG    57      27.544   3.222  -1.926  1.00  0.00         A
ATOM    912  O   ARG    57      28.012   2.730  -0.898  1.00  0.00         A
ATOM    913  N   GLN    58      26.795   4.306  -1.938  1.00  0.00         A
ATOM    914  HN  GLN    58      26.356   4.565  -2.775  1.00  0.00         A
ATOM    915  CA  GLN    58      26.595   5.126  -0.760  1.00  0.00         A
ATOM    916  HA  GLN    58      27.555   5.268  -0.288  1.00  0.00         A
ATOM    917  CB  GLN    58      26.049   6.485  -1.183  1.00  0.00         A
ATOM    918  HB1 GLN    58      26.016   7.135  -0.322  1.00  0.00         A
ATOM    919  HB2 GLN    58      25.049   6.358  -1.570  1.00  0.00         A
ATOM    920  CG  GLN    58      26.898   7.150  -2.253  1.00  0.00         A
ATOM    921  HG1 GLN    58      26.933   6.505  -3.119  1.00  0.00         A
ATOM    922  HG2 GLN    58      27.898   7.285  -1.868  1.00  0.00         A
ATOM    923  CD  GLN    58      26.362   8.495  -2.674  1.00  0.00         A
ATOM    924  OE1 GLN    58      25.552   8.596  -3.597  1.00  0.00         A
ATOM    925  NE2 GLN    58      26.817   9.538  -2.009  1.00  0.00         A
ATOM    926 HE21 GLN    58      27.474   9.374  -1.282  1.00  0.00         A
ATOM    927 HE22 GLN    58      26.492  10.424  -2.255  1.00  0.00         A
ATOM    928  C   GLN    58      25.656   4.458   0.232  1.00  0.00         A
ATOM    929  O   GLN    58      24.674   3.821  -0.153  1.00  0.00         A
ATOM    930  N   ALA    59      25.978   4.606   1.506  1.00  0.00         A
ATOM    931  HN  ALA    59      26.773   5.132   1.736  1.00  0.00         A
ATOM    932  CA  ALA    59      25.180   4.037   2.575  1.00  0.00         A
ATOM    933  HA  ALA    59      24.437   3.390   2.132  1.00  0.00         A
ATOM    934  CB  ALA    59      26.055   3.202   3.499  1.00  0.00         A
ATOM    935  HB1 ALA    59      26.815   3.830   3.940  1.00  0.00         A
ATOM    936  HB2 ALA    59      26.525   2.411   2.933  1.00  0.00         A
ATOM    937  HB3 ALA    59      25.445   2.772   4.280  1.00  0.00         A
ATOM    938  C   ALA    59      24.479   5.146   3.349  1.00  0.00         A
ATOM    939  O   ALA    59      24.542   6.317   2.966  1.00  0.00         A
ATOM    940  N   GLY    60      23.804   4.781   4.428  1.00  0.00         A
ATOM    941  HN  GLY    60      23.791   3.838   4.693  1.00  0.00         A
ATOM    942  CA  GLY    60      23.079   5.760   5.211  1.00  0.00         A
ATOM    943  HA1 GLY    60      23.606   6.701   5.171  1.00  0.00         A
ATOM    944  HA2 GLY    60      23.029   5.425   6.236  1.00  0.00         A
ATOM    945  C   GLY    60      21.677   5.960   4.685  1.00  0.00         A
ATOM    946  O   GLY    60      20.700   5.842   5.427  1.00  0.00         A
ATOM    947  N   VAL    61      21.579   6.262   3.400  1.00  0.00         A
ATOM    948  HN  VAL    61      22.400   6.382   2.875  1.00  0.00         A
ATOM    949  CA  VAL    61      20.293   6.402   2.745  1.00  0.00         A
ATOM    950  HA  VAL    61      19.533   6.368   3.514  1.00  0.00         A
ATOM    951  CB  VAL    61      20.165   7.756   1.999  1.00  0.00         A
ATOM    952  HB  VAL    61      20.255   8.547   2.728  1.00  0.00         A
ATOM    953  CG1 VAL    61      21.271   7.947   0.968  1.00  0.00         A
ATOM    954 HG11 VAL    61      21.220   7.155   0.236  1.00  0.00         A
ATOM    955 HG12 VAL    61      22.231   7.919   1.462  1.00  0.00         A
ATOM    956 HG13 VAL    61      21.147   8.903   0.475  1.00  0.00         A
ATOM    957  CG2 VAL    61      18.797   7.877   1.351  1.00  0.00         A
ATOM    958 HG21 VAL    61      18.032   7.809   2.110  1.00  0.00         A
ATOM    959 HG22 VAL    61      18.666   7.078   0.636  1.00  0.00         A
ATOM    960 HG23 VAL    61      18.720   8.828   0.846  1.00  0.00         A
ATOM    961  C   VAL    61      20.064   5.232   1.787  1.00  0.00         A
ATOM    962  O   VAL    61      20.845   5.008   0.863  1.00  0.00         A
ATOM    963  N   PRO    62      19.014   4.436   2.030  1.00  0.00         A
ATOM    964  CA  PRO    62      18.708   3.273   1.202  1.00  0.00         A
ATOM    965  HA  PRO    62      19.597   2.702   0.977  1.00  0.00         A
ATOM    966  CB  PRO    62      17.784   2.450   2.098  1.00  0.00         A
ATOM    967  HB1 PRO    62      18.369   1.765   2.693  1.00  0.00         A
ATOM    968  HB2 PRO    62      17.085   1.897   1.487  1.00  0.00         A
ATOM    969  CG  PRO    62      17.088   3.456   2.951  1.00  0.00         A
ATOM    970  HG1 PRO    62      16.843   3.018   3.907  1.00  0.00         A
ATOM    971  HG2 PRO    62      16.192   3.797   2.456  1.00  0.00         A
ATOM    972  CD  PRO    62      18.050   4.601   3.135  1.00  0.00         A
ATOM    973  HD1 PRO    62      18.546   4.527   4.092  1.00  0.00         A
ATOM    974  HD2 PRO    62      17.530   5.544   3.051  1.00  0.00         A
ATOM    975  C   PRO    62      18.003   3.651  -0.099  1.00  0.00         A
ATOM    976  O   PRO    62      16.970   4.328  -0.090  1.00  0.00         A
ATOM    977  N   PRO    63      18.547   3.208  -1.241  1.00  0.00         A
ATOM    978  CA  PRO    63      17.948   3.455  -2.543  1.00  0.00         A
ATOM    979  HA  PRO    63      17.533   4.444  -2.604  1.00  0.00         A
ATOM    980  CB  PRO    63      19.126   3.346  -3.489  1.00  0.00         A
ATOM    981  HB1 PRO    63      19.570   4.317  -3.603  1.00  0.00         A
ATOM    982  HB2 PRO    63      18.785   2.986  -4.445  1.00  0.00         A
ATOM    983  CG  PRO    63      20.067   2.388  -2.838  1.00  0.00         A
ATOM    984  HG1 PRO    63      21.081   2.688  -3.045  1.00  0.00         A
ATOM    985  HG2 PRO    63      19.889   1.391  -3.211  1.00  0.00         A
ATOM    986  CD  PRO    63      19.802   2.445  -1.352  1.00  0.00         A
ATOM    987  HD1 PRO    63      20.609   2.956  -0.847  1.00  0.00         A
ATOM    988  HD2 PRO    63      19.681   1.448  -0.954  1.00  0.00         A
ATOM    989  C   PRO    63      16.872   2.433  -2.878  1.00  0.00         A
ATOM    990  O   PRO    63      16.987   1.663  -3.835  1.00  0.00         A
ATOM    991  N   GLY    64      15.830   2.435  -2.072  1.00  0.00         A
ATOM    992  HN  GLY    64      15.801   3.089  -1.346  1.00  0.00         A
ATOM    993  CA  GLY    64      14.741   1.503  -2.248  1.00  0.00         A
ATOM    994  HA1 GLY    64      14.576   1.361  -3.302  1.00  0.00         A
ATOM    995  HA2 GLY    64      13.848   1.920  -1.806  1.00  0.00         A
ATOM    996  C   GLY    64      15.029   0.161  -1.608  1.00  0.00         A
ATOM    997  O   GLY    64      14.568  -0.117  -0.500  1.00  0.00         A
ATOM    998  N   MET    65      15.803  -0.662  -2.300  1.00  0.00         A
ATOM    999  HN  MET    65      16.157  -0.368  -3.167  1.00  0.00         A
ATOM   1000  CA  MET    65      16.148  -1.990  -1.812  1.00  0.00         A
ATOM   1001  HA  MET    65      16.169  -1.957  -0.734  1.00  0.00         A
ATOM   1002  CB  MET    65      15.094  -3.007  -2.271  1.00  0.00         A
ATOM   1003  HB1 MET    65      15.220  -3.179  -3.330  1.00  0.00         A
ATOM   1004  HB2 MET    65      14.114  -2.586  -2.104  1.00  0.00         A
ATOM   1005  CG  MET    65      15.156  -4.354  -1.559  1.00  0.00         A
ATOM   1006  HG1 MET    65      14.243  -4.893  -1.765  1.00  0.00         A
ATOM   1007  HG2 MET    65      15.229  -4.176  -0.497  1.00  0.00         A
ATOM   1008  SD  MET    65      16.554  -5.382  -2.060  1.00  0.00         A
ATOM   1009  CE  MET    65      16.204  -5.619  -3.800  1.00  0.00         A
ATOM   1010  HE1 MET    65      16.956  -6.261  -4.234  1.00  0.00         A
ATOM   1011  HE2 MET    65      16.214  -4.664  -4.303  1.00  0.00         A
ATOM   1012  HE3 MET    65      15.231  -6.075  -3.913  1.00  0.00         A
ATOM   1013  C   MET    65      17.527  -2.381  -2.327  1.00  0.00         A
ATOM   1014  O   MET    65      17.728  -2.528  -3.533  1.00  0.00         A
ATOM   1015  N   CYS    66      18.480  -2.519  -1.420  1.00  0.00         A
ATOM   1016  HN  CYS    66      18.274  -2.356  -0.475  1.00  0.00         A
ATOM   1017  CA  CYS    66      19.827  -2.914  -1.796  1.00  0.00         A
ATOM   1018  HA  CYS    66      19.993  -2.588  -2.811  1.00  0.00         A
ATOM   1019  CB  CYS    66      20.860  -2.244  -0.882  1.00  0.00         A
ATOM   1020  HB1 CYS    66      20.773  -1.172  -0.980  1.00  0.00         A
ATOM   1021  HB2 CYS    66      21.849  -2.547  -1.189  1.00  0.00         A
ATOM   1022  SG  CYS    66      20.687  -2.651   0.873  1.00  0.00         A
ATOM   1023  HG  CYS    66      19.668  -1.953   1.355  1.00  0.00         A
ATOM   1024  C   CYS    66      19.969  -4.433  -1.738  1.00  0.00         A
ATOM   1025  O   CYS    66      19.591  -5.064  -0.748  1.00  0.00         A
ATOM   1026  N   PRO    67      20.536  -5.046  -2.791  1.00  0.00         A
ATOM   1027  CA  PRO    67      20.699  -6.491  -2.853  1.00  0.00         A
ATOM   1028  HA  PRO    67      19.793  -6.992  -2.557  1.00  0.00         A
ATOM   1029  CB  PRO    67      20.984  -6.779  -4.326  1.00  0.00         A
ATOM   1030  HB1 PRO    67      20.101  -7.195  -4.785  1.00  0.00         A
ATOM   1031  HB2 PRO    67      21.794  -7.483  -4.396  1.00  0.00         A
ATOM   1032  CG  PRO    67      21.358  -5.483  -4.962  1.00  0.00         A
ATOM   1033  HG1 PRO    67      20.778  -5.345  -5.863  1.00  0.00         A
ATOM   1034  HG2 PRO    67      22.410  -5.489  -5.201  1.00  0.00         A
ATOM   1035  CD  PRO    67      21.065  -4.376  -3.986  1.00  0.00         A
ATOM   1036  HD1 PRO    67      20.334  -3.702  -4.404  1.00  0.00         A
ATOM   1037  HD2 PRO    67      21.972  -3.850  -3.750  1.00  0.00         A
ATOM   1038  C   PRO    67      21.840  -6.983  -1.971  1.00  0.00         A
ATOM   1039  O   PRO    67      22.210  -8.153  -2.005  1.00  0.00         A
ATOM   1040  N   LEU    68      22.379  -6.079  -1.171  1.00  0.00         A
ATOM   1041  HN  LEU    68      22.053  -5.158  -1.215  1.00  0.00         A
ATOM   1042  CA  LEU    68      23.430  -6.419  -0.227  1.00  0.00         A
ATOM   1043  HA  LEU    68      24.128  -7.067  -0.730  1.00  0.00         A
ATOM   1044  CB  LEU    68      24.168  -5.165   0.262  1.00  0.00         A
ATOM   1045  HB1 LEU    68      24.693  -5.418   1.171  1.00  0.00         A
ATOM   1046  HB2 LEU    68      23.430  -4.412   0.494  1.00  0.00         A
ATOM   1047  CG  LEU    68      25.181  -4.555  -0.718  1.00  0.00         A
ATOM   1048  HG  LEU    68      25.849  -5.331  -1.059  1.00  0.00         A
ATOM   1049  CD1 LEU    68      24.490  -3.966  -1.939  1.00  0.00         A
ATOM   1050 HD11 LEU    68      25.231  -3.548  -2.605  1.00  0.00         A
ATOM   1051 HD12 LEU    68      23.808  -3.190  -1.628  1.00  0.00         A
ATOM   1052 HD13 LEU    68      23.943  -4.743  -2.453  1.00  0.00         A
ATOM   1053  CD2 LEU    68      26.017  -3.495  -0.016  1.00  0.00         A
ATOM   1054 HD21 LEU    68      25.372  -2.705   0.340  1.00  0.00         A
ATOM   1055 HD22 LEU    68      26.736  -3.086  -0.710  1.00  0.00         A
ATOM   1056 HD23 LEU    68      26.535  -3.940   0.819  1.00  0.00         A
ATOM   1057  C   LEU    68      22.839  -7.166   0.958  1.00  0.00         A
ATOM   1058  O   LEU    68      23.396  -8.158   1.424  1.00  0.00         A
ATOM   1059  N   LEU    69      21.697  -6.692   1.426  1.00  0.00         A
ATOM   1060  HN  LEU    69      21.302  -5.900   1.005  1.00  0.00         A
ATOM   1061  CA  LEU    69      21.016  -7.321   2.549  1.00  0.00         A
ATOM   1062  HA  LEU    69      21.765  -7.677   3.233  1.00  0.00         A
ATOM   1063  CB  LEU    69      20.115  -6.310   3.266  1.00  0.00         A
ATOM   1064  HB1 LEU    69      19.624  -6.815   4.083  1.00  0.00         A
ATOM   1065  HB2 LEU    69      19.361  -5.974   2.568  1.00  0.00         A
ATOM   1066  CG  LEU    69      20.831  -5.078   3.828  1.00  0.00         A
ATOM   1067  HG  LEU    69      21.334  -4.563   3.023  1.00  0.00         A
ATOM   1068  CD1 LEU    69      19.827  -4.117   4.446  1.00  0.00         A
ATOM   1069 HD11 LEU    69      19.135  -3.782   3.687  1.00  0.00         A
ATOM   1070 HD12 LEU    69      20.349  -3.266   4.859  1.00  0.00         A
ATOM   1071 HD13 LEU    69      19.283  -4.621   5.231  1.00  0.00         A
ATOM   1072  CD2 LEU    69      21.877  -5.486   4.855  1.00  0.00         A
ATOM   1073 HD21 LEU    69      22.365  -4.603   5.240  1.00  0.00         A
ATOM   1074 HD22 LEU    69      22.609  -6.127   4.388  1.00  0.00         A
ATOM   1075 HD23 LEU    69      21.398  -6.015   5.665  1.00  0.00         A
ATOM   1076  C   LEU    69      20.195  -8.505   2.067  1.00  0.00         A
ATOM   1077  O   LEU    69      19.978  -9.474   2.793  1.00  0.00         A
ATOM   1078  N   ALA    70      19.770  -8.425   0.819  1.00  0.00         A
ATOM   1079  HN  ALA    70      20.014  -7.641   0.289  1.00  0.00         A
ATOM   1080  CA  ALA    70      18.951  -9.467   0.218  1.00  0.00         A
ATOM   1081  HA  ALA    70      18.377  -9.933   1.006  1.00  0.00         A
ATOM   1082  CB  ALA    70      17.977  -8.859  -0.780  1.00  0.00         A
ATOM   1083  HB1 ALA    70      17.329  -9.633  -1.167  1.00  0.00         A
ATOM   1084  HB2 ALA    70      18.527  -8.411  -1.594  1.00  0.00         A
ATOM   1085  HB3 ALA    70      17.382  -8.104  -0.289  1.00  0.00         A
ATOM   1086  C   ALA    70      19.814 -10.528  -0.456  1.00  0.00         A
ATOM   1087  O   ALA    70      19.296 -11.444  -1.096  1.00  0.00         A
ATOM   1088  N   ALA    71      21.129 -10.405  -0.302  1.00  0.00         A
ATOM   1089  HN  ALA    71      21.479  -9.650   0.216  1.00  0.00         A
ATOM   1090  CA  ALA    71      22.064 -11.358  -0.888  1.00  0.00         A
ATOM   1091  HA  ALA    71      21.859 -11.419  -1.942  1.00  0.00         A
ATOM   1092  CB  ALA    71      23.493 -10.876  -0.707  1.00  0.00         A
ATOM   1093  HB1 ALA    71      23.721 -10.815   0.346  1.00  0.00         A
ATOM   1094  HB2 ALA    71      23.603  -9.900  -1.156  1.00  0.00         A
ATOM   1095  HB3 ALA    71      24.170 -11.569  -1.183  1.00  0.00         A
ATOM   1096  C   ALA    71      21.882 -12.736  -0.272  1.00  0.00         A
ATOM   1097  O   ALA    71      21.723 -13.735  -0.978  1.00  0.00         A
ATOM   1098  N   GLU    72      21.898 -12.777   1.049  1.00  0.00         A
ATOM   1099  HN  GLU    72      22.105 -11.958   1.543  1.00  0.00         A
ATOM   1100  CA  GLU    72      21.627 -14.004   1.786  1.00  0.00         A
ATOM   1101  HA  GLU    72      22.326 -14.761   1.460  1.00  0.00         A
ATOM   1102  CB  GLU    72      21.804 -13.755   3.284  1.00  0.00         A
ATOM   1103  HB1 GLU    72      21.115 -12.980   3.589  1.00  0.00         A
ATOM   1104  HB2 GLU    72      22.812 -13.413   3.460  1.00  0.00         A
ATOM   1105  CG  GLU    72      21.561 -14.973   4.155  1.00  0.00         A
ATOM   1106  HG1 GLU    72      22.316 -15.715   3.937  1.00  0.00         A
ATOM   1107  HG2 GLU    72      20.584 -15.375   3.929  1.00  0.00         A
ATOM   1108  CD  GLU    72      21.620 -14.638   5.628  1.00  0.00         A
ATOM   1109  OE1 GLU    72      22.737 -14.560   6.180  1.00  0.00         A
ATOM   1110  OE2 GLU    72      20.547 -14.439   6.239  1.00  0.00         A
ATOM   1111  C   GLU    72      20.206 -14.471   1.499  1.00  0.00         A
ATOM   1112  O   GLU    72      19.946 -15.659   1.302  1.00  0.00         A
ATOM   1113  N   SER    73      19.302 -13.505   1.443  1.00  0.00         A
ATOM   1114  HN  SER    73      19.590 -12.579   1.586  1.00  0.00         A
ATOM   1115  CA  SER    73      17.894 -13.762   1.197  1.00  0.00         A
ATOM   1116  HA  SER    73      17.546 -14.469   1.934  1.00  0.00         A
ATOM   1117  CB  SER    73      17.123 -12.459   1.352  1.00  0.00         A
ATOM   1118  HB1 SER    73      16.074 -12.677   1.484  1.00  0.00         A
ATOM   1119  HB2 SER    73      17.260 -11.854   0.468  1.00  0.00         A
ATOM   1120  OG  SER    73      17.585 -11.733   2.480  1.00  0.00         A
ATOM   1121  HG  SER    73      17.538 -12.295   3.265  1.00  0.00         A
ATOM   1122  C   SER    73      17.668 -14.340  -0.201  1.00  0.00         A
ATOM   1123  O   SER    73      16.625 -14.930  -0.480  1.00  0.00         A
ATOM   1124  N   LYS    74      18.640 -14.160  -1.084  1.00  0.00         A
ATOM   1125  HN  LYS    74      19.442 -13.653  -0.824  1.00  0.00         A
ATOM   1126  CA  LYS    74      18.541 -14.695  -2.431  1.00  0.00         A
ATOM   1127  HA  LYS    74      17.550 -14.476  -2.800  1.00  0.00         A
ATOM   1128  CB  LYS    74      19.570 -14.040  -3.353  1.00  0.00         A
ATOM   1129  HB1 LYS    74      20.559 -14.337  -3.037  1.00  0.00         A
ATOM   1130  HB2 LYS    74      19.481 -12.967  -3.271  1.00  0.00         A
ATOM   1131  CG  LYS    74      19.402 -14.422  -4.813  1.00  0.00         A
ATOM   1132  HG1 LYS    74      18.397 -14.178  -5.125  1.00  0.00         A
ATOM   1133  HG2 LYS    74      19.566 -15.484  -4.919  1.00  0.00         A
ATOM   1134  CD  LYS    74      20.386 -13.682  -5.700  1.00  0.00         A
ATOM   1135  HD1 LYS    74      21.391 -13.932  -5.395  1.00  0.00         A
ATOM   1136  HD2 LYS    74      20.228 -12.620  -5.587  1.00  0.00         A
ATOM   1137  CE  LYS    74      20.205 -14.054  -7.162  1.00  0.00         A
ATOM   1138  HE1 LYS    74      20.932 -13.514  -7.749  1.00  0.00         A
ATOM   1139  HE2 LYS    74      19.211 -13.770  -7.472  1.00  0.00         A
ATOM   1140  NZ  LYS    74      20.383 -15.511  -7.391  1.00  0.00         A
ATOM   1141  HZ1 LYS    74      21.310 -15.822  -7.036  1.00  0.00         A
ATOM   1142  HZ2 LYS    74      20.328 -15.722  -8.409  1.00  0.00         A
ATOM   1143  HZ3 LYS    74      19.638 -16.046  -6.903  1.00  0.00         A
ATOM   1144  C   LYS    74      18.728 -16.204  -2.404  1.00  0.00         A
ATOM   1145  O   LYS    74      18.058 -16.936  -3.126  1.00  0.00         A
ATOM   1146  N   LYS    75      19.622 -16.667  -1.537  1.00  0.00         A
ATOM   1147  HN  LYS    75      20.129 -16.035  -0.985  1.00  0.00         A
ATOM   1148  CA  LYS    75      19.853 -18.094  -1.382  1.00  0.00         A
ATOM   1149  HA  LYS    75      19.933 -18.522  -2.365  1.00  0.00         A
ATOM   1150  CB  LYS    75      21.152 -18.359  -0.622  1.00  0.00         A
ATOM   1151  HB1 LYS    75      21.306 -19.426  -0.557  1.00  0.00         A
ATOM   1152  HB2 LYS    75      21.054 -17.957   0.371  1.00  0.00         A
ATOM   1153  CG  LYS    75      22.384 -17.736  -1.270  1.00  0.00         A
ATOM   1154  HG1 LYS    75      23.260 -18.050  -0.721  1.00  0.00         A
ATOM   1155  HG2 LYS    75      22.296 -16.661  -1.221  1.00  0.00         A
ATOM   1156  CD  LYS    75      22.543 -18.146  -2.730  1.00  0.00         A
ATOM   1157  HD1 LYS    75      23.415 -17.654  -3.136  1.00  0.00         A
ATOM   1158  HD2 LYS    75      21.668 -17.834  -3.278  1.00  0.00         A
ATOM   1159  CE  LYS    75      22.708 -19.650  -2.888  1.00  0.00         A
ATOM   1160  HE1 LYS    75      21.813 -20.137  -2.532  1.00  0.00         A
ATOM   1161  HE2 LYS    75      23.552 -19.972  -2.295  1.00  0.00         A
ATOM   1162  NZ  LYS    75      22.938 -20.034  -4.305  1.00  0.00         A
ATOM   1163  HZ1 LYS    75      23.826 -19.619  -4.649  1.00  0.00         A
ATOM   1164  HZ2 LYS    75      22.158 -19.693  -4.903  1.00  0.00         A
ATOM   1165  HZ3 LYS    75      22.996 -21.068  -4.395  1.00  0.00         A
ATOM   1166  C   LYS    75      18.671 -18.733  -0.668  1.00  0.00         A
ATOM   1167  O   LYS    75      18.358 -19.903  -0.885  1.00  0.00         A
ATOM   1168  N   GLU    76      18.006 -17.952   0.178  1.00  0.00         A
ATOM   1169  HN  GLU    76      18.371 -17.071   0.405  1.00  0.00         A
ATOM   1170  CA  GLU    76      16.758 -18.388   0.784  1.00  0.00         A
ATOM   1171  HA  GLU    76      16.934 -19.338   1.265  1.00  0.00         A
ATOM   1172  CB  GLU    76      16.259 -17.382   1.820  1.00  0.00         A
ATOM   1173  HB1 GLU    76      15.280 -17.689   2.157  1.00  0.00         A
ATOM   1174  HB2 GLU    76      16.180 -16.413   1.351  1.00  0.00         A
ATOM   1175  CG  GLU    76      17.158 -17.249   3.033  1.00  0.00         A
ATOM   1176  HG1 GLU    76      18.064 -16.737   2.743  1.00  0.00         A
ATOM   1177  HG2 GLU    76      17.401 -18.236   3.396  1.00  0.00         A
ATOM   1178  CD  GLU    76      16.496 -16.471   4.146  1.00  0.00         A
ATOM   1179  OE1 GLU    76      15.514 -16.977   4.725  1.00  0.00         A
ATOM   1180  OE2 GLU    76      16.958 -15.355   4.462  1.00  0.00         A
ATOM   1181  C   GLU    76      15.701 -18.568  -0.293  1.00  0.00         A
ATOM   1182  O   GLU    76      14.970 -19.553  -0.300  1.00  0.00         A
ATOM   1183  N   ARG    77      15.649 -17.613  -1.216  1.00  0.00         A
ATOM   1184  HN  ARG    77      16.270 -16.856  -1.149  1.00  0.00         A
ATOM   1185  CA  ARG    77      14.697 -17.649  -2.320  1.00  0.00         A
ATOM   1186  HA  ARG    77      13.718 -17.739  -1.896  1.00  0.00         A
ATOM   1187  CB  ARG    77      14.753 -16.349  -3.106  1.00  0.00         A
ATOM   1188  HB1 ARG    77      14.358 -16.516  -4.096  1.00  0.00         A
ATOM   1189  HB2 ARG    77      15.781 -16.033  -3.182  1.00  0.00         A
ATOM   1190  CG  ARG    77      13.954 -15.236  -2.451  1.00  0.00         A
ATOM   1191  HG1 ARG    77      14.277 -15.129  -1.427  1.00  0.00         A
ATOM   1192  HG2 ARG    77      12.906 -15.494  -2.477  1.00  0.00         A
ATOM   1193  CD  ARG    77      14.153 -13.922  -3.169  1.00  0.00         A
ATOM   1194  HD1 ARG    77      13.355 -13.248  -2.895  1.00  0.00         A
ATOM   1195  HD2 ARG    77      14.119 -14.113  -4.227  1.00  0.00         A
ATOM   1196  NE  ARG    77      15.438 -13.305  -2.836  1.00  0.00         A
ATOM   1197  HE  ARG    77      15.976 -13.741  -2.138  1.00  0.00         A
ATOM   1198  CZ  ARG    77      15.900 -12.191  -3.407  1.00  0.00         A
ATOM   1199  NH1 ARG    77      15.202 -11.592  -4.363  1.00  0.00         A
ATOM   1200 HH11 ARG    77      14.322 -11.974  -4.663  1.00  0.00         A
ATOM   1201 HH12 ARG    77      15.547 -10.749  -4.788  1.00  0.00         A
ATOM   1202  NH2 ARG    77      17.064 -11.675  -3.023  1.00  0.00         A
ATOM   1203 HH21 ARG    77      17.604 -12.114  -2.303  1.00  0.00         A
ATOM   1204 HH22 ARG    77      17.414 -10.839  -3.459  1.00  0.00         A
ATOM   1205  C   ARG    77      14.937 -18.848  -3.227  1.00  0.00         A
ATOM   1206  O   ARG    77      14.020 -19.335  -3.887  1.00  0.00         A
ATOM   1207  N   GLU    78      16.167 -19.331  -3.236  1.00  0.00         A
ATOM   1208  HN  GLU    78      16.865 -18.854  -2.743  1.00  0.00         A
ATOM   1209  CA  GLU    78      16.510 -20.545  -3.964  1.00  0.00         A
ATOM   1210  HA  GLU    78      16.195 -20.425  -4.980  1.00  0.00         A
ATOM   1211  CB  GLU    78      18.014 -20.765  -3.937  1.00  0.00         A
ATOM   1212  HB1 GLU    78      18.237 -21.721  -4.387  1.00  0.00         A
ATOM   1213  HB2 GLU    78      18.333 -20.777  -2.915  1.00  0.00         A
ATOM   1214  CG  GLU    78      18.803 -19.697  -4.672  1.00  0.00         A
ATOM   1215  HG1 GLU    78      19.857 -19.866  -4.506  1.00  0.00         A
ATOM   1216  HG2 GLU    78      18.528 -18.729  -4.279  1.00  0.00         A
ATOM   1217  CD  GLU    78      18.539 -19.706  -6.161  1.00  0.00         A
ATOM   1218  OE1 GLU    78      17.765 -18.853  -6.642  1.00  0.00         A
ATOM   1219  OE2 GLU    78      19.105 -20.571  -6.862  1.00  0.00         A
ATOM   1220  C   GLU    78      15.795 -21.751  -3.357  1.00  0.00         A
ATOM   1221  O   GLU    78      15.450 -22.705  -4.054  1.00  0.00         A
ATOM   1222  N   LYS    79      15.577 -21.694  -2.050  1.00  0.00         A
ATOM   1223  HN  LYS    79      15.901 -20.915  -1.546  1.00  0.00         A
ATOM   1224  CA  LYS    79      14.873 -22.752  -1.339  1.00  0.00         A
ATOM   1225  HA  LYS    79      15.077 -23.688  -1.837  1.00  0.00         A
ATOM   1226  CB  LYS    79      15.361 -22.834   0.110  1.00  0.00         A
ATOM   1227  HB1 LYS    79      14.850 -23.651   0.599  1.00  0.00         A
ATOM   1228  HB2 LYS    79      15.106 -21.913   0.612  1.00  0.00         A
ATOM   1229  CG  LYS    79      16.860 -23.054   0.260  1.00  0.00         A
ATOM   1230  HG1 LYS    79      17.126 -22.932   1.299  1.00  0.00         A
ATOM   1231  HG2 LYS    79      17.381 -22.319  -0.334  1.00  0.00         A
ATOM   1232  CD  LYS    79      17.284 -24.442  -0.196  1.00  0.00         A
ATOM   1233  HD1 LYS    79      17.122 -24.529  -1.260  1.00  0.00         A
ATOM   1234  HD2 LYS    79      16.689 -25.179   0.323  1.00  0.00         A
ATOM   1235  CE  LYS    79      18.754 -24.692   0.104  1.00  0.00         A
ATOM   1236  HE1 LYS    79      18.919 -24.545   1.161  1.00  0.00         A
ATOM   1237  HE2 LYS    79      19.346 -23.982  -0.452  1.00  0.00         A
ATOM   1238  NZ  LYS    79      19.179 -26.067  -0.264  1.00  0.00         A
ATOM   1239  HZ1 LYS    79      19.067 -26.215  -1.284  1.00  0.00         A
ATOM   1240  HZ2 LYS    79      18.601 -26.768   0.240  1.00  0.00         A
ATOM   1241  HZ3 LYS    79      20.177 -26.214  -0.011  1.00  0.00         A
ATOM   1242  C   LYS    79      13.366 -22.495  -1.349  1.00  0.00         A
ATOM   1243  O   LYS    79      12.570 -23.427  -1.253  1.00  0.00         A
ATOM   1244  N   GLN    80      12.991 -21.222  -1.479  1.00  0.00         A
ATOM   1245  HN  GLN    80      13.681 -20.542  -1.632  1.00  0.00         A
ATOM   1246  CA  GLN    80      11.590 -20.799  -1.383  1.00  0.00         A
ATOM   1247  HA  GLN    80      11.213 -21.149  -0.436  1.00  0.00         A
ATOM   1248  CB  GLN    80      11.490 -19.273  -1.409  1.00  0.00         A
ATOM   1249  HB1 GLN    80      10.449 -18.996  -1.485  1.00  0.00         A
ATOM   1250  HB2 GLN    80      12.013 -18.906  -2.279  1.00  0.00         A
ATOM   1251  CG  GLN    80      12.077 -18.599  -0.178  1.00  0.00         A
ATOM   1252  HG1 GLN    80      12.003 -17.528  -0.301  1.00  0.00         A
ATOM   1253  HG2 GLN    80      13.117 -18.878  -0.094  1.00  0.00         A
ATOM   1254  CD  GLN    80      11.368 -18.990   1.103  1.00  0.00         A
ATOM   1255  OE1 GLN    80      11.725 -19.974   1.752  1.00  0.00         A
ATOM   1256  NE2 GLN    80      10.364 -18.217   1.483  1.00  0.00         A
ATOM   1257 HE21 GLN    80      10.139 -17.443   0.925  1.00  0.00         A
ATOM   1258 HE22 GLN    80       9.884 -18.448   2.310  1.00  0.00         A
ATOM   1259  C   GLN    80      10.724 -21.390  -2.493  1.00  0.00         A
ATOM   1260  O   GLN    80       9.515 -21.557  -2.317  1.00  0.00         A
ATOM   1261  N   GLU    81      11.330 -21.682  -3.637  1.00  0.00         A
ATOM   1262  HN  GLU    81      12.271 -21.443  -3.756  1.00  0.00         A
ATOM   1263  CA  GLU    81      10.613 -22.333  -4.724  1.00  0.00         A
ATOM   1264  HA  GLU    81       9.709 -21.779  -4.903  1.00  0.00         A
ATOM   1265  CB  GLU    81      11.445 -22.329  -5.999  1.00  0.00         A
ATOM   1266  HB1 GLU    81      11.405 -23.313  -6.431  1.00  0.00         A
ATOM   1267  HB2 GLU    81      12.469 -22.094  -5.751  1.00  0.00         A
ATOM   1268  CG  GLU    81      10.961 -21.335  -7.044  1.00  0.00         A
ATOM   1269  HG1 GLU    81      10.010 -21.674  -7.422  1.00  0.00         A
ATOM   1270  HG2 GLU    81      11.676 -21.305  -7.852  1.00  0.00         A
ATOM   1271  CD  GLU    81      10.789 -19.929  -6.506  1.00  0.00         A
ATOM   1272  OE1 GLU    81      11.787 -19.181  -6.453  1.00  0.00         A
ATOM   1273  OE2 GLU    81       9.648 -19.562  -6.154  1.00  0.00         A
ATOM   1274  C   GLU    81      10.239 -23.760  -4.345  1.00  0.00         A
ATOM   1275  O   GLU    81       9.206 -24.271  -4.775  1.00  0.00         A
ATOM   1276  N   ARG    82      11.098 -24.390  -3.537  1.00  0.00         A
ATOM   1277  HN  ARG    82      11.916 -23.918  -3.273  1.00  0.00         A
ATOM   1278  CA  ARG    82      10.876 -25.742  -3.003  1.00  0.00         A
ATOM   1279  HA  ARG    82      11.660 -25.921  -2.281  1.00  0.00         A
ATOM   1280  CB  ARG    82       9.531 -25.831  -2.272  1.00  0.00         A
ATOM   1281  HB1 ARG    82       9.371 -26.851  -1.956  1.00  0.00         A
ATOM   1282  HB2 ARG    82       8.743 -25.544  -2.953  1.00  0.00         A
ATOM   1283  CG  ARG    82       9.456 -24.933  -1.044  1.00  0.00         A
ATOM   1284  HG1 ARG    82       9.532 -23.902  -1.361  1.00  0.00         A
ATOM   1285  HG2 ARG    82      10.279 -25.169  -0.388  1.00  0.00         A
ATOM   1286  CD  ARG    82       8.154 -25.120  -0.284  1.00  0.00         A
ATOM   1287  HD1 ARG    82       8.199 -24.541   0.628  1.00  0.00         A
ATOM   1288  HD2 ARG    82       8.045 -26.165  -0.039  1.00  0.00         A
ATOM   1289  NE  ARG    82       6.990 -24.695  -1.058  1.00  0.00         A
ATOM   1290  HE  ARG    82       7.139 -24.028  -1.769  1.00  0.00         A
ATOM   1291  CZ  ARG    82       5.755 -25.150  -0.858  1.00  0.00         A
ATOM   1292  NH1 ARG    82       5.516 -26.038   0.103  1.00  0.00         A
ATOM   1293 HH11 ARG    82       6.264 -26.365   0.686  1.00  0.00         A
ATOM   1294 HH12 ARG    82       4.589 -26.392   0.241  1.00  0.00         A
ATOM   1295  NH2 ARG    82       4.756 -24.714  -1.615  1.00  0.00         A
ATOM   1296 HH21 ARG    82       4.928 -24.039  -2.339  1.00  0.00         A
ATOM   1297 HH22 ARG    82       3.822 -25.062  -1.470  1.00  0.00         A
ATOM   1298  C   ARG    82      10.984 -26.828  -4.080  1.00  0.00         A
ATOM   1299  O   ARG    82      11.394 -27.952  -3.788  1.00  0.00         A
ATOM   1300  N   THR    83      10.632 -26.488  -5.314  1.00  0.00         A
ATOM   1301  HN  THR    83      10.280 -25.585  -5.474  1.00  0.00         A
ATOM   1302  CA  THR    83      10.715 -27.414  -6.438  1.00  0.00         A
ATOM   1303  HA  THR    83      10.077 -28.258  -6.230  1.00  0.00         A
ATOM   1304  CB  THR    83      10.224 -26.735  -7.729  1.00  0.00         A
ATOM   1305  HB  THR    83      11.021 -26.124  -8.125  1.00  0.00         A
ATOM   1306  OG1 THR    83       9.093 -25.903  -7.435  1.00  0.00         A
ATOM   1307  HG1 THR    83       8.374 -26.451  -7.096  1.00  0.00         A
ATOM   1308  CG2 THR    83       9.835 -27.769  -8.774  1.00  0.00         A
ATOM   1309 HG21 THR    83      10.694 -28.378  -9.015  1.00  0.00         A
ATOM   1310 HG22 THR    83       9.487 -27.269  -9.664  1.00  0.00         A
ATOM   1311 HG23 THR    83       9.047 -28.396  -8.384  1.00  0.00         A
ATOM   1312  C   THR    83      12.148 -27.903  -6.642  1.00  0.00         A
ATOM   1313  O   THR    83      12.377 -29.044  -7.038  1.00  0.00         A
ATOM   1314  N   ARG    84      13.101 -27.030  -6.341  1.00  0.00         A
ATOM   1315  HN  ARG    84      12.840 -26.140  -6.027  1.00  0.00         A
ATOM   1316  CA  ARG    84      14.523 -27.335  -6.476  1.00  0.00         A
ATOM   1317  HA  ARG    84      14.709 -27.623  -7.499  1.00  0.00         A
ATOM   1318  CB  ARG    84      15.335 -26.081  -6.154  1.00  0.00         A
ATOM   1319  HB1 ARG    84      15.183 -25.828  -5.115  1.00  0.00         A
ATOM   1320  HB2 ARG    84      14.973 -25.270  -6.765  1.00  0.00         A
ATOM   1321  CG  ARG    84      16.827 -26.219  -6.393  1.00  0.00         A
ATOM   1322  HG1 ARG    84      16.998 -26.424  -7.439  1.00  0.00         A
ATOM   1323  HG2 ARG    84      17.206 -27.033  -5.794  1.00  0.00         A
ATOM   1324  CD  ARG    84      17.552 -24.941  -6.012  1.00  0.00         A
ATOM   1325  HD1 ARG    84      17.365 -24.735  -4.969  1.00  0.00         A
ATOM   1326  HD2 ARG    84      17.163 -24.132  -6.611  1.00  0.00         A
ATOM   1327  NE  ARG    84      18.993 -25.034  -6.227  1.00  0.00         A
ATOM   1328  HE  ARG    84      19.302 -25.587  -6.979  1.00  0.00         A
ATOM   1329  CZ  ARG    84      19.894 -24.404  -5.478  1.00  0.00         A
ATOM   1330  NH1 ARG    84      19.502 -23.671  -4.442  1.00  0.00         A
ATOM   1331 HH11 ARG    84      18.529 -23.593  -4.222  1.00  0.00         A
ATOM   1332 HH12 ARG    84      20.176 -23.187  -3.876  1.00  0.00         A
ATOM   1333  NH2 ARG    84      21.186 -24.518  -5.755  1.00  0.00         A
ATOM   1334 HH21 ARG    84      21.488 -25.081  -6.529  1.00  0.00         A
ATOM   1335 HH22 ARG    84      21.868 -24.035  -5.198  1.00  0.00         A
ATOM   1336  C   ARG    84      14.932 -28.481  -5.553  1.00  0.00         A
ATOM   1337  O   ARG    84      15.927 -29.164  -5.791  1.00  0.00         A
ATOM   1338  N   ALA    85      14.153 -28.690  -4.504  1.00  0.00         A
ATOM   1339  HN  ALA    85      13.358 -28.130  -4.378  1.00  0.00         A
ATOM   1340  CA  ALA    85      14.441 -29.736  -3.539  1.00  0.00         A
ATOM   1341  HA  ALA    85      15.488 -29.964  -3.593  1.00  0.00         A
ATOM   1342  CB  ALA    85      14.145 -29.246  -2.143  1.00  0.00         A
ATOM   1343  HB1 ALA    85      14.774 -28.398  -1.917  1.00  0.00         A
ATOM   1344  HB2 ALA    85      14.338 -30.038  -1.436  1.00  0.00         A
ATOM   1345  HB3 ALA    85      13.110 -28.951  -2.081  1.00  0.00         A
ATOM   1346  C   ALA    85      13.646 -30.996  -3.840  1.00  0.00         A
ATOM   1347  O   ALA    85      13.903 -32.052  -3.259  1.00  0.00         A
ATOM   1348  N   LYS    86      12.685 -30.866  -4.753  1.00  0.00         A
ATOM   1349  HN  LYS    86      12.563 -29.992  -5.179  1.00  0.00         A
ATOM   1350  CA  LYS    86      11.808 -31.966  -5.160  1.00  0.00         A
ATOM   1351  HA  LYS    86      11.200 -31.608  -5.978  1.00  0.00         A
ATOM   1352  CB  LYS    86      12.635 -33.172  -5.651  1.00  0.00         A
ATOM   1353  HB1 LYS    86      12.966 -33.733  -4.790  1.00  0.00         A
ATOM   1354  HB2 LYS    86      13.501 -32.802  -6.177  1.00  0.00         A
ATOM   1355  CG  LYS    86      11.889 -34.129  -6.584  1.00  0.00         A
ATOM   1356  HG1 LYS    86      12.575 -34.897  -6.912  1.00  0.00         A
ATOM   1357  HG2 LYS    86      11.536 -33.575  -7.440  1.00  0.00         A
ATOM   1358  CD  LYS    86      10.697 -34.790  -5.907  1.00  0.00         A
ATOM   1359  HD1 LYS    86       9.998 -34.023  -5.607  1.00  0.00         A
ATOM   1360  HD2 LYS    86      11.042 -35.324  -5.034  1.00  0.00         A
ATOM   1361  CE  LYS    86       9.991 -35.767  -6.831  1.00  0.00         A
ATOM   1362  HE1 LYS    86       9.806 -35.278  -7.775  1.00  0.00         A
ATOM   1363  HE2 LYS    86       9.051 -36.051  -6.383  1.00  0.00         A
ATOM   1364  NZ  LYS    86      10.799 -36.989  -7.069  1.00  0.00         A
ATOM   1365  HZ1 LYS    86      11.712 -36.741  -7.499  1.00  0.00         A
ATOM   1366  HZ2 LYS    86      10.293 -37.635  -7.705  1.00  0.00         A
ATOM   1367  HZ3 LYS    86      10.978 -37.480  -6.168  1.00  0.00         A
ATOM   1368  C   LYS    86      10.879 -32.374  -4.012  1.00  0.00         A
ATOM   1369  O   LYS    86       9.690 -32.059  -4.024  1.00  0.00         A
ATOM   1370  N   LYS    87      11.437 -33.040  -3.009  1.00  0.00         A
ATOM   1371  HN  LYS    87      12.415 -33.140  -2.991  1.00  0.00         A
ATOM   1372  CA  LYS    87      10.646 -33.606  -1.922  1.00  0.00         A
ATOM   1373  HA  LYS    87       9.730 -33.985  -2.344  1.00  0.00         A
ATOM   1374  CB  LYS    87      11.396 -34.761  -1.262  1.00  0.00         A
ATOM   1375  HB1 LYS    87      10.825 -35.110  -0.418  1.00  0.00         A
ATOM   1376  HB2 LYS    87      12.348 -34.398  -0.914  1.00  0.00         A
ATOM   1377  CG  LYS    87      11.648 -35.941  -2.183  1.00  0.00         A
ATOM   1378  HG1 LYS    87      12.277 -35.620  -2.997  1.00  0.00         A
ATOM   1379  HG2 LYS    87      10.704 -36.293  -2.570  1.00  0.00         A
ATOM   1380  CD  LYS    87      12.334 -37.076  -1.443  1.00  0.00         A
ATOM   1381  HD1 LYS    87      11.727 -37.359  -0.596  1.00  0.00         A
ATOM   1382  HD2 LYS    87      13.298 -36.736  -1.102  1.00  0.00         A
ATOM   1383  CE  LYS    87      12.536 -38.287  -2.332  1.00  0.00         A
ATOM   1384  HE1 LYS    87      13.204 -38.013  -3.132  1.00  0.00         A
ATOM   1385  HE2 LYS    87      11.583 -38.585  -2.742  1.00  0.00         A
ATOM   1386  NZ  LYS    87      13.122 -39.429  -1.585  1.00  0.00         A
ATOM   1387  HZ1 LYS    87      14.051 -39.168  -1.201  1.00  0.00         A
ATOM   1388  HZ2 LYS    87      13.240 -40.248  -2.215  1.00  0.00         A
ATOM   1389  HZ3 LYS    87      12.497 -39.701  -0.798  1.00  0.00         A
ATOM   1390  C   LYS    87      10.303 -32.559  -0.871  1.00  0.00         A
ATOM   1391  O   LYS    87       9.729 -32.879   0.171  1.00  0.00         A
ATOM   1392  N   GLN    88      10.650 -31.309  -1.143  1.00  0.00         A
ATOM   1393  HN  GLN    88      11.098 -31.110  -1.990  1.00  0.00         A
ATOM   1394  CA  GLN    88      10.379 -30.235  -0.203  1.00  0.00         A
ATOM   1395  HA  GLN    88      10.445 -30.653   0.785  1.00  0.00         A
ATOM   1396  CB  GLN    88      11.422 -29.115  -0.341  1.00  0.00         A
ATOM   1397  HB1 GLN    88      11.318 -28.661  -1.317  1.00  0.00         A
ATOM   1398  HB2 GLN    88      12.411 -29.547  -0.265  1.00  0.00         A
ATOM   1399  CG  GLN    88      11.292 -28.022   0.712  1.00  0.00         A
ATOM   1400  HG1 GLN    88      11.264 -28.487   1.687  1.00  0.00         A
ATOM   1401  HG2 GLN    88      10.366 -27.492   0.546  1.00  0.00         A
ATOM   1402  CD  GLN    88      12.429 -27.014   0.689  1.00  0.00         A
ATOM   1403  OE1 GLN    88      12.228 -25.837   0.972  1.00  0.00         A
ATOM   1404  NE2 GLN    88      13.636 -27.467   0.390  1.00  0.00         A
ATOM   1405 HE21 GLN    88      13.740 -28.424   0.200  1.00  0.00         A
ATOM   1406 HE22 GLN    88      14.379 -26.829   0.381  1.00  0.00         A
ATOM   1407  C   GLN    88       8.963 -29.702  -0.398  1.00  0.00         A
ATOM   1408  O   GLN    88       8.466 -28.905   0.398  1.00  0.00         A
ATOM   1409  N   GLU    89       8.303 -30.164  -1.446  1.00  0.00         A
ATOM   1410  HN  GLU    89       8.743 -30.781  -2.055  1.00  0.00         A
ATOM   1411  CA  GLU    89       6.930 -29.785  -1.692  1.00  0.00         A
ATOM   1412  HA  GLU    89       6.559 -29.297  -0.802  1.00  0.00         A
ATOM   1413  CB  GLU    89       6.817 -28.823  -2.866  1.00  0.00         A
ATOM   1414  HB1 GLU    89       6.707 -29.394  -3.775  1.00  0.00         A
ATOM   1415  HB2 GLU    89       7.723 -28.237  -2.926  1.00  0.00         A
ATOM   1416  CG  GLU    89       5.636 -27.867  -2.758  1.00  0.00         A
ATOM   1417  HG1 GLU    89       5.469 -27.437  -3.730  1.00  0.00         A
ATOM   1418  HG2 GLU    89       5.889 -27.082  -2.061  1.00  0.00         A
ATOM   1419  CD  GLU    89       4.345 -28.527  -2.290  1.00  0.00         A
ATOM   1420  OE1 GLU    89       3.544 -28.961  -3.147  1.00  0.00         A
ATOM   1421  OE2 GLU    89       4.128 -28.621  -1.056  1.00  0.00         A
ATOM   1422  C   GLU    89       6.082 -31.015  -1.962  1.00  0.00         A
ATOM   1423  O   GLU    89       6.161 -31.634  -3.024  1.00  0.00         A
ATOM   1424  N   LYS    90       5.301 -31.363  -0.970  1.00  0.00         A
ATOM   1425  HN  LYS    90       5.425 -30.921  -0.107  1.00  0.00         A
ATOM   1426  CA  LYS    90       4.275 -32.378  -1.091  1.00  0.00         A
ATOM   1427  HA  LYS    90       3.809 -32.283  -2.060  1.00  0.00         A
ATOM   1428  CB  LYS    90       4.881 -33.776  -0.939  1.00  0.00         A
ATOM   1429  HB1 LYS    90       5.593 -33.936  -1.734  1.00  0.00         A
ATOM   1430  HB2 LYS    90       4.093 -34.510  -1.019  1.00  0.00         A
ATOM   1431  CG  LYS    90       5.592 -33.979   0.386  1.00  0.00         A
ATOM   1432  HG1 LYS    90       4.887 -33.816   1.189  1.00  0.00         A
ATOM   1433  HG2 LYS    90       6.397 -33.264   0.464  1.00  0.00         A
ATOM   1434  CD  LYS    90       6.167 -35.375   0.510  1.00  0.00         A
ATOM   1435  HD1 LYS    90       6.953 -35.498  -0.221  1.00  0.00         A
ATOM   1436  HD2 LYS    90       5.385 -36.097   0.329  1.00  0.00         A
ATOM   1437  CE  LYS    90       6.740 -35.604   1.896  1.00  0.00         A
ATOM   1438  HE1 LYS    90       7.465 -34.831   2.102  1.00  0.00         A
ATOM   1439  HE2 LYS    90       7.226 -36.566   1.917  1.00  0.00         A
ATOM   1440  NZ  LYS    90       5.688 -35.571   2.946  1.00  0.00         A
ATOM   1441  HZ1 LYS    90       5.153 -34.673   2.901  1.00  0.00         A
ATOM   1442  HZ2 LYS    90       6.120 -35.654   3.888  1.00  0.00         A
ATOM   1443  HZ3 LYS    90       5.028 -36.360   2.813  1.00  0.00         A
ATOM   1444  C   LYS    90       3.243 -32.127  -0.006  1.00  0.00         A
ATOM   1445  O   LYS    90       2.437 -32.995   0.332  1.00  0.00         A
ATOM   1446  N   GLU    91       3.265 -30.903   0.515  1.00  0.00         A
ATOM   1447  HN  GLU    91       3.754 -30.189   0.042  1.00  0.00         A
ATOM   1448  CA  GLU    91       2.550 -30.581   1.739  1.00  0.00         A
ATOM   1449  HA  GLU    91       2.018 -31.455   2.049  1.00  0.00         A
ATOM   1450  CB  GLU    91       3.547 -30.191   2.832  1.00  0.00         A
ATOM   1451  HB1 GLU    91       3.008 -30.043   3.756  1.00  0.00         A
ATOM   1452  HB2 GLU    91       4.022 -29.263   2.552  1.00  0.00         A
ATOM   1453  CG  GLU    91       4.636 -31.228   3.077  1.00  0.00         A
ATOM   1454  HG1 GLU    91       5.383 -30.793   3.720  1.00  0.00         A
ATOM   1455  HG2 GLU    91       5.085 -31.486   2.131  1.00  0.00         A
ATOM   1456  CD  GLU    91       4.119 -32.497   3.726  1.00  0.00         A
ATOM   1457  OE1 GLU    91       3.933 -32.498   4.958  1.00  0.00         A
ATOM   1458  OE2 GLU    91       3.918 -33.505   3.016  1.00  0.00         A
ATOM   1459  C   GLU    91       1.556 -29.448   1.527  1.00  0.00         A
ATOM   1460  O   GLU    91       0.484 -29.427   2.132  1.00  0.00         A
ATOM   1461  N   SER    92       1.916 -28.508   0.673  1.00  0.00         A
ATOM   1462  HN  SER    92       2.752 -28.620   0.168  1.00  0.00         A
ATOM   1463  CA  SER    92       1.090 -27.329   0.439  1.00  0.00         A
ATOM   1464  HA  SER    92       0.064 -27.638   0.463  1.00  0.00         A
ATOM   1465  CB  SER    92       1.307 -26.293   1.537  1.00  0.00         A
ATOM   1466  HB1 SER    92       0.754 -25.397   1.299  1.00  0.00         A
ATOM   1467  HB2 SER    92       2.351 -26.064   1.595  1.00  0.00         A
ATOM   1468  OG  SER    92       0.878 -26.776   2.800  1.00  0.00         A
ATOM   1469  HG  SER    92       0.568 -27.687   2.705  1.00  0.00         A
ATOM   1470  C   SER    92       1.382 -26.703  -0.920  1.00  0.00         A
ATOM   1471  O   SER    92       2.373 -25.989  -1.089  1.00  0.00         A
ATOM   1472  N   GLY    93       0.513 -26.971  -1.880  1.00  0.00         A
ATOM   1473  HN  GLY    93      -0.238 -27.576  -1.695  1.00  0.00         A
ATOM   1474  CA  GLY    93       0.649 -26.378  -3.192  1.00  0.00         A
ATOM   1475  HA1 GLY    93       0.576 -27.152  -3.941  1.00  0.00         A
ATOM   1476  HA2 GLY    93       1.618 -25.904  -3.265  1.00  0.00         A
ATOM   1477  C   GLY    93      -0.427 -25.345  -3.444  1.00  0.00         A
ATOM   1478  O   GLY    93      -1.098 -25.367  -4.475  1.00  0.00         A
ATOM   1479  N   ARG    94      -0.598 -24.443  -2.490  1.00  0.00         A
ATOM   1480  HN  ARG    94       0.008 -24.443  -1.719  1.00  0.00         A
ATOM   1481  CA  ARG    94      -1.649 -23.442  -2.562  1.00  0.00         A
ATOM   1482  HA  ARG    94      -2.271 -23.673  -3.413  1.00  0.00         A
ATOM   1483  CB  ARG    94      -2.502 -23.489  -1.292  1.00  0.00         A
ATOM   1484  HB1 ARG    94      -1.871 -23.264  -0.444  1.00  0.00         A
ATOM   1485  HB2 ARG    94      -2.898 -24.486  -1.177  1.00  0.00         A
ATOM   1486  CG  ARG    94      -3.667 -22.512  -1.289  1.00  0.00         A
ATOM   1487  HG1 ARG    94      -4.329 -22.754  -2.107  1.00  0.00         A
ATOM   1488  HG2 ARG    94      -3.286 -21.509  -1.414  1.00  0.00         A
ATOM   1489  CD  ARG    94      -4.443 -22.586   0.016  1.00  0.00         A
ATOM   1490  HD1 ARG    94      -5.247 -21.865  -0.016  1.00  0.00         A
ATOM   1491  HD2 ARG    94      -3.777 -22.346   0.830  1.00  0.00         A
ATOM   1492  NE  ARG    94      -5.008 -23.916   0.243  1.00  0.00         A
ATOM   1493  HE  ARG    94      -5.169 -24.478  -0.549  1.00  0.00         A
ATOM   1494  CZ  ARG    94      -5.319 -24.402   1.445  1.00  0.00         A
ATOM   1495  NH1 ARG    94      -5.099 -23.683   2.539  1.00  0.00         A
ATOM   1496 HH11 ARG    94      -4.696 -22.767   2.472  1.00  0.00         A
ATOM   1497 HH12 ARG    94      -5.340 -24.056   3.441  1.00  0.00         A
ATOM   1498  NH2 ARG    94      -5.843 -25.617   1.549  1.00  0.00         A
ATOM   1499 HH21 ARG    94      -6.005 -26.169   0.727  1.00  0.00         A
ATOM   1500 HH22 ARG    94      -6.083 -25.988   2.452  1.00  0.00         A
ATOM   1501  C   ARG    94      -1.054 -22.052  -2.750  1.00  0.00         A
ATOM   1502  O   ARG    94      -0.571 -21.444  -1.792  1.00  0.00         A
ATOM   1503  N   GLN    95      -1.093 -21.574  -3.991  1.00  0.00         A
ATOM   1504  HN  GLN    95      -1.483 -22.136  -4.695  1.00  0.00         A
ATOM   1505  CA  GLN    95      -0.581 -20.254  -4.366  1.00  0.00         A
ATOM   1506  HA  GLN    95      -0.818 -20.105  -5.408  1.00  0.00         A
ATOM   1507  CB  GLN    95      -1.241 -19.134  -3.558  1.00  0.00         A
ATOM   1508  HB1 GLN    95      -0.811 -18.193  -3.871  1.00  0.00         A
ATOM   1509  HB2 GLN    95      -1.029 -19.285  -2.514  1.00  0.00         A
ATOM   1510  CG  GLN    95      -2.743 -19.043  -3.723  1.00  0.00         A
ATOM   1511  HG1 GLN    95      -3.189 -19.961  -3.368  1.00  0.00         A
ATOM   1512  HG2 GLN    95      -2.967 -18.916  -4.766  1.00  0.00         A
ATOM   1513  CD  GLN    95      -3.341 -17.882  -2.950  1.00  0.00         A
ATOM   1514  OE1 GLN    95      -2.828 -17.480  -1.903  1.00  0.00         A
ATOM   1515  NE2 GLN    95      -4.426 -17.329  -3.464  1.00  0.00         A
ATOM   1516 HE21 GLN    95      -4.777 -17.698  -4.305  1.00  0.00         A
ATOM   1517 HE22 GLN    95      -4.837 -16.579  -2.985  1.00  0.00         A
ATOM   1518  C   GLN    95       0.933 -20.158  -4.200  1.00  0.00         A
ATOM   1519  O   GLN    95       1.464 -20.309  -3.099  1.00  0.00         A
ATOM   1520  N   PRO    96       1.649 -19.896  -5.296  1.00  0.00         A
ATOM   1521  CA  PRO    96       3.078 -19.615  -5.248  1.00  0.00         A
ATOM   1522  HA  PRO    96       3.619 -20.386  -4.716  1.00  0.00         A
ATOM   1523  CB  PRO    96       3.513 -19.583  -6.715  1.00  0.00         A
ATOM   1524  HB1 PRO    96       4.378 -20.213  -6.843  1.00  0.00         A
ATOM   1525  HB2 PRO    96       3.761 -18.569  -6.992  1.00  0.00         A
ATOM   1526  CG  PRO    96       2.348 -20.091  -7.501  1.00  0.00         A
ATOM   1527  HG1 PRO    96       2.468 -21.148  -7.689  1.00  0.00         A
ATOM   1528  HG2 PRO    96       2.273 -19.552  -8.432  1.00  0.00         A
ATOM   1529  CD  PRO    96       1.125 -19.850  -6.663  1.00  0.00         A
ATOM   1530  HD1 PRO    96       0.400 -20.633  -6.825  1.00  0.00         A
ATOM   1531  HD2 PRO    96       0.696 -18.882  -6.878  1.00  0.00         A
ATOM   1532  C   PRO    96       3.333 -18.264  -4.595  1.00  0.00         A
ATOM   1533  O   PRO    96       3.167 -17.216  -5.222  1.00  0.00         A
ATOM   1534  N   LYS    97       3.713 -18.290  -3.334  1.00  0.00         A
ATOM   1535  HN  LYS    97       3.899 -19.157  -2.910  1.00  0.00         A
ATOM   1536  CA  LYS    97       3.880 -17.069  -2.565  1.00  0.00         A
ATOM   1537  HA  LYS    97       4.209 -16.293  -3.240  1.00  0.00         A
ATOM   1538  CB  LYS    97       2.542 -16.657  -1.940  1.00  0.00         A
ATOM   1539  HB1 LYS    97       2.158 -17.491  -1.376  1.00  0.00         A
ATOM   1540  HB2 LYS    97       1.848 -16.421  -2.731  1.00  0.00         A
ATOM   1541  CG  LYS    97       2.628 -15.455  -1.010  1.00  0.00         A
ATOM   1542  HG1 LYS    97       3.092 -14.638  -1.544  1.00  0.00         A
ATOM   1543  HG2 LYS    97       3.237 -15.717  -0.159  1.00  0.00         A
ATOM   1544  CD  LYS    97       1.256 -15.002  -0.510  1.00  0.00         A
ATOM   1545  HD1 LYS    97       0.654 -14.725  -1.362  1.00  0.00         A
ATOM   1546  HD2 LYS    97       1.390 -14.141   0.125  1.00  0.00         A
ATOM   1547  CE  LYS    97       0.521 -16.082   0.286  1.00  0.00         A
ATOM   1548  HE1 LYS    97      -0.212 -15.603   0.920  1.00  0.00         A
ATOM   1549  HE2 LYS    97       1.237 -16.603   0.903  1.00  0.00         A
ATOM   1550  NZ  LYS    97      -0.172 -17.075  -0.586  1.00  0.00         A
ATOM   1551  HZ1 LYS    97       0.523 -17.619  -1.132  1.00  0.00         A
ATOM   1552  HZ2 LYS    97      -0.811 -16.589  -1.250  1.00  0.00         A
ATOM   1553  HZ3 LYS    97      -0.731 -17.733  -0.004  1.00  0.00         A
ATOM   1554  C   LYS    97       4.935 -17.260  -1.491  1.00  0.00         A
ATOM   1555  O   LYS    97       4.689 -17.900  -0.468  1.00  0.00         A
ATOM   1556  N   ALA    98       6.114 -16.724  -1.742  1.00  0.00         A
ATOM   1557  HN  ALA    98       6.255 -16.248  -2.590  1.00  0.00         A
ATOM   1558  CA  ALA    98       7.211 -16.827  -0.801  1.00  0.00         A
ATOM   1559  HA  ALA    98       6.848 -17.331   0.082  1.00  0.00         A
ATOM   1560  CB  ALA    98       8.332 -17.658  -1.393  1.00  0.00         A
ATOM   1561  HB1 ALA    98       7.950 -18.626  -1.681  1.00  0.00         A
ATOM   1562  HB2 ALA    98       9.110 -17.781  -0.655  1.00  0.00         A
ATOM   1563  HB3 ALA    98       8.732 -17.156  -2.262  1.00  0.00         A
ATOM   1564  C   ALA    98       7.721 -15.448  -0.408  1.00  0.00         A
ATOM   1565  O   ALA    98       7.946 -14.592  -1.265  1.00  0.00         A
ATOM   1566  N   PRO    99       7.879 -15.220   0.905  1.00  0.00         A
ATOM   1567  CA  PRO    99       8.405 -13.965   1.454  1.00  0.00         A
ATOM   1568  HA  PRO    99       7.709 -13.157   1.319  1.00  0.00         A
ATOM   1569  CB  PRO    99       8.544 -14.262   2.944  1.00  0.00         A
ATOM   1570  HB1 PRO    99       8.335 -13.372   3.517  1.00  0.00         A
ATOM   1571  HB2 PRO    99       9.541 -14.611   3.157  1.00  0.00         A
ATOM   1572  CG  PRO    99       7.544 -15.319   3.202  1.00  0.00         A
ATOM   1573  HG1 PRO    99       6.572 -14.881   3.372  1.00  0.00         A
ATOM   1574  HG2 PRO    99       7.854 -15.893   4.047  1.00  0.00         A
ATOM   1575  CD  PRO    99       7.529 -16.172   1.971  1.00  0.00         A
ATOM   1576  HD1 PRO    99       6.547 -16.588   1.809  1.00  0.00         A
ATOM   1577  HD2 PRO    99       8.268 -16.957   2.046  1.00  0.00         A
ATOM   1578  C   PRO    99       9.760 -13.582   0.867  1.00  0.00         A
ATOM   1579  O   PRO    99      10.724 -14.351   0.944  1.00  0.00         A
ATOM   1580  N   ALA   100       9.825 -12.396   0.281  1.00  0.00         A
ATOM   1581  HN  ALA   100       9.022 -11.836   0.243  1.00  0.00         A
ATOM   1582  CA  ALA   100      11.059 -11.898  -0.301  1.00  0.00         A
ATOM   1583  HA  ALA   100      11.864 -12.528   0.039  1.00  0.00         A
ATOM   1584  CB  ALA   100      11.001 -11.977  -1.819  1.00  0.00         A
ATOM   1585  HB1 ALA   100      11.939 -11.633  -2.231  1.00  0.00         A
ATOM   1586  HB2 ALA   100      10.198 -11.354  -2.183  1.00  0.00         A
ATOM   1587  HB3 ALA   100      10.829 -13.000  -2.121  1.00  0.00         A
ATOM   1588  C   ALA   100      11.315 -10.464   0.148  1.00  0.00         A
ATOM   1589  O   ALA   100      10.415  -9.626   0.092  1.00  0.00         A
ATOM   1590  N   PRO   101      12.531 -10.169   0.631  1.00  0.00         A
ATOM   1591  CA  PRO   101      12.913  -8.821   1.061  1.00  0.00         A
ATOM   1592  HA  PRO   101      12.192  -8.405   1.741  1.00  0.00         A
ATOM   1593  CB  PRO   101      14.248  -9.028   1.790  1.00  0.00         A
ATOM   1594  HB1 PRO   101      14.225  -8.514   2.738  1.00  0.00         A
ATOM   1595  HB2 PRO   101      15.053  -8.639   1.184  1.00  0.00         A
ATOM   1596  CG  PRO   101      14.370 -10.500   1.974  1.00  0.00         A
ATOM   1597  HG1 PRO   101      13.925 -10.794   2.912  1.00  0.00         A
ATOM   1598  HG2 PRO   101      15.406 -10.784   1.945  1.00  0.00         A
ATOM   1599  CD  PRO   101      13.630 -11.117   0.829  1.00  0.00         A
ATOM   1600  HD1 PRO   101      13.261 -12.092   1.098  1.00  0.00         A
ATOM   1601  HD2 PRO   101      14.260 -11.173  -0.047  1.00  0.00         A
ATOM   1602  C   PRO   101      13.089  -7.866  -0.109  1.00  0.00         A
ATOM   1603  O   PRO   101      14.211  -7.563  -0.523  1.00  0.00         A
ATOM   1604  N   GLY   102      11.974  -7.406  -0.643  1.00  0.00         A
ATOM   1605  HN  GLY   102      11.111  -7.751  -0.323  1.00  0.00         A
ATOM   1606  CA  GLY   102      12.010  -6.416  -1.689  1.00  0.00         A
ATOM   1607  HA1 GLY   102      12.904  -6.558  -2.279  1.00  0.00         A
ATOM   1608  HA2 GLY   102      12.042  -5.445  -1.227  1.00  0.00         A
ATOM   1609  C   GLY   102      10.802  -6.487  -2.595  1.00  0.00         A
ATOM   1610  O   GLY   102      10.919  -6.354  -3.816  1.00  0.00         A
ATOM   1611  N   VAL   103       9.642  -6.697  -1.996  1.00  0.00         A
ATOM   1612  HN  VAL   103       9.617  -6.791  -1.022  1.00  0.00         A
ATOM   1613  CA  VAL   103       8.397  -6.775  -2.734  1.00  0.00         A
ATOM   1614  HA  VAL   103       8.627  -6.713  -3.776  1.00  0.00         A
ATOM   1615  CB  VAL   103       7.678  -8.109  -2.482  1.00  0.00         A
ATOM   1616  HB  VAL   103       6.683  -8.038  -2.884  1.00  0.00         A
ATOM   1617  CG1 VAL   103       8.400  -9.255  -3.175  1.00  0.00         A
ATOM   1618 HG11 VAL   103       7.909 -10.187  -2.936  1.00  0.00         A
ATOM   1619 HG12 VAL   103       9.426  -9.292  -2.839  1.00  0.00         A
ATOM   1620 HG13 VAL   103       8.377  -9.102  -4.244  1.00  0.00         A
ATOM   1621  CG2 VAL   103       7.574  -8.370  -0.999  1.00  0.00         A
ATOM   1622 HG21 VAL   103       8.566  -8.430  -0.583  1.00  0.00         A
ATOM   1623 HG22 VAL   103       7.051  -9.298  -0.830  1.00  0.00         A
ATOM   1624 HG23 VAL   103       7.038  -7.560  -0.533  1.00  0.00         A
ATOM   1625  C   VAL   103       7.477  -5.620  -2.358  1.00  0.00         A
ATOM   1626  O   VAL   103       7.553  -5.087  -1.250  1.00  0.00         A
ATOM   1627  N   LEU   104       6.611  -5.234  -3.281  1.00  0.00         A
ATOM   1628  HN  LEU   104       6.563  -5.723  -4.130  1.00  0.00         A
ATOM   1629  CA  LEU   104       5.711  -4.109  -3.061  1.00  0.00         A
ATOM   1630  HA  LEU   104       6.180  -3.449  -2.346  1.00  0.00         A
ATOM   1631  CB  LEU   104       5.468  -3.338  -4.366  1.00  0.00         A
ATOM   1632  HB1 LEU   104       4.603  -2.707  -4.226  1.00  0.00         A
ATOM   1633  HB2 LEU   104       5.243  -4.054  -5.141  1.00  0.00         A
ATOM   1634  CG  LEU   104       6.628  -2.456  -4.853  1.00  0.00         A
ATOM   1635  HG  LEU   104       6.958  -1.830  -4.039  1.00  0.00         A
ATOM   1636  CD1 LEU   104       7.814  -3.296  -5.303  1.00  0.00         A
ATOM   1637 HD11 LEU   104       8.164  -3.898  -4.477  1.00  0.00         A
ATOM   1638 HD12 LEU   104       8.610  -2.647  -5.639  1.00  0.00         A
ATOM   1639 HD13 LEU   104       7.510  -3.941  -6.114  1.00  0.00         A
ATOM   1640  CD2 LEU   104       6.161  -1.549  -5.981  1.00  0.00         A
ATOM   1641 HD21 LEU   104       5.369  -0.909  -5.623  1.00  0.00         A
ATOM   1642 HD22 LEU   104       5.795  -2.151  -6.799  1.00  0.00         A
ATOM   1643 HD23 LEU   104       6.987  -0.943  -6.323  1.00  0.00         A
ATOM   1644  C   LEU   104       4.388  -4.592  -2.480  1.00  0.00         A
ATOM   1645  O   LEU   104       3.332  -4.464  -3.103  1.00  0.00         A
ATOM   1646  N   VAL   105       4.449  -5.156  -1.285  1.00  0.00         A
ATOM   1647  HN  VAL   105       5.314  -5.213  -0.825  1.00  0.00         A
ATOM   1648  CA  VAL   105       3.260  -5.685  -0.637  1.00  0.00         A
ATOM   1649  HA  VAL   105       2.479  -5.748  -1.383  1.00  0.00         A
ATOM   1650  CB  VAL   105       3.500  -7.101  -0.071  1.00  0.00         A
ATOM   1651  HB  VAL   105       4.283  -7.044   0.671  1.00  0.00         A
ATOM   1652  CG1 VAL   105       2.243  -7.635   0.602  1.00  0.00         A
ATOM   1653 HG11 VAL   105       2.441  -8.616   1.008  1.00  0.00         A
ATOM   1654 HG12 VAL   105       1.447  -7.701  -0.125  1.00  0.00         A
ATOM   1655 HG13 VAL   105       1.949  -6.968   1.399  1.00  0.00         A
ATOM   1656  CG2 VAL   105       3.955  -8.044  -1.173  1.00  0.00         A
ATOM   1657 HG21 VAL   105       4.137  -9.024  -0.756  1.00  0.00         A
ATOM   1658 HG22 VAL   105       4.863  -7.667  -1.618  1.00  0.00         A
ATOM   1659 HG23 VAL   105       3.185  -8.112  -1.927  1.00  0.00         A
ATOM   1660  C   VAL   105       2.793  -4.764   0.482  1.00  0.00         A
ATOM   1661  O   VAL   105       3.507  -4.538   1.462  1.00  0.00         A
ATOM   1662  N   MET   106       1.600  -4.219   0.314  1.00  0.00         A
ATOM   1663  HN  MET   106       1.112  -4.384  -0.521  1.00  0.00         A
ATOM   1664  CA  MET   106       0.984  -3.392   1.335  1.00  0.00         A
ATOM   1665  HA  MET   106       1.762  -2.819   1.809  1.00  0.00         A
ATOM   1666  CB  MET   106      -0.043  -2.428   0.716  1.00  0.00         A
ATOM   1667  HB1 MET   106       0.476  -1.759   0.046  1.00  0.00         A
ATOM   1668  HB2 MET   106      -0.488  -1.844   1.509  1.00  0.00         A
ATOM   1669  CG  MET   106      -1.168  -3.103  -0.061  1.00  0.00         A
ATOM   1670  HG1 MET   106      -1.921  -2.363  -0.291  1.00  0.00         A
ATOM   1671  HG2 MET   106      -1.603  -3.871   0.560  1.00  0.00         A
ATOM   1672  SD  MET   106      -0.616  -3.861  -1.607  1.00  0.00         A
ATOM   1673  CE  MET   106      -0.036  -2.425  -2.512  1.00  0.00         A
ATOM   1674  HE1 MET   106      -0.839  -1.708  -2.604  1.00  0.00         A
ATOM   1675  HE2 MET   106       0.290  -2.729  -3.496  1.00  0.00         A
ATOM   1676  HE3 MET   106       0.791  -1.975  -1.983  1.00  0.00         A
ATOM   1677  C   MET   106       0.323  -4.279   2.382  1.00  0.00         A
ATOM   1678  O   MET   106      -0.366  -5.244   2.043  1.00  0.00         A
ATOM   1679  N   PRO   107       0.549  -3.984   3.672  1.00  0.00         A
ATOM   1680  CA  PRO   107      -0.041  -4.754   4.765  1.00  0.00         A
ATOM   1681  HA  PRO   107       0.274  -5.776   4.740  1.00  0.00         A
ATOM   1682  CB  PRO   107       0.495  -4.095   6.031  1.00  0.00         A
ATOM   1683  HB1 PRO   107       0.811  -4.860   6.726  1.00  0.00         A
ATOM   1684  HB2 PRO   107      -0.286  -3.511   6.473  1.00  0.00         A
ATOM   1685  CG  PRO   107       1.646  -3.249   5.598  1.00  0.00         A
ATOM   1686  HG1 PRO   107       2.566  -3.810   5.684  1.00  0.00         A
ATOM   1687  HG2 PRO   107       1.695  -2.359   6.207  1.00  0.00         A
ATOM   1688  CD  PRO   107       1.393  -2.883   4.164  1.00  0.00         A
ATOM   1689  HD1 PRO   107       2.324  -2.838   3.620  1.00  0.00         A
ATOM   1690  HD2 PRO   107       0.871  -1.940   4.102  1.00  0.00         A
ATOM   1691  C   PRO   107      -1.566  -4.690   4.745  1.00  0.00         A
ATOM   1692  O   PRO   107      -2.145  -3.643   4.435  1.00  0.00         A
ATOM   1693  N   PRO   108      -2.235  -5.805   5.080  1.00  0.00         A
ATOM   1694  CA  PRO   108      -3.700  -5.902   5.071  1.00  0.00         A
ATOM   1695  HA  PRO   108      -4.114  -5.522   4.150  1.00  0.00         A
ATOM   1696  CB  PRO   108      -3.970  -7.412   5.172  1.00  0.00         A
ATOM   1697  HB1 PRO   108      -4.622  -7.716   4.365  1.00  0.00         A
ATOM   1698  HB2 PRO   108      -4.440  -7.628   6.118  1.00  0.00         A
ATOM   1699  CG  PRO   108      -2.636  -8.075   5.068  1.00  0.00         A
ATOM   1700  HG1 PRO   108      -2.453  -8.371   4.046  1.00  0.00         A
ATOM   1701  HG2 PRO   108      -2.592  -8.930   5.715  1.00  0.00         A
ATOM   1702  CD  PRO   108      -1.626  -7.067   5.500  1.00  0.00         A
ATOM   1703  HD1 PRO   108      -0.701  -7.246   4.993  1.00  0.00         A
ATOM   1704  HD2 PRO   108      -1.486  -7.091   6.570  1.00  0.00         A
ATOM   1705  C   PRO   108      -4.346  -5.178   6.252  1.00  0.00         A
ATOM   1706  O   PRO   108      -5.158  -5.752   6.980  1.00  0.00         A
ATOM   1707  N   SER   109      -3.989  -3.916   6.432  1.00  0.00         A
ATOM   1708  HN  SER   109      -3.329  -3.519   5.822  1.00  0.00         A
ATOM   1709  CA  SER   109      -4.549  -3.103   7.499  1.00  0.00         A
ATOM   1710  HA  SER   109      -4.645  -3.722   8.378  1.00  0.00         A
ATOM   1711  CB  SER   109      -3.610  -1.927   7.806  1.00  0.00         A
ATOM   1712  HB1 SER   109      -3.614  -1.241   6.972  1.00  0.00         A
ATOM   1713  HB2 SER   109      -2.609  -2.302   7.955  1.00  0.00         A
ATOM   1714  OG  SER   109      -4.009  -1.226   8.976  1.00  0.00         A
ATOM   1715  HG  SER   109      -4.975  -1.237   9.043  1.00  0.00         A
ATOM   1716  C   SER   109      -5.933  -2.601   7.088  1.00  0.00         A
ATOM   1717  O   SER   109      -6.161  -1.400   6.938  1.00  0.00         A
ATOM   1718  N   THR   110      -6.849  -3.534   6.883  1.00  0.00         A
ATOM   1719  HN  THR   110      -6.615  -4.477   7.042  1.00  0.00         A
ATOM   1720  CA  THR   110      -8.189  -3.206   6.432  1.00  0.00         A
ATOM   1721  HA  THR   110      -8.456  -2.242   6.840  1.00  0.00         A
ATOM   1722  CB  THR   110      -8.246  -3.119   4.890  1.00  0.00         A
ATOM   1723  HB  THR   110      -8.068  -4.104   4.483  1.00  0.00         A
ATOM   1724  OG1 THR   110      -7.232  -2.224   4.413  1.00  0.00         A
ATOM   1725  HG1 THR   110      -6.928  -1.672   5.144  1.00  0.00         A
ATOM   1726  CG2 THR   110      -9.611  -2.636   4.418  1.00  0.00         A
ATOM   1727 HG21 THR   110      -9.805  -1.654   4.823  1.00  0.00         A
ATOM   1728 HG22 THR   110     -10.372  -3.323   4.759  1.00  0.00         A
ATOM   1729 HG23 THR   110      -9.624  -2.591   3.339  1.00  0.00         A
ATOM   1730  C   THR   110      -9.189  -4.251   6.918  1.00  0.00         A
ATOM   1731  O   THR   110      -9.139  -5.410   6.506  1.00  0.00         A
ATOM   1732  N   CYS   111     -10.075  -3.844   7.813  1.00  0.00         A
ATOM   1733  HN  CYS   111     -10.020  -2.929   8.161  1.00  0.00         A
ATOM   1734  CA  CYS   111     -11.131  -4.719   8.295  1.00  0.00         A
ATOM   1735  HA  CYS   111     -10.746  -5.727   8.312  1.00  0.00         A
ATOM   1736  CB  CYS   111     -11.544  -4.313   9.711  1.00  0.00         A
ATOM   1737  HB1 CYS   111     -12.361  -4.941  10.035  1.00  0.00         A
ATOM   1738  HB2 CYS   111     -11.868  -3.283   9.703  1.00  0.00         A
ATOM   1739  SG  CYS   111     -10.215  -4.461  10.931  1.00  0.00         A
ATOM   1740  HG  CYS   111      -9.973  -5.755  11.112  1.00  0.00         A
ATOM   1741  C   CYS   111     -12.328  -4.657   7.351  1.00  0.00         A
ATOM   1742  O   CYS   111     -12.704  -3.580   6.883  1.00  0.00         A
ATOM   1743  N   PRO   112     -12.923  -5.819   7.040  1.00  0.00         A
ATOM   1744  CA  PRO   112     -14.069  -5.907   6.131  1.00  0.00         A
ATOM   1745  HA  PRO   112     -13.861  -5.436   5.176  1.00  0.00         A
ATOM   1746  CB  PRO   112     -14.252  -7.412   5.932  1.00  0.00         A
ATOM   1747  HB1 PRO   112     -13.721  -7.727   5.046  1.00  0.00         A
ATOM   1748  HB2 PRO   112     -15.302  -7.638   5.830  1.00  0.00         A
ATOM   1749  CG  PRO   112     -13.674  -8.028   7.157  1.00  0.00         A
ATOM   1750  HG1 PRO   112     -13.321  -9.024   6.937  1.00  0.00         A
ATOM   1751  HG2 PRO   112     -14.417  -8.055   7.941  1.00  0.00         A
ATOM   1752  CD  PRO   112     -12.526  -7.144   7.556  1.00  0.00         A
ATOM   1753  HD1 PRO   112     -11.611  -7.479   7.091  1.00  0.00         A
ATOM   1754  HD2 PRO   112     -12.421  -7.124   8.630  1.00  0.00         A
ATOM   1755  C   PRO   112     -15.326  -5.278   6.718  1.00  0.00         A
ATOM   1756  O   PRO   112     -15.441  -5.142   7.937  1.00  0.00         A
ATOM   1757  N   PRO   113     -16.271  -4.911   5.832  1.00  0.00         A
ATOM   1758  CA  PRO   113     -17.478  -4.158   6.103  1.00  0.00         A
ATOM   1759  HA  PRO   113     -17.384  -3.165   5.703  1.00  0.00         A
ATOM   1760  CB  PRO   113     -18.484  -4.934   5.265  1.00  0.00         A
ATOM   1761  HB1 PRO   113     -19.298  -4.289   4.972  1.00  0.00         A
ATOM   1762  HB2 PRO   113     -18.854  -5.760   5.837  1.00  0.00         A
ATOM   1763  CG  PRO   113     -17.704  -5.412   4.079  1.00  0.00         A
ATOM   1764  HG1 PRO   113     -17.975  -4.835   3.207  1.00  0.00         A
ATOM   1765  HG2 PRO   113     -17.902  -6.460   3.910  1.00  0.00         A
ATOM   1766  CD  PRO   113     -16.246  -5.203   4.411  1.00  0.00         A
ATOM   1767  HD1 PRO   113     -15.870  -4.362   3.882  1.00  0.00         A
ATOM   1768  HD2 PRO   113     -15.665  -6.085   4.200  1.00  0.00         A
ATOM   1769  C   PRO   113     -17.897  -4.087   7.572  1.00  0.00         A
ATOM   1770  O   PRO   113     -18.260  -5.097   8.185  1.00  0.00         A
ATOM   1771  N   PRO   114     -17.845  -2.880   8.152  1.00  0.00         A
ATOM   1772  CA  PRO   114     -18.150  -2.648   9.559  1.00  0.00         A
ATOM   1773  HA  PRO   114     -17.732  -3.419  10.181  1.00  0.00         A
ATOM   1774  CB  PRO   114     -17.448  -1.308   9.854  1.00  0.00         A
ATOM   1775  HB1 PRO   114     -16.753  -1.436  10.670  1.00  0.00         A
ATOM   1776  HB2 PRO   114     -18.187  -0.566  10.121  1.00  0.00         A
ATOM   1777  CG  PRO   114     -16.738  -0.938   8.589  1.00  0.00         A
ATOM   1778  HG1 PRO   114     -15.720  -1.294   8.618  1.00  0.00         A
ATOM   1779  HG2 PRO   114     -16.763   0.130   8.447  1.00  0.00         A
ATOM   1780  CD  PRO   114     -17.479  -1.628   7.497  1.00  0.00         A
ATOM   1781  HD1 PRO   114     -16.834  -1.797   6.652  1.00  0.00         A
ATOM   1782  HD2 PRO   114     -18.354  -1.065   7.214  1.00  0.00         A
ATOM   1783  C   PRO   114     -19.650  -2.542   9.817  1.00  0.00         A
ATOM   1784  O   PRO   114     -20.418  -2.150   8.935  1.00  0.00         A
ATOM   1785  N   LYS   115     -20.065  -2.906  11.022  1.00  0.00         A
ATOM   1786  HN  LYS   115     -19.408  -3.225  11.677  1.00  0.00         A
ATOM   1787  CA  LYS   115     -21.467  -2.824  11.409  1.00  0.00         A
ATOM   1788  HA  LYS   115     -22.048  -2.664  10.513  1.00  0.00         A
ATOM   1789  CB  LYS   115     -21.932  -4.120  12.084  1.00  0.00         A
ATOM   1790  HB1 LYS   115     -22.800  -3.899  12.688  1.00  0.00         A
ATOM   1791  HB2 LYS   115     -21.142  -4.474  12.728  1.00  0.00         A
ATOM   1792  CG  LYS   115     -22.296  -5.245  11.122  1.00  0.00         A
ATOM   1793  HG1 LYS   115     -23.020  -4.881  10.413  1.00  0.00         A
ATOM   1794  HG2 LYS   115     -22.727  -6.057  11.686  1.00  0.00         A
ATOM   1795  CD  LYS   115     -21.101  -5.773  10.358  1.00  0.00         A
ATOM   1796  HD1 LYS   115     -20.587  -4.942   9.896  1.00  0.00         A
ATOM   1797  HD2 LYS   115     -21.457  -6.443   9.596  1.00  0.00         A
ATOM   1798  CE  LYS   115     -20.130  -6.514  11.261  1.00  0.00         A
ATOM   1799  HE1 LYS   115     -20.669  -7.279  11.799  1.00  0.00         A
ATOM   1800  HE2 LYS   115     -19.702  -5.814  11.962  1.00  0.00         A
ATOM   1801  NZ  LYS   115     -19.035  -7.149  10.484  1.00  0.00         A
ATOM   1802  HZ1 LYS   115     -19.430  -7.838   9.810  1.00  0.00         A
ATOM   1803  HZ2 LYS   115     -18.380  -7.643  11.122  1.00  0.00         A
ATOM   1804  HZ3 LYS   115     -18.504  -6.428   9.954  1.00  0.00         A
ATOM   1805  C   LYS   115     -21.685  -1.652  12.353  1.00  0.00         A
ATOM   1806  O   LYS   115     -20.999  -1.528  13.369  1.00  0.00         A
ATOM   1807  N   VAL   116     -22.631  -0.792  12.013  1.00  0.00         A
ATOM   1808  HN  VAL   116     -23.150  -0.949  11.193  1.00  0.00         A
ATOM   1809  CA  VAL   116     -22.934   0.374  12.825  1.00  0.00         A
ATOM   1810  HA  VAL   116     -22.971   0.056  13.850  1.00  0.00         A
ATOM   1811  CB  VAL   116     -21.833   1.453  12.699  1.00  0.00         A
ATOM   1812  HB  VAL   116     -20.905   1.025  13.049  1.00  0.00         A
ATOM   1813  CG1 VAL   116     -21.640   1.860  11.251  1.00  0.00         A
ATOM   1814 HG11 VAL   116     -21.347   0.995  10.675  1.00  0.00         A
ATOM   1815 HG12 VAL   116     -20.871   2.615  11.187  1.00  0.00         A
ATOM   1816 HG13 VAL   116     -22.568   2.252  10.865  1.00  0.00         A
ATOM   1817  CG2 VAL   116     -22.150   2.663  13.564  1.00  0.00         A
ATOM   1818 HG21 VAL   116     -21.363   3.396  13.462  1.00  0.00         A
ATOM   1819 HG22 VAL   116     -22.225   2.357  14.598  1.00  0.00         A
ATOM   1820 HG23 VAL   116     -23.088   3.096  13.248  1.00  0.00         A
ATOM   1821  C   VAL   116     -24.296   0.950  12.444  1.00  0.00         A
ATOM   1822  O   VAL   116     -24.608   1.112  11.264  1.00  0.00         A
ATOM   1823  N   SER   117     -25.120   1.221  13.445  1.00  0.00         A
ATOM   1824  HN  SER   117     -24.831   1.041  14.365  1.00  0.00         A
ATOM   1825  CA  SER   117     -26.447   1.767  13.209  1.00  0.00         A
ATOM   1826  HA  SER   117     -26.638   1.727  12.149  1.00  0.00         A
ATOM   1827  CB  SER   117     -27.497   0.930  13.941  1.00  0.00         A
ATOM   1828  HB1 SER   117     -27.381   1.072  15.005  1.00  0.00         A
ATOM   1829  HB2 SER   117     -27.355  -0.113  13.700  1.00  0.00         A
ATOM   1830  OG  SER   117     -28.815   1.309  13.573  1.00  0.00         A
ATOM   1831  HG  SER   117     -28.799   2.199  13.196  1.00  0.00         A
ATOM   1832  C   SER   117     -26.519   3.218  13.669  1.00  0.00         A
ATOM   1833  O   SER   117     -27.470   3.935  13.352  1.00  0.00         A
ATOM   1834  N   GLN   118     -25.515   3.639  14.422  1.00  0.00         A
ATOM   1835  HN  GLN   118     -24.787   3.023  14.634  1.00  0.00         A
ATOM   1836  CA  GLN   118     -25.457   5.003  14.922  1.00  0.00         A
ATOM   1837  HA  GLN   118     -26.465   5.309  15.160  1.00  0.00         A
ATOM   1838  CB  GLN   118     -24.599   5.082  16.185  1.00  0.00         A
ATOM   1839  HB1 GLN   118     -24.494   6.119  16.471  1.00  0.00         A
ATOM   1840  HB2 GLN   118     -23.621   4.677  15.969  1.00  0.00         A
ATOM   1841  CG  GLN   118     -25.182   4.319  17.363  1.00  0.00         A
ATOM   1842  HG1 GLN   118     -25.283   3.279  17.089  1.00  0.00         A
ATOM   1843  HG2 GLN   118     -26.156   4.725  17.592  1.00  0.00         A
ATOM   1844  CD  GLN   118     -24.318   4.412  18.604  1.00  0.00         A
ATOM   1845  OE1 GLN   118     -23.432   3.588  18.819  1.00  0.00         A
ATOM   1846  NE2 GLN   118     -24.573   5.410  19.434  1.00  0.00         A
ATOM   1847 HE21 GLN   118     -25.299   6.030  19.208  1.00  0.00         A
ATOM   1848 HE22 GLN   118     -24.026   5.490  20.245  1.00  0.00         A
ATOM   1849  C   GLN   118     -24.909   5.928  13.847  1.00  0.00         A
ATOM   1850  O   GLN   118     -23.828   5.688  13.302  1.00  0.00         A
ATOM   1851  N   GLN   119     -25.676   6.974  13.546  1.00  0.00         A
ATOM   1852  HN  GLN   119     -26.498   7.114  14.061  1.00  0.00         A
ATOM   1853  CA  GLN   119     -25.345   7.915  12.478  1.00  0.00         A
ATOM   1854  HA  GLN   119     -26.117   8.671  12.468  1.00  0.00         A
ATOM   1855  CB  GLN   119     -23.992   8.603  12.724  1.00  0.00         A
ATOM   1856  HB1 GLN   119     -23.591   8.924  11.775  1.00  0.00         A
ATOM   1857  HB2 GLN   119     -23.316   7.885  13.162  1.00  0.00         A
ATOM   1858  CG  GLN   119     -24.055   9.814  13.646  1.00  0.00         A
ATOM   1859  HG1 GLN   119     -24.825  10.480  13.285  1.00  0.00         A
ATOM   1860  HG2 GLN   119     -23.103  10.322  13.612  1.00  0.00         A
ATOM   1861  CD  GLN   119     -24.357   9.468  15.091  1.00  0.00         A
ATOM   1862  OE1 GLN   119     -24.003   8.396  15.579  1.00  0.00         A
ATOM   1863  NE2 GLN   119     -25.002  10.384  15.791  1.00  0.00         A
ATOM   1864 HE21 GLN   119     -25.243  11.225  15.343  1.00  0.00         A
ATOM   1865 HE22 GLN   119     -25.208  10.191  16.728  1.00  0.00         A
ATOM   1866  C   GLN   119     -25.341   7.221  11.115  1.00  0.00         A
ATOM   1867  O   GLN   119     -25.656   6.032  11.006  1.00  0.00         A
ATOM   1868  N   GLN   120     -24.997   7.959  10.076  1.00  0.00         A
ATOM   1869  HN  GLN   120     -24.788   8.908  10.206  1.00  0.00         A
ATOM   1870  CA  GLN   120     -24.915   7.387   8.744  1.00  0.00         A
ATOM   1871  HA  GLN   120     -25.666   6.614   8.672  1.00  0.00         A
ATOM   1872  CB  GLN   120     -25.199   8.454   7.685  1.00  0.00         A
ATOM   1873  HB1 GLN   120     -25.043   8.026   6.706  1.00  0.00         A
ATOM   1874  HB2 GLN   120     -24.514   9.277   7.824  1.00  0.00         A
ATOM   1875  CG  GLN   120     -26.618   8.994   7.752  1.00  0.00         A
ATOM   1876  HG1 GLN   120     -26.797   9.367   8.749  1.00  0.00         A
ATOM   1877  HG2 GLN   120     -27.306   8.188   7.544  1.00  0.00         A
ATOM   1878  CD  GLN   120     -26.878  10.112   6.764  1.00  0.00         A
ATOM   1879  OE1 GLN   120     -26.269  10.174   5.696  1.00  0.00         A
ATOM   1880  NE2 GLN   120     -27.789  11.005   7.113  1.00  0.00         A
ATOM   1881 HE21 GLN   120     -28.237  10.893   7.982  1.00  0.00         A
ATOM   1882 HE22 GLN   120     -27.982  11.740   6.494  1.00  0.00         A
ATOM   1883  C   GLN   120     -23.546   6.757   8.531  1.00  0.00         A
ATOM   1884  O   GLN   120     -23.435   5.544   8.324  1.00  0.00         A
ATOM   1885  N   GLN   121     -22.503   7.574   8.620  1.00  0.00         A
ATOM   1886  HN  GLN   121     -22.654   8.524   8.817  1.00  0.00         A
ATOM   1887  CA  GLN   121     -21.139   7.092   8.456  1.00  0.00         A
ATOM   1888  HA  GLN   121     -21.151   6.019   8.573  1.00  0.00         A
ATOM   1889  CB  GLN   121     -20.592   7.434   7.065  1.00  0.00         A
ATOM   1890  HB1 GLN   121     -19.569   7.091   7.002  1.00  0.00         A
ATOM   1891  HB2 GLN   121     -20.607   8.507   6.942  1.00  0.00         A
ATOM   1892  CG  GLN   121     -21.371   6.817   5.917  1.00  0.00         A
ATOM   1893  HG1 GLN   121     -22.318   7.327   5.828  1.00  0.00         A
ATOM   1894  HG2 GLN   121     -21.544   5.774   6.139  1.00  0.00         A
ATOM   1895  CD  GLN   121     -20.640   6.914   4.591  1.00  0.00         A
ATOM   1896  OE1 GLN   121     -20.815   6.069   3.714  1.00  0.00         A
ATOM   1897  NE2 GLN   121     -19.807   7.930   4.436  1.00  0.00         A
ATOM   1898 HE21 GLN   121     -19.703   8.564   5.179  1.00  0.00         A
ATOM   1899 HE22 GLN   121     -19.324   8.010   3.587  1.00  0.00         A
ATOM   1900  C   GLN   121     -20.217   7.692   9.510  1.00  0.00         A
ATOM   1901  O   GLN   121     -19.813   8.849   9.401  1.00  0.00         A
ATOM   1902  N   GLN   122     -19.891   6.906  10.531  1.00  0.00         A
ATOM   1903  HN  GLN   122     -20.350   6.043  10.637  1.00  0.00         A
ATOM   1904  CA  GLN   122     -18.888   7.312  11.517  1.00  0.00         A
ATOM   1905  HA  GLN   122     -19.059   8.350  11.756  1.00  0.00         A
ATOM   1906  CB  GLN   122     -18.996   6.477  12.795  1.00  0.00         A
ATOM   1907  HB1 GLN   122     -18.161   6.718  13.436  1.00  0.00         A
ATOM   1908  HB2 GLN   122     -18.943   5.431  12.533  1.00  0.00         A
ATOM   1909  CG  GLN   122     -20.276   6.705  13.579  1.00  0.00         A
ATOM   1910  HG1 GLN   122     -21.118   6.383  12.986  1.00  0.00         A
ATOM   1911  HG2 GLN   122     -20.362   7.754  13.794  1.00  0.00         A
ATOM   1912  CD  GLN   122     -20.291   5.968  14.894  1.00  0.00         A
ATOM   1913  OE1 GLN   122     -21.336   5.521  15.364  1.00  0.00         A
ATOM   1914  NE2 GLN   122     -19.137   5.873  15.524  1.00  0.00         A
ATOM   1915 HE21 GLN   122     -18.344   6.276  15.111  1.00  0.00         A
ATOM   1916 HE22 GLN   122     -19.122   5.418  16.380  1.00  0.00         A
ATOM   1917  C   GLN   122     -17.487   7.164  10.935  1.00  0.00         A
ATOM   1918  O   GLN   122     -16.495   7.553  11.552  1.00  0.00         A
ATOM   1919  N   GLN   123     -17.420   6.589   9.745  1.00  0.00         A
ATOM   1920  HN  GLN   123     -18.250   6.308   9.309  1.00  0.00         A
ATOM   1921  CA  GLN   123     -16.162   6.377   9.055  1.00  0.00         A
ATOM   1922  HA  GLN   123     -15.467   7.139   9.376  1.00  0.00         A
ATOM   1923  CB  GLN   123     -15.595   4.993   9.397  1.00  0.00         A
ATOM   1924  HB1 GLN   123     -16.263   4.242   9.008  1.00  0.00         A
ATOM   1925  HB2 GLN   123     -15.554   4.908  10.456  1.00  0.00         A
ATOM   1926  CG  GLN   123     -14.197   4.704   8.863  1.00  0.00         A
ATOM   1927  HG1 GLN   123     -14.232   4.700   7.784  1.00  0.00         A
ATOM   1928  HG2 GLN   123     -13.886   3.731   9.214  1.00  0.00         A
ATOM   1929  CD  GLN   123     -13.173   5.726   9.312  1.00  0.00         A
ATOM   1930  OE1 GLN   123     -12.954   6.733   8.640  1.00  0.00         A
ATOM   1931  NE2 GLN   123     -12.548   5.483  10.452  1.00  0.00         A
ATOM   1932 HE21 GLN   123     -12.777   4.663  10.941  1.00  0.00         A
ATOM   1933 HE22 GLN   123     -11.878   6.130  10.762  1.00  0.00         A
ATOM   1934  C   GLN   123     -16.385   6.504   7.562  1.00  0.00         A
ATOM   1935  O   GLN   123     -17.520   6.613   7.097  1.00  0.00         A
ATOM   1936  N   GLN   124     -15.302   6.470   6.833  1.00  0.00         A
ATOM   1937  HN  GLN   124     -14.445   6.303   7.287  1.00  0.00         A
ATOM   1938  CA  GLN   124     -15.338   6.616   5.389  1.00  0.00         A
ATOM   1939  HA  GLN   124     -16.301   7.023   5.118  1.00  0.00         A
ATOM   1940  CB  GLN   124     -14.235   7.574   4.927  1.00  0.00         A
ATOM   1941  HB1 GLN   124     -13.278   7.110   5.098  1.00  0.00         A
ATOM   1942  HB2 GLN   124     -14.292   8.481   5.503  1.00  0.00         A
ATOM   1943  CG  GLN   124     -14.315   7.946   3.465  1.00  0.00         A
ATOM   1944  HG1 GLN   124     -14.111   7.069   2.873  1.00  0.00         A
ATOM   1945  HG2 GLN   124     -13.568   8.696   3.270  1.00  0.00         A
ATOM   1946  CD  GLN   124     -15.672   8.500   3.077  1.00  0.00         A
ATOM   1947  OE1 GLN   124     -16.574   7.755   2.689  1.00  0.00         A
ATOM   1948  NE2 GLN   124     -15.828   9.810   3.184  1.00  0.00         A
ATOM   1949 HE21 GLN   124     -15.068  10.342   3.508  1.00  0.00         A
ATOM   1950 HE22 GLN   124     -16.693  10.197   2.931  1.00  0.00         A
ATOM   1951  C   GLN   124     -15.175   5.249   4.736  1.00  0.00         A
ATOM   1952  O   GLN   124     -14.606   4.339   5.344  1.00  0.00         A
ATOM   1953  N   GLN   125     -15.681   5.115   3.508  1.00  0.00         A
ATOM   1954  HN  GLN   125     -16.102   5.897   3.084  1.00  0.00         A
ATOM   1955  CA  GLN   125     -15.640   3.852   2.770  1.00  0.00         A
ATOM   1956  HA  GLN   125     -16.006   4.054   1.774  1.00  0.00         A
ATOM   1957  CB  GLN   125     -14.208   3.312   2.662  1.00  0.00         A
ATOM   1958  HB1 GLN   125     -14.248   2.277   2.360  1.00  0.00         A
ATOM   1959  HB2 GLN   125     -13.738   3.377   3.632  1.00  0.00         A
ATOM   1960  CG  GLN   125     -13.345   4.067   1.664  1.00  0.00         A
ATOM   1961  HG1 GLN   125     -12.348   3.652   1.683  1.00  0.00         A
ATOM   1962  HG2 GLN   125     -13.308   5.106   1.955  1.00  0.00         A
ATOM   1963  CD  GLN   125     -13.882   3.980   0.246  1.00  0.00         A
ATOM   1964  OE1 GLN   125     -13.695   4.893  -0.557  1.00  0.00         A
ATOM   1965  NE2 GLN   125     -14.548   2.883  -0.074  1.00  0.00         A
ATOM   1966 HE21 GLN   125     -14.659   2.192   0.612  1.00  0.00         A
ATOM   1967 HE22 GLN   125     -14.900   2.802  -0.985  1.00  0.00         A
ATOM   1968  C   GLN   125     -16.556   2.815   3.408  1.00  0.00         A
ATOM   1969  O   GLN   125     -16.129   1.712   3.757  1.00  0.00         A
ATOM   1970  N   GLN   126     -17.823   3.175   3.540  1.00  0.00         A
ATOM   1971  HN  GLN   126     -18.099   4.065   3.233  1.00  0.00         A
ATOM   1972  CA  GLN   126     -18.820   2.285   4.111  1.00  0.00         A
ATOM   1973  HA  GLN   126     -18.311   1.574   4.740  1.00  0.00         A
ATOM   1974  CB  GLN   126     -19.811   3.082   4.960  1.00  0.00         A
ATOM   1975  HB1 GLN   126     -20.267   3.842   4.343  1.00  0.00         A
ATOM   1976  HB2 GLN   126     -19.269   3.560   5.762  1.00  0.00         A
ATOM   1977  CG  GLN   126     -20.917   2.239   5.575  1.00  0.00         A
ATOM   1978  HG1 GLN   126     -20.480   1.557   6.290  1.00  0.00         A
ATOM   1979  HG2 GLN   126     -21.403   1.677   4.793  1.00  0.00         A
ATOM   1980  CD  GLN   126     -21.955   3.085   6.283  1.00  0.00         A
ATOM   1981  OE1 GLN   126     -22.942   3.507   5.682  1.00  0.00         A
ATOM   1982  NE2 GLN   126     -21.741   3.340   7.564  1.00  0.00         A
ATOM   1983 HE21 GLN   126     -20.936   2.972   7.982  1.00  0.00         A
ATOM   1984 HE22 GLN   126     -22.397   3.895   8.041  1.00  0.00         A
ATOM   1985  C   GLN   126     -19.560   1.539   3.003  1.00  0.00         A
ATOM   1986  O   GLN   126     -20.175   2.160   2.135  1.00  0.00         A
ATOM   1987  N   PRO   127     -19.492   0.200   2.999  1.00  0.00         A
ATOM   1988  CA  PRO   127     -20.192  -0.630   2.016  1.00  0.00         A
ATOM   1989  HA  PRO   127     -20.062  -0.250   1.014  1.00  0.00         A
ATOM   1990  CB  PRO   127     -19.513  -2.006   2.142  1.00  0.00         A
ATOM   1991  HB1 PRO   127     -19.167  -2.325   1.170  1.00  0.00         A
ATOM   1992  HB2 PRO   127     -20.224  -2.723   2.526  1.00  0.00         A
ATOM   1993  CG  PRO   127     -18.370  -1.814   3.088  1.00  0.00         A
ATOM   1994  HG1 PRO   127     -17.462  -1.629   2.534  1.00  0.00         A
ATOM   1995  HG2 PRO   127     -18.257  -2.690   3.710  1.00  0.00         A
ATOM   1996  CD  PRO   127     -18.718  -0.623   3.930  1.00  0.00         A
ATOM   1997  HD1 PRO   127     -17.824  -0.110   4.251  1.00  0.00         A
ATOM   1998  HD2 PRO   127     -19.316  -0.919   4.779  1.00  0.00         A
ATOM   1999  C   PRO   127     -21.684  -0.745   2.324  1.00  0.00         A
ATOM   2000  O   PRO   127     -22.179  -1.816   2.678  1.00  0.00         A
ATOM   2001  N   SER   128     -22.394   0.364   2.190  1.00  0.00         A
ATOM   2002  HN  SER   128     -21.948   1.184   1.884  1.00  0.00         A
ATOM   2003  CA  SER   128     -23.817   0.403   2.480  1.00  0.00         A
ATOM   2004  HA  SER   128     -23.993  -0.223   3.341  1.00  0.00         A
ATOM   2005  CB  SER   128     -24.231   1.836   2.819  1.00  0.00         A
ATOM   2006  HB1 SER   128     -23.931   2.066   3.831  1.00  0.00         A
ATOM   2007  HB2 SER   128     -25.303   1.930   2.731  1.00  0.00         A
ATOM   2008  OG  SER   128     -23.617   2.763   1.937  1.00  0.00         A
ATOM   2009  HG  SER   128     -23.259   3.498   2.447  1.00  0.00         A
ATOM   2010  C   SER   128     -24.636  -0.144   1.314  1.00  0.00         A
ATOM   2011  O   SER   128     -25.281   0.606   0.577  1.00  0.00         A
ATOM   2012  N   GLY   129     -24.603  -1.462   1.156  1.00  0.00         A
ATOM   2013  HN  GLY   129     -24.042  -2.002   1.757  1.00  0.00         A
ATOM   2014  CA  GLY   129     -25.373  -2.108   0.114  1.00  0.00         A
ATOM   2015  HA1 GLY   129     -25.058  -3.137   0.033  1.00  0.00         A
ATOM   2016  HA2 GLY   129     -25.184  -1.606  -0.824  1.00  0.00         A
ATOM   2017  C   GLY   129     -26.858  -2.071   0.406  1.00  0.00         A
ATOM   2018  O   GLY   129     -27.686  -2.082  -0.506  1.00  0.00         A
ATOM   2019  N   SER   130     -27.194  -2.019   1.683  1.00  0.00         A
ATOM   2020  HN  SER   130     -26.489  -2.032   2.364  1.00  0.00         A
ATOM   2021  CA  SER   130     -28.577  -1.942   2.100  1.00  0.00         A
ATOM   2022  HA  SER   130     -29.173  -1.726   1.226  1.00  0.00         A
ATOM   2023  CB  SER   130     -29.029  -3.279   2.690  1.00  0.00         A
ATOM   2024  HB1 SER   130     -29.175  -3.993   1.893  1.00  0.00         A
ATOM   2025  HB2 SER   130     -29.959  -3.134   3.221  1.00  0.00         A
ATOM   2026  OG  SER   130     -28.065  -3.794   3.598  1.00  0.00         A
ATOM   2027  HG  SER   130     -27.747  -3.083   4.165  1.00  0.00         A
ATOM   2028  C   SER   130     -28.775  -0.824   3.114  1.00  0.00         A
ATOM   2029  O   SER   130     -27.856  -0.475   3.860  1.00  0.00         A
ATOM   2030  N   ARG   131     -29.972  -0.262   3.122  1.00  0.00         A
ATOM   2031  HN  ARG   131     -30.638  -0.550   2.474  1.00  0.00         A
ATOM   2032  CA  ARG   131     -30.358   0.739   4.082  1.00  0.00         A
ATOM   2033  HA  ARG   131     -29.646   0.727   4.894  1.00  0.00         A
ATOM   2034  CB  ARG   131     -30.393   2.134   3.443  1.00  0.00         A
ATOM   2035  HB1 ARG   131     -30.778   2.838   4.166  1.00  0.00         A
ATOM   2036  HB2 ARG   131     -31.055   2.111   2.590  1.00  0.00         A
ATOM   2037  CG  ARG   131     -29.032   2.630   2.975  1.00  0.00         A
ATOM   2038  HG1 ARG   131     -28.682   1.988   2.180  1.00  0.00         A
ATOM   2039  HG2 ARG   131     -28.342   2.587   3.804  1.00  0.00         A
ATOM   2040  CD  ARG   131     -29.098   4.061   2.463  1.00  0.00         A
ATOM   2041  HD1 ARG   131     -28.098   4.387   2.215  1.00  0.00         A
ATOM   2042  HD2 ARG   131     -29.494   4.690   3.246  1.00  0.00         A
ATOM   2043  NE  ARG   131     -29.947   4.195   1.279  1.00  0.00         A
ATOM   2044  HE  ARG   131     -30.224   3.367   0.827  1.00  0.00         A
ATOM   2045  CZ  ARG   131     -30.355   5.366   0.787  1.00  0.00         A
ATOM   2046  NH1 ARG   131     -29.979   6.502   1.365  1.00  0.00         A
ATOM   2047 HH11 ARG   131     -29.386   6.488   2.173  1.00  0.00         A
ATOM   2048 HH12 ARG   131     -30.288   7.382   0.992  1.00  0.00         A
ATOM   2049  NH2 ARG   131     -31.131   5.407  -0.288  1.00  0.00         A
ATOM   2050 HH21 ARG   131     -31.420   4.559  -0.742  1.00  0.00         A
ATOM   2051 HH22 ARG   131     -31.433   6.292  -0.656  1.00  0.00         A
ATOM   2052  C   ARG   131     -31.728   0.361   4.609  1.00  0.00         A
ATOM   2053  O   ARG   131     -32.324  -0.619   4.158  1.00  0.00         A
ATOM   2054  N   ASP   132     -32.227   1.147   5.533  1.00  0.00         A
ATOM   2055  HN  ASP   132     -31.734   1.951   5.766  1.00  0.00         A
ATOM   2056  CA  ASP   132     -33.492   0.854   6.209  1.00  0.00         A
ATOM   2057  HA  ASP   132     -33.525  -0.210   6.383  1.00  0.00         A
ATOM   2058  CB  ASP   132     -33.560   1.575   7.559  1.00  0.00         A
ATOM   2059  HB1 ASP   132     -34.550   1.452   7.974  1.00  0.00         A
ATOM   2060  HB2 ASP   132     -33.366   2.626   7.407  1.00  0.00         A
ATOM   2061  CG  ASP   132     -32.551   1.041   8.555  1.00  0.00         A
ATOM   2062  OD1 ASP   132     -32.899   0.120   9.327  1.00  0.00         A
ATOM   2063  OD2 ASP   132     -31.402   1.531   8.571  1.00  0.00         A
ATOM   2064  C   ASP   132     -34.687   1.236   5.341  1.00  0.00         A
ATOM   2065  O   ASP   132     -35.572   1.984   5.762  1.00  0.00         A
ATOM   2066  N   ILE   133     -34.696   0.710   4.126  1.00  0.00         A
ATOM   2067  HN  ILE   133     -33.953   0.126   3.862  1.00  0.00         A
ATOM   2068  CA  ILE   133     -35.752   0.971   3.164  1.00  0.00         A
ATOM   2069  HA  ILE   133     -36.602   1.378   3.691  1.00  0.00         A
ATOM   2070  CB  ILE   133     -35.289   1.993   2.106  1.00  0.00         A
ATOM   2071  HB  ILE   133     -36.046   2.045   1.343  1.00  0.00         A
ATOM   2072  CG1 ILE   133     -33.968   1.542   1.468  1.00  0.00         A
ATOM   2073 HG11 ILE   133     -34.100   0.560   1.039  1.00  0.00         A
ATOM   2074 HG12 ILE   133     -33.207   1.495   2.232  1.00  0.00         A
ATOM   2075  CG2 ILE   133     -35.144   3.376   2.724  1.00  0.00         A
ATOM   2076 HG21 ILE   133     -36.107   3.720   3.070  1.00  0.00         A
ATOM   2077 HG22 ILE   133     -34.762   4.062   1.983  1.00  0.00         A
ATOM   2078 HG23 ILE   133     -34.458   3.328   3.557  1.00  0.00         A
ATOM   2079  CD1 ILE   133     -33.467   2.464   0.376  1.00  0.00         A
ATOM   2080 HD11 ILE   133     -32.544   2.075  -0.028  1.00  0.00         A
ATOM   2081 HD12 ILE   133     -33.294   3.447   0.786  1.00  0.00         A
ATOM   2082 HD13 ILE   133     -34.206   2.527  -0.410  1.00  0.00         A
ATOM   2083  C   ILE   133     -36.164  -0.318   2.458  1.00  0.00         A
ATOM   2084  O   ILE   133     -36.947  -0.294   1.510  1.00  0.00         A
ATOM   2085  N   ASN   134     -35.596  -1.438   2.918  1.00  0.00         A
ATOM   2086  HN  ASN   134     -35.005  -1.374   3.701  1.00  0.00         A
ATOM   2087  CA  ASN   134     -35.825  -2.769   2.330  1.00  0.00         A
ATOM   2088  HA  ASN   134     -35.359  -3.485   2.989  1.00  0.00         A
ATOM   2089  CB  ASN   134     -37.321  -3.108   2.237  1.00  0.00         A
ATOM   2090  HB1 ASN   134     -37.444  -3.984   1.617  1.00  0.00         A
ATOM   2091  HB2 ASN   134     -37.841  -2.279   1.782  1.00  0.00         A
ATOM   2092  CG  ASN   134     -37.957  -3.384   3.588  1.00  0.00         A
ATOM   2093  OD1 ASN   134     -39.131  -3.082   3.804  1.00  0.00         A
ATOM   2094  ND2 ASN   134     -37.201  -3.973   4.504  1.00  0.00         A
ATOM   2095 HD21 ASN   134     -36.277  -4.200   4.269  1.00  0.00         A
ATOM   2096 HD22 ASN   134     -37.598  -4.161   5.381  1.00  0.00         A
ATOM   2097  C   ASN   134     -35.176  -2.914   0.954  1.00  0.00         A
ATOM   2098  O   ASN   134     -35.018  -4.026   0.452  1.00  0.00         A
ATOM   2099  N   SER   135     -34.801  -1.776   0.362  1.00  0.00         A
ATOM   2100  HN  SER   135     -35.002  -0.935   0.820  1.00  0.00         A
ATOM   2101  CA  SER   135     -34.136  -1.709  -0.944  1.00  0.00         A
ATOM   2102  HA  SER   135     -34.110  -0.665  -1.226  1.00  0.00         A
ATOM   2103  CB  SER   135     -32.682  -2.216  -0.862  1.00  0.00         A
ATOM   2104  HB1 SER   135     -32.108  -1.544  -0.239  1.00  0.00         A
ATOM   2105  HB2 SER   135     -32.256  -2.230  -1.853  1.00  0.00         A
ATOM   2106  OG  SER   135     -32.597  -3.525  -0.318  1.00  0.00         A
ATOM   2107  HG  SER   135     -33.493  -3.872  -0.176  1.00  0.00         A
ATOM   2108  C   SER   135     -34.920  -2.458  -2.020  1.00  0.00         A
ATOM   2109  O   SER   135     -34.341  -3.017  -2.953  1.00  0.00         A
ATOM   2110  N   ILE   136     -36.241  -2.450  -1.894  1.00  0.00         A
ATOM   2111  HN  ILE   136     -36.646  -1.970  -1.140  1.00  0.00         A
ATOM   2112  CA  ILE   136     -37.105  -3.121  -2.851  1.00  0.00         A
ATOM   2113  HA  ILE   136     -36.478  -3.573  -3.606  1.00  0.00         A
ATOM   2114  CB  ILE   136     -37.944  -4.237  -2.184  1.00  0.00         A
ATOM   2115  HB  ILE   136     -38.532  -3.793  -1.395  1.00  0.00         A
ATOM   2116  CG1 ILE   136     -37.028  -5.307  -1.585  1.00  0.00         A
ATOM   2117 HG11 ILE   136     -36.345  -4.838  -0.892  1.00  0.00         A
ATOM   2118 HG12 ILE   136     -36.464  -5.773  -2.379  1.00  0.00         A
ATOM   2119  CG2 ILE   136     -38.899  -4.862  -3.193  1.00  0.00         A
ATOM   2120 HG21 ILE   136     -39.568  -4.104  -3.572  1.00  0.00         A
ATOM   2121 HG22 ILE   136     -39.473  -5.641  -2.713  1.00  0.00         A
ATOM   2122 HG23 ILE   136     -38.334  -5.283  -4.010  1.00  0.00         A
ATOM   2123  CD1 ILE   136     -37.769  -6.398  -0.843  1.00  0.00         A
ATOM   2124 HD11 ILE   136     -37.060  -7.112  -0.450  1.00  0.00         A
ATOM   2125 HD12 ILE   136     -38.446  -6.898  -1.520  1.00  0.00         A
ATOM   2126 HD13 ILE   136     -38.329  -5.962  -0.030  1.00  0.00         A
ATOM   2127  C   ILE   136     -38.035  -2.117  -3.519  1.00  0.00         A
ATOM   2128  O   ILE   136     -38.994  -1.644  -2.905  1.00  0.00         A
ATOM   2129  N   SER   137     -37.730  -1.794  -4.775  1.00  0.00         A
ATOM   2130  HN  SER   137     -36.945  -2.194  -5.187  1.00  0.00         A
ATOM   2131  CA  SER   137     -38.532  -0.885  -5.572  1.00  0.00         A
ATOM   2132  HA  SER   137     -38.019  -0.730  -6.510  1.00  0.00         A
ATOM   2133  CB  SER   137     -39.875  -1.539  -5.853  1.00  0.00         A
ATOM   2134  HB1 SER   137     -40.381  -0.973  -6.604  1.00  0.00         A
ATOM   2135  HB2 SER   137     -40.466  -1.560  -4.950  1.00  0.00         A
ATOM   2136  OG  SER   137     -39.700  -2.865  -6.325  1.00  0.00         A
ATOM   2137  HG  SER   137     -38.794  -3.147  -6.150  1.00  0.00         A
ATOM   2138  C   SER   137     -38.704   0.470  -4.879  1.00  0.00         A
ATOM   2139  O   SER   137     -37.835   0.897  -4.113  1.00  0.00         A
ATOM   2140  N   LYS   138     -39.806   1.154  -5.159  1.00  0.00         A
ATOM   2141  HN  LYS   138     -40.474   0.778  -5.758  1.00  0.00         A
ATOM   2142  CA  LYS   138     -40.066   2.440  -4.570  1.00  0.00         A
ATOM   2143  HA  LYS   138     -39.329   2.611  -3.800  1.00  0.00         A
ATOM   2144  CB  LYS   138     -39.963   3.546  -5.623  1.00  0.00         A
ATOM   2145  HB1 LYS   138     -38.969   3.531  -6.043  1.00  0.00         A
ATOM   2146  HB2 LYS   138     -40.126   4.499  -5.143  1.00  0.00         A
ATOM   2147  CG  LYS   138     -40.962   3.412  -6.762  1.00  0.00         A
ATOM   2148  HG1 LYS   138     -41.962   3.403  -6.353  1.00  0.00         A
ATOM   2149  HG2 LYS   138     -40.776   2.486  -7.284  1.00  0.00         A
ATOM   2150  CD  LYS   138     -40.837   4.566  -7.741  1.00  0.00         A
ATOM   2151  HD1 LYS   138     -39.844   4.557  -8.166  1.00  0.00         A
ATOM   2152  HD2 LYS   138     -40.992   5.493  -7.209  1.00  0.00         A
ATOM   2153  CE  LYS   138     -41.856   4.472  -8.866  1.00  0.00         A
ATOM   2154  HE1 LYS   138     -41.770   5.352  -9.485  1.00  0.00         A
ATOM   2155  HE2 LYS   138     -42.844   4.432  -8.434  1.00  0.00         A
ATOM   2156  NZ  LYS   138     -41.653   3.266  -9.709  1.00  0.00         A
ATOM   2157  HZ1 LYS   138     -40.685   3.252 -10.092  1.00  0.00         A
ATOM   2158  HZ2 LYS   138     -42.324   3.269 -10.503  1.00  0.00         A
ATOM   2159  HZ3 LYS   138     -41.805   2.404  -9.149  1.00  0.00         A
ATOM   2160  C   LYS   138     -41.446   2.443  -3.941  1.00  0.00         A
ATOM   2161  O   LYS   138     -42.203   1.478  -4.077  1.00  0.00         A
ATOM   2162  N   THR   139     -41.755   3.546  -3.288  1.00  0.00         A
ATOM   2163  HN  THR   139     -41.102   4.267  -3.294  1.00  0.00         A
ATOM   2164  CA  THR   139     -43.013   3.742  -2.570  1.00  0.00         A
ATOM   2165  HA  THR   139     -42.868   4.576  -1.897  1.00  0.00         A
ATOM   2166  CB  THR   139     -44.170   4.100  -3.510  1.00  0.00         A
ATOM   2167  HB  THR   139     -45.079   4.055  -2.936  1.00  0.00         A
ATOM   2168  OG1 THR   139     -44.248   3.160  -4.588  1.00  0.00         A
ATOM   2169  HG1 THR   139     -43.705   2.386  -4.374  1.00  0.00         A
ATOM   2170  CG2 THR   139     -44.011   5.508  -4.061  1.00  0.00         A
ATOM   2171 HG21 THR   139     -43.099   5.568  -4.636  1.00  0.00         A
ATOM   2172 HG22 THR   139     -43.968   6.210  -3.243  1.00  0.00         A
ATOM   2173 HG23 THR   139     -44.854   5.744  -4.695  1.00  0.00         A
ATOM   2174  C   THR   139     -43.398   2.524  -1.738  1.00  0.00         A
ATOM   2175  O   THR   139     -44.203   1.687  -2.154  1.00  0.00         A
ATOM   2176  N   LEU   140     -42.838   2.450  -0.555  1.00  0.00         A
ATOM   2177  HN  LEU   140     -42.287   3.197  -0.250  1.00  0.00         A
ATOM   2178  CA  LEU   140     -43.036   1.306   0.315  1.00  0.00         A
ATOM   2179  HA  LEU   140     -43.127   0.430  -0.307  1.00  0.00         A
ATOM   2180  CB  LEU   140     -41.835   1.133   1.249  1.00  0.00         A
ATOM   2181  HB1 LEU   140     -41.786   1.994   1.899  1.00  0.00         A
ATOM   2182  HB2 LEU   140     -40.939   1.110   0.646  1.00  0.00         A
ATOM   2183  CG  LEU   140     -41.859  -0.123   2.124  1.00  0.00         A
ATOM   2184  HG  LEU   140     -42.777  -0.141   2.692  1.00  0.00         A
ATOM   2185  CD1 LEU   140     -41.815  -1.377   1.265  1.00  0.00         A
ATOM   2186 HD11 LEU   140     -42.677  -1.398   0.614  1.00  0.00         A
ATOM   2187 HD12 LEU   140     -41.822  -2.249   1.901  1.00  0.00         A
ATOM   2188 HD13 LEU   140     -40.914  -1.373   0.668  1.00  0.00         A
ATOM   2189  CD2 LEU   140     -40.699  -0.106   3.104  1.00  0.00         A
ATOM   2190 HD21 LEU   140     -39.767  -0.065   2.559  1.00  0.00         A
ATOM   2191 HD22 LEU   140     -40.723  -1.001   3.708  1.00  0.00         A
ATOM   2192 HD23 LEU   140     -40.781   0.761   3.743  1.00  0.00         A
ATOM   2193  C   LEU   140     -44.314   1.472   1.124  1.00  0.00         A
ATOM   2194  O   LEU   140     -45.149   0.570   1.180  1.00  0.00         A
ATOM   2195  N   GLU   141     -44.475   2.644   1.724  1.00  0.00         A
ATOM   2196  HN  GLU   141     -43.804   3.347   1.592  1.00  0.00         A
ATOM   2197  CA  GLU   141     -45.612   2.914   2.587  1.00  0.00         A
ATOM   2198  HA  GLU   141     -46.087   1.980   2.801  1.00  0.00         A
ATOM   2199  CB  GLU   141     -45.120   3.541   3.888  1.00  0.00         A
ATOM   2200  HB1 GLU   141     -45.956   3.661   4.556  1.00  0.00         A
ATOM   2201  HB2 GLU   141     -44.698   4.510   3.672  1.00  0.00         A
ATOM   2202  CG  GLU   141     -44.062   2.701   4.587  1.00  0.00         A
ATOM   2203  HG1 GLU   141     -43.271   2.491   3.883  1.00  0.00         A
ATOM   2204  HG2 GLU   141     -44.513   1.774   4.908  1.00  0.00         A
ATOM   2205  CD  GLU   141     -43.467   3.389   5.795  1.00  0.00         A
ATOM   2206  OE1 GLU   141     -43.989   3.199   6.912  1.00  0.00         A
ATOM   2207  OE2 GLU   141     -42.468   4.121   5.638  1.00  0.00         A
ATOM   2208  C   GLU   141     -46.618   3.825   1.896  1.00  0.00         A
ATOM   2209  O   GLU   141     -47.641   4.197   2.464  1.00  0.00         A
ATOM   2210  N   ASP   142     -46.320   4.153   0.655  1.00  0.00         A
ATOM   2211  HN  ASP   142     -45.505   3.788   0.262  1.00  0.00         A
ATOM   2212  CA  ASP   142     -47.170   5.045  -0.133  1.00  0.00         A
ATOM   2213  HA  ASP   142     -47.749   5.630   0.552  1.00  0.00         A
ATOM   2214  CB  ASP   142     -46.309   5.984  -0.987  1.00  0.00         A
ATOM   2215  HB1 ASP   142     -45.635   5.393  -1.589  1.00  0.00         A
ATOM   2216  HB2 ASP   142     -45.732   6.620  -0.335  1.00  0.00         A
ATOM   2217  CG  ASP   142     -47.128   6.870  -1.913  1.00  0.00         A
ATOM   2218  OD1 ASP   142     -47.401   6.455  -3.061  1.00  0.00         A
ATOM   2219  OD2 ASP   142     -47.477   8.000  -1.505  1.00  0.00         A
ATOM   2220  C   ASP   142     -48.124   4.263  -1.023  1.00  0.00         A
ATOM   2221  O   ASP   142     -49.258   4.674  -1.251  1.00  0.00         A
ATOM   2222  N   THR   143     -47.670   3.105  -1.458  1.00  0.00         A
ATOM   2223  HN  THR   143     -46.860   2.747  -1.052  1.00  0.00         A
ATOM   2224  CA  THR   143     -48.339   2.341  -2.512  1.00  0.00         A
ATOM   2225  HA  THR   143     -48.488   2.994  -3.327  1.00  0.00         A
ATOM   2226  CB  THR   143     -47.451   1.180  -2.989  1.00  0.00         A
ATOM   2227  HB  THR   143     -46.480   1.573  -3.248  1.00  0.00         A
ATOM   2228  OG1 THR   143     -48.022   0.543  -4.139  1.00  0.00         A
ATOM   2229  HG1 THR   143     -48.184   1.208  -4.823  1.00  0.00         A
ATOM   2230  CG2 THR   143     -47.279   0.173  -1.876  1.00  0.00         A
ATOM   2231 HG21 THR   143     -46.690  -0.659  -2.226  1.00  0.00         A
ATOM   2232 HG22 THR   143     -48.251  -0.173  -1.562  1.00  0.00         A
ATOM   2233 HG23 THR   143     -46.783   0.647  -1.044  1.00  0.00         A
ATOM   2234  C   THR   143     -49.699   1.800  -2.085  1.00  0.00         A
ATOM   2235  O   THR   143     -50.544   1.464  -2.918  1.00  0.00         A
ATOM   2236  N   LEU   144     -49.901   1.722  -0.797  1.00  0.00         A
ATOM   2237  HN  LEU   144     -49.205   2.030  -0.196  1.00  0.00         A
ATOM   2238  CA  LEU   144     -51.119   1.184  -0.247  1.00  0.00         A
ATOM   2239  HA  LEU   144     -51.767   0.912  -1.063  1.00  0.00         A
ATOM   2240  CB  LEU   144     -50.796  -0.065   0.565  1.00  0.00         A
ATOM   2241  HB1 LEU   144     -49.943   0.147   1.188  1.00  0.00         A
ATOM   2242  HB2 LEU   144     -50.533  -0.858  -0.120  1.00  0.00         A
ATOM   2243  CG  LEU   144     -51.922  -0.553   1.455  1.00  0.00         A
ATOM   2244  HG  LEU   144     -52.283   0.290   2.019  1.00  0.00         A
ATOM   2245  CD1 LEU   144     -53.072  -1.103   0.625  1.00  0.00         A
ATOM   2246 HD11 LEU   144     -53.451  -0.326  -0.022  1.00  0.00         A
ATOM   2247 HD12 LEU   144     -53.860  -1.441   1.282  1.00  0.00         A
ATOM   2248 HD13 LEU   144     -52.720  -1.930   0.028  1.00  0.00         A
ATOM   2249  CD2 LEU   144     -51.414  -1.596   2.431  1.00  0.00         A
ATOM   2250 HD21 LEU   144     -52.225  -1.923   3.063  1.00  0.00         A
ATOM   2251 HD22 LEU   144     -50.632  -1.167   3.040  1.00  0.00         A
ATOM   2252 HD23 LEU   144     -51.022  -2.439   1.883  1.00  0.00         A
ATOM   2253  C   LEU   144     -51.821   2.220   0.621  1.00  0.00         A
ATOM   2254  O   LEU   144     -53.031   2.410   0.525  1.00  0.00         A
ATOM   2255  N   LYS   145     -51.048   2.903   1.450  1.00  0.00         A
ATOM   2256  HN  LYS   145     -50.078   2.768   1.422  1.00  0.00         A
ATOM   2257  CA  LYS   145     -51.602   3.849   2.409  1.00  0.00         A
ATOM   2258  HA  LYS   145     -52.455   3.380   2.875  1.00  0.00         A
ATOM   2259  CB  LYS   145     -50.571   4.179   3.490  1.00  0.00         A
ATOM   2260  HB1 LYS   145     -50.875   5.074   3.999  1.00  0.00         A
ATOM   2261  HB2 LYS   145     -49.619   4.358   3.014  1.00  0.00         A
ATOM   2262  CG  LYS   145     -50.373   3.096   4.534  1.00  0.00         A
ATOM   2263  HG1 LYS   145     -51.336   2.833   4.948  1.00  0.00         A
ATOM   2264  HG2 LYS   145     -49.741   3.483   5.319  1.00  0.00         A
ATOM   2265  CD  LYS   145     -49.728   1.848   3.964  1.00  0.00         A
ATOM   2266  HD1 LYS   145     -48.888   2.130   3.344  1.00  0.00         A
ATOM   2267  HD2 LYS   145     -50.454   1.309   3.374  1.00  0.00         A
ATOM   2268  CE  LYS   145     -49.236   0.961   5.079  1.00  0.00         A
ATOM   2269  HE1 LYS   145     -48.566   1.548   5.683  1.00  0.00         A
ATOM   2270  HE2 LYS   145     -48.704   0.124   4.656  1.00  0.00         A
ATOM   2271  NZ  LYS   145     -50.344   0.457   5.934  1.00  0.00         A
ATOM   2272  HZ1 LYS   145     -49.965  -0.158   6.685  1.00  0.00         A
ATOM   2273  HZ2 LYS   145     -51.019  -0.090   5.364  1.00  0.00         A
ATOM   2274  HZ3 LYS   145     -50.847   1.251   6.374  1.00  0.00         A
ATOM   2275  C   LYS   145     -52.065   5.135   1.731  1.00  0.00         A
ATOM   2276  O   LYS   145     -53.147   5.646   2.023  1.00  0.00         A
ATOM   2277  N   LEU   146     -51.254   5.655   0.822  1.00  0.00         A
ATOM   2278  HN  LEU   146     -50.442   5.170   0.561  1.00  0.00         A
ATOM   2279  CA  LEU   146     -51.550   6.936   0.197  1.00  0.00         A
ATOM   2280  HA  LEU   146     -52.508   7.268   0.569  1.00  0.00         A
ATOM   2281  CB  LEU   146     -50.485   7.969   0.581  1.00  0.00         A
ATOM   2282  HB1 LEU   146     -50.717   8.896   0.078  1.00  0.00         A
ATOM   2283  HB2 LEU   146     -49.528   7.615   0.225  1.00  0.00         A
ATOM   2284  CG  LEU   146     -50.364   8.255   2.081  1.00  0.00         A
ATOM   2285  HG  LEU   146     -50.100   7.342   2.595  1.00  0.00         A
ATOM   2286  CD1 LEU   146     -49.271   9.276   2.348  1.00  0.00         A
ATOM   2287 HD11 LEU   146     -48.330   8.900   1.976  1.00  0.00         A
ATOM   2288 HD12 LEU   146     -49.194   9.453   3.411  1.00  0.00         A
ATOM   2289 HD13 LEU   146     -49.514  10.201   1.846  1.00  0.00         A
ATOM   2290  CD2 LEU   146     -51.689   8.744   2.641  1.00  0.00         A
ATOM   2291 HD21 LEU   146     -52.436   7.974   2.520  1.00  0.00         A
ATOM   2292 HD22 LEU   146     -51.998   9.632   2.111  1.00  0.00         A
ATOM   2293 HD23 LEU   146     -51.573   8.972   3.689  1.00  0.00         A
ATOM   2294  C   LEU   146     -51.639   6.805  -1.317  1.00  0.00         A
ATOM   2295  O   LEU   146     -51.275   7.721  -2.057  1.00  0.00         A
ATOM   2296  N   ASP   147     -52.130   5.668  -1.781  1.00  0.00         A
ATOM   2297  HN  ASP   147     -52.383   4.960  -1.153  1.00  0.00         A
ATOM   2298  CA  ASP   147     -52.304   5.451  -3.208  1.00  0.00         A
ATOM   2299  HA  ASP   147     -52.287   6.415  -3.690  1.00  0.00         A
ATOM   2300  CB  ASP   147     -51.176   4.592  -3.774  1.00  0.00         A
ATOM   2301  HB1 ASP   147     -51.281   3.582  -3.406  1.00  0.00         A
ATOM   2302  HB2 ASP   147     -50.227   4.993  -3.450  1.00  0.00         A
ATOM   2303  CG  ASP   147     -51.190   4.555  -5.288  1.00  0.00         A
ATOM   2304  OD1 ASP   147     -50.544   5.427  -5.909  1.00  0.00         A
ATOM   2305  OD2 ASP   147     -51.839   3.658  -5.865  1.00  0.00         A
ATOM   2306  C   ASP   147     -53.644   4.793  -3.480  1.00  0.00         A
ATOM   2307  O   ASP   147     -53.847   3.623  -3.153  1.00  0.00         A
ATOM   2308  N   ALA   148     -54.558   5.568  -4.054  1.00  0.00         A
ATOM   2309  HN  ALA   148     -54.315   6.494  -4.276  1.00  0.00         A
ATOM   2310  CA  ALA   148     -55.905   5.100  -4.375  1.00  0.00         A
ATOM   2311  HA  ALA   148     -56.449   5.939  -4.782  1.00  0.00         A
ATOM   2312  CB  ALA   148     -55.863   4.016  -5.440  1.00  0.00         A
ATOM   2313  HB1 ALA   148     -55.361   3.145  -5.049  1.00  0.00         A
ATOM   2314  HB2 ALA   148     -55.331   4.382  -6.304  1.00  0.00         A
ATOM   2315  HB3 ALA   148     -56.872   3.753  -5.724  1.00  0.00         A
ATOM   2316  C   ALA   148     -56.643   4.606  -3.133  1.00  0.00         A
ATOM   2317  O   ALA   148     -57.478   3.700  -3.204  1.00  0.00         A
ATOM   2318  N   ALA   149     -56.338   5.213  -1.998  1.00  0.00         A
ATOM   2319  HN  ALA   149     -55.629   5.894  -1.996  1.00  0.00         A
ATOM   2320  CA  ALA   149     -57.029   4.911  -0.756  1.00  0.00         A
ATOM   2321  HA  ALA   149     -57.509   3.949  -0.858  1.00  0.00         A
ATOM   2322  CB  ALA   149     -56.040   4.845   0.399  1.00  0.00         A
ATOM   2323  HB1 ALA   149     -55.538   5.796   0.497  1.00  0.00         A
ATOM   2324  HB2 ALA   149     -55.312   4.071   0.206  1.00  0.00         A
ATOM   2325  HB3 ALA   149     -56.569   4.621   1.314  1.00  0.00         A
ATOM   2326  C   ALA   149     -58.086   5.975  -0.508  1.00  0.00         A
ATOM   2327  O   ALA   149     -58.295   6.425   0.620  1.00  0.00         A
ATOM   2328  N   GLN   150     -58.744   6.371  -1.588  1.00  0.00         A
ATOM   2329  HN  GLN   150     -58.597   5.895  -2.431  1.00  0.00         A
ATOM   2330  CA  GLN   150     -59.677   7.483  -1.564  1.00  0.00         A
ATOM   2331  HA  GLN   150     -59.891   7.718  -0.536  1.00  0.00         A
ATOM   2332  CB  GLN   150     -59.040   8.694  -2.241  1.00  0.00         A
ATOM   2333  HB1 GLN   150     -58.215   9.041  -1.636  1.00  0.00         A
ATOM   2334  HB2 GLN   150     -59.776   9.481  -2.316  1.00  0.00         A
ATOM   2335  CG  GLN   150     -58.514   8.394  -3.638  1.00  0.00         A
ATOM   2336  HG1 GLN   150     -59.345   8.100  -4.263  1.00  0.00         A
ATOM   2337  HG2 GLN   150     -57.806   7.580  -3.577  1.00  0.00         A
ATOM   2338  CD  GLN   150     -57.828   9.584  -4.274  1.00  0.00         A
ATOM   2339  OE1 GLN   150     -57.267  10.433  -3.582  1.00  0.00         A
ATOM   2340  NE2 GLN   150     -57.857   9.647  -5.595  1.00  0.00         A
ATOM   2341 HE21 GLN   150     -58.315   8.929  -6.085  1.00  0.00         A
ATOM   2342 HE22 GLN   150     -57.412  10.406  -6.034  1.00  0.00         A
ATOM   2343  C   GLN   150     -60.974   7.117  -2.266  1.00  0.00         A
ATOM   2344  O   GLN   150     -61.663   7.972  -2.826  1.00  0.00         A
ATOM   2345  N   GLU   151     -61.309   5.844  -2.226  1.00  0.00         A
ATOM   2346  HN  GLU   151     -60.746   5.216  -1.724  1.00  0.00         A
ATOM   2347  CA  GLU   151     -62.513   5.365  -2.877  1.00  0.00         A
ATOM   2348  HA  GLU   151     -62.733   6.039  -3.692  1.00  0.00         A
ATOM   2349  CB  GLU   151     -62.306   3.961  -3.439  1.00  0.00         A
ATOM   2350  HB1 GLU   151     -63.195   3.666  -3.975  1.00  0.00         A
ATOM   2351  HB2 GLU   151     -62.145   3.276  -2.621  1.00  0.00         A
ATOM   2352  CG  GLU   151     -61.123   3.861  -4.389  1.00  0.00         A
ATOM   2353  HG1 GLU   151     -60.211   3.892  -3.812  1.00  0.00         A
ATOM   2354  HG2 GLU   151     -61.149   4.702  -5.065  1.00  0.00         A
ATOM   2355  CD  GLU   151     -61.138   2.587  -5.202  1.00  0.00         A
ATOM   2356  OE1 GLU   151     -61.658   2.614  -6.338  1.00  0.00         A
ATOM   2357  OE2 GLU   151     -60.638   1.554  -4.710  1.00  0.00         A
ATOM   2358  C   GLU   151     -63.676   5.396  -1.899  1.00  0.00         A
ATOM   2359  O   GLU   151     -64.176   4.358  -1.456  1.00  0.00         A
ATOM   2360  N   VAL   152     -64.086   6.607  -1.558  1.00  0.00         A
ATOM   2361  HN  VAL   152     -63.646   7.386  -1.961  1.00  0.00         A
ATOM   2362  CA  VAL   152     -65.169   6.822  -0.615  1.00  0.00         A
ATOM   2363  HA  VAL   152     -64.998   6.188   0.241  1.00  0.00         A
ATOM   2364  CB  VAL   152     -65.210   8.288  -0.135  1.00  0.00         A
ATOM   2365  HB  VAL   152     -66.016   8.389   0.579  1.00  0.00         A
ATOM   2366  CG1 VAL   152     -63.911   8.658   0.563  1.00  0.00         A
ATOM   2367 HG11 VAL   152     -63.956   9.689   0.883  1.00  0.00         A
ATOM   2368 HG12 VAL   152     -63.084   8.529  -0.121  1.00  0.00         A
ATOM   2369 HG13 VAL   152     -63.771   8.021   1.423  1.00  0.00         A
ATOM   2370  CG2 VAL   152     -65.484   9.232  -1.297  1.00  0.00         A
ATOM   2371 HG21 VAL   152     -66.440   8.990  -1.738  1.00  0.00         A
ATOM   2372 HG22 VAL   152     -64.708   9.124  -2.039  1.00  0.00         A
ATOM   2373 HG23 VAL   152     -65.500  10.250  -0.938  1.00  0.00         A
ATOM   2374  C   VAL   152     -66.510   6.462  -1.238  1.00  0.00         A
ATOM   2375  O   VAL   152     -66.633   6.344  -2.459  1.00  0.00         A
ATOM   2376  N   VAL   153     -67.509   6.282  -0.395  1.00  0.00         A
ATOM   2377  HN  VAL   153     -67.348   6.379   0.568  1.00  0.00         A
ATOM   2378  CA  VAL   153     -68.846   5.966  -0.858  1.00  0.00         A
ATOM   2379  HA  VAL   153     -68.761   5.372  -1.758  1.00  0.00         A
ATOM   2380  CB  VAL   153     -69.634   5.158   0.196  1.00  0.00         A
ATOM   2381  HB  VAL   153     -69.833   5.805   1.039  1.00  0.00         A
ATOM   2382  CG1 VAL   153     -70.966   4.692  -0.369  1.00  0.00         A
ATOM   2383 HG11 VAL   153     -71.503   4.136   0.386  1.00  0.00         A
ATOM   2384 HG12 VAL   153     -70.792   4.060  -1.227  1.00  0.00         A
ATOM   2385 HG13 VAL   153     -71.550   5.550  -0.666  1.00  0.00         A
ATOM   2386  CG2 VAL   153     -68.815   3.974   0.687  1.00  0.00         A
ATOM   2387 HG21 VAL   153     -69.381   3.425   1.425  1.00  0.00         A
ATOM   2388 HG22 VAL   153     -67.896   4.330   1.129  1.00  0.00         A
ATOM   2389 HG23 VAL   153     -68.587   3.325  -0.146  1.00  0.00         A
ATOM   2390  C   VAL   153     -69.585   7.255  -1.181  1.00  0.00         A
ATOM   2391  O   VAL   153     -70.212   7.859  -0.310  1.00  0.00         A
ATOM   2392  N   ASP   154     -69.473   7.687  -2.429  1.00  0.00         A
ATOM   2393  HN  ASP   154     -68.970   7.146  -3.077  1.00  0.00         A
ATOM   2394  CA  ASP   154     -70.074   8.938  -2.872  1.00  0.00         A
ATOM   2395  HA  ASP   154     -69.733   9.722  -2.214  1.00  0.00         A
ATOM   2396  CB  ASP   154     -69.627   9.258  -4.299  1.00  0.00         A
ATOM   2397  HB1 ASP   154     -70.046   8.526  -4.974  1.00  0.00         A
ATOM   2398  HB2 ASP   154     -68.549   9.214  -4.350  1.00  0.00         A
ATOM   2399  CG  ASP   154     -70.071  10.634  -4.746  1.00  0.00         A
ATOM   2400  OD1 ASP   154     -71.063  10.737  -5.490  1.00  0.00         A
ATOM   2401  OD2 ASP   154     -69.426  11.624  -4.352  1.00  0.00         A
ATOM   2402  C   ASP   154     -71.597   8.856  -2.805  1.00  0.00         A
ATOM   2403  O   ASP   154     -72.208   8.038  -3.493  1.00  0.00         A
ATOM   2404  N   PRO   155     -72.230   9.698  -1.965  1.00  0.00         A
ATOM   2405  CA  PRO   155     -73.685   9.681  -1.763  1.00  0.00         A
ATOM   2406  HA  PRO   155     -74.016   8.720  -1.412  1.00  0.00         A
ATOM   2407  CB  PRO   155     -73.925  10.736  -0.675  1.00  0.00         A
ATOM   2408  HB1 PRO   155     -74.630  10.354   0.049  1.00  0.00         A
ATOM   2409  HB2 PRO   155     -74.320  11.635  -1.126  1.00  0.00         A
ATOM   2410  CG  PRO   155     -72.592  10.979  -0.057  1.00  0.00         A
ATOM   2411  HG1 PRO   155     -72.439  10.295   0.764  1.00  0.00         A
ATOM   2412  HG2 PRO   155     -72.526  12.000   0.287  1.00  0.00         A
ATOM   2413  CD  PRO   155     -71.580  10.727  -1.137  1.00  0.00         A
ATOM   2414  HD1 PRO   155     -70.660  10.356  -0.711  1.00  0.00         A
ATOM   2415  HD2 PRO   155     -71.401  11.627  -1.707  1.00  0.00         A
ATOM   2416  C   PRO   155     -74.459  10.042  -3.023  1.00  0.00         A
ATOM   2417  O   PRO   155     -75.623   9.670  -3.179  1.00  0.00         A
ATOM   2418  N   ALA   156     -73.808  10.760  -3.919  1.00  0.00         A
ATOM   2419  HN  ALA   156     -72.881  11.020  -3.737  1.00  0.00         A
ATOM   2420  CA  ALA   156     -74.429  11.156  -5.172  1.00  0.00         A
ATOM   2421  HA  ALA   156     -75.485  11.295  -4.991  1.00  0.00         A
ATOM   2422  CB  ALA   156     -73.853  12.476  -5.660  1.00  0.00         A
ATOM   2423  HB1 ALA   156     -74.002  13.235  -4.907  1.00  0.00         A
ATOM   2424  HB2 ALA   156     -74.351  12.771  -6.572  1.00  0.00         A
ATOM   2425  HB3 ALA   156     -72.796  12.359  -5.849  1.00  0.00         A
ATOM   2426  C   ALA   156     -74.246  10.069  -6.221  1.00  0.00         A
ATOM   2427  O   ALA   156     -74.927  10.057  -7.245  1.00  0.00         A
ATOM   2428  N   LYS   157     -73.322   9.153  -5.935  1.00  0.00         A
ATOM   2429  HN  LYS   157     -72.813   9.249  -5.101  1.00  0.00         A
ATOM   2430  CA  LYS   157     -73.011   8.026  -6.810  1.00  0.00         A
ATOM   2431  HA  LYS   157     -72.288   7.410  -6.297  1.00  0.00         A
ATOM   2432  CB  LYS   157     -74.256   7.180  -7.097  1.00  0.00         A
ATOM   2433  HB1 LYS   157     -74.002   6.427  -7.826  1.00  0.00         A
ATOM   2434  HB2 LYS   157     -75.020   7.821  -7.511  1.00  0.00         A
ATOM   2435  CG  LYS   157     -74.832   6.486  -5.873  1.00  0.00         A
ATOM   2436  HG1 LYS   157     -75.172   7.237  -5.174  1.00  0.00         A
ATOM   2437  HG2 LYS   157     -74.059   5.889  -5.413  1.00  0.00         A
ATOM   2438  CD  LYS   157     -76.003   5.581  -6.237  1.00  0.00         A
ATOM   2439  HD1 LYS   157     -76.613   6.085  -6.972  1.00  0.00         A
ATOM   2440  HD2 LYS   157     -76.589   5.399  -5.349  1.00  0.00         A
ATOM   2441  CE  LYS   157     -75.552   4.238  -6.808  1.00  0.00         A
ATOM   2442  HE1 LYS   157     -76.426   3.624  -6.968  1.00  0.00         A
ATOM   2443  HE2 LYS   157     -74.909   3.757  -6.088  1.00  0.00         A
ATOM   2444  NZ  LYS   157     -74.814   4.368  -8.094  1.00  0.00         A
ATOM   2445  HZ1 LYS   157     -74.696   3.434  -8.535  1.00  0.00         A
ATOM   2446  HZ2 LYS   157     -73.872   4.773  -7.929  1.00  0.00         A
ATOM   2447  HZ3 LYS   157     -75.336   4.984  -8.750  1.00  0.00         A
ATOM   2448  C   LYS   157     -72.392   8.497  -8.118  1.00  0.00         A
ATOM   2449  O   LYS   157     -72.512   7.825  -9.143  1.00  0.00         A
ATOM   2450  N   GLN   158     -71.724   9.650  -8.061  1.00  0.00         A
ATOM   2451  HN  GLN   158     -71.657  10.113  -7.191  1.00  0.00         A
ATOM   2452  CA  GLN   158     -71.078  10.252  -9.227  1.00  0.00         A
ATOM   2453  HA  GLN   158     -70.669  11.199  -8.912  1.00  0.00         A
ATOM   2454  CB  GLN   158     -69.936   9.359  -9.726  1.00  0.00         A
ATOM   2455  HB1 GLN   158     -70.345   8.400 -10.004  1.00  0.00         A
ATOM   2456  HB2 GLN   158     -69.231   9.217  -8.921  1.00  0.00         A
ATOM   2457  CG  GLN   158     -69.182   9.920 -10.922  1.00  0.00         A
ATOM   2458  HG1 GLN   158     -68.779  10.886 -10.655  1.00  0.00         A
ATOM   2459  HG2 GLN   158     -69.872  10.034 -11.744  1.00  0.00         A
ATOM   2460  CD  GLN   158     -68.040   9.023 -11.369  1.00  0.00         A
ATOM   2461  OE1 GLN   158     -67.035   9.498 -11.896  1.00  0.00         A
ATOM   2462  NE2 GLN   158     -68.183   7.722 -11.166  1.00  0.00         A
ATOM   2463 HE21 GLN   158     -69.010   7.406 -10.742  1.00  0.00         A
ATOM   2464 HE22 GLN   158     -67.457   7.126 -11.448  1.00  0.00         A
ATOM   2465  C   GLN   158     -72.087  10.522 -10.343  1.00  0.00         A
ATOM   2466  O   GLN   158     -72.365   9.664 -11.183  1.00  0.00         A
ATOM   2467  N   LEU   159     -72.628  11.727 -10.343  1.00  0.00         A
ATOM   2468  HN  LEU   159     -72.336  12.382  -9.674  1.00  0.00         A
ATOM   2469  CA  LEU   159     -73.640  12.114 -11.311  1.00  0.00         A
ATOM   2470  HA  LEU   159     -74.190  11.229 -11.590  1.00  0.00         A
ATOM   2471  CB  LEU   159     -74.598  13.118 -10.674  1.00  0.00         A
ATOM   2472  HB1 LEU   159     -75.369  13.357 -11.390  1.00  0.00         A
ATOM   2473  HB2 LEU   159     -74.046  14.019 -10.446  1.00  0.00         A
ATOM   2474  CG  LEU   159     -75.269  12.624  -9.393  1.00  0.00         A
ATOM   2475  HG  LEU   159     -74.506  12.254  -8.717  1.00  0.00         A
ATOM   2476  CD1 LEU   159     -76.007  13.758  -8.702  1.00  0.00         A
ATOM   2477 HD11 LEU   159     -76.767  14.148  -9.362  1.00  0.00         A
ATOM   2478 HD12 LEU   159     -75.309  14.544  -8.453  1.00  0.00         A
ATOM   2479 HD13 LEU   159     -76.470  13.389  -7.798  1.00  0.00         A
ATOM   2480  CD2 LEU   159     -76.226  11.483  -9.699  1.00  0.00         A
ATOM   2481 HD21 LEU   159     -75.679  10.658 -10.129  1.00  0.00         A
ATOM   2482 HD22 LEU   159     -76.977  11.820 -10.397  1.00  0.00         A
ATOM   2483 HD23 LEU   159     -76.705  11.160  -8.786  1.00  0.00         A
ATOM   2484  C   LEU   159     -72.995  12.708 -12.556  1.00  0.00         A
ATOM   2485  O   LEU   159     -72.354  13.758 -12.497  1.00  0.00         A
ATOM   2486  N   LYS   160     -73.157  12.024 -13.677  1.00  0.00         A
ATOM   2487  HN  LYS   160     -73.684  11.199 -13.660  1.00  0.00         A
ATOM   2488  HA  LYS   160     -71.682  13.024 -14.697  1.00  0.00         A
ATOM   2489  CB  LYS   160     -72.197  11.272 -15.814  1.00  0.00         A
ATOM   2490  HB1 LYS   160     -71.371  10.754 -15.351  1.00  0.00         A
ATOM   2491  HB2 LYS   160     -71.881  11.638 -16.778  1.00  0.00         A
ATOM   2492  CG  LYS   160     -73.322  10.268 -16.036  1.00  0.00         A
ATOM   2493  HG1 LYS   160     -74.181  10.787 -16.432  1.00  0.00         A
ATOM   2494  HG2 LYS   160     -73.578   9.814 -15.090  1.00  0.00         A
ATOM   2495  CD  LYS   160     -72.911   9.172 -17.011  1.00  0.00         A
ATOM   2496  HD1 LYS   160     -72.559   9.630 -17.924  1.00  0.00         A
ATOM   2497  HD2 LYS   160     -73.770   8.554 -17.226  1.00  0.00         A
ATOM   2498  CE  LYS   160     -71.806   8.295 -16.442  1.00  0.00         A
ATOM   2499  HE1 LYS   160     -72.172   7.814 -15.547  1.00  0.00         A
ATOM   2500  HE2 LYS   160     -70.961   8.918 -16.194  1.00  0.00         A
ATOM   2501  NZ  LYS   160     -71.368   7.253 -17.408  1.00  0.00         A
ATOM   2502  HZ1 LYS   160     -72.167   6.637 -17.660  1.00  0.00         A
ATOM   2503  HZ2 LYS   160     -70.618   6.668 -16.988  1.00  0.00         A
ATOM   2504  HZ3 LYS   160     -71.000   7.696 -18.273  1.00  0.00         A
ATOM   2505  CA  LYS   160     -72.579  12.472 -14.935  1.00  0.00         A
ATOM   2506  C   LYS   160     -73.536  13.408 -15.670  1.00  0.00         A
ATOM   2507  OT1 LYS   160     -74.644  12.969 -16.036  1.00  0.00         A
ATOM   2508  OT2 LYS   160     -73.174  14.583 -15.884  1.00  0.00         A
END
