# Supplementary material for: The EJC disassembly factor PYM is an intrinsically disordered protein and forms a fuzzy complex with RNA
Source: Front Mol Biosci. 2023 Mar 30;10:1148653. doi: 10.3389/fmolb.2023.1148653 (PMC10098021; doi:10.3389/fmolb.2023.1148653)
Supplement: Supplementary file 2 [file DataSheet1.ZIP › PYM_structures/pym_16.pdb]

REMARK FILENAME="pym160_187_water.pdb"
REMARK ===============================================================
REMARK            overall,bonds,angles,improper,dihe,vdw,elec,noe,cdih,coup,sani,vean
REMARK energies: -4420.92, 37.8356, 186.029, 62.098, 727.449, -229.216, -5352.42, 144.55, 2.74851, 0, 0, 0
REMARK ===============================================================
REMARK            bonds,angles,impropers,dihe,noe,cdih,coup,sani,vean
REMARK rms-dev.: 3.866377E-03,0.513947,1.11909,40.4593,3.655915E-02,1.01258,0, 0, 0
REMARK ===============================================================
REMARK               noe,cdih,coup,sani,vean
REMARK               >0.5,>5,>1,>0,>5
REMARK violations.: 0, 1, 0, 0, 0
REMARK ===============================================================
REMARK DATE:28-Oct-2020  01:27:46       created by user: dverma
REMARK VERSION:1.21
ATOM      1  HA1 GLY     1       3.820  23.783  10.625  1.00  0.00         A
ATOM      2  HA2 GLY     1       5.317  23.728  11.547  1.00  0.00         A
ATOM      3  C   GLY     1       4.324  21.858  11.365  1.00  0.00         A
ATOM      4  O   GLY     1       4.256  21.142  12.365  1.00  0.00         A
ATOM      5  N   GLY     1       3.573  23.802  12.709  1.00  0.00         A
ATOM      6  HT1 GLY     1       3.569  24.838  12.773  1.00  0.00         A
ATOM      7  HT2 GLY     1       4.029  23.415  13.559  1.00  0.00         A
ATOM      8  HT3 GLY     1       2.591  23.464  12.675  1.00  0.00         A
ATOM      9  CA  GLY     1       4.302  23.364  11.496  1.00  0.00         A
ATOM     10  N   ALA     2       4.417  21.372  10.136  1.00  0.00         A
ATOM     11  HN  ALA     2       4.472  21.993   9.377  1.00  0.00         A
ATOM     12  CA  ALA     2       4.433  19.942   9.887  1.00  0.00         A
ATOM     13  HA  ALA     2       4.648  19.444  10.821  1.00  0.00         A
ATOM     14  CB  ALA     2       3.069  19.477   9.408  1.00  0.00         A
ATOM     15  HB1 ALA     2       2.838  19.951   8.466  1.00  0.00         A
ATOM     16  HB2 ALA     2       2.320  19.745  10.138  1.00  0.00         A
ATOM     17  HB3 ALA     2       3.079  18.405   9.279  1.00  0.00         A
ATOM     18  C   ALA     2       5.507  19.572   8.872  1.00  0.00         A
ATOM     19  O   ALA     2       6.332  18.694   9.126  1.00  0.00         A
ATOM     20  N   MET     3       5.505  20.250   7.726  1.00  0.00         A
ATOM     21  HN  MET     3       4.860  20.980   7.600  1.00  0.00         A
ATOM     22  CA  MET     3       6.444  19.931   6.655  1.00  0.00         A
ATOM     23  HA  MET     3       6.288  18.896   6.393  1.00  0.00         A
ATOM     24  CB  MET     3       6.181  20.795   5.414  1.00  0.00         A
ATOM     25  HB1 MET     3       5.163  20.631   5.092  1.00  0.00         A
ATOM     26  HB2 MET     3       6.849  20.480   4.625  1.00  0.00         A
ATOM     27  CG  MET     3       6.377  22.287   5.631  1.00  0.00         A
ATOM     28  HG1 MET     3       7.409  22.467   5.891  1.00  0.00         A
ATOM     29  HG2 MET     3       5.742  22.607   6.442  1.00  0.00         A
ATOM     30  SD  MET     3       5.974  23.260   4.165  1.00  0.00         A
ATOM     31  CE  MET     3       4.235  22.870   3.957  1.00  0.00         A
ATOM     32  HE1 MET     3       3.836  23.434   3.126  1.00  0.00         A
ATOM     33  HE2 MET     3       3.698  23.129   4.857  1.00  0.00         A
ATOM     34  HE3 MET     3       4.124  21.814   3.761  1.00  0.00         A
ATOM     35  C   MET     3       7.886  20.086   7.133  1.00  0.00         A
ATOM     36  O   MET     3       8.258  21.101   7.730  1.00  0.00         A
ATOM     37  N   GLY     4       8.681  19.055   6.897  1.00  0.00         A
ATOM     38  HN  GLY     4       8.332  18.281   6.405  1.00  0.00         A
ATOM     39  CA  GLY     4      10.052  19.051   7.357  1.00  0.00         A
ATOM     40  HA1 GLY     4      10.311  20.041   7.702  1.00  0.00         A
ATOM     41  HA2 GLY     4      10.699  18.784   6.535  1.00  0.00         A
ATOM     42  C   GLY     4      10.259  18.066   8.489  1.00  0.00         A
ATOM     43  O   GLY     4      11.288  17.397   8.561  1.00  0.00         A
ATOM     44  N   MET     5       9.268  17.962   9.365  1.00  0.00         A
ATOM     45  HN  MET     5       8.456  18.500   9.237  1.00  0.00         A
ATOM     46  CA  MET     5       9.351  17.064  10.509  1.00  0.00         A
ATOM     47  HA  MET     5      10.263  16.495  10.415  1.00  0.00         A
ATOM     48  CB  MET     5       9.394  17.860  11.817  1.00  0.00         A
ATOM     49  HB1 MET     5       9.326  17.171  12.646  1.00  0.00         A
ATOM     50  HB2 MET     5       8.545  18.527  11.846  1.00  0.00         A
ATOM     51  CG  MET     5      10.656  18.690  11.990  1.00  0.00         A
ATOM     52  HG1 MET     5      10.726  19.391  11.171  1.00  0.00         A
ATOM     53  HG2 MET     5      11.510  18.029  11.968  1.00  0.00         A
ATOM     54  SD  MET     5      10.678  19.608  13.542  1.00  0.00         A
ATOM     55  CE  MET     5      12.270  20.420  13.425  1.00  0.00         A
ATOM     56  HE1 MET     5      13.051  19.676  13.382  1.00  0.00         A
ATOM     57  HE2 MET     5      12.418  21.048  14.289  1.00  0.00         A
ATOM     58  HE3 MET     5      12.301  21.025  12.531  1.00  0.00         A
ATOM     59  C   MET     5       8.171  16.101  10.527  1.00  0.00         A
ATOM     60  O   MET     5       7.812  15.557  11.572  1.00  0.00         A
ATOM     61  N   SER     6       7.571  15.888   9.368  1.00  0.00         A
ATOM     62  HN  SER     6       7.910  16.333   8.562  1.00  0.00         A
ATOM     63  CA  SER     6       6.427  15.001   9.264  1.00  0.00         A
ATOM     64  HA  SER     6       6.440  14.346  10.121  1.00  0.00         A
ATOM     65  CB  SER     6       5.125  15.807   9.274  1.00  0.00         A
ATOM     66  HB1 SER     6       5.088  16.436   8.397  1.00  0.00         A
ATOM     67  HB2 SER     6       5.095  16.425  10.160  1.00  0.00         A
ATOM     68  OG  SER     6       3.989  14.957   9.275  1.00  0.00         A
ATOM     69  HG  SER     6       3.220  15.455   8.958  1.00  0.00         A
ATOM     70  C   SER     6       6.518  14.155   8.000  1.00  0.00         A
ATOM     71  O   SER     6       6.480  14.674   6.883  1.00  0.00         A
ATOM     72  N   THR     7       6.652  12.853   8.185  1.00  0.00         A
ATOM     73  HN  THR     7       6.739  12.506   9.100  1.00  0.00         A
ATOM     74  CA  THR     7       6.685  11.919   7.071  1.00  0.00         A
ATOM     75  HA  THR     7       7.102  12.429   6.215  1.00  0.00         A
ATOM     76  CB  THR     7       7.572  10.708   7.401  1.00  0.00         A
ATOM     77  HB  THR     7       7.384   9.932   6.672  1.00  0.00         A
ATOM     78  OG1 THR     7       7.250  10.212   8.707  1.00  0.00         A
ATOM     79  HG1 THR     7       7.683  10.762   9.374  1.00  0.00         A
ATOM     80  CG2 THR     7       9.044  11.082   7.346  1.00  0.00         A
ATOM     81 HG21 THR     7       9.244  11.860   8.068  1.00  0.00         A
ATOM     82 HG22 THR     7       9.290  11.438   6.357  1.00  0.00         A
ATOM     83 HG23 THR     7       9.643  10.214   7.577  1.00  0.00         A
ATOM     84  C   THR     7       5.276  11.445   6.736  1.00  0.00         A
ATOM     85  O   THR     7       5.074  10.605   5.860  1.00  0.00         A
ATOM     86  N   TYR     8       4.306  12.008   7.437  1.00  0.00         A
ATOM     87  HN  TYR     8       4.535  12.710   8.080  1.00  0.00         A
ATOM     88  CA  TYR     8       2.914  11.633   7.273  1.00  0.00         A
ATOM     89  HA  TYR     8       2.873  10.629   6.881  1.00  0.00         A
ATOM     90  CB  TYR     8       2.200  11.684   8.623  1.00  0.00         A
ATOM     91  HB1 TYR     8       1.224  11.233   8.520  1.00  0.00         A
ATOM     92  HB2 TYR     8       2.082  12.715   8.921  1.00  0.00         A
ATOM     93  CG  TYR     8       2.928  10.963   9.735  1.00  0.00         A
ATOM     94  CD1 TYR     8       2.675   9.626  10.012  1.00  0.00         A
ATOM     95  HD1 TYR     8       1.947   9.095   9.417  1.00  0.00         A
ATOM     96  CD2 TYR     8       3.867  11.626  10.515  1.00  0.00         A
ATOM     97  HD2 TYR     8       4.076  12.666  10.313  1.00  0.00         A
ATOM     98  CE1 TYR     8       3.337   8.971  11.034  1.00  0.00         A
ATOM     99  HE1 TYR     8       3.127   7.931  11.235  1.00  0.00         A
ATOM    100  CE2 TYR     8       4.533  10.979  11.534  1.00  0.00         A
ATOM    101  HE2 TYR     8       5.260  11.512  12.125  1.00  0.00         A
ATOM    102  CZ  TYR     8       4.265   9.653  11.790  1.00  0.00         A
ATOM    103  OH  TYR     8       4.925   9.010  12.812  1.00  0.00         A
ATOM    104  HH  TYR     8       5.210   8.137  12.513  1.00  0.00         A
ATOM    105  C   TYR     8       2.235  12.586   6.301  1.00  0.00         A
ATOM    106  O   TYR     8       2.545  13.779   6.273  1.00  0.00         A
ATOM    107  N   LEU     9       1.315  12.059   5.501  1.00  0.00         A
ATOM    108  HN  LEU     9       1.124  11.098   5.555  1.00  0.00         A
ATOM    109  CA  LEU     9       0.592  12.878   4.537  1.00  0.00         A
ATOM    110  HA  LEU     9       1.296  13.569   4.109  1.00  0.00         A
ATOM    111  CB  LEU     9      -0.003  12.015   3.418  1.00  0.00         A
ATOM    112  HB1 LEU     9      -0.667  11.292   3.866  1.00  0.00         A
ATOM    113  HB2 LEU     9       0.805  11.485   2.934  1.00  0.00         A
ATOM    114  CG  LEU     9      -0.785  12.783   2.347  1.00  0.00         A
ATOM    115  HG  LEU     9      -1.582  13.337   2.821  1.00  0.00         A
ATOM    116  CD1 LEU     9       0.113  13.775   1.628  1.00  0.00         A
ATOM    117 HD11 LEU     9       0.933  13.247   1.166  1.00  0.00         A
ATOM    118 HD12 LEU     9       0.498  14.493   2.337  1.00  0.00         A
ATOM    119 HD13 LEU     9      -0.458  14.288   0.868  1.00  0.00         A
ATOM    120  CD2 LEU     9      -1.407  11.825   1.350  1.00  0.00         A
ATOM    121 HD21 LEU     9      -2.071  11.147   1.866  1.00  0.00         A
ATOM    122 HD22 LEU     9      -0.628  11.262   0.860  1.00  0.00         A
ATOM    123 HD23 LEU     9      -1.965  12.385   0.614  1.00  0.00         A
ATOM    124  C   LEU     9      -0.505  13.677   5.226  1.00  0.00         A
ATOM    125  O   LEU     9      -0.941  14.719   4.736  1.00  0.00         A
ATOM    126  N   GLN    10      -0.929  13.160   6.378  1.00  0.00         A
ATOM    127  HN  GLN    10      -0.568  12.294   6.654  1.00  0.00         A
ATOM    128  CA  GLN    10      -1.903  13.823   7.247  1.00  0.00         A
ATOM    129  HA  GLN    10      -2.085  13.174   8.089  1.00  0.00         A
ATOM    130  CB  GLN    10      -1.347  15.152   7.761  1.00  0.00         A
ATOM    131  HB1 GLN    10      -2.040  15.566   8.478  1.00  0.00         A
ATOM    132  HB2 GLN    10      -1.255  15.830   6.933  1.00  0.00         A
ATOM    133  CG  GLN    10       0.008  15.028   8.427  1.00  0.00         A
ATOM    134  HG1 GLN    10       0.685  14.533   7.746  1.00  0.00         A
ATOM    135  HG2 GLN    10      -0.103  14.435   9.315  1.00  0.00         A
ATOM    136  CD  GLN    10       0.602  16.369   8.813  1.00  0.00         A
ATOM    137  OE1 GLN    10       1.820  16.541   8.799  1.00  0.00         A
ATOM    138  NE2 GLN    10      -0.247  17.320   9.176  1.00  0.00         A
ATOM    139 HE21 GLN    10      -1.206  17.112   9.179  1.00  0.00         A
ATOM    140 HE22 GLN    10       0.117  18.196   9.424  1.00  0.00         A
ATOM    141  C   GLN    10      -3.221  14.062   6.526  1.00  0.00         A
ATOM    142  O   GLN    10      -3.900  15.059   6.771  1.00  0.00         A
ATOM    143  N   SER    11      -3.577  13.149   5.640  1.00  0.00         A
ATOM    144  HN  SER    11      -3.009  12.361   5.506  1.00  0.00         A
ATOM    145  CA  SER    11      -4.796  13.279   4.872  1.00  0.00         A
ATOM    146  HA  SER    11      -5.416  14.018   5.356  1.00  0.00         A
ATOM    147  CB  SER    11      -4.479  13.746   3.447  1.00  0.00         A
ATOM    148  HB1 SER    11      -3.932  12.970   2.932  1.00  0.00         A
ATOM    149  HB2 SER    11      -3.878  14.641   3.491  1.00  0.00         A
ATOM    150  OG  SER    11      -5.664  14.028   2.720  1.00  0.00         A
ATOM    151  HG  SER    11      -5.971  14.917   2.938  1.00  0.00         A
ATOM    152  C   SER    11      -5.541  11.953   4.845  1.00  0.00         A
ATOM    153  O   SER    11      -4.948  10.896   4.630  1.00  0.00         A
ATOM    154  N   SER    12      -6.832  12.017   5.094  1.00  0.00         A
ATOM    155  HN  SER    12      -7.230  12.887   5.317  1.00  0.00         A
ATOM    156  CA  SER    12      -7.679  10.844   5.047  1.00  0.00         A
ATOM    157  HA  SER    12      -7.125  10.054   4.562  1.00  0.00         A
ATOM    158  CB  SER    12      -8.053  10.401   6.468  1.00  0.00         A
ATOM    159  HB1 SER    12      -8.614  11.185   6.950  1.00  0.00         A
ATOM    160  HB2 SER    12      -7.151  10.209   7.030  1.00  0.00         A
ATOM    161  OG  SER    12      -8.840   9.220   6.458  1.00  0.00         A
ATOM    162  HG  SER    12      -8.530   8.639   5.757  1.00  0.00         A
ATOM    163  C   SER    12      -8.925  11.151   4.222  1.00  0.00         A
ATOM    164  O   SER    12     -10.056  11.024   4.699  1.00  0.00         A
ATOM    165  N   GLU    13      -8.703  11.569   2.980  1.00  0.00         A
ATOM    166  HN  GLU    13      -7.778  11.649   2.664  1.00  0.00         A
ATOM    167  CA  GLU    13      -9.792  11.911   2.072  1.00  0.00         A
ATOM    168  HA  GLU    13     -10.507  12.501   2.625  1.00  0.00         A
ATOM    169  CB  GLU    13      -9.267  12.743   0.901  1.00  0.00         A
ATOM    170  HB1 GLU    13     -10.070  12.902   0.197  1.00  0.00         A
ATOM    171  HB2 GLU    13      -8.475  12.196   0.412  1.00  0.00         A
ATOM    172  CG  GLU    13      -8.724  14.099   1.317  1.00  0.00         A
ATOM    173  HG1 GLU    13      -8.364  14.615   0.439  1.00  0.00         A
ATOM    174  HG2 GLU    13      -7.906  13.949   2.007  1.00  0.00         A
ATOM    175  CD  GLU    13      -9.772  14.959   1.990  1.00  0.00         A
ATOM    176  OE1 GLU    13      -9.849  14.951   3.235  1.00  0.00         A
ATOM    177  OE2 GLU    13     -10.525  15.655   1.276  1.00  0.00         A
ATOM    178  C   GLU    13     -10.489  10.655   1.558  1.00  0.00         A
ATOM    179  O   GLU    13     -10.442  10.342   0.365  1.00  0.00         A
ATOM    180  N   GLY    14     -11.128   9.944   2.473  1.00  0.00         A
ATOM    181  HN  GLY    14     -11.112  10.247   3.407  1.00  0.00         A
ATOM    182  CA  GLY    14     -11.836   8.736   2.125  1.00  0.00         A
ATOM    183  HA1 GLY    14     -11.143   7.909   2.126  1.00  0.00         A
ATOM    184  HA2 GLY    14     -12.252   8.846   1.134  1.00  0.00         A
ATOM    185  C   GLY    14     -12.955   8.439   3.096  1.00  0.00         A
ATOM    186  O   GLY    14     -13.169   7.291   3.481  1.00  0.00         A
ATOM    187  N   LYS    15     -13.674   9.476   3.497  1.00  0.00         A
ATOM    188  HN  LYS    15     -13.463  10.370   3.145  1.00  0.00         A
ATOM    189  CA  LYS    15     -14.781   9.321   4.432  1.00  0.00         A
ATOM    190  HA  LYS    15     -14.525   8.545   5.133  1.00  0.00         A
ATOM    191  CB  LYS    15     -15.039  10.629   5.190  1.00  0.00         A
ATOM    192  HB1 LYS    15     -15.815  10.455   5.921  1.00  0.00         A
ATOM    193  HB2 LYS    15     -15.386  11.372   4.487  1.00  0.00         A
ATOM    194  CG  LYS    15     -13.825  11.197   5.914  1.00  0.00         A
ATOM    195  HG1 LYS    15     -14.118  12.099   6.429  1.00  0.00         A
ATOM    196  HG2 LYS    15     -13.064  11.429   5.186  1.00  0.00         A
ATOM    197  CD  LYS    15     -13.252  10.216   6.924  1.00  0.00         A
ATOM    198  HD1 LYS    15     -12.764   9.412   6.393  1.00  0.00         A
ATOM    199  HD2 LYS    15     -14.057   9.818   7.524  1.00  0.00         A
ATOM    200  CE  LYS    15     -12.240  10.889   7.840  1.00  0.00         A
ATOM    201  HE1 LYS    15     -11.774  10.135   8.456  1.00  0.00         A
ATOM    202  HE2 LYS    15     -12.760  11.595   8.470  1.00  0.00         A
ATOM    203  NZ  LYS    15     -11.187  11.612   7.080  1.00  0.00         A
ATOM    204  HZ1 LYS    15     -11.613  12.370   6.509  1.00  0.00         A
ATOM    205  HZ2 LYS    15     -10.684  10.959   6.445  1.00  0.00         A
ATOM    206  HZ3 LYS    15     -10.500  12.037   7.736  1.00  0.00         A
ATOM    207  C   LYS    15     -16.043   8.912   3.685  1.00  0.00         A
ATOM    208  O   LYS    15     -17.088   9.553   3.814  1.00  0.00         A
ATOM    209  N   PHE    16     -15.951   7.848   2.903  1.00  0.00         A
ATOM    210  HN  PHE    16     -15.123   7.318   2.900  1.00  0.00         A
ATOM    211  CA  PHE    16     -17.062   7.456   2.056  1.00  0.00         A
ATOM    212  HA  PHE    16     -17.634   8.338   1.856  1.00  0.00         A
ATOM    213  CB  PHE    16     -16.549   6.898   0.726  1.00  0.00         A
ATOM    214  HB1 PHE    16     -17.327   6.303   0.273  1.00  0.00         A
ATOM    215  HB2 PHE    16     -15.691   6.271   0.915  1.00  0.00         A
ATOM    216  CG  PHE    16     -16.138   7.953  -0.269  1.00  0.00         A
ATOM    217  CD1 PHE    16     -15.634   9.175   0.150  1.00  0.00         A
ATOM    218  HD1 PHE    16     -15.539   9.374   1.207  1.00  0.00         A
ATOM    219  CD2 PHE    16     -16.255   7.713  -1.628  1.00  0.00         A
ATOM    220  HD2 PHE    16     -16.644   6.764  -1.966  1.00  0.00         A
ATOM    221  CE1 PHE    16     -15.257  10.136  -0.768  1.00  0.00         A
ATOM    222  HE1 PHE    16     -14.866  11.083  -0.429  1.00  0.00         A
ATOM    223  CE2 PHE    16     -15.880   8.670  -2.550  1.00  0.00         A
ATOM    224  HE2 PHE    16     -15.978   8.470  -3.607  1.00  0.00         A
ATOM    225  CZ  PHE    16     -15.381   9.883  -2.119  1.00  0.00         A
ATOM    226  HZ  PHE    16     -15.087  10.632  -2.839  1.00  0.00         A
ATOM    227  C   PHE    16     -17.970   6.444   2.738  1.00  0.00         A
ATOM    228  O   PHE    16     -17.621   5.272   2.893  1.00  0.00         A
ATOM    229  N   ILE    17     -19.152   6.921   3.115  1.00  0.00         A
ATOM    230  HN  ILE    17     -19.326   7.882   3.008  1.00  0.00         A
ATOM    231  CA  ILE    17     -20.205   6.085   3.675  1.00  0.00         A
ATOM    232  HA  ILE    17     -19.990   5.055   3.428  1.00  0.00         A
ATOM    233  CB  ILE    17     -20.292   6.218   5.216  1.00  0.00         A
ATOM    234  HB  ILE    17     -20.547   7.240   5.450  1.00  0.00         A
ATOM    235  CG1 ILE    17     -18.947   5.874   5.866  1.00  0.00         A
ATOM    236 HG11 ILE    17     -18.183   6.522   5.460  1.00  0.00         A
ATOM    237 HG12 ILE    17     -18.699   4.848   5.640  1.00  0.00         A
ATOM    238  CG2 ILE    17     -21.392   5.318   5.769  1.00  0.00         A
ATOM    239 HG21 ILE    17     -22.340   5.596   5.331  1.00  0.00         A
ATOM    240 HG22 ILE    17     -21.445   5.431   6.842  1.00  0.00         A
ATOM    241 HG23 ILE    17     -21.171   4.290   5.526  1.00  0.00         A
ATOM    242  CD1 ILE    17     -18.938   6.030   7.373  1.00  0.00         A
ATOM    243 HD11 ILE    17     -19.680   5.376   7.808  1.00  0.00         A
ATOM    244 HD12 ILE    17     -19.165   7.053   7.631  1.00  0.00         A
ATOM    245 HD13 ILE    17     -17.962   5.771   7.756  1.00  0.00         A
ATOM    246  C   ILE    17     -21.544   6.487   3.054  1.00  0.00         A
ATOM    247  O   ILE    17     -22.178   7.440   3.505  1.00  0.00         A
ATOM    248  N   PRO    18     -21.981   5.790   1.999  1.00  0.00         A
ATOM    249  CA  PRO    18     -23.197   6.123   1.273  1.00  0.00         A
ATOM    250  HA  PRO    18     -23.318   7.191   1.177  1.00  0.00         A
ATOM    251  CB  PRO    18     -22.972   5.508  -0.116  1.00  0.00         A
ATOM    252  HB1 PRO    18     -22.913   6.296  -0.853  1.00  0.00         A
ATOM    253  HB2 PRO    18     -23.797   4.854  -0.354  1.00  0.00         A
ATOM    254  CG  PRO    18     -21.685   4.746  -0.033  1.00  0.00         A
ATOM    255  HG1 PRO    18     -20.905   5.291  -0.543  1.00  0.00         A
ATOM    256  HG2 PRO    18     -21.810   3.770  -0.477  1.00  0.00         A
ATOM    257  CD  PRO    18     -21.355   4.611   1.427  1.00  0.00         A
ATOM    258  HD1 PRO    18     -20.287   4.623   1.580  1.00  0.00         A
ATOM    259  HD2 PRO    18     -21.793   3.713   1.831  1.00  0.00         A
ATOM    260  C   PRO    18     -24.444   5.532   1.917  1.00  0.00         A
ATOM    261  O   PRO    18     -24.454   4.376   2.345  1.00  0.00         A
ATOM    262  N   ALA    19     -25.484   6.338   1.981  1.00  0.00         A
ATOM    263  HN  ALA    19     -25.382   7.260   1.673  1.00  0.00         A
ATOM    264  CA  ALA    19     -26.778   5.909   2.475  1.00  0.00         A
ATOM    265  HA  ALA    19     -26.931   4.883   2.168  1.00  0.00         A
ATOM    266  CB  ALA    19     -26.831   5.971   3.994  1.00  0.00         A
ATOM    267  HB1 ALA    19     -27.803   5.645   4.332  1.00  0.00         A
ATOM    268  HB2 ALA    19     -26.655   6.984   4.320  1.00  0.00         A
ATOM    269  HB3 ALA    19     -26.072   5.321   4.404  1.00  0.00         A
ATOM    270  C   ALA    19     -27.854   6.781   1.852  1.00  0.00         A
ATOM    271  O   ALA    19     -27.532   7.708   1.105  1.00  0.00         A
ATOM    272  N   THR    20     -29.116   6.484   2.152  1.00  0.00         A
ATOM    273  HN  THR    20     -29.292   5.745   2.774  1.00  0.00         A
ATOM    274  CA  THR    20     -30.256   7.213   1.592  1.00  0.00         A
ATOM    275  HA  THR    20     -31.138   6.621   1.790  1.00  0.00         A
ATOM    276  CB  THR    20     -30.459   8.589   2.263  1.00  0.00         A
ATOM    277  HB  THR    20     -31.179   9.140   1.680  1.00  0.00         A
ATOM    278  OG1 THR    20     -29.233   9.333   2.310  1.00  0.00         A
ATOM    279  HG1 THR    20     -28.616   8.972   1.658  1.00  0.00         A
ATOM    280  CG2 THR    20     -31.006   8.424   3.671  1.00  0.00         A
ATOM    281 HG21 THR    20     -30.336   7.801   4.245  1.00  0.00         A
ATOM    282 HG22 THR    20     -31.981   7.962   3.627  1.00  0.00         A
ATOM    283 HG23 THR    20     -31.087   9.393   4.141  1.00  0.00         A
ATOM    284  C   THR    20     -30.132   7.384   0.078  1.00  0.00         A
ATOM    285  O   THR    20     -29.896   8.483  -0.427  1.00  0.00         A
ATOM    286  N   LYS    21     -30.283   6.285  -0.635  1.00  0.00         A
ATOM    287  HN  LYS    21     -30.494   5.448  -0.175  1.00  0.00         A
ATOM    288  CA  LYS    21     -30.162   6.291  -2.085  1.00  0.00         A
ATOM    289  HA  LYS    21     -29.569   7.152  -2.362  1.00  0.00         A
ATOM    290  CB  LYS    21     -29.440   5.029  -2.566  1.00  0.00         A
ATOM    291  HB1 LYS    21     -28.448   5.015  -2.141  1.00  0.00         A
ATOM    292  HB2 LYS    21     -29.357   5.067  -3.639  1.00  0.00         A
ATOM    293  CG  LYS    21     -30.133   3.734  -2.191  1.00  0.00         A
ATOM    294  HG1 LYS    21     -31.054   3.655  -2.750  1.00  0.00         A
ATOM    295  HG2 LYS    21     -30.352   3.747  -1.135  1.00  0.00         A
ATOM    296  CD  LYS    21     -29.265   2.530  -2.498  1.00  0.00         A
ATOM    297  HD1 LYS    21     -28.334   2.622  -1.954  1.00  0.00         A
ATOM    298  HD2 LYS    21     -29.062   2.509  -3.558  1.00  0.00         A
ATOM    299  CE  LYS    21     -29.957   1.232  -2.104  1.00  0.00         A
ATOM    300  HE1 LYS    21     -29.243   0.424  -2.171  1.00  0.00         A
ATOM    301  HE2 LYS    21     -30.770   1.050  -2.790  1.00  0.00         A
ATOM    302  NZ  LYS    21     -30.497   1.287  -0.719  1.00  0.00         A
ATOM    303  HZ1 LYS    21     -31.230   2.022  -0.651  1.00  0.00         A
ATOM    304  HZ2 LYS    21     -29.737   1.505  -0.044  1.00  0.00         A
ATOM    305  HZ3 LYS    21     -30.916   0.371  -0.462  1.00  0.00         A
ATOM    306  C   LYS    21     -31.533   6.403  -2.745  1.00  0.00         A
ATOM    307  O   LYS    21     -32.403   5.550  -2.559  1.00  0.00         A
ATOM    308  N   ARG    22     -31.723   7.476  -3.492  1.00  0.00         A
ATOM    309  HN  ARG    22     -31.028   8.167  -3.518  1.00  0.00         A
ATOM    310  CA  ARG    22     -32.942   7.670  -4.260  1.00  0.00         A
ATOM    311  HA  ARG    22     -33.776   7.353  -3.666  1.00  0.00         A
ATOM    312  CB  ARG    22     -33.116   9.146  -4.595  1.00  0.00         A
ATOM    313  HB1 ARG    22     -33.014   9.721  -3.686  1.00  0.00         A
ATOM    314  HB2 ARG    22     -34.110   9.294  -4.990  1.00  0.00         A
ATOM    315  CG  ARG    22     -32.126   9.679  -5.606  1.00  0.00         A
ATOM    316  HG1 ARG    22     -32.201   9.104  -6.517  1.00  0.00         A
ATOM    317  HG2 ARG    22     -31.126   9.602  -5.203  1.00  0.00         A
ATOM    318  CD  ARG    22     -32.434  11.122  -5.903  1.00  0.00         A
ATOM    319  HD1 ARG    22     -32.094  11.727  -5.076  1.00  0.00         A
ATOM    320  HD2 ARG    22     -33.503  11.216  -5.999  1.00  0.00         A
ATOM    321  NE  ARG    22     -31.793  11.590  -7.130  1.00  0.00         A
ATOM    322  HE  ARG    22     -31.467  10.909  -7.758  1.00  0.00         A
ATOM    323  CZ  ARG    22     -31.651  12.873  -7.450  1.00  0.00         A
ATOM    324  NH1 ARG    22     -32.056  13.818  -6.609  1.00  0.00         A
ATOM    325 HH11 ARG    22     -32.468  13.569  -5.729  1.00  0.00         A
ATOM    326 HH12 ARG    22     -31.951  14.786  -6.849  1.00  0.00         A
ATOM    327  NH2 ARG    22     -31.101  13.205  -8.611  1.00  0.00         A
ATOM    328 HH21 ARG    22     -30.796  12.485  -9.251  1.00  0.00         A
ATOM    329 HH22 ARG    22     -30.979  14.170  -8.856  1.00  0.00         A
ATOM    330  C   ARG    22     -32.896   6.832  -5.534  1.00  0.00         A
ATOM    331  O   ARG    22     -31.813   6.431  -5.978  1.00  0.00         A
ATOM    332  N   PRO    23     -34.072   6.532  -6.117  1.00  0.00         A
ATOM    333  CA  PRO    23     -34.183   5.777  -7.374  1.00  0.00         A
ATOM    334  HA  PRO    23     -33.691   4.820  -7.296  1.00  0.00         A
ATOM    335  CB  PRO    23     -35.693   5.567  -7.553  1.00  0.00         A
ATOM    336  HB1 PRO    23     -35.881   4.541  -7.834  1.00  0.00         A
ATOM    337  HB2 PRO    23     -36.057   6.227  -8.327  1.00  0.00         A
ATOM    338  CG  PRO    23     -36.308   5.889  -6.234  1.00  0.00         A
ATOM    339  HG1 PRO    23     -36.382   4.993  -5.635  1.00  0.00         A
ATOM    340  HG2 PRO    23     -37.285   6.324  -6.381  1.00  0.00         A
ATOM    341  CD  PRO    23     -35.395   6.879  -5.575  1.00  0.00         A
ATOM    342  HD1 PRO    23     -35.416   6.753  -4.504  1.00  0.00         A
ATOM    343  HD2 PRO    23     -35.669   7.887  -5.843  1.00  0.00         A
ATOM    344  C   PRO    23     -33.613   6.540  -8.573  1.00  0.00         A
ATOM    345  O   PRO    23     -34.317   6.812  -9.548  1.00  0.00         A
ATOM    346  N   ASP    24     -32.340   6.884  -8.480  1.00  0.00         A
ATOM    347  HN  ASP    24     -31.858   6.667  -7.650  1.00  0.00         A
ATOM    348  CA  ASP    24     -31.625   7.577  -9.542  1.00  0.00         A
ATOM    349  HA  ASP    24     -31.909   7.129 -10.483  1.00  0.00         A
ATOM    350  CB  ASP    24     -31.991   9.067  -9.560  1.00  0.00         A
ATOM    351  HB1 ASP    24     -31.870   9.469  -8.566  1.00  0.00         A
ATOM    352  HB2 ASP    24     -33.022   9.173  -9.861  1.00  0.00         A
ATOM    353  CG  ASP    24     -31.132   9.880 -10.513  1.00  0.00         A
ATOM    354  OD1 ASP    24     -31.058   9.526 -11.711  1.00  0.00         A
ATOM    355  OD2 ASP    24     -30.542  10.890 -10.069  1.00  0.00         A
ATOM    356  C   ASP    24     -30.128   7.395  -9.340  1.00  0.00         A
ATOM    357  O   ASP    24     -29.473   8.207  -8.690  1.00  0.00         A
ATOM    358  N   GLY    25     -29.609   6.284  -9.842  1.00  0.00         A
ATOM    359  HN  GLY    25     -30.201   5.642 -10.298  1.00  0.00         A
ATOM    360  CA  GLY    25     -28.193   5.994  -9.728  1.00  0.00         A
ATOM    361  HA1 GLY    25     -27.653   6.923  -9.633  1.00  0.00         A
ATOM    362  HA2 GLY    25     -27.867   5.491 -10.627  1.00  0.00         A
ATOM    363  C   GLY    25     -27.875   5.116  -8.532  1.00  0.00         A
ATOM    364  O   GLY    25     -26.902   4.369  -8.558  1.00  0.00         A
ATOM    365  N   THR    26     -28.717   5.205  -7.496  1.00  0.00         A
ATOM    366  HN  THR    26     -29.481   5.810  -7.575  1.00  0.00         A
ATOM    367  CA  THR    26     -28.556   4.444  -6.249  1.00  0.00         A
ATOM    368  HA  THR    26     -29.234   4.881  -5.528  1.00  0.00         A
ATOM    369  CB  THR    26     -28.948   2.953  -6.407  1.00  0.00         A
ATOM    370  HB  THR    26     -28.643   2.423  -5.517  1.00  0.00         A
ATOM    371  OG1 THR    26     -28.292   2.368  -7.537  1.00  0.00         A
ATOM    372  HG1 THR    26     -27.531   2.920  -7.781  1.00  0.00         A
ATOM    373  CG2 THR    26     -30.455   2.807  -6.557  1.00  0.00         A
ATOM    374 HG21 THR    26     -30.944   3.192  -5.674  1.00  0.00         A
ATOM    375 HG22 THR    26     -30.706   1.764  -6.682  1.00  0.00         A
ATOM    376 HG23 THR    26     -30.786   3.363  -7.422  1.00  0.00         A
ATOM    377  C   THR    26     -27.146   4.559  -5.673  1.00  0.00         A
ATOM    378  O   THR    26     -26.261   3.771  -5.997  1.00  0.00         A
ATOM    379  N   TRP    27     -26.978   5.553  -4.800  1.00  0.00         A
ATOM    380  HN  TRP    27     -27.748   6.116  -4.590  1.00  0.00         A
ATOM    381  CA  TRP    27     -25.700   5.848  -4.147  1.00  0.00         A
ATOM    382  HA  TRP    27     -25.918   6.544  -3.350  1.00  0.00         A
ATOM    383  CB  TRP    27     -25.061   4.599  -3.532  1.00  0.00         A
ATOM    384  HB1 TRP    27     -24.007   4.781  -3.393  1.00  0.00         A
ATOM    385  HB2 TRP    27     -25.193   3.772  -4.211  1.00  0.00         A
ATOM    386  CG  TRP    27     -25.648   4.213  -2.209  1.00  0.00         A
ATOM    387  CD1 TRP    27     -26.401   5.003  -1.396  1.00  0.00         A
ATOM    388  HD1 TRP    27     -26.682   6.017  -1.629  1.00  0.00         A
ATOM    389  CD2 TRP    27     -25.509   2.957  -1.530  1.00  0.00         A
ATOM    390  NE1 TRP    27     -26.760   4.314  -0.266  1.00  0.00         A
ATOM    391  HE1 TRP    27     -27.310   4.666   0.464  1.00  0.00         A
ATOM    392  CE2 TRP    27     -26.218   3.061  -0.319  1.00  0.00         A
ATOM    393  CE3 TRP    27     -24.858   1.756  -1.827  1.00  0.00         A
ATOM    394  HE3 TRP    27     -24.304   1.632  -2.746  1.00  0.00         A
ATOM    395  CZ2 TRP    27     -26.297   2.016   0.595  1.00  0.00         A
ATOM    396  HZ2 TRP    27     -26.843   2.111   1.526  1.00  0.00         A
ATOM    397  CZ3 TRP    27     -24.937   0.715  -0.918  1.00  0.00         A
ATOM    398  HZ3 TRP    27     -24.440  -0.221  -1.129  1.00  0.00         A
ATOM    399  CH2 TRP    27     -25.651   0.851   0.280  1.00  0.00         A
ATOM    400  HH2 TRP    27     -25.684   0.013   0.960  1.00  0.00         A
ATOM    401  C   TRP    27     -24.722   6.511  -5.111  1.00  0.00         A
ATOM    402  O   TRP    27     -24.162   5.868  -5.994  1.00  0.00         A
ATOM    403  N   ARG    28     -24.530   7.812  -4.938  1.00  0.00         A
ATOM    404  HN  ARG    28     -24.986   8.268  -4.199  1.00  0.00         A
ATOM    405  CA  ARG    28     -23.625   8.575  -5.786  1.00  0.00         A
ATOM    406  HA  ARG    28     -22.918   7.887  -6.226  1.00  0.00         A
ATOM    407  CB  ARG    28     -24.384   9.306  -6.899  1.00  0.00         A
ATOM    408  HB1 ARG    28     -23.668   9.796  -7.543  1.00  0.00         A
ATOM    409  HB2 ARG    28     -25.020  10.054  -6.451  1.00  0.00         A
ATOM    410  CG  ARG    28     -25.250   8.397  -7.756  1.00  0.00         A
ATOM    411  HG1 ARG    28     -25.037   7.369  -7.503  1.00  0.00         A
ATOM    412  HG2 ARG    28     -25.022   8.570  -8.797  1.00  0.00         A
ATOM    413  CD  ARG    28     -26.726   8.667  -7.523  1.00  0.00         A
ATOM    414  HD1 ARG    28     -27.301   7.916  -8.040  1.00  0.00         A
ATOM    415  HD2 ARG    28     -26.966   9.640  -7.922  1.00  0.00         A
ATOM    416  NE  ARG    28     -27.078   8.637  -6.102  1.00  0.00         A
ATOM    417  HE  ARG    28     -26.621   7.967  -5.539  1.00  0.00         A
ATOM    418  CZ  ARG    28     -27.948   9.480  -5.541  1.00  0.00         A
ATOM    419  NH1 ARG    28     -28.590  10.367  -6.290  1.00  0.00         A
ATOM    420 HH11 ARG    28     -28.427  10.407  -7.280  1.00  0.00         A
ATOM    421 HH12 ARG    28     -29.230  11.017  -5.867  1.00  0.00         A
ATOM    422  NH2 ARG    28     -28.179   9.438  -4.236  1.00  0.00         A
ATOM    423 HH21 ARG    28     -27.701   8.776  -3.654  1.00  0.00         A
ATOM    424 HH22 ARG    28     -28.835  10.078  -3.818  1.00  0.00         A
ATOM    425  C   ARG    28     -22.874   9.579  -4.933  1.00  0.00         A
ATOM    426  O   ARG    28     -23.280   9.851  -3.803  1.00  0.00         A
ATOM    427  N   LYS    29     -21.789  10.131  -5.478  1.00  0.00         A
ATOM    428  HN  LYS    29     -21.570   9.925  -6.413  1.00  0.00         A
ATOM    429  CA  LYS    29     -20.919  11.047  -4.737  1.00  0.00         A
ATOM    430  HA  LYS    29     -20.082  11.275  -5.364  1.00  0.00         A
ATOM    431  CB  LYS    29     -21.643  12.347  -4.380  1.00  0.00         A
ATOM    432  HB1 LYS    29     -21.015  12.929  -3.723  1.00  0.00         A
ATOM    433  HB2 LYS    29     -22.561  12.106  -3.866  1.00  0.00         A
ATOM    434  CG  LYS    29     -21.982  13.196  -5.589  1.00  0.00         A
ATOM    435  HG1 LYS    29     -21.144  13.147  -6.268  1.00  0.00         A
ATOM    436  HG2 LYS    29     -22.142  14.215  -5.276  1.00  0.00         A
ATOM    437  CD  LYS    29     -23.223  12.695  -6.311  1.00  0.00         A
ATOM    438  HD1 LYS    29     -24.016  12.563  -5.590  1.00  0.00         A
ATOM    439  HD2 LYS    29     -22.997  11.747  -6.776  1.00  0.00         A
ATOM    440  CE  LYS    29     -23.682  13.671  -7.379  1.00  0.00         A
ATOM    441  HE1 LYS    29     -24.415  13.183  -8.003  1.00  0.00         A
ATOM    442  HE2 LYS    29     -22.830  13.955  -7.979  1.00  0.00         A
ATOM    443  NZ  LYS    29     -24.285  14.893  -6.786  1.00  0.00         A
ATOM    444  HZ1 LYS    29     -25.162  14.651  -6.280  1.00  0.00         A
ATOM    445  HZ2 LYS    29     -24.510  15.579  -7.534  1.00  0.00         A
ATOM    446  HZ3 LYS    29     -23.622  15.334  -6.117  1.00  0.00         A
ATOM    447  C   LYS    29     -20.383  10.371  -3.498  1.00  0.00         A
ATOM    448  O   LYS    29     -20.016  11.017  -2.514  1.00  0.00         A
ATOM    449  N   ALA    30     -20.318   9.061  -3.595  1.00  0.00         A
ATOM    450  HN  ALA    30     -20.550   8.652  -4.452  1.00  0.00         A
ATOM    451  CA  ALA    30     -19.938   8.214  -2.490  1.00  0.00         A
ATOM    452  HA  ALA    30     -18.924   8.453  -2.205  1.00  0.00         A
ATOM    453  CB  ALA    30     -20.851   8.477  -1.315  1.00  0.00         A
ATOM    454  HB1 ALA    30     -20.885   9.542  -1.135  1.00  0.00         A
ATOM    455  HB2 ALA    30     -20.475   7.968  -0.442  1.00  0.00         A
ATOM    456  HB3 ALA    30     -21.845   8.121  -1.548  1.00  0.00         A
ATOM    457  C   ALA    30     -20.011   6.758  -2.900  1.00  0.00         A
ATOM    458  O   ALA    30     -21.091   6.185  -3.008  1.00  0.00         A
ATOM    459  N   ARG    31     -18.859   6.171  -3.143  1.00  0.00         A
ATOM    460  HN  ARG    31     -18.031   6.679  -3.033  1.00  0.00         A
ATOM    461  CA  ARG    31     -18.799   4.791  -3.585  1.00  0.00         A
ATOM    462  HA  ARG    31     -19.766   4.532  -3.984  1.00  0.00         A
ATOM    463  CB  ARG    31     -17.751   4.639  -4.683  1.00  0.00         A
ATOM    464  HB1 ARG    31     -16.772   4.777  -4.250  1.00  0.00         A
ATOM    465  HB2 ARG    31     -17.917   5.401  -5.428  1.00  0.00         A
ATOM    466  CG  ARG    31     -17.786   3.287  -5.363  1.00  0.00         A
ATOM    467  HG1 ARG    31     -18.767   3.134  -5.788  1.00  0.00         A
ATOM    468  HG2 ARG    31     -17.587   2.528  -4.633  1.00  0.00         A
ATOM    469  CD  ARG    31     -16.755   3.180  -6.459  1.00  0.00         A
ATOM    470  HD1 ARG    31     -15.771   3.277  -6.024  1.00  0.00         A
ATOM    471  HD2 ARG    31     -16.918   3.977  -7.160  1.00  0.00         A
ATOM    472  NE  ARG    31     -16.845   1.900  -7.154  1.00  0.00         A
ATOM    473  HE  ARG    31     -16.670   1.084  -6.619  1.00  0.00         A
ATOM    474  CZ  ARG    31     -17.155   1.774  -8.442  1.00  0.00         A
ATOM    475  NH1 ARG    31     -17.423   2.852  -9.170  1.00  0.00         A
ATOM    476 HH11 ARG    31     -17.391   3.766  -8.752  1.00  0.00         A
ATOM    477 HH12 ARG    31     -17.669   2.761 -10.141  1.00  0.00         A
ATOM    478  NH2 ARG    31     -17.215   0.570  -8.996  1.00  0.00         A
ATOM    479 HH21 ARG    31     -17.032  -0.250  -8.447  1.00  0.00         A
ATOM    480 HH22 ARG    31     -17.431   0.474  -9.973  1.00  0.00         A
ATOM    481  C   ARG    31     -18.488   3.864  -2.417  1.00  0.00         A
ATOM    482  O   ARG    31     -18.568   2.643  -2.543  1.00  0.00         A
ATOM    483  N   ARG    32     -18.150   4.477  -1.283  1.00  0.00         A
ATOM    484  HN  ARG    32     -18.111   5.452  -1.283  1.00  0.00         A
ATOM    485  CA  ARG    32     -17.834   3.766  -0.040  1.00  0.00         A
ATOM    486  HA  ARG    32     -17.869   4.485   0.762  1.00  0.00         A
ATOM    487  CB  ARG    32     -18.866   2.678   0.260  1.00  0.00         A
ATOM    488  HB1 ARG    32     -18.746   1.877  -0.454  1.00  0.00         A
ATOM    489  HB2 ARG    32     -19.855   3.096   0.158  1.00  0.00         A
ATOM    490  CG  ARG    32     -18.735   2.096   1.655  1.00  0.00         A
ATOM    491  HG1 ARG    32     -18.800   2.897   2.377  1.00  0.00         A
ATOM    492  HG2 ARG    32     -17.777   1.606   1.743  1.00  0.00         A
ATOM    493  CD  ARG    32     -19.828   1.092   1.933  1.00  0.00         A
ATOM    494  HD1 ARG    32     -19.735   0.273   1.237  1.00  0.00         A
ATOM    495  HD2 ARG    32     -20.777   1.581   1.790  1.00  0.00         A
ATOM    496  NE  ARG    32     -19.759   0.572   3.296  1.00  0.00         A
ATOM    497  HE  ARG    32     -20.374   0.965   3.957  1.00  0.00         A
ATOM    498  CZ  ARG    32     -18.925  -0.388   3.694  1.00  0.00         A
ATOM    499  NH1 ARG    32     -18.080  -0.948   2.833  1.00  0.00         A
ATOM    500 HH11 ARG    32     -18.062  -0.652   1.872  1.00  0.00         A
ATOM    501 HH12 ARG    32     -17.450  -1.667   3.138  1.00  0.00         A
ATOM    502  NH2 ARG    32     -18.942  -0.790   4.958  1.00  0.00         A
ATOM    503 HH21 ARG    32     -19.586  -0.375   5.611  1.00  0.00         A
ATOM    504 HH22 ARG    32     -18.310  -1.502   5.272  1.00  0.00         A
ATOM    505  C   ARG    32     -16.438   3.152  -0.073  1.00  0.00         A
ATOM    506  O   ARG    32     -15.925   2.792  -1.131  1.00  0.00         A
ATOM    507  N   VAL    33     -15.817   3.111   1.102  1.00  0.00         A
ATOM    508  HN  VAL    33     -16.168   3.668   1.831  1.00  0.00         A
ATOM    509  CA  VAL    33     -14.604   2.326   1.344  1.00  0.00         A
ATOM    510  HA  VAL    33     -13.773   2.878   0.961  1.00  0.00         A
ATOM    511  CB  VAL    33     -14.383   2.133   2.854  1.00  0.00         A
ATOM    512  HB  VAL    33     -14.104   3.085   3.277  1.00  0.00         A
ATOM    513  CG1 VAL    33     -15.675   1.686   3.502  1.00  0.00         A
ATOM    514 HG11 VAL    33     -16.392   2.489   3.446  1.00  0.00         A
ATOM    515 HG12 VAL    33     -15.498   1.421   4.531  1.00  0.00         A
ATOM    516 HG13 VAL    33     -16.057   0.830   2.962  1.00  0.00         A
ATOM    517  CG2 VAL    33     -13.261   1.136   3.131  1.00  0.00         A
ATOM    518 HG21 VAL    33     -13.537   0.167   2.741  1.00  0.00         A
ATOM    519 HG22 VAL    33     -13.098   1.063   4.196  1.00  0.00         A
ATOM    520 HG23 VAL    33     -12.354   1.471   2.650  1.00  0.00         A
ATOM    521  C   VAL    33     -14.650   0.956   0.655  1.00  0.00         A
ATOM    522  O   VAL    33     -15.337   0.034   1.105  1.00  0.00         A
ATOM    523  N   LYS    34     -13.914   0.849  -0.447  1.00  0.00         A
ATOM    524  HN  LYS    34     -13.414   1.631  -0.748  1.00  0.00         A
ATOM    525  CA  LYS    34     -13.830  -0.382  -1.228  1.00  0.00         A
ATOM    526  HA  LYS    34     -13.274  -0.164  -2.128  1.00  0.00         A
ATOM    527  CB  LYS    34     -13.081  -1.450  -0.448  1.00  0.00         A
ATOM    528  HB1 LYS    34     -13.724  -1.829   0.332  1.00  0.00         A
ATOM    529  HB2 LYS    34     -12.204  -1.006   0.001  1.00  0.00         A
ATOM    530  CG  LYS    34     -12.639  -2.611  -1.309  1.00  0.00         A
ATOM    531  HG1 LYS    34     -12.265  -2.234  -2.250  1.00  0.00         A
ATOM    532  HG2 LYS    34     -13.482  -3.264  -1.485  1.00  0.00         A
ATOM    533  CD  LYS    34     -11.551  -3.385  -0.622  1.00  0.00         A
ATOM    534  HD1 LYS    34     -11.936  -3.789   0.302  1.00  0.00         A
ATOM    535  HD2 LYS    34     -10.745  -2.703  -0.416  1.00  0.00         A
ATOM    536  CE  LYS    34     -11.044  -4.519  -1.491  1.00  0.00         A
ATOM    537  HE1 LYS    34     -10.518  -4.099  -2.336  1.00  0.00         A
ATOM    538  HE2 LYS    34     -11.891  -5.088  -1.845  1.00  0.00         A
ATOM    539  NZ  LYS    34     -10.128  -5.430  -0.756  1.00  0.00         A
ATOM    540  HZ1 LYS    34      -9.206  -4.977  -0.613  1.00  0.00         A
ATOM    541  HZ2 LYS    34      -9.991  -6.313  -1.303  1.00  0.00         A
ATOM    542  HZ3 LYS    34     -10.533  -5.673   0.170  1.00  0.00         A
ATOM    543  C   LYS    34     -15.224  -0.865  -1.618  1.00  0.00         A
ATOM    544  O   LYS    34     -15.513  -2.066  -1.646  1.00  0.00         A
ATOM    545  N   ASP    35     -16.080   0.104  -1.898  1.00  0.00         A
ATOM    546  HN  ASP    35     -15.758   1.028  -1.854  1.00  0.00         A
ATOM    547  CA  ASP    35     -17.476  -0.138  -2.254  1.00  0.00         A
ATOM    548  HA  ASP    35     -17.906   0.821  -2.492  1.00  0.00         A
ATOM    549  CB  ASP    35     -17.596  -1.055  -3.479  1.00  0.00         A
ATOM    550  HB1 ASP    35     -18.564  -1.534  -3.466  1.00  0.00         A
ATOM    551  HB2 ASP    35     -16.828  -1.812  -3.427  1.00  0.00         A
ATOM    552  CG  ASP    35     -17.444  -0.318  -4.793  1.00  0.00         A
ATOM    553  OD1 ASP    35     -18.472   0.120  -5.352  1.00  0.00         A
ATOM    554  OD2 ASP    35     -16.305  -0.192  -5.289  1.00  0.00         A
ATOM    555  C   ASP    35     -18.263  -0.723  -1.090  1.00  0.00         A
ATOM    556  O   ASP    35     -17.735  -0.926   0.005  1.00  0.00         A
ATOM    557  N   GLY    36     -19.540  -0.966  -1.321  1.00  0.00         A
ATOM    558  HN  GLY    36     -19.917  -0.767  -2.207  1.00  0.00         A
ATOM    559  CA  GLY    36     -20.384  -1.509  -0.287  1.00  0.00         A
ATOM    560  HA1 GLY    36     -21.192  -0.818  -0.098  1.00  0.00         A
ATOM    561  HA2 GLY    36     -19.801  -1.622   0.615  1.00  0.00         A
ATOM    562  C   GLY    36     -20.964  -2.849  -0.663  1.00  0.00         A
ATOM    563  O   GLY    36     -22.078  -2.924  -1.181  1.00  0.00         A
ATOM    564  N   TYR    37     -20.209  -3.908  -0.411  1.00  0.00         A
ATOM    565  HN  TYR    37     -19.310  -3.785  -0.046  1.00  0.00         A
ATOM    566  CA  TYR    37     -20.709  -5.248  -0.631  1.00  0.00         A
ATOM    567  HA  TYR    37     -21.294  -5.242  -1.538  1.00  0.00         A
ATOM    568  CB  TYR    37     -19.573  -6.269  -0.766  1.00  0.00         A
ATOM    569  HB1 TYR    37     -18.995  -6.280   0.146  1.00  0.00         A
ATOM    570  HB2 TYR    37     -18.936  -5.985  -1.590  1.00  0.00         A
ATOM    571  CG  TYR    37     -20.072  -7.677  -1.023  1.00  0.00         A
ATOM    572  CD1 TYR    37     -20.238  -8.149  -2.317  1.00  0.00         A
ATOM    573  HD1 TYR    37     -19.993  -7.503  -3.146  1.00  0.00         A
ATOM    574  CD2 TYR    37     -20.392  -8.528   0.031  1.00  0.00         A
ATOM    575  HD2 TYR    37     -20.269  -8.176   1.045  1.00  0.00         A
ATOM    576  CE1 TYR    37     -20.710  -9.426  -2.557  1.00  0.00         A
ATOM    577  HE1 TYR    37     -20.832  -9.774  -3.572  1.00  0.00         A
ATOM    578  CE2 TYR    37     -20.863  -9.805  -0.201  1.00  0.00         A
ATOM    579  HE2 TYR    37     -21.110 -10.449   0.631  1.00  0.00         A
ATOM    580  CZ  TYR    37     -21.021 -10.249  -1.496  1.00  0.00         A
ATOM    581  OH  TYR    37     -21.493 -11.521  -1.730  1.00  0.00         A
ATOM    582  HH  TYR    37     -22.261 -11.687  -1.166  1.00  0.00         A
ATOM    583  C   TYR    37     -21.606  -5.619   0.527  1.00  0.00         A
ATOM    584  O   TYR    37     -21.160  -5.695   1.674  1.00  0.00         A
ATOM    585  N   VAL    38     -22.865  -5.823   0.234  1.00  0.00         A
ATOM    586  HN  VAL    38     -23.159  -5.776  -0.703  1.00  0.00         A
ATOM    587  CA  VAL    38     -23.830  -6.115   1.263  1.00  0.00         A
ATOM    588  HA  VAL    38     -23.295  -6.490   2.119  1.00  0.00         A
ATOM    589  CB  VAL    38     -24.576  -4.827   1.684  1.00  0.00         A
ATOM    590  HB  VAL    38     -23.830  -4.083   1.920  1.00  0.00         A
ATOM    591  CG1 VAL    38     -25.429  -4.280   0.553  1.00  0.00         A
ATOM    592 HG11 VAL    38     -26.154  -5.023   0.261  1.00  0.00         A
ATOM    593 HG12 VAL    38     -24.796  -4.043  -0.289  1.00  0.00         A
ATOM    594 HG13 VAL    38     -25.939  -3.388   0.884  1.00  0.00         A
ATOM    595  CG2 VAL    38     -25.403  -5.060   2.933  1.00  0.00         A
ATOM    596 HG21 VAL    38     -25.924  -4.151   3.194  1.00  0.00         A
ATOM    597 HG22 VAL    38     -24.749  -5.345   3.743  1.00  0.00         A
ATOM    598 HG23 VAL    38     -26.118  -5.848   2.751  1.00  0.00         A
ATOM    599  C   VAL    38     -24.800  -7.186   0.777  1.00  0.00         A
ATOM    600  O   VAL    38     -25.278  -7.130  -0.359  1.00  0.00         A
ATOM    601  N   PRO    39     -25.057  -8.206   1.614  1.00  0.00         A
ATOM    602  CA  PRO    39     -26.003  -9.272   1.287  1.00  0.00         A
ATOM    603  HA  PRO    39     -25.640  -9.889   0.478  1.00  0.00         A
ATOM    604  CB  PRO    39     -26.082 -10.094   2.576  1.00  0.00         A
ATOM    605  HB1 PRO    39     -26.170 -11.142   2.334  1.00  0.00         A
ATOM    606  HB2 PRO    39     -26.935  -9.780   3.157  1.00  0.00         A
ATOM    607  CG  PRO    39     -24.818  -9.810   3.297  1.00  0.00         A
ATOM    608  HG1 PRO    39     -24.048 -10.500   2.982  1.00  0.00         A
ATOM    609  HG2 PRO    39     -24.988  -9.892   4.358  1.00  0.00         A
ATOM    610  CD  PRO    39     -24.438  -8.401   2.938  1.00  0.00         A
ATOM    611  HD1 PRO    39     -23.364  -8.302   2.880  1.00  0.00         A
ATOM    612  HD2 PRO    39     -24.843  -7.707   3.659  1.00  0.00         A
ATOM    613  C   PRO    39     -27.372  -8.707   0.929  1.00  0.00         A
ATOM    614  O   PRO    39     -27.740  -7.622   1.392  1.00  0.00         A
ATOM    615  N   GLN    40     -28.114  -9.433   0.100  1.00  0.00         A
ATOM    616  HN  GLN    40     -27.780 -10.307  -0.196  1.00  0.00         A
ATOM    617  CA  GLN    40     -29.413  -8.974  -0.377  1.00  0.00         A
ATOM    618  HA  GLN    40     -29.289  -7.962  -0.734  1.00  0.00         A
ATOM    619  CB  GLN    40     -29.898  -9.847  -1.536  1.00  0.00         A
ATOM    620  HB1 GLN    40     -30.863  -9.488  -1.861  1.00  0.00         A
ATOM    621  HB2 GLN    40     -30.003 -10.862  -1.185  1.00  0.00         A
ATOM    622  CG  GLN    40     -28.963  -9.853  -2.740  1.00  0.00         A
ATOM    623  HG1 GLN    40     -29.363 -10.529  -3.482  1.00  0.00         A
ATOM    624  HG2 GLN    40     -27.995 -10.209  -2.421  1.00  0.00         A
ATOM    625  CD  GLN    40     -28.781  -8.484  -3.380  1.00  0.00         A
ATOM    626  OE1 GLN    40     -28.831  -7.445  -2.715  1.00  0.00         A
ATOM    627  NE2 GLN    40     -28.575  -8.472  -4.686  1.00  0.00         A
ATOM    628 HE21 GLN    40     -28.552  -9.332  -5.158  1.00  0.00         A
ATOM    629 HE22 GLN    40     -28.457  -7.606  -5.130  1.00  0.00         A
ATOM    630  C   GLN    40     -30.441  -8.966   0.749  1.00  0.00         A
ATOM    631  O   GLN    40     -31.245  -9.887   0.893  1.00  0.00         A
ATOM    632  N   GLU    41     -30.395  -7.919   1.552  1.00  0.00         A
ATOM    633  HN  GLU    41     -29.715  -7.232   1.393  1.00  0.00         A
ATOM    634  CA  GLU    41     -31.294  -7.759   2.674  1.00  0.00         A
ATOM    635  HA  GLU    41     -31.473  -8.729   3.110  1.00  0.00         A
ATOM    636  CB  GLU    41     -30.643  -6.847   3.712  1.00  0.00         A
ATOM    637  HB1 GLU    41     -30.673  -5.831   3.347  1.00  0.00         A
ATOM    638  HB2 GLU    41     -29.612  -7.142   3.835  1.00  0.00         A
ATOM    639  CG  GLU    41     -31.309  -6.882   5.070  1.00  0.00         A
ATOM    640  HG1 GLU    41     -31.181  -7.866   5.491  1.00  0.00         A
ATOM    641  HG2 GLU    41     -32.362  -6.674   4.948  1.00  0.00         A
ATOM    642  CD  GLU    41     -30.720  -5.863   6.020  1.00  0.00         A
ATOM    643  OE1 GLU    41     -29.554  -6.035   6.439  1.00  0.00         A
ATOM    644  OE2 GLU    41     -31.421  -4.884   6.349  1.00  0.00         A
ATOM    645  C   GLU    41     -32.616  -7.166   2.201  1.00  0.00         A
ATOM    646  O   GLU    41     -32.824  -5.955   2.283  1.00  0.00         A
ATOM    647  N   GLU    42     -33.485  -8.031   1.682  1.00  0.00         A
ATOM    648  HN  GLU    42     -33.244  -8.977   1.653  1.00  0.00         A
ATOM    649  CA  GLU    42     -34.784  -7.633   1.157  1.00  0.00         A
ATOM    650  HA  GLU    42     -35.182  -8.481   0.620  1.00  0.00         A
ATOM    651  CB  GLU    42     -35.741  -7.283   2.293  1.00  0.00         A
ATOM    652  HB1 GLU    42     -36.667  -6.947   1.866  1.00  0.00         A
ATOM    653  HB2 GLU    42     -35.311  -6.485   2.880  1.00  0.00         A
ATOM    654  CG  GLU    42     -36.038  -8.453   3.217  1.00  0.00         A
ATOM    655  HG1 GLU    42     -35.126  -8.734   3.724  1.00  0.00         A
ATOM    656  HG2 GLU    42     -36.390  -9.283   2.624  1.00  0.00         A
ATOM    657  CD  GLU    42     -37.088  -8.123   4.255  1.00  0.00         A
ATOM    658  OE1 GLU    42     -38.290  -8.129   3.910  1.00  0.00         A
ATOM    659  OE2 GLU    42     -36.722  -7.874   5.422  1.00  0.00         A
ATOM    660  C   GLU    42     -34.659  -6.472   0.177  1.00  0.00         A
ATOM    661  O   GLU    42     -34.954  -5.317   0.509  1.00  0.00         A
ATOM    662  N   VAL    43     -34.214  -6.795  -1.028  1.00  0.00         A
ATOM    663  HN  VAL    43     -34.015  -7.734  -1.221  1.00  0.00         A
ATOM    664  CA  VAL    43     -34.030  -5.808  -2.079  1.00  0.00         A
ATOM    665  HA  VAL    43     -33.352  -5.050  -1.713  1.00  0.00         A
ATOM    666  CB  VAL    43     -33.417  -6.447  -3.342  1.00  0.00         A
ATOM    667  HB  VAL    43     -34.153  -7.105  -3.780  1.00  0.00         A
ATOM    668  CG1 VAL    43     -33.058  -5.384  -4.372  1.00  0.00         A
ATOM    669 HG11 VAL    43     -32.335  -4.702  -3.948  1.00  0.00         A
ATOM    670 HG12 VAL    43     -33.947  -4.838  -4.652  1.00  0.00         A
ATOM    671 HG13 VAL    43     -32.635  -5.857  -5.246  1.00  0.00         A
ATOM    672  CG2 VAL    43     -32.198  -7.275  -2.976  1.00  0.00         A
ATOM    673 HG21 VAL    43     -32.476  -8.015  -2.238  1.00  0.00         A
ATOM    674 HG22 VAL    43     -31.434  -6.631  -2.568  1.00  0.00         A
ATOM    675 HG23 VAL    43     -31.819  -7.770  -3.858  1.00  0.00         A
ATOM    676  C   VAL    43     -35.362  -5.161  -2.436  1.00  0.00         A
ATOM    677  O   VAL    43     -36.326  -5.853  -2.769  1.00  0.00         A
ATOM    678  N   PRO    44     -35.430  -3.824  -2.352  1.00  0.00         A
ATOM    679  CA  PRO    44     -36.650  -3.068  -2.645  1.00  0.00         A
ATOM    680  HA  PRO    44     -37.446  -3.322  -1.961  1.00  0.00         A
ATOM    681  CB  PRO    44     -36.235  -1.604  -2.435  1.00  0.00         A
ATOM    682  HB1 PRO    44     -36.594  -1.261  -1.477  1.00  0.00         A
ATOM    683  HB2 PRO    44     -36.656  -0.993  -3.220  1.00  0.00         A
ATOM    684  CG  PRO    44     -34.747  -1.604  -2.486  1.00  0.00         A
ATOM    685  HG1 PRO    44     -34.358  -0.816  -1.858  1.00  0.00         A
ATOM    686  HG2 PRO    44     -34.416  -1.472  -3.505  1.00  0.00         A
ATOM    687  CD  PRO    44     -34.317  -2.944  -1.967  1.00  0.00         A
ATOM    688  HD1 PRO    44     -34.199  -2.919  -0.894  1.00  0.00         A
ATOM    689  HD2 PRO    44     -33.397  -3.252  -2.443  1.00  0.00         A
ATOM    690  C   PRO    44     -37.125  -3.282  -4.077  1.00  0.00         A
ATOM    691  O   PRO    44     -36.345  -3.652  -4.956  1.00  0.00         A
ATOM    692  N   LEU    45     -38.408  -3.027  -4.311  1.00  0.00         A
ATOM    693  HN  LEU    45     -38.969  -2.689  -3.582  1.00  0.00         A
ATOM    694  CA  LEU    45     -39.001  -3.232  -5.628  1.00  0.00         A
ATOM    695  HA  LEU    45     -38.590  -4.134  -6.016  1.00  0.00         A
ATOM    696  CB  LEU    45     -40.527  -3.404  -5.519  1.00  0.00         A
ATOM    697  HB1 LEU    45     -40.731  -4.390  -5.132  1.00  0.00         A
ATOM    698  HB2 LEU    45     -40.941  -3.330  -6.499  1.00  0.00         A
ATOM    699  CG  LEU    45     -41.247  -2.394  -4.647  1.00  0.00         A
ATOM    700  HG  LEU    45     -40.742  -2.348  -3.712  1.00  0.00         A
ATOM    701  CD1 LEU    45     -41.200  -1.018  -5.275  1.00  0.00         A
ATOM    702 HD11 LEU    45     -40.187  -0.820  -5.600  1.00  0.00         A
ATOM    703 HD12 LEU    45     -41.501  -0.278  -4.550  1.00  0.00         A
ATOM    704 HD13 LEU    45     -41.863  -0.986  -6.125  1.00  0.00         A
ATOM    705  CD2 LEU    45     -42.682  -2.825  -4.394  1.00  0.00         A
ATOM    706 HD21 LEU    45     -43.198  -2.933  -5.337  1.00  0.00         A
ATOM    707 HD22 LEU    45     -43.181  -2.078  -3.794  1.00  0.00         A
ATOM    708 HD23 LEU    45     -42.687  -3.770  -3.871  1.00  0.00         A
ATOM    709  C   LEU    45     -38.628  -2.108  -6.588  1.00  0.00         A
ATOM    710  O   LEU    45     -39.156  -2.015  -7.696  1.00  0.00         A
ATOM    711  N   TYR    46     -37.701  -1.271  -6.154  1.00  0.00         A
ATOM    712  HN  TYR    46     -37.316  -1.412  -5.267  1.00  0.00         A
ATOM    713  CA  TYR    46     -37.221  -0.169  -6.962  1.00  0.00         A
ATOM    714  HA  TYR    46     -37.450  -0.386  -7.984  1.00  0.00         A
ATOM    715  CB  TYR    46     -37.911   1.144  -6.572  1.00  0.00         A
ATOM    716  HB1 TYR    46     -38.981   1.012  -6.641  1.00  0.00         A
ATOM    717  HB2 TYR    46     -37.606   1.918  -7.259  1.00  0.00         A
ATOM    718  CG  TYR    46     -37.592   1.618  -5.176  1.00  0.00         A
ATOM    719  CD1 TYR    46     -36.554   2.509  -4.954  1.00  0.00         A
ATOM    720  HD1 TYR    46     -35.981   2.858  -5.800  1.00  0.00         A
ATOM    721  CD2 TYR    46     -38.320   1.170  -4.088  1.00  0.00         A
ATOM    722  HD2 TYR    46     -39.128   0.475  -4.254  1.00  0.00         A
ATOM    723  CE1 TYR    46     -36.246   2.942  -3.681  1.00  0.00         A
ATOM    724  HE1 TYR    46     -35.433   3.636  -3.528  1.00  0.00         A
ATOM    725  CE2 TYR    46     -38.023   1.598  -2.808  1.00  0.00         A
ATOM    726  HE2 TYR    46     -38.602   1.239  -1.970  1.00  0.00         A
ATOM    727  CZ  TYR    46     -36.984   2.484  -2.610  1.00  0.00         A
ATOM    728  OH  TYR    46     -36.678   2.911  -1.338  1.00  0.00         A
ATOM    729  HH  TYR    46     -36.395   3.835  -1.373  1.00  0.00         A
ATOM    730  C   TYR    46     -35.712  -0.041  -6.837  1.00  0.00         A
ATOM    731  O   TYR    46     -35.163  -0.006  -5.733  1.00  0.00         A
ATOM    732  N   GLU    47     -35.048  -0.025  -7.974  1.00  0.00         A
ATOM    733  HN  GLU    47     -35.525  -0.204  -8.809  1.00  0.00         A
ATOM    734  CA  GLU    47     -33.636   0.250  -8.038  1.00  0.00         A
ATOM    735  HA  GLU    47     -33.357   0.742  -7.121  1.00  0.00         A
ATOM    736  CB  GLU    47     -32.822  -1.046  -8.200  1.00  0.00         A
ATOM    737  HB1 GLU    47     -31.782  -0.791  -8.326  1.00  0.00         A
ATOM    738  HB2 GLU    47     -33.164  -1.561  -9.083  1.00  0.00         A
ATOM    739  CG  GLU    47     -32.932  -2.004  -7.023  1.00  0.00         A
ATOM    740  HG1 GLU    47     -33.945  -2.373  -6.968  1.00  0.00         A
ATOM    741  HG2 GLU    47     -32.694  -1.469  -6.116  1.00  0.00         A
ATOM    742  CD  GLU    47     -31.991  -3.185  -7.152  1.00  0.00         A
ATOM    743  OE1 GLU    47     -30.831  -3.076  -6.707  1.00  0.00         A
ATOM    744  OE2 GLU    47     -32.397  -4.222  -7.717  1.00  0.00         A
ATOM    745  C   GLU    47     -33.392   1.192  -9.207  1.00  0.00         A
ATOM    746  O   GLU    47     -34.342   1.723  -9.783  1.00  0.00         A
ATOM    747  N   SER    48     -32.143   1.407  -9.552  1.00  0.00         A
ATOM    748  HN  SER    48     -31.428   0.969  -9.051  1.00  0.00         A
ATOM    749  CA  SER    48     -31.804   2.275 -10.664  1.00  0.00         A
ATOM    750  HA  SER    48     -32.639   2.277 -11.350  1.00  0.00         A
ATOM    751  CB  SER    48     -31.560   3.704 -10.166  1.00  0.00         A
ATOM    752  HB1 SER    48     -30.671   3.719  -9.552  1.00  0.00         A
ATOM    753  HB2 SER    48     -32.406   4.025  -9.576  1.00  0.00         A
ATOM    754  OG  SER    48     -31.386   4.615 -11.243  1.00  0.00         A
ATOM    755  HG  SER    48     -32.162   4.578 -11.824  1.00  0.00         A
ATOM    756  C   SER    48     -30.576   1.734 -11.384  1.00  0.00         A
ATOM    757  O   SER    48     -29.493   2.321 -11.331  1.00  0.00         A
ATOM    758  N   LYS    49     -30.752   0.601 -12.049  1.00  0.00         A
ATOM    759  HN  LYS    49     -31.647   0.194 -12.070  1.00  0.00         A
ATOM    760  CA  LYS    49     -29.663  -0.047 -12.767  1.00  0.00         A
ATOM    761  HA  LYS    49     -28.761   0.088 -12.189  1.00  0.00         A
ATOM    762  CB  LYS    49     -29.940  -1.546 -12.919  1.00  0.00         A
ATOM    763  HB1 LYS    49     -29.195  -1.972 -13.575  1.00  0.00         A
ATOM    764  HB2 LYS    49     -30.914  -1.676 -13.366  1.00  0.00         A
ATOM    765  CG  LYS    49     -29.913  -2.314 -11.605  1.00  0.00         A
ATOM    766  HG1 LYS    49     -30.303  -3.308 -11.774  1.00  0.00         A
ATOM    767  HG2 LYS    49     -30.533  -1.800 -10.886  1.00  0.00         A
ATOM    768  CD  LYS    49     -28.501  -2.426 -11.047  1.00  0.00         A
ATOM    769  HD1 LYS    49     -28.101  -1.432 -10.903  1.00  0.00         A
ATOM    770  HD2 LYS    49     -27.887  -2.963 -11.754  1.00  0.00         A
ATOM    771  CE  LYS    49     -28.481  -3.164  -9.716  1.00  0.00         A
ATOM    772  HE1 LYS    49     -27.454  -3.329  -9.426  1.00  0.00         A
ATOM    773  HE2 LYS    49     -28.977  -4.115  -9.839  1.00  0.00         A
ATOM    774  NZ  LYS    49     -29.170  -2.398  -8.646  1.00  0.00         A
ATOM    775  HZ1 LYS    49     -29.319  -2.999  -7.806  1.00  0.00         A
ATOM    776  HZ2 LYS    49     -30.091  -2.061  -8.979  1.00  0.00         A
ATOM    777  HZ3 LYS    49     -28.596  -1.576  -8.367  1.00  0.00         A
ATOM    778  C   LYS    49     -29.467   0.600 -14.134  1.00  0.00         A
ATOM    779  O   LYS    49     -29.514  -0.068 -15.168  1.00  0.00         A
ATOM    780  N   GLY    50     -29.273   1.908 -14.124  1.00  0.00         A
ATOM    781  HN  GLY    50     -29.294   2.387 -13.266  1.00  0.00         A
ATOM    782  CA  GLY    50     -29.023   2.636 -15.345  1.00  0.00         A
ATOM    783  HA1 GLY    50     -29.568   3.567 -15.321  1.00  0.00         A
ATOM    784  HA2 GLY    50     -29.362   2.049 -16.182  1.00  0.00         A
ATOM    785  C   GLY    50     -27.555   2.932 -15.513  1.00  0.00         A
ATOM    786  O   GLY    50     -26.810   2.129 -16.077  1.00  0.00         A
ATOM    787  N   LYS    51     -27.134   4.074 -15.002  1.00  0.00         A
ATOM    788  HN  LYS    51     -27.782   4.671 -14.570  1.00  0.00         A
ATOM    789  CA  LYS    51     -25.733   4.454 -15.054  1.00  0.00         A
ATOM    790  HA  LYS    51     -25.178   3.616 -15.447  1.00  0.00         A
ATOM    791  CB  LYS    51     -25.523   5.666 -15.968  1.00  0.00         A
ATOM    792  HB1 LYS    51     -25.963   6.536 -15.503  1.00  0.00         A
ATOM    793  HB2 LYS    51     -26.017   5.483 -16.912  1.00  0.00         A
ATOM    794  CG  LYS    51     -24.054   5.961 -16.244  1.00  0.00         A
ATOM    795  HG1 LYS    51     -23.636   5.142 -16.812  1.00  0.00         A
ATOM    796  HG2 LYS    51     -23.534   6.045 -15.301  1.00  0.00         A
ATOM    797  CD  LYS    51     -23.860   7.252 -17.027  1.00  0.00         A
ATOM    798  HD1 LYS    51     -24.463   7.211 -17.921  1.00  0.00         A
ATOM    799  HD2 LYS    51     -22.818   7.345 -17.297  1.00  0.00         A
ATOM    800  CE  LYS    51     -24.266   8.470 -16.212  1.00  0.00         A
ATOM    801  HE1 LYS    51     -23.769   8.429 -15.256  1.00  0.00         A
ATOM    802  HE2 LYS    51     -25.335   8.445 -16.062  1.00  0.00         A
ATOM    803  NZ  LYS    51     -23.905   9.740 -16.893  1.00  0.00         A
ATOM    804  HZ1 LYS    51     -22.874   9.803 -17.013  1.00  0.00         A
ATOM    805  HZ2 LYS    51     -24.223  10.552 -16.327  1.00  0.00         A
ATOM    806  HZ3 LYS    51     -24.356   9.788 -17.827  1.00  0.00         A
ATOM    807  C   LYS    51     -25.226   4.765 -13.651  1.00  0.00         A
ATOM    808  O   LYS    51     -25.287   5.910 -13.196  1.00  0.00         A
ATOM    809  N   GLN    52     -24.733   3.743 -12.969  1.00  0.00         A
ATOM    810  HN  GLN    52     -24.726   2.852 -13.382  1.00  0.00         A
ATOM    811  CA  GLN    52     -24.192   3.905 -11.626  1.00  0.00         A
ATOM    812  HA  GLN    52     -24.746   4.694 -11.139  1.00  0.00         A
ATOM    813  CB  GLN    52     -24.353   2.611 -10.825  1.00  0.00         A
ATOM    814  HB1 GLN    52     -23.922   2.752  -9.845  1.00  0.00         A
ATOM    815  HB2 GLN    52     -23.823   1.819 -11.332  1.00  0.00         A
ATOM    816  CG  GLN    52     -25.802   2.179 -10.649  1.00  0.00         A
ATOM    817  HG1 GLN    52     -26.231   2.005 -11.625  1.00  0.00         A
ATOM    818  HG2 GLN    52     -26.342   2.973 -10.156  1.00  0.00         A
ATOM    819  CD  GLN    52     -25.945   0.914  -9.824  1.00  0.00         A
ATOM    820  OE1 GLN    52     -26.880   0.135 -10.019  1.00  0.00         A
ATOM    821  NE2 GLN    52     -25.030   0.704  -8.890  1.00  0.00         A
ATOM    822 HE21 GLN    52     -24.318   1.369  -8.780  1.00  0.00         A
ATOM    823 HE22 GLN    52     -25.098  -0.110  -8.347  1.00  0.00         A
ATOM    824  C   GLN    52     -22.722   4.305 -11.697  1.00  0.00         A
ATOM    825  O   GLN    52     -21.858   3.685 -11.074  1.00  0.00         A
ATOM    826  N   PHE    53     -22.451   5.346 -12.470  1.00  0.00         A
ATOM    827  HN  PHE    53     -23.193   5.811 -12.912  1.00  0.00         A
ATOM    828  CA  PHE    53     -21.097   5.832 -12.669  1.00  0.00         A
ATOM    829  HA  PHE    53     -20.431   4.981 -12.676  1.00  0.00         A
ATOM    830  CB  PHE    53     -21.004   6.556 -14.018  1.00  0.00         A
ATOM    831  HB1 PHE    53     -21.670   7.406 -14.004  1.00  0.00         A
ATOM    832  HB2 PHE    53     -21.313   5.880 -14.799  1.00  0.00         A
ATOM    833  CG  PHE    53     -19.629   7.054 -14.366  1.00  0.00         A
ATOM    834  CD1 PHE    53     -18.699   6.207 -14.944  1.00  0.00         A
ATOM    835  HD1 PHE    53     -18.966   5.179 -15.139  1.00  0.00         A
ATOM    836  CD2 PHE    53     -19.271   8.370 -14.123  1.00  0.00         A
ATOM    837  HD2 PHE    53     -19.990   9.039 -13.673  1.00  0.00         A
ATOM    838  CE1 PHE    53     -17.438   6.664 -15.275  1.00  0.00         A
ATOM    839  HE1 PHE    53     -16.722   5.993 -15.725  1.00  0.00         A
ATOM    840  CE2 PHE    53     -18.012   8.831 -14.450  1.00  0.00         A
ATOM    841  HE2 PHE    53     -17.745   9.859 -14.253  1.00  0.00         A
ATOM    842  CZ  PHE    53     -17.093   7.977 -15.024  1.00  0.00         A
ATOM    843  HZ  PHE    53     -16.108   8.335 -15.281  1.00  0.00         A
ATOM    844  C   PHE    53     -20.706   6.763 -11.528  1.00  0.00         A
ATOM    845  O   PHE    53     -21.253   7.860 -11.393  1.00  0.00         A
ATOM    846  N   VAL    54     -19.774   6.314 -10.702  1.00  0.00         A
ATOM    847  HN  VAL    54     -19.358   5.440 -10.878  1.00  0.00         A
ATOM    848  CA  VAL    54     -19.338   7.083  -9.546  1.00  0.00         A
ATOM    849  HA  VAL    54     -19.298   8.120  -9.847  1.00  0.00         A
ATOM    850  CB  VAL    54     -20.347   6.965  -8.369  1.00  0.00         A
ATOM    851  HB  VAL    54     -21.264   7.451  -8.668  1.00  0.00         A
ATOM    852  CG1 VAL    54     -20.674   5.510  -8.055  1.00  0.00         A
ATOM    853 HG11 VAL    54     -21.382   5.469  -7.241  1.00  0.00         A
ATOM    854 HG12 VAL    54     -19.770   4.992  -7.774  1.00  0.00         A
ATOM    855 HG13 VAL    54     -21.102   5.041  -8.930  1.00  0.00         A
ATOM    856  CG2 VAL    54     -19.823   7.677  -7.127  1.00  0.00         A
ATOM    857 HG21 VAL    54     -20.541   7.578  -6.325  1.00  0.00         A
ATOM    858 HG22 VAL    54     -19.673   8.723  -7.348  1.00  0.00         A
ATOM    859 HG23 VAL    54     -18.886   7.234  -6.827  1.00  0.00         A
ATOM    860  C   VAL    54     -17.934   6.656  -9.107  1.00  0.00         A
ATOM    861  O   VAL    54     -17.762   5.661  -8.395  1.00  0.00         A
ATOM    862  N   ALA    55     -16.935   7.406  -9.575  1.00  0.00         A
ATOM    863  HN  ALA    55     -17.148   8.142 -10.189  1.00  0.00         A
ATOM    864  CA  ALA    55     -15.536   7.175  -9.218  1.00  0.00         A
ATOM    865  HA  ALA    55     -14.926   7.790  -9.865  1.00  0.00         A
ATOM    866  CB  ALA    55     -15.279   7.608  -7.782  1.00  0.00         A
ATOM    867  HB1 ALA    55     -15.868   6.999  -7.112  1.00  0.00         A
ATOM    868  HB2 ALA    55     -15.556   8.645  -7.663  1.00  0.00         A
ATOM    869  HB3 ALA    55     -14.230   7.488  -7.551  1.00  0.00         A
ATOM    870  C   ALA    55     -15.144   5.713  -9.424  1.00  0.00         A
ATOM    871  O   ALA    55     -14.898   4.985  -8.460  1.00  0.00         A
ATOM    872  N   GLN    56     -15.083   5.300 -10.685  1.00  0.00         A
ATOM    873  HN  GLN    56     -15.218   5.955 -11.404  1.00  0.00         A
ATOM    874  CA  GLN    56     -14.812   3.909 -11.040  1.00  0.00         A
ATOM    875  HA  GLN    56     -15.547   3.291 -10.547  1.00  0.00         A
ATOM    876  CB  GLN    56     -14.931   3.715 -12.555  1.00  0.00         A
ATOM    877  HB1 GLN    56     -14.879   2.659 -12.776  1.00  0.00         A
ATOM    878  HB2 GLN    56     -14.102   4.213 -13.033  1.00  0.00         A
ATOM    879  CG  GLN    56     -16.221   4.263 -13.152  1.00  0.00         A
ATOM    880  HG1 GLN    56     -16.234   4.040 -14.209  1.00  0.00         A
ATOM    881  HG2 GLN    56     -16.238   5.334 -13.014  1.00  0.00         A
ATOM    882  CD  GLN    56     -17.470   3.680 -12.519  1.00  0.00         A
ATOM    883  OE1 GLN    56     -17.998   4.217 -11.545  1.00  0.00         A
ATOM    884  NE2 GLN    56     -17.957   2.585 -13.070  1.00  0.00         A
ATOM    885 HE21 GLN    56     -17.493   2.212 -13.851  1.00  0.00         A
ATOM    886 HE22 GLN    56     -18.758   2.181 -12.671  1.00  0.00         A
ATOM    887  C   GLN    56     -13.421   3.490 -10.572  1.00  0.00         A
ATOM    888  O   GLN    56     -12.429   3.723 -11.264  1.00  0.00         A
ATOM    889  N   ARG    57     -13.368   2.891  -9.381  1.00  0.00         A
ATOM    890  HN  ARG    57     -14.208   2.742  -8.897  1.00  0.00         A
ATOM    891  CA  ARG    57     -12.116   2.454  -8.757  1.00  0.00         A
ATOM    892  HA  ARG    57     -12.370   1.988  -7.816  1.00  0.00         A
ATOM    893  CB  ARG    57     -11.399   1.423  -9.640  1.00  0.00         A
ATOM    894  HB1 ARG    57     -10.927   1.939 -10.464  1.00  0.00         A
ATOM    895  HB2 ARG    57     -12.129   0.732 -10.031  1.00  0.00         A
ATOM    896  CG  ARG    57     -10.333   0.625  -8.906  1.00  0.00         A
ATOM    897  HG1 ARG    57     -10.782   0.153  -8.045  1.00  0.00         A
ATOM    898  HG2 ARG    57      -9.552   1.297  -8.583  1.00  0.00         A
ATOM    899  CD  ARG    57      -9.725  -0.445  -9.795  1.00  0.00         A
ATOM    900  HD1 ARG    57      -9.197   0.034 -10.606  1.00  0.00         A
ATOM    901  HD2 ARG    57     -10.520  -1.058 -10.194  1.00  0.00         A
ATOM    902  NE  ARG    57      -8.794  -1.297  -9.057  1.00  0.00         A
ATOM    903  HE  ARG    57      -8.487  -0.971  -8.181  1.00  0.00         A
ATOM    904  CZ  ARG    57      -8.360  -2.481  -9.488  1.00  0.00         A
ATOM    905  NH1 ARG    57      -8.727  -2.938 -10.679  1.00  0.00         A
ATOM    906 HH11 ARG    57      -9.331  -2.394 -11.267  1.00  0.00         A
ATOM    907 HH12 ARG    57      -8.405  -3.838 -10.996  1.00  0.00         A
ATOM    908  NH2 ARG    57      -7.547  -3.205  -8.727  1.00  0.00         A
ATOM    909 HH21 ARG    57      -7.259  -2.864  -7.831  1.00  0.00         A
ATOM    910 HH22 ARG    57      -7.222  -4.101  -9.050  1.00  0.00         A
ATOM    911  C   ARG    57     -11.208   3.655  -8.472  1.00  0.00         A
ATOM    912  O   ARG    57     -10.002   3.515  -8.276  1.00  0.00         A
ATOM    913  N   GLN    58     -11.808   4.838  -8.439  1.00  0.00         A
ATOM    914  HN  GLN    58     -12.778   4.883  -8.593  1.00  0.00         A
ATOM    915  CA  GLN    58     -11.074   6.069  -8.183  1.00  0.00         A
ATOM    916  HA  GLN    58     -10.060   5.805  -7.921  1.00  0.00         A
ATOM    917  CB  GLN    58     -11.056   6.958  -9.431  1.00  0.00         A
ATOM    918  HB1 GLN    58     -10.529   7.872  -9.199  1.00  0.00         A
ATOM    919  HB2 GLN    58     -12.074   7.199  -9.702  1.00  0.00         A
ATOM    920  CG  GLN    58     -10.384   6.312 -10.633  1.00  0.00         A
ATOM    921  HG1 GLN    58     -10.910   5.399 -10.874  1.00  0.00         A
ATOM    922  HG2 GLN    58      -9.362   6.078 -10.374  1.00  0.00         A
ATOM    923  CD  GLN    58     -10.378   7.205 -11.860  1.00  0.00         A
ATOM    924  OE1 GLN    58     -10.413   6.724 -12.993  1.00  0.00         A
ATOM    925  NE2 GLN    58     -10.314   8.510 -11.650  1.00  0.00         A
ATOM    926 HE21 GLN    58     -10.274   8.831 -10.723  1.00  0.00         A
ATOM    927 HE22 GLN    58     -10.302   9.104 -12.428  1.00  0.00         A
ATOM    928  C   GLN    58     -11.707   6.817  -7.020  1.00  0.00         A
ATOM    929  O   GLN    58     -11.605   8.039  -6.917  1.00  0.00         A
ATOM    930  N   ALA    59     -12.367   6.070  -6.151  1.00  0.00         A
ATOM    931  HN  ALA    59     -12.374   5.098  -6.267  1.00  0.00         A
ATOM    932  CA  ALA    59     -13.065   6.651  -5.015  1.00  0.00         A
ATOM    933  HA  ALA    59     -13.434   7.623  -5.308  1.00  0.00         A
ATOM    934  CB  ALA    59     -14.255   5.783  -4.633  1.00  0.00         A
ATOM    935  HB1 ALA    59     -14.795   6.250  -3.823  1.00  0.00         A
ATOM    936  HB2 ALA    59     -13.905   4.811  -4.319  1.00  0.00         A
ATOM    937  HB3 ALA    59     -14.909   5.672  -5.485  1.00  0.00         A
ATOM    938  C   ALA    59     -12.127   6.810  -3.829  1.00  0.00         A
ATOM    939  O   ALA    59     -11.307   5.933  -3.556  1.00  0.00         A
ATOM    940  N   GLY    60     -12.240   7.940  -3.145  1.00  0.00         A
ATOM    941  HN  GLY    60     -12.858   8.636  -3.457  1.00  0.00         A
ATOM    942  CA  GLY    60     -11.462   8.160  -1.945  1.00  0.00         A
ATOM    943  HA1 GLY    60     -11.586   9.184  -1.627  1.00  0.00         A
ATOM    944  HA2 GLY    60     -10.419   7.982  -2.166  1.00  0.00         A
ATOM    945  C   GLY    60     -11.893   7.242  -0.825  1.00  0.00         A
ATOM    946  O   GLY    60     -13.022   7.327  -0.343  1.00  0.00         A
ATOM    947  N   VAL    61     -11.007   6.346  -0.431  1.00  0.00         A
ATOM    948  HN  VAL    61     -10.126   6.329  -0.857  1.00  0.00         A
ATOM    949  CA  VAL    61     -11.299   5.391   0.624  1.00  0.00         A
ATOM    950  HA  VAL    61     -12.263   5.642   1.041  1.00  0.00         A
ATOM    951  CB  VAL    61     -11.371   3.954   0.062  1.00  0.00         A
ATOM    952  HB  VAL    61     -11.589   3.281   0.878  1.00  0.00         A
ATOM    953  CG1 VAL    61     -12.496   3.844  -0.957  1.00  0.00         A
ATOM    954 HG11 VAL    61     -13.447   4.024  -0.468  1.00  0.00         A
ATOM    955 HG12 VAL    61     -12.494   2.856  -1.391  1.00  0.00         A
ATOM    956 HG13 VAL    61     -12.349   4.578  -1.735  1.00  0.00         A
ATOM    957  CG2 VAL    61     -10.042   3.541  -0.557  1.00  0.00         A
ATOM    958 HG21 VAL    61     -10.120   2.535  -0.941  1.00  0.00         A
ATOM    959 HG22 VAL    61      -9.268   3.582   0.194  1.00  0.00         A
ATOM    960 HG23 VAL    61      -9.797   4.216  -1.364  1.00  0.00         A
ATOM    961  C   VAL    61     -10.244   5.475   1.726  1.00  0.00         A
ATOM    962  O   VAL    61      -9.142   5.974   1.490  1.00  0.00         A
ATOM    963  N   PRO    62     -10.579   5.016   2.948  1.00  0.00         A
ATOM    964  CA  PRO    62      -9.654   5.044   4.087  1.00  0.00         A
ATOM    965  HA  PRO    62      -9.466   6.054   4.415  1.00  0.00         A
ATOM    966  CB  PRO    62     -10.414   4.287   5.180  1.00  0.00         A
ATOM    967  HB1 PRO    62     -10.198   4.726   6.143  1.00  0.00         A
ATOM    968  HB2 PRO    62     -10.115   3.249   5.176  1.00  0.00         A
ATOM    969  CG  PRO    62     -11.847   4.444   4.820  1.00  0.00         A
ATOM    970  HG1 PRO    62     -12.226   5.377   5.210  1.00  0.00         A
ATOM    971  HG2 PRO    62     -12.418   3.613   5.207  1.00  0.00         A
ATOM    972  CD  PRO    62     -11.887   4.453   3.319  1.00  0.00         A
ATOM    973  HD1 PRO    62     -12.691   5.081   2.965  1.00  0.00         A
ATOM    974  HD2 PRO    62     -11.996   3.449   2.938  1.00  0.00         A
ATOM    975  C   PRO    62      -8.327   4.344   3.789  1.00  0.00         A
ATOM    976  O   PRO    62      -8.305   3.179   3.383  1.00  0.00         A
ATOM    977  N   PRO    63      -7.204   5.050   3.989  1.00  0.00         A
ATOM    978  CA  PRO    63      -5.873   4.513   3.785  1.00  0.00         A
ATOM    979  HA  PRO    63      -5.864   3.731   3.050  1.00  0.00         A
ATOM    980  CB  PRO    63      -5.112   5.727   3.256  1.00  0.00         A
ATOM    981  HB1 PRO    63      -5.071   5.687   2.178  1.00  0.00         A
ATOM    982  HB2 PRO    63      -4.112   5.720   3.658  1.00  0.00         A
ATOM    983  CG  PRO    63      -5.870   6.931   3.728  1.00  0.00         A
ATOM    984  HG1 PRO    63      -6.115   7.560   2.885  1.00  0.00         A
ATOM    985  HG2 PRO    63      -5.267   7.473   4.433  1.00  0.00         A
ATOM    986  CD  PRO    63      -7.128   6.450   4.398  1.00  0.00         A
ATOM    987  HD1 PRO    63      -7.979   7.009   4.043  1.00  0.00         A
ATOM    988  HD2 PRO    63      -7.034   6.534   5.469  1.00  0.00         A
ATOM    989  C   PRO    63      -5.244   4.018   5.086  1.00  0.00         A
ATOM    990  O   PRO    63      -5.926   3.861   6.099  1.00  0.00         A
ATOM    991  N   GLY    64      -3.933   3.802   5.058  1.00  0.00         A
ATOM    992  HN  GLY    64      -3.438   3.973   4.234  1.00  0.00         A
ATOM    993  CA  GLY    64      -3.227   3.314   6.227  1.00  0.00         A
ATOM    994  HA1 GLY    64      -2.325   2.814   5.907  1.00  0.00         A
ATOM    995  HA2 GLY    64      -3.856   2.603   6.735  1.00  0.00         A
ATOM    996  C   GLY    64      -2.856   4.421   7.197  1.00  0.00         A
ATOM    997  O   GLY    64      -1.838   4.338   7.885  1.00  0.00         A
ATOM    998  N   MET    65      -3.671   5.464   7.237  1.00  0.00         A
ATOM    999  HN  MET    65      -4.435   5.492   6.626  1.00  0.00         A
ATOM   1000  CA  MET    65      -3.479   6.560   8.176  1.00  0.00         A
ATOM   1001  HA  MET    65      -3.086   6.144   9.090  1.00  0.00         A
ATOM   1002  CB  MET    65      -2.491   7.599   7.632  1.00  0.00         A
ATOM   1003  HB1 MET    65      -2.919   8.066   6.758  1.00  0.00         A
ATOM   1004  HB2 MET    65      -1.575   7.100   7.353  1.00  0.00         A
ATOM   1005  CG  MET    65      -2.160   8.688   8.644  1.00  0.00         A
ATOM   1006  HG1 MET    65      -1.624   8.239   9.468  1.00  0.00         A
ATOM   1007  HG2 MET    65      -3.083   9.109   9.010  1.00  0.00         A
ATOM   1008  SD  MET    65      -1.157  10.024   7.966  1.00  0.00         A
ATOM   1009  CE  MET    65      -1.109  11.115   9.386  1.00  0.00         A
ATOM   1010  HE1 MET    65      -0.622  10.613  10.208  1.00  0.00         A
ATOM   1011  HE2 MET    65      -2.117  11.379   9.671  1.00  0.00         A
ATOM   1012  HE3 MET    65      -0.561  12.011   9.135  1.00  0.00         A
ATOM   1013  C   MET    65      -4.820   7.223   8.475  1.00  0.00         A
ATOM   1014  O   MET    65      -5.058   8.378   8.118  1.00  0.00         A
ATOM   1015  N   CYS    66      -5.707   6.477   9.106  1.00  0.00         A
ATOM   1016  HN  CYS    66      -5.483   5.556   9.347  1.00  0.00         A
ATOM   1017  CA  CYS    66      -7.015   6.989   9.447  1.00  0.00         A
ATOM   1018  HA  CYS    66      -6.917   8.040   9.663  1.00  0.00         A
ATOM   1019  CB  CYS    66      -7.963   6.806   8.266  1.00  0.00         A
ATOM   1020  HB1 CYS    66      -7.599   7.383   7.429  1.00  0.00         A
ATOM   1021  HB2 CYS    66      -8.933   7.166   8.548  1.00  0.00         A
ATOM   1022  SG  CYS    66      -8.157   5.096   7.717  1.00  0.00         A
ATOM   1023  HG  CYS    66      -7.001   4.691   7.201  1.00  0.00         A
ATOM   1024  C   CYS    66      -7.562   6.272  10.674  1.00  0.00         A
ATOM   1025  O   CYS    66      -7.275   5.095  10.888  1.00  0.00         A
ATOM   1026  N   PRO    67      -8.366   6.969  11.496  1.00  0.00         A
ATOM   1027  CA  PRO    67      -8.958   6.386  12.686  1.00  0.00         A
ATOM   1028  HA  PRO    67      -8.255   5.756  13.202  1.00  0.00         A
ATOM   1029  CB  PRO    67      -9.307   7.594  13.558  1.00  0.00         A
ATOM   1030  HB1 PRO    67      -8.602   7.660  14.370  1.00  0.00         A
ATOM   1031  HB2 PRO    67     -10.301   7.470  13.952  1.00  0.00         A
ATOM   1032  CG  PRO    67      -9.231   8.803  12.686  1.00  0.00         A
ATOM   1033  HG1 PRO    67      -8.534   9.511  13.113  1.00  0.00         A
ATOM   1034  HG2 PRO    67     -10.209   9.254  12.608  1.00  0.00         A
ATOM   1035  CD  PRO    67      -8.759   8.372  11.326  1.00  0.00         A
ATOM   1036  HD1 PRO    67      -7.918   8.971  11.024  1.00  0.00         A
ATOM   1037  HD2 PRO    67      -9.562   8.457  10.613  1.00  0.00         A
ATOM   1038  C   PRO    67     -10.202   5.572  12.361  1.00  0.00         A
ATOM   1039  O   PRO    67     -10.902   5.095  13.251  1.00  0.00         A
ATOM   1040  N   LEU    68     -10.455   5.400  11.071  1.00  0.00         A
ATOM   1041  HN  LEU    68      -9.858   5.815  10.416  1.00  0.00         A
ATOM   1042  CA  LEU    68     -11.585   4.615  10.602  1.00  0.00         A
ATOM   1043  HA  LEU    68     -12.465   4.962  11.121  1.00  0.00         A
ATOM   1044  CB  LEU    68     -11.789   4.804   9.095  1.00  0.00         A
ATOM   1045  HB1 LEU    68     -12.332   3.949   8.719  1.00  0.00         A
ATOM   1046  HB2 LEU    68     -10.817   4.822   8.625  1.00  0.00         A
ATOM   1047  CG  LEU    68     -12.545   6.072   8.674  1.00  0.00         A
ATOM   1048  HG  LEU    68     -12.615   6.089   7.598  1.00  0.00         A
ATOM   1049  CD1 LEU    68     -13.961   6.068   9.230  1.00  0.00         A
ATOM   1050 HD11 LEU    68     -14.485   6.945   8.883  1.00  0.00         A
ATOM   1051 HD12 LEU    68     -13.924   6.076  10.310  1.00  0.00         A
ATOM   1052 HD13 LEU    68     -14.479   5.182   8.894  1.00  0.00         A
ATOM   1053  CD2 LEU    68     -11.809   7.328   9.112  1.00  0.00         A
ATOM   1054 HD21 LEU    68     -11.635   7.291  10.177  1.00  0.00         A
ATOM   1055 HD22 LEU    68     -12.408   8.195   8.876  1.00  0.00         A
ATOM   1056 HD23 LEU    68     -10.865   7.391   8.594  1.00  0.00         A
ATOM   1057  C   LEU    68     -11.379   3.141  10.922  1.00  0.00         A
ATOM   1058  O   LEU    68     -12.327   2.360  10.912  1.00  0.00         A
ATOM   1059  N   LEU    69     -10.138   2.768  11.221  1.00  0.00         A
ATOM   1060  HN  LEU    69      -9.415   3.431  11.178  1.00  0.00         A
ATOM   1061  CA  LEU    69      -9.826   1.398  11.610  1.00  0.00         A
ATOM   1062  HA  LEU    69     -10.310   0.745  10.902  1.00  0.00         A
ATOM   1063  CB  LEU    69      -8.315   1.133  11.575  1.00  0.00         A
ATOM   1064  HB1 LEU    69      -8.107   0.282  12.207  1.00  0.00         A
ATOM   1065  HB2 LEU    69      -7.813   1.995  11.988  1.00  0.00         A
ATOM   1066  CG  LEU    69      -7.721   0.852  10.189  1.00  0.00         A
ATOM   1067  HG  LEU    69      -8.305   0.082   9.708  1.00  0.00         A
ATOM   1068  CD1 LEU    69      -7.765   2.090   9.308  1.00  0.00         A
ATOM   1069 HD11 LEU    69      -7.193   2.881   9.771  1.00  0.00         A
ATOM   1070 HD12 LEU    69      -8.790   2.410   9.187  1.00  0.00         A
ATOM   1071 HD13 LEU    69      -7.343   1.859   8.341  1.00  0.00         A
ATOM   1072  CD2 LEU    69      -6.295   0.345  10.319  1.00  0.00         A
ATOM   1073 HD21 LEU    69      -6.289  -0.570  10.892  1.00  0.00         A
ATOM   1074 HD22 LEU    69      -5.695   1.088  10.822  1.00  0.00         A
ATOM   1075 HD23 LEU    69      -5.888   0.158   9.337  1.00  0.00         A
ATOM   1076  C   LEU    69     -10.383   1.096  12.994  1.00  0.00         A
ATOM   1077  O   LEU    69     -10.479  -0.061  13.398  1.00  0.00         A
ATOM   1078  N   ALA    70     -10.753   2.144  13.716  1.00  0.00         A
ATOM   1079  HN  ALA    70     -10.580   3.046  13.371  1.00  0.00         A
ATOM   1080  CA  ALA    70     -11.410   1.986  15.004  1.00  0.00         A
ATOM   1081  HA  ALA    70     -10.917   1.186  15.538  1.00  0.00         A
ATOM   1082  CB  ALA    70     -11.293   3.258  15.827  1.00  0.00         A
ATOM   1083  HB1 ALA    70     -11.798   4.063  15.315  1.00  0.00         A
ATOM   1084  HB2 ALA    70     -10.251   3.510  15.951  1.00  0.00         A
ATOM   1085  HB3 ALA    70     -11.745   3.105  16.795  1.00  0.00         A
ATOM   1086  C   ALA    70     -12.870   1.616  14.790  1.00  0.00         A
ATOM   1087  O   ALA    70     -13.381   0.675  15.397  1.00  0.00         A
ATOM   1088  N   ALA    71     -13.530   2.351  13.901  1.00  0.00         A
ATOM   1089  HN  ALA    71     -13.084   3.127  13.499  1.00  0.00         A
ATOM   1090  CA  ALA    71     -14.901   2.045  13.517  1.00  0.00         A
ATOM   1091  HA  ALA    71     -15.508   2.038  14.405  1.00  0.00         A
ATOM   1092  CB  ALA    71     -15.435   3.108  12.573  1.00  0.00         A
ATOM   1093  HB1 ALA    71     -15.408   4.070  13.061  1.00  0.00         A
ATOM   1094  HB2 ALA    71     -16.453   2.870  12.302  1.00  0.00         A
ATOM   1095  HB3 ALA    71     -14.824   3.139  11.683  1.00  0.00         A
ATOM   1096  C   ALA    71     -14.968   0.678  12.856  1.00  0.00         A
ATOM   1097  O   ALA    71     -15.858  -0.127  13.136  1.00  0.00         A
ATOM   1098  N   GLU    72     -13.996   0.421  11.996  1.00  0.00         A
ATOM   1099  HN  GLU    72     -13.322   1.114  11.826  1.00  0.00         A
ATOM   1100  CA  GLU    72     -13.906  -0.842  11.282  1.00  0.00         A
ATOM   1101  HA  GLU    72     -14.851  -1.020  10.793  1.00  0.00         A
ATOM   1102  CB  GLU    72     -12.800  -0.765  10.227  1.00  0.00         A
ATOM   1103  HB1 GLU    72     -11.845  -0.886  10.716  1.00  0.00         A
ATOM   1104  HB2 GLU    72     -12.833   0.209   9.760  1.00  0.00         A
ATOM   1105  CG  GLU    72     -12.913  -1.817   9.137  1.00  0.00         A
ATOM   1106  HG1 GLU    72     -12.936  -2.793   9.600  1.00  0.00         A
ATOM   1107  HG2 GLU    72     -12.050  -1.745   8.493  1.00  0.00         A
ATOM   1108  CD  GLU    72     -14.163  -1.650   8.294  1.00  0.00         A
ATOM   1109  OE1 GLU    72     -14.273  -0.637   7.577  1.00  0.00         A
ATOM   1110  OE2 GLU    72     -15.034  -2.542   8.326  1.00  0.00         A
ATOM   1111  C   GLU    72     -13.626  -1.983  12.258  1.00  0.00         A
ATOM   1112  O   GLU    72     -13.984  -3.129  12.005  1.00  0.00         A
ATOM   1113  N   SER    73     -13.001  -1.655  13.387  1.00  0.00         A
ATOM   1114  HN  SER    73     -12.743  -0.721  13.536  1.00  0.00         A
ATOM   1115  CA  SER    73     -12.688  -2.648  14.407  1.00  0.00         A
ATOM   1116  HA  SER    73     -12.189  -3.473  13.924  1.00  0.00         A
ATOM   1117  CB  SER    73     -11.757  -2.057  15.465  1.00  0.00         A
ATOM   1118  HB1 SER    73     -12.309  -1.362  16.079  1.00  0.00         A
ATOM   1119  HB2 SER    73     -10.945  -1.541  14.977  1.00  0.00         A
ATOM   1120  OG  SER    73     -11.220  -3.074  16.294  1.00  0.00         A
ATOM   1121  HG  SER    73     -10.973  -3.833  15.742  1.00  0.00         A
ATOM   1122  C   SER    73     -13.967  -3.159  15.059  1.00  0.00         A
ATOM   1123  O   SER    73     -14.060  -4.320  15.459  1.00  0.00         A
ATOM   1124  N   LYS    74     -14.957  -2.285  15.152  1.00  0.00         A
ATOM   1125  HN  LYS    74     -14.807  -1.359  14.859  1.00  0.00         A
ATOM   1126  CA  LYS    74     -16.262  -2.662  15.671  1.00  0.00         A
ATOM   1127  HA  LYS    74     -16.119  -3.216  16.587  1.00  0.00         A
ATOM   1128  CB  LYS    74     -17.089  -1.407  15.954  1.00  0.00         A
ATOM   1129  HB1 LYS    74     -17.288  -0.905  15.018  1.00  0.00         A
ATOM   1130  HB2 LYS    74     -16.513  -0.750  16.586  1.00  0.00         A
ATOM   1131  CG  LYS    74     -18.419  -1.678  16.639  1.00  0.00         A
ATOM   1132  HG1 LYS    74     -18.231  -2.059  17.632  1.00  0.00         A
ATOM   1133  HG2 LYS    74     -18.966  -2.412  16.067  1.00  0.00         A
ATOM   1134  CD  LYS    74     -19.254  -0.411  16.745  1.00  0.00         A
ATOM   1135  HD1 LYS    74     -20.174  -0.640  17.262  1.00  0.00         A
ATOM   1136  HD2 LYS    74     -19.477  -0.055  15.751  1.00  0.00         A
ATOM   1137  CE  LYS    74     -18.521   0.684  17.505  1.00  0.00         A
ATOM   1138  HE1 LYS    74     -17.582   0.881  17.010  1.00  0.00         A
ATOM   1139  HE2 LYS    74     -18.332   0.339  18.510  1.00  0.00         A
ATOM   1140  NZ  LYS    74     -19.309   1.941  17.566  1.00  0.00         A
ATOM   1141  HZ1 LYS    74     -18.766   2.682  18.051  1.00  0.00         A
ATOM   1142  HZ2 LYS    74     -20.193   1.784  18.085  1.00  0.00         A
ATOM   1143  HZ3 LYS    74     -19.539   2.268  16.607  1.00  0.00         A
ATOM   1144  C   LYS    74     -16.970  -3.545  14.651  1.00  0.00         A
ATOM   1145  O   LYS    74     -17.759  -4.426  14.997  1.00  0.00         A
ATOM   1146  N   LYS    75     -16.649  -3.310  13.387  1.00  0.00         A
ATOM   1147  HN  LYS    75     -16.000  -2.601  13.189  1.00  0.00         A
ATOM   1148  CA  LYS    75     -17.227  -4.056  12.283  1.00  0.00         A
ATOM   1149  HA  LYS    75     -18.269  -4.226  12.503  1.00  0.00         A
ATOM   1150  CB  LYS    75     -17.112  -3.237  10.996  1.00  0.00         A
ATOM   1151  HB1 LYS    75     -16.088  -3.276  10.654  1.00  0.00         A
ATOM   1152  HB2 LYS    75     -17.365  -2.211  11.217  1.00  0.00         A
ATOM   1153  CG  LYS    75     -18.009  -3.710   9.862  1.00  0.00         A
ATOM   1154  HG1 LYS    75     -17.749  -4.729   9.612  1.00  0.00         A
ATOM   1155  HG2 LYS    75     -17.851  -3.077   9.004  1.00  0.00         A
ATOM   1156  CD  LYS    75     -19.480  -3.656  10.249  1.00  0.00         A
ATOM   1157  HD1 LYS    75     -19.632  -2.832  10.930  1.00  0.00         A
ATOM   1158  HD2 LYS    75     -19.747  -4.582  10.737  1.00  0.00         A
ATOM   1159  CE  LYS    75     -20.377  -3.465   9.033  1.00  0.00         A
ATOM   1160  HE1 LYS    75     -20.175  -2.494   8.608  1.00  0.00         A
ATOM   1161  HE2 LYS    75     -21.407  -3.507   9.354  1.00  0.00         A
ATOM   1162  NZ  LYS    75     -20.156  -4.504   7.993  1.00  0.00         A
ATOM   1163  HZ1 LYS    75     -20.324  -5.450   8.389  1.00  0.00         A
ATOM   1164  HZ2 LYS    75     -19.182  -4.457   7.636  1.00  0.00         A
ATOM   1165  HZ3 LYS    75     -20.811  -4.356   7.197  1.00  0.00         A
ATOM   1166  C   LYS    75     -16.525  -5.405  12.126  1.00  0.00         A
ATOM   1167  O   LYS    75     -17.050  -6.317  11.485  1.00  0.00         A
ATOM   1168  N   GLU    76     -15.334  -5.526  12.717  1.00  0.00         A
ATOM   1169  HN  GLU    76     -14.946  -4.745  13.167  1.00  0.00         A
ATOM   1170  CA  GLU    76     -14.581  -6.779  12.696  1.00  0.00         A
ATOM   1171  HA  GLU    76     -14.420  -7.045  11.662  1.00  0.00         A
ATOM   1172  CB  GLU    76     -13.219  -6.616  13.380  1.00  0.00         A
ATOM   1173  HB1 GLU    76     -12.756  -7.587  13.471  1.00  0.00         A
ATOM   1174  HB2 GLU    76     -13.375  -6.207  14.367  1.00  0.00         A
ATOM   1175  CG  GLU    76     -12.265  -5.699  12.634  1.00  0.00         A
ATOM   1176  HG1 GLU    76     -12.718  -4.724  12.551  1.00  0.00         A
ATOM   1177  HG2 GLU    76     -12.102  -6.101  11.646  1.00  0.00         A
ATOM   1178  CD  GLU    76     -10.918  -5.557  13.321  1.00  0.00         A
ATOM   1179  OE1 GLU    76     -10.878  -5.159  14.508  1.00  0.00         A
ATOM   1180  OE2 GLU    76      -9.886  -5.831  12.678  1.00  0.00         A
ATOM   1181  C   GLU    76     -15.371  -7.899  13.366  1.00  0.00         A
ATOM   1182  O   GLU    76     -15.154  -9.077  13.081  1.00  0.00         A
ATOM   1183  N   ARG    77     -16.294  -7.522  14.248  1.00  0.00         A
ATOM   1184  HN  ARG    77     -16.371  -6.574  14.482  1.00  0.00         A
ATOM   1185  CA  ARG    77     -17.193  -8.485  14.873  1.00  0.00         A
ATOM   1186  HA  ARG    77     -16.599  -9.220  15.372  1.00  0.00         A
ATOM   1187  CB  ARG    77     -18.091  -7.800  15.892  1.00  0.00         A
ATOM   1188  HB1 ARG    77     -18.751  -8.535  16.325  1.00  0.00         A
ATOM   1189  HB2 ARG    77     -18.680  -7.055  15.388  1.00  0.00         A
ATOM   1190  CG  ARG    77     -17.336  -7.122  17.017  1.00  0.00         A
ATOM   1191  HG1 ARG    77     -16.706  -6.351  16.605  1.00  0.00         A
ATOM   1192  HG2 ARG    77     -16.731  -7.855  17.529  1.00  0.00         A
ATOM   1193  CD  ARG    77     -18.297  -6.498  18.003  1.00  0.00         A
ATOM   1194  HD1 ARG    77     -18.917  -7.280  18.405  1.00  0.00         A
ATOM   1195  HD2 ARG    77     -18.914  -5.783  17.480  1.00  0.00         A
ATOM   1196  NE  ARG    77     -17.609  -5.819  19.099  1.00  0.00         A
ATOM   1197  HE  ARG    77     -16.721  -6.164  19.358  1.00  0.00         A
ATOM   1198  CZ  ARG    77     -18.110  -4.771  19.753  1.00  0.00         A
ATOM   1199  NH1 ARG    77     -19.315  -4.303  19.440  1.00  0.00         A
ATOM   1200 HH11 ARG    77     -19.854  -4.740  18.712  1.00  0.00         A
ATOM   1201 HH12 ARG    77     -19.693  -3.511  19.928  1.00  0.00         A
ATOM   1202  NH2 ARG    77     -17.411  -4.196  20.723  1.00  0.00         A
ATOM   1203 HH21 ARG    77     -16.506  -4.550  20.969  1.00  0.00         A
ATOM   1204 HH22 ARG    77     -17.781  -3.401  21.212  1.00  0.00         A
ATOM   1205  C   ARG    77     -18.040  -9.169  13.810  1.00  0.00         A
ATOM   1206  O   ARG    77     -18.201 -10.389  13.806  1.00  0.00         A
ATOM   1207  N   GLU    78     -18.559  -8.363  12.898  1.00  0.00         A
ATOM   1208  HN  GLU    78     -18.427  -7.401  12.994  1.00  0.00         A
ATOM   1209  CA  GLU    78     -19.313  -8.871  11.761  1.00  0.00         A
ATOM   1210  HA  GLU    78     -20.074  -9.528  12.131  1.00  0.00         A
ATOM   1211  CB  GLU    78     -19.975  -7.732  10.989  1.00  0.00         A
ATOM   1212  HB1 GLU    78     -20.319  -8.112  10.039  1.00  0.00         A
ATOM   1213  HB2 GLU    78     -19.238  -6.974  10.815  1.00  0.00         A
ATOM   1214  CG  GLU    78     -21.155  -7.090  11.700  1.00  0.00         A
ATOM   1215  HG1 GLU    78     -21.460  -6.216  11.144  1.00  0.00         A
ATOM   1216  HG2 GLU    78     -20.843  -6.794  12.689  1.00  0.00         A
ATOM   1217  CD  GLU    78     -22.345  -8.021  11.827  1.00  0.00         A
ATOM   1218  OE1 GLU    78     -23.124  -8.141  10.852  1.00  0.00         A
ATOM   1219  OE2 GLU    78     -22.521  -8.625  12.908  1.00  0.00         A
ATOM   1220  C   GLU    78     -18.398  -9.643  10.825  1.00  0.00         A
ATOM   1221  O   GLU    78     -18.780 -10.679  10.289  1.00  0.00         A
ATOM   1222  N   LYS    79     -17.179  -9.134  10.648  1.00  0.00         A
ATOM   1223  HN  LYS    79     -16.920  -8.338  11.161  1.00  0.00         A
ATOM   1224  CA  LYS    79     -16.215  -9.721   9.719  1.00  0.00         A
ATOM   1225  HA  LYS    79     -16.650  -9.684   8.737  1.00  0.00         A
ATOM   1226  CB  LYS    79     -14.925  -8.921   9.690  1.00  0.00         A
ATOM   1227  HB1 LYS    79     -14.204  -9.447   9.084  1.00  0.00         A
ATOM   1228  HB2 LYS    79     -14.545  -8.841  10.697  1.00  0.00         A
ATOM   1229  CG  LYS    79     -15.086  -7.522   9.131  1.00  0.00         A
ATOM   1230  HG1 LYS    79     -15.700  -6.942   9.802  1.00  0.00         A
ATOM   1231  HG2 LYS    79     -15.552  -7.577   8.159  1.00  0.00         A
ATOM   1232  CD  LYS    79     -13.737  -6.859   9.000  1.00  0.00         A
ATOM   1233  HD1 LYS    79     -13.213  -7.294   8.162  1.00  0.00         A
ATOM   1234  HD2 LYS    79     -13.189  -7.042   9.903  1.00  0.00         A
ATOM   1235  CE  LYS    79     -13.857  -5.362   8.786  1.00  0.00         A
ATOM   1236  HE1 LYS    79     -12.864  -4.938   8.747  1.00  0.00         A
ATOM   1237  HE2 LYS    79     -14.395  -4.935   9.619  1.00  0.00         A
ATOM   1238  NZ  LYS    79     -14.573  -5.027   7.528  1.00  0.00         A
ATOM   1239  HZ1 LYS    79     -14.014  -5.327   6.703  1.00  0.00         A
ATOM   1240  HZ2 LYS    79     -14.732  -3.995   7.476  1.00  0.00         A
ATOM   1241  HZ3 LYS    79     -15.495  -5.505   7.500  1.00  0.00         A
ATOM   1242  C   LYS    79     -15.901 -11.172  10.058  1.00  0.00         A
ATOM   1243  O   LYS    79     -15.484 -11.932   9.192  1.00  0.00         A
ATOM   1244  N   GLN    80     -16.098 -11.552  11.314  1.00  0.00         A
ATOM   1245  HN  GLN    80     -16.386 -10.888  11.977  1.00  0.00         A
ATOM   1246  CA  GLN    80     -15.897 -12.936  11.729  1.00  0.00         A
ATOM   1247  HA  GLN    80     -14.893 -13.221  11.452  1.00  0.00         A
ATOM   1248  CB  GLN    80     -16.055 -13.065  13.246  1.00  0.00         A
ATOM   1249  HB1 GLN    80     -15.896 -14.095  13.528  1.00  0.00         A
ATOM   1250  HB2 GLN    80     -17.059 -12.775  13.518  1.00  0.00         A
ATOM   1251  CG  GLN    80     -15.078 -12.199  14.027  1.00  0.00         A
ATOM   1252  HG1 GLN    80     -15.235 -11.166  13.750  1.00  0.00         A
ATOM   1253  HG2 GLN    80     -14.072 -12.489  13.767  1.00  0.00         A
ATOM   1254  CD  GLN    80     -15.243 -12.326  15.529  1.00  0.00         A
ATOM   1255  OE1 GLN    80     -16.338 -12.583  16.029  1.00  0.00         A
ATOM   1256  NE2 GLN    80     -14.154 -12.149  16.260  1.00  0.00         A
ATOM   1257 HE21 GLN    80     -13.311 -11.949  15.796  1.00  0.00         A
ATOM   1258 HE22 GLN    80     -14.232 -12.223  17.234  1.00  0.00         A
ATOM   1259  C   GLN    80     -16.887 -13.848  11.005  1.00  0.00         A
ATOM   1260  O   GLN    80     -16.560 -14.973  10.625  1.00  0.00         A
ATOM   1261  N   GLU    81     -18.091 -13.339  10.796  1.00  0.00         A
ATOM   1262  HN  GLU    81     -18.299 -12.448  11.153  1.00  0.00         A
ATOM   1263  CA  GLU    81     -19.115 -14.057  10.052  1.00  0.00         A
ATOM   1264  HA  GLU    81     -18.963 -15.114  10.207  1.00  0.00         A
ATOM   1265  CB  GLU    81     -20.505 -13.669  10.554  1.00  0.00         A
ATOM   1266  HB1 GLU    81     -21.245 -14.145   9.931  1.00  0.00         A
ATOM   1267  HB2 GLU    81     -20.616 -12.598  10.474  1.00  0.00         A
ATOM   1268  CG  GLU    81     -20.762 -14.068  11.997  1.00  0.00         A
ATOM   1269  HG1 GLU    81     -20.041 -13.570  12.628  1.00  0.00         A
ATOM   1270  HG2 GLU    81     -20.642 -15.137  12.088  1.00  0.00         A
ATOM   1271  CD  GLU    81     -22.153 -13.698  12.464  1.00  0.00         A
ATOM   1272  OE1 GLU    81     -23.112 -14.415  12.110  1.00  0.00         A
ATOM   1273  OE2 GLU    81     -22.295 -12.697  13.198  1.00  0.00         A
ATOM   1274  C   GLU    81     -18.997 -13.752   8.563  1.00  0.00         A
ATOM   1275  O   GLU    81     -19.217 -14.616   7.715  1.00  0.00         A
ATOM   1276  N   ARG    82     -18.614 -12.519   8.253  1.00  0.00         A
ATOM   1277  HN  ARG    82     -18.404 -11.895   8.969  1.00  0.00         A
ATOM   1278  CA  ARG    82     -18.497 -12.073   6.878  1.00  0.00         A
ATOM   1279  HA  ARG    82     -19.265 -12.564   6.301  1.00  0.00         A
ATOM   1280  CB  ARG    82     -18.671 -10.553   6.760  1.00  0.00         A
ATOM   1281  HB1 ARG    82     -18.864 -10.309   5.725  1.00  0.00         A
ATOM   1282  HB2 ARG    82     -17.751 -10.077   7.060  1.00  0.00         A
ATOM   1283  CG  ARG    82     -19.796  -9.970   7.600  1.00  0.00         A
ATOM   1284  HG1 ARG    82     -19.812  -8.900   7.460  1.00  0.00         A
ATOM   1285  HG2 ARG    82     -19.600 -10.191   8.639  1.00  0.00         A
ATOM   1286  CD  ARG    82     -21.159 -10.534   7.236  1.00  0.00         A
ATOM   1287  HD1 ARG    82     -21.130 -11.609   7.329  1.00  0.00         A
ATOM   1288  HD2 ARG    82     -21.388 -10.264   6.216  1.00  0.00         A
ATOM   1289  NE  ARG    82     -22.200 -10.005   8.118  1.00  0.00         A
ATOM   1290  HE  ARG    82     -21.914  -9.380   8.822  1.00  0.00         A
ATOM   1291  CZ  ARG    82     -23.490 -10.310   8.026  1.00  0.00         A
ATOM   1292  NH1 ARG    82     -23.916 -11.141   7.081  1.00  0.00         A
ATOM   1293 HH11 ARG    82     -23.265 -11.540   6.428  1.00  0.00         A
ATOM   1294 HH12 ARG    82     -24.889 -11.378   7.018  1.00  0.00         A
ATOM   1295  NH2 ARG    82     -24.353  -9.777   8.885  1.00  0.00         A
ATOM   1296 HH21 ARG    82     -24.026  -9.147   9.605  1.00  0.00         A
ATOM   1297 HH22 ARG    82     -25.331  -9.991   8.819  1.00  0.00         A
ATOM   1298  C   ARG    82     -17.137 -12.456   6.316  1.00  0.00         A
ATOM   1299  O   ARG    82     -16.732 -11.945   5.282  1.00  0.00         A
ATOM   1300  N   THR    83     -16.425 -13.345   7.005  1.00  0.00         A
ATOM   1301  HN  THR    83     -16.748 -13.648   7.880  1.00  0.00         A
ATOM   1302  CA  THR    83     -15.168 -13.867   6.489  1.00  0.00         A
ATOM   1303  HA  THR    83     -14.500 -13.034   6.322  1.00  0.00         A
ATOM   1304  CB  THR    83     -14.503 -14.846   7.483  1.00  0.00         A
ATOM   1305  HB  THR    83     -15.173 -15.674   7.655  1.00  0.00         A
ATOM   1306  OG1 THR    83     -14.250 -14.182   8.730  1.00  0.00         A
ATOM   1307  HG1 THR    83     -14.745 -13.349   8.760  1.00  0.00         A
ATOM   1308  CG2 THR    83     -13.192 -15.387   6.932  1.00  0.00         A
ATOM   1309 HG21 THR    83     -13.380 -15.908   6.005  1.00  0.00         A
ATOM   1310 HG22 THR    83     -12.756 -16.069   7.647  1.00  0.00         A
ATOM   1311 HG23 THR    83     -12.511 -14.568   6.754  1.00  0.00         A
ATOM   1312  C   THR    83     -15.437 -14.564   5.161  1.00  0.00         A
ATOM   1313  O   THR    83     -14.610 -14.546   4.246  1.00  0.00         A
ATOM   1314  N   ARG    84     -16.638 -15.123   5.059  1.00  0.00         A
ATOM   1315  HN  ARG    84     -17.225 -15.124   5.844  1.00  0.00         A
ATOM   1316  CA  ARG    84     -17.114 -15.734   3.830  1.00  0.00         A
ATOM   1317  HA  ARG    84     -16.416 -16.502   3.542  1.00  0.00         A
ATOM   1318  CB  ARG    84     -18.489 -16.361   4.057  1.00  0.00         A
ATOM   1319  HB1 ARG    84     -18.820 -16.811   3.133  1.00  0.00         A
ATOM   1320  HB2 ARG    84     -19.183 -15.583   4.336  1.00  0.00         A
ATOM   1321  CG  ARG    84     -18.512 -17.428   5.139  1.00  0.00         A
ATOM   1322  HG1 ARG    84     -18.084 -17.020   6.044  1.00  0.00         A
ATOM   1323  HG2 ARG    84     -17.927 -18.273   4.810  1.00  0.00         A
ATOM   1324  CD  ARG    84     -19.930 -17.890   5.425  1.00  0.00         A
ATOM   1325  HD1 ARG    84     -20.502 -17.051   5.794  1.00  0.00         A
ATOM   1326  HD2 ARG    84     -19.899 -18.662   6.179  1.00  0.00         A
ATOM   1327  NE  ARG    84     -20.584 -18.422   4.229  1.00  0.00         A
ATOM   1328  HE  ARG    84     -20.015 -18.601   3.447  1.00  0.00         A
ATOM   1329  CZ  ARG    84     -21.890 -18.673   4.141  1.00  0.00         A
ATOM   1330  NH1 ARG    84     -22.691 -18.419   5.168  1.00  0.00         A
ATOM   1331 HH11 ARG    84     -22.320 -18.034   6.016  1.00  0.00         A
ATOM   1332 HH12 ARG    84     -23.673 -18.612   5.101  1.00  0.00         A
ATOM   1333  NH2 ARG    84     -22.398 -19.164   3.020  1.00  0.00         A
ATOM   1334 HH21 ARG    84     -21.804 -19.347   2.234  1.00  0.00         A
ATOM   1335 HH22 ARG    84     -23.382 -19.354   2.952  1.00  0.00         A
ATOM   1336  C   ARG    84     -17.205 -14.696   2.715  1.00  0.00         A
ATOM   1337  O   ARG    84     -17.092 -15.029   1.539  1.00  0.00         A
ATOM   1338  N   ALA    85     -17.406 -13.434   3.092  1.00  0.00         A
ATOM   1339  HN  ALA    85     -17.470 -13.217   4.060  1.00  0.00         A
ATOM   1340  CA  ALA    85     -17.532 -12.358   2.112  1.00  0.00         A
ATOM   1341  HA  ALA    85     -17.682 -12.809   1.142  1.00  0.00         A
ATOM   1342  CB  ALA    85     -18.748 -11.502   2.429  1.00  0.00         A
ATOM   1343  HB1 ALA    85     -18.614 -11.029   3.390  1.00  0.00         A
ATOM   1344  HB2 ALA    85     -19.630 -12.124   2.453  1.00  0.00         A
ATOM   1345  HB3 ALA    85     -18.862 -10.745   1.668  1.00  0.00         A
ATOM   1346  C   ALA    85     -16.271 -11.497   2.065  1.00  0.00         A
ATOM   1347  O   ALA    85     -16.160 -10.580   1.250  1.00  0.00         A
ATOM   1348  N   LYS    86     -15.325 -11.802   2.939  1.00  0.00         A
ATOM   1349  HN  LYS    86     -15.465 -12.557   3.545  1.00  0.00         A
ATOM   1350  CA  LYS    86     -14.083 -11.046   3.026  1.00  0.00         A
ATOM   1351  HA  LYS    86     -14.258 -10.065   2.612  1.00  0.00         A
ATOM   1352  CB  LYS    86     -13.658 -10.911   4.499  1.00  0.00         A
ATOM   1353  HB1 LYS    86     -13.318 -11.876   4.846  1.00  0.00         A
ATOM   1354  HB2 LYS    86     -14.520 -10.621   5.079  1.00  0.00         A
ATOM   1355  CG  LYS    86     -12.548  -9.895   4.767  1.00  0.00         A
ATOM   1356  HG1 LYS    86     -12.565  -9.632   5.814  1.00  0.00         A
ATOM   1357  HG2 LYS    86     -12.733  -9.013   4.173  1.00  0.00         A
ATOM   1358  CD  LYS    86     -11.169 -10.438   4.417  1.00  0.00         A
ATOM   1359  HD1 LYS    86     -11.124 -10.619   3.352  1.00  0.00         A
ATOM   1360  HD2 LYS    86     -11.013 -11.366   4.947  1.00  0.00         A
ATOM   1361  CE  LYS    86     -10.064  -9.462   4.800  1.00  0.00         A
ATOM   1362  HE1 LYS    86     -10.272  -8.507   4.342  1.00  0.00         A
ATOM   1363  HE2 LYS    86      -9.123  -9.840   4.430  1.00  0.00         A
ATOM   1364  NZ  LYS    86      -9.967  -9.281   6.273  1.00  0.00         A
ATOM   1365  HZ1 LYS    86      -9.780 -10.194   6.735  1.00  0.00         A
ATOM   1366  HZ2 LYS    86     -10.856  -8.894   6.647  1.00  0.00         A
ATOM   1367  HZ3 LYS    86      -9.194  -8.626   6.504  1.00  0.00         A
ATOM   1368  C   LYS    86     -13.010 -11.747   2.209  1.00  0.00         A
ATOM   1369  O   LYS    86     -12.256 -11.112   1.473  1.00  0.00         A
ATOM   1370  N   LYS    87     -12.965 -13.067   2.327  1.00  0.00         A
ATOM   1371  HN  LYS    87     -13.589 -13.517   2.937  1.00  0.00         A
ATOM   1372  CA  LYS    87     -12.009 -13.868   1.578  1.00  0.00         A
ATOM   1373  HA  LYS    87     -11.105 -13.293   1.473  1.00  0.00         A
ATOM   1374  CB  LYS    87     -11.693 -15.160   2.329  1.00  0.00         A
ATOM   1375  HB1 LYS    87     -11.090 -15.790   1.699  1.00  0.00         A
ATOM   1376  HB2 LYS    87     -12.618 -15.666   2.545  1.00  0.00         A
ATOM   1377  CG  LYS    87     -10.951 -14.948   3.636  1.00  0.00         A
ATOM   1378  HG1 LYS    87     -11.601 -14.433   4.325  1.00  0.00         A
ATOM   1379  HG2 LYS    87     -10.073 -14.349   3.450  1.00  0.00         A
ATOM   1380  CD  LYS    87     -10.524 -16.270   4.252  1.00  0.00         A
ATOM   1381  HD1 LYS    87      -9.965 -16.834   3.520  1.00  0.00         A
ATOM   1382  HD2 LYS    87     -11.404 -16.821   4.540  1.00  0.00         A
ATOM   1383  CE  LYS    87      -9.660 -16.062   5.482  1.00  0.00         A
ATOM   1384  HE1 LYS    87     -10.266 -15.618   6.256  1.00  0.00         A
ATOM   1385  HE2 LYS    87      -8.848 -15.395   5.232  1.00  0.00         A
ATOM   1386  NZ  LYS    87      -9.098 -17.344   5.983  1.00  0.00         A
ATOM   1387  HZ1 LYS    87      -9.864 -18.011   6.200  1.00  0.00         A
ATOM   1388  HZ2 LYS    87      -8.542 -17.182   6.845  1.00  0.00         A
ATOM   1389  HZ3 LYS    87      -8.480 -17.769   5.261  1.00  0.00         A
ATOM   1390  C   LYS    87     -12.550 -14.190   0.191  1.00  0.00         A
ATOM   1391  O   LYS    87     -11.873 -14.815  -0.627  1.00  0.00         A
ATOM   1392  N   GLN    88     -13.763 -13.724  -0.072  1.00  0.00         A
ATOM   1393  HN  GLN    88     -14.207 -13.168   0.599  1.00  0.00         A
ATOM   1394  CA  GLN    88     -14.452 -13.995  -1.327  1.00  0.00         A
ATOM   1395  HA  GLN    88     -14.135 -14.962  -1.684  1.00  0.00         A
ATOM   1396  CB  GLN    88     -15.964 -14.015  -1.088  1.00  0.00         A
ATOM   1397  HB1 GLN    88     -16.302 -13.002  -0.924  1.00  0.00         A
ATOM   1398  HB2 GLN    88     -16.166 -14.597  -0.201  1.00  0.00         A
ATOM   1399  CG  GLN    88     -16.771 -14.605  -2.235  1.00  0.00         A
ATOM   1400  HG1 GLN    88     -16.501 -15.644  -2.350  1.00  0.00         A
ATOM   1401  HG2 GLN    88     -16.526 -14.070  -3.140  1.00  0.00         A
ATOM   1402  CD  GLN    88     -18.269 -14.516  -2.013  1.00  0.00         A
ATOM   1403  OE1 GLN    88     -19.041 -14.408  -2.965  1.00  0.00         A
ATOM   1404  NE2 GLN    88     -18.696 -14.577  -0.761  1.00  0.00         A
ATOM   1405 HE21 GLN    88     -18.030 -14.678  -0.045  1.00  0.00         A
ATOM   1406 HE22 GLN    88     -19.662 -14.519  -0.599  1.00  0.00         A
ATOM   1407  C   GLN    88     -14.094 -12.935  -2.369  1.00  0.00         A
ATOM   1408  O   GLN    88     -14.932 -12.517  -3.172  1.00  0.00         A
ATOM   1409  N   GLU    89     -12.849 -12.494  -2.347  1.00  0.00         A
ATOM   1410  HN  GLU    89     -12.220 -12.865  -1.692  1.00  0.00         A
ATOM   1411  CA  GLU    89     -12.396 -11.476  -3.275  1.00  0.00         A
ATOM   1412  HA  GLU    89     -13.191 -11.305  -3.985  1.00  0.00         A
ATOM   1413  CB  GLU    89     -12.108 -10.169  -2.537  1.00  0.00         A
ATOM   1414  HB1 GLU    89     -11.255 -10.313  -1.889  1.00  0.00         A
ATOM   1415  HB2 GLU    89     -12.967  -9.911  -1.936  1.00  0.00         A
ATOM   1416  CG  GLU    89     -11.809  -9.007  -3.467  1.00  0.00         A
ATOM   1417  HG1 GLU    89     -12.661  -8.851  -4.113  1.00  0.00         A
ATOM   1418  HG2 GLU    89     -10.945  -9.253  -4.065  1.00  0.00         A
ATOM   1419  CD  GLU    89     -11.529  -7.726  -2.720  1.00  0.00         A
ATOM   1420  OE1 GLU    89     -12.496  -7.010  -2.378  1.00  0.00         A
ATOM   1421  OE2 GLU    89     -10.344  -7.420  -2.476  1.00  0.00         A
ATOM   1422  C   GLU    89     -11.159 -11.942  -4.036  1.00  0.00         A
ATOM   1423  O   GLU    89     -10.028 -11.621  -3.675  1.00  0.00         A
ATOM   1424  N   LYS    90     -11.385 -12.721  -5.080  1.00  0.00         A
ATOM   1425  HN  LYS    90     -12.299 -13.037  -5.253  1.00  0.00         A
ATOM   1426  CA  LYS    90     -10.313 -13.136  -5.971  1.00  0.00         A
ATOM   1427  HA  LYS    90      -9.417 -12.618  -5.667  1.00  0.00         A
ATOM   1428  CB  LYS    90     -10.076 -14.647  -5.882  1.00  0.00         A
ATOM   1429  HB1 LYS    90      -9.323 -14.923  -6.604  1.00  0.00         A
ATOM   1430  HB2 LYS    90     -10.997 -15.155  -6.124  1.00  0.00         A
ATOM   1431  CG  LYS    90      -9.617 -15.121  -4.509  1.00  0.00         A
ATOM   1432  HG1 LYS    90     -10.436 -15.019  -3.812  1.00  0.00         A
ATOM   1433  HG2 LYS    90      -8.791 -14.506  -4.185  1.00  0.00         A
ATOM   1434  CD  LYS    90      -9.167 -16.576  -4.535  1.00  0.00         A
ATOM   1435  HD1 LYS    90      -8.796 -16.843  -3.555  1.00  0.00         A
ATOM   1436  HD2 LYS    90      -8.376 -16.684  -5.261  1.00  0.00         A
ATOM   1437  CE  LYS    90     -10.304 -17.519  -4.906  1.00  0.00         A
ATOM   1438  HE1 LYS    90      -9.900 -18.513  -5.036  1.00  0.00         A
ATOM   1439  HE2 LYS    90     -10.739 -17.187  -5.837  1.00  0.00         A
ATOM   1440  NZ  LYS    90     -11.366 -17.559  -3.867  1.00  0.00         A
ATOM   1441  HZ1 LYS    90     -11.766 -16.611  -3.721  1.00  0.00         A
ATOM   1442  HZ2 LYS    90     -10.978 -17.900  -2.966  1.00  0.00         A
ATOM   1443  HZ3 LYS    90     -12.130 -18.201  -4.161  1.00  0.00         A
ATOM   1444  C   LYS    90     -10.648 -12.737  -7.402  1.00  0.00         A
ATOM   1445  O   LYS    90     -10.058 -13.238  -8.360  1.00  0.00         A
ATOM   1446  N   GLU    91     -11.610 -11.833  -7.534  1.00  0.00         A
ATOM   1447  HN  GLU    91     -12.056 -11.495  -6.730  1.00  0.00         A
ATOM   1448  CA  GLU    91     -12.020 -11.339  -8.840  1.00  0.00         A
ATOM   1449  HA  GLU    91     -11.276 -11.636  -9.546  1.00  0.00         A
ATOM   1450  CB  GLU    91     -13.366 -11.939  -9.251  1.00  0.00         A
ATOM   1451  HB1 GLU    91     -14.108 -11.672  -8.514  1.00  0.00         A
ATOM   1452  HB2 GLU    91     -13.272 -13.013  -9.284  1.00  0.00         A
ATOM   1453  CG  GLU    91     -13.851 -11.465 -10.609  1.00  0.00         A
ATOM   1454  HG1 GLU    91     -13.126 -11.754 -11.354  1.00  0.00         A
ATOM   1455  HG2 GLU    91     -13.937 -10.389 -10.591  1.00  0.00         A
ATOM   1456  CD  GLU    91     -15.193 -12.051 -10.986  1.00  0.00         A
ATOM   1457  OE1 GLU    91     -15.224 -13.192 -11.493  1.00  0.00         A
ATOM   1458  OE2 GLU    91     -16.224 -11.370 -10.787  1.00  0.00         A
ATOM   1459  C   GLU    91     -12.102  -9.824  -8.841  1.00  0.00         A
ATOM   1460  O   GLU    91     -11.453  -9.160  -9.644  1.00  0.00         A
ATOM   1461  N   SER    92     -12.888  -9.294  -7.923  1.00  0.00         A
ATOM   1462  HN  SER    92     -13.352  -9.892  -7.305  1.00  0.00         A
ATOM   1463  CA  SER    92     -13.103  -7.852  -7.816  1.00  0.00         A
ATOM   1464  HA  SER    92     -13.103  -7.444  -8.815  1.00  0.00         A
ATOM   1465  CB  SER    92     -14.464  -7.581  -7.170  1.00  0.00         A
ATOM   1466  HB1 SER    92     -15.249  -7.852  -7.859  1.00  0.00         A
ATOM   1467  HB2 SER    92     -14.542  -6.531  -6.928  1.00  0.00         A
ATOM   1468  OG  SER    92     -14.619  -8.337  -5.978  1.00  0.00         A
ATOM   1469  HG  SER    92     -14.884  -7.750  -5.257  1.00  0.00         A
ATOM   1470  C   SER    92     -11.991  -7.178  -7.011  1.00  0.00         A
ATOM   1471  O   SER    92     -12.122  -6.030  -6.579  1.00  0.00         A
ATOM   1472  N   GLY    93     -10.900  -7.900  -6.816  1.00  0.00         A
ATOM   1473  HN  GLY    93     -10.857  -8.807  -7.180  1.00  0.00         A
ATOM   1474  CA  GLY    93      -9.772  -7.367  -6.086  1.00  0.00         A
ATOM   1475  HA1 GLY    93      -9.936  -7.509  -5.029  1.00  0.00         A
ATOM   1476  HA2 GLY    93      -9.686  -6.310  -6.292  1.00  0.00         A
ATOM   1477  C   GLY    93      -8.489  -8.054  -6.482  1.00  0.00         A
ATOM   1478  O   GLY    93      -7.690  -8.440  -5.628  1.00  0.00         A
ATOM   1479  N   ARG    94      -8.298  -8.209  -7.786  1.00  0.00         A
ATOM   1480  HN  ARG    94      -8.952  -7.824  -8.412  1.00  0.00         A
ATOM   1481  CA  ARG    94      -7.138  -8.907  -8.317  1.00  0.00         A
ATOM   1482  HA  ARG    94      -6.924  -9.741  -7.667  1.00  0.00         A
ATOM   1483  CB  ARG    94      -7.443  -9.432  -9.721  1.00  0.00         A
ATOM   1484  HB1 ARG    94      -7.663  -8.593 -10.365  1.00  0.00         A
ATOM   1485  HB2 ARG    94      -8.310 -10.074  -9.673  1.00  0.00         A
ATOM   1486  CG  ARG    94      -6.302 -10.221 -10.340  1.00  0.00         A
ATOM   1487  HG1 ARG    94      -6.111 -11.095  -9.735  1.00  0.00         A
ATOM   1488  HG2 ARG    94      -5.419  -9.598 -10.368  1.00  0.00         A
ATOM   1489  CD  ARG    94      -6.638 -10.661 -11.753  1.00  0.00         A
ATOM   1490  HD1 ARG    94      -6.877  -9.788 -12.342  1.00  0.00         A
ATOM   1491  HD2 ARG    94      -7.496 -11.316 -11.718  1.00  0.00         A
ATOM   1492  NE  ARG    94      -5.526 -11.370 -12.382  1.00  0.00         A
ATOM   1493  HE  ARG    94      -4.683 -11.424 -11.873  1.00  0.00         A
ATOM   1494  CZ  ARG    94      -5.587 -11.935 -13.585  1.00  0.00         A
ATOM   1495  NH1 ARG    94      -6.712 -11.887 -14.290  1.00  0.00         A
ATOM   1496 HH11 ARG    94      -7.521 -11.422 -13.922  1.00  0.00         A
ATOM   1497 HH12 ARG    94      -6.761 -12.323 -15.192  1.00  0.00         A
ATOM   1498  NH2 ARG    94      -4.523 -12.551 -14.083  1.00  0.00         A
ATOM   1499 HH21 ARG    94      -3.669 -12.596 -13.553  1.00  0.00         A
ATOM   1500 HH22 ARG    94      -4.564 -12.973 -14.992  1.00  0.00         A
ATOM   1501  C   ARG    94      -5.927  -7.983  -8.350  1.00  0.00         A
ATOM   1502  O   ARG    94      -5.641  -7.357  -9.371  1.00  0.00         A
ATOM   1503  N   GLN    95      -5.228  -7.911  -7.219  1.00  0.00         A
ATOM   1504  HN  GLN    95      -5.508  -8.468  -6.462  1.00  0.00         A
ATOM   1505  CA  GLN    95      -4.067  -7.038  -7.049  1.00  0.00         A
ATOM   1506  HA  GLN    95      -3.663  -7.244  -6.069  1.00  0.00         A
ATOM   1507  CB  GLN    95      -2.979  -7.329  -8.090  1.00  0.00         A
ATOM   1508  HB1 GLN    95      -2.235  -6.547  -8.040  1.00  0.00         A
ATOM   1509  HB2 GLN    95      -3.424  -7.329  -9.070  1.00  0.00         A
ATOM   1510  CG  GLN    95      -2.279  -8.662  -7.890  1.00  0.00         A
ATOM   1511  HG1 GLN    95      -3.000  -9.457  -8.017  1.00  0.00         A
ATOM   1512  HG2 GLN    95      -1.881  -8.695  -6.891  1.00  0.00         A
ATOM   1513  CD  GLN    95      -1.145  -8.873  -8.871  1.00  0.00         A
ATOM   1514  OE1 GLN    95      -0.010  -8.465  -8.622  1.00  0.00         A
ATOM   1515  NE2 GLN    95      -1.433  -9.529  -9.982  1.00  0.00         A
ATOM   1516 HE21 GLN    95      -2.354  -9.845 -10.108  1.00  0.00         A
ATOM   1517 HE22 GLN    95      -0.717  -9.671 -10.634  1.00  0.00         A
ATOM   1518  C   GLN    95      -4.464  -5.561  -7.095  1.00  0.00         A
ATOM   1519  O   GLN    95      -4.901  -5.047  -8.126  1.00  0.00         A
ATOM   1520  N   PRO    96      -4.330  -4.861  -5.961  1.00  0.00         A
ATOM   1521  CA  PRO    96      -4.641  -3.437  -5.881  1.00  0.00         A
ATOM   1522  HA  PRO    96      -5.657  -3.241  -6.194  1.00  0.00         A
ATOM   1523  CB  PRO    96      -4.491  -3.110  -4.392  1.00  0.00         A
ATOM   1524  HB1 PRO    96      -5.462  -3.124  -3.919  1.00  0.00         A
ATOM   1525  HB2 PRO    96      -4.045  -2.133  -4.279  1.00  0.00         A
ATOM   1526  CG  PRO    96      -3.608  -4.178  -3.847  1.00  0.00         A
ATOM   1527  HG1 PRO    96      -3.853  -4.365  -2.812  1.00  0.00         A
ATOM   1528  HG2 PRO    96      -2.574  -3.879  -3.939  1.00  0.00         A
ATOM   1529  CD  PRO    96      -3.870  -5.404  -4.674  1.00  0.00         A
ATOM   1530  HD1 PRO    96      -4.638  -6.010  -4.217  1.00  0.00         A
ATOM   1531  HD2 PRO    96      -2.961  -5.974  -4.800  1.00  0.00         A
ATOM   1532  C   PRO    96      -3.685  -2.596  -6.721  1.00  0.00         A
ATOM   1533  O   PRO    96      -2.466  -2.619  -6.518  1.00  0.00         A
ATOM   1534  N   LYS    97      -4.242  -1.870  -7.675  1.00  0.00         A
ATOM   1535  HN  LYS    97      -5.213  -1.911  -7.801  1.00  0.00         A
ATOM   1536  CA  LYS    97      -3.455  -1.008  -8.538  1.00  0.00         A
ATOM   1537  HA  LYS    97      -2.501  -0.867  -8.062  1.00  0.00         A
ATOM   1538  CB  LYS    97      -3.236  -1.662  -9.911  1.00  0.00         A
ATOM   1539  HB1 LYS    97      -2.542  -2.482  -9.797  1.00  0.00         A
ATOM   1540  HB2 LYS    97      -2.802  -0.930 -10.575  1.00  0.00         A
ATOM   1541  CG  LYS    97      -4.503  -2.199 -10.568  1.00  0.00         A
ATOM   1542  HG1 LYS    97      -5.187  -1.380 -10.733  1.00  0.00         A
ATOM   1543  HG2 LYS    97      -4.958  -2.925  -9.911  1.00  0.00         A
ATOM   1544  CD  LYS    97      -4.193  -2.864 -11.901  1.00  0.00         A
ATOM   1545  HD1 LYS    97      -3.492  -3.669 -11.735  1.00  0.00         A
ATOM   1546  HD2 LYS    97      -3.754  -2.134 -12.564  1.00  0.00         A
ATOM   1547  CE  LYS    97      -5.446  -3.428 -12.555  1.00  0.00         A
ATOM   1548  HE1 LYS    97      -6.138  -2.619 -12.734  1.00  0.00         A
ATOM   1549  HE2 LYS    97      -5.895  -4.143 -11.884  1.00  0.00         A
ATOM   1550  NZ  LYS    97      -5.144  -4.103 -13.845  1.00  0.00         A
ATOM   1551  HZ1 LYS    97      -4.472  -4.882 -13.695  1.00  0.00         A
ATOM   1552  HZ2 LYS    97      -4.726  -3.428 -14.516  1.00  0.00         A
ATOM   1553  HZ3 LYS    97      -6.014  -4.489 -14.261  1.00  0.00         A
ATOM   1554  C   LYS    97      -4.114   0.355  -8.663  1.00  0.00         A
ATOM   1555  O   LYS    97      -4.633   0.730  -9.713  1.00  0.00         A
ATOM   1556  N   ALA    98      -4.093   1.086  -7.563  1.00  0.00         A
ATOM   1557  HN  ALA    98      -3.648   0.731  -6.764  1.00  0.00         A
ATOM   1558  CA  ALA    98      -4.704   2.397  -7.503  1.00  0.00         A
ATOM   1559  HA  ALA    98      -4.537   2.891  -8.448  1.00  0.00         A
ATOM   1560  CB  ALA    98      -6.199   2.254  -7.298  1.00  0.00         A
ATOM   1561  HB1 ALA    98      -6.665   3.226  -7.349  1.00  0.00         A
ATOM   1562  HB2 ALA    98      -6.385   1.811  -6.332  1.00  0.00         A
ATOM   1563  HB3 ALA    98      -6.602   1.617  -8.070  1.00  0.00         A
ATOM   1564  C   ALA    98      -4.083   3.227  -6.386  1.00  0.00         A
ATOM   1565  O   ALA    98      -4.002   2.779  -5.240  1.00  0.00         A
ATOM   1566  N   PRO    99      -3.597   4.429  -6.716  1.00  0.00         A
ATOM   1567  CA  PRO    99      -3.018   5.354  -5.739  1.00  0.00         A
ATOM   1568  HA  PRO    99      -2.232   4.886  -5.183  1.00  0.00         A
ATOM   1569  CB  PRO    99      -2.424   6.473  -6.597  1.00  0.00         A
ATOM   1570  HB1 PRO    99      -1.434   6.715  -6.244  1.00  0.00         A
ATOM   1571  HB2 PRO    99      -3.055   7.346  -6.544  1.00  0.00         A
ATOM   1572  CG  PRO    99      -2.388   5.927  -7.973  1.00  0.00         A
ATOM   1573  HG1 PRO    99      -1.457   5.409  -8.144  1.00  0.00         A
ATOM   1574  HG2 PRO    99      -2.508   6.726  -8.666  1.00  0.00         A
ATOM   1575  CD  PRO    99      -3.541   4.981  -8.071  1.00  0.00         A
ATOM   1576  HD1 PRO    99      -3.338   4.209  -8.797  1.00  0.00         A
ATOM   1577  HD2 PRO    99      -4.450   5.510  -8.316  1.00  0.00         A
ATOM   1578  C   PRO    99      -4.061   5.922  -4.781  1.00  0.00         A
ATOM   1579  O   PRO    99      -4.733   6.905  -5.096  1.00  0.00         A
ATOM   1580  N   ALA   100      -4.207   5.294  -3.621  1.00  0.00         A
ATOM   1581  HN  ALA   100      -3.676   4.490  -3.443  1.00  0.00         A
ATOM   1582  CA  ALA   100      -5.141   5.770  -2.611  1.00  0.00         A
ATOM   1583  HA  ALA   100      -6.017   6.141  -3.119  1.00  0.00         A
ATOM   1584  CB  ALA   100      -5.571   4.632  -1.701  1.00  0.00         A
ATOM   1585  HB1 ALA   100      -4.716   4.268  -1.151  1.00  0.00         A
ATOM   1586  HB2 ALA   100      -5.985   3.833  -2.296  1.00  0.00         A
ATOM   1587  HB3 ALA   100      -6.318   4.992  -1.010  1.00  0.00         A
ATOM   1588  C   ALA   100      -4.518   6.900  -1.795  1.00  0.00         A
ATOM   1589  O   ALA   100      -3.445   6.728  -1.215  1.00  0.00         A
ATOM   1590  N   PRO   101      -5.172   8.071  -1.746  1.00  0.00         A
ATOM   1591  CA  PRO   101      -4.649   9.245  -1.044  1.00  0.00         A
ATOM   1592  HA  PRO   101      -3.639   9.451  -1.324  1.00  0.00         A
ATOM   1593  CB  PRO   101      -5.557  10.395  -1.502  1.00  0.00         A
ATOM   1594  HB1 PRO   101      -4.949  11.218  -1.847  1.00  0.00         A
ATOM   1595  HB2 PRO   101      -6.170  10.720  -0.674  1.00  0.00         A
ATOM   1596  CG  PRO   101      -6.388   9.835  -2.605  1.00  0.00         A
ATOM   1597  HG1 PRO   101      -5.917  10.031  -3.556  1.00  0.00         A
ATOM   1598  HG2 PRO   101      -7.369  10.271  -2.576  1.00  0.00         A
ATOM   1599  CD  PRO   101      -6.470   8.359  -2.361  1.00  0.00         A
ATOM   1600  HD1 PRO   101      -6.587   7.828  -3.290  1.00  0.00         A
ATOM   1601  HD2 PRO   101      -7.281   8.130  -1.684  1.00  0.00         A
ATOM   1602  C   PRO   101      -4.706   9.096   0.458  1.00  0.00         A
ATOM   1603  O   PRO   101      -5.778   8.918   1.040  1.00  0.00         A
ATOM   1604  N   GLY   102      -3.544   9.163   1.084  1.00  0.00         A
ATOM   1605  HN  GLY   102      -2.716   9.278   0.567  1.00  0.00         A
ATOM   1606  CA  GLY   102      -3.496   9.060   2.514  1.00  0.00         A
ATOM   1607  HA1 GLY   102      -4.372   8.530   2.826  1.00  0.00         A
ATOM   1608  HA2 GLY   102      -3.509  10.051   2.943  1.00  0.00         A
ATOM   1609  C   GLY   102      -2.279   8.319   3.009  1.00  0.00         A
ATOM   1610  O   GLY   102      -1.702   8.671   4.036  1.00  0.00         A
ATOM   1611  N   VAL   103      -1.896   7.281   2.280  1.00  0.00         A
ATOM   1612  HN  VAL   103      -2.401   7.055   1.473  1.00  0.00         A
ATOM   1613  CA  VAL   103      -0.739   6.481   2.647  1.00  0.00         A
ATOM   1614  HA  VAL   103      -0.892   6.139   3.648  1.00  0.00         A
ATOM   1615  CB  VAL   103      -0.585   5.242   1.747  1.00  0.00         A
ATOM   1616  HB  VAL   103       0.363   4.776   1.965  1.00  0.00         A
ATOM   1617  CG1 VAL   103      -1.690   4.236   2.029  1.00  0.00         A
ATOM   1618 HG11 VAL   103      -1.564   3.373   1.391  1.00  0.00         A
ATOM   1619 HG12 VAL   103      -2.650   4.691   1.833  1.00  0.00         A
ATOM   1620 HG13 VAL   103      -1.642   3.928   3.063  1.00  0.00         A
ATOM   1621  CG2 VAL   103      -0.593   5.644   0.290  1.00  0.00         A
ATOM   1622 HG21 VAL   103      -1.526   6.137   0.067  1.00  0.00         A
ATOM   1623 HG22 VAL   103      -0.486   4.767  -0.329  1.00  0.00         A
ATOM   1624 HG23 VAL   103       0.224   6.322   0.106  1.00  0.00         A
ATOM   1625  C   VAL   103       0.537   7.318   2.612  1.00  0.00         A
ATOM   1626  O   VAL   103       0.822   8.008   1.630  1.00  0.00         A
ATOM   1627  N   LEU   104       1.299   7.260   3.693  1.00  0.00         A
ATOM   1628  HN  LEU   104       1.057   6.647   4.415  1.00  0.00         A
ATOM   1629  CA  LEU   104       2.498   8.070   3.821  1.00  0.00         A
ATOM   1630  HA  LEU   104       2.329   8.982   3.269  1.00  0.00         A
ATOM   1631  CB  LEU   104       2.765   8.432   5.289  1.00  0.00         A
ATOM   1632  HB1 LEU   104       2.020   9.152   5.597  1.00  0.00         A
ATOM   1633  HB2 LEU   104       3.736   8.903   5.347  1.00  0.00         A
ATOM   1634  CG  LEU   104       2.740   7.269   6.285  1.00  0.00         A
ATOM   1635  HG  LEU   104       2.890   6.340   5.755  1.00  0.00         A
ATOM   1636  CD1 LEU   104       3.860   7.426   7.301  1.00  0.00         A
ATOM   1637 HD11 LEU   104       3.828   6.606   8.003  1.00  0.00         A
ATOM   1638 HD12 LEU   104       3.735   8.359   7.830  1.00  0.00         A
ATOM   1639 HD13 LEU   104       4.811   7.427   6.789  1.00  0.00         A
ATOM   1640  CD2 LEU   104       1.397   7.204   6.998  1.00  0.00         A
ATOM   1641 HD21 LEU   104       0.605   7.111   6.272  1.00  0.00         A
ATOM   1642 HD22 LEU   104       1.252   8.105   7.575  1.00  0.00         A
ATOM   1643 HD23 LEU   104       1.381   6.349   7.659  1.00  0.00         A
ATOM   1644  C   LEU   104       3.699   7.357   3.208  1.00  0.00         A
ATOM   1645  O   LEU   104       4.668   7.024   3.892  1.00  0.00         A
ATOM   1646  N   VAL   105       3.621   7.115   1.910  1.00  0.00         A
ATOM   1647  HN  VAL   105       2.808   7.370   1.422  1.00  0.00         A
ATOM   1648  CA  VAL   105       4.716   6.489   1.191  1.00  0.00         A
ATOM   1649  HA  VAL   105       5.138   5.731   1.836  1.00  0.00         A
ATOM   1650  CB  VAL   105       4.239   5.803  -0.110  1.00  0.00         A
ATOM   1651  HB  VAL   105       5.109   5.456  -0.650  1.00  0.00         A
ATOM   1652  CG1 VAL   105       3.371   4.597   0.215  1.00  0.00         A
ATOM   1653 HG11 VAL   105       3.043   4.132  -0.702  1.00  0.00         A
ATOM   1654 HG12 VAL   105       2.510   4.916   0.784  1.00  0.00         A
ATOM   1655 HG13 VAL   105       3.943   3.888   0.794  1.00  0.00         A
ATOM   1656  CG2 VAL   105       3.481   6.777  -1.003  1.00  0.00         A
ATOM   1657 HG21 VAL   105       4.123   7.606  -1.256  1.00  0.00         A
ATOM   1658 HG22 VAL   105       2.610   7.142  -0.480  1.00  0.00         A
ATOM   1659 HG23 VAL   105       3.173   6.271  -1.906  1.00  0.00         A
ATOM   1660  C   VAL   105       5.797   7.518   0.882  1.00  0.00         A
ATOM   1661  O   VAL   105       5.509   8.627   0.419  1.00  0.00         A
ATOM   1662  N   MET   106       7.035   7.154   1.172  1.00  0.00         A
ATOM   1663  HN  MET   106       7.199   6.245   1.497  1.00  0.00         A
ATOM   1664  CA  MET   106       8.162   8.060   1.009  1.00  0.00         A
ATOM   1665  HA  MET   106       7.836   9.047   1.296  1.00  0.00         A
ATOM   1666  CB  MET   106       9.316   7.631   1.922  1.00  0.00         A
ATOM   1667  HB1 MET   106      10.182   8.234   1.696  1.00  0.00         A
ATOM   1668  HB2 MET   106       9.549   6.595   1.726  1.00  0.00         A
ATOM   1669  CG  MET   106       9.005   7.778   3.404  1.00  0.00         A
ATOM   1670  HG1 MET   106       9.839   7.391   3.971  1.00  0.00         A
ATOM   1671  HG2 MET   106       8.120   7.203   3.632  1.00  0.00         A
ATOM   1672  SD  MET   106       8.721   9.493   3.893  1.00  0.00         A
ATOM   1673  CE  MET   106      10.358  10.191   3.673  1.00  0.00         A
ATOM   1674  HE1 MET   106      11.062   9.657   4.292  1.00  0.00         A
ATOM   1675  HE2 MET   106      10.345  11.233   3.958  1.00  0.00         A
ATOM   1676  HE3 MET   106      10.651  10.105   2.638  1.00  0.00         A
ATOM   1677  C   MET   106       8.622   8.093  -0.445  1.00  0.00         A
ATOM   1678  O   MET   106       8.491   7.101  -1.165  1.00  0.00         A
ATOM   1679  N   PRO   107       9.150   9.246  -0.894  1.00  0.00         A
ATOM   1680  CA  PRO   107       9.649   9.415  -2.263  1.00  0.00         A
ATOM   1681  HA  PRO   107       8.862   9.330  -2.983  1.00  0.00         A
ATOM   1682  CB  PRO   107      10.192  10.838  -2.284  1.00  0.00         A
ATOM   1683  HB1 PRO   107       9.945  11.306  -3.226  1.00  0.00         A
ATOM   1684  HB2 PRO   107      11.256  10.805  -2.166  1.00  0.00         A
ATOM   1685  CG  PRO   107       9.532  11.530  -1.146  1.00  0.00         A
ATOM   1686  HG1 PRO   107       8.592  11.951  -1.468  1.00  0.00         A
ATOM   1687  HG2 PRO   107      10.179  12.304  -0.762  1.00  0.00         A
ATOM   1688  CD  PRO   107       9.300  10.478  -0.103  1.00  0.00         A
ATOM   1689  HD1 PRO   107       8.399  10.693   0.453  1.00  0.00         A
ATOM   1690  HD2 PRO   107      10.148  10.411   0.562  1.00  0.00         A
ATOM   1691  C   PRO   107      10.758   8.424  -2.603  1.00  0.00         A
ATOM   1692  O   PRO   107      11.519   8.006  -1.725  1.00  0.00         A
ATOM   1693  N   PRO   108      10.853   8.023  -3.881  1.00  0.00         A
ATOM   1694  CA  PRO   108      11.865   7.070  -4.355  1.00  0.00         A
ATOM   1695  HA  PRO   108      11.841   6.160  -3.779  1.00  0.00         A
ATOM   1696  CB  PRO   108      11.436   6.769  -5.801  1.00  0.00         A
ATOM   1697  HB1 PRO   108      11.471   5.704  -5.975  1.00  0.00         A
ATOM   1698  HB2 PRO   108      12.102   7.272  -6.487  1.00  0.00         A
ATOM   1699  CG  PRO   108      10.045   7.292  -5.913  1.00  0.00         A
ATOM   1700  HG1 PRO   108       9.340   6.528  -5.622  1.00  0.00         A
ATOM   1701  HG2 PRO   108       9.849   7.623  -6.915  1.00  0.00         A
ATOM   1702  CD  PRO   108       9.969   8.446  -4.974  1.00  0.00         A
ATOM   1703  HD1 PRO   108       8.961   8.574  -4.637  1.00  0.00         A
ATOM   1704  HD2 PRO   108      10.333   9.348  -5.444  1.00  0.00         A
ATOM   1705  C   PRO   108      13.285   7.639  -4.332  1.00  0.00         A
ATOM   1706  O   PRO   108      13.903   7.840  -5.378  1.00  0.00         A
ATOM   1707  N   SER   109      13.797   7.894  -3.137  1.00  0.00         A
ATOM   1708  HN  SER   109      13.235   7.772  -2.339  1.00  0.00         A
ATOM   1709  CA  SER   109      15.157   8.380  -2.974  1.00  0.00         A
ATOM   1710  HA  SER   109      15.344   9.086  -3.752  1.00  0.00         A
ATOM   1711  CB  SER   109      15.292   9.080  -1.621  1.00  0.00         A
ATOM   1712  HB1 SER   109      14.899  10.083  -1.695  1.00  0.00         A
ATOM   1713  HB2 SER   109      16.334   9.120  -1.340  1.00  0.00         A
ATOM   1714  OG  SER   109      14.572   8.379  -0.617  1.00  0.00         A
ATOM   1715  HG  SER   109      14.029   9.005  -0.118  1.00  0.00         A
ATOM   1716  C   SER   109      16.158   7.241  -3.109  1.00  0.00         A
ATOM   1717  O   SER   109      17.138   7.333  -3.847  1.00  0.00         A
ATOM   1718  N   THR   110      15.892   6.166  -2.401  1.00  0.00         A
ATOM   1719  HN  THR   110      15.126   6.185  -1.797  1.00  0.00         A
ATOM   1720  CA  THR   110      16.717   4.968  -2.480  1.00  0.00         A
ATOM   1721  HA  THR   110      17.570   5.196  -3.102  1.00  0.00         A
ATOM   1722  CB  THR   110      17.232   4.546  -1.092  1.00  0.00         A
ATOM   1723  HB  THR   110      17.641   3.548  -1.164  1.00  0.00         A
ATOM   1724  OG1 THR   110      16.148   4.538  -0.151  1.00  0.00         A
ATOM   1725  HG1 THR   110      16.344   5.150   0.572  1.00  0.00         A
ATOM   1726  CG2 THR   110      18.328   5.486  -0.613  1.00  0.00         A
ATOM   1727 HG21 THR   110      18.677   5.167   0.358  1.00  0.00         A
ATOM   1728 HG22 THR   110      17.937   6.491  -0.542  1.00  0.00         A
ATOM   1729 HG23 THR   110      19.150   5.468  -1.314  1.00  0.00         A
ATOM   1730  C   THR   110      15.939   3.819  -3.114  1.00  0.00         A
ATOM   1731  O   THR   110      16.260   2.645  -2.919  1.00  0.00         A
ATOM   1732  N   CYS   111      14.913   4.191  -3.876  1.00  0.00         A
ATOM   1733  HN  CYS   111      14.739   5.147  -3.983  1.00  0.00         A
ATOM   1734  CA  CYS   111      14.044   3.244  -4.576  1.00  0.00         A
ATOM   1735  HA  CYS   111      13.264   3.817  -5.053  1.00  0.00         A
ATOM   1736  CB  CYS   111      14.834   2.505  -5.659  1.00  0.00         A
ATOM   1737  HB1 CYS   111      15.533   1.830  -5.187  1.00  0.00         A
ATOM   1738  HB2 CYS   111      15.379   3.227  -6.244  1.00  0.00         A
ATOM   1739  SG  CYS   111      13.814   1.536  -6.794  1.00  0.00         A
ATOM   1740  HG  CYS   111      14.540   0.508  -7.214  1.00  0.00         A
ATOM   1741  C   CYS   111      13.385   2.248  -3.610  1.00  0.00         A
ATOM   1742  O   CYS   111      13.679   1.051  -3.632  1.00  0.00         A
ATOM   1743  N   PRO   112      12.484   2.737  -2.741  1.00  0.00         A
ATOM   1744  CA  PRO   112      11.710   1.896  -1.835  1.00  0.00         A
ATOM   1745  HA  PRO   112      12.319   1.122  -1.381  1.00  0.00         A
ATOM   1746  CB  PRO   112      11.219   2.876  -0.755  1.00  0.00         A
ATOM   1747  HB1 PRO   112      11.523   2.518   0.217  1.00  0.00         A
ATOM   1748  HB2 PRO   112      10.144   2.944  -0.797  1.00  0.00         A
ATOM   1749  CG  PRO   112      11.855   4.190  -1.080  1.00  0.00         A
ATOM   1750  HG1 PRO   112      12.768   4.308  -0.517  1.00  0.00         A
ATOM   1751  HG2 PRO   112      11.169   4.996  -0.860  1.00  0.00         A
ATOM   1752  CD  PRO   112      12.150   4.143  -2.548  1.00  0.00         A
ATOM   1753  HD1 PRO   112      12.988   4.776  -2.793  1.00  0.00         A
ATOM   1754  HD2 PRO   112      11.278   4.418  -3.122  1.00  0.00         A
ATOM   1755  C   PRO   112      10.530   1.243  -2.542  1.00  0.00         A
ATOM   1756  O   PRO   112      10.117   1.699  -3.611  1.00  0.00         A
ATOM   1757  N   PRO   113      10.017   0.150  -1.949  1.00  0.00         A
ATOM   1758  CA  PRO   113       8.938  -0.673  -2.450  1.00  0.00         A
ATOM   1759  HA  PRO   113       9.336  -1.570  -2.885  1.00  0.00         A
ATOM   1760  CB  PRO   113       8.210  -1.026  -1.158  1.00  0.00         A
ATOM   1761  HB1 PRO   113       7.726  -1.985  -1.259  1.00  0.00         A
ATOM   1762  HB2 PRO   113       7.486  -0.269  -0.946  1.00  0.00         A
ATOM   1763  CG  PRO   113       9.270  -1.055  -0.106  1.00  0.00         A
ATOM   1764  HG1 PRO   113       9.470  -2.077   0.181  1.00  0.00         A
ATOM   1765  HG2 PRO   113       8.949  -0.482   0.751  1.00  0.00         A
ATOM   1766  CD  PRO   113      10.501  -0.435  -0.714  1.00  0.00         A
ATOM   1767  HD1 PRO   113      11.210  -1.191  -0.937  1.00  0.00         A
ATOM   1768  HD2 PRO   113      10.923   0.312  -0.064  1.00  0.00         A
ATOM   1769  C   PRO   113       8.000   0.029  -3.434  1.00  0.00         A
ATOM   1770  O   PRO   113       7.309   0.989  -3.077  1.00  0.00         A
ATOM   1771  N   PRO   114       7.958  -0.443  -4.690  1.00  0.00         A
ATOM   1772  CA  PRO   114       7.198   0.191  -5.759  1.00  0.00         A
ATOM   1773  HA  PRO   114       7.249   1.257  -5.681  1.00  0.00         A
ATOM   1774  CB  PRO   114       7.918  -0.281  -7.035  1.00  0.00         A
ATOM   1775  HB1 PRO   114       8.294   0.573  -7.575  1.00  0.00         A
ATOM   1776  HB2 PRO   114       7.224  -0.827  -7.658  1.00  0.00         A
ATOM   1777  CG  PRO   114       9.036  -1.162  -6.566  1.00  0.00         A
ATOM   1778  HG1 PRO   114       9.954  -0.597  -6.515  1.00  0.00         A
ATOM   1779  HG2 PRO   114       9.147  -2.004  -7.230  1.00  0.00         A
ATOM   1780  CD  PRO   114       8.651  -1.622  -5.199  1.00  0.00         A
ATOM   1781  HD1 PRO   114       9.526  -1.850  -4.615  1.00  0.00         A
ATOM   1782  HD2 PRO   114       7.987  -2.470  -5.255  1.00  0.00         A
ATOM   1783  C   PRO   114       5.737  -0.225  -5.765  1.00  0.00         A
ATOM   1784  O   PRO   114       5.204  -0.683  -6.775  1.00  0.00         A
ATOM   1785  N   LYS   115       5.102  -0.028  -4.626  1.00  0.00         A
ATOM   1786  HN  LYS   115       5.606   0.374  -3.884  1.00  0.00         A
ATOM   1787  CA  LYS   115       3.689  -0.339  -4.433  1.00  0.00         A
ATOM   1788  HA  LYS   115       3.169  -0.114  -5.351  1.00  0.00         A
ATOM   1789  CB  LYS   115       3.474  -1.821  -4.075  1.00  0.00         A
ATOM   1790  HB1 LYS   115       2.468  -1.940  -3.697  1.00  0.00         A
ATOM   1791  HB2 LYS   115       4.169  -2.088  -3.294  1.00  0.00         A
ATOM   1792  CG  LYS   115       3.667  -2.800  -5.228  1.00  0.00         A
ATOM   1793  HG1 LYS   115       3.539  -3.806  -4.856  1.00  0.00         A
ATOM   1794  HG2 LYS   115       4.661  -2.688  -5.625  1.00  0.00         A
ATOM   1795  CD  LYS   115       2.679  -2.567  -6.357  1.00  0.00         A
ATOM   1796  HD1 LYS   115       2.954  -3.206  -7.179  1.00  0.00         A
ATOM   1797  HD2 LYS   115       2.740  -1.536  -6.667  1.00  0.00         A
ATOM   1798  CE  LYS   115       1.247  -2.872  -5.943  1.00  0.00         A
ATOM   1799  HE1 LYS   115       0.960  -2.192  -5.154  1.00  0.00         A
ATOM   1800  HE2 LYS   115       1.198  -3.887  -5.577  1.00  0.00         A
ATOM   1801  NZ  LYS   115       0.296  -2.723  -7.078  1.00  0.00         A
ATOM   1802  HZ1 LYS   115      -0.687  -2.781  -6.735  1.00  0.00         A
ATOM   1803  HZ2 LYS   115       0.451  -3.480  -7.775  1.00  0.00         A
ATOM   1804  HZ3 LYS   115       0.435  -1.806  -7.547  1.00  0.00         A
ATOM   1805  C   LYS   115       3.121   0.526  -3.318  1.00  0.00         A
ATOM   1806  O   LYS   115       3.722   0.642  -2.253  1.00  0.00         A
ATOM   1807  N   VAL   116       1.967   1.129  -3.563  1.00  0.00         A
ATOM   1808  HN  VAL   116       1.550   1.029  -4.442  1.00  0.00         A
ATOM   1809  CA  VAL   116       1.297   1.933  -2.548  1.00  0.00         A
ATOM   1810  HA  VAL   116       2.005   2.113  -1.752  1.00  0.00         A
ATOM   1811  CB  VAL   116       0.828   3.296  -3.105  1.00  0.00         A
ATOM   1812  HB  VAL   116       0.350   3.842  -2.304  1.00  0.00         A
ATOM   1813  CG1 VAL   116       2.020   4.105  -3.584  1.00  0.00         A
ATOM   1814 HG11 VAL   116       2.536   3.556  -4.359  1.00  0.00         A
ATOM   1815 HG12 VAL   116       2.693   4.278  -2.758  1.00  0.00         A
ATOM   1816 HG13 VAL   116       1.679   5.051  -3.977  1.00  0.00         A
ATOM   1817  CG2 VAL   116      -0.181   3.118  -4.230  1.00  0.00         A
ATOM   1818 HG21 VAL   116      -0.462   4.086  -4.616  1.00  0.00         A
ATOM   1819 HG22 VAL   116      -1.057   2.612  -3.853  1.00  0.00         A
ATOM   1820 HG23 VAL   116       0.261   2.532  -5.020  1.00  0.00         A
ATOM   1821  C   VAL   116       0.116   1.162  -1.982  1.00  0.00         A
ATOM   1822  O   VAL   116      -0.851   1.731  -1.475  1.00  0.00         A
ATOM   1823  N   SER   117       0.220  -0.149  -2.081  1.00  0.00         A
ATOM   1824  HN  SER   117       1.033  -0.523  -2.461  1.00  0.00         A
ATOM   1825  CA  SER   117      -0.815  -1.047  -1.625  1.00  0.00         A
ATOM   1826  HA  SER   117      -1.761  -0.535  -1.693  1.00  0.00         A
ATOM   1827  CB  SER   117      -0.844  -2.288  -2.516  1.00  0.00         A
ATOM   1828  HB1 SER   117      -1.707  -2.887  -2.267  1.00  0.00         A
ATOM   1829  HB2 SER   117       0.054  -2.866  -2.354  1.00  0.00         A
ATOM   1830  OG  SER   117      -0.915  -1.929  -3.886  1.00  0.00         A
ATOM   1831  HG  SER   117      -1.525  -1.188  -3.995  1.00  0.00         A
ATOM   1832  C   SER   117      -0.558  -1.456  -0.180  1.00  0.00         A
ATOM   1833  O   SER   117       0.586  -1.668   0.222  1.00  0.00         A
ATOM   1834  N   GLN   118      -1.633  -1.571   0.587  1.00  0.00         A
ATOM   1835  HN  GLN   118      -2.512  -1.395   0.194  1.00  0.00         A
ATOM   1836  CA  GLN   118      -1.544  -1.944   1.996  1.00  0.00         A
ATOM   1837  HA  GLN   118      -0.781  -1.331   2.453  1.00  0.00         A
ATOM   1838  CB  GLN   118      -2.877  -1.684   2.700  1.00  0.00         A
ATOM   1839  HB1 GLN   118      -2.794  -1.995   3.731  1.00  0.00         A
ATOM   1840  HB2 GLN   118      -3.647  -2.268   2.217  1.00  0.00         A
ATOM   1841  CG  GLN   118      -3.299  -0.223   2.675  1.00  0.00         A
ATOM   1842  HG1 GLN   118      -3.354   0.106   1.647  1.00  0.00         A
ATOM   1843  HG2 GLN   118      -2.557   0.362   3.199  1.00  0.00         A
ATOM   1844  CD  GLN   118      -4.645   0.008   3.330  1.00  0.00         A
ATOM   1845  OE1 GLN   118      -5.685  -0.037   2.673  1.00  0.00         A
ATOM   1846  NE2 GLN   118      -4.635   0.246   4.629  1.00  0.00         A
ATOM   1847 HE21 GLN   118      -3.767   0.257   5.091  1.00  0.00         A
ATOM   1848 HE22 GLN   118      -5.491   0.400   5.079  1.00  0.00         A
ATOM   1849  C   GLN   118      -1.148  -3.410   2.146  1.00  0.00         A
ATOM   1850  O   GLN   118      -0.707  -3.839   3.213  1.00  0.00         A
ATOM   1851  N   GLN   119      -1.344  -4.170   1.066  1.00  0.00         A
ATOM   1852  HN  GLN   119      -1.807  -3.776   0.300  1.00  0.00         A
ATOM   1853  CA  GLN   119      -0.898  -5.565   0.973  1.00  0.00         A
ATOM   1854  HA  GLN   119      -1.152  -5.911  -0.016  1.00  0.00         A
ATOM   1855  CB  GLN   119       0.618  -5.663   1.144  1.00  0.00         A
ATOM   1856  HB1 GLN   119       0.884  -6.695   1.317  1.00  0.00         A
ATOM   1857  HB2 GLN   119       0.905  -5.079   2.006  1.00  0.00         A
ATOM   1858  CG  GLN   119       1.404  -5.162  -0.056  1.00  0.00         A
ATOM   1859  HG1 GLN   119       1.211  -4.107  -0.182  1.00  0.00         A
ATOM   1860  HG2 GLN   119       1.076  -5.696  -0.935  1.00  0.00         A
ATOM   1861  CD  GLN   119       2.898  -5.366   0.105  1.00  0.00         A
ATOM   1862  OE1 GLN   119       3.612  -4.486   0.587  1.00  0.00         A
ATOM   1863  NE2 GLN   119       3.378  -6.535  -0.286  1.00  0.00         A
ATOM   1864 HE21 GLN   119       2.752  -7.193  -0.653  1.00  0.00         A
ATOM   1865 HE22 GLN   119       4.340  -6.703  -0.181  1.00  0.00         A
ATOM   1866  C   GLN   119      -1.591  -6.473   1.982  1.00  0.00         A
ATOM   1867  O   GLN   119      -1.115  -7.574   2.261  1.00  0.00         A
ATOM   1868  N   GLN   120      -2.723  -6.022   2.500  1.00  0.00         A
ATOM   1869  HN  GLN   120      -3.041  -5.136   2.237  1.00  0.00         A
ATOM   1870  CA  GLN   120      -3.500  -6.808   3.456  1.00  0.00         A
ATOM   1871  HA  GLN   120      -2.851  -7.054   4.284  1.00  0.00         A
ATOM   1872  CB  GLN   120      -4.688  -5.999   3.979  1.00  0.00         A
ATOM   1873  HB1 GLN   120      -4.316  -5.178   4.574  1.00  0.00         A
ATOM   1874  HB2 GLN   120      -5.297  -6.636   4.603  1.00  0.00         A
ATOM   1875  CG  GLN   120      -5.568  -5.429   2.880  1.00  0.00         A
ATOM   1876  HG1 GLN   120      -5.772  -6.209   2.162  1.00  0.00         A
ATOM   1877  HG2 GLN   120      -5.036  -4.624   2.394  1.00  0.00         A
ATOM   1878  CD  GLN   120      -6.884  -4.892   3.398  1.00  0.00         A
ATOM   1879  OE1 GLN   120      -6.986  -4.437   4.538  1.00  0.00         A
ATOM   1880  NE2 GLN   120      -7.905  -4.947   2.559  1.00  0.00         A
ATOM   1881 HE21 GLN   120      -7.749  -5.323   1.666  1.00  0.00         A
ATOM   1882 HE22 GLN   120      -8.775  -4.611   2.861  1.00  0.00         A
ATOM   1883  C   GLN   120      -3.993  -8.105   2.818  1.00  0.00         A
ATOM   1884  O   GLN   120      -4.124  -9.130   3.484  1.00  0.00         A
ATOM   1885  N   GLN   121      -4.261  -8.048   1.522  1.00  0.00         A
ATOM   1886  HN  GLN   121      -4.151  -7.194   1.050  1.00  0.00         A
ATOM   1887  CA  GLN   121      -4.707  -9.214   0.773  1.00  0.00         A
ATOM   1888  HA  GLN   121      -4.678 -10.063   1.440  1.00  0.00         A
ATOM   1889  CB  GLN   121      -6.141  -9.017   0.283  1.00  0.00         A
ATOM   1890  HB1 GLN   121      -6.298  -9.629  -0.594  1.00  0.00         A
ATOM   1891  HB2 GLN   121      -6.279  -7.981   0.018  1.00  0.00         A
ATOM   1892  CG  GLN   121      -7.190  -9.389   1.318  1.00  0.00         A
ATOM   1893  HG1 GLN   121      -6.921  -8.938   2.262  1.00  0.00         A
ATOM   1894  HG2 GLN   121      -7.202 -10.463   1.426  1.00  0.00         A
ATOM   1895  CD  GLN   121      -8.582  -8.926   0.940  1.00  0.00         A
ATOM   1896  OE1 GLN   121      -8.756  -7.864   0.337  1.00  0.00         A
ATOM   1897  NE2 GLN   121      -9.579  -9.732   1.269  1.00  0.00         A
ATOM   1898 HE21 GLN   121      -9.363 -10.572   1.732  1.00  0.00         A
ATOM   1899 HE22 GLN   121     -10.491  -9.467   1.026  1.00  0.00         A
ATOM   1900  C   GLN   121      -3.767  -9.480  -0.394  1.00  0.00         A
ATOM   1901  O   GLN   121      -4.195  -9.754  -1.515  1.00  0.00         A
ATOM   1902  N   GLN   122      -2.478  -9.379  -0.117  1.00  0.00         A
ATOM   1903  HN  GLN   122      -2.204  -9.125   0.789  1.00  0.00         A
ATOM   1904  CA  GLN   122      -1.452  -9.637  -1.110  1.00  0.00         A
ATOM   1905  HA  GLN   122      -1.930 -10.045  -1.989  1.00  0.00         A
ATOM   1906  CB  GLN   122      -0.737  -8.339  -1.484  1.00  0.00         A
ATOM   1907  HB1 GLN   122       0.177  -8.585  -1.998  1.00  0.00         A
ATOM   1908  HB2 GLN   122      -0.497  -7.804  -0.578  1.00  0.00         A
ATOM   1909  CG  GLN   122      -1.558  -7.422  -2.375  1.00  0.00         A
ATOM   1910  HG1 GLN   122      -1.027  -6.489  -2.498  1.00  0.00         A
ATOM   1911  HG2 GLN   122      -2.509  -7.234  -1.900  1.00  0.00         A
ATOM   1912  CD  GLN   122      -1.812  -8.020  -3.744  1.00  0.00         A
ATOM   1913  OE1 GLN   122      -1.027  -7.827  -4.672  1.00  0.00         A
ATOM   1914  NE2 GLN   122      -2.912  -8.743  -3.881  1.00  0.00         A
ATOM   1915 HE21 GLN   122      -3.499  -8.854  -3.099  1.00  0.00         A
ATOM   1916 HE22 GLN   122      -3.103  -9.139  -4.757  1.00  0.00         A
ATOM   1917  C   GLN   122      -0.447 -10.644  -0.579  1.00  0.00         A
ATOM   1918  O   GLN   122      -0.183 -10.697   0.624  1.00  0.00         A
ATOM   1919  N   GLN   123       0.101 -11.444  -1.478  1.00  0.00         A
ATOM   1920  HN  GLN   123      -0.188 -11.380  -2.413  1.00  0.00         A
ATOM   1921  CA  GLN   123       1.118 -12.420  -1.117  1.00  0.00         A
ATOM   1922  HA  GLN   123       0.832 -12.867  -0.178  1.00  0.00         A
ATOM   1923  CB  GLN   123       1.206 -13.513  -2.183  1.00  0.00         A
ATOM   1924  HB1 GLN   123       0.311 -14.108  -2.146  1.00  0.00         A
ATOM   1925  HB2 GLN   123       2.055 -14.142  -1.964  1.00  0.00         A
ATOM   1926  CG  GLN   123       1.366 -12.972  -3.597  1.00  0.00         A
ATOM   1927  HG1 GLN   123       2.287 -12.409  -3.650  1.00  0.00         A
ATOM   1928  HG2 GLN   123       0.535 -12.319  -3.814  1.00  0.00         A
ATOM   1929  CD  GLN   123       1.407 -14.064  -4.648  1.00  0.00         A
ATOM   1930  OE1 GLN   123       0.956 -13.868  -5.775  1.00  0.00         A
ATOM   1931  NE2 GLN   123       1.960 -15.215  -4.297  1.00  0.00         A
ATOM   1932 HE21 GLN   123       2.313 -15.304  -3.387  1.00  0.00         A
ATOM   1933 HE22 GLN   123       1.991 -15.934  -4.962  1.00  0.00         A
ATOM   1934  C   GLN   123       2.474 -11.750  -0.954  1.00  0.00         A
ATOM   1935  O   GLN   123       2.569 -10.522  -0.896  1.00  0.00         A
ATOM   1936  N   GLN   124       3.515 -12.562  -0.876  1.00  0.00         A
ATOM   1937  HN  GLN   124       3.362 -13.530  -0.878  1.00  0.00         A
ATOM   1938  CA  GLN   124       4.876 -12.058  -0.796  1.00  0.00         A
ATOM   1939  HA  GLN   124       4.955 -11.426   0.076  1.00  0.00         A
ATOM   1940  CB  GLN   124       5.848 -13.231  -0.672  1.00  0.00         A
ATOM   1941  HB1 GLN   124       6.082 -13.597  -1.656  1.00  0.00         A
ATOM   1942  HB2 GLN   124       5.356 -14.008  -0.125  1.00  0.00         A
ATOM   1943  CG  GLN   124       7.161 -12.936   0.031  1.00  0.00         A
ATOM   1944  HG1 GLN   124       7.773 -13.818  -0.043  1.00  0.00         A
ATOM   1945  HG2 GLN   124       6.960 -12.727   1.068  1.00  0.00         A
ATOM   1946  CD  GLN   124       7.932 -11.771  -0.554  1.00  0.00         A
ATOM   1947  OE1 GLN   124       8.685 -11.931  -1.513  1.00  0.00         A
ATOM   1948  NE2 GLN   124       7.784 -10.602   0.048  1.00  0.00         A
ATOM   1949 HE21 GLN   124       7.192 -10.553   0.831  1.00  0.00         A
ATOM   1950 HE22 GLN   124       8.274  -9.830  -0.309  1.00  0.00         A
ATOM   1951  C   GLN   124       5.178 -11.238  -2.045  1.00  0.00         A
ATOM   1952  O   GLN   124       5.021 -11.712  -3.169  1.00  0.00         A
ATOM   1953  N   GLN   125       5.583 -10.006  -1.834  1.00  0.00         A
ATOM   1954  HN  GLN   125       5.695  -9.699  -0.910  1.00  0.00         A
ATOM   1955  CA  GLN   125       5.882  -9.098  -2.929  1.00  0.00         A
ATOM   1956  HA  GLN   125       6.118  -9.694  -3.798  1.00  0.00         A
ATOM   1957  CB  GLN   125       4.661  -8.222  -3.240  1.00  0.00         A
ATOM   1958  HB1 GLN   125       4.479  -7.569  -2.399  1.00  0.00         A
ATOM   1959  HB2 GLN   125       3.801  -8.861  -3.378  1.00  0.00         A
ATOM   1960  CG  GLN   125       4.819  -7.362  -4.485  1.00  0.00         A
ATOM   1961  HG1 GLN   125       5.593  -6.630  -4.304  1.00  0.00         A
ATOM   1962  HG2 GLN   125       3.885  -6.858  -4.680  1.00  0.00         A
ATOM   1963  CD  GLN   125       5.195  -8.175  -5.708  1.00  0.00         A
ATOM   1964  OE1 GLN   125       6.374  -8.364  -6.004  1.00  0.00         A
ATOM   1965  NE2 GLN   125       4.197  -8.667  -6.425  1.00  0.00         A
ATOM   1966 HE21 GLN   125       3.279  -8.482  -6.130  1.00  0.00         A
ATOM   1967 HE22 GLN   125       4.414  -9.197  -7.220  1.00  0.00         A
ATOM   1968  C   GLN   125       7.094  -8.243  -2.577  1.00  0.00         A
ATOM   1969  O   GLN   125       6.970  -7.067  -2.220  1.00  0.00         A
ATOM   1970  N   GLN   126       8.266  -8.854  -2.661  1.00  0.00         A
ATOM   1971  HN  GLN   126       8.298  -9.783  -2.973  1.00  0.00         A
ATOM   1972  CA  GLN   126       9.507  -8.182  -2.312  1.00  0.00         A
ATOM   1973  HA  GLN   126       9.301  -7.504  -1.501  1.00  0.00         A
ATOM   1974  CB  GLN   126      10.559  -9.201  -1.858  1.00  0.00         A
ATOM   1975  HB1 GLN   126      10.158  -9.772  -1.033  1.00  0.00         A
ATOM   1976  HB2 GLN   126      11.438  -8.670  -1.523  1.00  0.00         A
ATOM   1977  CG  GLN   126      10.977 -10.174  -2.951  1.00  0.00         A
ATOM   1978  HG1 GLN   126      11.304  -9.607  -3.811  1.00  0.00         A
ATOM   1979  HG2 GLN   126      10.124 -10.776  -3.224  1.00  0.00         A
ATOM   1980  CD  GLN   126      12.101 -11.098  -2.525  1.00  0.00         A
ATOM   1981  OE1 GLN   126      12.232 -11.447  -1.351  1.00  0.00         A
ATOM   1982  NE2 GLN   126      12.925 -11.496  -3.480  1.00  0.00         A
ATOM   1983 HE21 GLN   126      12.765 -11.174  -4.395  1.00  0.00         A
ATOM   1984 HE22 GLN   126      13.660 -12.101  -3.239  1.00  0.00         A
ATOM   1985  C   GLN   126      10.047  -7.390  -3.498  1.00  0.00         A
ATOM   1986  O   GLN   126       9.903  -7.806  -4.650  1.00  0.00         A
ATOM   1987  N   PRO   127      10.650  -6.224  -3.235  1.00  0.00         A
ATOM   1988  CA  PRO   127      11.397  -5.484  -4.242  1.00  0.00         A
ATOM   1989  HA  PRO   127      10.854  -5.418  -5.174  1.00  0.00         A
ATOM   1990  CB  PRO   127      11.575  -4.083  -3.633  1.00  0.00         A
ATOM   1991  HB1 PRO   127      11.206  -3.341  -4.325  1.00  0.00         A
ATOM   1992  HB2 PRO   127      12.623  -3.907  -3.440  1.00  0.00         A
ATOM   1993  CG  PRO   127      10.783  -4.084  -2.364  1.00  0.00         A
ATOM   1994  HG1 PRO   127       9.809  -3.653  -2.541  1.00  0.00         A
ATOM   1995  HG2 PRO   127      11.307  -3.525  -1.604  1.00  0.00         A
ATOM   1996  CD  PRO   127      10.646  -5.521  -1.951  1.00  0.00         A
ATOM   1997  HD1 PRO   127       9.717  -5.675  -1.426  1.00  0.00         A
ATOM   1998  HD2 PRO   127      11.485  -5.823  -1.341  1.00  0.00         A
ATOM   1999  C   PRO   127      12.749  -6.143  -4.481  1.00  0.00         A
ATOM   2000  O   PRO   127      13.718  -5.867  -3.771  1.00  0.00         A
ATOM   2001  N   SER   128      12.791  -7.043  -5.456  1.00  0.00         A
ATOM   2002  HN  SER   128      11.989  -7.200  -5.990  1.00  0.00         A
ATOM   2003  CA  SER   128      13.989  -7.809  -5.754  1.00  0.00         A
ATOM   2004  HA  SER   128      14.320  -8.265  -4.840  1.00  0.00         A
ATOM   2005  CB  SER   128      13.657  -8.910  -6.754  1.00  0.00         A
ATOM   2006  HB1 SER   128      14.525  -9.533  -6.905  1.00  0.00         A
ATOM   2007  HB2 SER   128      13.367  -8.464  -7.687  1.00  0.00         A
ATOM   2008  OG  SER   128      12.589  -9.717  -6.278  1.00  0.00         A
ATOM   2009  HG  SER   128      12.176 -10.176  -7.020  1.00  0.00         A
ATOM   2010  C   SER   128      15.103  -6.910  -6.282  1.00  0.00         A
ATOM   2011  O   SER   128      15.218  -6.666  -7.486  1.00  0.00         A
ATOM   2012  N   GLY   129      15.898  -6.404  -5.357  1.00  0.00         A
ATOM   2013  HN  GLY   129      15.720  -6.616  -4.416  1.00  0.00         A
ATOM   2014  CA  GLY   129      17.007  -5.544  -5.697  1.00  0.00         A
ATOM   2015  HA1 GLY   129      16.645  -4.535  -5.813  1.00  0.00         A
ATOM   2016  HA2 GLY   129      17.438  -5.875  -6.631  1.00  0.00         A
ATOM   2017  C   GLY   129      18.070  -5.566  -4.622  1.00  0.00         A
ATOM   2018  O   GLY   129      18.228  -4.605  -3.866  1.00  0.00         A
ATOM   2019  N   SER   130      18.787  -6.673  -4.541  1.00  0.00         A
ATOM   2020  HN  SER   130      18.630  -7.392  -5.191  1.00  0.00         A
ATOM   2021  CA  SER   130      19.804  -6.851  -3.522  1.00  0.00         A
ATOM   2022  HA  SER   130      19.814  -5.966  -2.905  1.00  0.00         A
ATOM   2023  CB  SER   130      19.449  -8.060  -2.654  1.00  0.00         A
ATOM   2024  HB1 SER   130      18.567  -7.837  -2.072  1.00  0.00         A
ATOM   2025  HB2 SER   130      20.271  -8.280  -1.991  1.00  0.00         A
ATOM   2026  OG  SER   130      19.191  -9.204  -3.454  1.00  0.00         A
ATOM   2027  HG  SER   130      19.908  -9.311  -4.094  1.00  0.00         A
ATOM   2028  C   SER   130      21.180  -7.027  -4.157  1.00  0.00         A
ATOM   2029  O   SER   130      21.533  -8.118  -4.606  1.00  0.00         A
ATOM   2030  N   ARG   131      21.947  -5.948  -4.202  1.00  0.00         A
ATOM   2031  HN  ARG   131      21.610  -5.102  -3.834  1.00  0.00         A
ATOM   2032  CA  ARG   131      23.275  -5.986  -4.792  1.00  0.00         A
ATOM   2033  HA  ARG   131      23.420  -6.967  -5.218  1.00  0.00         A
ATOM   2034  CB  ARG   131      23.383  -4.934  -5.903  1.00  0.00         A
ATOM   2035  HB1 ARG   131      23.464  -3.958  -5.448  1.00  0.00         A
ATOM   2036  HB2 ARG   131      22.485  -4.967  -6.500  1.00  0.00         A
ATOM   2037  CG  ARG   131      24.575  -5.127  -6.829  1.00  0.00         A
ATOM   2038  HG1 ARG   131      25.482  -5.069  -6.245  1.00  0.00         A
ATOM   2039  HG2 ARG   131      24.573  -4.344  -7.571  1.00  0.00         A
ATOM   2040  CD  ARG   131      24.527  -6.474  -7.534  1.00  0.00         A
ATOM   2041  HD1 ARG   131      24.631  -7.256  -6.797  1.00  0.00         A
ATOM   2042  HD2 ARG   131      25.350  -6.529  -8.231  1.00  0.00         A
ATOM   2043  NE  ARG   131      23.276  -6.672  -8.265  1.00  0.00         A
ATOM   2044  HE  ARG   131      22.550  -6.024  -8.101  1.00  0.00         A
ATOM   2045  CZ  ARG   131      23.062  -7.666  -9.124  1.00  0.00         A
ATOM   2046  NH1 ARG   131      24.012  -8.563  -9.360  1.00  0.00         A
ATOM   2047 HH11 ARG   131      24.896  -8.498  -8.892  1.00  0.00         A
ATOM   2048 HH12 ARG   131      23.849  -9.312 -10.008  1.00  0.00         A
ATOM   2049  NH2 ARG   131      21.895  -7.767  -9.744  1.00  0.00         A
ATOM   2050 HH21 ARG   131      21.171  -7.092  -9.566  1.00  0.00         A
ATOM   2051 HH22 ARG   131      21.728  -8.515 -10.391  1.00  0.00         A
ATOM   2052  C   ARG   131      24.337  -5.752  -3.717  1.00  0.00         A
ATOM   2053  O   ARG   131      25.324  -5.051  -3.936  1.00  0.00         A
ATOM   2054  N   ASP   132      24.125  -6.350  -2.553  1.00  0.00         A
ATOM   2055  HN  ASP   132      23.321  -6.900  -2.437  1.00  0.00         A
ATOM   2056  CA  ASP   132      25.060  -6.217  -1.442  1.00  0.00         A
ATOM   2057  HA  ASP   132      25.862  -5.568  -1.760  1.00  0.00         A
ATOM   2058  CB  ASP   132      24.376  -5.604  -0.217  1.00  0.00         A
ATOM   2059  HB1 ASP   132      25.074  -5.595   0.606  1.00  0.00         A
ATOM   2060  HB2 ASP   132      23.524  -6.209   0.050  1.00  0.00         A
ATOM   2061  CG  ASP   132      23.897  -4.189  -0.451  1.00  0.00         A
ATOM   2062  OD1 ASP   132      24.733  -3.260  -0.422  1.00  0.00         A
ATOM   2063  OD2 ASP   132      22.676  -3.995  -0.642  1.00  0.00         A
ATOM   2064  C   ASP   132      25.644  -7.573  -1.076  1.00  0.00         A
ATOM   2065  O   ASP   132      25.386  -8.105   0.004  1.00  0.00         A
ATOM   2066  N   ILE   133      26.429  -8.130  -1.985  1.00  0.00         A
ATOM   2067  HN  ILE   133      26.618  -7.645  -2.817  1.00  0.00         A
ATOM   2068  CA  ILE   133      27.042  -9.432  -1.778  1.00  0.00         A
ATOM   2069  HA  ILE   133      26.869  -9.715  -0.749  1.00  0.00         A
ATOM   2070  CB  ILE   133      26.433 -10.530  -2.691  1.00  0.00         A
ATOM   2071  HB  ILE   133      27.079 -11.391  -2.629  1.00  0.00         A
ATOM   2072  CG1 ILE   133      26.349 -10.083  -4.166  1.00  0.00         A
ATOM   2073 HG11 ILE   133      26.344 -10.961  -4.794  1.00  0.00         A
ATOM   2074 HG12 ILE   133      27.219  -9.490  -4.401  1.00  0.00         A
ATOM   2075  CG2 ILE   133      25.065 -10.950  -2.176  1.00  0.00         A
ATOM   2076 HG21 ILE   133      24.662 -11.723  -2.814  1.00  0.00         A
ATOM   2077 HG22 ILE   133      24.402 -10.098  -2.181  1.00  0.00         A
ATOM   2078 HG23 ILE   133      25.159 -11.327  -1.168  1.00  0.00         A
ATOM   2079  CD1 ILE   133      25.126  -9.256  -4.516  1.00  0.00         A
ATOM   2080 HD11 ILE   133      25.101  -8.369  -3.903  1.00  0.00         A
ATOM   2081 HD12 ILE   133      24.234  -9.840  -4.340  1.00  0.00         A
ATOM   2082 HD13 ILE   133      25.170  -8.973  -5.557  1.00  0.00         A
ATOM   2083  C   ILE   133      28.546  -9.347  -2.009  1.00  0.00         A
ATOM   2084  O   ILE   133      29.062  -9.819  -3.025  1.00  0.00         A
ATOM   2085  N   ASN   134      29.241  -8.729  -1.057  1.00  0.00         A
ATOM   2086  HN  ASN   134      28.775  -8.436  -0.243  1.00  0.00         A
ATOM   2087  CA  ASN   134      30.677  -8.475  -1.178  1.00  0.00         A
ATOM   2088  HA  ASN   134      30.992  -7.933  -0.298  1.00  0.00         A
ATOM   2089  CB  ASN   134      31.460  -9.794  -1.269  1.00  0.00         A
ATOM   2090  HB1 ASN   134      31.253 -10.257  -2.222  1.00  0.00         A
ATOM   2091  HB2 ASN   134      31.132 -10.451  -0.480  1.00  0.00         A
ATOM   2092  CG  ASN   134      32.965  -9.614  -1.141  1.00  0.00         A
ATOM   2093  OD1 ASN   134      33.741 -10.332  -1.775  1.00  0.00         A
ATOM   2094  ND2 ASN   134      33.393  -8.677  -0.308  1.00  0.00         A
ATOM   2095 HD21 ASN   134      32.726  -8.147   0.181  1.00  0.00         A
ATOM   2096 HD22 ASN   134      34.360  -8.554  -0.208  1.00  0.00         A
ATOM   2097  C   ASN   134      30.927  -7.606  -2.408  1.00  0.00         A
ATOM   2098  O   ASN   134      31.906  -7.773  -3.135  1.00  0.00         A
ATOM   2099  N   SER   135      30.009  -6.683  -2.639  1.00  0.00         A
ATOM   2100  HN  SER   135      29.269  -6.581  -2.005  1.00  0.00         A
ATOM   2101  CA  SER   135      30.051  -5.823  -3.806  1.00  0.00         A
ATOM   2102  HA  SER   135      30.944  -6.061  -4.364  1.00  0.00         A
ATOM   2103  CB  SER   135      28.827  -6.104  -4.678  1.00  0.00         A
ATOM   2104  HB1 SER   135      29.000  -6.994  -5.263  1.00  0.00         A
ATOM   2105  HB2 SER   135      28.655  -5.266  -5.337  1.00  0.00         A
ATOM   2106  OG  SER   135      27.671  -6.301  -3.876  1.00  0.00         A
ATOM   2107  HG  SER   135      27.016  -5.613  -4.077  1.00  0.00         A
ATOM   2108  C   SER   135      30.099  -4.356  -3.395  1.00  0.00         A
ATOM   2109  O   SER   135      29.580  -3.482  -4.092  1.00  0.00         A
ATOM   2110  N   ILE   136      30.726  -4.095  -2.258  1.00  0.00         A
ATOM   2111  HN  ILE   136      31.145  -4.831  -1.764  1.00  0.00         A
ATOM   2112  CA  ILE   136      30.834  -2.746  -1.734  1.00  0.00         A
ATOM   2113  HA  ILE   136      30.171  -2.114  -2.308  1.00  0.00         A
ATOM   2114  CB  ILE   136      30.420  -2.661  -0.238  1.00  0.00         A
ATOM   2115  HB  ILE   136      30.993  -3.395   0.309  1.00  0.00         A
ATOM   2116  CG1 ILE   136      28.923  -2.955  -0.049  1.00  0.00         A
ATOM   2117 HG11 ILE   136      28.362  -2.401  -0.787  1.00  0.00         A
ATOM   2118 HG12 ILE   136      28.624  -2.631   0.936  1.00  0.00         A
ATOM   2119  CG2 ILE   136      30.752  -1.289   0.335  1.00  0.00         A
ATOM   2120 HG21 ILE   136      30.213  -0.529  -0.213  1.00  0.00         A
ATOM   2121 HG22 ILE   136      31.814  -1.111   0.247  1.00  0.00         A
ATOM   2122 HG23 ILE   136      30.466  -1.254   1.375  1.00  0.00         A
ATOM   2123  CD1 ILE   136      28.549  -4.417  -0.184  1.00  0.00         A
ATOM   2124 HD11 ILE   136      28.809  -4.765  -1.173  1.00  0.00         A
ATOM   2125 HD12 ILE   136      27.486  -4.533  -0.029  1.00  0.00         A
ATOM   2126 HD13 ILE   136      29.086  -4.996   0.552  1.00  0.00         A
ATOM   2127  C   ILE   136      32.262  -2.241  -1.900  1.00  0.00         A
ATOM   2128  O   ILE   136      33.169  -2.662  -1.182  1.00  0.00         A
ATOM   2129  N   SER   137      32.457  -1.364  -2.869  1.00  0.00         A
ATOM   2130  HN  SER   137      31.701  -1.108  -3.437  1.00  0.00         A
ATOM   2131  CA  SER   137      33.764  -0.773  -3.116  1.00  0.00         A
ATOM   2132  HA  SER   137      34.495  -1.566  -3.112  1.00  0.00         A
ATOM   2133  CB  SER   137      33.776  -0.086  -4.482  1.00  0.00         A
ATOM   2134  HB1 SER   137      33.670  -0.830  -5.258  1.00  0.00         A
ATOM   2135  HB2 SER   137      34.711   0.438  -4.612  1.00  0.00         A
ATOM   2136  OG  SER   137      32.710   0.849  -4.596  1.00  0.00         A
ATOM   2137  HG  SER   137      32.188   0.842  -3.781  1.00  0.00         A
ATOM   2138  C   SER   137      34.110   0.227  -2.018  1.00  0.00         A
ATOM   2139  O   SER   137      33.217   0.832  -1.418  1.00  0.00         A
ATOM   2140  N   LYS   138      35.397   0.413  -1.763  1.00  0.00         A
ATOM   2141  HN  LYS   138      36.073  -0.045  -2.303  1.00  0.00         A
ATOM   2142  CA  LYS   138      35.843   1.307  -0.726  1.00  0.00         A
ATOM   2143  HA  LYS   138      35.283   2.225  -0.812  1.00  0.00         A
ATOM   2144  CB  LYS   138      35.600   0.695   0.661  1.00  0.00         A
ATOM   2145  HB1 LYS   138      36.310  -0.102   0.819  1.00  0.00         A
ATOM   2146  HB2 LYS   138      34.601   0.287   0.692  1.00  0.00         A
ATOM   2147  CG  LYS   138      35.744   1.696   1.798  1.00  0.00         A
ATOM   2148  HG1 LYS   138      35.121   2.552   1.590  1.00  0.00         A
ATOM   2149  HG2 LYS   138      36.776   2.008   1.860  1.00  0.00         A
ATOM   2150  CD  LYS   138      35.333   1.098   3.133  1.00  0.00         A
ATOM   2151  HD1 LYS   138      35.984   0.266   3.360  1.00  0.00         A
ATOM   2152  HD2 LYS   138      34.314   0.751   3.062  1.00  0.00         A
ATOM   2153  CE  LYS   138      35.425   2.120   4.256  1.00  0.00         A
ATOM   2154  HE1 LYS   138      36.441   2.481   4.312  1.00  0.00         A
ATOM   2155  HE2 LYS   138      35.162   1.639   5.186  1.00  0.00         A
ATOM   2156  NZ  LYS   138      34.514   3.274   4.035  1.00  0.00         A
ATOM   2157  HZ1 LYS   138      33.531   2.943   3.952  1.00  0.00         A
ATOM   2158  HZ2 LYS   138      34.772   3.777   3.163  1.00  0.00         A
ATOM   2159  HZ3 LYS   138      34.575   3.937   4.833  1.00  0.00         A
ATOM   2160  C   LYS   138      37.317   1.607  -0.934  1.00  0.00         A
ATOM   2161  O   LYS   138      38.028   0.865  -1.614  1.00  0.00         A
ATOM   2162  N   THR   139      37.754   2.698  -0.351  1.00  0.00         A
ATOM   2163  HN  THR   139      37.125   3.211   0.188  1.00  0.00         A
ATOM   2164  CA  THR   139      39.117   3.193  -0.490  1.00  0.00         A
ATOM   2165  HA  THR   139      39.404   3.144  -1.529  1.00  0.00         A
ATOM   2166  CB  THR   139      39.162   4.647  -0.035  1.00  0.00         A
ATOM   2167  HB  THR   139      39.414   4.651   1.012  1.00  0.00         A
ATOM   2168  OG1 THR   139      37.871   5.251  -0.222  1.00  0.00         A
ATOM   2169  HG1 THR   139      37.881   5.793  -1.022  1.00  0.00         A
ATOM   2170  CG2 THR   139      40.207   5.434  -0.803  1.00  0.00         A
ATOM   2171 HG21 THR   139      39.958   5.428  -1.855  1.00  0.00         A
ATOM   2172 HG22 THR   139      41.176   4.980  -0.660  1.00  0.00         A
ATOM   2173 HG23 THR   139      40.228   6.451  -0.443  1.00  0.00         A
ATOM   2174  C   THR   139      40.108   2.393   0.365  1.00  0.00         A
ATOM   2175  O   THR   139      41.045   2.951   0.931  1.00  0.00         A
ATOM   2176  N   LEU   140      39.883   1.096   0.442  1.00  0.00         A
ATOM   2177  HN  LEU   140      39.139   0.734  -0.071  1.00  0.00         A
ATOM   2178  CA  LEU   140      40.689   0.190   1.264  1.00  0.00         A
ATOM   2179  HA  LEU   140      40.490   0.423   2.298  1.00  0.00         A
ATOM   2180  CB  LEU   140      40.288  -1.266   1.006  1.00  0.00         A
ATOM   2181  HB1 LEU   140      40.892  -1.898   1.640  1.00  0.00         A
ATOM   2182  HB2 LEU   140      40.516  -1.500  -0.024  1.00  0.00         A
ATOM   2183  CG  LEU   140      38.819  -1.602   1.258  1.00  0.00         A
ATOM   2184  HG  LEU   140      38.208  -1.065   0.547  1.00  0.00         A
ATOM   2185  CD1 LEU   140      38.574  -3.090   1.057  1.00  0.00         A
ATOM   2186 HD11 LEU   140      38.823  -3.363   0.042  1.00  0.00         A
ATOM   2187 HD12 LEU   140      37.535  -3.313   1.245  1.00  0.00         A
ATOM   2188 HD13 LEU   140      39.191  -3.652   1.743  1.00  0.00         A
ATOM   2189  CD2 LEU   140      38.401  -1.178   2.657  1.00  0.00         A
ATOM   2190 HD21 LEU   140      37.371  -1.455   2.823  1.00  0.00         A
ATOM   2191 HD22 LEU   140      38.504  -0.107   2.754  1.00  0.00         A
ATOM   2192 HD23 LEU   140      39.028  -1.668   3.385  1.00  0.00         A
ATOM   2193  C   LEU   140      42.186   0.352   1.010  1.00  0.00         A
ATOM   2194  O   LEU   140      42.931   0.753   1.901  1.00  0.00         A
ATOM   2195  N   GLU   141      42.624   0.049  -0.206  1.00  0.00         A
ATOM   2196  HN  GLU   141      41.979  -0.211  -0.901  1.00  0.00         A
ATOM   2197  CA  GLU   141      44.044   0.101  -0.530  1.00  0.00         A
ATOM   2198  HA  GLU   141      44.577   0.099   0.394  1.00  0.00         A
ATOM   2199  CB  GLU   141      44.455  -1.126  -1.344  1.00  0.00         A
ATOM   2200  HB1 GLU   141      44.316  -2.009  -0.741  1.00  0.00         A
ATOM   2201  HB2 GLU   141      45.500  -1.040  -1.604  1.00  0.00         A
ATOM   2202  CG  GLU   141      43.659  -1.292  -2.621  1.00  0.00         A
ATOM   2203  HG1 GLU   141      44.029  -0.592  -3.356  1.00  0.00         A
ATOM   2204  HG2 GLU   141      42.627  -1.075  -2.405  1.00  0.00         A
ATOM   2205  CD  GLU   141      43.753  -2.691  -3.190  1.00  0.00         A
ATOM   2206  OE1 GLU   141      44.727  -2.989  -3.910  1.00  0.00         A
ATOM   2207  OE2 GLU   141      42.844  -3.505  -2.919  1.00  0.00         A
ATOM   2208  C   GLU   141      44.387   1.379  -1.271  1.00  0.00         A
ATOM   2209  O   GLU   141      45.537   1.620  -1.636  1.00  0.00         A
ATOM   2210  N   ASP   142      43.376   2.197  -1.473  1.00  0.00         A
ATOM   2211  HN  ASP   142      42.494   1.940  -1.137  1.00  0.00         A
ATOM   2212  CA  ASP   142      43.544   3.466  -2.172  1.00  0.00         A
ATOM   2213  HA  ASP   142      44.443   3.395  -2.763  1.00  0.00         A
ATOM   2214  CB  ASP   142      42.355   3.720  -3.104  1.00  0.00         A
ATOM   2215  HB1 ASP   142      41.470   3.885  -2.508  1.00  0.00         A
ATOM   2216  HB2 ASP   142      42.206   2.853  -3.729  1.00  0.00         A
ATOM   2217  CG  ASP   142      42.560   4.924  -4.003  1.00  0.00         A
ATOM   2218  OD1 ASP   142      41.702   5.835  -3.992  1.00  0.00         A
ATOM   2219  OD2 ASP   142      43.574   4.964  -4.732  1.00  0.00         A
ATOM   2220  C   ASP   142      43.713   4.608  -1.171  1.00  0.00         A
ATOM   2221  O   ASP   142      43.966   5.754  -1.539  1.00  0.00         A
ATOM   2222  N   THR   143      43.598   4.273   0.108  1.00  0.00         A
ATOM   2223  HN  THR   143      43.393   3.342   0.335  1.00  0.00         A
ATOM   2224  CA  THR   143      43.758   5.246   1.186  1.00  0.00         A
ATOM   2225  HA  THR   143      43.363   6.181   0.850  1.00  0.00         A
ATOM   2226  CB  THR   143      42.977   4.816   2.430  1.00  0.00         A
ATOM   2227  HB  THR   143      41.982   4.571   2.119  1.00  0.00         A
ATOM   2228  OG1 THR   143      42.934   5.879   3.394  1.00  0.00         A
ATOM   2229  HG1 THR   143      43.839   6.115   3.644  1.00  0.00         A
ATOM   2230  CG2 THR   143      43.604   3.588   3.051  1.00  0.00         A
ATOM   2231 HG21 THR   143      43.063   3.318   3.944  1.00  0.00         A
ATOM   2232 HG22 THR   143      44.630   3.805   3.298  1.00  0.00         A
ATOM   2233 HG23 THR   143      43.568   2.776   2.343  1.00  0.00         A
ATOM   2234  C   THR   143      45.231   5.424   1.532  1.00  0.00         A
ATOM   2235  O   THR   143      45.589   5.898   2.613  1.00  0.00         A
ATOM   2236  N   LEU   144      46.057   5.029   0.582  1.00  0.00         A
ATOM   2237  HN  LEU   144      45.665   4.651  -0.223  1.00  0.00         A
ATOM   2238  CA  LEU   144      47.507   5.128   0.676  1.00  0.00         A
ATOM   2239  HA  LEU   144      47.907   4.906  -0.302  1.00  0.00         A
ATOM   2240  CB  LEU   144      47.933   6.545   1.063  1.00  0.00         A
ATOM   2241  HB1 LEU   144      49.008   6.567   1.145  1.00  0.00         A
ATOM   2242  HB2 LEU   144      47.507   6.766   2.029  1.00  0.00         A
ATOM   2243  CG  LEU   144      47.500   7.640   0.086  1.00  0.00         A
ATOM   2244  HG  LEU   144      46.422   7.633   0.005  1.00  0.00         A
ATOM   2245  CD1 LEU   144      47.919   9.006   0.598  1.00  0.00         A
ATOM   2246 HD11 LEU   144      48.993   9.036   0.705  1.00  0.00         A
ATOM   2247 HD12 LEU   144      47.457   9.188   1.557  1.00  0.00         A
ATOM   2248 HD13 LEU   144      47.606   9.766  -0.102  1.00  0.00         A
ATOM   2249  CD2 LEU   144      48.078   7.383  -1.297  1.00  0.00         A
ATOM   2250 HD21 LEU   144      47.782   8.178  -1.965  1.00  0.00         A
ATOM   2251 HD22 LEU   144      47.707   6.442  -1.674  1.00  0.00         A
ATOM   2252 HD23 LEU   144      49.156   7.346  -1.236  1.00  0.00         A
ATOM   2253  C   LEU   144      48.059   4.103   1.657  1.00  0.00         A
ATOM   2254  O   LEU   144      48.528   4.442   2.745  1.00  0.00         A
ATOM   2255  N   LYS   145      47.986   2.839   1.261  1.00  0.00         A
ATOM   2256  HN  LYS   145      47.564   2.634   0.397  1.00  0.00         A
ATOM   2257  CA  LYS   145      48.531   1.751   2.060  1.00  0.00         A
ATOM   2258  HA  LYS   145      48.527   2.062   3.094  1.00  0.00         A
ATOM   2259  CB  LYS   145      47.673   0.491   1.910  1.00  0.00         A
ATOM   2260  HB1 LYS   145      48.157  -0.323   2.427  1.00  0.00         A
ATOM   2261  HB2 LYS   145      47.597   0.244   0.862  1.00  0.00         A
ATOM   2262  CG  LYS   145      46.263   0.637   2.466  1.00  0.00         A
ATOM   2263  HG1 LYS   145      45.720  -0.278   2.283  1.00  0.00         A
ATOM   2264  HG2 LYS   145      45.772   1.455   1.960  1.00  0.00         A
ATOM   2265  CD  LYS   145      46.268   0.918   3.964  1.00  0.00         A
ATOM   2266  HD1 LYS   145      45.249   1.042   4.301  1.00  0.00         A
ATOM   2267  HD2 LYS   145      46.822   1.823   4.147  1.00  0.00         A
ATOM   2268  CE  LYS   145      46.914  -0.210   4.747  1.00  0.00         A
ATOM   2269  HE1 LYS   145      47.946  -0.285   4.445  1.00  0.00         A
ATOM   2270  HE2 LYS   145      46.403  -1.133   4.517  1.00  0.00         A
ATOM   2271  NZ  LYS   145      46.858   0.024   6.212  1.00  0.00         A
ATOM   2272  HZ1 LYS   145      47.331   0.918   6.451  1.00  0.00         A
ATOM   2273  HZ2 LYS   145      47.336  -0.750   6.716  1.00  0.00         A
ATOM   2274  HZ3 LYS   145      45.868   0.073   6.530  1.00  0.00         A
ATOM   2275  C   LYS   145      49.965   1.465   1.639  1.00  0.00         A
ATOM   2276  O   LYS   145      50.730   0.839   2.371  1.00  0.00         A
ATOM   2277  N   LEU   146      50.316   1.929   0.451  1.00  0.00         A
ATOM   2278  HN  LEU   146      49.638   2.366  -0.110  1.00  0.00         A
ATOM   2279  CA  LEU   146      51.674   1.812  -0.052  1.00  0.00         A
ATOM   2280  HA  LEU   146      52.212   1.136   0.597  1.00  0.00         A
ATOM   2281  CB  LEU   146      51.694   1.259  -1.488  1.00  0.00         A
ATOM   2282  HB1 LEU   146      52.690   1.390  -1.882  1.00  0.00         A
ATOM   2283  HB2 LEU   146      51.014   1.852  -2.083  1.00  0.00         A
ATOM   2284  CG  LEU   146      51.307  -0.218  -1.655  1.00  0.00         A
ATOM   2285  HG  LEU   146      51.572  -0.532  -2.655  1.00  0.00         A
ATOM   2286  CD1 LEU   146      52.079  -1.093  -0.682  1.00  0.00         A
ATOM   2287 HD11 LEU   146      51.818  -0.824   0.330  1.00  0.00         A
ATOM   2288 HD12 LEU   146      53.138  -0.950  -0.831  1.00  0.00         A
ATOM   2289 HD13 LEU   146      51.828  -2.128  -0.854  1.00  0.00         A
ATOM   2290  CD2 LEU   146      49.807  -0.421  -1.489  1.00  0.00         A
ATOM   2291 HD21 LEU   146      49.571  -1.469  -1.603  1.00  0.00         A
ATOM   2292 HD22 LEU   146      49.282   0.150  -2.241  1.00  0.00         A
ATOM   2293 HD23 LEU   146      49.505  -0.088  -0.507  1.00  0.00         A
ATOM   2294  C   LEU   146      52.352   3.176  -0.011  1.00  0.00         A
ATOM   2295  O   LEU   146      52.957   3.612  -0.990  1.00  0.00         A
ATOM   2296  N   ASP   147      52.229   3.851   1.125  1.00  0.00         A
ATOM   2297  HN  ASP   147      51.754   3.439   1.874  1.00  0.00         A
ATOM   2298  CA  ASP   147      52.797   5.186   1.293  1.00  0.00         A
ATOM   2299  HA  ASP   147      52.566   5.757   0.407  1.00  0.00         A
ATOM   2300  CB  ASP   147      52.175   5.879   2.510  1.00  0.00         A
ATOM   2301  HB1 ASP   147      52.388   5.295   3.393  1.00  0.00         A
ATOM   2302  HB2 ASP   147      51.106   5.937   2.374  1.00  0.00         A
ATOM   2303  CG  ASP   147      52.706   7.283   2.725  1.00  0.00         A
ATOM   2304  OD1 ASP   147      53.345   7.535   3.769  1.00  0.00         A
ATOM   2305  OD2 ASP   147      52.483   8.149   1.853  1.00  0.00         A
ATOM   2306  C   ASP   147      54.310   5.102   1.443  1.00  0.00         A
ATOM   2307  O   ASP   147      54.834   5.063   2.558  1.00  0.00         A
ATOM   2308  N   ALA   148      54.994   5.052   0.302  1.00  0.00         A
ATOM   2309  HN  ALA   148      54.496   5.100  -0.543  1.00  0.00         A
ATOM   2310  CA  ALA   148      56.446   4.916   0.254  1.00  0.00         A
ATOM   2311  HA  ALA   148      56.727   4.794  -0.783  1.00  0.00         A
ATOM   2312  CB  ALA   148      57.131   6.168   0.781  1.00  0.00         A
ATOM   2313  HB1 ALA   148      56.892   6.296   1.826  1.00  0.00         A
ATOM   2314  HB2 ALA   148      56.787   7.028   0.225  1.00  0.00         A
ATOM   2315  HB3 ALA   148      58.200   6.067   0.664  1.00  0.00         A
ATOM   2316  C   ALA   148      56.895   3.681   1.024  1.00  0.00         A
ATOM   2317  O   ALA   148      57.511   3.778   2.087  1.00  0.00         A
ATOM   2318  N   ALA   149      56.566   2.521   0.481  1.00  0.00         A
ATOM   2319  HN  ALA   149      56.095   2.518  -0.380  1.00  0.00         A
ATOM   2320  CA  ALA   149      56.899   1.253   1.106  1.00  0.00         A
ATOM   2321  HA  ALA   149      57.473   1.458   1.997  1.00  0.00         A
ATOM   2322  CB  ALA   149      55.632   0.513   1.511  1.00  0.00         A
ATOM   2323  HB1 ALA   149      55.044   0.298   0.630  1.00  0.00         A
ATOM   2324  HB2 ALA   149      55.056   1.127   2.187  1.00  0.00         A
ATOM   2325  HB3 ALA   149      55.897  -0.412   2.001  1.00  0.00         A
ATOM   2326  C   ALA   149      57.736   0.410   0.155  1.00  0.00         A
ATOM   2327  O   ALA   149      57.344  -0.691  -0.234  1.00  0.00         A
ATOM   2328  N   GLN   150      58.882   0.945  -0.231  1.00  0.00         A
ATOM   2329  HN  GLN   150      59.151   1.816   0.134  1.00  0.00         A
ATOM   2330  CA  GLN   150      59.749   0.276  -1.187  1.00  0.00         A
ATOM   2331  HA  GLN   150      59.476  -0.767  -1.201  1.00  0.00         A
ATOM   2332  CB  GLN   150      59.539   0.863  -2.585  1.00  0.00         A
ATOM   2333  HB1 GLN   150      58.534   0.636  -2.910  1.00  0.00         A
ATOM   2334  HB2 GLN   150      60.240   0.402  -3.264  1.00  0.00         A
ATOM   2335  CG  GLN   150      59.732   2.370  -2.652  1.00  0.00         A
ATOM   2336  HG1 GLN   150      60.719   2.611  -2.283  1.00  0.00         A
ATOM   2337  HG2 GLN   150      58.989   2.848  -2.027  1.00  0.00         A
ATOM   2338  CD  GLN   150      59.597   2.905  -4.061  1.00  0.00         A
ATOM   2339  OE1 GLN   150      58.864   2.355  -4.881  1.00  0.00         A
ATOM   2340  NE2 GLN   150      60.308   3.975  -4.358  1.00  0.00         A
ATOM   2341 HE21 GLN   150      60.878   4.362  -3.659  1.00  0.00         A
ATOM   2342 HE22 GLN   150      60.239   4.342  -5.266  1.00  0.00         A
ATOM   2343  C   GLN   150      61.216   0.388  -0.783  1.00  0.00         A
ATOM   2344  O   GLN   150      62.100   0.517  -1.632  1.00  0.00         A
ATOM   2345  N   GLU   151      61.477   0.324   0.512  1.00  0.00         A
ATOM   2346  HN  GLU   151      60.735   0.221   1.146  1.00  0.00         A
ATOM   2347  CA  GLU   151      62.843   0.382   1.012  1.00  0.00         A
ATOM   2348  HA  GLU   151      63.409   1.020   0.350  1.00  0.00         A
ATOM   2349  CB  GLU   151      62.879   0.970   2.428  1.00  0.00         A
ATOM   2350  HB1 GLU   151      62.340   0.311   3.092  1.00  0.00         A
ATOM   2351  HB2 GLU   151      62.389   1.932   2.416  1.00  0.00         A
ATOM   2352  CG  GLU   151      64.284   1.161   2.985  1.00  0.00         A
ATOM   2353  HG1 GLU   151      64.765   0.196   3.043  1.00  0.00         A
ATOM   2354  HG2 GLU   151      64.210   1.584   3.975  1.00  0.00         A
ATOM   2355  CD  GLU   151      65.139   2.077   2.133  1.00  0.00         A
ATOM   2356  OE1 GLU   151      65.810   1.582   1.208  1.00  0.00         A
ATOM   2357  OE2 GLU   151      65.154   3.297   2.390  1.00  0.00         A
ATOM   2358  C   GLU   151      63.455  -1.016   0.987  1.00  0.00         A
ATOM   2359  O   GLU   151      63.648  -1.656   2.024  1.00  0.00         A
ATOM   2360  N   VAL   152      63.725  -1.496  -0.214  1.00  0.00         A
ATOM   2361  HN  VAL   152      63.532  -0.944  -1.001  1.00  0.00         A
ATOM   2362  CA  VAL   152      64.303  -2.816  -0.399  1.00  0.00         A
ATOM   2363  HA  VAL   152      64.088  -3.399   0.484  1.00  0.00         A
ATOM   2364  CB  VAL   152      63.690  -3.535  -1.620  1.00  0.00         A
ATOM   2365  HB  VAL   152      64.124  -4.522  -1.684  1.00  0.00         A
ATOM   2366  CG1 VAL   152      62.187  -3.688  -1.449  1.00  0.00         A
ATOM   2367 HG11 VAL   152      61.731  -2.711  -1.379  1.00  0.00         A
ATOM   2368 HG12 VAL   152      61.982  -4.244  -0.547  1.00  0.00         A
ATOM   2369 HG13 VAL   152      61.779  -4.216  -2.297  1.00  0.00         A
ATOM   2370  CG2 VAL   152      64.011  -2.789  -2.907  1.00  0.00         A
ATOM   2371 HG21 VAL   152      63.609  -1.788  -2.853  1.00  0.00         A
ATOM   2372 HG22 VAL   152      63.571  -3.309  -3.745  1.00  0.00         A
ATOM   2373 HG23 VAL   152      65.082  -2.741  -3.036  1.00  0.00         A
ATOM   2374  C   VAL   152      65.813  -2.714  -0.569  1.00  0.00         A
ATOM   2375  O   VAL   152      66.339  -1.644  -0.877  1.00  0.00         A
ATOM   2376  N   VAL   153      66.504  -3.820  -0.361  1.00  0.00         A
ATOM   2377  HN  VAL   153      66.028  -4.645  -0.121  1.00  0.00         A
ATOM   2378  CA  VAL   153      67.952  -3.847  -0.488  1.00  0.00         A
ATOM   2379  HA  VAL   153      68.289  -2.834  -0.657  1.00  0.00         A
ATOM   2380  CB  VAL   153      68.623  -4.373   0.806  1.00  0.00         A
ATOM   2381  HB  VAL   153      68.302  -3.746   1.625  1.00  0.00         A
ATOM   2382  CG1 VAL   153      68.189  -5.799   1.113  1.00  0.00         A
ATOM   2383 HG11 VAL   153      68.478  -6.446   0.299  1.00  0.00         A
ATOM   2384 HG12 VAL   153      67.118  -5.829   1.235  1.00  0.00         A
ATOM   2385 HG13 VAL   153      68.664  -6.131   2.024  1.00  0.00         A
ATOM   2386  CG2 VAL   153      70.140  -4.280   0.710  1.00  0.00         A
ATOM   2387 HG21 VAL   153      70.431  -3.248   0.579  1.00  0.00         A
ATOM   2388 HG22 VAL   153      70.484  -4.860  -0.133  1.00  0.00         A
ATOM   2389 HG23 VAL   153      70.582  -4.665   1.617  1.00  0.00         A
ATOM   2390  C   VAL   153      68.364  -4.708  -1.679  1.00  0.00         A
ATOM   2391  O   VAL   153      67.735  -5.730  -1.963  1.00  0.00         A
ATOM   2392  N   ASP   154      69.397  -4.275  -2.386  1.00  0.00         A
ATOM   2393  HN  ASP   154      69.833  -3.433  -2.130  1.00  0.00         A
ATOM   2394  CA  ASP   154      69.909  -5.019  -3.529  1.00  0.00         A
ATOM   2395  HA  ASP   154      69.068  -5.464  -4.039  1.00  0.00         A
ATOM   2396  CB  ASP   154      70.648  -4.094  -4.499  1.00  0.00         A
ATOM   2397  HB1 ASP   154      71.229  -4.694  -5.184  1.00  0.00         A
ATOM   2398  HB2 ASP   154      71.312  -3.454  -3.938  1.00  0.00         A
ATOM   2399  CG  ASP   154      69.713  -3.220  -5.303  1.00  0.00         A
ATOM   2400  OD1 ASP   154      69.642  -2.001  -5.029  1.00  0.00         A
ATOM   2401  OD2 ASP   154      69.044  -3.748  -6.216  1.00  0.00         A
ATOM   2402  C   ASP   154      70.851  -6.120  -3.074  1.00  0.00         A
ATOM   2403  O   ASP   154      71.882  -5.846  -2.467  1.00  0.00         A
ATOM   2404  N   PRO   155      70.516  -7.384  -3.368  1.00  0.00         A
ATOM   2405  CA  PRO   155      71.376  -8.520  -3.031  1.00  0.00         A
ATOM   2406  HA  PRO   155      71.670  -8.500  -1.994  1.00  0.00         A
ATOM   2407  CB  PRO   155      70.490  -9.737  -3.296  1.00  0.00         A
ATOM   2408  HB1 PRO   155      70.015 -10.049  -2.379  1.00  0.00         A
ATOM   2409  HB2 PRO   155      71.093 -10.544  -3.687  1.00  0.00         A
ATOM   2410  CG  PRO   155      69.490  -9.275  -4.297  1.00  0.00         A
ATOM   2411  HG1 PRO   155      68.566  -9.818  -4.169  1.00  0.00         A
ATOM   2412  HG2 PRO   155      69.878  -9.425  -5.292  1.00  0.00         A
ATOM   2413  CD  PRO   155      69.274  -7.808  -4.039  1.00  0.00         A
ATOM   2414  HD1 PRO   155      68.420  -7.659  -3.396  1.00  0.00         A
ATOM   2415  HD2 PRO   155      69.142  -7.279  -4.972  1.00  0.00         A
ATOM   2416  C   PRO   155      72.620  -8.559  -3.910  1.00  0.00         A
ATOM   2417  O   PRO   155      73.604  -9.227  -3.596  1.00  0.00         A
ATOM   2418  N   ALA   156      72.562  -7.818  -5.009  1.00  0.00         A
ATOM   2419  HN  ALA   156      71.748  -7.305  -5.184  1.00  0.00         A
ATOM   2420  CA  ALA   156      73.668  -7.738  -5.951  1.00  0.00         A
ATOM   2421  HA  ALA   156      74.087  -8.727  -6.066  1.00  0.00         A
ATOM   2422  CB  ALA   156      73.168  -7.267  -7.308  1.00  0.00         A
ATOM   2423  HB1 ALA   156      73.986  -7.266  -8.012  1.00  0.00         A
ATOM   2424  HB2 ALA   156      72.771  -6.266  -7.217  1.00  0.00         A
ATOM   2425  HB3 ALA   156      72.391  -7.931  -7.657  1.00  0.00         A
ATOM   2426  C   ALA   156      74.742  -6.798  -5.428  1.00  0.00         A
ATOM   2427  O   ALA   156      75.931  -6.993  -5.671  1.00  0.00         A
ATOM   2428  N   LYS   157      74.308  -5.783  -4.699  1.00  0.00         A
ATOM   2429  HN  LYS   157      73.347  -5.693  -4.530  1.00  0.00         A
ATOM   2430  CA  LYS   157      75.215  -4.810  -4.124  1.00  0.00         A
ATOM   2431  HA  LYS   157      76.214  -5.216  -4.181  1.00  0.00         A
ATOM   2432  CB  LYS   157      75.166  -3.490  -4.905  1.00  0.00         A
ATOM   2433  HB1 LYS   157      74.141  -3.152  -4.951  1.00  0.00         A
ATOM   2434  HB2 LYS   157      75.522  -3.667  -5.910  1.00  0.00         A
ATOM   2435  CG  LYS   157      76.007  -2.380  -4.288  1.00  0.00         A
ATOM   2436  HG1 LYS   157      75.620  -2.153  -3.305  1.00  0.00         A
ATOM   2437  HG2 LYS   157      75.942  -1.502  -4.914  1.00  0.00         A
ATOM   2438  CD  LYS   157      77.467  -2.785  -4.163  1.00  0.00         A
ATOM   2439  HD1 LYS   157      77.885  -2.899  -5.152  1.00  0.00         A
ATOM   2440  HD2 LYS   157      77.526  -3.726  -3.636  1.00  0.00         A
ATOM   2441  CE  LYS   157      78.278  -1.747  -3.401  1.00  0.00         A
ATOM   2442  HE1 LYS   157      79.289  -2.111  -3.290  1.00  0.00         A
ATOM   2443  HE2 LYS   157      77.838  -1.612  -2.425  1.00  0.00         A
ATOM   2444  NZ  LYS   157      78.309  -0.438  -4.100  1.00  0.00         A
ATOM   2445  HZ1 LYS   157      78.711  -0.550  -5.053  1.00  0.00         A
ATOM   2446  HZ2 LYS   157      78.897   0.237  -3.569  1.00  0.00         A
ATOM   2447  HZ3 LYS   157      77.349  -0.051  -4.184  1.00  0.00         A
ATOM   2448  C   LYS   157      74.865  -4.577  -2.664  1.00  0.00         A
ATOM   2449  O   LYS   157      73.964  -3.799  -2.344  1.00  0.00         A
ATOM   2450  N   GLN   158      75.568  -5.270  -1.783  1.00  0.00         A
ATOM   2451  HN  GLN   158      76.246  -5.904  -2.103  1.00  0.00         A
ATOM   2452  CA  GLN   158      75.363  -5.111  -0.354  1.00  0.00         A
ATOM   2453  HA  GLN   158      74.298  -5.117  -0.171  1.00  0.00         A
ATOM   2454  CB  GLN   158      76.013  -6.262   0.415  1.00  0.00         A
ATOM   2455  HB1 GLN   158      75.890  -6.089   1.473  1.00  0.00         A
ATOM   2456  HB2 GLN   158      77.066  -6.282   0.184  1.00  0.00         A
ATOM   2457  CG  GLN   158      75.427  -7.623   0.082  1.00  0.00         A
ATOM   2458  HG1 GLN   158      75.976  -8.377   0.626  1.00  0.00         A
ATOM   2459  HG2 GLN   158      75.534  -7.797  -0.978  1.00  0.00         A
ATOM   2460  CD  GLN   158      73.959  -7.738   0.445  1.00  0.00         A
ATOM   2461  OE1 GLN   158      73.201  -8.446  -0.216  1.00  0.00         A
ATOM   2462  NE2 GLN   158      73.549  -7.064   1.507  1.00  0.00         A
ATOM   2463 HE21 GLN   158      74.208  -6.530   2.003  1.00  0.00         A
ATOM   2464 HE22 GLN   158      72.605  -7.124   1.759  1.00  0.00         A
ATOM   2465  C   GLN   158      75.937  -3.778   0.105  1.00  0.00         A
ATOM   2466  O   GLN   158      77.072  -3.705   0.580  1.00  0.00         A
ATOM   2467  N   LEU   159      75.149  -2.726  -0.064  1.00  0.00         A
ATOM   2468  HN  LEU   159      74.251  -2.864  -0.434  1.00  0.00         A
ATOM   2469  CA  LEU   159      75.576  -1.373   0.266  1.00  0.00         A
ATOM   2470  HA  LEU   159      76.586  -1.267  -0.102  1.00  0.00         A
ATOM   2471  CB  LEU   159      74.693  -0.338  -0.453  1.00  0.00         A
ATOM   2472  HB1 LEU   159      75.157  -0.108  -1.401  1.00  0.00         A
ATOM   2473  HB2 LEU   159      74.680   0.562   0.144  1.00  0.00         A
ATOM   2474  CG  LEU   159      73.236  -0.745  -0.726  1.00  0.00         A
ATOM   2475  HG  LEU   159      73.219  -1.752  -1.116  1.00  0.00         A
ATOM   2476  CD1 LEU   159      72.401  -0.727   0.546  1.00  0.00         A
ATOM   2477 HD11 LEU   159      72.838  -1.395   1.272  1.00  0.00         A
ATOM   2478 HD12 LEU   159      71.394  -1.047   0.322  1.00  0.00         A
ATOM   2479 HD13 LEU   159      72.378   0.276   0.948  1.00  0.00         A
ATOM   2480  CD2 LEU   159      72.629   0.170  -1.777  1.00  0.00         A
ATOM   2481 HD21 LEU   159      71.603  -0.115  -1.953  1.00  0.00         A
ATOM   2482 HD22 LEU   159      73.188   0.082  -2.696  1.00  0.00         A
ATOM   2483 HD23 LEU   159      72.664   1.192  -1.429  1.00  0.00         A
ATOM   2484  C   LEU   159      75.602  -1.139   1.775  1.00  0.00         A
ATOM   2485  O   LEU   159      74.796  -0.393   2.329  1.00  0.00         A
ATOM   2486  N   LYS   160      76.542  -1.796   2.429  1.00  0.00         A
ATOM   2487  HN  LYS   160      77.131  -2.404   1.928  1.00  0.00         A
ATOM   2488  HA  LYS   160      76.556  -0.625   4.121  1.00  0.00         A
ATOM   2489  CB  LYS   160      75.761  -2.556   4.617  1.00  0.00         A
ATOM   2490  HB1 LYS   160      75.997  -3.585   4.396  1.00  0.00         A
ATOM   2491  HB2 LYS   160      74.759  -2.346   4.276  1.00  0.00         A
ATOM   2492  CG  LYS   160      75.799  -2.371   6.124  1.00  0.00         A
ATOM   2493  HG1 LYS   160      75.539  -1.349   6.358  1.00  0.00         A
ATOM   2494  HG2 LYS   160      76.798  -2.579   6.476  1.00  0.00         A
ATOM   2495  CD  LYS   160      74.824  -3.303   6.829  1.00  0.00         A
ATOM   2496  HD1 LYS   160      74.961  -3.210   7.895  1.00  0.00         A
ATOM   2497  HD2 LYS   160      75.033  -4.317   6.527  1.00  0.00         A
ATOM   2498  CE  LYS   160      73.375  -2.984   6.488  1.00  0.00         A
ATOM   2499  HE1 LYS   160      72.738  -3.714   6.966  1.00  0.00         A
ATOM   2500  HE2 LYS   160      73.248  -3.045   5.420  1.00  0.00         A
ATOM   2501  NZ  LYS   160      72.980  -1.626   6.944  1.00  0.00         A
ATOM   2502  HZ1 LYS   160      73.117  -1.539   7.971  1.00  0.00         A
ATOM   2503  HZ2 LYS   160      71.977  -1.453   6.725  1.00  0.00         A
ATOM   2504  HZ3 LYS   160      73.555  -0.904   6.465  1.00  0.00         A
ATOM   2505  CA  LYS   160      76.737  -1.656   3.856  1.00  0.00         A
ATOM   2506  C   LYS   160      78.176  -2.013   4.200  1.00  0.00         A
ATOM   2507  OT1 LYS   160      78.462  -3.208   4.419  1.00  0.00         A
ATOM   2508  OT2 LYS   160      79.028  -1.099   4.209  1.00  0.00         A
END
