# Supplementary material for: The EJC disassembly factor PYM is an intrinsically disordered protein and forms a fuzzy complex with RNA
Source: Front Mol Biosci. 2023 Mar 30;10:1148653. doi: 10.3389/fmolb.2023.1148653 (PMC10098021; doi:10.3389/fmolb.2023.1148653)
Supplement: Supplementary file 2 [file DataSheet1.ZIP › PYM_structures/pym_6.pdb]

REMARK FILENAME="pym160_124_water.pdb"
REMARK ===============================================================
REMARK            overall,bonds,angles,improper,dihe,vdw,elec,noe,cdih,coup,sani,vean
REMARK energies: -4639.65, 39.5499, 206.134, 88.9687, 726.325, -219.918, -5615.34, 134.086, 0.547312, 0, 0, 0
REMARK ===============================================================
REMARK            bonds,angles,impropers,dihe,noe,cdih,coup,sani,vean
REMARK rms-dev.: 3.952998E-03,0.541008,1.34964,41.4403,3.521103E-02,0.451855,0, 0, 0
REMARK ===============================================================
REMARK               noe,cdih,coup,sani,vean
REMARK               >0.5,>5,>1,>0,>5
REMARK violations.: 0, 0, 0, 0, 0
REMARK ===============================================================
REMARK DATE:28-Oct-2020  01:56:15       created by user: dverma
REMARK VERSION:1.21
ATOM      1  HA1 GLY     1       4.402  15.024 -10.626  1.00  0.00         A
ATOM      2  HA2 GLY     1       4.755  15.617  -9.008  1.00  0.00         A
ATOM      3  C   GLY     1       3.462  13.931  -9.068  1.00  0.00         A
ATOM      4  O   GLY     1       2.343  13.879  -8.556  1.00  0.00         A
ATOM      5  N   GLY     1       2.908  16.236  -9.787  1.00  0.00         A
ATOM      6  HT1 GLY     1       2.166  15.885 -10.426  1.00  0.00         A
ATOM      7  HT2 GLY     1       3.295  17.119 -10.172  1.00  0.00         A
ATOM      8  HT3 GLY     1       2.484  16.432  -8.860  1.00  0.00         A
ATOM      9  CA  GLY     1       3.981  15.224  -9.652  1.00  0.00         A
ATOM     10  N   ALA     2       4.265  12.885  -9.141  1.00  0.00         A
ATOM     11  HN  ALA     2       5.149  12.984  -9.558  1.00  0.00         A
ATOM     12  CA  ALA     2       3.871  11.590  -8.622  1.00  0.00         A
ATOM     13  HA  ALA     2       2.873  11.681  -8.219  1.00  0.00         A
ATOM     14  CB  ALA     2       3.840  10.562  -9.737  1.00  0.00         A
ATOM     15  HB1 ALA     2       3.162  10.890 -10.509  1.00  0.00         A
ATOM     16  HB2 ALA     2       3.507   9.615  -9.342  1.00  0.00         A
ATOM     17  HB3 ALA     2       4.831  10.451 -10.151  1.00  0.00         A
ATOM     18  C   ALA     2       4.812  11.144  -7.516  1.00  0.00         A
ATOM     19  O   ALA     2       5.959  11.597  -7.444  1.00  0.00         A
ATOM     20  N   MET     3       4.304  10.276  -6.643  1.00  0.00         A
ATOM     21  HN  MET     3       3.364  10.008  -6.742  1.00  0.00         A
ATOM     22  CA  MET     3       5.079   9.725  -5.530  1.00  0.00         A
ATOM     23  HA  MET     3       4.437   9.039  -4.996  1.00  0.00         A
ATOM     24  CB  MET     3       6.309   8.958  -6.037  1.00  0.00         A
ATOM     25  HB1 MET     3       6.913   8.672  -5.190  1.00  0.00         A
ATOM     26  HB2 MET     3       6.887   9.611  -6.675  1.00  0.00         A
ATOM     27  CG  MET     3       5.971   7.703  -6.825  1.00  0.00         A
ATOM     28  HG1 MET     3       6.890   7.250  -7.166  1.00  0.00         A
ATOM     29  HG2 MET     3       5.371   7.981  -7.679  1.00  0.00         A
ATOM     30  SD  MET     3       5.057   6.490  -5.849  1.00  0.00         A
ATOM     31  CE  MET     3       6.271   6.071  -4.597  1.00  0.00         A
ATOM     32  HE1 MET     3       7.166   5.697  -5.073  1.00  0.00         A
ATOM     33  HE2 MET     3       5.867   5.313  -3.943  1.00  0.00         A
ATOM     34  HE3 MET     3       6.513   6.952  -4.020  1.00  0.00         A
ATOM     35  C   MET     3       5.507  10.829  -4.572  1.00  0.00         A
ATOM     36  O   MET     3       6.499  10.695  -3.856  1.00  0.00         A
ATOM     37  N   GLY     4       4.750  11.915  -4.558  1.00  0.00         A
ATOM     38  HN  GLY     4       3.951  11.952  -5.125  1.00  0.00         A
ATOM     39  CA  GLY     4       5.087  13.038  -3.712  1.00  0.00         A
ATOM     40  HA1 GLY     4       5.582  13.789  -4.309  1.00  0.00         A
ATOM     41  HA2 GLY     4       5.764  12.703  -2.940  1.00  0.00         A
ATOM     42  C   GLY     4       3.870  13.652  -3.065  1.00  0.00         A
ATOM     43  O   GLY     4       3.347  13.124  -2.085  1.00  0.00         A
ATOM     44  N   MET     5       3.403  14.755  -3.624  1.00  0.00         A
ATOM     45  HN  MET     5       3.823  15.089  -4.448  1.00  0.00         A
ATOM     46  CA  MET     5       2.269  15.473  -3.059  1.00  0.00         A
ATOM     47  HA  MET     5       2.168  15.170  -2.027  1.00  0.00         A
ATOM     48  CB  MET     5       2.504  16.985  -3.113  1.00  0.00         A
ATOM     49  HB1 MET     5       2.599  17.285  -4.146  1.00  0.00         A
ATOM     50  HB2 MET     5       3.424  17.212  -2.595  1.00  0.00         A
ATOM     51  CG  MET     5       1.386  17.799  -2.480  1.00  0.00         A
ATOM     52  HG1 MET     5       1.278  17.497  -1.448  1.00  0.00         A
ATOM     53  HG2 MET     5       0.468  17.595  -3.010  1.00  0.00         A
ATOM     54  SD  MET     5       1.694  19.576  -2.531  1.00  0.00         A
ATOM     55  CE  MET     5       3.167  19.701  -1.519  1.00  0.00         A
ATOM     56  HE1 MET     5       3.968  19.142  -1.978  1.00  0.00         A
ATOM     57  HE2 MET     5       2.965  19.299  -0.537  1.00  0.00         A
ATOM     58  HE3 MET     5       3.457  20.737  -1.431  1.00  0.00         A
ATOM     59  C   MET     5       0.991  15.114  -3.801  1.00  0.00         A
ATOM     60  O   MET     5      -0.013  14.757  -3.186  1.00  0.00         A
ATOM     61  N   SER     6       1.040  15.187  -5.126  1.00  0.00         A
ATOM     62  HN  SER     6       1.874  15.470  -5.561  1.00  0.00         A
ATOM     63  CA  SER     6      -0.111  14.856  -5.957  1.00  0.00         A
ATOM     64  HA  SER     6      -0.993  15.257  -5.482  1.00  0.00         A
ATOM     65  CB  SER     6       0.049  15.492  -7.341  1.00  0.00         A
ATOM     66  HB1 SER     6      -0.879  15.401  -7.886  1.00  0.00         A
ATOM     67  HB2 SER     6       0.833  14.982  -7.882  1.00  0.00         A
ATOM     68  OG  SER     6       0.385  16.867  -7.237  1.00  0.00         A
ATOM     69  HG  SER     6      -0.023  17.235  -6.441  1.00  0.00         A
ATOM     70  C   SER     6      -0.258  13.337  -6.083  1.00  0.00         A
ATOM     71  O   SER     6      -0.337  12.790  -7.186  1.00  0.00         A
ATOM     72  N   THR     7      -0.271  12.663  -4.942  1.00  0.00         A
ATOM     73  HN  THR     7      -0.228  13.164  -4.096  1.00  0.00         A
ATOM     74  CA  THR     7      -0.355  11.215  -4.888  1.00  0.00         A
ATOM     75  HA  THR     7      -1.021  10.879  -5.670  1.00  0.00         A
ATOM     76  CB  THR     7       1.035  10.570  -5.105  1.00  0.00         A
ATOM     77  HB  THR     7       1.669  10.831  -4.270  1.00  0.00         A
ATOM     78  OG1 THR     7       1.628  11.067  -6.313  1.00  0.00         A
ATOM     79  HG1 THR     7       0.963  11.564  -6.812  1.00  0.00         A
ATOM     80  CG2 THR     7       0.935   9.054  -5.184  1.00  0.00         A
ATOM     81 HG21 THR     7       1.920   8.634  -5.327  1.00  0.00         A
ATOM     82 HG22 THR     7       0.303   8.779  -6.015  1.00  0.00         A
ATOM     83 HG23 THR     7       0.511   8.673  -4.267  1.00  0.00         A
ATOM     84  C   THR     7      -0.897  10.778  -3.530  1.00  0.00         A
ATOM     85  O   THR     7      -0.493  11.314  -2.495  1.00  0.00         A
ATOM     86  N   TYR     8      -1.826   9.833  -3.537  1.00  0.00         A
ATOM     87  HN  TYR     8      -2.183   9.518  -4.398  1.00  0.00         A
ATOM     88  CA  TYR     8      -2.320   9.243  -2.304  1.00  0.00         A
ATOM     89  HA  TYR     8      -1.888   9.804  -1.490  1.00  0.00         A
ATOM     90  CB  TYR     8      -3.855   9.358  -2.216  1.00  0.00         A
ATOM     91  HB1 TYR     8      -4.107  10.396  -2.051  1.00  0.00         A
ATOM     92  HB2 TYR     8      -4.207   8.785  -1.376  1.00  0.00         A
ATOM     93  CG  TYR     8      -4.618   8.896  -3.443  1.00  0.00         A
ATOM     94  CD1 TYR     8      -4.958   7.560  -3.628  1.00  0.00         A
ATOM     95  HD1 TYR     8      -4.651   6.834  -2.891  1.00  0.00         A
ATOM     96  CD2 TYR     8      -5.022   9.811  -4.405  1.00  0.00         A
ATOM     97  HD2 TYR     8      -4.764  10.852  -4.277  1.00  0.00         A
ATOM     98  CE1 TYR     8      -5.676   7.152  -4.735  1.00  0.00         A
ATOM     99  HE1 TYR     8      -5.930   6.110  -4.861  1.00  0.00         A
ATOM    100  CE2 TYR     8      -5.738   9.410  -5.516  1.00  0.00         A
ATOM    101  HE2 TYR     8      -6.041  10.137  -6.253  1.00  0.00         A
ATOM    102  CZ  TYR     8      -6.063   8.081  -5.676  1.00  0.00         A
ATOM    103  OH  TYR     8      -6.784   7.681  -6.778  1.00  0.00         A
ATOM    104  HH  TYR     8      -6.469   8.165  -7.554  1.00  0.00         A
ATOM    105  C   TYR     8      -1.826   7.797  -2.195  1.00  0.00         A
ATOM    106  O   TYR     8      -0.685   7.515  -2.561  1.00  0.00         A
ATOM    107  N   LEU     9      -2.645   6.897  -1.666  1.00  0.00         A
ATOM    108  HN  LEU     9      -3.519   7.175  -1.341  1.00  0.00         A
ATOM    109  CA  LEU     9      -2.270   5.494  -1.556  1.00  0.00         A
ATOM    110  HA  LEU     9      -1.341   5.441  -1.008  1.00  0.00         A
ATOM    111  CB  LEU     9      -3.351   4.727  -0.787  1.00  0.00         A
ATOM    112  HB1 LEU     9      -4.238   4.689  -1.401  1.00  0.00         A
ATOM    113  HB2 LEU     9      -3.580   5.280   0.112  1.00  0.00         A
ATOM    114  CG  LEU     9      -2.987   3.295  -0.388  1.00  0.00         A
ATOM    115  HG  LEU     9      -2.662   2.757  -1.265  1.00  0.00         A
ATOM    116  CD1 LEU     9      -1.847   3.289   0.617  1.00  0.00         A
ATOM    117 HD11 LEU     9      -0.970   3.733   0.172  1.00  0.00         A
ATOM    118 HD12 LEU     9      -1.629   2.271   0.905  1.00  0.00         A
ATOM    119 HD13 LEU     9      -2.135   3.855   1.490  1.00  0.00         A
ATOM    120  CD2 LEU     9      -4.197   2.578   0.185  1.00  0.00         A
ATOM    121 HD21 LEU     9      -4.537   3.097   1.070  1.00  0.00         A
ATOM    122 HD22 LEU     9      -3.925   1.565   0.444  1.00  0.00         A
ATOM    123 HD23 LEU     9      -4.989   2.563  -0.550  1.00  0.00         A
ATOM    124  C   LEU     9      -2.063   4.876  -2.944  1.00  0.00         A
ATOM    125  O   LEU     9      -3.021   4.456  -3.593  1.00  0.00         A
ATOM    126  N   GLN    10      -0.802   4.862  -3.387  1.00  0.00         A
ATOM    127  HN  GLN    10      -0.117   5.292  -2.837  1.00  0.00         A
ATOM    128  CA  GLN    10      -0.394   4.260  -4.662  1.00  0.00         A
ATOM    129  HA  GLN    10       0.685   4.220  -4.656  1.00  0.00         A
ATOM    130  CB  GLN    10      -0.914   2.828  -4.805  1.00  0.00         A
ATOM    131  HB1 GLN    10      -0.987   2.587  -5.855  1.00  0.00         A
ATOM    132  HB2 GLN    10      -1.896   2.770  -4.361  1.00  0.00         A
ATOM    133  CG  GLN    10      -0.028   1.791  -4.138  1.00  0.00         A
ATOM    134  HG1 GLN    10       0.937   1.796  -4.625  1.00  0.00         A
ATOM    135  HG2 GLN    10      -0.481   0.821  -4.258  1.00  0.00         A
ATOM    136  CD  GLN    10       0.175   2.048  -2.659  1.00  0.00         A
ATOM    137  OE1 GLN    10      -0.600   1.591  -1.830  1.00  0.00         A
ATOM    138  NE2 GLN    10       1.232   2.767  -2.319  1.00  0.00         A
ATOM    139 HE21 GLN    10       1.821   3.090  -3.032  1.00  0.00         A
ATOM    140 HE22 GLN    10       1.381   2.946  -1.369  1.00  0.00         A
ATOM    141  C   GLN    10      -0.821   5.090  -5.866  1.00  0.00         A
ATOM    142  O   GLN    10      -1.646   5.999  -5.763  1.00  0.00         A
ATOM    143  N   SER    11      -0.229   4.769  -7.007  1.00  0.00         A
ATOM    144  HN  SER    11       0.421   4.032  -7.012  1.00  0.00         A
ATOM    145  CA  SER    11      -0.507   5.466  -8.249  1.00  0.00         A
ATOM    146  HA  SER    11      -1.575   5.596  -8.326  1.00  0.00         A
ATOM    147  CB  SER    11       0.167   6.843  -8.244  1.00  0.00         A
ATOM    148  HB1 SER    11       1.230   6.719  -8.104  1.00  0.00         A
ATOM    149  HB2 SER    11      -0.233   7.430  -7.433  1.00  0.00         A
ATOM    150  OG  SER    11      -0.055   7.540  -9.459  1.00  0.00         A
ATOM    151  HG  SER    11      -1.004   7.654  -9.592  1.00  0.00         A
ATOM    152  C   SER    11      -0.024   4.633  -9.435  1.00  0.00         A
ATOM    153  O   SER    11      -0.762   4.424 -10.400  1.00  0.00         A
ATOM    154  N   SER    12       1.212   4.151  -9.353  1.00  0.00         A
ATOM    155  HN  SER    12       1.757   4.362  -8.565  1.00  0.00         A
ATOM    156  CA  SER    12       1.781   3.322 -10.403  1.00  0.00         A
ATOM    157  HA  SER    12       1.029   2.609 -10.706  1.00  0.00         A
ATOM    158  CB  SER    12       2.168   4.183 -11.613  1.00  0.00         A
ATOM    159  HB1 SER    12       2.969   4.851 -11.333  1.00  0.00         A
ATOM    160  HB2 SER    12       1.312   4.762 -11.928  1.00  0.00         A
ATOM    161  OG  SER    12       2.601   3.383 -12.702  1.00  0.00         A
ATOM    162  HG  SER    12       2.084   2.566 -12.722  1.00  0.00         A
ATOM    163  C   SER    12       2.998   2.561  -9.880  1.00  0.00         A
ATOM    164  O   SER    12       2.979   1.333  -9.793  1.00  0.00         A
ATOM    165  N   GLU    13       4.034   3.301  -9.501  1.00  0.00         A
ATOM    166  HN  GLU    13       3.946   4.277  -9.513  1.00  0.00         A
ATOM    167  CA  GLU    13       5.298   2.717  -9.061  1.00  0.00         A
ATOM    168  HA  GLU    13       5.661   2.075  -9.849  1.00  0.00         A
ATOM    169  CB  GLU    13       6.319   3.829  -8.811  1.00  0.00         A
ATOM    170  HB1 GLU    13       7.270   3.380  -8.569  1.00  0.00         A
ATOM    171  HB2 GLU    13       5.987   4.423  -7.974  1.00  0.00         A
ATOM    172  CG  GLU    13       6.518   4.757  -9.999  1.00  0.00         A
ATOM    173  HG1 GLU    13       7.142   5.584  -9.691  1.00  0.00         A
ATOM    174  HG2 GLU    13       5.555   5.133 -10.307  1.00  0.00         A
ATOM    175  CD  GLU    13       7.171   4.074 -11.184  1.00  0.00         A
ATOM    176  OE1 GLU    13       8.399   4.225 -11.352  1.00  0.00         A
ATOM    177  OE2 GLU    13       6.464   3.397 -11.960  1.00  0.00         A
ATOM    178  C   GLU    13       5.114   1.890  -7.789  1.00  0.00         A
ATOM    179  O   GLU    13       4.854   2.436  -6.714  1.00  0.00         A
ATOM    180  N   GLY    14       5.250   0.577  -7.918  1.00  0.00         A
ATOM    181  HN  GLY    14       5.456   0.200  -8.800  1.00  0.00         A
ATOM    182  CA  GLY    14       5.090  -0.304  -6.778  1.00  0.00         A
ATOM    183  HA1 GLY    14       4.633  -1.222  -7.110  1.00  0.00         A
ATOM    184  HA2 GLY    14       4.439   0.171  -6.059  1.00  0.00         A
ATOM    185  C   GLY    14       6.409  -0.629  -6.106  1.00  0.00         A
ATOM    186  O   GLY    14       7.361   0.153  -6.174  1.00  0.00         A
ATOM    187  N   LYS    15       6.478  -1.791  -5.468  1.00  0.00         A
ATOM    188  HN  LYS    15       5.708  -2.400  -5.496  1.00  0.00         A
ATOM    189  CA  LYS    15       7.674  -2.190  -4.733  1.00  0.00         A
ATOM    190  HA  LYS    15       8.141  -1.291  -4.360  1.00  0.00         A
ATOM    191  CB  LYS    15       7.304  -3.086  -3.542  1.00  0.00         A
ATOM    192  HB1 LYS    15       6.951  -4.033  -3.922  1.00  0.00         A
ATOM    193  HB2 LYS    15       6.508  -2.616  -2.988  1.00  0.00         A
ATOM    194  CG  LYS    15       8.457  -3.363  -2.579  1.00  0.00         A
ATOM    195  HG1 LYS    15       9.273  -3.805  -3.133  1.00  0.00         A
ATOM    196  HG2 LYS    15       8.121  -4.055  -1.822  1.00  0.00         A
ATOM    197  CD  LYS    15       8.955  -2.096  -1.894  1.00  0.00         A
ATOM    198  HD1 LYS    15       9.276  -1.393  -2.649  1.00  0.00         A
ATOM    199  HD2 LYS    15       9.792  -2.348  -1.260  1.00  0.00         A
ATOM    200  CE  LYS    15       7.872  -1.447  -1.043  1.00  0.00         A
ATOM    201  HE1 LYS    15       7.044  -1.180  -1.681  1.00  0.00         A
ATOM    202  HE2 LYS    15       8.277  -0.554  -0.590  1.00  0.00         A
ATOM    203  NZ  LYS    15       7.385  -2.352   0.030  1.00  0.00         A
ATOM    204  HZ1 LYS    15       6.654  -1.878   0.600  1.00  0.00         A
ATOM    205  HZ2 LYS    15       8.171  -2.621   0.664  1.00  0.00         A
ATOM    206  HZ3 LYS    15       6.974  -3.223  -0.381  1.00  0.00         A
ATOM    207  C   LYS    15       8.662  -2.909  -5.649  1.00  0.00         A
ATOM    208  O   LYS    15       8.999  -4.072  -5.437  1.00  0.00         A
ATOM    209  N   PHE    16       9.096  -2.223  -6.687  1.00  0.00         A
ATOM    210  HN  PHE    16       8.681  -1.360  -6.900  1.00  0.00         A
ATOM    211  CA  PHE    16      10.184  -2.712  -7.509  1.00  0.00         A
ATOM    212  HA  PHE    16      10.373  -3.742  -7.224  1.00  0.00         A
ATOM    213  CB  PHE    16       9.829  -2.666  -9.007  1.00  0.00         A
ATOM    214  HB1 PHE    16       8.897  -3.193  -9.159  1.00  0.00         A
ATOM    215  HB2 PHE    16      10.606  -3.165  -9.564  1.00  0.00         A
ATOM    216  CG  PHE    16       9.675  -1.285  -9.582  1.00  0.00         A
ATOM    217  CD1 PHE    16      10.669  -0.744 -10.383  1.00  0.00         A
ATOM    218  HD1 PHE    16      11.556  -1.324 -10.591  1.00  0.00         A
ATOM    219  CD2 PHE    16       8.543  -0.531  -9.325  1.00  0.00         A
ATOM    220  HD2 PHE    16       7.762  -0.941  -8.702  1.00  0.00         A
ATOM    221  CE1 PHE    16      10.536   0.521 -10.916  1.00  0.00         A
ATOM    222  HE1 PHE    16      11.317   0.931 -11.537  1.00  0.00         A
ATOM    223  CE2 PHE    16       8.406   0.735  -9.856  1.00  0.00         A
ATOM    224  HE2 PHE    16       7.519   1.314  -9.649  1.00  0.00         A
ATOM    225  CZ  PHE    16       9.403   1.261 -10.651  1.00  0.00         A
ATOM    226  HZ  PHE    16       9.296   2.252 -11.067  1.00  0.00         A
ATOM    227  C   PHE    16      11.428  -1.886  -7.202  1.00  0.00         A
ATOM    228  O   PHE    16      11.437  -0.665  -7.376  1.00  0.00         A
ATOM    229  N   ILE    17      12.455  -2.536  -6.689  1.00  0.00         A
ATOM    230  HN  ILE    17      12.397  -3.505  -6.562  1.00  0.00         A
ATOM    231  CA  ILE    17      13.673  -1.838  -6.318  1.00  0.00         A
ATOM    232  HA  ILE    17      13.440  -0.788  -6.230  1.00  0.00         A
ATOM    233  CB  ILE    17      14.219  -2.327  -4.959  1.00  0.00         A
ATOM    234  HB  ILE    17      14.451  -3.375  -5.047  1.00  0.00         A
ATOM    235  CG1 ILE    17      13.162  -2.133  -3.867  1.00  0.00         A
ATOM    236 HG11 ILE    17      12.262  -2.662  -4.149  1.00  0.00         A
ATOM    237 HG12 ILE    17      12.939  -1.081  -3.776  1.00  0.00         A
ATOM    238  CG2 ILE    17      15.501  -1.582  -4.600  1.00  0.00         A
ATOM    239 HG21 ILE    17      15.295  -0.525  -4.526  1.00  0.00         A
ATOM    240 HG22 ILE    17      16.243  -1.752  -5.366  1.00  0.00         A
ATOM    241 HG23 ILE    17      15.874  -1.943  -3.652  1.00  0.00         A
ATOM    242  CD1 ILE    17      13.590  -2.635  -2.503  1.00  0.00         A
ATOM    243 HD11 ILE    17      13.816  -3.689  -2.561  1.00  0.00         A
ATOM    244 HD12 ILE    17      12.789  -2.477  -1.795  1.00  0.00         A
ATOM    245 HD13 ILE    17      14.468  -2.096  -2.180  1.00  0.00         A
ATOM    246  C   ILE    17      14.737  -2.022  -7.391  1.00  0.00         A
ATOM    247  O   ILE    17      15.272  -3.119  -7.562  1.00  0.00         A
ATOM    248  N   PRO    18      15.049  -0.956  -8.139  1.00  0.00         A
ATOM    249  CA  PRO    18      16.083  -0.990  -9.158  1.00  0.00         A
ATOM    250  HA  PRO    18      15.985  -1.855  -9.798  1.00  0.00         A
ATOM    251  CB  PRO    18      15.853   0.296  -9.970  1.00  0.00         A
ATOM    252  HB1 PRO    18      15.767   0.051 -11.018  1.00  0.00         A
ATOM    253  HB2 PRO    18      16.686   0.968  -9.823  1.00  0.00         A
ATOM    254  CG  PRO    18      14.584   0.882  -9.444  1.00  0.00         A
ATOM    255  HG1 PRO    18      13.749   0.550 -10.044  1.00  0.00         A
ATOM    256  HG2 PRO    18      14.646   1.960  -9.448  1.00  0.00         A
ATOM    257  CD  PRO    18      14.452   0.372  -8.042  1.00  0.00         A
ATOM    258  HD1 PRO    18      13.415   0.315  -7.749  1.00  0.00         A
ATOM    259  HD2 PRO    18      15.015   0.990  -7.361  1.00  0.00         A
ATOM    260  C   PRO    18      17.457  -0.980  -8.514  1.00  0.00         A
ATOM    261  O   PRO    18      17.794  -0.075  -7.747  1.00  0.00         A
ATOM    262  N   ALA    19      18.240  -1.985  -8.822  1.00  0.00         A
ATOM    263  HN  ALA    19      17.940  -2.634  -9.490  1.00  0.00         A
ATOM    264  CA  ALA    19      19.543  -2.147  -8.225  1.00  0.00         A
ATOM    265  HA  ALA    19      19.767  -1.262  -7.647  1.00  0.00         A
ATOM    266  CB  ALA    19      19.533  -3.348  -7.290  1.00  0.00         A
ATOM    267  HB1 ALA    19      18.709  -3.257  -6.598  1.00  0.00         A
ATOM    268  HB2 ALA    19      20.460  -3.385  -6.739  1.00  0.00         A
ATOM    269  HB3 ALA    19      19.420  -4.254  -7.868  1.00  0.00         A
ATOM    270  C   ALA    19      20.583  -2.311  -9.317  1.00  0.00         A
ATOM    271  O   ALA    19      20.438  -1.764 -10.412  1.00  0.00         A
ATOM    272  N   THR    20      21.623  -3.056  -9.024  1.00  0.00         A
ATOM    273  HN  THR    20      21.652  -3.518  -8.153  1.00  0.00         A
ATOM    274  CA  THR    20      22.708  -3.253  -9.963  1.00  0.00         A
ATOM    275  HA  THR    20      22.296  -3.303 -10.960  1.00  0.00         A
ATOM    276  CB  THR    20      23.737  -2.107  -9.905  1.00  0.00         A
ATOM    277  HB  THR    20      24.247  -2.160  -8.959  1.00  0.00         A
ATOM    278  OG1 THR    20      23.076  -0.839 -10.019  1.00  0.00         A
ATOM    279  HG1 THR    20      22.135  -0.987 -10.189  1.00  0.00         A
ATOM    280  CG2 THR    20      24.765  -2.241 -11.019  1.00  0.00         A
ATOM    281 HG21 THR    20      25.276  -3.188 -10.926  1.00  0.00         A
ATOM    282 HG22 THR    20      25.482  -1.436 -10.945  1.00  0.00         A
ATOM    283 HG23 THR    20      24.267  -2.193 -11.976  1.00  0.00         A
ATOM    284  C   THR    20      23.403  -4.553  -9.640  1.00  0.00         A
ATOM    285  O   THR    20      24.007  -4.684  -8.580  1.00  0.00         A
ATOM    286  N   LYS    21      23.283  -5.509 -10.540  1.00  0.00         A
ATOM    287  HN  LYS    21      22.792  -5.313 -11.365  1.00  0.00         A
ATOM    288  CA  LYS    21      23.832  -6.842 -10.324  1.00  0.00         A
ATOM    289  HA  LYS    21      23.279  -7.283  -9.506  1.00  0.00         A
ATOM    290  CB  LYS    21      23.655  -7.723 -11.561  1.00  0.00         A
ATOM    291  HB1 LYS    21      24.257  -7.326 -12.364  1.00  0.00         A
ATOM    292  HB2 LYS    21      22.618  -7.706 -11.854  1.00  0.00         A
ATOM    293  CG  LYS    21      24.066  -9.168 -11.321  1.00  0.00         A
ATOM    294  HG1 LYS    21      25.112  -9.195 -11.057  1.00  0.00         A
ATOM    295  HG2 LYS    21      23.905  -9.734 -12.226  1.00  0.00         A
ATOM    296  CD  LYS    21      23.253  -9.790 -10.195  1.00  0.00         A
ATOM    297  HD1 LYS    21      22.241  -9.945 -10.544  1.00  0.00         A
ATOM    298  HD2 LYS    21      23.239  -9.108  -9.354  1.00  0.00         A
ATOM    299  CE  LYS    21      23.826 -11.126  -9.740  1.00  0.00         A
ATOM    300  HE1 LYS    21      23.791 -11.815 -10.569  1.00  0.00         A
ATOM    301  HE2 LYS    21      23.218 -11.506  -8.933  1.00  0.00         A
ATOM    302  NZ  LYS    21      25.233 -11.009  -9.266  1.00  0.00         A
ATOM    303  HZ1 LYS    21      25.572 -11.930  -8.922  1.00  0.00         A
ATOM    304  HZ2 LYS    21      25.302 -10.317  -8.492  1.00  0.00         A
ATOM    305  HZ3 LYS    21      25.849 -10.700 -10.047  1.00  0.00         A
ATOM    306  C   LYS    21      25.308  -6.786  -9.937  1.00  0.00         A
ATOM    307  O   LYS    21      26.170  -6.439 -10.747  1.00  0.00         A
ATOM    308  N   ARG    22      25.574  -7.122  -8.684  1.00  0.00         A
ATOM    309  HN  ARG    22      24.828  -7.374  -8.096  1.00  0.00         A
ATOM    310  CA  ARG    22      26.923  -7.135  -8.140  1.00  0.00         A
ATOM    311  HA  ARG    22      27.629  -7.030  -8.945  1.00  0.00         A
ATOM    312  CB  ARG    22      27.100  -5.983  -7.148  1.00  0.00         A
ATOM    313  HB1 ARG    22      28.086  -6.045  -6.714  1.00  0.00         A
ATOM    314  HB2 ARG    22      26.366  -6.088  -6.362  1.00  0.00         A
ATOM    315  CG  ARG    22      26.938  -4.608  -7.763  1.00  0.00         A
ATOM    316  HG1 ARG    22      25.961  -4.538  -8.220  1.00  0.00         A
ATOM    317  HG2 ARG    22      27.702  -4.463  -8.512  1.00  0.00         A
ATOM    318  CD  ARG    22      27.069  -3.531  -6.708  1.00  0.00         A
ATOM    319  HD1 ARG    22      28.084  -3.536  -6.345  1.00  0.00         A
ATOM    320  HD2 ARG    22      26.396  -3.758  -5.897  1.00  0.00         A
ATOM    321  NE  ARG    22      26.755  -2.203  -7.229  1.00  0.00         A
ATOM    322  HE  ARG    22      27.151  -1.954  -8.094  1.00  0.00         A
ATOM    323  CZ  ARG    22      25.969  -1.324  -6.605  1.00  0.00         A
ATOM    324  NH1 ARG    22      25.434  -1.618  -5.425  1.00  0.00         A
ATOM    325 HH11 ARG    22      25.617  -2.504  -4.992  1.00  0.00         A
ATOM    326 HH12 ARG    22      24.842  -0.954  -4.960  1.00  0.00         A
ATOM    327  NH2 ARG    22      25.726  -0.144  -7.161  1.00  0.00         A
ATOM    328 HH21 ARG    22      26.133   0.088  -8.048  1.00  0.00         A
ATOM    329 HH22 ARG    22      25.131   0.519  -6.699  1.00  0.00         A
ATOM    330  C   ARG    22      27.162  -8.453  -7.429  1.00  0.00         A
ATOM    331  O   ARG    22      26.206  -9.186  -7.149  1.00  0.00         A
ATOM    332  N   PRO    23      28.432  -8.792  -7.155  1.00  0.00         A
ATOM    333  CA  PRO    23      28.770  -9.939  -6.316  1.00  0.00         A
ATOM    334  HA  PRO    23      28.263 -10.830  -6.647  1.00  0.00         A
ATOM    335  CB  PRO    23      30.281 -10.094  -6.507  1.00  0.00         A
ATOM    336  HB1 PRO    23      30.476 -10.811  -7.291  1.00  0.00         A
ATOM    337  HB2 PRO    23      30.730 -10.429  -5.584  1.00  0.00         A
ATOM    338  CG  PRO    23      30.757  -8.735  -6.884  1.00  0.00         A
ATOM    339  HG1 PRO    23      31.644  -8.813  -7.495  1.00  0.00         A
ATOM    340  HG2 PRO    23      30.963  -8.159  -5.994  1.00  0.00         A
ATOM    341  CD  PRO    23      29.637  -8.107  -7.666  1.00  0.00         A
ATOM    342  HD1 PRO    23      29.765  -8.293  -8.722  1.00  0.00         A
ATOM    343  HD2 PRO    23      29.590  -7.046  -7.472  1.00  0.00         A
ATOM    344  C   PRO    23      28.426  -9.661  -4.854  1.00  0.00         A
ATOM    345  O   PRO    23      29.308  -9.514  -4.004  1.00  0.00         A
ATOM    346  N   ASP    24      27.132  -9.582  -4.579  1.00  0.00         A
ATOM    347  HN  ASP    24      26.484  -9.813  -5.282  1.00  0.00         A
ATOM    348  CA  ASP    24      26.639  -9.169  -3.273  1.00  0.00         A
ATOM    349  HA  ASP    24      27.319  -9.534  -2.520  1.00  0.00         A
ATOM    350  CB  ASP    24      26.583  -7.639  -3.213  1.00  0.00         A
ATOM    351  HB1 ASP    24      25.865  -7.286  -3.939  1.00  0.00         A
ATOM    352  HB2 ASP    24      27.557  -7.242  -3.459  1.00  0.00         A
ATOM    353  CG  ASP    24      26.186  -7.109  -1.851  1.00  0.00         A
ATOM    354  OD1 ASP    24      24.973  -6.963  -1.595  1.00  0.00         A
ATOM    355  OD2 ASP    24      27.092  -6.806  -1.044  1.00  0.00         A
ATOM    356  C   ASP    24      25.252  -9.749  -3.026  1.00  0.00         A
ATOM    357  O   ASP    24      25.011 -10.430  -2.031  1.00  0.00         A
ATOM    358  N   GLY    25      24.353  -9.490  -3.963  1.00  0.00         A
ATOM    359  HN  GLY    25      24.620  -8.969  -4.748  1.00  0.00         A
ATOM    360  CA  GLY    25      22.985  -9.952  -3.841  1.00  0.00         A
ATOM    361  HA1 GLY    25      22.667  -9.850  -2.814  1.00  0.00         A
ATOM    362  HA2 GLY    25      22.936 -10.993  -4.126  1.00  0.00         A
ATOM    363  C   GLY    25      22.059  -9.150  -4.726  1.00  0.00         A
ATOM    364  O   GLY    25      21.003  -9.632  -5.140  1.00  0.00         A
ATOM    365  N   THR    26      22.473  -7.921  -5.011  1.00  0.00         A
ATOM    366  HN  THR    26      23.300  -7.596  -4.596  1.00  0.00         A
ATOM    367  CA  THR    26      21.753  -7.030  -5.907  1.00  0.00         A
ATOM    368  HA  THR    26      20.806  -6.762  -5.450  1.00  0.00         A
ATOM    369  CB  THR    26      22.554  -5.741  -6.130  1.00  0.00         A
ATOM    370  HB  THR    26      22.160  -5.233  -6.999  1.00  0.00         A
ATOM    371  OG1 THR    26      23.931  -6.060  -6.360  1.00  0.00         A
ATOM    372  HG1 THR    26      24.256  -5.528  -7.101  1.00  0.00         A
ATOM    373  CG2 THR    26      22.435  -4.814  -4.929  1.00  0.00         A
ATOM    374 HG21 THR    26      23.029  -3.928  -5.097  1.00  0.00         A
ATOM    375 HG22 THR    26      22.790  -5.323  -4.046  1.00  0.00         A
ATOM    376 HG23 THR    26      21.401  -4.534  -4.792  1.00  0.00         A
ATOM    377  C   THR    26      21.454  -7.695  -7.239  1.00  0.00         A
ATOM    378  O   THR    26      22.341  -8.169  -7.943  1.00  0.00         A
ATOM    379  N   TRP    27      20.173  -7.734  -7.523  1.00  0.00         A
ATOM    380  HN  TRP    27      19.554  -7.335  -6.878  1.00  0.00         A
ATOM    381  CA  TRP    27      19.604  -8.322  -8.723  1.00  0.00         A
ATOM    382  HA  TRP    27      20.076  -9.267  -8.916  1.00  0.00         A
ATOM    383  CB  TRP    27      18.121  -8.524  -8.434  1.00  0.00         A
ATOM    384  HB1 TRP    27      17.979  -9.416  -7.844  1.00  0.00         A
ATOM    385  HB2 TRP    27      17.575  -8.604  -9.363  1.00  0.00         A
ATOM    386  CG  TRP    27      17.593  -7.354  -7.662  1.00  0.00         A
ATOM    387  CD1 TRP    27      17.407  -6.096  -8.139  1.00  0.00         A
ATOM    388  HD1 TRP    27      17.591  -5.809  -9.154  1.00  0.00         A
ATOM    389  CD2 TRP    27      17.267  -7.306  -6.269  1.00  0.00         A
ATOM    390  NE1 TRP    27      16.963  -5.273  -7.146  1.00  0.00         A
ATOM    391  HE1 TRP    27      16.744  -4.318  -7.248  1.00  0.00         A
ATOM    392  CE2 TRP    27      16.870  -5.986  -5.989  1.00  0.00         A
ATOM    393  CE3 TRP    27      17.260  -8.244  -5.232  1.00  0.00         A
ATOM    394  HE3 TRP    27      17.551  -9.271  -5.404  1.00  0.00         A
ATOM    395  CZ2 TRP    27      16.484  -5.576  -4.727  1.00  0.00         A
ATOM    396  HZ2 TRP    27      16.202  -4.554  -4.530  1.00  0.00         A
ATOM    397  CZ3 TRP    27      16.868  -7.835  -3.971  1.00  0.00         A
ATOM    398  HZ3 TRP    27      16.858  -8.543  -3.154  1.00  0.00         A
ATOM    399  CH2 TRP    27      16.486  -6.508  -3.727  1.00  0.00         A
ATOM    400  HH2 TRP    27      16.188  -6.232  -2.726  1.00  0.00         A
ATOM    401  C   TRP    27      19.780  -7.400  -9.923  1.00  0.00         A
ATOM    402  O   TRP    27      20.458  -6.376  -9.840  1.00  0.00         A
ATOM    403  N   ARG    28      19.151  -7.757 -11.033  1.00  0.00         A
ATOM    404  HN  ARG    28      18.627  -8.589 -11.047  1.00  0.00         A
ATOM    405  CA  ARG    28      19.212  -6.939 -12.226  1.00  0.00         A
ATOM    406  HA  ARG    28      19.601  -5.974 -11.940  1.00  0.00         A
ATOM    407  CB  ARG    28      20.142  -7.573 -13.268  1.00  0.00         A
ATOM    408  HB1 ARG    28      21.026  -7.930 -12.768  1.00  0.00         A
ATOM    409  HB2 ARG    28      20.428  -6.816 -13.984  1.00  0.00         A
ATOM    410  CG  ARG    28      19.527  -8.737 -14.029  1.00  0.00         A
ATOM    411  HG1 ARG    28      19.229  -8.396 -15.010  1.00  0.00         A
ATOM    412  HG2 ARG    28      18.659  -9.087 -13.491  1.00  0.00         A
ATOM    413  CD  ARG    28      20.506  -9.889 -14.183  1.00  0.00         A
ATOM    414  HD1 ARG    28      21.483  -9.486 -14.405  1.00  0.00         A
ATOM    415  HD2 ARG    28      20.181 -10.516 -14.998  1.00  0.00         A
ATOM    416  NE  ARG    28      20.592 -10.697 -12.967  1.00  0.00         A
ATOM    417  HE  ARG    28      20.041 -10.414 -12.204  1.00  0.00         A
ATOM    418  CZ  ARG    28      21.328 -11.802 -12.853  1.00  0.00         A
ATOM    419  NH1 ARG    28      22.113 -12.192 -13.851  1.00  0.00         A
ATOM    420 HH11 ARG    28      22.157 -11.656 -14.698  1.00  0.00         A
ATOM    421 HH12 ARG    28      22.662 -13.029 -13.765  1.00  0.00         A
ATOM    422  NH2 ARG    28      21.280 -12.519 -11.733  1.00  0.00         A
ATOM    423 HH21 ARG    28      20.688 -12.233 -10.973  1.00  0.00         A
ATOM    424 HH22 ARG    28      21.837 -13.352 -11.642  1.00  0.00         A
ATOM    425  C   ARG    28      17.822  -6.736 -12.795  1.00  0.00         A
ATOM    426  O   ARG    28      16.991  -7.648 -12.777  1.00  0.00         A
ATOM    427  N   LYS    29      17.578  -5.518 -13.259  1.00  0.00         A
ATOM    428  HN  LYS    29      18.287  -4.843 -13.191  1.00  0.00         A
ATOM    429  CA  LYS    29      16.298  -5.135 -13.847  1.00  0.00         A
ATOM    430  HA  LYS    29      16.393  -4.118 -14.174  1.00  0.00         A
ATOM    431  CB  LYS    29      15.997  -5.975 -15.067  1.00  0.00         A
ATOM    432  HB1 LYS    29      14.968  -5.828 -15.356  1.00  0.00         A
ATOM    433  HB2 LYS    29      16.159  -7.017 -14.830  1.00  0.00         A
ATOM    434  CG  LYS    29      16.880  -5.597 -16.228  1.00  0.00         A
ATOM    435  HG1 LYS    29      17.883  -5.431 -15.861  1.00  0.00         A
ATOM    436  HG2 LYS    29      16.502  -4.692 -16.680  1.00  0.00         A
ATOM    437  CD  LYS    29      16.905  -6.686 -17.258  1.00  0.00         A
ATOM    438  HD1 LYS    29      17.161  -7.602 -16.758  1.00  0.00         A
ATOM    439  HD2 LYS    29      17.652  -6.447 -17.990  1.00  0.00         A
ATOM    440  CE  LYS    29      15.560  -6.853 -17.947  1.00  0.00         A
ATOM    441  HE1 LYS    29      15.293  -5.919 -18.417  1.00  0.00         A
ATOM    442  HE2 LYS    29      14.818  -7.104 -17.204  1.00  0.00         A
ATOM    443  NZ  LYS    29      15.591  -7.923 -18.978  1.00  0.00         A
ATOM    444  HZ1 LYS    29      15.835  -8.835 -18.542  1.00  0.00         A
ATOM    445  HZ2 LYS    29      16.299  -7.700 -19.706  1.00  0.00         A
ATOM    446  HZ3 LYS    29      14.660  -8.008 -19.435  1.00  0.00         A
ATOM    447  C   LYS    29      15.168  -5.231 -12.833  1.00  0.00         A
ATOM    448  O   LYS    29      13.994  -5.321 -13.200  1.00  0.00         A
ATOM    449  N   ALA    30      15.553  -5.200 -11.556  1.00  0.00         A
ATOM    450  HN  ALA    30      16.511  -5.074 -11.364  1.00  0.00         A
ATOM    451  CA  ALA    30      14.621  -5.360 -10.440  1.00  0.00         A
ATOM    452  HA  ALA    30      15.202  -5.361  -9.527  1.00  0.00         A
ATOM    453  CB  ALA    30      13.639  -4.203 -10.374  1.00  0.00         A
ATOM    454  HB1 ALA    30      14.183  -3.275 -10.301  1.00  0.00         A
ATOM    455  HB2 ALA    30      13.008  -4.321  -9.507  1.00  0.00         A
ATOM    456  HB3 ALA    30      13.032  -4.197 -11.265  1.00  0.00         A
ATOM    457  C   ALA    30      13.891  -6.689 -10.548  1.00  0.00         A
ATOM    458  O   ALA    30      12.843  -6.799 -11.181  1.00  0.00         A
ATOM    459  N   ARG    31      14.442  -7.693  -9.901  1.00  0.00         A
ATOM    460  HN  ARG    31      15.172  -7.510  -9.278  1.00  0.00         A
ATOM    461  CA  ARG    31      13.984  -9.061 -10.080  1.00  0.00         A
ATOM    462  HA  ARG    31      13.571  -9.142 -11.074  1.00  0.00         A
ATOM    463  CB  ARG    31      15.181 -10.009  -9.963  1.00  0.00         A
ATOM    464  HB1 ARG    31      15.496 -10.046  -8.940  1.00  0.00         A
ATOM    465  HB2 ARG    31      15.989  -9.617 -10.559  1.00  0.00         A
ATOM    466  CG  ARG    31      14.907 -11.422 -10.427  1.00  0.00         A
ATOM    467  HG1 ARG    31      14.048 -11.799  -9.907  1.00  0.00         A
ATOM    468  HG2 ARG    31      15.766 -12.041 -10.213  1.00  0.00         A
ATOM    469  CD  ARG    31      14.633 -11.449 -11.907  1.00  0.00         A
ATOM    470  HD1 ARG    31      15.383 -10.853 -12.387  1.00  0.00         A
ATOM    471  HD2 ARG    31      13.660 -11.021 -12.089  1.00  0.00         A
ATOM    472  NE  ARG    31      14.666 -12.803 -12.452  1.00  0.00         A
ATOM    473  HE  ARG    31      15.021 -13.513 -11.873  1.00  0.00         A
ATOM    474  CZ  ARG    31      14.268 -13.120 -13.681  1.00  0.00         A
ATOM    475  NH1 ARG    31      13.754 -12.191 -14.477  1.00  0.00         A
ATOM    476 HH11 ARG    31      13.662 -11.245 -14.155  1.00  0.00         A
ATOM    477 HH12 ARG    31      13.459 -12.427 -15.405  1.00  0.00         A
ATOM    478  NH2 ARG    31      14.382 -14.370 -14.108  1.00  0.00         A
ATOM    479 HH21 ARG    31      14.767 -15.075 -13.506  1.00  0.00         A
ATOM    480 HH22 ARG    31      14.082 -14.617 -15.034  1.00  0.00         A
ATOM    481  C   ARG    31      12.897  -9.427  -9.066  1.00  0.00         A
ATOM    482  O   ARG    31      12.983 -10.458  -8.400  1.00  0.00         A
ATOM    483  N   ARG    32      11.876  -8.568  -8.969  1.00  0.00         A
ATOM    484  HN  ARG    32      11.892  -7.758  -9.523  1.00  0.00         A
ATOM    485  CA  ARG    32      10.729  -8.788  -8.078  1.00  0.00         A
ATOM    486  HA  ARG    32      10.105  -7.905  -8.120  1.00  0.00         A
ATOM    487  CB  ARG    32       9.915 -10.005  -8.556  1.00  0.00         A
ATOM    488  HB1 ARG    32      10.413 -10.903  -8.220  1.00  0.00         A
ATOM    489  HB2 ARG    32       9.898 -10.004  -9.635  1.00  0.00         A
ATOM    490  CG  ARG    32       8.470 -10.052  -8.061  1.00  0.00         A
ATOM    491  HG1 ARG    32       7.933 -10.793  -8.636  1.00  0.00         A
ATOM    492  HG2 ARG    32       8.019  -9.084  -8.219  1.00  0.00         A
ATOM    493  CD  ARG    32       8.359 -10.403  -6.582  1.00  0.00         A
ATOM    494  HD1 ARG    32       7.319 -10.364  -6.297  1.00  0.00         A
ATOM    495  HD2 ARG    32       8.914  -9.674  -6.011  1.00  0.00         A
ATOM    496  NE  ARG    32       8.883 -11.737  -6.282  1.00  0.00         A
ATOM    497  HE  ARG    32       9.631 -12.059  -6.834  1.00  0.00         A
ATOM    498  CZ  ARG    32       8.421 -12.520  -5.305  1.00  0.00         A
ATOM    499  NH1 ARG    32       7.393 -12.132  -4.559  1.00  0.00         A
ATOM    500 HH11 ARG    32       6.953 -11.247  -4.725  1.00  0.00         A
ATOM    501 HH12 ARG    32       7.051 -12.728  -3.825  1.00  0.00         A
ATOM    502  NH2 ARG    32       8.978 -13.704  -5.087  1.00  0.00         A
ATOM    503 HH21 ARG    32       9.743 -14.013  -5.654  1.00  0.00         A
ATOM    504 HH22 ARG    32       8.630 -14.298  -4.353  1.00  0.00         A
ATOM    505  C   ARG    32      11.200  -8.987  -6.638  1.00  0.00         A
ATOM    506  O   ARG    32      11.543 -10.096  -6.230  1.00  0.00         A
ATOM    507  N   VAL    33      11.186  -7.919  -5.862  1.00  0.00         A
ATOM    508  HN  VAL    33      10.765  -7.093  -6.178  1.00  0.00         A
ATOM    509  CA  VAL    33      11.726  -7.973  -4.519  1.00  0.00         A
ATOM    510  HA  VAL    33      12.527  -8.681  -4.514  1.00  0.00         A
ATOM    511  CB  VAL    33      12.294  -6.606  -4.083  1.00  0.00         A
ATOM    512  HB  VAL    33      12.952  -6.251  -4.863  1.00  0.00         A
ATOM    513  CG1 VAL    33      11.180  -5.603  -3.922  1.00  0.00         A
ATOM    514 HG11 VAL    33      10.686  -5.469  -4.870  1.00  0.00         A
ATOM    515 HG12 VAL    33      11.585  -4.663  -3.584  1.00  0.00         A
ATOM    516 HG13 VAL    33      10.474  -5.977  -3.199  1.00  0.00         A
ATOM    517  CG2 VAL    33      13.104  -6.729  -2.800  1.00  0.00         A
ATOM    518 HG21 VAL    33      13.928  -7.409  -2.958  1.00  0.00         A
ATOM    519 HG22 VAL    33      12.472  -7.108  -2.010  1.00  0.00         A
ATOM    520 HG23 VAL    33      13.486  -5.759  -2.521  1.00  0.00         A
ATOM    521  C   VAL    33      10.657  -8.437  -3.542  1.00  0.00         A
ATOM    522  O   VAL    33       9.458  -8.247  -3.774  1.00  0.00         A
ATOM    523  N   LYS    34      11.091  -9.078  -2.476  1.00  0.00         A
ATOM    524  HN  LYS    34      12.042  -9.255  -2.379  1.00  0.00         A
ATOM    525  CA  LYS    34      10.195  -9.489  -1.429  1.00  0.00         A
ATOM    526  HA  LYS    34       9.264  -9.785  -1.887  1.00  0.00         A
ATOM    527  CB  LYS    34      10.763 -10.663  -0.623  1.00  0.00         A
ATOM    528  HB1 LYS    34      10.100 -10.865   0.204  1.00  0.00         A
ATOM    529  HB2 LYS    34      11.729 -10.380  -0.234  1.00  0.00         A
ATOM    530  CG  LYS    34      10.932 -11.951  -1.422  1.00  0.00         A
ATOM    531  HG1 LYS    34      10.052 -12.100  -2.032  1.00  0.00         A
ATOM    532  HG2 LYS    34      11.039 -12.777  -0.736  1.00  0.00         A
ATOM    533  CD  LYS    34      12.154 -11.897  -2.324  1.00  0.00         A
ATOM    534  HD1 LYS    34      13.027 -11.710  -1.716  1.00  0.00         A
ATOM    535  HD2 LYS    34      12.029 -11.094  -3.033  1.00  0.00         A
ATOM    536  CE  LYS    34      12.356 -13.189  -3.090  1.00  0.00         A
ATOM    537  HE1 LYS    34      11.508 -13.346  -3.740  1.00  0.00         A
ATOM    538  HE2 LYS    34      12.429 -14.006  -2.387  1.00  0.00         A
ATOM    539  NZ  LYS    34      13.594 -13.146  -3.911  1.00  0.00         A
ATOM    540  HZ1 LYS    34      13.686 -14.017  -4.465  1.00  0.00         A
ATOM    541  HZ2 LYS    34      14.429 -13.049  -3.298  1.00  0.00         A
ATOM    542  HZ3 LYS    34      13.564 -12.334  -4.563  1.00  0.00         A
ATOM    543  C   LYS    34       9.947  -8.300  -0.530  1.00  0.00         A
ATOM    544  O   LYS    34      10.889  -7.651  -0.069  1.00  0.00         A
ATOM    545  N   ASP    35       8.685  -8.003  -0.317  1.00  0.00         A
ATOM    546  HN  ASP    35       7.999  -8.603  -0.662  1.00  0.00         A
ATOM    547  CA  ASP    35       8.291  -6.830   0.438  1.00  0.00         A
ATOM    548  HA  ASP    35       8.754  -5.967  -0.020  1.00  0.00         A
ATOM    549  CB  ASP    35       6.777  -6.664   0.418  1.00  0.00         A
ATOM    550  HB1 ASP    35       6.371  -7.155   1.287  1.00  0.00         A
ATOM    551  HB2 ASP    35       6.375  -7.120  -0.474  1.00  0.00         A
ATOM    552  CG  ASP    35       6.350  -5.214   0.456  1.00  0.00         A
ATOM    553  OD1 ASP    35       6.242  -4.593  -0.621  1.00  0.00         A
ATOM    554  OD2 ASP    35       6.130  -4.685   1.559  1.00  0.00         A
ATOM    555  C   ASP    35       8.768  -6.956   1.877  1.00  0.00         A
ATOM    556  O   ASP    35       8.804  -8.055   2.435  1.00  0.00         A
ATOM    557  N   GLY    36       9.103  -5.835   2.479  1.00  0.00         A
ATOM    558  HN  GLY    36       8.944  -4.985   2.023  1.00  0.00         A
ATOM    559  CA  GLY    36       9.672  -5.851   3.809  1.00  0.00         A
ATOM    560  HA1 GLY    36       9.560  -6.841   4.226  1.00  0.00         A
ATOM    561  HA2 GLY    36       9.137  -5.148   4.429  1.00  0.00         A
ATOM    562  C   GLY    36      11.142  -5.485   3.806  1.00  0.00         A
ATOM    563  O   GLY    36      11.969  -6.197   3.236  1.00  0.00         A
ATOM    564  N   TYR    37      11.471  -4.385   4.463  1.00  0.00         A
ATOM    565  HN  TYR    37      10.783  -3.909   4.968  1.00  0.00         A
ATOM    566  CA  TYR    37      12.835  -3.895   4.511  1.00  0.00         A
ATOM    567  HA  TYR    37      13.395  -4.360   3.713  1.00  0.00         A
ATOM    568  CB  TYR    37      12.858  -2.377   4.336  1.00  0.00         A
ATOM    569  HB1 TYR    37      12.469  -1.913   5.230  1.00  0.00         A
ATOM    570  HB2 TYR    37      12.230  -2.115   3.501  1.00  0.00         A
ATOM    571  CG  TYR    37      14.231  -1.803   4.073  1.00  0.00         A
ATOM    572  CD1 TYR    37      14.683  -1.620   2.773  1.00  0.00         A
ATOM    573  HD1 TYR    37      14.041  -1.897   1.951  1.00  0.00         A
ATOM    574  CD2 TYR    37      15.070  -1.440   5.119  1.00  0.00         A
ATOM    575  HD2 TYR    37      14.732  -1.580   6.135  1.00  0.00         A
ATOM    576  CE1 TYR    37      15.932  -1.090   2.521  1.00  0.00         A
ATOM    577  HE1 TYR    37      16.266  -0.956   1.503  1.00  0.00         A
ATOM    578  CE2 TYR    37      16.322  -0.911   4.875  1.00  0.00         A
ATOM    579  HE2 TYR    37      16.961  -0.635   5.701  1.00  0.00         A
ATOM    580  CZ  TYR    37      16.748  -0.738   3.574  1.00  0.00         A
ATOM    581  OH  TYR    37      17.994  -0.211   3.326  1.00  0.00         A
ATOM    582  HH  TYR    37      18.660  -0.717   3.826  1.00  0.00         A
ATOM    583  C   TYR    37      13.445  -4.278   5.842  1.00  0.00         A
ATOM    584  O   TYR    37      12.961  -3.858   6.894  1.00  0.00         A
ATOM    585  N   VAL    38      14.488  -5.081   5.805  1.00  0.00         A
ATOM    586  HN  VAL    38      14.883  -5.329   4.942  1.00  0.00         A
ATOM    587  CA  VAL    38      15.072  -5.580   7.028  1.00  0.00         A
ATOM    588  HA  VAL    38      14.293  -5.589   7.771  1.00  0.00         A
ATOM    589  CB  VAL    38      15.576  -7.033   6.863  1.00  0.00         A
ATOM    590  HB  VAL    38      14.788  -7.602   6.393  1.00  0.00         A
ATOM    591  CG1 VAL    38      16.799  -7.118   5.965  1.00  0.00         A
ATOM    592 HG11 VAL    38      17.595  -6.523   6.387  1.00  0.00         A
ATOM    593 HG12 VAL    38      16.550  -6.743   4.985  1.00  0.00         A
ATOM    594 HG13 VAL    38      17.118  -8.146   5.887  1.00  0.00         A
ATOM    595  CG2 VAL    38      15.838  -7.649   8.221  1.00  0.00         A
ATOM    596 HG21 VAL    38      16.192  -8.660   8.097  1.00  0.00         A
ATOM    597 HG22 VAL    38      14.918  -7.655   8.790  1.00  0.00         A
ATOM    598 HG23 VAL    38      16.580  -7.065   8.743  1.00  0.00         A
ATOM    599  C   VAL    38      16.189  -4.649   7.513  1.00  0.00         A
ATOM    600  O   VAL    38      17.129  -4.348   6.775  1.00  0.00         A
ATOM    601  N   PRO    39      16.060  -4.124   8.745  1.00  0.00         A
ATOM    602  CA  PRO    39      17.080  -3.266   9.347  1.00  0.00         A
ATOM    603  HA  PRO    39      17.350  -2.455   8.688  1.00  0.00         A
ATOM    604  CB  PRO    39      16.403  -2.703  10.607  1.00  0.00         A
ATOM    605  HB1 PRO    39      16.528  -1.631  10.635  1.00  0.00         A
ATOM    606  HB2 PRO    39      16.850  -3.143  11.485  1.00  0.00         A
ATOM    607  CG  PRO    39      14.966  -3.077  10.503  1.00  0.00         A
ATOM    608  HG1 PRO    39      14.406  -2.270  10.053  1.00  0.00         A
ATOM    609  HG2 PRO    39      14.583  -3.297  11.486  1.00  0.00         A
ATOM    610  CD  PRO    39      14.908  -4.302   9.638  1.00  0.00         A
ATOM    611  HD1 PRO    39      13.984  -4.324   9.081  1.00  0.00         A
ATOM    612  HD2 PRO    39      15.015  -5.195  10.237  1.00  0.00         A
ATOM    613  C   PRO    39      18.334  -4.049   9.723  1.00  0.00         A
ATOM    614  O   PRO    39      18.357  -5.277   9.629  1.00  0.00         A
ATOM    615  N   GLN    40      19.358  -3.327  10.172  1.00  0.00         A
ATOM    616  HN  GLN    40      19.236  -2.371  10.308  1.00  0.00         A
ATOM    617  CA  GLN    40      20.650  -3.906  10.495  1.00  0.00         A
ATOM    618  HA  GLN    40      21.332  -3.088  10.673  1.00  0.00         A
ATOM    619  CB  GLN    40      20.570  -4.750  11.755  1.00  0.00         A
ATOM    620  HB1 GLN    40      21.549  -5.129  11.962  1.00  0.00         A
ATOM    621  HB2 GLN    40      19.898  -5.578  11.583  1.00  0.00         A
ATOM    622  CG  GLN    40      20.089  -3.983  12.971  1.00  0.00         A
ATOM    623  HG1 GLN    40      19.055  -3.710  12.823  1.00  0.00         A
ATOM    624  HG2 GLN    40      20.685  -3.089  13.076  1.00  0.00         A
ATOM    625  CD  GLN    40      20.200  -4.789  14.247  1.00  0.00         A
ATOM    626  OE1 GLN    40      20.104  -6.018  14.235  1.00  0.00         A
ATOM    627  NE2 GLN    40      20.400  -4.103  15.357  1.00  0.00         A
ATOM    628 HE21 GLN    40      20.462  -3.124  15.293  1.00  0.00         A
ATOM    629 HE22 GLN    40      20.482  -4.597  16.200  1.00  0.00         A
ATOM    630  C   GLN    40      21.190  -4.729   9.334  1.00  0.00         A
ATOM    631  O   GLN    40      21.408  -5.938   9.449  1.00  0.00         A
ATOM    632  N   GLU    41      21.408  -4.056   8.220  1.00  0.00         A
ATOM    633  HN  GLU    41      21.219  -3.096   8.207  1.00  0.00         A
ATOM    634  CA  GLU    41      21.929  -4.691   7.021  1.00  0.00         A
ATOM    635  HA  GLU    41      21.493  -5.676   6.941  1.00  0.00         A
ATOM    636  CB  GLU    41      21.562  -3.869   5.785  1.00  0.00         A
ATOM    637  HB1 GLU    41      21.861  -4.417   4.903  1.00  0.00         A
ATOM    638  HB2 GLU    41      22.101  -2.936   5.816  1.00  0.00         A
ATOM    639  CG  GLU    41      20.082  -3.556   5.671  1.00  0.00         A
ATOM    640  HG1 GLU    41      19.759  -3.061   6.574  1.00  0.00         A
ATOM    641  HG2 GLU    41      19.537  -4.482   5.552  1.00  0.00         A
ATOM    642  CD  GLU    41      19.779  -2.662   4.492  1.00  0.00         A
ATOM    643  OE1 GLU    41      19.394  -3.184   3.426  1.00  0.00         A
ATOM    644  OE2 GLU    41      19.943  -1.428   4.617  1.00  0.00         A
ATOM    645  C   GLU    41      23.443  -4.820   7.124  1.00  0.00         A
ATOM    646  O   GLU    41      24.185  -4.230   6.334  1.00  0.00         A
ATOM    647  N   GLU    42      23.899  -5.572   8.115  1.00  0.00         A
ATOM    648  HN  GLU    42      23.262  -6.021   8.709  1.00  0.00         A
ATOM    649  CA  GLU    42      25.317  -5.744   8.351  1.00  0.00         A
ATOM    650  HA  GLU    42      25.793  -4.794   8.176  1.00  0.00         A
ATOM    651  CB  GLU    42      25.558  -6.169   9.796  1.00  0.00         A
ATOM    652  HB1 GLU    42      26.617  -6.249   9.960  1.00  0.00         A
ATOM    653  HB2 GLU    42      25.103  -7.136   9.957  1.00  0.00         A
ATOM    654  CG  GLU    42      24.988  -5.197  10.815  1.00  0.00         A
ATOM    655  HG1 GLU    42      23.909  -5.238  10.770  1.00  0.00         A
ATOM    656  HG2 GLU    42      25.320  -4.199  10.568  1.00  0.00         A
ATOM    657  CD  GLU    42      25.426  -5.517  12.225  1.00  0.00         A
ATOM    658  OE1 GLU    42      26.421  -4.919  12.688  1.00  0.00         A
ATOM    659  OE2 GLU    42      24.786  -6.370  12.876  1.00  0.00         A
ATOM    660  C   GLU    42      25.900  -6.756   7.382  1.00  0.00         A
ATOM    661  O   GLU    42      26.223  -7.887   7.746  1.00  0.00         A
ATOM    662  N   VAL    43      26.017  -6.330   6.139  1.00  0.00         A
ATOM    663  HN  VAL    43      25.750  -5.410   5.928  1.00  0.00         A
ATOM    664  CA  VAL    43      26.524  -7.172   5.079  1.00  0.00         A
ATOM    665  HA  VAL    43      26.736  -8.148   5.488  1.00  0.00         A
ATOM    666  CB  VAL    43      25.490  -7.320   3.947  1.00  0.00         A
ATOM    667  HB  VAL    43      25.451  -6.387   3.403  1.00  0.00         A
ATOM    668  CG1 VAL    43      25.904  -8.415   2.976  1.00  0.00         A
ATOM    669 HG11 VAL    43      26.862  -8.168   2.543  1.00  0.00         A
ATOM    670 HG12 VAL    43      25.167  -8.499   2.193  1.00  0.00         A
ATOM    671 HG13 VAL    43      25.978  -9.354   3.503  1.00  0.00         A
ATOM    672  CG2 VAL    43      24.109  -7.589   4.524  1.00  0.00         A
ATOM    673 HG21 VAL    43      23.377  -7.582   3.730  1.00  0.00         A
ATOM    674 HG22 VAL    43      23.868  -6.821   5.249  1.00  0.00         A
ATOM    675 HG23 VAL    43      24.104  -8.554   5.009  1.00  0.00         A
ATOM    676  C   VAL    43      27.801  -6.572   4.514  1.00  0.00         A
ATOM    677  O   VAL    43      27.760  -5.558   3.812  1.00  0.00         A
ATOM    678  N   PRO    44      28.954  -7.165   4.847  1.00  0.00         A
ATOM    679  CA  PRO    44      30.245  -6.726   4.320  1.00  0.00         A
ATOM    680  HA  PRO    44      30.501  -5.736   4.667  1.00  0.00         A
ATOM    681  CB  PRO    44      31.238  -7.749   4.879  1.00  0.00         A
ATOM    682  HB1 PRO    44      32.154  -7.250   5.158  1.00  0.00         A
ATOM    683  HB2 PRO    44      31.446  -8.498   4.128  1.00  0.00         A
ATOM    684  CG  PRO    44      30.560  -8.342   6.066  1.00  0.00         A
ATOM    685  HG1 PRO    44      30.781  -7.757   6.944  1.00  0.00         A
ATOM    686  HG2 PRO    44      30.885  -9.362   6.203  1.00  0.00         A
ATOM    687  CD  PRO    44      29.088  -8.301   5.773  1.00  0.00         A
ATOM    688  HD1 PRO    44      28.528  -8.125   6.680  1.00  0.00         A
ATOM    689  HD2 PRO    44      28.770  -9.218   5.306  1.00  0.00         A
ATOM    690  C   PRO    44      30.261  -6.746   2.799  1.00  0.00         A
ATOM    691  O   PRO    44      29.594  -7.570   2.173  1.00  0.00         A
ATOM    692  N   LEU    45      31.030  -5.850   2.204  1.00  0.00         A
ATOM    693  HN  LEU    45      31.592  -5.260   2.752  1.00  0.00         A
ATOM    694  CA  LEU    45      31.072  -5.728   0.755  1.00  0.00         A
ATOM    695  HA  LEU    45      30.081  -5.948   0.385  1.00  0.00         A
ATOM    696  CB  LEU    45      31.445  -4.303   0.341  1.00  0.00         A
ATOM    697  HB1 LEU    45      31.560  -4.280  -0.732  1.00  0.00         A
ATOM    698  HB2 LEU    45      32.393  -4.054   0.796  1.00  0.00         A
ATOM    699  CG  LEU    45      30.422  -3.235   0.736  1.00  0.00         A
ATOM    700  HG  LEU    45      29.438  -3.676   0.688  1.00  0.00         A
ATOM    701  CD1 LEU    45      30.641  -2.760   2.165  1.00  0.00         A
ATOM    702 HD11 LEU    45      31.647  -2.383   2.269  1.00  0.00         A
ATOM    703 HD12 LEU    45      30.492  -3.585   2.845  1.00  0.00         A
ATOM    704 HD13 LEU    45      29.936  -1.974   2.394  1.00  0.00         A
ATOM    705  CD2 LEU    45      30.466  -2.065  -0.233  1.00  0.00         A
ATOM    706 HD21 LEU    45      31.455  -1.632  -0.230  1.00  0.00         A
ATOM    707 HD22 LEU    45      29.746  -1.319   0.070  1.00  0.00         A
ATOM    708 HD23 LEU    45      30.228  -2.412  -1.228  1.00  0.00         A
ATOM    709  C   LEU    45      32.042  -6.737   0.161  1.00  0.00         A
ATOM    710  O   LEU    45      32.886  -6.406  -0.670  1.00  0.00         A
ATOM    711  N   TYR    46      31.906  -7.973   0.612  1.00  0.00         A
ATOM    712  HN  TYR    46      31.201  -8.151   1.273  1.00  0.00         A
ATOM    713  CA  TYR    46      32.742  -9.078   0.158  1.00  0.00         A
ATOM    714  HA  TYR    46      33.106  -8.850  -0.821  1.00  0.00         A
ATOM    715  CB  TYR    46      33.922  -9.309   1.111  1.00  0.00         A
ATOM    716  HB1 TYR    46      34.535 -10.107   0.719  1.00  0.00         A
ATOM    717  HB2 TYR    46      33.540  -9.602   2.077  1.00  0.00         A
ATOM    718  CG  TYR    46      34.807  -8.101   1.315  1.00  0.00         A
ATOM    719  CD1 TYR    46      35.856  -7.829   0.446  1.00  0.00         A
ATOM    720  HD1 TYR    46      36.034  -8.494  -0.386  1.00  0.00         A
ATOM    721  CD2 TYR    46      34.594  -7.234   2.379  1.00  0.00         A
ATOM    722  HD2 TYR    46      33.782  -7.433   3.064  1.00  0.00         A
ATOM    723  CE1 TYR    46      36.667  -6.726   0.632  1.00  0.00         A
ATOM    724  HE1 TYR    46      37.477  -6.530  -0.054  1.00  0.00         A
ATOM    725  CE2 TYR    46      35.397  -6.130   2.570  1.00  0.00         A
ATOM    726  HE2 TYR    46      35.214  -5.467   3.401  1.00  0.00         A
ATOM    727  CZ  TYR    46      36.433  -5.880   1.696  1.00  0.00         A
ATOM    728  OH  TYR    46      37.238  -4.781   1.889  1.00  0.00         A
ATOM    729  HH  TYR    46      37.378  -4.335   1.045  1.00  0.00         A
ATOM    730  C   TYR    46      31.916 -10.336   0.073  1.00  0.00         A
ATOM    731  O   TYR    46      32.449 -11.445   0.017  1.00  0.00         A
ATOM    732  N   GLU    47      30.614 -10.163   0.031  1.00  0.00         A
ATOM    733  HN  GLU    47      30.249  -9.258  -0.081  1.00  0.00         A
ATOM    734  CA  GLU    47      29.720 -11.289   0.112  1.00  0.00         A
ATOM    735  HA  GLU    47      30.307 -12.120   0.458  1.00  0.00         A
ATOM    736  CB  GLU    47      28.602 -11.008   1.116  1.00  0.00         A
ATOM    737  HB1 GLU    47      27.927 -11.850   1.129  1.00  0.00         A
ATOM    738  HB2 GLU    47      28.060 -10.129   0.797  1.00  0.00         A
ATOM    739  CG  GLU    47      29.098 -10.773   2.534  1.00  0.00         A
ATOM    740  HG1 GLU    47      28.272 -10.426   3.138  1.00  0.00         A
ATOM    741  HG2 GLU    47      29.868 -10.016   2.511  1.00  0.00         A
ATOM    742  CD  GLU    47      29.671 -12.023   3.167  1.00  0.00         A
ATOM    743  OE1 GLU    47      28.894 -12.797   3.757  1.00  0.00         A
ATOM    744  OE2 GLU    47      30.897 -12.237   3.088  1.00  0.00         A
ATOM    745  C   GLU    47      29.138 -11.634  -1.252  1.00  0.00         A
ATOM    746  O   GLU    47      27.973 -11.358  -1.533  1.00  0.00         A
ATOM    747  N   SER    48      29.951 -12.258  -2.092  1.00  0.00         A
ATOM    748  HN  SER    48      30.874 -12.445  -1.817  1.00  0.00         A
ATOM    749  CA  SER    48      29.512 -12.664  -3.419  1.00  0.00         A
ATOM    750  HA  SER    48      29.032 -11.819  -3.879  1.00  0.00         A
ATOM    751  CB  SER    48      30.722 -13.071  -4.259  1.00  0.00         A
ATOM    752  HB1 SER    48      31.289 -12.192  -4.524  1.00  0.00         A
ATOM    753  HB2 SER    48      30.384 -13.566  -5.158  1.00  0.00         A
ATOM    754  OG  SER    48      31.561 -13.958  -3.536  1.00  0.00         A
ATOM    755  HG  SER    48      32.480 -13.810  -3.787  1.00  0.00         A
ATOM    756  C   SER    48      28.510 -13.809  -3.336  1.00  0.00         A
ATOM    757  O   SER    48      27.777 -14.091  -4.288  1.00  0.00         A
ATOM    758  N   LYS    49      28.470 -14.447  -2.177  1.00  0.00         A
ATOM    759  HN  LYS    49      29.044 -14.132  -1.450  1.00  0.00         A
ATOM    760  CA  LYS    49      27.599 -15.589  -1.953  1.00  0.00         A
ATOM    761  HA  LYS    49      27.291 -15.967  -2.916  1.00  0.00         A
ATOM    762  CB  LYS    49      28.347 -16.693  -1.198  1.00  0.00         A
ATOM    763  HB1 LYS    49      27.716 -17.567  -1.146  1.00  0.00         A
ATOM    764  HB2 LYS    49      28.550 -16.349  -0.196  1.00  0.00         A
ATOM    765  CG  LYS    49      29.671 -17.099  -1.838  1.00  0.00         A
ATOM    766  HG1 LYS    49      30.109 -17.896  -1.254  1.00  0.00         A
ATOM    767  HG2 LYS    49      30.334 -16.247  -1.835  1.00  0.00         A
ATOM    768  CD  LYS    49      29.497 -17.578  -3.274  1.00  0.00         A
ATOM    769  HD1 LYS    49      30.467 -17.824  -3.679  1.00  0.00         A
ATOM    770  HD2 LYS    49      29.056 -16.783  -3.855  1.00  0.00         A
ATOM    771  CE  LYS    49      28.602 -18.804  -3.359  1.00  0.00         A
ATOM    772  HE1 LYS    49      27.625 -18.547  -2.976  1.00  0.00         A
ATOM    773  HE2 LYS    49      29.029 -19.588  -2.752  1.00  0.00         A
ATOM    774  NZ  LYS    49      28.459 -19.297  -4.753  1.00  0.00         A
ATOM    775  HZ1 LYS    49      27.841 -20.134  -4.776  1.00  0.00         A
ATOM    776  HZ2 LYS    49      29.389 -19.560  -5.139  1.00  0.00         A
ATOM    777  HZ3 LYS    49      28.045 -18.559  -5.356  1.00  0.00         A
ATOM    778  C   LYS    49      26.358 -15.172  -1.168  1.00  0.00         A
ATOM    779  O   LYS    49      25.786 -15.967  -0.422  1.00  0.00         A
ATOM    780  N   GLY    50      25.939 -13.924  -1.348  1.00  0.00         A
ATOM    781  HN  GLY    50      26.443 -13.329  -1.944  1.00  0.00         A
ATOM    782  CA  GLY    50      24.756 -13.422  -0.666  1.00  0.00         A
ATOM    783  HA1 GLY    50      24.785 -12.342  -0.665  1.00  0.00         A
ATOM    784  HA2 GLY    50      24.768 -13.772   0.356  1.00  0.00         A
ATOM    785  C   GLY    50      23.466 -13.878  -1.325  1.00  0.00         A
ATOM    786  O   GLY    50      22.387 -13.360  -1.036  1.00  0.00         A
ATOM    787  N   LYS    51      23.581 -14.851  -2.216  1.00  0.00         A
ATOM    788  HN  LYS    51      24.469 -15.209  -2.413  1.00  0.00         A
ATOM    789  CA  LYS    51      22.431 -15.412  -2.902  1.00  0.00         A
ATOM    790  HA  LYS    51      21.550 -15.175  -2.323  1.00  0.00         A
ATOM    791  CB  LYS    51      22.290 -14.805  -4.303  1.00  0.00         A
ATOM    792  HB1 LYS    51      22.062 -13.753  -4.204  1.00  0.00         A
ATOM    793  HB2 LYS    51      21.473 -15.294  -4.811  1.00  0.00         A
ATOM    794  CG  LYS    51      23.539 -14.944  -5.163  1.00  0.00         A
ATOM    795  HG1 LYS    51      23.763 -15.994  -5.285  1.00  0.00         A
ATOM    796  HG2 LYS    51      24.363 -14.455  -4.665  1.00  0.00         A
ATOM    797  CD  LYS    51      23.350 -14.316  -6.536  1.00  0.00         A
ATOM    798  HD1 LYS    51      24.297 -14.327  -7.056  1.00  0.00         A
ATOM    799  HD2 LYS    51      23.019 -13.296  -6.411  1.00  0.00         A
ATOM    800  CE  LYS    51      22.321 -15.067  -7.369  1.00  0.00         A
ATOM    801  HE1 LYS    51      22.167 -14.531  -8.294  1.00  0.00         A
ATOM    802  HE2 LYS    51      21.391 -15.107  -6.820  1.00  0.00         A
ATOM    803  NZ  LYS    51      22.758 -16.454  -7.682  1.00  0.00         A
ATOM    804  HZ1 LYS    51      23.656 -16.438  -8.206  1.00  0.00         A
ATOM    805  HZ2 LYS    51      22.043 -16.932  -8.266  1.00  0.00         A
ATOM    806  HZ3 LYS    51      22.892 -16.999  -6.805  1.00  0.00         A
ATOM    807  C   LYS    51      22.571 -16.926  -2.984  1.00  0.00         A
ATOM    808  O   LYS    51      22.141 -17.556  -3.950  1.00  0.00         A
ATOM    809  N   GLN    52      23.191 -17.501  -1.962  1.00  0.00         A
ATOM    810  HN  GLN    52      23.504 -16.944  -1.217  1.00  0.00         A
ATOM    811  CA  GLN    52      23.401 -18.938  -1.910  1.00  0.00         A
ATOM    812  HA  GLN    52      23.146 -19.340  -2.878  1.00  0.00         A
ATOM    813  CB  GLN    52      24.867 -19.262  -1.611  1.00  0.00         A
ATOM    814  HB1 GLN    52      25.157 -18.764  -0.697  1.00  0.00         A
ATOM    815  HB2 GLN    52      25.479 -18.895  -2.422  1.00  0.00         A
ATOM    816  CG  GLN    52      25.131 -20.751  -1.447  1.00  0.00         A
ATOM    817  HG1 GLN    52      24.787 -21.263  -2.335  1.00  0.00         A
ATOM    818  HG2 GLN    52      24.578 -21.108  -0.593  1.00  0.00         A
ATOM    819  CD  GLN    52      26.595 -21.074  -1.241  1.00  0.00         A
ATOM    820  OE1 GLN    52      27.325 -21.330  -2.197  1.00  0.00         A
ATOM    821  NE2 GLN    52      27.034 -21.062   0.005  1.00  0.00         A
ATOM    822 HE21 GLN    52      26.397 -20.847   0.720  1.00  0.00         A
ATOM    823 HE22 GLN    52      27.981 -21.265   0.165  1.00  0.00         A
ATOM    824  C   GLN    52      22.495 -19.578  -0.865  1.00  0.00         A
ATOM    825  O   GLN    52      22.715 -19.432   0.340  1.00  0.00         A
ATOM    826  N   PHE    53      21.474 -20.271  -1.353  1.00  0.00         A
ATOM    827  HN  PHE    53      21.351 -20.294  -2.322  1.00  0.00         A
ATOM    828  CA  PHE    53      20.526 -21.000  -0.515  1.00  0.00         A
ATOM    829  HA  PHE    53      19.782 -21.426  -1.171  1.00  0.00         A
ATOM    830  CB  PHE    53      21.221 -22.140   0.234  1.00  0.00         A
ATOM    831  HB1 PHE    53      20.502 -22.628   0.873  1.00  0.00         A
ATOM    832  HB2 PHE    53      22.016 -21.733   0.841  1.00  0.00         A
ATOM    833  CG  PHE    53      21.817 -23.179  -0.673  1.00  0.00         A
ATOM    834  CD1 PHE    53      21.020 -23.868  -1.572  1.00  0.00         A
ATOM    835  HD1 PHE    53      19.963 -23.650  -1.620  1.00  0.00         A
ATOM    836  CD2 PHE    53      23.170 -23.467  -0.623  1.00  0.00         A
ATOM    837  HD2 PHE    53      23.800 -22.938   0.076  1.00  0.00         A
ATOM    838  CE1 PHE    53      21.563 -24.823  -2.408  1.00  0.00         A
ATOM    839  HE1 PHE    53      20.932 -25.354  -3.104  1.00  0.00         A
ATOM    840  CE2 PHE    53      23.718 -24.422  -1.457  1.00  0.00         A
ATOM    841  HE2 PHE    53      24.775 -24.637  -1.409  1.00  0.00         A
ATOM    842  CZ  PHE    53      22.912 -25.101  -2.350  1.00  0.00         A
ATOM    843  HZ  PHE    53      23.338 -25.848  -3.002  1.00  0.00         A
ATOM    844  C   PHE    53      19.820 -20.074   0.466  1.00  0.00         A
ATOM    845  O   PHE    53      19.585 -20.436   1.619  1.00  0.00         A
ATOM    846  N   VAL    54      19.470 -18.886   0.001  1.00  0.00         A
ATOM    847  HN  VAL    54      19.686 -18.650  -0.927  1.00  0.00         A
ATOM    848  CA  VAL    54      18.761 -17.928   0.832  1.00  0.00         A
ATOM    849  HA  VAL    54      18.630 -18.383   1.804  1.00  0.00         A
ATOM    850  CB  VAL    54      19.574 -16.620   1.023  1.00  0.00         A
ATOM    851  HB  VAL    54      20.471 -16.866   1.572  1.00  0.00         A
ATOM    852  CG1 VAL    54      20.000 -16.021  -0.311  1.00  0.00         A
ATOM    853 HG11 VAL    54      20.617 -16.730  -0.844  1.00  0.00         A
ATOM    854 HG12 VAL    54      20.562 -15.115  -0.136  1.00  0.00         A
ATOM    855 HG13 VAL    54      19.123 -15.793  -0.899  1.00  0.00         A
ATOM    856  CG2 VAL    54      18.788 -15.609   1.847  1.00  0.00         A
ATOM    857 HG21 VAL    54      17.863 -15.374   1.340  1.00  0.00         A
ATOM    858 HG22 VAL    54      19.372 -14.709   1.965  1.00  0.00         A
ATOM    859 HG23 VAL    54      18.570 -16.027   2.818  1.00  0.00         A
ATOM    860  C   VAL    54      17.375 -17.638   0.251  1.00  0.00         A
ATOM    861  O   VAL    54      17.212 -16.841  -0.676  1.00  0.00         A
ATOM    862  N   ALA    55      16.379 -18.328   0.782  1.00  0.00         A
ATOM    863  HN  ALA    55      16.569 -18.971   1.497  1.00  0.00         A
ATOM    864  CA  ALA    55      15.009 -18.154   0.336  1.00  0.00         A
ATOM    865  HA  ALA    55      15.030 -17.720  -0.653  1.00  0.00         A
ATOM    866  CB  ALA    55      14.302 -19.498   0.253  1.00  0.00         A
ATOM    867  HB1 ALA    55      13.297 -19.356  -0.116  1.00  0.00         A
ATOM    868  HB2 ALA    55      14.264 -19.946   1.236  1.00  0.00         A
ATOM    869  HB3 ALA    55      14.844 -20.148  -0.418  1.00  0.00         A
ATOM    870  C   ALA    55      14.263 -17.217   1.271  1.00  0.00         A
ATOM    871  O   ALA    55      14.086 -17.515   2.454  1.00  0.00         A
ATOM    872  N   GLN    56      13.850 -16.076   0.746  1.00  0.00         A
ATOM    873  HN  GLN    56      14.052 -15.881  -0.195  1.00  0.00         A
ATOM    874  CA  GLN    56      13.111 -15.100   1.528  1.00  0.00         A
ATOM    875  HA  GLN    56      13.581 -15.025   2.495  1.00  0.00         A
ATOM    876  CB  GLN    56      13.128 -13.722   0.854  1.00  0.00         A
ATOM    877  HB1 GLN    56      12.494 -13.054   1.417  1.00  0.00         A
ATOM    878  HB2 GLN    56      12.728 -13.823  -0.143  1.00  0.00         A
ATOM    879  CG  GLN    56      14.508 -13.084   0.742  1.00  0.00         A
ATOM    880  HG1 GLN    56      14.993 -13.141   1.706  1.00  0.00         A
ATOM    881  HG2 GLN    56      14.387 -12.048   0.465  1.00  0.00         A
ATOM    882  CD  GLN    56      15.397 -13.755  -0.288  1.00  0.00         A
ATOM    883  OE1 GLN    56      14.916 -14.306  -1.281  1.00  0.00         A
ATOM    884  NE2 GLN    56      16.698 -13.707  -0.063  1.00  0.00         A
ATOM    885 HE21 GLN    56      17.012 -13.244   0.743  1.00  0.00         A
ATOM    886 HE22 GLN    56      17.296 -14.143  -0.706  1.00  0.00         A
ATOM    887  C   GLN    56      11.673 -15.562   1.716  1.00  0.00         A
ATOM    888  O   GLN    56      10.863 -15.492   0.791  1.00  0.00         A
ATOM    889  N   ARG    57      11.361 -16.050   2.906  1.00  0.00         A
ATOM    890  HN  ARG    57      12.051 -16.093   3.603  1.00  0.00         A
ATOM    891  CA  ARG    57      10.014 -16.504   3.209  1.00  0.00         A
ATOM    892  HA  ARG    57       9.541 -16.774   2.278  1.00  0.00         A
ATOM    893  CB  ARG    57      10.043 -17.729   4.127  1.00  0.00         A
ATOM    894  HB1 ARG    57       9.031 -17.976   4.410  1.00  0.00         A
ATOM    895  HB2 ARG    57      10.605 -17.484   5.016  1.00  0.00         A
ATOM    896  CG  ARG    57      10.672 -18.955   3.486  1.00  0.00         A
ATOM    897  HG1 ARG    57      10.641 -19.774   4.189  1.00  0.00         A
ATOM    898  HG2 ARG    57      11.699 -18.733   3.234  1.00  0.00         A
ATOM    899  CD  ARG    57       9.932 -19.360   2.222  1.00  0.00         A
ATOM    900  HD1 ARG    57      10.001 -18.554   1.508  1.00  0.00         A
ATOM    901  HD2 ARG    57       8.895 -19.534   2.467  1.00  0.00         A
ATOM    902  NE  ARG    57      10.485 -20.571   1.620  1.00  0.00         A
ATOM    903  HE  ARG    57      10.947 -21.202   2.221  1.00  0.00         A
ATOM    904  CZ  ARG    57      10.386 -20.869   0.325  1.00  0.00         A
ATOM    905  NH1 ARG    57       9.784 -20.029  -0.509  1.00  0.00         A
ATOM    906 HH11 ARG    57       9.402 -19.167  -0.171  1.00  0.00         A
ATOM    907 HH12 ARG    57       9.709 -20.257  -1.484  1.00  0.00         A
ATOM    908  NH2 ARG    57      10.891 -22.005  -0.139  1.00  0.00         A
ATOM    909 HH21 ARG    57      11.347 -22.648   0.485  1.00  0.00         A
ATOM    910 HH22 ARG    57      10.822 -22.226  -1.115  1.00  0.00         A
ATOM    911  C   ARG    57       9.218 -15.378   3.847  1.00  0.00         A
ATOM    912  O   ARG    57       8.866 -15.429   5.025  1.00  0.00         A
ATOM    913  N   GLN    58       8.955 -14.355   3.057  1.00  0.00         A
ATOM    914  HN  GLN    58       9.251 -14.386   2.123  1.00  0.00         A
ATOM    915  CA  GLN    58       8.226 -13.192   3.524  1.00  0.00         A
ATOM    916  HA  GLN    58       7.630 -13.491   4.374  1.00  0.00         A
ATOM    917  CB  GLN    58       9.200 -12.093   3.955  1.00  0.00         A
ATOM    918  HB1 GLN    58       9.806 -12.464   4.768  1.00  0.00         A
ATOM    919  HB2 GLN    58       8.633 -11.243   4.300  1.00  0.00         A
ATOM    920  CG  GLN    58      10.127 -11.627   2.844  1.00  0.00         A
ATOM    921  HG1 GLN    58       9.529 -11.185   2.061  1.00  0.00         A
ATOM    922  HG2 GLN    58      10.655 -12.482   2.451  1.00  0.00         A
ATOM    923  CD  GLN    58      11.146 -10.604   3.311  1.00  0.00         A
ATOM    924  OE1 GLN    58      12.253 -10.528   2.778  1.00  0.00         A
ATOM    925  NE2 GLN    58      10.781  -9.809   4.304  1.00  0.00         A
ATOM    926 HE21 GLN    58       9.885  -9.919   4.681  1.00  0.00         A
ATOM    927 HE22 GLN    58      11.424  -9.140   4.623  1.00  0.00         A
ATOM    928  C   GLN    58       7.300 -12.686   2.427  1.00  0.00         A
ATOM    929  O   GLN    58       7.243 -13.274   1.344  1.00  0.00         A
ATOM    930  N   ALA    59       6.589 -11.604   2.704  1.00  0.00         A
ATOM    931  HN  ALA    59       6.701 -11.170   3.576  1.00  0.00         A
ATOM    932  CA  ALA    59       5.649 -11.037   1.746  1.00  0.00         A
ATOM    933  HA  ALA    59       4.920 -11.796   1.505  1.00  0.00         A
ATOM    934  CB  ALA    59       4.917  -9.856   2.365  1.00  0.00         A
ATOM    935  HB1 ALA    59       4.422 -10.174   3.271  1.00  0.00         A
ATOM    936  HB2 ALA    59       4.183  -9.480   1.667  1.00  0.00         A
ATOM    937  HB3 ALA    59       5.626  -9.076   2.597  1.00  0.00         A
ATOM    938  C   ALA    59       6.356 -10.606   0.465  1.00  0.00         A
ATOM    939  O   ALA    59       7.573 -10.427   0.439  1.00  0.00         A
ATOM    940  N   GLY    60       5.589 -10.467  -0.600  1.00  0.00         A
ATOM    941  HN  GLY    60       4.637 -10.690  -0.538  1.00  0.00         A
ATOM    942  CA  GLY    60       6.133  -9.993  -1.852  1.00  0.00         A
ATOM    943  HA1 GLY    60       5.931 -10.721  -2.623  1.00  0.00         A
ATOM    944  HA2 GLY    60       7.201  -9.871  -1.750  1.00  0.00         A
ATOM    945  C   GLY    60       5.518  -8.672  -2.250  1.00  0.00         A
ATOM    946  O   GLY    60       4.590  -8.205  -1.588  1.00  0.00         A
ATOM    947  N   VAL    61       6.026  -8.077  -3.325  1.00  0.00         A
ATOM    948  HN  VAL    61       6.770  -8.501  -3.797  1.00  0.00         A
ATOM    949  CA  VAL    61       5.511  -6.804  -3.816  1.00  0.00         A
ATOM    950  HA  VAL    61       5.694  -6.065  -3.048  1.00  0.00         A
ATOM    951  CB  VAL    61       6.258  -6.347  -5.101  1.00  0.00         A
ATOM    952  HB  VAL    61       7.225  -5.967  -4.808  1.00  0.00         A
ATOM    953  CG1 VAL    61       6.484  -7.506  -6.058  1.00  0.00         A
ATOM    954 HG11 VAL    61       7.003  -7.151  -6.936  1.00  0.00         A
ATOM    955 HG12 VAL    61       5.533  -7.928  -6.346  1.00  0.00         A
ATOM    956 HG13 VAL    61       7.082  -8.263  -5.571  1.00  0.00         A
ATOM    957  CG2 VAL    61       5.506  -5.226  -5.804  1.00  0.00         A
ATOM    958 HG21 VAL    61       5.386  -4.394  -5.128  1.00  0.00         A
ATOM    959 HG22 VAL    61       4.535  -5.582  -6.113  1.00  0.00         A
ATOM    960 HG23 VAL    61       6.064  -4.906  -6.672  1.00  0.00         A
ATOM    961  C   VAL    61       3.999  -6.882  -4.062  1.00  0.00         A
ATOM    962  O   VAL    61       3.523  -7.705  -4.848  1.00  0.00         A
ATOM    963  N   PRO    62       3.234  -6.052  -3.321  1.00  0.00         A
ATOM    964  CA  PRO    62       1.765  -5.992  -3.400  1.00  0.00         A
ATOM    965  HA  PRO    62       1.312  -6.890  -3.009  1.00  0.00         A
ATOM    966  CB  PRO    62       1.408  -4.808  -2.496  1.00  0.00         A
ATOM    967  HB1 PRO    62       0.483  -5.014  -1.978  1.00  0.00         A
ATOM    968  HB2 PRO    62       1.300  -3.916  -3.095  1.00  0.00         A
ATOM    969  CG  PRO    62       2.546  -4.692  -1.548  1.00  0.00         A
ATOM    970  HG1 PRO    62       2.389  -5.343  -0.702  1.00  0.00         A
ATOM    971  HG2 PRO    62       2.647  -3.667  -1.220  1.00  0.00         A
ATOM    972  CD  PRO    62       3.763  -5.117  -2.314  1.00  0.00         A
ATOM    973  HD1 PRO    62       4.461  -5.614  -1.657  1.00  0.00         A
ATOM    974  HD2 PRO    62       4.230  -4.267  -2.786  1.00  0.00         A
ATOM    975  C   PRO    62       1.241  -5.735  -4.812  1.00  0.00         A
ATOM    976  O   PRO    62       1.942  -5.174  -5.655  1.00  0.00         A
ATOM    977  N   PRO    63      -0.020  -6.122  -5.073  1.00  0.00         A
ATOM    978  CA  PRO    63      -0.640  -5.994  -6.391  1.00  0.00         A
ATOM    979  HA  PRO    63       0.049  -6.231  -7.179  1.00  0.00         A
ATOM    980  CB  PRO    63      -1.733  -7.048  -6.345  1.00  0.00         A
ATOM    981  HB1 PRO    63      -1.333  -7.995  -6.664  1.00  0.00         A
ATOM    982  HB2 PRO    63      -2.542  -6.754  -6.994  1.00  0.00         A
ATOM    983  CG  PRO    63      -2.157  -7.090  -4.918  1.00  0.00         A
ATOM    984  HG1 PRO    63      -2.483  -8.086  -4.672  1.00  0.00         A
ATOM    985  HG2 PRO    63      -2.955  -6.382  -4.750  1.00  0.00         A
ATOM    986  CD  PRO    63      -0.947  -6.722  -4.093  1.00  0.00         A
ATOM    987  HD1 PRO    63      -0.514  -7.605  -3.647  1.00  0.00         A
ATOM    988  HD2 PRO    63      -1.212  -6.003  -3.327  1.00  0.00         A
ATOM    989  C   PRO    63      -1.243  -4.614  -6.633  1.00  0.00         A
ATOM    990  O   PRO    63      -1.848  -4.360  -7.676  1.00  0.00         A
ATOM    991  N   GLY    64      -1.090  -3.733  -5.661  1.00  0.00         A
ATOM    992  HN  GLY    64      -0.601  -3.992  -4.854  1.00  0.00         A
ATOM    993  CA  GLY    64      -1.633  -2.399  -5.778  1.00  0.00         A
ATOM    994  HA1 GLY    64      -2.650  -2.466  -6.135  1.00  0.00         A
ATOM    995  HA2 GLY    64      -1.047  -1.843  -6.494  1.00  0.00         A
ATOM    996  C   GLY    64      -1.625  -1.663  -4.459  1.00  0.00         A
ATOM    997  O   GLY    64      -0.607  -1.639  -3.765  1.00  0.00         A
ATOM    998  N   MET    65      -2.768  -1.088  -4.104  1.00  0.00         A
ATOM    999  HN  MET    65      -3.560  -1.216  -4.669  1.00  0.00         A
ATOM   1000  CA  MET    65      -2.888  -0.279  -2.898  1.00  0.00         A
ATOM   1001  HA  MET    65      -2.148   0.505  -2.959  1.00  0.00         A
ATOM   1002  CB  MET    65      -4.277   0.366  -2.806  1.00  0.00         A
ATOM   1003  HB1 MET    65      -4.389   0.807  -1.825  1.00  0.00         A
ATOM   1004  HB2 MET    65      -5.025  -0.401  -2.932  1.00  0.00         A
ATOM   1005  CG  MET    65      -4.531   1.454  -3.845  1.00  0.00         A
ATOM   1006  HG1 MET    65      -3.725   2.170  -3.795  1.00  0.00         A
ATOM   1007  HG2 MET    65      -5.460   1.949  -3.604  1.00  0.00         A
ATOM   1008  SD  MET    65      -4.641   0.825  -5.535  1.00  0.00         A
ATOM   1009  CE  MET    65      -6.160  -0.121  -5.451  1.00  0.00         A
ATOM   1010  HE1 MET    65      -6.979   0.534  -5.196  1.00  0.00         A
ATOM   1011  HE2 MET    65      -6.065  -0.888  -4.697  1.00  0.00         A
ATOM   1012  HE3 MET    65      -6.351  -0.580  -6.409  1.00  0.00         A
ATOM   1013  C   MET    65      -2.613  -1.104  -1.646  1.00  0.00         A
ATOM   1014  O   MET    65      -3.388  -1.996  -1.282  1.00  0.00         A
ATOM   1015  N   CYS    66      -1.500  -0.800  -0.998  1.00  0.00         A
ATOM   1016  HN  CYS    66      -0.925  -0.081  -1.354  1.00  0.00         A
ATOM   1017  CA  CYS    66      -1.102  -1.468   0.224  1.00  0.00         A
ATOM   1018  HA  CYS    66      -1.992  -1.708   0.783  1.00  0.00         A
ATOM   1019  CB  CYS    66      -0.330  -2.756  -0.088  1.00  0.00         A
ATOM   1020  HB1 CYS    66       0.701  -2.498  -0.258  1.00  0.00         A
ATOM   1021  HB2 CYS    66      -0.736  -3.216  -0.980  1.00  0.00         A
ATOM   1022  SG  CYS    66      -0.358  -3.991   1.234  1.00  0.00         A
ATOM   1023  HG  CYS    66      -1.100  -5.011   0.825  1.00  0.00         A
ATOM   1024  C   CYS    66      -0.229  -0.522   1.046  1.00  0.00         A
ATOM   1025  O   CYS    66       0.581   0.227   0.494  1.00  0.00         A
ATOM   1026  N   PRO    67      -0.360  -0.562   2.374  1.00  0.00         A
ATOM   1027  CA  PRO    67       0.361   0.328   3.273  1.00  0.00         A
ATOM   1028  HA  PRO    67       0.381   1.338   2.895  1.00  0.00         A
ATOM   1029  CB  PRO    67      -0.459   0.274   4.559  1.00  0.00         A
ATOM   1030  HB1 PRO    67      -1.116   1.130   4.606  1.00  0.00         A
ATOM   1031  HB2 PRO    67       0.209   0.282   5.399  1.00  0.00         A
ATOM   1032  CG  PRO    67      -1.232  -1.002   4.516  1.00  0.00         A
ATOM   1033  HG1 PRO    67      -2.253  -0.816   4.818  1.00  0.00         A
ATOM   1034  HG2 PRO    67      -0.778  -1.723   5.178  1.00  0.00         A
ATOM   1035  CD  PRO    67      -1.198  -1.513   3.103  1.00  0.00         A
ATOM   1036  HD1 PRO    67      -2.194  -1.542   2.692  1.00  0.00         A
ATOM   1037  HD2 PRO    67      -0.748  -2.491   3.071  1.00  0.00         A
ATOM   1038  C   PRO    67       1.787  -0.143   3.530  1.00  0.00         A
ATOM   1039  O   PRO    67       2.455   0.320   4.451  1.00  0.00         A
ATOM   1040  N   LEU    68       2.244  -1.070   2.709  1.00  0.00         A
ATOM   1041  HN  LEU    68       1.657  -1.408   2.003  1.00  0.00         A
ATOM   1042  CA  LEU    68       3.590  -1.602   2.833  1.00  0.00         A
ATOM   1043  HA  LEU    68       3.956  -1.356   3.818  1.00  0.00         A
ATOM   1044  CB  LEU    68       3.578  -3.125   2.668  1.00  0.00         A
ATOM   1045  HB1 LEU    68       4.598  -3.477   2.701  1.00  0.00         A
ATOM   1046  HB2 LEU    68       3.167  -3.356   1.696  1.00  0.00         A
ATOM   1047  CG  LEU    68       2.774  -3.892   3.721  1.00  0.00         A
ATOM   1048  HG  LEU    68       1.752  -3.543   3.710  1.00  0.00         A
ATOM   1049  CD1 LEU    68       2.765  -5.379   3.403  1.00  0.00         A
ATOM   1050 HD11 LEU    68       2.318  -5.536   2.432  1.00  0.00         A
ATOM   1051 HD12 LEU    68       2.193  -5.905   4.152  1.00  0.00         A
ATOM   1052 HD13 LEU    68       3.779  -5.753   3.396  1.00  0.00         A
ATOM   1053  CD2 LEU    68       3.341  -3.650   5.114  1.00  0.00         A
ATOM   1054 HD21 LEU    68       2.765  -4.207   5.838  1.00  0.00         A
ATOM   1055 HD22 LEU    68       3.289  -2.598   5.347  1.00  0.00         A
ATOM   1056 HD23 LEU    68       4.370  -3.975   5.146  1.00  0.00         A
ATOM   1057  C   LEU    68       4.507  -0.971   1.795  1.00  0.00         A
ATOM   1058  O   LEU    68       5.708  -1.217   1.779  1.00  0.00         A
ATOM   1059  N   LEU    69       3.938  -0.145   0.928  1.00  0.00         A
ATOM   1060  HN  LEU    69       2.980   0.048   1.005  1.00  0.00         A
ATOM   1061  CA  LEU    69       4.711   0.469  -0.143  1.00  0.00         A
ATOM   1062  HA  LEU    69       5.529  -0.190  -0.372  1.00  0.00         A
ATOM   1063  CB  LEU    69       3.849   0.640  -1.394  1.00  0.00         A
ATOM   1064  HB1 LEU    69       4.433   1.159  -2.138  1.00  0.00         A
ATOM   1065  HB2 LEU    69       2.997   1.254  -1.136  1.00  0.00         A
ATOM   1066  CG  LEU    69       3.334  -0.662  -2.010  1.00  0.00         A
ATOM   1067  HG  LEU    69       2.706  -1.170  -1.293  1.00  0.00         A
ATOM   1068  CD1 LEU    69       2.504  -0.382  -3.248  1.00  0.00         A
ATOM   1069 HD11 LEU    69       2.123  -1.312  -3.642  1.00  0.00         A
ATOM   1070 HD12 LEU    69       3.120   0.100  -3.993  1.00  0.00         A
ATOM   1071 HD13 LEU    69       1.679   0.265  -2.989  1.00  0.00         A
ATOM   1072  CD2 LEU    69       4.491  -1.575  -2.354  1.00  0.00         A
ATOM   1073 HD21 LEU    69       4.126  -2.412  -2.927  1.00  0.00         A
ATOM   1074 HD22 LEU    69       4.950  -1.934  -1.445  1.00  0.00         A
ATOM   1075 HD23 LEU    69       5.220  -1.030  -2.937  1.00  0.00         A
ATOM   1076  C   LEU    69       5.280   1.814   0.278  1.00  0.00         A
ATOM   1077  O   LEU    69       6.315   2.251  -0.226  1.00  0.00         A
ATOM   1078  N   ALA    70       4.623   2.449   1.227  1.00  0.00         A
ATOM   1079  HN  ALA    70       3.901   1.985   1.695  1.00  0.00         A
ATOM   1080  CA  ALA    70       4.963   3.812   1.605  1.00  0.00         A
ATOM   1081  HA  ALA    70       5.470   4.268   0.765  1.00  0.00         A
ATOM   1082  CB  ALA    70       3.696   4.608   1.879  1.00  0.00         A
ATOM   1083  HB1 ALA    70       3.955   5.633   2.099  1.00  0.00         A
ATOM   1084  HB2 ALA    70       3.176   4.178   2.723  1.00  0.00         A
ATOM   1085  HB3 ALA    70       3.057   4.576   1.009  1.00  0.00         A
ATOM   1086  C   ALA    70       5.897   3.849   2.809  1.00  0.00         A
ATOM   1087  O   ALA    70       5.748   4.686   3.699  1.00  0.00         A
ATOM   1088  N   ALA    71       6.857   2.942   2.833  1.00  0.00         A
ATOM   1089  HN  ALA    71       6.885   2.254   2.135  1.00  0.00         A
ATOM   1090  CA  ALA    71       7.870   2.940   3.875  1.00  0.00         A
ATOM   1091  HA  ALA    71       7.774   3.856   4.431  1.00  0.00         A
ATOM   1092  CB  ALA    71       7.668   1.778   4.832  1.00  0.00         A
ATOM   1093  HB1 ALA    71       6.667   1.812   5.236  1.00  0.00         A
ATOM   1094  HB2 ALA    71       8.383   1.847   5.638  1.00  0.00         A
ATOM   1095  HB3 ALA    71       7.812   0.848   4.303  1.00  0.00         A
ATOM   1096  C   ALA    71       9.256   2.888   3.262  1.00  0.00         A
ATOM   1097  O   ALA    71      10.045   3.818   3.410  1.00  0.00         A
ATOM   1098  N   GLU    72       9.531   1.804   2.556  1.00  0.00         A
ATOM   1099  HN  GLU    72       8.849   1.092   2.494  1.00  0.00         A
ATOM   1100  CA  GLU    72      10.819   1.604   1.905  1.00  0.00         A
ATOM   1101  HA  GLU    72      11.577   1.616   2.673  1.00  0.00         A
ATOM   1102  CB  GLU    72      10.864   0.248   1.192  1.00  0.00         A
ATOM   1103  HB1 GLU    72      11.809   0.155   0.680  1.00  0.00         A
ATOM   1104  HB2 GLU    72      10.066   0.211   0.466  1.00  0.00         A
ATOM   1105  CG  GLU    72      10.711  -0.939   2.130  1.00  0.00         A
ATOM   1106  HG1 GLU    72      11.111  -0.664   3.095  1.00  0.00         A
ATOM   1107  HG2 GLU    72      11.275  -1.769   1.732  1.00  0.00         A
ATOM   1108  CD  GLU    72       9.274  -1.381   2.316  1.00  0.00         A
ATOM   1109  OE1 GLU    72       8.987  -2.572   2.082  1.00  0.00         A
ATOM   1110  OE2 GLU    72       8.423  -0.541   2.670  1.00  0.00         A
ATOM   1111  C   GLU    72      11.118   2.722   0.914  1.00  0.00         A
ATOM   1112  O   GLU    72      12.266   3.141   0.774  1.00  0.00         A
ATOM   1113  N   SER    73      10.081   3.219   0.247  1.00  0.00         A
ATOM   1114  HN  SER    73       9.185   2.849   0.400  1.00  0.00         A
ATOM   1115  CA  SER    73      10.248   4.304  -0.708  1.00  0.00         A
ATOM   1116  HA  SER    73      11.009   4.007  -1.417  1.00  0.00         A
ATOM   1117  CB  SER    73       8.935   4.561  -1.457  1.00  0.00         A
ATOM   1118  HB1 SER    73       8.194   4.930  -0.762  1.00  0.00         A
ATOM   1119  HB2 SER    73       8.587   3.638  -1.895  1.00  0.00         A
ATOM   1120  OG  SER    73       9.108   5.516  -2.489  1.00  0.00         A
ATOM   1121  HG  SER    73       9.982   5.405  -2.883  1.00  0.00         A
ATOM   1122  C   SER    73      10.715   5.568   0.012  1.00  0.00         A
ATOM   1123  O   SER    73      11.429   6.390  -0.554  1.00  0.00         A
ATOM   1124  N   LYS    74      10.332   5.697   1.276  1.00  0.00         A
ATOM   1125  HN  LYS    74       9.778   5.000   1.681  1.00  0.00         A
ATOM   1126  CA  LYS    74      10.729   6.837   2.082  1.00  0.00         A
ATOM   1127  HA  LYS    74      10.759   7.705   1.441  1.00  0.00         A
ATOM   1128  CB  LYS    74       9.714   7.076   3.203  1.00  0.00         A
ATOM   1129  HB1 LYS    74      10.029   7.927   3.782  1.00  0.00         A
ATOM   1130  HB2 LYS    74       9.691   6.206   3.842  1.00  0.00         A
ATOM   1131  CG  LYS    74       8.301   7.335   2.701  1.00  0.00         A
ATOM   1132  HG1 LYS    74       7.963   6.472   2.146  1.00  0.00         A
ATOM   1133  HG2 LYS    74       8.313   8.199   2.054  1.00  0.00         A
ATOM   1134  CD  LYS    74       7.337   7.593   3.848  1.00  0.00         A
ATOM   1135  HD1 LYS    74       7.633   8.499   4.357  1.00  0.00         A
ATOM   1136  HD2 LYS    74       7.378   6.762   4.536  1.00  0.00         A
ATOM   1137  CE  LYS    74       5.909   7.749   3.350  1.00  0.00         A
ATOM   1138  HE1 LYS    74       5.622   6.845   2.834  1.00  0.00         A
ATOM   1139  HE2 LYS    74       5.869   8.582   2.664  1.00  0.00         A
ATOM   1140  NZ  LYS    74       4.957   7.994   4.464  1.00  0.00         A
ATOM   1141  HZ1 LYS    74       5.106   7.301   5.227  1.00  0.00         A
ATOM   1142  HZ2 LYS    74       3.978   7.908   4.125  1.00  0.00         A
ATOM   1143  HZ3 LYS    74       5.092   8.950   4.846  1.00  0.00         A
ATOM   1144  C   LYS    74      12.118   6.606   2.669  1.00  0.00         A
ATOM   1145  O   LYS    74      12.939   7.519   2.721  1.00  0.00         A
ATOM   1146  N   LYS    75      12.376   5.370   3.091  1.00  0.00         A
ATOM   1147  HN  LYS    75      11.673   4.686   3.023  1.00  0.00         A
ATOM   1148  CA  LYS    75      13.677   5.000   3.648  1.00  0.00         A
ATOM   1149  HA  LYS    75      13.876   5.654   4.481  1.00  0.00         A
ATOM   1150  CB  LYS    75      13.671   3.551   4.148  1.00  0.00         A
ATOM   1151  HB1 LYS    75      14.652   3.128   3.984  1.00  0.00         A
ATOM   1152  HB2 LYS    75      12.955   2.995   3.566  1.00  0.00         A
ATOM   1153  CG  LYS    75      13.318   3.371   5.623  1.00  0.00         A
ATOM   1154  HG1 LYS    75      13.890   4.084   6.201  1.00  0.00         A
ATOM   1155  HG2 LYS    75      13.591   2.371   5.924  1.00  0.00         A
ATOM   1156  CD  LYS    75      11.835   3.578   5.916  1.00  0.00         A
ATOM   1157  HD1 LYS    75      11.567   2.986   6.780  1.00  0.00         A
ATOM   1158  HD2 LYS    75      11.263   3.246   5.063  1.00  0.00         A
ATOM   1159  CE  LYS    75      11.494   5.035   6.193  1.00  0.00         A
ATOM   1160  HE1 LYS    75      10.433   5.113   6.382  1.00  0.00         A
ATOM   1161  HE2 LYS    75      11.748   5.622   5.324  1.00  0.00         A
ATOM   1162  NZ  LYS    75      12.235   5.566   7.367  1.00  0.00         A
ATOM   1163  HZ1 LYS    75      12.189   4.894   8.158  1.00  0.00         A
ATOM   1164  HZ2 LYS    75      11.820   6.469   7.671  1.00  0.00         A
ATOM   1165  HZ3 LYS    75      13.238   5.730   7.116  1.00  0.00         A
ATOM   1166  C   LYS    75      14.783   5.172   2.614  1.00  0.00         A
ATOM   1167  O   LYS    75      15.872   5.655   2.926  1.00  0.00         A
ATOM   1168  N   GLU    76      14.497   4.779   1.381  1.00  0.00         A
ATOM   1169  HN  GLU    76      13.615   4.385   1.192  1.00  0.00         A
ATOM   1170  CA  GLU    76      15.468   4.897   0.303  1.00  0.00         A
ATOM   1171  HA  GLU    76      16.389   4.458   0.655  1.00  0.00         A
ATOM   1172  CB  GLU    76      15.005   4.124  -0.929  1.00  0.00         A
ATOM   1173  HB1 GLU    76      15.372   4.617  -1.815  1.00  0.00         A
ATOM   1174  HB2 GLU    76      13.924   4.116  -0.951  1.00  0.00         A
ATOM   1175  CG  GLU    76      15.495   2.688  -0.939  1.00  0.00         A
ATOM   1176  HG1 GLU    76      15.166   2.211  -1.850  1.00  0.00         A
ATOM   1177  HG2 GLU    76      15.077   2.170  -0.088  1.00  0.00         A
ATOM   1178  CD  GLU    76      17.007   2.607  -0.865  1.00  0.00         A
ATOM   1179  OE1 GLU    76      17.666   2.778  -1.913  1.00  0.00         A
ATOM   1180  OE2 GLU    76      17.548   2.392   0.239  1.00  0.00         A
ATOM   1181  C   GLU    76      15.742   6.352  -0.048  1.00  0.00         A
ATOM   1182  O   GLU    76      16.831   6.687  -0.515  1.00  0.00         A
ATOM   1183  N   ARG    77      14.765   7.217   0.185  1.00  0.00         A
ATOM   1184  HN  ARG    77      13.898   6.891   0.507  1.00  0.00         A
ATOM   1185  CA  ARG    77      14.960   8.640  -0.033  1.00  0.00         A
ATOM   1186  HA  ARG    77      15.463   8.753  -0.972  1.00  0.00         A
ATOM   1187  CB  ARG    77      13.628   9.369  -0.111  1.00  0.00         A
ATOM   1188  HB1 ARG    77      13.810  10.432  -0.165  1.00  0.00         A
ATOM   1189  HB2 ARG    77      13.055   9.151   0.772  1.00  0.00         A
ATOM   1190  CG  ARG    77      12.819   8.961  -1.325  1.00  0.00         A
ATOM   1191  HG1 ARG    77      12.628   7.900  -1.278  1.00  0.00         A
ATOM   1192  HG2 ARG    77      13.385   9.187  -2.215  1.00  0.00         A
ATOM   1193  CD  ARG    77      11.500   9.693  -1.388  1.00  0.00         A
ATOM   1194  HD1 ARG    77      11.705  10.745  -1.458  1.00  0.00         A
ATOM   1195  HD2 ARG    77      10.943   9.491  -0.484  1.00  0.00         A
ATOM   1196  NE  ARG    77      10.708   9.274  -2.544  1.00  0.00         A
ATOM   1197  HE  ARG    77      11.106   8.593  -3.135  1.00  0.00         A
ATOM   1198  CZ  ARG    77       9.494   9.739  -2.833  1.00  0.00         A
ATOM   1199  NH1 ARG    77       8.935  10.674  -2.079  1.00  0.00         A
ATOM   1200 HH11 ARG    77       9.422  11.042  -1.284  1.00  0.00         A
ATOM   1201 HH12 ARG    77       8.018  11.018  -2.301  1.00  0.00         A
ATOM   1202  NH2 ARG    77       8.839   9.272  -3.885  1.00  0.00         A
ATOM   1203 HH21 ARG    77       9.254   8.568  -4.469  1.00  0.00         A
ATOM   1204 HH22 ARG    77       7.926   9.629  -4.104  1.00  0.00         A
ATOM   1205  C   ARG    77      15.844   9.218   1.057  1.00  0.00         A
ATOM   1206  O   ARG    77      16.622  10.137   0.819  1.00  0.00         A
ATOM   1207  N   GLU    78      15.744   8.649   2.246  1.00  0.00         A
ATOM   1208  HN  GLU    78      15.052   7.971   2.391  1.00  0.00         A
ATOM   1209  CA  GLU    78      16.637   9.011   3.337  1.00  0.00         A
ATOM   1210  HA  GLU    78      16.570  10.069   3.489  1.00  0.00         A
ATOM   1211  CB  GLU    78      16.258   8.297   4.625  1.00  0.00         A
ATOM   1212  HB1 GLU    78      16.930   8.617   5.407  1.00  0.00         A
ATOM   1213  HB2 GLU    78      16.380   7.245   4.471  1.00  0.00         A
ATOM   1214  CG  GLU    78      14.837   8.543   5.091  1.00  0.00         A
ATOM   1215  HG1 GLU    78      14.154   8.172   4.342  1.00  0.00         A
ATOM   1216  HG2 GLU    78      14.691   9.605   5.219  1.00  0.00         A
ATOM   1217  CD  GLU    78      14.542   7.850   6.404  1.00  0.00         A
ATOM   1218  OE1 GLU    78      14.394   6.613   6.410  1.00  0.00         A
ATOM   1219  OE2 GLU    78      14.450   8.539   7.443  1.00  0.00         A
ATOM   1220  C   GLU    78      18.070   8.648   2.970  1.00  0.00         A
ATOM   1221  O   GLU    78      18.998   9.406   3.225  1.00  0.00         A
ATOM   1222  N   LYS    79      18.231   7.482   2.356  1.00  0.00         A
ATOM   1223  HN  LYS    79      17.442   6.917   2.197  1.00  0.00         A
ATOM   1224  CA  LYS    79      19.539   7.006   1.919  1.00  0.00         A
ATOM   1225  HA  LYS    79      20.225   7.107   2.746  1.00  0.00         A
ATOM   1226  CB  LYS    79      19.439   5.526   1.524  1.00  0.00         A
ATOM   1227  HB1 LYS    79      18.726   5.432   0.720  1.00  0.00         A
ATOM   1228  HB2 LYS    79      19.079   4.966   2.374  1.00  0.00         A
ATOM   1229  CG  LYS    79      20.751   4.899   1.069  1.00  0.00         A
ATOM   1230  HG1 LYS    79      21.193   5.530   0.312  1.00  0.00         A
ATOM   1231  HG2 LYS    79      20.546   3.927   0.652  1.00  0.00         A
ATOM   1232  CD  LYS    79      21.739   4.741   2.215  1.00  0.00         A
ATOM   1233  HD1 LYS    79      21.280   4.151   2.995  1.00  0.00         A
ATOM   1234  HD2 LYS    79      21.990   5.718   2.600  1.00  0.00         A
ATOM   1235  CE  LYS    79      23.016   4.048   1.758  1.00  0.00         A
ATOM   1236  HE1 LYS    79      23.712   4.026   2.585  1.00  0.00         A
ATOM   1237  HE2 LYS    79      23.444   4.614   0.945  1.00  0.00         A
ATOM   1238  NZ  LYS    79      22.768   2.654   1.297  1.00  0.00         A
ATOM   1239  HZ1 LYS    79      22.021   2.640   0.573  1.00  0.00         A
ATOM   1240  HZ2 LYS    79      22.473   2.056   2.096  1.00  0.00         A
ATOM   1241  HZ3 LYS    79      23.637   2.254   0.887  1.00  0.00         A
ATOM   1242  C   LYS    79      20.051   7.839   0.741  1.00  0.00         A
ATOM   1243  O   LYS    79      21.255   7.955   0.520  1.00  0.00         A
ATOM   1244  N   GLN    80      19.129   8.430  -0.002  1.00  0.00         A
ATOM   1245  HN  GLN    80      18.184   8.326   0.238  1.00  0.00         A
ATOM   1246  CA  GLN    80      19.476   9.218  -1.175  1.00  0.00         A
ATOM   1247  HA  GLN    80      20.330   8.754  -1.646  1.00  0.00         A
ATOM   1248  CB  GLN    80      18.304   9.215  -2.157  1.00  0.00         A
ATOM   1249  HB1 GLN    80      17.461   9.705  -1.692  1.00  0.00         A
ATOM   1250  HB2 GLN    80      18.037   8.192  -2.375  1.00  0.00         A
ATOM   1251  CG  GLN    80      18.596   9.918  -3.469  1.00  0.00         A
ATOM   1252  HG1 GLN    80      19.455   9.452  -3.927  1.00  0.00         A
ATOM   1253  HG2 GLN    80      18.814  10.956  -3.266  1.00  0.00         A
ATOM   1254  CD  GLN    80      17.431   9.848  -4.438  1.00  0.00         A
ATOM   1255  OE1 GLN    80      16.270   9.795  -4.033  1.00  0.00         A
ATOM   1256  NE2 GLN    80      17.733   9.848  -5.724  1.00  0.00         A
ATOM   1257 HE21 GLN    80      18.679   9.894  -5.980  1.00  0.00         A
ATOM   1258 HE22 GLN    80      16.997   9.798  -6.372  1.00  0.00         A
ATOM   1259  C   GLN    80      19.843  10.652  -0.787  1.00  0.00         A
ATOM   1260  O   GLN    80      20.748  11.252  -1.366  1.00  0.00         A
ATOM   1261  N   GLU    81      19.143  11.188   0.200  1.00  0.00         A
ATOM   1262  HN  GLU    81      18.485  10.637   0.668  1.00  0.00         A
ATOM   1263  CA  GLU    81      19.348  12.564   0.632  1.00  0.00         A
ATOM   1264  HA  GLU    81      19.689  13.134  -0.218  1.00  0.00         A
ATOM   1265  CB  GLU    81      18.036  13.159   1.142  1.00  0.00         A
ATOM   1266  HB1 GLU    81      18.217  14.172   1.470  1.00  0.00         A
ATOM   1267  HB2 GLU    81      17.690  12.574   1.981  1.00  0.00         A
ATOM   1268  CG  GLU    81      16.937  13.188   0.094  1.00  0.00         A
ATOM   1269  HG1 GLU    81      16.805  12.190  -0.300  1.00  0.00         A
ATOM   1270  HG2 GLU    81      17.233  13.852  -0.703  1.00  0.00         A
ATOM   1271  CD  GLU    81      15.616  13.665   0.654  1.00  0.00         A
ATOM   1272  OE1 GLU    81      15.374  14.891   0.657  1.00  0.00         A
ATOM   1273  OE2 GLU    81      14.819  12.821   1.103  1.00  0.00         A
ATOM   1274  C   GLU    81      20.408  12.619   1.721  1.00  0.00         A
ATOM   1275  O   GLU    81      21.292  13.472   1.709  1.00  0.00         A
ATOM   1276  N   ARG    82      20.304  11.695   2.663  1.00  0.00         A
ATOM   1277  HN  ARG    82      19.568  11.051   2.625  1.00  0.00         A
ATOM   1278  CA  ARG    82      21.259  11.575   3.738  1.00  0.00         A
ATOM   1279  HA  ARG    82      21.910  12.433   3.708  1.00  0.00         A
ATOM   1280  CB  ARG    82      20.555  11.511   5.099  1.00  0.00         A
ATOM   1281  HB1 ARG    82      21.233  11.066   5.809  1.00  0.00         A
ATOM   1282  HB2 ARG    82      19.686  10.876   5.007  1.00  0.00         A
ATOM   1283  CG  ARG    82      20.098  12.856   5.652  1.00  0.00         A
ATOM   1284  HG1 ARG    82      20.951  13.516   5.707  1.00  0.00         A
ATOM   1285  HG2 ARG    82      19.697  12.706   6.643  1.00  0.00         A
ATOM   1286  CD  ARG    82      19.028  13.506   4.790  1.00  0.00         A
ATOM   1287  HD1 ARG    82      18.216  12.808   4.658  1.00  0.00         A
ATOM   1288  HD2 ARG    82      19.456  13.745   3.827  1.00  0.00         A
ATOM   1289  NE  ARG    82      18.511  14.731   5.395  1.00  0.00         A
ATOM   1290  HE  ARG    82      18.974  15.065   6.196  1.00  0.00         A
ATOM   1291  CZ  ARG    82      17.462  15.409   4.937  1.00  0.00         A
ATOM   1292  NH1 ARG    82      16.807  14.990   3.859  1.00  0.00         A
ATOM   1293 HH11 ARG    82      17.098  14.162   3.383  1.00  0.00         A
ATOM   1294 HH12 ARG    82      16.013  15.504   3.520  1.00  0.00         A
ATOM   1295  NH2 ARG    82      17.064  16.506   5.565  1.00  0.00         A
ATOM   1296 HH21 ARG    82      17.551  16.822   6.384  1.00  0.00         A
ATOM   1297 HH22 ARG    82      16.277  17.027   5.224  1.00  0.00         A
ATOM   1298  C   ARG    82      22.078  10.314   3.527  1.00  0.00         A
ATOM   1299  O   ARG    82      22.078   9.415   4.363  1.00  0.00         A
ATOM   1300  N   THR    83      22.771  10.255   2.399  1.00  0.00         A
ATOM   1301  HN  THR    83      22.748  11.020   1.787  1.00  0.00         A
ATOM   1302  CA  THR    83      23.564   9.085   2.036  1.00  0.00         A
ATOM   1303  HA  THR    83      22.903   8.235   1.974  1.00  0.00         A
ATOM   1304  CB  THR    83      24.226   9.290   0.661  1.00  0.00         A
ATOM   1305  HB  THR    83      25.042   9.991   0.768  1.00  0.00         A
ATOM   1306  OG1 THR    83      23.261   9.825  -0.255  1.00  0.00         A
ATOM   1307  HG1 THR    83      22.469   9.268  -0.240  1.00  0.00         A
ATOM   1308  CG2 THR    83      24.771   7.980   0.110  1.00  0.00         A
ATOM   1309 HG21 THR    83      23.963   7.272  -0.000  1.00  0.00         A
ATOM   1310 HG22 THR    83      25.508   7.583   0.792  1.00  0.00         A
ATOM   1311 HG23 THR    83      25.230   8.156  -0.852  1.00  0.00         A
ATOM   1312  C   THR    83      24.636   8.809   3.086  1.00  0.00         A
ATOM   1313  O   THR    83      25.146   7.691   3.204  1.00  0.00         A
ATOM   1314  N   ARG    84      24.942   9.830   3.867  1.00  0.00         A
ATOM   1315  HN  ARG    84      24.459  10.680   3.745  1.00  0.00         A
ATOM   1316  CA  ARG    84      25.955   9.724   4.900  1.00  0.00         A
ATOM   1317  HA  ARG    84      26.545   8.844   4.694  1.00  0.00         A
ATOM   1318  CB  ARG    84      26.868  10.951   4.871  1.00  0.00         A
ATOM   1319  HB1 ARG    84      26.268  11.833   5.030  1.00  0.00         A
ATOM   1320  HB2 ARG    84      27.335  11.014   3.900  1.00  0.00         A
ATOM   1321  CG  ARG    84      27.960  10.923   5.923  1.00  0.00         A
ATOM   1322  HG1 ARG    84      28.582  10.057   5.758  1.00  0.00         A
ATOM   1323  HG2 ARG    84      27.504  10.859   6.899  1.00  0.00         A
ATOM   1324  CD  ARG    84      28.824  12.169   5.868  1.00  0.00         A
ATOM   1325  HD1 ARG    84      28.198  13.034   6.030  1.00  0.00         A
ATOM   1326  HD2 ARG    84      29.283  12.234   4.894  1.00  0.00         A
ATOM   1327  NE  ARG    84      29.868  12.142   6.886  1.00  0.00         A
ATOM   1328  HE  ARG    84      29.790  11.456   7.590  1.00  0.00         A
ATOM   1329  CZ  ARG    84      30.904  12.976   6.918  1.00  0.00         A
ATOM   1330  NH1 ARG    84      31.051  13.901   5.977  1.00  0.00         A
ATOM   1331 HH11 ARG    84      30.384  13.975   5.234  1.00  0.00         A
ATOM   1332 HH12 ARG    84      31.835  14.528   6.007  1.00  0.00         A
ATOM   1333  NH2 ARG    84      31.798  12.876   7.889  1.00  0.00         A
ATOM   1334 HH21 ARG    84      31.698  12.173   8.597  1.00  0.00         A
ATOM   1335 HH22 ARG    84      32.583  13.500   7.919  1.00  0.00         A
ATOM   1336  C   ARG    84      25.318   9.577   6.279  1.00  0.00         A
ATOM   1337  O   ARG    84      25.903   8.970   7.176  1.00  0.00         A
ATOM   1338  N   ALA    85      24.109  10.108   6.442  1.00  0.00         A
ATOM   1339  HN  ALA    85      23.622  10.466   5.660  1.00  0.00         A
ATOM   1340  CA  ALA    85      23.480  10.146   7.759  1.00  0.00         A
ATOM   1341  HA  ALA    85      24.243   9.929   8.492  1.00  0.00         A
ATOM   1342  CB  ALA    85      22.939  11.539   8.047  1.00  0.00         A
ATOM   1343  HB1 ALA    85      22.569  11.578   9.061  1.00  0.00         A
ATOM   1344  HB2 ALA    85      22.136  11.764   7.364  1.00  0.00         A
ATOM   1345  HB3 ALA    85      23.729  12.265   7.925  1.00  0.00         A
ATOM   1346  C   ALA    85      22.374   9.104   7.887  1.00  0.00         A
ATOM   1347  O   ALA    85      21.629   9.088   8.869  1.00  0.00         A
ATOM   1348  N   LYS    86      22.275   8.229   6.899  1.00  0.00         A
ATOM   1349  HN  LYS    86      22.891   8.293   6.139  1.00  0.00         A
ATOM   1350  CA  LYS    86      21.264   7.182   6.911  1.00  0.00         A
ATOM   1351  HA  LYS    86      20.333   7.626   7.225  1.00  0.00         A
ATOM   1352  CB  LYS    86      21.091   6.586   5.509  1.00  0.00         A
ATOM   1353  HB1 LYS    86      22.015   6.110   5.216  1.00  0.00         A
ATOM   1354  HB2 LYS    86      20.872   7.384   4.816  1.00  0.00         A
ATOM   1355  CG  LYS    86      19.976   5.557   5.420  1.00  0.00         A
ATOM   1356  HG1 LYS    86      20.227   4.711   6.043  1.00  0.00         A
ATOM   1357  HG2 LYS    86      19.872   5.236   4.395  1.00  0.00         A
ATOM   1358  CD  LYS    86      18.661   6.147   5.890  1.00  0.00         A
ATOM   1359  HD1 LYS    86      18.439   7.020   5.295  1.00  0.00         A
ATOM   1360  HD2 LYS    86      18.772   6.434   6.924  1.00  0.00         A
ATOM   1361  CE  LYS    86      17.509   5.158   5.772  1.00  0.00         A
ATOM   1362  HE1 LYS    86      17.480   4.779   4.760  1.00  0.00         A
ATOM   1363  HE2 LYS    86      16.585   5.674   5.986  1.00  0.00         A
ATOM   1364  NZ  LYS    86      17.649   4.017   6.711  1.00  0.00         A
ATOM   1365  HZ1 LYS    86      17.747   4.367   7.686  1.00  0.00         A
ATOM   1366  HZ2 LYS    86      18.489   3.453   6.475  1.00  0.00         A
ATOM   1367  HZ3 LYS    86      16.809   3.407   6.661  1.00  0.00         A
ATOM   1368  C   LYS    86      21.650   6.091   7.901  1.00  0.00         A
ATOM   1369  O   LYS    86      20.949   5.840   8.882  1.00  0.00         A
ATOM   1370  N   LYS    87      22.786   5.465   7.646  1.00  0.00         A
ATOM   1371  HN  LYS    87      23.302   5.733   6.858  1.00  0.00         A
ATOM   1372  CA  LYS    87      23.285   4.389   8.493  1.00  0.00         A
ATOM   1373  HA  LYS    87      22.440   3.790   8.784  1.00  0.00         A
ATOM   1374  CB  LYS    87      24.265   3.505   7.721  1.00  0.00         A
ATOM   1375  HB1 LYS    87      24.729   2.815   8.410  1.00  0.00         A
ATOM   1376  HB2 LYS    87      25.026   4.131   7.286  1.00  0.00         A
ATOM   1377  CG  LYS    87      23.614   2.701   6.606  1.00  0.00         A
ATOM   1378  HG1 LYS    87      24.367   2.095   6.125  1.00  0.00         A
ATOM   1379  HG2 LYS    87      23.183   3.382   5.888  1.00  0.00         A
ATOM   1380  CD  LYS    87      22.518   1.794   7.145  1.00  0.00         A
ATOM   1381  HD1 LYS    87      21.757   2.400   7.609  1.00  0.00         A
ATOM   1382  HD2 LYS    87      22.947   1.128   7.876  1.00  0.00         A
ATOM   1383  CE  LYS    87      21.883   0.962   6.050  1.00  0.00         A
ATOM   1384  HE1 LYS    87      22.620   0.267   5.678  1.00  0.00         A
ATOM   1385  HE2 LYS    87      21.568   1.615   5.251  1.00  0.00         A
ATOM   1386  NZ  LYS    87      20.708   0.200   6.549  1.00  0.00         A
ATOM   1387  HZ1 LYS    87      19.954   0.852   6.843  1.00  0.00         A
ATOM   1388  HZ2 LYS    87      20.980  -0.383   7.364  1.00  0.00         A
ATOM   1389  HZ3 LYS    87      20.338  -0.426   5.796  1.00  0.00         A
ATOM   1390  C   LYS    87      23.941   4.933   9.758  1.00  0.00         A
ATOM   1391  O   LYS    87      24.536   4.183  10.531  1.00  0.00         A
ATOM   1392  N   GLN    88      23.830   6.237   9.965  1.00  0.00         A
ATOM   1393  HN  GLN    88      23.431   6.797   9.268  1.00  0.00         A
ATOM   1394  CA  GLN    88      24.288   6.857  11.199  1.00  0.00         A
ATOM   1395  HA  GLN    88      25.093   6.260  11.584  1.00  0.00         A
ATOM   1396  CB  GLN    88      24.797   8.271  10.932  1.00  0.00         A
ATOM   1397  HB1 GLN    88      24.879   8.799  11.872  1.00  0.00         A
ATOM   1398  HB2 GLN    88      24.088   8.784  10.300  1.00  0.00         A
ATOM   1399  CG  GLN    88      26.151   8.292  10.252  1.00  0.00         A
ATOM   1400  HG1 GLN    88      26.340   9.287   9.877  1.00  0.00         A
ATOM   1401  HG2 GLN    88      26.131   7.594   9.430  1.00  0.00         A
ATOM   1402  CD  GLN    88      27.279   7.898  11.184  1.00  0.00         A
ATOM   1403  OE1 GLN    88      27.618   6.721  11.312  1.00  0.00         A
ATOM   1404  NE2 GLN    88      27.875   8.882  11.833  1.00  0.00         A
ATOM   1405 HE21 GLN    88      27.558   9.799  11.675  1.00  0.00         A
ATOM   1406 HE22 GLN    88      28.611   8.660  12.441  1.00  0.00         A
ATOM   1407  C   GLN    88      23.160   6.881  12.216  1.00  0.00         A
ATOM   1408  O   GLN    88      23.382   7.170  13.390  1.00  0.00         A
ATOM   1409  N   GLU    89      21.968   6.537  11.740  1.00  0.00         A
ATOM   1410  HN  GLU    89      21.896   6.342  10.785  1.00  0.00         A
ATOM   1411  CA  GLU    89      20.765   6.412  12.562  1.00  0.00         A
ATOM   1412  HA  GLU    89      19.916   6.447  11.896  1.00  0.00         A
ATOM   1413  CB  GLU    89      20.758   5.069  13.283  1.00  0.00         A
ATOM   1414  HB1 GLU    89      21.199   5.192  14.260  1.00  0.00         A
ATOM   1415  HB2 GLU    89      21.347   4.362  12.715  1.00  0.00         A
ATOM   1416  CG  GLU    89      19.366   4.501  13.457  1.00  0.00         A
ATOM   1417  HG1 GLU    89      18.768   5.204  14.018  1.00  0.00         A
ATOM   1418  HG2 GLU    89      19.436   3.573  13.997  1.00  0.00         A
ATOM   1419  CD  GLU    89      18.692   4.240  12.128  1.00  0.00         A
ATOM   1420  OE1 GLU    89      17.949   5.122  11.646  1.00  0.00         A
ATOM   1421  OE2 GLU    89      18.917   3.156  11.552  1.00  0.00         A
ATOM   1422  C   GLU    89      20.633   7.551  13.570  1.00  0.00         A
ATOM   1423  O   GLU    89      21.031   7.426  14.733  1.00  0.00         A
ATOM   1424  N   LYS    90      20.050   8.649  13.122  1.00  0.00         A
ATOM   1425  HN  LYS    90      19.686   8.657  12.211  1.00  0.00         A
ATOM   1426  CA  LYS    90      19.913   9.836  13.946  1.00  0.00         A
ATOM   1427  HA  LYS    90      20.696   9.818  14.688  1.00  0.00         A
ATOM   1428  CB  LYS    90      20.079  11.083  13.072  1.00  0.00         A
ATOM   1429  HB1 LYS    90      19.192  11.203  12.468  1.00  0.00         A
ATOM   1430  HB2 LYS    90      20.927  10.937  12.419  1.00  0.00         A
ATOM   1431  CG  LYS    90      20.300  12.370  13.851  1.00  0.00         A
ATOM   1432  HG1 LYS    90      21.130  12.233  14.528  1.00  0.00         A
ATOM   1433  HG2 LYS    90      19.406  12.598  14.413  1.00  0.00         A
ATOM   1434  CD  LYS    90      20.607  13.528  12.916  1.00  0.00         A
ATOM   1435  HD1 LYS    90      19.764  13.675  12.256  1.00  0.00         A
ATOM   1436  HD2 LYS    90      21.482  13.283  12.333  1.00  0.00         A
ATOM   1437  CE  LYS    90      20.871  14.817  13.676  1.00  0.00         A
ATOM   1438  HE1 LYS    90      21.189  15.574  12.974  1.00  0.00         A
ATOM   1439  HE2 LYS    90      21.657  14.642  14.395  1.00  0.00         A
ATOM   1440  NZ  LYS    90      19.662  15.298  14.392  1.00  0.00         A
ATOM   1441  HZ1 LYS    90      19.366  14.607  15.108  1.00  0.00         A
ATOM   1442  HZ2 LYS    90      18.879  15.438  13.722  1.00  0.00         A
ATOM   1443  HZ3 LYS    90      19.861  16.205  14.863  1.00  0.00         A
ATOM   1444  C   LYS    90      18.558   9.835  14.656  1.00  0.00         A
ATOM   1445  O   LYS    90      17.813  10.816  14.607  1.00  0.00         A
ATOM   1446  N   GLU    91      18.248   8.709  15.302  1.00  0.00         A
ATOM   1447  HN  GLU    91      18.878   7.958  15.266  1.00  0.00         A
ATOM   1448  CA  GLU    91      17.011   8.552  16.070  1.00  0.00         A
ATOM   1449  HA  GLU    91      16.964   7.528  16.408  1.00  0.00         A
ATOM   1450  CB  GLU    91      17.006   9.477  17.298  1.00  0.00         A
ATOM   1451  HB1 GLU    91      16.002   9.523  17.692  1.00  0.00         A
ATOM   1452  HB2 GLU    91      17.302  10.467  16.986  1.00  0.00         A
ATOM   1453  CG  GLU    91      17.936   9.038  18.424  1.00  0.00         A
ATOM   1454  HG1 GLU    91      17.617   8.066  18.772  1.00  0.00         A
ATOM   1455  HG2 GLU    91      17.855   9.749  19.231  1.00  0.00         A
ATOM   1456  CD  GLU    91      19.389   8.948  18.005  1.00  0.00         A
ATOM   1457  OE1 GLU    91      19.942   7.829  17.998  1.00  0.00         A
ATOM   1458  OE2 GLU    91      19.985   9.992  17.673  1.00  0.00         A
ATOM   1459  C   GLU    91      15.787   8.830  15.202  1.00  0.00         A
ATOM   1460  O   GLU    91      14.876   9.553  15.614  1.00  0.00         A
ATOM   1461  N   SER    92      15.778   8.240  14.005  1.00  0.00         A
ATOM   1462  HN  SER    92      16.518   7.642  13.774  1.00  0.00         A
ATOM   1463  CA  SER    92      14.724   8.457  13.012  1.00  0.00         A
ATOM   1464  HA  SER    92      15.082   8.048  12.079  1.00  0.00         A
ATOM   1465  CB  SER    92      13.424   7.724  13.396  1.00  0.00         A
ATOM   1466  HB1 SER    92      13.606   6.660  13.401  1.00  0.00         A
ATOM   1467  HB2 SER    92      12.661   7.952  12.666  1.00  0.00         A
ATOM   1468  OG  SER    92      12.952   8.108  14.677  1.00  0.00         A
ATOM   1469  HG  SER    92      13.495   8.841  15.008  1.00  0.00         A
ATOM   1470  C   SER    92      14.478   9.951  12.801  1.00  0.00         A
ATOM   1471  O   SER    92      13.371  10.454  13.012  1.00  0.00         A
ATOM   1472  N   GLY    93      15.529  10.651  12.384  1.00  0.00         A
ATOM   1473  HN  GLY    93      16.371  10.181  12.210  1.00  0.00         A
ATOM   1474  CA  GLY    93      15.456  12.088  12.193  1.00  0.00         A
ATOM   1475  HA1 GLY    93      16.459  12.483  12.145  1.00  0.00         A
ATOM   1476  HA2 GLY    93      14.950  12.526  13.041  1.00  0.00         A
ATOM   1477  C   GLY    93      14.714  12.479  10.929  1.00  0.00         A
ATOM   1478  O   GLY    93      15.278  13.117  10.036  1.00  0.00         A
ATOM   1479  N   ARG    94      13.453  12.083  10.858  1.00  0.00         A
ATOM   1480  HN  ARG    94      13.088  11.542  11.596  1.00  0.00         A
ATOM   1481  CA  ARG    94      12.583  12.411   9.741  1.00  0.00         A
ATOM   1482  HA  ARG    94      12.623  13.479   9.585  1.00  0.00         A
ATOM   1483  CB  ARG    94      13.044  11.691   8.471  1.00  0.00         A
ATOM   1484  HB1 ARG    94      12.850  10.635   8.581  1.00  0.00         A
ATOM   1485  HB2 ARG    94      14.106  11.842   8.353  1.00  0.00         A
ATOM   1486  CG  ARG    94      12.353  12.173   7.206  1.00  0.00         A
ATOM   1487  HG1 ARG    94      12.495  13.239   7.113  1.00  0.00         A
ATOM   1488  HG2 ARG    94      11.299  11.951   7.274  1.00  0.00         A
ATOM   1489  CD  ARG    94      12.924  11.489   5.979  1.00  0.00         A
ATOM   1490  HD1 ARG    94      12.685  10.436   6.026  1.00  0.00         A
ATOM   1491  HD2 ARG    94      13.994  11.614   5.981  1.00  0.00         A
ATOM   1492  NE  ARG    94      12.387  12.041   4.738  1.00  0.00         A
ATOM   1493  HE  ARG    94      11.444  12.314   4.736  1.00  0.00         A
ATOM   1494  CZ  ARG    94      13.103  12.187   3.623  1.00  0.00         A
ATOM   1495  NH1 ARG    94      14.386  11.851   3.595  1.00  0.00         A
ATOM   1496 HH11 ARG    94      14.835  11.483   4.413  1.00  0.00         A
ATOM   1497 HH12 ARG    94      14.913  11.967   2.742  1.00  0.00         A
ATOM   1498  NH2 ARG    94      12.545  12.686   2.531  1.00  0.00         A
ATOM   1499 HH21 ARG    94      11.581  12.956   2.529  1.00  0.00         A
ATOM   1500 HH22 ARG    94      13.103  12.805   1.696  1.00  0.00         A
ATOM   1501  C   ARG    94      11.157  12.012  10.097  1.00  0.00         A
ATOM   1502  O   ARG    94      10.621  11.039   9.559  1.00  0.00         A
ATOM   1503  N   GLN    95      10.572  12.769  11.032  1.00  0.00         A
ATOM   1504  HN  GLN    95      11.057  13.555  11.361  1.00  0.00         A
ATOM   1505  CA  GLN    95       9.252  12.480  11.603  1.00  0.00         A
ATOM   1506  HA  GLN    95       8.987  13.321  12.228  1.00  0.00         A
ATOM   1507  CB  GLN    95       8.186  12.332  10.506  1.00  0.00         A
ATOM   1508  HB1 GLN    95       7.237  12.102  10.966  1.00  0.00         A
ATOM   1509  HB2 GLN    95       8.467  11.524   9.852  1.00  0.00         A
ATOM   1510  CG  GLN    95       8.022  13.590   9.666  1.00  0.00         A
ATOM   1511  HG1 GLN    95       8.952  13.783   9.152  1.00  0.00         A
ATOM   1512  HG2 GLN    95       7.806  14.411  10.325  1.00  0.00         A
ATOM   1513  CD  GLN    95       6.910  13.499   8.635  1.00  0.00         A
ATOM   1514  OE1 GLN    95       7.009  14.079   7.553  1.00  0.00         A
ATOM   1515  NE2 GLN    95       5.835  12.803   8.967  1.00  0.00         A
ATOM   1516 HE21 GLN    95       5.807  12.384   9.855  1.00  0.00         A
ATOM   1517 HE22 GLN    95       5.104  12.738   8.315  1.00  0.00         A
ATOM   1518  C   GLN    95       9.325  11.236  12.496  1.00  0.00         A
ATOM   1519  O   GLN    95      10.071  10.298  12.207  1.00  0.00         A
ATOM   1520  N   PRO    96       8.573  11.241  13.617  1.00  0.00         A
ATOM   1521  CA  PRO    96       8.634  10.186  14.642  1.00  0.00         A
ATOM   1522  HA  PRO    96       9.533  10.269  15.234  1.00  0.00         A
ATOM   1523  CB  PRO    96       7.424  10.469  15.521  1.00  0.00         A
ATOM   1524  HB1 PRO    96       7.654  10.216  16.545  1.00  0.00         A
ATOM   1525  HB2 PRO    96       6.594   9.877  15.178  1.00  0.00         A
ATOM   1526  CG  PRO    96       7.166  11.926  15.367  1.00  0.00         A
ATOM   1527  HG1 PRO    96       7.742  12.478  16.095  1.00  0.00         A
ATOM   1528  HG2 PRO    96       6.112  12.127  15.495  1.00  0.00         A
ATOM   1529  CD  PRO    96       7.599  12.292  13.974  1.00  0.00         A
ATOM   1530  HD1 PRO    96       8.067  13.265  13.971  1.00  0.00         A
ATOM   1531  HD2 PRO    96       6.756  12.278  13.300  1.00  0.00         A
ATOM   1532  C   PRO    96       8.539   8.775  14.072  1.00  0.00         A
ATOM   1533  O   PRO    96       7.458   8.309  13.702  1.00  0.00         A
ATOM   1534  N   LYS    97       9.687   8.111  14.030  1.00  0.00         A
ATOM   1535  HN  LYS    97      10.484   8.553  14.384  1.00  0.00         A
ATOM   1536  CA  LYS    97       9.818   6.757  13.492  1.00  0.00         A
ATOM   1537  HA  LYS    97      10.874   6.552  13.414  1.00  0.00         A
ATOM   1538  CB  LYS    97       9.190   5.723  14.431  1.00  0.00         A
ATOM   1539  HB1 LYS    97       9.294   4.743  13.991  1.00  0.00         A
ATOM   1540  HB2 LYS    97       8.140   5.948  14.546  1.00  0.00         A
ATOM   1541  CG  LYS    97       9.827   5.700  15.807  1.00  0.00         A
ATOM   1542  HG1 LYS    97       9.595   6.623  16.314  1.00  0.00         A
ATOM   1543  HG2 LYS    97      10.897   5.609  15.696  1.00  0.00         A
ATOM   1544  CD  LYS    97       9.320   4.539  16.644  1.00  0.00         A
ATOM   1545  HD1 LYS    97       9.613   3.612  16.173  1.00  0.00         A
ATOM   1546  HD2 LYS    97       8.245   4.592  16.702  1.00  0.00         A
ATOM   1547  CE  LYS    97       9.893   4.582  18.050  1.00  0.00         A
ATOM   1548  HE1 LYS    97       9.565   3.704  18.585  1.00  0.00         A
ATOM   1549  HE2 LYS    97       9.522   5.465  18.548  1.00  0.00         A
ATOM   1550  NZ  LYS    97      11.379   4.619  18.045  1.00  0.00         A
ATOM   1551  HZ1 LYS    97      11.761   3.754  17.610  1.00  0.00         A
ATOM   1552  HZ2 LYS    97      11.739   4.692  19.018  1.00  0.00         A
ATOM   1553  HZ3 LYS    97      11.715   5.440  17.507  1.00  0.00         A
ATOM   1554  C   LYS    97       9.220   6.645  12.098  1.00  0.00         A
ATOM   1555  O   LYS    97       8.425   5.742  11.824  1.00  0.00         A
ATOM   1556  N   ALA    98       9.619   7.577  11.235  1.00  0.00         A
ATOM   1557  HN  ALA    98      10.194   8.297  11.566  1.00  0.00         A
ATOM   1558  CA  ALA    98       9.227   7.590   9.826  1.00  0.00         A
ATOM   1559  HA  ALA    98       9.839   8.326   9.325  1.00  0.00         A
ATOM   1560  CB  ALA    98       9.503   6.239   9.175  1.00  0.00         A
ATOM   1561  HB1 ALA    98      10.542   5.979   9.317  1.00  0.00         A
ATOM   1562  HB2 ALA    98       9.286   6.297   8.118  1.00  0.00         A
ATOM   1563  HB3 ALA    98       8.878   5.485   9.631  1.00  0.00         A
ATOM   1564  C   ALA    98       7.765   7.983   9.640  1.00  0.00         A
ATOM   1565  O   ALA    98       6.889   7.590  10.414  1.00  0.00         A
ATOM   1566  N   PRO    99       7.497   8.808   8.619  1.00  0.00         A
ATOM   1567  CA  PRO    99       6.136   9.168   8.219  1.00  0.00         A
ATOM   1568  HA  PRO    99       5.651   9.774   8.961  1.00  0.00         A
ATOM   1569  CB  PRO    99       6.342   9.981   6.946  1.00  0.00         A
ATOM   1570  HB1 PRO    99       5.616  10.779   6.901  1.00  0.00         A
ATOM   1571  HB2 PRO    99       6.239   9.342   6.085  1.00  0.00         A
ATOM   1572  CG  PRO    99       7.718  10.509   7.054  1.00  0.00         A
ATOM   1573  HG1 PRO    99       7.719  11.437   7.605  1.00  0.00         A
ATOM   1574  HG2 PRO    99       8.114  10.651   6.075  1.00  0.00         A
ATOM   1575  CD  PRO    99       8.507   9.467   7.781  1.00  0.00         A
ATOM   1576  HD1 PRO    99       9.271   9.929   8.389  1.00  0.00         A
ATOM   1577  HD2 PRO    99       8.947   8.769   7.084  1.00  0.00         A
ATOM   1578  C   PRO    99       5.306   7.928   7.924  1.00  0.00         A
ATOM   1579  O   PRO    99       5.732   7.075   7.140  1.00  0.00         A
ATOM   1580  N   ALA   100       4.127   7.854   8.540  1.00  0.00         A
ATOM   1581  HN  ALA   100       3.809   8.637   9.040  1.00  0.00         A
ATOM   1582  CA  ALA   100       3.281   6.662   8.499  1.00  0.00         A
ATOM   1583  HA  ALA   100       3.722   5.932   9.155  1.00  0.00         A
ATOM   1584  CB  ALA   100       1.896   6.981   9.034  1.00  0.00         A
ATOM   1585  HB1 ALA   100       1.409   7.689   8.378  1.00  0.00         A
ATOM   1586  HB2 ALA   100       1.981   7.405  10.023  1.00  0.00         A
ATOM   1587  HB3 ALA   100       1.314   6.073   9.080  1.00  0.00         A
ATOM   1588  C   ALA   100       3.176   6.067   7.097  1.00  0.00         A
ATOM   1589  O   ALA   100       2.860   6.769   6.134  1.00  0.00         A
ATOM   1590  N   PRO   101       3.474   4.766   6.960  1.00  0.00         A
ATOM   1591  CA  PRO   101       3.377   4.055   5.688  1.00  0.00         A
ATOM   1592  HA  PRO   101       3.877   4.587   4.899  1.00  0.00         A
ATOM   1593  CB  PRO   101       4.094   2.724   5.947  1.00  0.00         A
ATOM   1594  HB1 PRO   101       4.798   2.533   5.151  1.00  0.00         A
ATOM   1595  HB2 PRO   101       3.368   1.925   5.989  1.00  0.00         A
ATOM   1596  CG  PRO   101       4.786   2.898   7.254  1.00  0.00         A
ATOM   1597  HG1 PRO   101       5.780   3.292   7.097  1.00  0.00         A
ATOM   1598  HG2 PRO   101       4.831   1.958   7.771  1.00  0.00         A
ATOM   1599  CD  PRO   101       3.954   3.877   8.024  1.00  0.00         A
ATOM   1600  HD1 PRO   101       4.559   4.412   8.736  1.00  0.00         A
ATOM   1601  HD2 PRO   101       3.133   3.376   8.516  1.00  0.00         A
ATOM   1602  C   PRO   101       1.939   3.810   5.276  1.00  0.00         A
ATOM   1603  O   PRO   101       1.338   2.795   5.627  1.00  0.00         A
ATOM   1604  N   GLY   102       1.388   4.760   4.548  1.00  0.00         A
ATOM   1605  HN  GLY   102       1.881   5.594   4.390  1.00  0.00         A
ATOM   1606  CA  GLY   102       0.070   4.592   4.003  1.00  0.00         A
ATOM   1607  HA1 GLY   102      -0.298   3.613   4.271  1.00  0.00         A
ATOM   1608  HA2 GLY   102       0.140   4.658   2.931  1.00  0.00         A
ATOM   1609  C   GLY   102      -0.902   5.638   4.502  1.00  0.00         A
ATOM   1610  O   GLY   102      -1.993   5.309   4.968  1.00  0.00         A
ATOM   1611  N   VAL   103      -0.500   6.897   4.425  1.00  0.00         A
ATOM   1612  HN  VAL   103       0.402   7.098   4.114  1.00  0.00         A
ATOM   1613  CA  VAL   103      -1.360   7.995   4.800  1.00  0.00         A
ATOM   1614  HA  VAL   103      -2.016   7.661   5.590  1.00  0.00         A
ATOM   1615  CB  VAL   103      -0.534   9.188   5.314  1.00  0.00         A
ATOM   1616  HB  VAL   103       0.062   9.568   4.498  1.00  0.00         A
ATOM   1617  CG1 VAL   103      -1.445  10.293   5.792  1.00  0.00         A
ATOM   1618 HG11 VAL   103      -0.850  11.129   6.122  1.00  0.00         A
ATOM   1619 HG12 VAL   103      -2.045   9.928   6.610  1.00  0.00         A
ATOM   1620 HG13 VAL   103      -2.086  10.599   4.981  1.00  0.00         A
ATOM   1621  CG2 VAL   103       0.402   8.756   6.427  1.00  0.00         A
ATOM   1622 HG21 VAL   103       0.974   9.607   6.768  1.00  0.00         A
ATOM   1623 HG22 VAL   103       1.074   7.995   6.058  1.00  0.00         A
ATOM   1624 HG23 VAL   103      -0.176   8.360   7.249  1.00  0.00         A
ATOM   1625  C   VAL   103      -2.194   8.435   3.602  1.00  0.00         A
ATOM   1626  O   VAL   103      -1.650   8.844   2.571  1.00  0.00         A
ATOM   1627  N   LEU   104      -3.508   8.341   3.733  1.00  0.00         A
ATOM   1628  HN  LEU   104      -3.884   8.028   4.585  1.00  0.00         A
ATOM   1629  CA  LEU   104      -4.411   8.697   2.646  1.00  0.00         A
ATOM   1630  HA  LEU   104      -3.890   8.516   1.718  1.00  0.00         A
ATOM   1631  CB  LEU   104      -5.679   7.832   2.678  1.00  0.00         A
ATOM   1632  HB1 LEU   104      -6.435   8.324   2.083  1.00  0.00         A
ATOM   1633  HB2 LEU   104      -6.026   7.787   3.699  1.00  0.00         A
ATOM   1634  CG  LEU   104      -5.528   6.394   2.163  1.00  0.00         A
ATOM   1635  HG  LEU   104      -5.055   6.417   1.193  1.00  0.00         A
ATOM   1636  CD1 LEU   104      -4.655   5.559   3.088  1.00  0.00         A
ATOM   1637 HD11 LEU   104      -3.676   6.010   3.163  1.00  0.00         A
ATOM   1638 HD12 LEU   104      -4.561   4.560   2.689  1.00  0.00         A
ATOM   1639 HD13 LEU   104      -5.108   5.514   4.067  1.00  0.00         A
ATOM   1640  CD2 LEU   104      -6.894   5.747   2.000  1.00  0.00         A
ATOM   1641 HD21 LEU   104      -7.404   5.739   2.952  1.00  0.00         A
ATOM   1642 HD22 LEU   104      -6.771   4.734   1.650  1.00  0.00         A
ATOM   1643 HD23 LEU   104      -7.475   6.308   1.284  1.00  0.00         A
ATOM   1644  C   LEU   104      -4.786  10.174   2.713  1.00  0.00         A
ATOM   1645  O   LEU   104      -5.962  10.526   2.811  1.00  0.00         A
ATOM   1646  N   VAL   105      -3.782  11.037   2.667  1.00  0.00         A
ATOM   1647  HN  VAL   105      -2.861  10.701   2.619  1.00  0.00         A
ATOM   1648  CA  VAL   105      -4.017  12.472   2.673  1.00  0.00         A
ATOM   1649  HA  VAL   105      -5.006  12.636   3.078  1.00  0.00         A
ATOM   1650  CB  VAL   105      -2.999  13.221   3.571  1.00  0.00         A
ATOM   1651  HB  VAL   105      -3.117  12.858   4.581  1.00  0.00         A
ATOM   1652  CG1 VAL   105      -1.563  12.947   3.143  1.00  0.00         A
ATOM   1653 HG11 VAL   105      -0.886  13.485   3.790  1.00  0.00         A
ATOM   1654 HG12 VAL   105      -1.423  13.273   2.124  1.00  0.00         A
ATOM   1655 HG13 VAL   105      -1.363  11.888   3.214  1.00  0.00         A
ATOM   1656  CG2 VAL   105      -3.281  14.717   3.577  1.00  0.00         A
ATOM   1657 HG21 VAL   105      -4.276  14.895   3.956  1.00  0.00         A
ATOM   1658 HG22 VAL   105      -3.205  15.102   2.572  1.00  0.00         A
ATOM   1659 HG23 VAL   105      -2.560  15.216   4.209  1.00  0.00         A
ATOM   1660  C   VAL   105      -3.984  13.021   1.248  1.00  0.00         A
ATOM   1661  O   VAL   105      -2.993  12.874   0.528  1.00  0.00         A
ATOM   1662  N   MET   106      -5.086  13.623   0.831  1.00  0.00         A
ATOM   1663  HN  MET   106      -5.842  13.723   1.450  1.00  0.00         A
ATOM   1664  CA  MET   106      -5.197  14.152  -0.519  1.00  0.00         A
ATOM   1665  HA  MET   106      -4.322  13.837  -1.065  1.00  0.00         A
ATOM   1666  CB  MET   106      -6.436  13.585  -1.215  1.00  0.00         A
ATOM   1667  HB1 MET   106      -6.586  14.110  -2.145  1.00  0.00         A
ATOM   1668  HB2 MET   106      -7.295  13.740  -0.580  1.00  0.00         A
ATOM   1669  CG  MET   106      -6.326  12.098  -1.518  1.00  0.00         A
ATOM   1670  HG1 MET   106      -6.235  11.563  -0.584  1.00  0.00         A
ATOM   1671  HG2 MET   106      -5.440  11.933  -2.111  1.00  0.00         A
ATOM   1672  SD  MET   106      -7.747  11.447  -2.420  1.00  0.00         A
ATOM   1673  CE  MET   106      -9.056  11.670  -1.219  1.00  0.00         A
ATOM   1674  HE1 MET   106      -8.803  11.143  -0.309  1.00  0.00         A
ATOM   1675  HE2 MET   106      -9.979  11.278  -1.617  1.00  0.00         A
ATOM   1676  HE3 MET   106      -9.174  12.721  -1.006  1.00  0.00         A
ATOM   1677  C   MET   106      -5.241  15.676  -0.509  1.00  0.00         A
ATOM   1678  O   MET   106      -6.141  16.275   0.080  1.00  0.00         A
ATOM   1679  N   PRO   107      -4.254  16.322  -1.149  1.00  0.00         A
ATOM   1680  CA  PRO   107      -4.196  17.782  -1.260  1.00  0.00         A
ATOM   1681  HA  PRO   107      -4.268  18.252  -0.300  1.00  0.00         A
ATOM   1682  CB  PRO   107      -2.815  18.060  -1.853  1.00  0.00         A
ATOM   1683  HB1 PRO   107      -2.319  18.817  -1.264  1.00  0.00         A
ATOM   1684  HB2 PRO   107      -2.936  18.412  -2.857  1.00  0.00         A
ATOM   1685  CG  PRO   107      -2.076  16.767  -1.800  1.00  0.00         A
ATOM   1686  HG1 PRO   107      -1.500  16.718  -0.888  1.00  0.00         A
ATOM   1687  HG2 PRO   107      -1.427  16.678  -2.659  1.00  0.00         A
ATOM   1688  CD  PRO   107      -3.111  15.685  -1.816  1.00  0.00         A
ATOM   1689  HD1 PRO   107      -2.766  14.828  -1.259  1.00  0.00         A
ATOM   1690  HD2 PRO   107      -3.357  15.409  -2.831  1.00  0.00         A
ATOM   1691  C   PRO   107      -5.292  18.327  -2.177  1.00  0.00         A
ATOM   1692  O   PRO   107      -5.936  17.566  -2.904  1.00  0.00         A
ATOM   1693  N   PRO   108      -5.515  19.655  -2.157  1.00  0.00         A
ATOM   1694  CA  PRO   108      -6.596  20.299  -2.915  1.00  0.00         A
ATOM   1695  HA  PRO   108      -7.537  19.788  -2.771  1.00  0.00         A
ATOM   1696  CB  PRO   108      -6.668  21.690  -2.286  1.00  0.00         A
ATOM   1697  HB1 PRO   108      -7.359  21.681  -1.457  1.00  0.00         A
ATOM   1698  HB2 PRO   108      -6.989  22.407  -3.026  1.00  0.00         A
ATOM   1699  CG  PRO   108      -5.278  21.958  -1.831  1.00  0.00         A
ATOM   1700  HG1 PRO   108      -5.278  22.645  -1.008  1.00  0.00         A
ATOM   1701  HG2 PRO   108      -4.694  22.352  -2.648  1.00  0.00         A
ATOM   1702  CD  PRO   108      -4.726  20.641  -1.391  1.00  0.00         A
ATOM   1703  HD1 PRO   108      -4.864  20.503  -0.333  1.00  0.00         A
ATOM   1704  HD2 PRO   108      -3.686  20.585  -1.642  1.00  0.00         A
ATOM   1705  C   PRO   108      -6.297  20.397  -4.411  1.00  0.00         A
ATOM   1706  O   PRO   108      -6.262  21.489  -4.984  1.00  0.00         A
ATOM   1707  N   SER   109      -6.077  19.250  -5.030  1.00  0.00         A
ATOM   1708  HN  SER   109      -6.079  18.420  -4.503  1.00  0.00         A
ATOM   1709  CA  SER   109      -5.835  19.172  -6.458  1.00  0.00         A
ATOM   1710  HA  SER   109      -6.289  20.035  -6.923  1.00  0.00         A
ATOM   1711  CB  SER   109      -4.331  19.170  -6.747  1.00  0.00         A
ATOM   1712  HB1 SER   109      -3.888  18.277  -6.331  1.00  0.00         A
ATOM   1713  HB2 SER   109      -3.879  20.039  -6.294  1.00  0.00         A
ATOM   1714  OG  SER   109      -4.074  19.200  -8.141  1.00  0.00         A
ATOM   1715  HG  SER   109      -4.220  20.096  -8.472  1.00  0.00         A
ATOM   1716  C   SER   109      -6.484  17.909  -7.008  1.00  0.00         A
ATOM   1717  O   SER   109      -6.242  16.815  -6.496  1.00  0.00         A
ATOM   1718  N   THR   110      -7.315  18.074  -8.038  1.00  0.00         A
ATOM   1719  HN  THR   110      -7.433  18.976  -8.401  1.00  0.00         A
ATOM   1720  CA  THR   110      -8.068  16.975  -8.645  1.00  0.00         A
ATOM   1721  HA  THR   110      -8.844  17.422  -9.251  1.00  0.00         A
ATOM   1722  CB  THR   110      -7.187  16.108  -9.579  1.00  0.00         A
ATOM   1723  HB  THR   110      -7.756  15.240  -9.877  1.00  0.00         A
ATOM   1724  OG1 THR   110      -5.996  15.672  -8.905  1.00  0.00         A
ATOM   1725  HG1 THR   110      -6.152  15.676  -7.947  1.00  0.00         A
ATOM   1726  CG2 THR   110      -6.805  16.886 -10.828  1.00  0.00         A
ATOM   1727 HG21 THR   110      -6.197  16.263 -11.468  1.00  0.00         A
ATOM   1728 HG22 THR   110      -6.246  17.766 -10.547  1.00  0.00         A
ATOM   1729 HG23 THR   110      -7.699  17.181 -11.357  1.00  0.00         A
ATOM   1730  C   THR   110      -8.743  16.102  -7.586  1.00  0.00         A
ATOM   1731  O   THR   110      -8.490  14.900  -7.495  1.00  0.00         A
ATOM   1732  N   CYS   111      -9.595  16.728  -6.782  1.00  0.00         A
ATOM   1733  HN  CYS   111      -9.745  17.690  -6.907  1.00  0.00         A
ATOM   1734  CA  CYS   111     -10.303  16.037  -5.711  1.00  0.00         A
ATOM   1735  HA  CYS   111      -9.570  15.554  -5.087  1.00  0.00         A
ATOM   1736  CB  CYS   111     -11.083  17.047  -4.866  1.00  0.00         A
ATOM   1737  HB1 CYS   111     -11.854  17.492  -5.476  1.00  0.00         A
ATOM   1738  HB2 CYS   111     -10.408  17.818  -4.529  1.00  0.00         A
ATOM   1739  SG  CYS   111     -11.878  16.341  -3.405  1.00  0.00         A
ATOM   1740  HG  CYS   111     -11.024  16.430  -2.393  1.00  0.00         A
ATOM   1741  C   CYS   111     -11.256  14.978  -6.273  1.00  0.00         A
ATOM   1742  O   CYS   111     -12.094  15.274  -7.131  1.00  0.00         A
ATOM   1743  N   PRO   112     -11.111  13.723  -5.816  1.00  0.00         A
ATOM   1744  CA  PRO   112     -12.006  12.620  -6.190  1.00  0.00         A
ATOM   1745  HA  PRO   112     -12.060  12.492  -7.265  1.00  0.00         A
ATOM   1746  CB  PRO   112     -11.353  11.381  -5.555  1.00  0.00         A
ATOM   1747  HB1 PRO   112     -11.346  10.570  -6.268  1.00  0.00         A
ATOM   1748  HB2 PRO   112     -11.911  11.090  -4.679  1.00  0.00         A
ATOM   1749  CG  PRO   112      -9.969  11.798  -5.198  1.00  0.00         A
ATOM   1750  HG1 PRO   112      -9.304  11.612  -6.029  1.00  0.00         A
ATOM   1751  HG2 PRO   112      -9.637  11.260  -4.322  1.00  0.00         A
ATOM   1752  CD  PRO   112     -10.046  13.268  -4.911  1.00  0.00         A
ATOM   1753  HD1 PRO   112      -9.109  13.743  -5.147  1.00  0.00         A
ATOM   1754  HD2 PRO   112     -10.314  13.443  -3.879  1.00  0.00         A
ATOM   1755  C   PRO   112     -13.422  12.807  -5.651  1.00  0.00         A
ATOM   1756  O   PRO   112     -13.651  13.639  -4.775  1.00  0.00         A
ATOM   1757  N   PRO   113     -14.374  12.054  -6.231  1.00  0.00         A
ATOM   1758  CA  PRO   113     -15.789  12.034  -5.909  1.00  0.00         A
ATOM   1759  HA  PRO   113     -16.336  12.609  -6.635  1.00  0.00         A
ATOM   1760  CB  PRO   113     -16.113  10.557  -6.108  1.00  0.00         A
ATOM   1761  HB1 PRO   113     -17.144  10.444  -6.406  1.00  0.00         A
ATOM   1762  HB2 PRO   113     -15.936  10.035  -5.192  1.00  0.00         A
ATOM   1763  CG  PRO   113     -15.182  10.086  -7.173  1.00  0.00         A
ATOM   1764  HG1 PRO   113     -15.729   9.926  -8.090  1.00  0.00         A
ATOM   1765  HG2 PRO   113     -14.702   9.171  -6.859  1.00  0.00         A
ATOM   1766  CD  PRO   113     -14.158  11.171  -7.361  1.00  0.00         A
ATOM   1767  HD1 PRO   113     -14.360  11.698  -8.261  1.00  0.00         A
ATOM   1768  HD2 PRO   113     -13.159  10.770  -7.362  1.00  0.00         A
ATOM   1769  C   PRO   113     -16.170  12.478  -4.488  1.00  0.00         A
ATOM   1770  O   PRO   113     -15.451  12.220  -3.516  1.00  0.00         A
ATOM   1771  N   PRO   114     -17.341  13.119  -4.353  1.00  0.00         A
ATOM   1772  CA  PRO   114     -17.826  13.648  -3.078  1.00  0.00         A
ATOM   1773  HA  PRO   114     -17.097  14.290  -2.619  1.00  0.00         A
ATOM   1774  CB  PRO   114     -19.064  14.471  -3.473  1.00  0.00         A
ATOM   1775  HB1 PRO   114     -19.033  15.431  -2.985  1.00  0.00         A
ATOM   1776  HB2 PRO   114     -19.959  13.942  -3.180  1.00  0.00         A
ATOM   1777  CG  PRO   114     -18.976  14.612  -4.954  1.00  0.00         A
ATOM   1778  HG1 PRO   114     -18.373  15.469  -5.211  1.00  0.00         A
ATOM   1779  HG2 PRO   114     -19.965  14.698  -5.380  1.00  0.00         A
ATOM   1780  CD  PRO   114     -18.311  13.366  -5.424  1.00  0.00         A
ATOM   1781  HD1 PRO   114     -17.822  13.530  -6.368  1.00  0.00         A
ATOM   1782  HD2 PRO   114     -19.023  12.562  -5.490  1.00  0.00         A
ATOM   1783  C   PRO   114     -18.210  12.536  -2.108  1.00  0.00         A
ATOM   1784  O   PRO   114     -19.109  11.741  -2.395  1.00  0.00         A
ATOM   1785  N   LYS   115     -17.518  12.492  -0.967  1.00  0.00         A
ATOM   1786  HN  LYS   115     -16.846  13.186  -0.799  1.00  0.00         A
ATOM   1787  CA  LYS   115     -17.717  11.447   0.038  1.00  0.00         A
ATOM   1788  HA  LYS   115     -17.039  11.648   0.855  1.00  0.00         A
ATOM   1789  CB  LYS   115     -19.156  11.464   0.571  1.00  0.00         A
ATOM   1790  HB1 LYS   115     -19.832  11.270  -0.249  1.00  0.00         A
ATOM   1791  HB2 LYS   115     -19.365  12.443   0.973  1.00  0.00         A
ATOM   1792  CG  LYS   115     -19.422  10.436   1.661  1.00  0.00         A
ATOM   1793  HG1 LYS   115     -18.763  10.632   2.493  1.00  0.00         A
ATOM   1794  HG2 LYS   115     -19.230   9.450   1.274  1.00  0.00         A
ATOM   1795  CD  LYS   115     -20.854  10.485   2.147  1.00  0.00         A
ATOM   1796  HD1 LYS   115     -21.025   9.634   2.785  1.00  0.00         A
ATOM   1797  HD2 LYS   115     -21.515  10.435   1.295  1.00  0.00         A
ATOM   1798  CE  LYS   115     -21.148  11.759   2.922  1.00  0.00         A
ATOM   1799  HE1 LYS   115     -20.992  12.605   2.269  1.00  0.00         A
ATOM   1800  HE2 LYS   115     -20.470  11.821   3.759  1.00  0.00         A
ATOM   1801  NZ  LYS   115     -22.542  11.790   3.428  1.00  0.00         A
ATOM   1802  HZ1 LYS   115     -23.214  11.725   2.638  1.00  0.00         A
ATOM   1803  HZ2 LYS   115     -22.718  12.677   3.941  1.00  0.00         A
ATOM   1804  HZ3 LYS   115     -22.706  10.993   4.075  1.00  0.00         A
ATOM   1805  C   LYS   115     -17.377  10.080  -0.550  1.00  0.00         A
ATOM   1806  O   LYS   115     -18.193   9.459  -1.229  1.00  0.00         A
ATOM   1807  N   VAL   116     -16.181   9.597  -0.260  1.00  0.00         A
ATOM   1808  HN  VAL   116     -15.653  10.011   0.449  1.00  0.00         A
ATOM   1809  CA  VAL   116     -15.678   8.399  -0.891  1.00  0.00         A
ATOM   1810  HA  VAL   116     -16.205   8.258  -1.824  1.00  0.00         A
ATOM   1811  CB  VAL   116     -14.164   8.491  -1.181  1.00  0.00         A
ATOM   1812  HB  VAL   116     -13.641   8.553  -0.238  1.00  0.00         A
ATOM   1813  CG1 VAL   116     -13.675   7.250  -1.915  1.00  0.00         A
ATOM   1814 HG11 VAL   116     -14.204   7.153  -2.851  1.00  0.00         A
ATOM   1815 HG12 VAL   116     -13.856   6.376  -1.306  1.00  0.00         A
ATOM   1816 HG13 VAL   116     -12.616   7.340  -2.107  1.00  0.00         A
ATOM   1817  CG2 VAL   116     -13.849   9.744  -1.984  1.00  0.00         A
ATOM   1818 HG21 VAL   116     -14.391   9.717  -2.918  1.00  0.00         A
ATOM   1819 HG22 VAL   116     -12.789   9.787  -2.184  1.00  0.00         A
ATOM   1820 HG23 VAL   116     -14.145  10.616  -1.420  1.00  0.00         A
ATOM   1821  C   VAL   116     -15.952   7.229   0.017  1.00  0.00         A
ATOM   1822  O   VAL   116     -15.352   7.105   1.082  1.00  0.00         A
ATOM   1823  N   SER   117     -16.893   6.402  -0.374  1.00  0.00         A
ATOM   1824  HN  SER   117     -17.323   6.528  -1.245  1.00  0.00         A
ATOM   1825  CA  SER   117     -17.288   5.304   0.466  1.00  0.00         A
ATOM   1826  HA  SER   117     -16.796   5.448   1.416  1.00  0.00         A
ATOM   1827  CB  SER   117     -18.800   5.333   0.674  1.00  0.00         A
ATOM   1828  HB1 SER   117     -19.073   4.622   1.439  1.00  0.00         A
ATOM   1829  HB2 SER   117     -19.296   5.081  -0.252  1.00  0.00         A
ATOM   1830  OG  SER   117     -19.211   6.627   1.082  1.00  0.00         A
ATOM   1831  HG  SER   117     -18.461   7.230   1.009  1.00  0.00         A
ATOM   1832  C   SER   117     -16.847   3.978  -0.144  1.00  0.00         A
ATOM   1833  O   SER   117     -17.427   3.511  -1.128  1.00  0.00         A
ATOM   1834  N   GLN   118     -15.801   3.394   0.427  1.00  0.00         A
ATOM   1835  HN  GLN   118     -15.361   3.839   1.183  1.00  0.00         A
ATOM   1836  CA  GLN   118     -15.290   2.113  -0.040  1.00  0.00         A
ATOM   1837  HA  GLN   118     -15.191   2.168  -1.115  1.00  0.00         A
ATOM   1838  CB  GLN   118     -13.920   1.793   0.575  1.00  0.00         A
ATOM   1839  HB1 GLN   118     -13.633   0.798   0.271  1.00  0.00         A
ATOM   1840  HB2 GLN   118     -14.012   1.813   1.650  1.00  0.00         A
ATOM   1841  CG  GLN   118     -12.802   2.750   0.180  1.00  0.00         A
ATOM   1842  HG1 GLN   118     -12.883   2.957  -0.877  1.00  0.00         A
ATOM   1843  HG2 GLN   118     -11.852   2.275   0.378  1.00  0.00         A
ATOM   1844  CD  GLN   118     -12.848   4.064   0.934  1.00  0.00         A
ATOM   1845  OE1 GLN   118     -13.473   5.025   0.495  1.00  0.00         A
ATOM   1846  NE2 GLN   118     -12.191   4.111   2.081  1.00  0.00         A
ATOM   1847 HE21 GLN   118     -11.718   3.303   2.378  1.00  0.00         A
ATOM   1848 HE22 GLN   118     -12.201   4.950   2.586  1.00  0.00         A
ATOM   1849  C   GLN   118     -16.272   1.004   0.306  1.00  0.00         A
ATOM   1850  O   GLN   118     -16.474   0.067  -0.468  1.00  0.00         A
ATOM   1851  N   GLN   119     -16.885   1.126   1.473  1.00  0.00         A
ATOM   1852  HN  GLN   119     -16.681   1.900   2.040  1.00  0.00         A
ATOM   1853  CA  GLN   119     -17.865   0.156   1.927  1.00  0.00         A
ATOM   1854  HA  GLN   119     -17.704  -0.764   1.386  1.00  0.00         A
ATOM   1855  CB  GLN   119     -17.709  -0.106   3.428  1.00  0.00         A
ATOM   1856  HB1 GLN   119     -18.413  -0.872   3.722  1.00  0.00         A
ATOM   1857  HB2 GLN   119     -17.937   0.803   3.965  1.00  0.00         A
ATOM   1858  CG  GLN   119     -16.314  -0.561   3.831  1.00  0.00         A
ATOM   1859  HG1 GLN   119     -16.305  -0.749   4.894  1.00  0.00         A
ATOM   1860  HG2 GLN   119     -15.614   0.228   3.600  1.00  0.00         A
ATOM   1861  CD  GLN   119     -15.873  -1.822   3.111  1.00  0.00         A
ATOM   1862  OE1 GLN   119     -15.267  -1.761   2.041  1.00  0.00         A
ATOM   1863  NE2 GLN   119     -16.165  -2.971   3.698  1.00  0.00         A
ATOM   1864 HE21 GLN   119     -16.642  -2.946   4.556  1.00  0.00         A
ATOM   1865 HE22 GLN   119     -15.889  -3.801   3.253  1.00  0.00         A
ATOM   1866  C   GLN   119     -19.267   0.666   1.634  1.00  0.00         A
ATOM   1867  O   GLN   119     -19.476   1.875   1.519  1.00  0.00         A
ATOM   1868  N   GLN   120     -20.212  -0.266   1.511  1.00  0.00         A
ATOM   1869  HN  GLN   120     -19.953  -1.208   1.590  1.00  0.00         A
ATOM   1870  CA  GLN   120     -21.616   0.054   1.240  1.00  0.00         A
ATOM   1871  HA  GLN   120     -22.178  -0.859   1.359  1.00  0.00         A
ATOM   1872  CB  GLN   120     -22.156   1.092   2.234  1.00  0.00         A
ATOM   1873  HB1 GLN   120     -23.144   1.390   1.920  1.00  0.00         A
ATOM   1874  HB2 GLN   120     -21.508   1.956   2.222  1.00  0.00         A
ATOM   1875  CG  GLN   120     -22.244   0.585   3.665  1.00  0.00         A
ATOM   1876  HG1 GLN   120     -21.279   0.195   3.954  1.00  0.00         A
ATOM   1877  HG2 GLN   120     -22.978  -0.205   3.708  1.00  0.00         A
ATOM   1878  CD  GLN   120     -22.642   1.670   4.650  1.00  0.00         A
ATOM   1879  OE1 GLN   120     -22.259   1.630   5.820  1.00  0.00         A
ATOM   1880  NE2 GLN   120     -23.411   2.647   4.190  1.00  0.00         A
ATOM   1881 HE21 GLN   120     -23.681   2.622   3.248  1.00  0.00         A
ATOM   1882 HE22 GLN   120     -23.670   3.362   4.807  1.00  0.00         A
ATOM   1883  C   GLN   120     -21.810   0.551  -0.191  1.00  0.00         A
ATOM   1884  O   GLN   120     -20.844   0.697  -0.948  1.00  0.00         A
ATOM   1885  N   GLN   121     -23.073   0.790  -0.547  1.00  0.00         A
ATOM   1886  HN  GLN   121     -23.784   0.627   0.109  1.00  0.00         A
ATOM   1887  CA  GLN   121     -23.451   1.274  -1.875  1.00  0.00         A
ATOM   1888  HA  GLN   121     -24.518   1.433  -1.870  1.00  0.00         A
ATOM   1889  CB  GLN   121     -22.760   2.603  -2.202  1.00  0.00         A
ATOM   1890  HB1 GLN   121     -23.077   2.926  -3.183  1.00  0.00         A
ATOM   1891  HB2 GLN   121     -21.692   2.441  -2.217  1.00  0.00         A
ATOM   1892  CG  GLN   121     -23.056   3.720  -1.213  1.00  0.00         A
ATOM   1893  HG1 GLN   121     -22.714   3.417  -0.235  1.00  0.00         A
ATOM   1894  HG2 GLN   121     -24.121   3.887  -1.186  1.00  0.00         A
ATOM   1895  CD  GLN   121     -22.372   5.022  -1.583  1.00  0.00         A
ATOM   1896  OE1 GLN   121     -22.875   6.107  -1.292  1.00  0.00         A
ATOM   1897  NE2 GLN   121     -21.217   4.927  -2.224  1.00  0.00         A
ATOM   1898 HE21 GLN   121     -20.869   4.032  -2.419  1.00  0.00         A
ATOM   1899 HE22 GLN   121     -20.762   5.756  -2.486  1.00  0.00         A
ATOM   1900  C   GLN   121     -23.117   0.255  -2.961  1.00  0.00         A
ATOM   1901  O   GLN   121     -22.559  -0.809  -2.689  1.00  0.00         A
ATOM   1902  N   GLN   122     -23.477   0.575  -4.191  1.00  0.00         A
ATOM   1903  HN  GLN   122     -24.044   1.361  -4.337  1.00  0.00         A
ATOM   1904  CA  GLN   122     -23.056  -0.224  -5.327  1.00  0.00         A
ATOM   1905  HA  GLN   122     -23.030  -1.258  -5.016  1.00  0.00         A
ATOM   1906  CB  GLN   122     -24.041  -0.070  -6.486  1.00  0.00         A
ATOM   1907  HB1 GLN   122     -23.663  -0.613  -7.340  1.00  0.00         A
ATOM   1908  HB2 GLN   122     -24.119   0.977  -6.741  1.00  0.00         A
ATOM   1909  CG  GLN   122     -25.432  -0.590  -6.166  1.00  0.00         A
ATOM   1910  HG1 GLN   122     -26.066  -0.440  -7.026  1.00  0.00         A
ATOM   1911  HG2 GLN   122     -25.825  -0.036  -5.328  1.00  0.00         A
ATOM   1912  CD  GLN   122     -25.434  -2.064  -5.812  1.00  0.00         A
ATOM   1913  OE1 GLN   122     -24.604  -2.835  -6.297  1.00  0.00         A
ATOM   1914  NE2 GLN   122     -26.361  -2.467  -4.961  1.00  0.00         A
ATOM   1915 HE21 GLN   122     -26.990  -1.799  -4.609  1.00  0.00         A
ATOM   1916 HE22 GLN   122     -26.381  -3.412  -4.710  1.00  0.00         A
ATOM   1917  C   GLN   122     -21.658   0.204  -5.747  1.00  0.00         A
ATOM   1918  O   GLN   122     -20.718  -0.591  -5.734  1.00  0.00         A
ATOM   1919  N   GLN   123     -21.530   1.475  -6.094  1.00  0.00         A
ATOM   1920  HN  GLN   123     -22.329   2.042  -6.119  1.00  0.00         A
ATOM   1921  CA  GLN   123     -20.243   2.068  -6.419  1.00  0.00         A
ATOM   1922  HA  GLN   123     -19.466   1.452  -5.995  1.00  0.00         A
ATOM   1923  CB  GLN   123     -20.047   2.176  -7.932  1.00  0.00         A
ATOM   1924  HB1 GLN   123     -19.065   2.582  -8.124  1.00  0.00         A
ATOM   1925  HB2 GLN   123     -20.785   2.854  -8.328  1.00  0.00         A
ATOM   1926  CG  GLN   123     -20.165   0.857  -8.673  1.00  0.00         A
ATOM   1927  HG1 GLN   123     -21.120   0.410  -8.438  1.00  0.00         A
ATOM   1928  HG2 GLN   123     -19.372   0.201  -8.347  1.00  0.00         A
ATOM   1929  CD  GLN   123     -20.068   1.028 -10.174  1.00  0.00         A
ATOM   1930  OE1 GLN   123     -19.403   1.938 -10.667  1.00  0.00         A
ATOM   1931  NE2 GLN   123     -20.726   0.151 -10.911  1.00  0.00         A
ATOM   1932 HE21 GLN   123     -21.233  -0.553 -10.451  1.00  0.00         A
ATOM   1933 HE22 GLN   123     -20.682   0.239 -11.884  1.00  0.00         A
ATOM   1934  C   GLN   123     -20.175   3.454  -5.807  1.00  0.00         A
ATOM   1935  O   GLN   123     -21.161   3.928  -5.241  1.00  0.00         A
ATOM   1936  N   GLN   124     -19.031   4.110  -5.918  1.00  0.00         A
ATOM   1937  HN  GLN   124     -18.250   3.662  -6.308  1.00  0.00         A
ATOM   1938  CA  GLN   124     -18.926   5.489  -5.469  1.00  0.00         A
ATOM   1939  HA  GLN   124     -19.513   5.581  -4.567  1.00  0.00         A
ATOM   1940  CB  GLN   124     -17.475   5.878  -5.163  1.00  0.00         A
ATOM   1941  HB1 GLN   124     -17.100   5.239  -4.383  1.00  0.00         A
ATOM   1942  HB2 GLN   124     -17.456   6.894  -4.831  1.00  0.00         A
ATOM   1943  CG  GLN   124     -16.540   5.776  -6.333  1.00  0.00         A
ATOM   1944  HG1 GLN   124     -16.937   6.378  -7.128  1.00  0.00         A
ATOM   1945  HG2 GLN   124     -16.492   4.749  -6.639  1.00  0.00         A
ATOM   1946  CD  GLN   124     -15.138   6.259  -6.009  1.00  0.00         A
ATOM   1947  OE1 GLN   124     -14.155   5.755  -6.551  1.00  0.00         A
ATOM   1948  NE2 GLN   124     -15.034   7.254  -5.138  1.00  0.00         A
ATOM   1949 HE21 GLN   124     -15.858   7.624  -4.754  1.00  0.00         A
ATOM   1950 HE22 GLN   124     -14.138   7.586  -4.920  1.00  0.00         A
ATOM   1951  C   GLN   124     -19.517   6.411  -6.527  1.00  0.00         A
ATOM   1952  O   GLN   124     -20.046   7.475  -6.205  1.00  0.00         A
ATOM   1953  N   GLN   125     -19.434   5.974  -7.783  1.00  0.00         A
ATOM   1954  HN  GLN   125     -18.955   5.137  -7.957  1.00  0.00         A
ATOM   1955  CA  GLN   125     -20.009   6.692  -8.915  1.00  0.00         A
ATOM   1956  HA  GLN   125     -19.829   6.092  -9.791  1.00  0.00         A
ATOM   1957  CB  GLN   125     -21.525   6.864  -8.741  1.00  0.00         A
ATOM   1958  HB1 GLN   125     -21.708   7.381  -7.810  1.00  0.00         A
ATOM   1959  HB2 GLN   125     -21.981   5.887  -8.691  1.00  0.00         A
ATOM   1960  CG  GLN   125     -22.202   7.648  -9.860  1.00  0.00         A
ATOM   1961  HG1 GLN   125     -21.564   8.476 -10.131  1.00  0.00         A
ATOM   1962  HG2 GLN   125     -23.140   8.031  -9.490  1.00  0.00         A
ATOM   1963  CD  GLN   125     -22.486   6.828 -11.111  1.00  0.00         A
ATOM   1964  OE1 GLN   125     -23.443   7.107 -11.831  1.00  0.00         A
ATOM   1965  NE2 GLN   125     -21.680   5.814 -11.380  1.00  0.00         A
ATOM   1966 HE21 GLN   125     -20.945   5.630 -10.770  1.00  0.00         A
ATOM   1967 HE22 GLN   125     -21.851   5.292 -12.194  1.00  0.00         A
ATOM   1968  C   GLN   125     -19.337   8.044  -9.124  1.00  0.00         A
ATOM   1969  O   GLN   125     -19.645   9.028  -8.447  1.00  0.00         A
ATOM   1970  N   GLN   126     -18.408   8.074 -10.062  1.00  0.00         A
ATOM   1971  HN  GLN   126     -18.136   7.232 -10.491  1.00  0.00         A
ATOM   1972  CA  GLN   126     -17.775   9.311 -10.480  1.00  0.00         A
ATOM   1973  HA  GLN   126     -17.362   9.786  -9.603  1.00  0.00         A
ATOM   1974  CB  GLN   126     -16.641   9.022 -11.481  1.00  0.00         A
ATOM   1975  HB1 GLN   126     -15.988   8.275 -11.054  1.00  0.00         A
ATOM   1976  HB2 GLN   126     -16.076   9.930 -11.631  1.00  0.00         A
ATOM   1977  CG  GLN   126     -17.099   8.524 -12.853  1.00  0.00         A
ATOM   1978  HG1 GLN   126     -16.232   8.436 -13.491  1.00  0.00         A
ATOM   1979  HG2 GLN   126     -17.775   9.253 -13.274  1.00  0.00         A
ATOM   1980  CD  GLN   126     -17.811   7.180 -12.815  1.00  0.00         A
ATOM   1981  OE1 GLN   126     -17.522   6.328 -11.976  1.00  0.00         A
ATOM   1982  NE2 GLN   126     -18.758   6.988 -13.719  1.00  0.00         A
ATOM   1983 HE21 GLN   126     -18.947   7.712 -14.353  1.00  0.00         A
ATOM   1984 HE22 GLN   126     -19.239   6.131 -13.716  1.00  0.00         A
ATOM   1985  C   GLN   126     -18.821  10.238 -11.102  1.00  0.00         A
ATOM   1986  O   GLN   126     -19.667   9.789 -11.879  1.00  0.00         A
ATOM   1987  N   PRO   127     -18.800  11.532 -10.743  1.00  0.00         A
ATOM   1988  CA  PRO   127     -19.751  12.517 -11.276  1.00  0.00         A
ATOM   1989  HA  PRO   127     -20.755  12.320 -10.931  1.00  0.00         A
ATOM   1990  CB  PRO   127     -19.259  13.846 -10.697  1.00  0.00         A
ATOM   1991  HB1 PRO   127     -20.104  14.468 -10.447  1.00  0.00         A
ATOM   1992  HB2 PRO   127     -18.638  14.349 -11.424  1.00  0.00         A
ATOM   1993  CG  PRO   127     -18.483  13.471  -9.482  1.00  0.00         A
ATOM   1994  HG1 PRO   127     -19.145  13.389  -8.634  1.00  0.00         A
ATOM   1995  HG2 PRO   127     -17.718  14.210  -9.293  1.00  0.00         A
ATOM   1996  CD  PRO   127     -17.858  12.139  -9.786  1.00  0.00         A
ATOM   1997  HD1 PRO   127     -17.785  11.545  -8.887  1.00  0.00         A
ATOM   1998  HD2 PRO   127     -16.886  12.272 -10.233  1.00  0.00         A
ATOM   1999  C   PRO   127     -19.739  12.560 -12.803  1.00  0.00         A
ATOM   2000  O   PRO   127     -18.832  13.130 -13.413  1.00  0.00         A
ATOM   2001  N   SER   128     -20.741  11.942 -13.415  1.00  0.00         A
ATOM   2002  HN  SER   128     -21.451  11.533 -12.875  1.00  0.00         A
ATOM   2003  CA  SER   128     -20.810  11.855 -14.866  1.00  0.00         A
ATOM   2004  HA  SER   128     -20.093  12.536 -15.279  1.00  0.00         A
ATOM   2005  CB  SER   128     -20.471  10.438 -15.316  1.00  0.00         A
ATOM   2006  HB1 SER   128     -20.304  10.429 -16.383  1.00  0.00         A
ATOM   2007  HB2 SER   128     -21.291   9.788 -15.074  1.00  0.00         A
ATOM   2008  OG  SER   128     -19.304   9.964 -14.666  1.00  0.00         A
ATOM   2009  HG  SER   128     -19.423  10.040 -13.707  1.00  0.00         A
ATOM   2010  C   SER   128     -22.192  12.237 -15.370  1.00  0.00         A
ATOM   2011  O   SER   128     -22.545  11.959 -16.516  1.00  0.00         A
ATOM   2012  N   GLY   129     -22.970  12.875 -14.512  1.00  0.00         A
ATOM   2013  HN  GLY   129     -22.617  13.120 -13.630  1.00  0.00         A
ATOM   2014  CA  GLY   129     -24.325  13.229 -14.871  1.00  0.00         A
ATOM   2015  HA1 GLY   129     -24.350  13.484 -15.919  1.00  0.00         A
ATOM   2016  HA2 GLY   129     -24.629  14.087 -14.291  1.00  0.00         A
ATOM   2017  C   GLY   129     -25.292  12.089 -14.618  1.00  0.00         A
ATOM   2018  O   GLY   129     -26.502  12.227 -14.803  1.00  0.00         A
ATOM   2019  N   SER   130     -24.749  10.959 -14.197  1.00  0.00         A
ATOM   2020  HN  SER   130     -23.780  10.917 -14.072  1.00  0.00         A
ATOM   2021  CA  SER   130     -25.537   9.776 -13.913  1.00  0.00         A
ATOM   2022  HA  SER   130     -26.483   9.871 -14.423  1.00  0.00         A
ATOM   2023  CB  SER   130     -24.800   8.550 -14.446  1.00  0.00         A
ATOM   2024  HB1 SER   130     -24.877   8.524 -15.521  1.00  0.00         A
ATOM   2025  HB2 SER   130     -25.241   7.655 -14.029  1.00  0.00         A
ATOM   2026  OG  SER   130     -23.428   8.594 -14.086  1.00  0.00         A
ATOM   2027  HG  SER   130     -23.267   7.965 -13.367  1.00  0.00         A
ATOM   2028  C   SER   130     -25.791   9.648 -12.412  1.00  0.00         A
ATOM   2029  O   SER   130     -25.301  10.460 -11.623  1.00  0.00         A
ATOM   2030  N   ARG   131     -26.555   8.636 -12.021  1.00  0.00         A
ATOM   2031  HN  ARG   131     -26.914   8.017 -12.694  1.00  0.00         A
ATOM   2032  CA  ARG   131     -26.879   8.420 -10.619  1.00  0.00         A
ATOM   2033  HA  ARG   131     -26.099   8.867 -10.021  1.00  0.00         A
ATOM   2034  CB  ARG   131     -28.216   9.088 -10.285  1.00  0.00         A
ATOM   2035  HB1 ARG   131     -29.014   8.496 -10.710  1.00  0.00         A
ATOM   2036  HB2 ARG   131     -28.234  10.070 -10.732  1.00  0.00         A
ATOM   2037  CG  ARG   131     -28.480   9.241  -8.794  1.00  0.00         A
ATOM   2038  HG1 ARG   131     -27.667   9.794  -8.347  1.00  0.00         A
ATOM   2039  HG2 ARG   131     -28.541   8.260  -8.346  1.00  0.00         A
ATOM   2040  CD  ARG   131     -29.782   9.982  -8.541  1.00  0.00         A
ATOM   2041  HD1 ARG   131     -29.893  10.137  -7.479  1.00  0.00         A
ATOM   2042  HD2 ARG   131     -30.601   9.379  -8.904  1.00  0.00         A
ATOM   2043  NE  ARG   131     -29.810  11.279  -9.217  1.00  0.00         A
ATOM   2044  HE  ARG   131     -28.952  11.631  -9.549  1.00  0.00         A
ATOM   2045  CZ  ARG   131     -30.917  11.992  -9.417  1.00  0.00         A
ATOM   2046  NH1 ARG   131     -32.085  11.551  -8.965  1.00  0.00         A
ATOM   2047 HH11 ARG   131     -32.136  10.682  -8.472  1.00  0.00         A
ATOM   2048 HH12 ARG   131     -32.919  12.087  -9.114  1.00  0.00         A
ATOM   2049  NH2 ARG   131     -30.857  13.147 -10.068  1.00  0.00         A
ATOM   2050 HH21 ARG   131     -29.977  13.489 -10.412  1.00  0.00         A
ATOM   2051 HH22 ARG   131     -31.691  13.683 -10.222  1.00  0.00         A
ATOM   2052  C   ARG   131     -26.937   6.923 -10.321  1.00  0.00         A
ATOM   2053  O   ARG   131     -27.848   6.436  -9.648  1.00  0.00         A
ATOM   2054  N   ASP   132     -25.945   6.195 -10.817  1.00  0.00         A
ATOM   2055  HN  ASP   132     -25.213   6.645 -11.297  1.00  0.00         A
ATOM   2056  CA  ASP   132     -25.905   4.742 -10.668  1.00  0.00         A
ATOM   2057  HA  ASP   132     -26.915   4.377 -10.778  1.00  0.00         A
ATOM   2058  CB  ASP   132     -25.034   4.114 -11.760  1.00  0.00         A
ATOM   2059  HB1 ASP   132     -24.840   3.081 -11.509  1.00  0.00         A
ATOM   2060  HB2 ASP   132     -24.097   4.648 -11.814  1.00  0.00         A
ATOM   2061  CG  ASP   132     -25.690   4.161 -13.125  1.00  0.00         A
ATOM   2062  OD1 ASP   132     -25.571   5.193 -13.819  1.00  0.00         A
ATOM   2063  OD2 ASP   132     -26.337   3.167 -13.510  1.00  0.00         A
ATOM   2064  C   ASP   132     -25.395   4.338  -9.288  1.00  0.00         A
ATOM   2065  O   ASP   132     -24.521   3.481  -9.153  1.00  0.00         A
ATOM   2066  N   ILE   133     -25.950   4.966  -8.264  1.00  0.00         A
ATOM   2067  HN  ILE   133     -26.609   5.671  -8.443  1.00  0.00         A
ATOM   2068  CA  ILE   133     -25.622   4.633  -6.889  1.00  0.00         A
ATOM   2069  HA  ILE   133     -24.733   4.035  -6.888  1.00  0.00         A
ATOM   2070  CB  ILE   133     -25.375   5.898  -6.035  1.00  0.00         A
ATOM   2071  HB  ILE   133     -26.306   6.439  -5.953  1.00  0.00         A
ATOM   2072  CG1 ILE   133     -24.329   6.797  -6.699  1.00  0.00         A
ATOM   2073 HG11 ILE   133     -24.653   7.033  -7.702  1.00  0.00         A
ATOM   2074 HG12 ILE   133     -23.389   6.269  -6.744  1.00  0.00         A
ATOM   2075  CG2 ILE   133     -24.928   5.510  -4.631  1.00  0.00         A
ATOM   2076 HG21 ILE   133     -23.999   4.962  -4.688  1.00  0.00         A
ATOM   2077 HG22 ILE   133     -25.683   4.891  -4.171  1.00  0.00         A
ATOM   2078 HG23 ILE   133     -24.784   6.402  -4.039  1.00  0.00         A
ATOM   2079  CD1 ILE   133     -24.092   8.103  -5.967  1.00  0.00         A
ATOM   2080 HD11 ILE   133     -23.333   8.672  -6.482  1.00  0.00         A
ATOM   2081 HD12 ILE   133     -23.765   7.895  -4.959  1.00  0.00         A
ATOM   2082 HD13 ILE   133     -25.010   8.671  -5.938  1.00  0.00         A
ATOM   2083  C   ILE   133     -26.756   3.836  -6.274  1.00  0.00         A
ATOM   2084  O   ILE   133     -26.581   2.699  -5.838  1.00  0.00         A
ATOM   2085  N   ASN   134     -27.921   4.449  -6.273  1.00  0.00         A
ATOM   2086  HN  ASN   134     -27.975   5.342  -6.663  1.00  0.00         A
ATOM   2087  CA  ASN   134     -29.121   3.845  -5.709  1.00  0.00         A
ATOM   2088  HA  ASN   134     -28.814   3.191  -4.908  1.00  0.00         A
ATOM   2089  CB  ASN   134     -30.053   4.927  -5.137  1.00  0.00         A
ATOM   2090  HB1 ASN   134     -29.530   5.461  -4.356  1.00  0.00         A
ATOM   2091  HB2 ASN   134     -30.923   4.451  -4.714  1.00  0.00         A
ATOM   2092  CG  ASN   134     -30.524   5.938  -6.173  1.00  0.00         A
ATOM   2093  OD1 ASN   134     -29.811   6.264  -7.125  1.00  0.00         A
ATOM   2094  ND2 ASN   134     -31.737   6.437  -5.997  1.00  0.00         A
ATOM   2095 HD21 ASN   134     -32.258   6.130  -5.221  1.00  0.00         A
ATOM   2096 HD22 ASN   134     -32.066   7.100  -6.641  1.00  0.00         A
ATOM   2097  C   ASN   134     -29.861   3.018  -6.758  1.00  0.00         A
ATOM   2098  O   ASN   134     -30.450   1.992  -6.424  1.00  0.00         A
ATOM   2099  N   SER   135     -29.804   3.451  -8.018  1.00  0.00         A
ATOM   2100  HN  SER   135     -29.310   4.274  -8.211  1.00  0.00         A
ATOM   2101  CA  SER   135     -30.457   2.746  -9.130  1.00  0.00         A
ATOM   2102  HA  SER   135     -30.522   3.445  -9.950  1.00  0.00         A
ATOM   2103  CB  SER   135     -29.610   1.547  -9.584  1.00  0.00         A
ATOM   2104  HB1 SER   135     -28.715   1.908 -10.071  1.00  0.00         A
ATOM   2105  HB2 SER   135     -30.180   0.952 -10.282  1.00  0.00         A
ATOM   2106  OG  SER   135     -29.231   0.721  -8.492  1.00  0.00         A
ATOM   2107  HG  SER   135     -29.830   0.883  -7.746  1.00  0.00         A
ATOM   2108  C   SER   135     -31.881   2.312  -8.768  1.00  0.00         A
ATOM   2109  O   SER   135     -32.239   1.134  -8.888  1.00  0.00         A
ATOM   2110  N   ILE   136     -32.678   3.285  -8.325  1.00  0.00         A
ATOM   2111  HN  ILE   136     -32.327   4.198  -8.304  1.00  0.00         A
ATOM   2112  CA  ILE   136     -34.049   3.056  -7.877  1.00  0.00         A
ATOM   2113  HA  ILE   136     -34.450   4.002  -7.592  1.00  0.00         A
ATOM   2114  CB  ILE   136     -34.945   2.493  -9.009  1.00  0.00         A
ATOM   2115  HB  ILE   136     -34.535   1.548  -9.329  1.00  0.00         A
ATOM   2116  CG1 ILE   136     -34.958   3.456 -10.202  1.00  0.00         A
ATOM   2117 HG11 ILE   136     -35.560   3.032 -10.991  1.00  0.00         A
ATOM   2118 HG12 ILE   136     -33.948   3.587 -10.560  1.00  0.00         A
ATOM   2119  CG2 ILE   136     -36.364   2.252  -8.510  1.00  0.00         A
ATOM   2120 HG21 ILE   136     -36.976   1.892  -9.324  1.00  0.00         A
ATOM   2121 HG22 ILE   136     -36.775   3.176  -8.132  1.00  0.00         A
ATOM   2122 HG23 ILE   136     -36.347   1.516  -7.720  1.00  0.00         A
ATOM   2123  CD1 ILE   136     -35.514   4.829  -9.878  1.00  0.00         A
ATOM   2124 HD11 ILE   136     -35.521   5.434 -10.773  1.00  0.00         A
ATOM   2125 HD12 ILE   136     -34.894   5.301  -9.131  1.00  0.00         A
ATOM   2126 HD13 ILE   136     -36.521   4.730  -9.501  1.00  0.00         A
ATOM   2127  C   ILE   136     -34.089   2.158  -6.646  1.00  0.00         A
ATOM   2128  O   ILE   136     -34.086   2.641  -5.511  1.00  0.00         A
ATOM   2129  N   SER   137     -34.102   0.867  -6.871  1.00  0.00         A
ATOM   2130  HN  SER   137     -34.085   0.557  -7.793  1.00  0.00         A
ATOM   2131  CA  SER   137     -34.119  -0.094  -5.785  1.00  0.00         A
ATOM   2132  HA  SER   137     -34.657   0.349  -4.961  1.00  0.00         A
ATOM   2133  CB  SER   137     -34.821  -1.385  -6.204  1.00  0.00         A
ATOM   2134  HB1 SER   137     -34.232  -1.878  -6.962  1.00  0.00         A
ATOM   2135  HB2 SER   137     -35.796  -1.149  -6.600  1.00  0.00         A
ATOM   2136  OG  SER   137     -34.977  -2.268  -5.104  1.00  0.00         A
ATOM   2137  HG  SER   137     -35.919  -2.402  -4.933  1.00  0.00         A
ATOM   2138  C   SER   137     -32.699  -0.388  -5.338  1.00  0.00         A
ATOM   2139  O   SER   137     -31.840  -0.757  -6.143  1.00  0.00         A
ATOM   2140  N   LYS   138     -32.461  -0.222  -4.053  1.00  0.00         A
ATOM   2141  HN  LYS   138     -33.207  -0.006  -3.457  1.00  0.00         A
ATOM   2142  CA  LYS   138     -31.131  -0.383  -3.500  1.00  0.00         A
ATOM   2143  HA  LYS   138     -30.561  -0.959  -4.214  1.00  0.00         A
ATOM   2144  CB  LYS   138     -30.441   0.965  -3.315  1.00  0.00         A
ATOM   2145  HB1 LYS   138     -29.790   1.115  -4.155  1.00  0.00         A
ATOM   2146  HB2 LYS   138     -29.844   0.926  -2.415  1.00  0.00         A
ATOM   2147  CG  LYS   138     -31.385   2.163  -3.205  1.00  0.00         A
ATOM   2148  HG1 LYS   138     -32.096   2.120  -4.017  1.00  0.00         A
ATOM   2149  HG2 LYS   138     -30.805   3.070  -3.283  1.00  0.00         A
ATOM   2150  CD  LYS   138     -32.143   2.184  -1.887  1.00  0.00         A
ATOM   2151  HD1 LYS   138     -31.437   2.318  -1.081  1.00  0.00         A
ATOM   2152  HD2 LYS   138     -32.655   1.242  -1.764  1.00  0.00         A
ATOM   2153  CE  LYS   138     -33.165   3.310  -1.842  1.00  0.00         A
ATOM   2154  HE1 LYS   138     -32.671   4.235  -2.097  1.00  0.00         A
ATOM   2155  HE2 LYS   138     -33.559   3.380  -0.839  1.00  0.00         A
ATOM   2156  NZ  LYS   138     -34.291   3.086  -2.787  1.00  0.00         A
ATOM   2157  HZ1 LYS   138     -34.944   3.894  -2.763  1.00  0.00         A
ATOM   2158  HZ2 LYS   138     -34.814   2.230  -2.522  1.00  0.00         A
ATOM   2159  HZ3 LYS   138     -33.933   2.975  -3.761  1.00  0.00         A
ATOM   2160  C   LYS   138     -31.159  -1.151  -2.200  1.00  0.00         A
ATOM   2161  O   LYS   138     -31.424  -0.596  -1.135  1.00  0.00         A
ATOM   2162  N   THR   139     -30.832  -2.425  -2.317  1.00  0.00         A
ATOM   2163  HN  THR   139     -30.555  -2.742  -3.201  1.00  0.00         A
ATOM   2164  CA  THR   139     -30.833  -3.366  -1.197  1.00  0.00         A
ATOM   2165  HA  THR   139     -30.890  -4.361  -1.615  1.00  0.00         A
ATOM   2166  CB  THR   139     -29.529  -3.272  -0.392  1.00  0.00         A
ATOM   2167  HB  THR   139     -29.686  -3.769   0.551  1.00  0.00         A
ATOM   2168  OG1 THR   139     -29.193  -1.897  -0.155  1.00  0.00         A
ATOM   2169  HG1 THR   139     -30.003  -1.364  -0.194  1.00  0.00         A
ATOM   2170  CG2 THR   139     -28.388  -3.963  -1.122  1.00  0.00         A
ATOM   2171 HG21 THR   139     -28.260  -3.515  -2.096  1.00  0.00         A
ATOM   2172 HG22 THR   139     -28.616  -5.014  -1.236  1.00  0.00         A
ATOM   2173 HG23 THR   139     -27.476  -3.852  -0.553  1.00  0.00         A
ATOM   2174  C   THR   139     -32.037  -3.169  -0.270  1.00  0.00         A
ATOM   2175  O   THR   139     -31.978  -2.415   0.704  1.00  0.00         A
ATOM   2176  N   LEU   140     -33.109  -3.879  -0.571  1.00  0.00         A
ATOM   2177  HN  LEU   140     -33.036  -4.559  -1.271  1.00  0.00         A
ATOM   2178  CA  LEU   140     -34.387  -3.703   0.114  1.00  0.00         A
ATOM   2179  HA  LEU   140     -34.706  -2.685  -0.045  1.00  0.00         A
ATOM   2180  CB  LEU   140     -35.436  -4.645  -0.485  1.00  0.00         A
ATOM   2181  HB1 LEU   140     -35.093  -5.661  -0.353  1.00  0.00         A
ATOM   2182  HB2 LEU   140     -35.505  -4.443  -1.544  1.00  0.00         A
ATOM   2183  CG  LEU   140     -36.839  -4.532   0.117  1.00  0.00         A
ATOM   2184  HG  LEU   140     -36.778  -4.688   1.184  1.00  0.00         A
ATOM   2185  CD1 LEU   140     -37.420  -3.146  -0.122  1.00  0.00         A
ATOM   2186 HD11 LEU   140     -38.422  -3.102   0.278  1.00  0.00         A
ATOM   2187 HD12 LEU   140     -37.446  -2.944  -1.183  1.00  0.00         A
ATOM   2188 HD13 LEU   140     -36.804  -2.408   0.370  1.00  0.00         A
ATOM   2189  CD2 LEU   140     -37.751  -5.600  -0.464  1.00  0.00         A
ATOM   2190 HD21 LEU   140     -37.847  -5.452  -1.529  1.00  0.00         A
ATOM   2191 HD22 LEU   140     -38.724  -5.534  -0.001  1.00  0.00         A
ATOM   2192 HD23 LEU   140     -37.328  -6.575  -0.274  1.00  0.00         A
ATOM   2193  C   LEU   140     -34.266  -3.945   1.619  1.00  0.00         A
ATOM   2194  O   LEU   140     -34.815  -3.191   2.423  1.00  0.00         A
ATOM   2195  N   GLU   141     -33.530  -4.979   2.003  1.00  0.00         A
ATOM   2196  HN  GLU   141     -33.051  -5.506   1.327  1.00  0.00         A
ATOM   2197  CA  GLU   141     -33.422  -5.342   3.411  1.00  0.00         A
ATOM   2198  HA  GLU   141     -34.306  -4.975   3.894  1.00  0.00         A
ATOM   2199  CB  GLU   141     -33.380  -6.862   3.580  1.00  0.00         A
ATOM   2200  HB1 GLU   141     -34.365  -7.261   3.383  1.00  0.00         A
ATOM   2201  HB2 GLU   141     -33.104  -7.092   4.598  1.00  0.00         A
ATOM   2202  CG  GLU   141     -32.397  -7.545   2.655  1.00  0.00         A
ATOM   2203  HG1 GLU   141     -31.405  -7.178   2.870  1.00  0.00         A
ATOM   2204  HG2 GLU   141     -32.661  -7.295   1.642  1.00  0.00         A
ATOM   2205  CD  GLU   141     -32.403  -9.051   2.805  1.00  0.00         A
ATOM   2206  OE1 GLU   141     -33.252  -9.713   2.175  1.00  0.00         A
ATOM   2207  OE2 GLU   141     -31.554  -9.583   3.554  1.00  0.00         A
ATOM   2208  C   GLU   141     -32.214  -4.688   4.081  1.00  0.00         A
ATOM   2209  O   GLU   141     -31.766  -5.126   5.143  1.00  0.00         A
ATOM   2210  N   ASP   142     -31.710  -3.621   3.477  1.00  0.00         A
ATOM   2211  HN  ASP   142     -32.094  -3.332   2.621  1.00  0.00         A
ATOM   2212  CA  ASP   142     -30.602  -2.863   4.059  1.00  0.00         A
ATOM   2213  HA  ASP   142     -29.997  -3.551   4.628  1.00  0.00         A
ATOM   2214  CB  ASP   142     -29.746  -2.223   2.961  1.00  0.00         A
ATOM   2215  HB1 ASP   142     -30.354  -1.526   2.404  1.00  0.00         A
ATOM   2216  HB2 ASP   142     -29.397  -2.996   2.296  1.00  0.00         A
ATOM   2217  CG  ASP   142     -28.534  -1.480   3.498  1.00  0.00         A
ATOM   2218  OD1 ASP   142     -27.615  -2.137   4.031  1.00  0.00         A
ATOM   2219  OD2 ASP   142     -28.481  -0.237   3.369  1.00  0.00         A
ATOM   2220  C   ASP   142     -31.145  -1.802   5.003  1.00  0.00         A
ATOM   2221  O   ASP   142     -30.401  -1.094   5.675  1.00  0.00         A
ATOM   2222  N   THR   143     -32.460  -1.708   5.048  1.00  0.00         A
ATOM   2223  HN  THR   143     -32.996  -2.263   4.443  1.00  0.00         A
ATOM   2224  CA  THR   143     -33.138  -0.799   5.955  1.00  0.00         A
ATOM   2225  HA  THR   143     -32.399  -0.144   6.385  1.00  0.00         A
ATOM   2226  CB  THR   143     -34.161   0.048   5.197  1.00  0.00         A
ATOM   2227  HB  THR   143     -34.899   0.406   5.897  1.00  0.00         A
ATOM   2228  OG1 THR   143     -34.807  -0.752   4.195  1.00  0.00         A
ATOM   2229  HG1 THR   143     -34.355  -0.631   3.348  1.00  0.00         A
ATOM   2230  CG2 THR   143     -33.478   1.232   4.553  1.00  0.00         A
ATOM   2231 HG21 THR   143     -33.111   1.894   5.321  1.00  0.00         A
ATOM   2232 HG22 THR   143     -34.178   1.756   3.923  1.00  0.00         A
ATOM   2233 HG23 THR   143     -32.649   0.877   3.959  1.00  0.00         A
ATOM   2234  C   THR   143     -33.823  -1.572   7.066  1.00  0.00         A
ATOM   2235  O   THR   143     -34.549  -1.021   7.893  1.00  0.00         A
ATOM   2236  N   LEU   144     -33.558  -2.860   7.072  1.00  0.00         A
ATOM   2237  HN  LEU   144     -32.932  -3.202   6.403  1.00  0.00         A
ATOM   2238  CA  LEU   144     -34.165  -3.779   8.026  1.00  0.00         A
ATOM   2239  HA  LEU   144     -34.809  -3.209   8.677  1.00  0.00         A
ATOM   2240  CB  LEU   144     -35.002  -4.824   7.285  1.00  0.00         A
ATOM   2241  HB1 LEU   144     -35.425  -5.498   8.014  1.00  0.00         A
ATOM   2242  HB2 LEU   144     -34.343  -5.387   6.640  1.00  0.00         A
ATOM   2243  CG  LEU   144     -36.145  -4.264   6.433  1.00  0.00         A
ATOM   2244  HG  LEU   144     -35.745  -3.549   5.729  1.00  0.00         A
ATOM   2245  CD1 LEU   144     -36.809  -5.379   5.641  1.00  0.00         A
ATOM   2246 HD11 LEU   144     -36.076  -5.857   5.009  1.00  0.00         A
ATOM   2247 HD12 LEU   144     -37.597  -4.966   5.029  1.00  0.00         A
ATOM   2248 HD13 LEU   144     -37.225  -6.105   6.323  1.00  0.00         A
ATOM   2249  CD2 LEU   144     -37.166  -3.550   7.308  1.00  0.00         A
ATOM   2250 HD21 LEU   144     -37.540  -4.234   8.055  1.00  0.00         A
ATOM   2251 HD22 LEU   144     -37.985  -3.203   6.695  1.00  0.00         A
ATOM   2252 HD23 LEU   144     -36.697  -2.707   7.793  1.00  0.00         A
ATOM   2253  C   LEU   144     -33.095  -4.471   8.866  1.00  0.00         A
ATOM   2254  O   LEU   144     -33.189  -5.667   9.149  1.00  0.00         A
ATOM   2255  N   LYS   145     -32.077  -3.712   9.257  1.00  0.00         A
ATOM   2256  HN  LYS   145     -32.077  -2.765   9.019  1.00  0.00         A
ATOM   2257  CA  LYS   145     -30.965  -4.259  10.034  1.00  0.00         A
ATOM   2258  HA  LYS   145     -30.617  -5.147   9.527  1.00  0.00         A
ATOM   2259  CB  LYS   145     -29.804  -3.256  10.138  1.00  0.00         A
ATOM   2260  HB1 LYS   145     -28.934  -3.768  10.522  1.00  0.00         A
ATOM   2261  HB2 LYS   145     -30.080  -2.474  10.819  1.00  0.00         A
ATOM   2262  CG  LYS   145     -29.430  -2.596   8.830  1.00  0.00         A
ATOM   2263  HG1 LYS   145     -29.701  -3.250   8.014  1.00  0.00         A
ATOM   2264  HG2 LYS   145     -28.367  -2.416   8.816  1.00  0.00         A
ATOM   2265  CD  LYS   145     -30.163  -1.275   8.671  1.00  0.00         A
ATOM   2266  HD1 LYS   145     -31.214  -1.429   8.861  1.00  0.00         A
ATOM   2267  HD2 LYS   145     -30.029  -0.931   7.668  1.00  0.00         A
ATOM   2268  CE  LYS   145     -29.643  -0.210   9.623  1.00  0.00         A
ATOM   2269  HE1 LYS   145     -28.653   0.078   9.307  1.00  0.00         A
ATOM   2270  HE2 LYS   145     -29.599  -0.619  10.619  1.00  0.00         A
ATOM   2271  NZ  LYS   145     -30.516   0.993   9.631  1.00  0.00         A
ATOM   2272  HZ1 LYS   145     -30.111   1.727  10.244  1.00  0.00         A
ATOM   2273  HZ2 LYS   145     -31.467   0.746   9.987  1.00  0.00         A
ATOM   2274  HZ3 LYS   145     -30.611   1.375   8.667  1.00  0.00         A
ATOM   2275  C   LYS   145     -31.442  -4.650  11.430  1.00  0.00         A
ATOM   2276  O   LYS   145     -31.551  -5.831  11.749  1.00  0.00         A
ATOM   2277  N   LEU   146     -31.731  -3.652  12.253  1.00  0.00         A
ATOM   2278  HN  LEU   146     -31.566  -2.730  11.967  1.00  0.00         A
ATOM   2279  CA  LEU   146     -32.290  -3.882  13.574  1.00  0.00         A
ATOM   2280  HA  LEU   146     -32.602  -4.914  13.632  1.00  0.00         A
ATOM   2281  CB  LEU   146     -31.247  -3.602  14.662  1.00  0.00         A
ATOM   2282  HB1 LEU   146     -31.709  -3.771  15.623  1.00  0.00         A
ATOM   2283  HB2 LEU   146     -30.961  -2.562  14.597  1.00  0.00         A
ATOM   2284  CG  LEU   146     -29.977  -4.455  14.586  1.00  0.00         A
ATOM   2285  HG  LEU   146     -29.524  -4.332  13.613  1.00  0.00         A
ATOM   2286  CD1 LEU   146     -28.973  -4.008  15.633  1.00  0.00         A
ATOM   2287 HD11 LEU   146     -29.398  -4.139  16.617  1.00  0.00         A
ATOM   2288 HD12 LEU   146     -28.733  -2.967  15.480  1.00  0.00         A
ATOM   2289 HD13 LEU   146     -28.074  -4.601  15.547  1.00  0.00         A
ATOM   2290  CD2 LEU   146     -30.311  -5.928  14.769  1.00  0.00         A
ATOM   2291 HD21 LEU   146     -30.955  -6.254  13.966  1.00  0.00         A
ATOM   2292 HD22 LEU   146     -30.815  -6.067  15.713  1.00  0.00         A
ATOM   2293 HD23 LEU   146     -29.400  -6.508  14.758  1.00  0.00         A
ATOM   2294  C   LEU   146     -33.503  -2.986  13.750  1.00  0.00         A
ATOM   2295  O   LEU   146     -34.010  -2.792  14.853  1.00  0.00         A
ATOM   2296  N   ASP   147     -33.953  -2.445  12.629  1.00  0.00         A
ATOM   2297  HN  ASP   147     -33.506  -2.667  11.793  1.00  0.00         A
ATOM   2298  CA  ASP   147     -35.103  -1.562  12.591  1.00  0.00         A
ATOM   2299  HA  ASP   147     -35.107  -0.974  13.496  1.00  0.00         A
ATOM   2300  CB  ASP   147     -35.024  -0.629  11.375  1.00  0.00         A
ATOM   2301  HB1 ASP   147     -35.931  -0.044  11.324  1.00  0.00         A
ATOM   2302  HB2 ASP   147     -34.937  -1.225  10.480  1.00  0.00         A
ATOM   2303  CG  ASP   147     -33.843   0.320  11.431  1.00  0.00         A
ATOM   2304  OD1 ASP   147     -34.023   1.475  11.879  1.00  0.00         A
ATOM   2305  OD2 ASP   147     -32.728  -0.079  11.025  1.00  0.00         A
ATOM   2306  C   ASP   147     -36.371  -2.391  12.527  1.00  0.00         A
ATOM   2307  O   ASP   147     -36.813  -2.777  11.443  1.00  0.00         A
ATOM   2308  N   ALA   148     -36.924  -2.680  13.699  1.00  0.00         A
ATOM   2309  HN  ALA   148     -36.513  -2.318  14.512  1.00  0.00         A
ATOM   2310  CA  ALA   148     -38.103  -3.533  13.824  1.00  0.00         A
ATOM   2311  HA  ALA   148     -38.383  -3.553  14.868  1.00  0.00         A
ATOM   2312  CB  ALA   148     -39.278  -2.973  13.030  1.00  0.00         A
ATOM   2313  HB1 ALA   148     -40.156  -3.577  13.211  1.00  0.00         A
ATOM   2314  HB2 ALA   148     -39.041  -2.991  11.976  1.00  0.00         A
ATOM   2315  HB3 ALA   148     -39.469  -1.957  13.338  1.00  0.00         A
ATOM   2316  C   ALA   148     -37.774  -4.955  13.383  1.00  0.00         A
ATOM   2317  O   ALA   148     -38.506  -5.573  12.608  1.00  0.00         A
ATOM   2318  N   ALA   149     -36.662  -5.467  13.894  1.00  0.00         A
ATOM   2319  HN  ALA   149     -36.137  -4.929  14.527  1.00  0.00         A
ATOM   2320  CA  ALA   149     -36.204  -6.805  13.555  1.00  0.00         A
ATOM   2321  HA  ALA   149     -36.589  -7.049  12.578  1.00  0.00         A
ATOM   2322  CB  ALA   149     -34.685  -6.846  13.495  1.00  0.00         A
ATOM   2323  HB1 ALA   149     -34.362  -7.842  13.228  1.00  0.00         A
ATOM   2324  HB2 ALA   149     -34.279  -6.582  14.460  1.00  0.00         A
ATOM   2325  HB3 ALA   149     -34.335  -6.144  12.753  1.00  0.00         A
ATOM   2326  C   ALA   149     -36.731  -7.821  14.556  1.00  0.00         A
ATOM   2327  O   ALA   149     -36.341  -8.988  14.547  1.00  0.00         A
ATOM   2328  N   GLN   150     -37.644  -7.369  15.400  1.00  0.00         A
ATOM   2329  HN  GLN   150     -37.901  -6.427  15.351  1.00  0.00         A
ATOM   2330  CA  GLN   150     -38.278  -8.230  16.393  1.00  0.00         A
ATOM   2331  HA  GLN   150     -37.566  -8.984  16.680  1.00  0.00         A
ATOM   2332  CB  GLN   150     -38.680  -7.415  17.625  1.00  0.00         A
ATOM   2333  HB1 GLN   150     -37.786  -7.056  18.113  1.00  0.00         A
ATOM   2334  HB2 GLN   150     -39.218  -8.056  18.308  1.00  0.00         A
ATOM   2335  CG  GLN   150     -39.561  -6.216  17.303  1.00  0.00         A
ATOM   2336  HG1 GLN   150     -40.421  -6.557  16.746  1.00  0.00         A
ATOM   2337  HG2 GLN   150     -38.996  -5.521  16.701  1.00  0.00         A
ATOM   2338  CD  GLN   150     -40.042  -5.496  18.547  1.00  0.00         A
ATOM   2339  OE1 GLN   150     -39.377  -4.594  19.051  1.00  0.00         A
ATOM   2340  NE2 GLN   150     -41.205  -5.882  19.045  1.00  0.00         A
ATOM   2341 HE21 GLN   150     -41.688  -6.605  18.588  1.00  0.00         A
ATOM   2342 HE22 GLN   150     -41.542  -5.429  19.847  1.00  0.00         A
ATOM   2343  C   GLN   150     -39.500  -8.913  15.795  1.00  0.00         A
ATOM   2344  O   GLN   150     -40.442  -9.275  16.501  1.00  0.00         A
ATOM   2345  N   GLU   151     -39.458  -9.097  14.488  1.00  0.00         A
ATOM   2346  HN  GLU   151     -38.634  -8.870  14.011  1.00  0.00         A
ATOM   2347  CA  GLU   151     -40.578  -9.640  13.742  1.00  0.00         A
ATOM   2348  HA  GLU   151     -41.393  -9.805  14.430  1.00  0.00         A
ATOM   2349  CB  GLU   151     -41.019  -8.638  12.671  1.00  0.00         A
ATOM   2350  HB1 GLU   151     -41.851  -9.057  12.124  1.00  0.00         A
ATOM   2351  HB2 GLU   151     -40.198  -8.476  11.988  1.00  0.00         A
ATOM   2352  CG  GLU   151     -41.447  -7.289  13.229  1.00  0.00         A
ATOM   2353  HG1 GLU   151     -41.512  -6.581  12.415  1.00  0.00         A
ATOM   2354  HG2 GLU   151     -40.702  -6.955  13.936  1.00  0.00         A
ATOM   2355  CD  GLU   151     -42.786  -7.341  13.932  1.00  0.00         A
ATOM   2356  OE1 GLU   151     -43.797  -6.961  13.309  1.00  0.00         A
ATOM   2357  OE2 GLU   151     -42.841  -7.761  15.103  1.00  0.00         A
ATOM   2358  C   GLU   151     -40.194 -10.965  13.091  1.00  0.00         A
ATOM   2359  O   GLU   151     -39.921 -11.022  11.892  1.00  0.00         A
ATOM   2360  N   VAL   152     -40.158 -12.026  13.886  1.00  0.00         A
ATOM   2361  HN  VAL   152     -40.374 -11.920  14.838  1.00  0.00         A
ATOM   2362  CA  VAL   152     -39.838 -13.349  13.369  1.00  0.00         A
ATOM   2363  HA  VAL   152     -39.069 -13.235  12.618  1.00  0.00         A
ATOM   2364  CB  VAL   152     -39.303 -14.282  14.486  1.00  0.00         A
ATOM   2365  HB  VAL   152     -38.539 -13.742  15.027  1.00  0.00         A
ATOM   2366  CG1 VAL   152     -40.398 -14.650  15.477  1.00  0.00         A
ATOM   2367 HG11 VAL   152     -40.006 -15.346  16.203  1.00  0.00         A
ATOM   2368 HG12 VAL   152     -41.224 -15.105  14.951  1.00  0.00         A
ATOM   2369 HG13 VAL   152     -40.740 -13.760  15.982  1.00  0.00         A
ATOM   2370  CG2 VAL   152     -38.662 -15.530  13.897  1.00  0.00         A
ATOM   2371 HG21 VAL   152     -38.289 -16.154  14.695  1.00  0.00         A
ATOM   2372 HG22 VAL   152     -37.844 -15.245  13.251  1.00  0.00         A
ATOM   2373 HG23 VAL   152     -39.397 -16.077  13.326  1.00  0.00         A
ATOM   2374  C   VAL   152     -41.082 -13.949  12.716  1.00  0.00         A
ATOM   2375  O   VAL   152     -42.201 -13.550  13.046  1.00  0.00         A
ATOM   2376  N   VAL   153     -40.888 -14.889  11.790  1.00  0.00         A
ATOM   2377  HN  VAL   153     -39.978 -15.217  11.629  1.00  0.00         A
ATOM   2378  CA  VAL   153     -41.990 -15.442  11.002  1.00  0.00         A
ATOM   2379  HA  VAL   153     -41.573 -16.172  10.322  1.00  0.00         A
ATOM   2380  CB  VAL   153     -43.051 -16.143  11.885  1.00  0.00         A
ATOM   2381  HB  VAL   153     -43.470 -15.410  12.557  1.00  0.00         A
ATOM   2382  CG1 VAL   153     -44.181 -16.709  11.034  1.00  0.00         A
ATOM   2383 HG11 VAL   153     -44.910 -17.184  11.674  1.00  0.00         A
ATOM   2384 HG12 VAL   153     -43.782 -17.435  10.342  1.00  0.00         A
ATOM   2385 HG13 VAL   153     -44.653 -15.908  10.483  1.00  0.00         A
ATOM   2386  CG2 VAL   153     -42.411 -17.243  12.721  1.00  0.00         A
ATOM   2387 HG21 VAL   153     -41.951 -17.970  12.069  1.00  0.00         A
ATOM   2388 HG22 VAL   153     -43.169 -17.726  13.321  1.00  0.00         A
ATOM   2389 HG23 VAL   153     -41.661 -16.813  13.367  1.00  0.00         A
ATOM   2390  C   VAL   153     -42.639 -14.327  10.185  1.00  0.00         A
ATOM   2391  O   VAL   153     -43.547 -13.640  10.655  1.00  0.00         A
ATOM   2392  N   ASP   154     -42.150 -14.159   8.964  1.00  0.00         A
ATOM   2393  HN  ASP   154     -41.525 -14.830   8.612  1.00  0.00         A
ATOM   2394  CA  ASP   154     -42.519 -13.029   8.116  1.00  0.00         A
ATOM   2395  HA  ASP   154     -42.205 -12.127   8.619  1.00  0.00         A
ATOM   2396  CB  ASP   154     -41.790 -13.114   6.774  1.00  0.00         A
ATOM   2397  HB1 ASP   154     -42.226 -12.402   6.092  1.00  0.00         A
ATOM   2398  HB2 ASP   154     -41.907 -14.109   6.371  1.00  0.00         A
ATOM   2399  CG  ASP   154     -40.309 -12.821   6.895  1.00  0.00         A
ATOM   2400  OD1 ASP   154     -39.502 -13.773   6.847  1.00  0.00         A
ATOM   2401  OD2 ASP   154     -39.944 -11.633   7.042  1.00  0.00         A
ATOM   2402  C   ASP   154     -44.022 -12.953   7.873  1.00  0.00         A
ATOM   2403  O   ASP   154     -44.607 -13.841   7.253  1.00  0.00         A
ATOM   2404  N   PRO   155     -44.663 -11.877   8.368  1.00  0.00         A
ATOM   2405  CA  PRO   155     -46.086 -11.613   8.128  1.00  0.00         A
ATOM   2406  HA  PRO   155     -46.701 -12.405   8.507  1.00  0.00         A
ATOM   2407  CB  PRO   155     -46.362 -10.320   8.904  1.00  0.00         A
ATOM   2408  HB1 PRO   155     -47.314 -10.396   9.407  1.00  0.00         A
ATOM   2409  HB2 PRO   155     -46.379  -9.485   8.219  1.00  0.00         A
ATOM   2410  CG  PRO   155     -45.243 -10.200   9.879  1.00  0.00         A
ATOM   2411  HG1 PRO   155     -45.498 -10.714  10.794  1.00  0.00         A
ATOM   2412  HG2 PRO   155     -45.038  -9.158  10.078  1.00  0.00         A
ATOM   2413  CD  PRO   155     -44.054 -10.851   9.232  1.00  0.00         A
ATOM   2414  HD1 PRO   155     -43.420 -11.305   9.980  1.00  0.00         A
ATOM   2415  HD2 PRO   155     -43.498 -10.133   8.649  1.00  0.00         A
ATOM   2416  C   PRO   155     -46.382 -11.412   6.649  1.00  0.00         A
ATOM   2417  O   PRO   155     -47.389 -11.896   6.128  1.00  0.00         A
ATOM   2418  N   ALA   156     -45.487 -10.704   5.980  1.00  0.00         A
ATOM   2419  HN  ALA   156     -44.732 -10.317   6.470  1.00  0.00         A
ATOM   2420  CA  ALA   156     -45.605 -10.478   4.545  1.00  0.00         A
ATOM   2421  HA  ALA   156     -46.643 -10.271   4.326  1.00  0.00         A
ATOM   2422  CB  ALA   156     -44.778  -9.275   4.115  1.00  0.00         A
ATOM   2423  HB1 ALA   156     -44.914  -9.106   3.057  1.00  0.00         A
ATOM   2424  HB2 ALA   156     -43.735  -9.463   4.318  1.00  0.00         A
ATOM   2425  HB3 ALA   156     -45.100  -8.402   4.663  1.00  0.00         A
ATOM   2426  C   ALA   156     -45.178 -11.718   3.775  1.00  0.00         A
ATOM   2427  O   ALA   156     -45.464 -11.860   2.586  1.00  0.00         A
ATOM   2428  N   LYS   157     -44.486 -12.612   4.485  1.00  0.00         A
ATOM   2429  HN  LYS   157     -44.259 -12.395   5.412  1.00  0.00         A
ATOM   2430  CA  LYS   157     -44.058 -13.902   3.948  1.00  0.00         A
ATOM   2431  HA  LYS   157     -43.540 -14.427   4.737  1.00  0.00         A
ATOM   2432  CB  LYS   157     -45.283 -14.726   3.525  1.00  0.00         A
ATOM   2433  HB1 LYS   157     -45.693 -14.294   2.627  1.00  0.00         A
ATOM   2434  HB2 LYS   157     -46.024 -14.671   4.308  1.00  0.00         A
ATOM   2435  CG  LYS   157     -44.986 -16.195   3.257  1.00  0.00         A
ATOM   2436  HG1 LYS   157     -44.559 -16.631   4.148  1.00  0.00         A
ATOM   2437  HG2 LYS   157     -44.274 -16.263   2.449  1.00  0.00         A
ATOM   2438  CD  LYS   157     -46.236 -16.982   2.875  1.00  0.00         A
ATOM   2439  HD1 LYS   157     -47.027 -16.730   3.566  1.00  0.00         A
ATOM   2440  HD2 LYS   157     -46.017 -18.035   2.951  1.00  0.00         A
ATOM   2441  CE  LYS   157     -46.711 -16.686   1.452  1.00  0.00         A
ATOM   2442  HE1 LYS   157     -47.379 -17.477   1.143  1.00  0.00         A
ATOM   2443  HE2 LYS   157     -45.852 -16.673   0.800  1.00  0.00         A
ATOM   2444  NZ  LYS   157     -47.421 -15.383   1.331  1.00  0.00         A
ATOM   2445  HZ1 LYS   157     -47.837 -15.292   0.383  1.00  0.00         A
ATOM   2446  HZ2 LYS   157     -46.761 -14.596   1.476  1.00  0.00         A
ATOM   2447  HZ3 LYS   157     -48.182 -15.320   2.035  1.00  0.00         A
ATOM   2448  C   LYS   157     -43.091 -13.707   2.778  1.00  0.00         A
ATOM   2449  O   LYS   157     -43.064 -14.502   1.839  1.00  0.00         A
ATOM   2450  N   GLN   158     -42.296 -12.639   2.862  1.00  0.00         A
ATOM   2451  HN  GLN   158     -42.360 -12.070   3.659  1.00  0.00         A
ATOM   2452  CA  GLN   158     -41.335 -12.271   1.821  1.00  0.00         A
ATOM   2453  HA  GLN   158     -40.767 -11.435   2.200  1.00  0.00         A
ATOM   2454  CB  GLN   158     -40.363 -13.418   1.518  1.00  0.00         A
ATOM   2455  HB1 GLN   158     -39.733 -13.133   0.689  1.00  0.00         A
ATOM   2456  HB2 GLN   158     -40.933 -14.293   1.241  1.00  0.00         A
ATOM   2457  CG  GLN   158     -39.468 -13.785   2.693  1.00  0.00         A
ATOM   2458  HG1 GLN   158     -38.812 -14.588   2.392  1.00  0.00         A
ATOM   2459  HG2 GLN   158     -40.088 -14.116   3.512  1.00  0.00         A
ATOM   2460  CD  GLN   158     -38.619 -12.620   3.171  1.00  0.00         A
ATOM   2461  OE1 GLN   158     -38.258 -11.735   2.395  1.00  0.00         A
ATOM   2462  NE2 GLN   158     -38.297 -12.609   4.454  1.00  0.00         A
ATOM   2463 HE21 GLN   158     -38.621 -13.343   5.024  1.00  0.00         A
ATOM   2464 HE22 GLN   158     -37.743 -11.872   4.786  1.00  0.00         A
ATOM   2465  C   GLN   158     -42.044 -11.821   0.547  1.00  0.00         A
ATOM   2466  O   GLN   158     -42.863 -12.546  -0.022  1.00  0.00         A
ATOM   2467  N   LEU   159     -41.728 -10.616   0.105  1.00  0.00         A
ATOM   2468  HN  LEU   159     -41.058 -10.088   0.591  1.00  0.00         A
ATOM   2469  CA  LEU   159     -42.338 -10.061  -1.091  1.00  0.00         A
ATOM   2470  HA  LEU   159     -43.350 -10.432  -1.152  1.00  0.00         A
ATOM   2471  CB  LEU   159     -42.368  -8.532  -1.014  1.00  0.00         A
ATOM   2472  HB1 LEU   159     -42.825  -8.158  -1.917  1.00  0.00         A
ATOM   2473  HB2 LEU   159     -41.348  -8.176  -0.973  1.00  0.00         A
ATOM   2474  CG  LEU   159     -43.127  -7.951   0.182  1.00  0.00         A
ATOM   2475  HG  LEU   159     -42.680  -8.316   1.096  1.00  0.00         A
ATOM   2476  CD1 LEU   159     -43.032  -6.434   0.185  1.00  0.00         A
ATOM   2477 HD11 LEU   159     -41.996  -6.139   0.257  1.00  0.00         A
ATOM   2478 HD12 LEU   159     -43.579  -6.040   1.029  1.00  0.00         A
ATOM   2479 HD13 LEU   159     -43.454  -6.046  -0.730  1.00  0.00         A
ATOM   2480  CD2 LEU   159     -44.584  -8.392   0.159  1.00  0.00         A
ATOM   2481 HD21 LEU   159     -45.035  -8.092  -0.774  1.00  0.00         A
ATOM   2482 HD22 LEU   159     -45.113  -7.929   0.979  1.00  0.00         A
ATOM   2483 HD23 LEU   159     -44.638  -9.466   0.257  1.00  0.00         A
ATOM   2484  C   LEU   159     -41.570 -10.506  -2.328  1.00  0.00         A
ATOM   2485  O   LEU   159     -40.388 -10.197  -2.477  1.00  0.00         A
ATOM   2486  N   LYS   160     -42.241 -11.232  -3.209  1.00  0.00         A
ATOM   2487  HN  LYS   160     -43.189 -11.425  -3.047  1.00  0.00         A
ATOM   2488  HA  LYS   160     -40.566 -11.899  -4.203  1.00  0.00         A
ATOM   2489  CB  LYS   160     -42.241 -13.052  -4.882  1.00  0.00         A
ATOM   2490  HB1 LYS   160     -41.867 -13.285  -5.867  1.00  0.00         A
ATOM   2491  HB2 LYS   160     -43.311 -12.922  -4.938  1.00  0.00         A
ATOM   2492  CG  LYS   160     -41.958 -14.241  -3.974  1.00  0.00         A
ATOM   2493  HG1 LYS   160     -40.920 -14.213  -3.678  1.00  0.00         A
ATOM   2494  HG2 LYS   160     -42.150 -15.151  -4.522  1.00  0.00         A
ATOM   2495  CD  LYS   160     -42.827 -14.229  -2.727  1.00  0.00         A
ATOM   2496  HD1 LYS   160     -43.865 -14.254  -3.024  1.00  0.00         A
ATOM   2497  HD2 LYS   160     -42.630 -13.324  -2.171  1.00  0.00         A
ATOM   2498  CE  LYS   160     -42.538 -15.425  -1.839  1.00  0.00         A
ATOM   2499  HE1 LYS   160     -41.528 -15.343  -1.467  1.00  0.00         A
ATOM   2500  HE2 LYS   160     -42.631 -16.324  -2.428  1.00  0.00         A
ATOM   2501  NZ  LYS   160     -43.472 -15.505  -0.687  1.00  0.00         A
ATOM   2502  HZ1 LYS   160     -44.457 -15.494  -1.020  1.00  0.00         A
ATOM   2503  HZ2 LYS   160     -43.323 -14.697  -0.045  1.00  0.00         A
ATOM   2504  HZ3 LYS   160     -43.307 -16.384  -0.157  1.00  0.00         A
ATOM   2505  CA  LYS   160     -41.610 -11.731  -4.421  1.00  0.00         A
ATOM   2506  C   LYS   160     -41.715 -10.700  -5.536  1.00  0.00         A
ATOM   2507  OT1 LYS   160     -42.761 -10.660  -6.215  1.00  0.00         A
ATOM   2508  OT2 LYS   160     -40.748  -9.936  -5.732  1.00  0.00         A
END
