# Supplementary material for: The EJC disassembly factor PYM is an intrinsically disordered protein and forms a fuzzy complex with RNA
Source: Front Mol Biosci. 2023 Mar 30;10:1148653. doi: 10.3389/fmolb.2023.1148653 (PMC10098021; doi:10.3389/fmolb.2023.1148653)
Supplement: Supplementary file 2 [file DataSheet1.ZIP › PYM_structures/pym_7.pdb]

REMARK FILENAME="pym160_91_water.pdb"
REMARK ===============================================================
REMARK            overall,bonds,angles,improper,dihe,vdw,elec,noe,cdih,coup,sani,vean
REMARK energies: -4614.01, 39.6767, 178.708, 77.0568, 717.288, -255.301, -5525.96, 153.955, 0.570549, 0, 0, 0
REMARK ===============================================================
REMARK            bonds,angles,impropers,dihe,noe,cdih,coup,sani,vean
REMARK rms-dev.: 3.959332E-03,0.503734,1.27167,41.7429,3.772971E-02,0.461347,0, 0, 0
REMARK ===============================================================
REMARK               noe,cdih,coup,sani,vean
REMARK               >0.5,>5,>1,>0,>5
REMARK violations.: 0, 0, 0, 0, 0
REMARK ===============================================================
REMARK DATE:28-Oct-2020  01:19:18       created by user: dverma
REMARK VERSION:1.21
ATOM      1  HA1 GLY     1       3.679  11.270   9.587  1.00  0.00         A
ATOM      2  HA2 GLY     1       4.682  12.505   8.840  1.00  0.00         A
ATOM      3  C   GLY     1       4.508  10.711   7.713  1.00  0.00         A
ATOM      4  O   GLY     1       5.127  11.118   6.729  1.00  0.00         A
ATOM      5  N   GLY     1       5.744  11.000   9.847  1.00  0.00         A
ATOM      6  HT1 GLY     1       5.772  11.520  10.747  1.00  0.00         A
ATOM      7  HT2 GLY     1       6.631  11.172   9.333  1.00  0.00         A
ATOM      8  HT3 GLY     1       5.666   9.983  10.049  1.00  0.00         A
ATOM      9  CA  GLY     1       4.588  11.447   9.033  1.00  0.00         A
ATOM     10  N   ALA     2       3.742   9.630   7.685  1.00  0.00         A
ATOM     11  HN  ALA     2       3.236   9.380   8.488  1.00  0.00         A
ATOM     12  CA  ALA     2       3.629   8.805   6.492  1.00  0.00         A
ATOM     13  HA  ALA     2       4.583   8.821   5.986  1.00  0.00         A
ATOM     14  CB  ALA     2       3.325   7.364   6.878  1.00  0.00         A
ATOM     15  HB1 ALA     2       3.320   6.747   5.991  1.00  0.00         A
ATOM     16  HB2 ALA     2       2.357   7.317   7.355  1.00  0.00         A
ATOM     17  HB3 ALA     2       4.081   7.007   7.563  1.00  0.00         A
ATOM     18  C   ALA     2       2.561   9.340   5.544  1.00  0.00         A
ATOM     19  O   ALA     2       1.445   8.819   5.489  1.00  0.00         A
ATOM     20  N   MET     3       2.902  10.384   4.799  1.00  0.00         A
ATOM     21  HN  MET     3       3.792  10.785   4.914  1.00  0.00         A
ATOM     22  CA  MET     3       1.979  10.948   3.818  1.00  0.00         A
ATOM     23  HA  MET     3       0.977  10.818   4.201  1.00  0.00         A
ATOM     24  CB  MET     3       2.236  12.446   3.597  1.00  0.00         A
ATOM     25  HB1 MET     3       2.146  12.955   4.545  1.00  0.00         A
ATOM     26  HB2 MET     3       1.485  12.830   2.923  1.00  0.00         A
ATOM     27  CG  MET     3       3.604  12.765   3.013  1.00  0.00         A
ATOM     28  HG1 MET     3       3.745  12.173   2.121  1.00  0.00         A
ATOM     29  HG2 MET     3       4.357  12.504   3.739  1.00  0.00         A
ATOM     30  SD  MET     3       3.796  14.509   2.586  1.00  0.00         A
ATOM     31  CE  MET     3       3.503  15.290   4.172  1.00  0.00         A
ATOM     32  HE1 MET     3       3.600  16.361   4.068  1.00  0.00         A
ATOM     33  HE2 MET     3       4.227  14.931   4.888  1.00  0.00         A
ATOM     34  HE3 MET     3       2.508  15.049   4.513  1.00  0.00         A
ATOM     35  C   MET     3       2.089  10.201   2.494  1.00  0.00         A
ATOM     36  O   MET     3       1.197  10.276   1.650  1.00  0.00         A
ATOM     37  N   GLY     4       3.189   9.483   2.319  1.00  0.00         A
ATOM     38  HN  GLY     4       3.886   9.492   3.010  1.00  0.00         A
ATOM     39  CA  GLY     4       3.375   8.700   1.119  1.00  0.00         A
ATOM     40  HA1 GLY     4       2.666   9.030   0.373  1.00  0.00         A
ATOM     41  HA2 GLY     4       3.185   7.662   1.347  1.00  0.00         A
ATOM     42  C   GLY     4       4.773   8.828   0.555  1.00  0.00         A
ATOM     43  O   GLY     4       4.992   9.545  -0.423  1.00  0.00         A
ATOM     44  N   MET     5       5.724   8.149   1.181  1.00  0.00         A
ATOM     45  HN  MET     5       5.496   7.642   1.991  1.00  0.00         A
ATOM     46  CA  MET     5       7.096   8.130   0.693  1.00  0.00         A
ATOM     47  HA  MET     5       7.270   9.042   0.141  1.00  0.00         A
ATOM     48  CB  MET     5       8.086   8.042   1.858  1.00  0.00         A
ATOM     49  HB1 MET     5       7.935   7.105   2.372  1.00  0.00         A
ATOM     50  HB2 MET     5       7.892   8.853   2.544  1.00  0.00         A
ATOM     51  CG  MET     5       9.543   8.120   1.429  1.00  0.00         A
ATOM     52  HG1 MET     5       9.717   9.080   0.966  1.00  0.00         A
ATOM     53  HG2 MET     5       9.736   7.336   0.712  1.00  0.00         A
ATOM     54  SD  MET     5      10.683   7.930   2.813  1.00  0.00         A
ATOM     55  CE  MET     5      12.259   8.150   1.989  1.00  0.00         A
ATOM     56  HE1 MET     5      13.059   8.049   2.707  1.00  0.00         A
ATOM     57  HE2 MET     5      12.298   9.134   1.544  1.00  0.00         A
ATOM     58  HE3 MET     5      12.370   7.402   1.218  1.00  0.00         A
ATOM     59  C   MET     5       7.283   6.943  -0.236  1.00  0.00         A
ATOM     60  O   MET     5       7.860   7.060  -1.318  1.00  0.00         A
ATOM     61  N   SER     6       6.785   5.801   0.201  1.00  0.00         A
ATOM     62  HN  SER     6       6.398   5.763   1.102  1.00  0.00         A
ATOM     63  CA  SER     6       6.793   4.599  -0.607  1.00  0.00         A
ATOM     64  HA  SER     6       7.601   4.675  -1.319  1.00  0.00         A
ATOM     65  CB  SER     6       7.013   3.377   0.287  1.00  0.00         A
ATOM     66  HB1 SER     6       7.145   2.500  -0.329  1.00  0.00         A
ATOM     67  HB2 SER     6       6.155   3.242   0.928  1.00  0.00         A
ATOM     68  OG  SER     6       8.167   3.545   1.097  1.00  0.00         A
ATOM     69  HG  SER     6       8.851   3.993   0.582  1.00  0.00         A
ATOM     70  C   SER     6       5.472   4.482  -1.357  1.00  0.00         A
ATOM     71  O   SER     6       5.455   4.435  -2.586  1.00  0.00         A
ATOM     72  N   THR     7       4.374   4.485  -0.600  1.00  0.00         A
ATOM     73  HN  THR     7       4.472   4.593   0.370  1.00  0.00         A
ATOM     74  CA  THR     7       3.030   4.343  -1.154  1.00  0.00         A
ATOM     75  HA  THR     7       2.329   4.453  -0.338  1.00  0.00         A
ATOM     76  CB  THR     7       2.715   5.431  -2.200  1.00  0.00         A
ATOM     77  HB  THR     7       3.357   5.277  -3.051  1.00  0.00         A
ATOM     78  OG1 THR     7       2.961   6.733  -1.649  1.00  0.00         A
ATOM     79  HG1 THR     7       3.769   7.091  -2.034  1.00  0.00         A
ATOM     80  CG2 THR     7       1.266   5.342  -2.662  1.00  0.00         A
ATOM     81 HG21 THR     7       1.083   4.366  -3.087  1.00  0.00         A
ATOM     82 HG22 THR     7       1.079   6.100  -3.407  1.00  0.00         A
ATOM     83 HG23 THR     7       0.609   5.496  -1.819  1.00  0.00         A
ATOM     84  C   THR     7       2.830   2.965  -1.781  1.00  0.00         A
ATOM     85  O   THR     7       3.400   2.643  -2.827  1.00  0.00         A
ATOM     86  N   TYR     8       2.019   2.155  -1.127  1.00  0.00         A
ATOM     87  HN  TYR     8       1.620   2.461  -0.290  1.00  0.00         A
ATOM     88  CA  TYR     8       1.685   0.835  -1.636  1.00  0.00         A
ATOM     89  HA  TYR     8       2.561   0.426  -2.117  1.00  0.00         A
ATOM     90  CB  TYR     8       1.249  -0.090  -0.497  1.00  0.00         A
ATOM     91  HB1 TYR     8       1.122  -1.091  -0.885  1.00  0.00         A
ATOM     92  HB2 TYR     8       0.307   0.258  -0.103  1.00  0.00         A
ATOM     93  CG  TYR     8       2.236  -0.155   0.648  1.00  0.00         A
ATOM     94  CD1 TYR     8       1.998   0.533   1.831  1.00  0.00         A
ATOM     95  HD1 TYR     8       1.093   1.114   1.927  1.00  0.00         A
ATOM     96  CD2 TYR     8       3.407  -0.897   0.544  1.00  0.00         A
ATOM     97  HD2 TYR     8       3.607  -1.438  -0.370  1.00  0.00         A
ATOM     98  CE1 TYR     8       2.898   0.485   2.878  1.00  0.00         A
ATOM     99  HE1 TYR     8       2.695   1.027   3.789  1.00  0.00         A
ATOM    100  CE2 TYR     8       4.310  -0.950   1.589  1.00  0.00         A
ATOM    101  HE2 TYR     8       5.214  -1.532   1.491  1.00  0.00         A
ATOM    102  CZ  TYR     8       4.051  -0.258   2.752  1.00  0.00         A
ATOM    103  OH  TYR     8       4.949  -0.306   3.794  1.00  0.00         A
ATOM    104  HH  TYR     8       5.840  -0.137   3.458  1.00  0.00         A
ATOM    105  C   TYR     8       0.567   0.961  -2.658  1.00  0.00         A
ATOM    106  O   TYR     8      -0.349   1.767  -2.473  1.00  0.00         A
ATOM    107  N   LEU     9       0.656   0.176  -3.731  1.00  0.00         A
ATOM    108  HN  LEU     9       1.410  -0.450  -3.798  1.00  0.00         A
ATOM    109  CA  LEU     9      -0.322   0.220  -4.817  1.00  0.00         A
ATOM    110  HA  LEU     9      -0.064  -0.556  -5.522  1.00  0.00         A
ATOM    111  CB  LEU     9      -1.740  -0.042  -4.289  1.00  0.00         A
ATOM    112  HB1 LEU     9      -2.443   0.196  -5.072  1.00  0.00         A
ATOM    113  HB2 LEU     9      -1.919   0.625  -3.458  1.00  0.00         A
ATOM    114  CG  LEU     9      -2.014  -1.471  -3.822  1.00  0.00         A
ATOM    115  HG  LEU     9      -1.251  -1.770  -3.119  1.00  0.00         A
ATOM    116  CD1 LEU     9      -3.361  -1.553  -3.125  1.00  0.00         A
ATOM    117 HD11 LEU     9      -4.138  -1.241  -3.808  1.00  0.00         A
ATOM    118 HD12 LEU     9      -3.361  -0.907  -2.260  1.00  0.00         A
ATOM    119 HD13 LEU     9      -3.542  -2.571  -2.815  1.00  0.00         A
ATOM    120  CD2 LEU     9      -1.980  -2.429  -5.000  1.00  0.00         A
ATOM    121 HD21 LEU     9      -2.711  -2.122  -5.733  1.00  0.00         A
ATOM    122 HD22 LEU     9      -2.214  -3.425  -4.658  1.00  0.00         A
ATOM    123 HD23 LEU     9      -0.997  -2.422  -5.445  1.00  0.00         A
ATOM    124  C   LEU     9      -0.274   1.564  -5.540  1.00  0.00         A
ATOM    125  O   LEU     9       0.592   2.401  -5.275  1.00  0.00         A
ATOM    126  N   GLN    10      -1.188   1.755  -6.474  1.00  0.00         A
ATOM    127  HN  GLN    10      -1.801   1.025  -6.701  1.00  0.00         A
ATOM    128  CA  GLN    10      -1.303   3.019  -7.175  1.00  0.00         A
ATOM    129  HA  GLN    10      -0.315   3.445  -7.256  1.00  0.00         A
ATOM    130  CB  GLN    10      -1.866   2.790  -8.573  1.00  0.00         A
ATOM    131  HB1 GLN    10      -2.114   3.739  -9.011  1.00  0.00         A
ATOM    132  HB2 GLN    10      -2.760   2.191  -8.498  1.00  0.00         A
ATOM    133  CG  GLN    10      -0.896   2.086  -9.496  1.00  0.00         A
ATOM    134  HG1 GLN    10      -0.563   1.184  -9.015  1.00  0.00         A
ATOM    135  HG2 GLN    10      -0.050   2.733  -9.670  1.00  0.00         A
ATOM    136  CD  GLN    10      -1.511   1.728 -10.830  1.00  0.00         A
ATOM    137  OE1 GLN    10      -2.435   2.391 -11.302  1.00  0.00         A
ATOM    138  NE2 GLN    10      -0.997   0.682 -11.451  1.00  0.00         A
ATOM    139 HE21 GLN    10      -0.258   0.204 -11.019  1.00  0.00         A
ATOM    140 HE22 GLN    10      -1.373   0.429 -12.320  1.00  0.00         A
ATOM    141  C   GLN    10      -2.189   3.974  -6.390  1.00  0.00         A
ATOM    142  O   GLN    10      -3.195   3.570  -5.803  1.00  0.00         A
ATOM    143  N   SER    11      -1.795   5.246  -6.389  1.00  0.00         A
ATOM    144  HN  SER    11      -1.010   5.496  -6.922  1.00  0.00         A
ATOM    145  CA  SER    11      -2.486   6.284  -5.632  1.00  0.00         A
ATOM    146  HA  SER    11      -2.485   5.991  -4.593  1.00  0.00         A
ATOM    147  CB  SER    11      -1.735   7.610  -5.775  1.00  0.00         A
ATOM    148  HB1 SER    11      -0.784   7.539  -5.267  1.00  0.00         A
ATOM    149  HB2 SER    11      -2.320   8.402  -5.331  1.00  0.00         A
ATOM    150  OG  SER    11      -1.502   7.926  -7.141  1.00  0.00         A
ATOM    151  HG  SER    11      -1.515   8.888  -7.252  1.00  0.00         A
ATOM    152  C   SER    11      -3.929   6.442  -6.096  1.00  0.00         A
ATOM    153  O   SER    11      -4.782   6.870  -5.317  1.00  0.00         A
ATOM    154  N   SER    12      -4.193   6.084  -7.353  1.00  0.00         A
ATOM    155  HN  SER    12      -3.449   5.819  -7.935  1.00  0.00         A
ATOM    156  CA  SER    12      -5.551   6.066  -7.892  1.00  0.00         A
ATOM    157  HA  SER    12      -5.483   5.919  -8.959  1.00  0.00         A
ATOM    158  CB  SER    12      -6.326   4.900  -7.279  1.00  0.00         A
ATOM    159  HB1 SER    12      -7.260   4.773  -7.804  1.00  0.00         A
ATOM    160  HB2 SER    12      -6.522   5.107  -6.237  1.00  0.00         A
ATOM    161  OG  SER    12      -5.579   3.696  -7.374  1.00  0.00         A
ATOM    162  HG  SER    12      -4.889   3.695  -6.693  1.00  0.00         A
ATOM    163  C   SER    12      -6.272   7.386  -7.623  1.00  0.00         A
ATOM    164  O   SER    12      -7.304   7.423  -6.945  1.00  0.00         A
ATOM    165  N   GLU    13      -5.703   8.465  -8.144  1.00  0.00         A
ATOM    166  HN  GLU    13      -4.896   8.360  -8.685  1.00  0.00         A
ATOM    167  CA  GLU    13      -6.249   9.799  -7.944  1.00  0.00         A
ATOM    168  HA  GLU    13      -6.437   9.925  -6.889  1.00  0.00         A
ATOM    169  CB  GLU    13      -5.235  10.850  -8.394  1.00  0.00         A
ATOM    170  HB1 GLU    13      -5.705  11.821  -8.373  1.00  0.00         A
ATOM    171  HB2 GLU    13      -4.931  10.628  -9.406  1.00  0.00         A
ATOM    172  CG  GLU    13      -3.988  10.903  -7.525  1.00  0.00         A
ATOM    173  HG1 GLU    13      -3.283  11.590  -7.968  1.00  0.00         A
ATOM    174  HG2 GLU    13      -3.553   9.916  -7.488  1.00  0.00         A
ATOM    175  CD  GLU    13      -4.284  11.355  -6.108  1.00  0.00         A
ATOM    176  OE1 GLU    13      -4.253  12.578  -5.852  1.00  0.00         A
ATOM    177  OE2 GLU    13      -4.539  10.495  -5.242  1.00  0.00         A
ATOM    178  C   GLU    13      -7.560   9.971  -8.700  1.00  0.00         A
ATOM    179  O   GLU    13      -7.750   9.403  -9.779  1.00  0.00         A
ATOM    180  N   GLY    14      -8.461  10.749  -8.127  1.00  0.00         A
ATOM    181  HN  GLY    14      -8.246  11.192  -7.277  1.00  0.00         A
ATOM    182  CA  GLY    14      -9.752  10.967  -8.735  1.00  0.00         A
ATOM    183  HA1 GLY    14     -10.215  10.012  -8.931  1.00  0.00         A
ATOM    184  HA2 GLY    14      -9.617  11.492  -9.670  1.00  0.00         A
ATOM    185  C   GLY    14     -10.659  11.778  -7.840  1.00  0.00         A
ATOM    186  O   GLY    14     -10.192  12.436  -6.910  1.00  0.00         A
ATOM    187  N   LYS    15     -11.951  11.724  -8.108  1.00  0.00         A
ATOM    188  HN  LYS    15     -12.263  11.160  -8.845  1.00  0.00         A
ATOM    189  CA  LYS    15     -12.924  12.466  -7.329  1.00  0.00         A
ATOM    190  HA  LYS    15     -12.417  13.296  -6.863  1.00  0.00         A
ATOM    191  CB  LYS    15     -14.030  13.000  -8.244  1.00  0.00         A
ATOM    192  HB1 LYS    15     -14.612  12.165  -8.605  1.00  0.00         A
ATOM    193  HB2 LYS    15     -13.575  13.497  -9.087  1.00  0.00         A
ATOM    194  CG  LYS    15     -14.976  13.981  -7.572  1.00  0.00         A
ATOM    195  HG1 LYS    15     -15.388  13.518  -6.687  1.00  0.00         A
ATOM    196  HG2 LYS    15     -15.774  14.223  -8.258  1.00  0.00         A
ATOM    197  CD  LYS    15     -14.263  15.262  -7.174  1.00  0.00         A
ATOM    198  HD1 LYS    15     -13.777  15.676  -8.045  1.00  0.00         A
ATOM    199  HD2 LYS    15     -13.525  15.032  -6.422  1.00  0.00         A
ATOM    200  CE  LYS    15     -15.234  16.287  -6.614  1.00  0.00         A
ATOM    201  HE1 LYS    15     -14.676  17.149  -6.280  1.00  0.00         A
ATOM    202  HE2 LYS    15     -15.755  15.850  -5.775  1.00  0.00         A
ATOM    203  NZ  LYS    15     -16.233  16.721  -7.626  1.00  0.00         A
ATOM    204  HZ1 LYS    15     -15.756  17.172  -8.431  1.00  0.00         A
ATOM    205  HZ2 LYS    15     -16.895  17.403  -7.206  1.00  0.00         A
ATOM    206  HZ3 LYS    15     -16.775  15.904  -7.973  1.00  0.00         A
ATOM    207  C   LYS    15     -13.511  11.571  -6.245  1.00  0.00         A
ATOM    208  O   LYS    15     -14.535  10.912  -6.448  1.00  0.00         A
ATOM    209  N   PHE    16     -12.840  11.525  -5.106  1.00  0.00         A
ATOM    210  HN  PHE    16     -12.019  12.052  -5.014  1.00  0.00         A
ATOM    211  CA  PHE    16     -13.300  10.718  -3.989  1.00  0.00         A
ATOM    212  HA  PHE    16     -13.801   9.857  -4.405  1.00  0.00         A
ATOM    213  CB  PHE    16     -12.120  10.232  -3.135  1.00  0.00         A
ATOM    214  HB1 PHE    16     -11.612   9.439  -3.665  1.00  0.00         A
ATOM    215  HB2 PHE    16     -12.503   9.841  -2.205  1.00  0.00         A
ATOM    216  CG  PHE    16     -11.099  11.286  -2.795  1.00  0.00         A
ATOM    217  CD1 PHE    16     -11.250  12.085  -1.673  1.00  0.00         A
ATOM    218  HD1 PHE    16     -12.118  11.956  -1.045  1.00  0.00         A
ATOM    219  CD2 PHE    16      -9.979  11.463  -3.592  1.00  0.00         A
ATOM    220  HD2 PHE    16      -9.850  10.847  -4.469  1.00  0.00         A
ATOM    221  CE1 PHE    16     -10.306  13.042  -1.354  1.00  0.00         A
ATOM    222  HE1 PHE    16     -10.436  13.658  -0.477  1.00  0.00         A
ATOM    223  CE2 PHE    16      -9.033  12.419  -3.279  1.00  0.00         A
ATOM    224  HE2 PHE    16      -8.166  12.548  -3.909  1.00  0.00         A
ATOM    225  CZ  PHE    16      -9.196  13.209  -2.158  1.00  0.00         A
ATOM    226  HZ  PHE    16      -8.457  13.956  -1.911  1.00  0.00         A
ATOM    227  C   PHE    16     -14.308  11.490  -3.149  1.00  0.00         A
ATOM    228  O   PHE    16     -14.044  12.606  -2.705  1.00  0.00         A
ATOM    229  N   ILE    17     -15.474  10.894  -2.961  1.00  0.00         A
ATOM    230  HN  ILE    17     -15.607   9.985  -3.297  1.00  0.00         A
ATOM    231  CA  ILE    17     -16.564  11.533  -2.249  1.00  0.00         A
ATOM    232  HA  ILE    17     -16.170  12.381  -1.713  1.00  0.00         A
ATOM    233  CB  ILE    17     -17.656  12.024  -3.236  1.00  0.00         A
ATOM    234  HB  ILE    17     -18.031  11.167  -3.775  1.00  0.00         A
ATOM    235  CG1 ILE    17     -17.061  13.019  -4.237  1.00  0.00         A
ATOM    236 HG11 ILE    17     -16.228  12.553  -4.744  1.00  0.00         A
ATOM    237 HG12 ILE    17     -16.709  13.888  -3.703  1.00  0.00         A
ATOM    238  CG2 ILE    17     -18.825  12.657  -2.489  1.00  0.00         A
ATOM    239 HG21 ILE    17     -19.565  12.993  -3.199  1.00  0.00         A
ATOM    240 HG22 ILE    17     -18.471  13.498  -1.913  1.00  0.00         A
ATOM    241 HG23 ILE    17     -19.267  11.927  -1.827  1.00  0.00         A
ATOM    242  CD1 ILE    17     -18.041  13.491  -5.290  1.00  0.00         A
ATOM    243 HD11 ILE    17     -17.553  14.195  -5.947  1.00  0.00         A
ATOM    244 HD12 ILE    17     -18.882  13.968  -4.809  1.00  0.00         A
ATOM    245 HD13 ILE    17     -18.388  12.643  -5.864  1.00  0.00         A
ATOM    246  C   ILE    17     -17.170  10.539  -1.267  1.00  0.00         A
ATOM    247  O   ILE    17     -17.369   9.375  -1.616  1.00  0.00         A
ATOM    248  N   PRO    18     -17.441  10.958  -0.022  1.00  0.00         A
ATOM    249  CA  PRO    18     -18.104  10.114   0.961  1.00  0.00         A
ATOM    250  HA  PRO    18     -17.646   9.136   1.019  1.00  0.00         A
ATOM    251  CB  PRO    18     -17.913  10.863   2.292  1.00  0.00         A
ATOM    252  HB1 PRO    18     -17.503  10.189   3.031  1.00  0.00         A
ATOM    253  HB2 PRO    18     -18.867  11.238   2.634  1.00  0.00         A
ATOM    254  CG  PRO    18     -16.968  11.978   1.991  1.00  0.00         A
ATOM    255  HG1 PRO    18     -15.953  11.664   2.184  1.00  0.00         A
ATOM    256  HG2 PRO    18     -17.215  12.844   2.588  1.00  0.00         A
ATOM    257  CD  PRO    18     -17.151  12.279   0.535  1.00  0.00         A
ATOM    258  HD1 PRO    18     -16.251  12.696   0.114  1.00  0.00         A
ATOM    259  HD2 PRO    18     -17.990  12.940   0.394  1.00  0.00         A
ATOM    260  C   PRO    18     -19.584   9.965   0.637  1.00  0.00         A
ATOM    261  O   PRO    18     -20.189  10.832   0.003  1.00  0.00         A
ATOM    262  N   ALA    19     -20.154   8.863   1.074  1.00  0.00         A
ATOM    263  HN  ALA    19     -19.622   8.243   1.603  1.00  0.00         A
ATOM    264  CA  ALA    19     -21.549   8.560   0.805  1.00  0.00         A
ATOM    265  HA  ALA    19     -21.777   8.915  -0.190  1.00  0.00         A
ATOM    266  CB  ALA    19     -21.785   7.057   0.835  1.00  0.00         A
ATOM    267  HB1 ALA    19     -22.808   6.848   0.560  1.00  0.00         A
ATOM    268  HB2 ALA    19     -21.596   6.683   1.831  1.00  0.00         A
ATOM    269  HB3 ALA    19     -21.118   6.573   0.137  1.00  0.00         A
ATOM    270  C   ALA    19     -22.461   9.269   1.800  1.00  0.00         A
ATOM    271  O   ALA    19     -22.011  10.087   2.609  1.00  0.00         A
ATOM    272  N   THR    20     -23.729   8.907   1.772  1.00  0.00         A
ATOM    273  HN  THR    20     -23.974   8.068   1.330  1.00  0.00         A
ATOM    274  CA  THR    20     -24.763   9.683   2.429  1.00  0.00         A
ATOM    275  HA  THR    20     -24.344  10.642   2.694  1.00  0.00         A
ATOM    276  CB  THR    20     -25.946   9.923   1.470  1.00  0.00         A
ATOM    277  HB  THR    20     -26.803  10.232   2.051  1.00  0.00         A
ATOM    278  OG1 THR    20     -26.266   8.704   0.779  1.00  0.00         A
ATOM    279  HG1 THR    20     -26.492   8.024   1.426  1.00  0.00         A
ATOM    280  CG2 THR    20     -25.619  11.017   0.464  1.00  0.00         A
ATOM    281 HG21 THR    20     -25.403  11.935   0.989  1.00  0.00         A
ATOM    282 HG22 THR    20     -26.464  11.168  -0.192  1.00  0.00         A
ATOM    283 HG23 THR    20     -24.759  10.725  -0.120  1.00  0.00         A
ATOM    284  C   THR    20     -25.262   8.999   3.691  1.00  0.00         A
ATOM    285  O   THR    20     -26.064   8.067   3.626  1.00  0.00         A
ATOM    286  N   LYS    21     -24.766   9.451   4.835  1.00  0.00         A
ATOM    287  HN  LYS    21     -24.052  10.122   4.813  1.00  0.00         A
ATOM    288  CA  LYS    21     -25.238   8.945   6.116  1.00  0.00         A
ATOM    289  HA  LYS    21     -25.278   7.872   6.059  1.00  0.00         A
ATOM    290  CB  LYS    21     -24.306   9.347   7.243  1.00  0.00         A
ATOM    291  HB1 LYS    21     -24.594  10.324   7.602  1.00  0.00         A
ATOM    292  HB2 LYS    21     -23.313   9.399   6.856  1.00  0.00         A
ATOM    293  CG  LYS    21     -24.337   8.379   8.415  1.00  0.00         A
ATOM    294  HG1 LYS    21     -25.358   8.262   8.745  1.00  0.00         A
ATOM    295  HG2 LYS    21     -23.739   8.781   9.219  1.00  0.00         A
ATOM    296  CD  LYS    21     -23.785   7.018   8.022  1.00  0.00         A
ATOM    297  HD1 LYS    21     -22.714   7.100   7.909  1.00  0.00         A
ATOM    298  HD2 LYS    21     -24.224   6.714   7.080  1.00  0.00         A
ATOM    299  CE  LYS    21     -24.084   5.965   9.076  1.00  0.00         A
ATOM    300  HE1 LYS    21     -25.154   5.896   9.204  1.00  0.00         A
ATOM    301  HE2 LYS    21     -23.629   6.265  10.008  1.00  0.00         A
ATOM    302  NZ  LYS    21     -23.556   4.631   8.688  1.00  0.00         A
ATOM    303  HZ1 LYS    21     -24.000   4.312   7.804  1.00  0.00         A
ATOM    304  HZ2 LYS    21     -23.757   3.934   9.435  1.00  0.00         A
ATOM    305  HZ3 LYS    21     -22.528   4.680   8.550  1.00  0.00         A
ATOM    306  C   LYS    21     -26.619   9.490   6.424  1.00  0.00         A
ATOM    307  O   LYS    21     -26.748  10.468   7.167  1.00  0.00         A
ATOM    308  N   ARG    22     -27.641   8.871   5.841  1.00  0.00         A
ATOM    309  HN  ARG    22     -27.454   8.107   5.255  1.00  0.00         A
ATOM    310  CA  ARG    22     -29.024   9.317   6.032  1.00  0.00         A
ATOM    311  HA  ARG    22     -29.673   8.662   5.473  1.00  0.00         A
ATOM    312  CB  ARG    22     -29.377   9.227   7.531  1.00  0.00         A
ATOM    313  HB1 ARG    22     -30.420   9.440   7.656  1.00  0.00         A
ATOM    314  HB2 ARG    22     -28.803   9.959   8.072  1.00  0.00         A
ATOM    315  CG  ARG    22     -29.111   7.856   8.140  1.00  0.00         A
ATOM    316  HG1 ARG    22     -29.334   7.892   9.197  1.00  0.00         A
ATOM    317  HG2 ARG    22     -28.071   7.604   7.997  1.00  0.00         A
ATOM    318  CD  ARG    22     -29.972   6.786   7.489  1.00  0.00         A
ATOM    319  HD1 ARG    22     -29.735   6.744   6.437  1.00  0.00         A
ATOM    320  HD2 ARG    22     -31.010   7.054   7.612  1.00  0.00         A
ATOM    321  NE  ARG    22     -29.751   5.466   8.076  1.00  0.00         A
ATOM    322  HE  ARG    22     -28.986   5.369   8.689  1.00  0.00         A
ATOM    323  CZ  ARG    22     -30.513   4.399   7.829  1.00  0.00         A
ATOM    324  NH1 ARG    22     -31.564   4.496   7.022  1.00  0.00         A
ATOM    325 HH11 ARG    22     -31.793   5.376   6.594  1.00  0.00         A
ATOM    326 HH12 ARG    22     -32.136   3.694   6.840  1.00  0.00         A
ATOM    327  NH2 ARG    22     -30.227   3.238   8.401  1.00  0.00         A
ATOM    328 HH21 ARG    22     -29.440   3.160   9.019  1.00  0.00         A
ATOM    329 HH22 ARG    22     -30.800   2.433   8.226  1.00  0.00         A
ATOM    330  C   ARG    22     -29.166  10.744   5.464  1.00  0.00         A
ATOM    331  O   ARG    22     -28.214  11.250   4.859  1.00  0.00         A
ATOM    332  N   PRO    23     -30.334  11.416   5.572  1.00  0.00         A
ATOM    333  CA  PRO    23     -30.463  12.786   5.075  1.00  0.00         A
ATOM    334  HA  PRO    23     -30.062  12.867   4.076  1.00  0.00         A
ATOM    335  CB  PRO    23     -31.973  13.030   5.040  1.00  0.00         A
ATOM    336  HB1 PRO    23     -32.346  12.839   4.044  1.00  0.00         A
ATOM    337  HB2 PRO    23     -32.178  14.054   5.315  1.00  0.00         A
ATOM    338  CG  PRO    23     -32.552  12.078   6.026  1.00  0.00         A
ATOM    339  HG1 PRO    23     -33.519  11.742   5.680  1.00  0.00         A
ATOM    340  HG2 PRO    23     -32.649  12.562   6.986  1.00  0.00         A
ATOM    341  CD  PRO    23     -31.604  10.911   6.128  1.00  0.00         A
ATOM    342  HD1 PRO    23     -31.968  10.076   5.553  1.00  0.00         A
ATOM    343  HD2 PRO    23     -31.485  10.632   7.155  1.00  0.00         A
ATOM    344  C   PRO    23     -29.758  13.799   5.978  1.00  0.00         A
ATOM    345  O   PRO    23     -30.363  14.760   6.458  1.00  0.00         A
ATOM    346  N   ASP    24     -28.473  13.559   6.209  1.00  0.00         A
ATOM    347  HN  ASP    24     -28.073  12.744   5.833  1.00  0.00         A
ATOM    348  CA  ASP    24     -27.639  14.455   6.994  1.00  0.00         A
ATOM    349  HA  ASP    24     -28.230  15.319   7.252  1.00  0.00         A
ATOM    350  CB  ASP    24     -27.153  13.777   8.280  1.00  0.00         A
ATOM    351  HB1 ASP    24     -26.407  14.402   8.748  1.00  0.00         A
ATOM    352  HB2 ASP    24     -26.710  12.824   8.030  1.00  0.00         A
ATOM    353  CG  ASP    24     -28.268  13.534   9.275  1.00  0.00         A
ATOM    354  OD1 ASP    24     -28.703  12.372   9.423  1.00  0.00         A
ATOM    355  OD2 ASP    24     -28.715  14.506   9.918  1.00  0.00         A
ATOM    356  C   ASP    24     -26.446  14.906   6.170  1.00  0.00         A
ATOM    357  O   ASP    24     -26.292  16.090   5.871  1.00  0.00         A
ATOM    358  N   GLY    25     -25.610  13.948   5.791  1.00  0.00         A
ATOM    359  HN  GLY    25     -25.765  13.030   6.094  1.00  0.00         A
ATOM    360  CA  GLY    25     -24.467  14.250   4.954  1.00  0.00         A
ATOM    361  HA1 GLY    25     -24.355  15.322   4.890  1.00  0.00         A
ATOM    362  HA2 GLY    25     -24.645  13.857   3.965  1.00  0.00         A
ATOM    363  C   GLY    25     -23.184  13.656   5.494  1.00  0.00         A
ATOM    364  O   GLY    25     -22.881  13.807   6.678  1.00  0.00         A
ATOM    365  N   THR    26     -22.437  12.985   4.617  1.00  0.00         A
ATOM    366  HN  THR    26     -22.754  12.912   3.691  1.00  0.00         A
ATOM    367  CA  THR    26     -21.153  12.372   4.957  1.00  0.00         A
ATOM    368  HA  THR    26     -20.732  11.975   4.047  1.00  0.00         A
ATOM    369  CB  THR    26     -20.166  13.403   5.515  1.00  0.00         A
ATOM    370  HB  THR    26     -20.433  13.603   6.534  1.00  0.00         A
ATOM    371  OG1 THR    26     -20.239  14.614   4.745  1.00  0.00         A
ATOM    372  HG1 THR    26     -20.746  14.448   3.938  1.00  0.00         A
ATOM    373  CG2 THR    26     -18.745  12.867   5.478  1.00  0.00         A
ATOM    374 HG21 THR    26     -18.073  13.599   5.899  1.00  0.00         A
ATOM    375 HG22 THR    26     -18.465  12.667   4.454  1.00  0.00         A
ATOM    376 HG23 THR    26     -18.690  11.954   6.051  1.00  0.00         A
ATOM    377  C   THR    26     -21.304  11.225   5.960  1.00  0.00         A
ATOM    378  O   THR    26     -21.754  11.411   7.088  1.00  0.00         A
ATOM    379  N   TRP    27     -20.918  10.038   5.533  1.00  0.00         A
ATOM    380  HN  TRP    27     -20.582   9.957   4.623  1.00  0.00         A
ATOM    381  CA  TRP    27     -21.003   8.853   6.384  1.00  0.00         A
ATOM    382  HA  TRP    27     -21.732   9.050   7.141  1.00  0.00         A
ATOM    383  CB  TRP    27     -21.455   7.623   5.598  1.00  0.00         A
ATOM    384  HB1 TRP    27     -22.396   7.846   5.119  1.00  0.00         A
ATOM    385  HB2 TRP    27     -21.601   6.818   6.299  1.00  0.00         A
ATOM    386  CG  TRP    27     -20.498   7.132   4.542  1.00  0.00         A
ATOM    387  CD1 TRP    27     -19.433   7.793   3.994  1.00  0.00         A
ATOM    388  HD1 TRP    27     -19.130   8.792   4.269  1.00  0.00         A
ATOM    389  CD2 TRP    27     -20.541   5.855   3.900  1.00  0.00         A
ATOM    390  NE1 TRP    27     -18.811   7.001   3.063  1.00  0.00         A
ATOM    391  HE1 TRP    27     -18.013   7.248   2.540  1.00  0.00         A
ATOM    392  CE2 TRP    27     -19.476   5.808   2.984  1.00  0.00         A
ATOM    393  CE3 TRP    27     -21.378   4.742   4.018  1.00  0.00         A
ATOM    394  HE3 TRP    27     -22.206   4.737   4.709  1.00  0.00         A
ATOM    395  CZ2 TRP    27     -19.228   4.696   2.188  1.00  0.00         A
ATOM    396  HZ2 TRP    27     -18.417   4.673   1.481  1.00  0.00         A
ATOM    397  CZ3 TRP    27     -21.131   3.639   3.225  1.00  0.00         A
ATOM    398  HZ3 TRP    27     -21.769   2.771   3.300  1.00  0.00         A
ATOM    399  CH2 TRP    27     -20.064   3.623   2.320  1.00  0.00         A
ATOM    400  HH2 TRP    27     -19.908   2.738   1.721  1.00  0.00         A
ATOM    401  C   TRP    27     -19.700   8.562   7.089  1.00  0.00         A
ATOM    402  O   TRP    27     -19.679   7.826   8.076  1.00  0.00         A
ATOM    403  N   ARG    28     -18.629   9.162   6.595  1.00  0.00         A
ATOM    404  HN  ARG    28     -18.737   9.792   5.858  1.00  0.00         A
ATOM    405  CA  ARG    28     -17.298   8.909   7.118  1.00  0.00         A
ATOM    406  HA  ARG    28     -16.596   9.485   6.534  1.00  0.00         A
ATOM    407  CB  ARG    28     -17.212   9.345   8.580  1.00  0.00         A
ATOM    408  HB1 ARG    28     -16.200   9.209   8.927  1.00  0.00         A
ATOM    409  HB2 ARG    28     -17.874   8.728   9.168  1.00  0.00         A
ATOM    410  CG  ARG    28     -17.597  10.795   8.791  1.00  0.00         A
ATOM    411  HG1 ARG    28     -18.111  11.154   7.912  1.00  0.00         A
ATOM    412  HG2 ARG    28     -16.702  11.378   8.952  1.00  0.00         A
ATOM    413  CD  ARG    28     -18.509  10.949   9.992  1.00  0.00         A
ATOM    414  HD1 ARG    28     -18.750  11.993  10.112  1.00  0.00         A
ATOM    415  HD2 ARG    28     -17.988  10.599  10.870  1.00  0.00         A
ATOM    416  NE  ARG    28     -19.752  10.187   9.844  1.00  0.00         A
ATOM    417  HE  ARG    28     -19.703   9.313   9.374  1.00  0.00         A
ATOM    418  CZ  ARG    28     -20.922  10.589  10.330  1.00  0.00         A
ATOM    419  NH1 ARG    28     -21.035  11.780  10.907  1.00  0.00         A
ATOM    420 HH11 ARG    28     -20.239  12.385  10.977  1.00  0.00         A
ATOM    421 HH12 ARG    28     -21.918  12.078  11.280  1.00  0.00         A
ATOM    422  NH2 ARG    28     -21.982   9.804  10.231  1.00  0.00         A
ATOM    423 HH21 ARG    28     -21.904   8.905   9.795  1.00  0.00         A
ATOM    424 HH22 ARG    28     -22.868  10.106  10.593  1.00  0.00         A
ATOM    425  C   ARG    28     -16.960   7.428   6.980  1.00  0.00         A
ATOM    426  O   ARG    28     -17.615   6.702   6.231  1.00  0.00         A
ATOM    427  N   LYS    29     -15.930   6.999   7.694  1.00  0.00         A
ATOM    428  HN  LYS    29     -15.483   7.634   8.289  1.00  0.00         A
ATOM    429  CA  LYS    29     -15.445   5.615   7.642  1.00  0.00         A
ATOM    430  HA  LYS    29     -14.631   5.531   8.322  1.00  0.00         A
ATOM    431  CB  LYS    29     -16.541   4.641   8.079  1.00  0.00         A
ATOM    432  HB1 LYS    29     -17.317   4.632   7.328  1.00  0.00         A
ATOM    433  HB2 LYS    29     -16.960   4.985   9.012  1.00  0.00         A
ATOM    434  CG  LYS    29     -16.049   3.218   8.272  1.00  0.00         A
ATOM    435  HG1 LYS    29     -15.218   3.223   8.962  1.00  0.00         A
ATOM    436  HG2 LYS    29     -15.728   2.825   7.320  1.00  0.00         A
ATOM    437  CD  LYS    29     -17.142   2.336   8.824  1.00  0.00         A
ATOM    438  HD1 LYS    29     -18.003   2.416   8.183  1.00  0.00         A
ATOM    439  HD2 LYS    29     -17.393   2.683   9.813  1.00  0.00         A
ATOM    440  CE  LYS    29     -16.707   0.878   8.902  1.00  0.00         A
ATOM    441  HE1 LYS    29     -17.512   0.298   9.327  1.00  0.00         A
ATOM    442  HE2 LYS    29     -15.840   0.808   9.540  1.00  0.00         A
ATOM    443  NZ  LYS    29     -16.365   0.324   7.563  1.00  0.00         A
ATOM    444  HZ1 LYS    29     -15.596   0.876   7.132  1.00  0.00         A
ATOM    445  HZ2 LYS    29     -17.195   0.360   6.937  1.00  0.00         A
ATOM    446  HZ3 LYS    29     -16.057  -0.665   7.652  1.00  0.00         A
ATOM    447  C   LYS    29     -14.919   5.263   6.256  1.00  0.00         A
ATOM    448  O   LYS    29     -14.468   4.140   6.014  1.00  0.00         A
ATOM    449  N   ALA    30     -14.928   6.251   5.377  1.00  0.00         A
ATOM    450  HN  ALA    30     -15.196   7.139   5.682  1.00  0.00         A
ATOM    451  CA  ALA    30     -14.555   6.073   3.989  1.00  0.00         A
ATOM    452  HA  ALA    30     -13.495   5.866   3.945  1.00  0.00         A
ATOM    453  CB  ALA    30     -15.299   4.899   3.397  1.00  0.00         A
ATOM    454  HB1 ALA    30     -16.341   5.155   3.292  1.00  0.00         A
ATOM    455  HB2 ALA    30     -15.202   4.056   4.067  1.00  0.00         A
ATOM    456  HB3 ALA    30     -14.881   4.654   2.434  1.00  0.00         A
ATOM    457  C   ALA    30     -14.840   7.330   3.187  1.00  0.00         A
ATOM    458  O   ALA    30     -15.975   7.588   2.774  1.00  0.00         A
ATOM    459  N   ARG    31     -13.800   8.108   2.972  1.00  0.00         A
ATOM    460  HN  ARG    31     -12.942   7.868   3.377  1.00  0.00         A
ATOM    461  CA  ARG    31     -13.887   9.302   2.151  1.00  0.00         A
ATOM    462  HA  ARG    31     -14.863   9.732   2.284  1.00  0.00         A
ATOM    463  CB  ARG    31     -12.814  10.303   2.591  1.00  0.00         A
ATOM    464  HB1 ARG    31     -11.846   9.868   2.406  1.00  0.00         A
ATOM    465  HB2 ARG    31     -12.919  10.476   3.651  1.00  0.00         A
ATOM    466  CG  ARG    31     -12.875  11.650   1.889  1.00  0.00         A
ATOM    467  HG1 ARG    31     -13.826  12.102   2.087  1.00  0.00         A
ATOM    468  HG2 ARG    31     -12.757  11.502   0.827  1.00  0.00         A
ATOM    469  CD  ARG    31     -11.782  12.575   2.384  1.00  0.00         A
ATOM    470  HD1 ARG    31     -10.835  12.093   2.227  1.00  0.00         A
ATOM    471  HD2 ARG    31     -11.926  12.751   3.439  1.00  0.00         A
ATOM    472  NE  ARG    31     -11.785  13.859   1.685  1.00  0.00         A
ATOM    473  HE  ARG    31     -12.400  13.955   0.924  1.00  0.00         A
ATOM    474  CZ  ARG    31     -11.004  14.888   2.014  1.00  0.00         A
ATOM    475  NH1 ARG    31     -10.179  14.799   3.051  1.00  0.00         A
ATOM    476 HH11 ARG    31     -10.136  13.957   3.593  1.00  0.00         A
ATOM    477 HH12 ARG    31      -9.589  15.575   3.294  1.00  0.00         A
ATOM    478  NH2 ARG    31     -11.056  16.010   1.312  1.00  0.00         A
ATOM    479 HH21 ARG    31     -11.679  16.088   0.528  1.00  0.00         A
ATOM    480 HH22 ARG    31     -10.479  16.791   1.563  1.00  0.00         A
ATOM    481  C   ARG    31     -13.717   8.901   0.691  1.00  0.00         A
ATOM    482  O   ARG    31     -12.845   9.398  -0.021  1.00  0.00         A
ATOM    483  N   ARG    32     -14.561   7.975   0.266  1.00  0.00         A
ATOM    484  HN  ARG    32     -15.296   7.694   0.856  1.00  0.00         A
ATOM    485  CA  ARG    32     -14.438   7.352  -1.035  1.00  0.00         A
ATOM    486  HA  ARG    32     -14.388   8.123  -1.789  1.00  0.00         A
ATOM    487  CB  ARG    32     -13.157   6.512  -1.066  1.00  0.00         A
ATOM    488  HB1 ARG    32     -13.430   5.466  -1.082  1.00  0.00         A
ATOM    489  HB2 ARG    32     -12.603   6.714  -0.159  1.00  0.00         A
ATOM    490  CG  ARG    32     -12.239   6.784  -2.252  1.00  0.00         A
ATOM    491  HG1 ARG    32     -11.330   6.216  -2.124  1.00  0.00         A
ATOM    492  HG2 ARG    32     -12.005   7.836  -2.275  1.00  0.00         A
ATOM    493  CD  ARG    32     -12.876   6.397  -3.577  1.00  0.00         A
ATOM    494  HD1 ARG    32     -13.764   6.994  -3.724  1.00  0.00         A
ATOM    495  HD2 ARG    32     -13.145   5.352  -3.543  1.00  0.00         A
ATOM    496  NE  ARG    32     -11.964   6.617  -4.700  1.00  0.00         A
ATOM    497  HE  ARG    32     -11.142   7.132  -4.520  1.00  0.00         A
ATOM    498  CZ  ARG    32     -12.168   6.157  -5.936  1.00  0.00         A
ATOM    499  NH1 ARG    32     -13.272   5.476  -6.228  1.00  0.00         A
ATOM    500 HH11 ARG    32     -13.964   5.306  -5.521  1.00  0.00         A
ATOM    501 HH12 ARG    32     -13.418   5.125  -7.157  1.00  0.00         A
ATOM    502  NH2 ARG    32     -11.268   6.388  -6.882  1.00  0.00         A
ATOM    503 HH21 ARG    32     -10.436   6.907  -6.669  1.00  0.00         A
ATOM    504 HH22 ARG    32     -11.416   6.048  -7.815  1.00  0.00         A
ATOM    505  C   ARG    32     -15.645   6.458  -1.287  1.00  0.00         A
ATOM    506  O   ARG    32     -16.184   5.863  -0.355  1.00  0.00         A
ATOM    507  N   VAL    33     -16.070   6.384  -2.535  1.00  0.00         A
ATOM    508  HN  VAL    33     -15.670   6.966  -3.210  1.00  0.00         A
ATOM    509  CA  VAL    33     -17.113   5.458  -2.946  1.00  0.00         A
ATOM    510  HA  VAL    33     -17.248   4.738  -2.165  1.00  0.00         A
ATOM    511  CB  VAL    33     -18.457   6.164  -3.195  1.00  0.00         A
ATOM    512  HB  VAL    33     -19.114   5.482  -3.714  1.00  0.00         A
ATOM    513  CG1 VAL    33     -19.115   6.559  -1.880  1.00  0.00         A
ATOM    514 HG11 VAL    33     -20.046   7.069  -2.082  1.00  0.00         A
ATOM    515 HG12 VAL    33     -18.456   7.216  -1.331  1.00  0.00         A
ATOM    516 HG13 VAL    33     -19.309   5.673  -1.294  1.00  0.00         A
ATOM    517  CG2 VAL    33     -18.243   7.377  -4.066  1.00  0.00         A
ATOM    518 HG21 VAL    33     -17.555   8.045  -3.575  1.00  0.00         A
ATOM    519 HG22 VAL    33     -19.184   7.877  -4.228  1.00  0.00         A
ATOM    520 HG23 VAL    33     -17.829   7.064  -5.011  1.00  0.00         A
ATOM    521  C   VAL    33     -16.664   4.748  -4.211  1.00  0.00         A
ATOM    522  O   VAL    33     -15.702   5.179  -4.851  1.00  0.00         A
ATOM    523  N   LYS    34     -17.337   3.671  -4.575  1.00  0.00         A
ATOM    524  HN  LYS    34     -18.126   3.393  -4.061  1.00  0.00         A
ATOM    525  CA  LYS    34     -16.932   2.894  -5.732  1.00  0.00         A
ATOM    526  HA  LYS    34     -15.863   2.991  -5.823  1.00  0.00         A
ATOM    527  CB  LYS    34     -17.276   1.413  -5.537  1.00  0.00         A
ATOM    528  HB1 LYS    34     -18.139   1.173  -6.141  1.00  0.00         A
ATOM    529  HB2 LYS    34     -17.516   1.244  -4.498  1.00  0.00         A
ATOM    530  CG  LYS    34     -16.142   0.474  -5.928  1.00  0.00         A
ATOM    531  HG1 LYS    34     -16.418  -0.535  -5.659  1.00  0.00         A
ATOM    532  HG2 LYS    34     -15.251   0.759  -5.388  1.00  0.00         A
ATOM    533  CD  LYS    34     -15.853   0.527  -7.420  1.00  0.00         A
ATOM    534  HD1 LYS    34     -15.820   1.560  -7.733  1.00  0.00         A
ATOM    535  HD2 LYS    34     -16.645   0.017  -7.946  1.00  0.00         A
ATOM    536  CE  LYS    34     -14.530  -0.138  -7.769  1.00  0.00         A
ATOM    537  HE1 LYS    34     -14.418  -0.147  -8.843  1.00  0.00         A
ATOM    538  HE2 LYS    34     -14.543  -1.152  -7.401  1.00  0.00         A
ATOM    539  NZ  LYS    34     -13.374   0.579  -7.169  1.00  0.00         A
ATOM    540  HZ1 LYS    34     -13.384   1.581  -7.449  1.00  0.00         A
ATOM    541  HZ2 LYS    34     -12.482   0.154  -7.492  1.00  0.00         A
ATOM    542  HZ3 LYS    34     -13.411   0.518  -6.133  1.00  0.00         A
ATOM    543  C   LYS    34     -17.577   3.444  -7.002  1.00  0.00         A
ATOM    544  O   LYS    34     -18.104   2.694  -7.826  1.00  0.00         A
ATOM    545  N   ASP    35     -17.534   4.766  -7.135  1.00  0.00         A
ATOM    546  HN  ASP    35     -17.170   5.299  -6.398  1.00  0.00         A
ATOM    547  CA  ASP    35     -17.995   5.453  -8.335  1.00  0.00         A
ATOM    548  HA  ASP    35     -17.478   5.026  -9.171  1.00  0.00         A
ATOM    549  CB  ASP    35     -19.502   5.290  -8.542  1.00  0.00         A
ATOM    550  HB1 ASP    35     -20.026   5.764  -7.727  1.00  0.00         A
ATOM    551  HB2 ASP    35     -19.746   4.237  -8.560  1.00  0.00         A
ATOM    552  CG  ASP    35     -19.967   5.913  -9.842  1.00  0.00         A
ATOM    553  OD1 ASP    35     -20.345   7.103  -9.840  1.00  0.00         A
ATOM    554  OD2 ASP    35     -19.949   5.218 -10.878  1.00  0.00         A
ATOM    555  C   ASP    35     -17.644   6.929  -8.256  1.00  0.00         A
ATOM    556  O   ASP    35     -16.764   7.414  -8.967  1.00  0.00         A
ATOM    557  N   GLY    36     -18.331   7.634  -7.381  1.00  0.00         A
ATOM    558  HN  GLY    36     -19.063   7.202  -6.892  1.00  0.00         A
ATOM    559  CA  GLY    36     -18.032   9.034  -7.155  1.00  0.00         A
ATOM    560  HA1 GLY    36     -17.241   9.333  -7.825  1.00  0.00         A
ATOM    561  HA2 GLY    36     -17.692   9.159  -6.137  1.00  0.00         A
ATOM    562  C   GLY    36     -19.230   9.927  -7.382  1.00  0.00         A
ATOM    563  O   GLY    36     -19.462  10.868  -6.626  1.00  0.00         A
ATOM    564  N   TYR    37     -20.002   9.624  -8.413  1.00  0.00         A
ATOM    565  HN  TYR    37     -19.836   8.797  -8.916  1.00  0.00         A
ATOM    566  CA  TYR    37     -21.136  10.451  -8.777  1.00  0.00         A
ATOM    567  HA  TYR    37     -21.024  11.408  -8.292  1.00  0.00         A
ATOM    568  CB  TYR    37     -21.184  10.655 -10.298  1.00  0.00         A
ATOM    569  HB1 TYR    37     -21.402   9.709 -10.772  1.00  0.00         A
ATOM    570  HB2 TYR    37     -20.221  11.006 -10.637  1.00  0.00         A
ATOM    571  CG  TYR    37     -22.227  11.654 -10.755  1.00  0.00         A
ATOM    572  CD1 TYR    37     -23.457  11.234 -11.251  1.00  0.00         A
ATOM    573  HD1 TYR    37     -23.666  10.176 -11.310  1.00  0.00         A
ATOM    574  CD2 TYR    37     -21.980  13.018 -10.687  1.00  0.00         A
ATOM    575  HD2 TYR    37     -21.029  13.360 -10.306  1.00  0.00         A
ATOM    576  CE1 TYR    37     -24.409  12.148 -11.664  1.00  0.00         A
ATOM    577  HE1 TYR    37     -25.357  11.803 -12.047  1.00  0.00         A
ATOM    578  CE2 TYR    37     -22.926  13.936 -11.098  1.00  0.00         A
ATOM    579  HE2 TYR    37     -22.713  14.993 -11.036  1.00  0.00         A
ATOM    580  CZ  TYR    37     -24.138  13.498 -11.585  1.00  0.00         A
ATOM    581  OH  TYR    37     -25.082  14.414 -11.998  1.00  0.00         A
ATOM    582  HH  TYR    37     -25.926  14.224 -11.561  1.00  0.00         A
ATOM    583  C   TYR    37     -22.414   9.792  -8.290  1.00  0.00         A
ATOM    584  O   TYR    37     -22.467   8.573  -8.130  1.00  0.00         A
ATOM    585  N   VAL    38     -23.432  10.585  -8.032  1.00  0.00         A
ATOM    586  HN  VAL    38     -23.313  11.559  -8.073  1.00  0.00         A
ATOM    587  CA  VAL    38     -24.720  10.035  -7.684  1.00  0.00         A
ATOM    588  HA  VAL    38     -24.770   9.049  -8.113  1.00  0.00         A
ATOM    589  CB  VAL    38     -24.883   9.886  -6.152  1.00  0.00         A
ATOM    590  HB  VAL    38     -24.008   9.374  -5.779  1.00  0.00         A
ATOM    591  CG1 VAL    38     -24.959  11.232  -5.451  1.00  0.00         A
ATOM    592 HG11 VAL    38     -25.073  11.080  -4.388  1.00  0.00         A
ATOM    593 HG12 VAL    38     -25.806  11.784  -5.830  1.00  0.00         A
ATOM    594 HG13 VAL    38     -24.053  11.787  -5.642  1.00  0.00         A
ATOM    595  CG2 VAL    38     -26.090   9.026  -5.833  1.00  0.00         A
ATOM    596 HG21 VAL    38     -26.979   9.495  -6.224  1.00  0.00         A
ATOM    597 HG22 VAL    38     -26.179   8.913  -4.763  1.00  0.00         A
ATOM    598 HG23 VAL    38     -25.963   8.055  -6.290  1.00  0.00         A
ATOM    599  C   VAL    38     -25.842  10.879  -8.291  1.00  0.00         A
ATOM    600  O   VAL    38     -25.936  12.085  -8.049  1.00  0.00         A
ATOM    601  N   PRO    39     -26.668  10.267  -9.153  1.00  0.00         A
ATOM    602  CA  PRO    39     -27.811  10.945  -9.758  1.00  0.00         A
ATOM    603  HA  PRO    39     -27.515  11.863 -10.242  1.00  0.00         A
ATOM    604  CB  PRO    39     -28.334   9.951 -10.803  1.00  0.00         A
ATOM    605  HB1 PRO    39     -28.477  10.460 -11.745  1.00  0.00         A
ATOM    606  HB2 PRO    39     -29.272   9.541 -10.468  1.00  0.00         A
ATOM    607  CG  PRO    39     -27.298   8.888 -10.916  1.00  0.00         A
ATOM    608  HG1 PRO    39     -26.628   9.113 -11.732  1.00  0.00         A
ATOM    609  HG2 PRO    39     -27.781   7.938 -11.077  1.00  0.00         A
ATOM    610  CD  PRO    39     -26.551   8.877  -9.614  1.00  0.00         A
ATOM    611  HD1 PRO    39     -25.518   8.608  -9.775  1.00  0.00         A
ATOM    612  HD2 PRO    39     -27.017   8.197  -8.916  1.00  0.00         A
ATOM    613  C   PRO    39     -28.889  11.240  -8.726  1.00  0.00         A
ATOM    614  O   PRO    39     -29.476  10.324  -8.149  1.00  0.00         A
ATOM    615  N   GLN    40     -29.140  12.514  -8.490  1.00  0.00         A
ATOM    616  HN  GLN    40     -28.670  13.198  -9.001  1.00  0.00         A
ATOM    617  CA  GLN    40     -30.115  12.925  -7.507  1.00  0.00         A
ATOM    618  HA  GLN    40     -30.726  12.067  -7.269  1.00  0.00         A
ATOM    619  CB  GLN    40     -29.427  13.417  -6.229  1.00  0.00         A
ATOM    620  HB1 GLN    40     -28.797  12.627  -5.846  1.00  0.00         A
ATOM    621  HB2 GLN    40     -30.183  13.645  -5.499  1.00  0.00         A
ATOM    622  CG  GLN    40     -28.567  14.658  -6.421  1.00  0.00         A
ATOM    623  HG1 GLN    40     -29.171  15.430  -6.878  1.00  0.00         A
ATOM    624  HG2 GLN    40     -27.742  14.414  -7.073  1.00  0.00         A
ATOM    625  CD  GLN    40     -28.012  15.187  -5.113  1.00  0.00         A
ATOM    626  OE1 GLN    40     -28.644  16.004  -4.441  1.00  0.00         A
ATOM    627  NE2 GLN    40     -26.823  14.736  -4.747  1.00  0.00         A
ATOM    628 HE21 GLN    40     -26.370  14.094  -5.334  1.00  0.00         A
ATOM    629 HE22 GLN    40     -26.448  15.056  -3.902  1.00  0.00         A
ATOM    630  C   GLN    40     -31.005  14.017  -8.076  1.00  0.00         A
ATOM    631  O   GLN    40     -30.533  14.943  -8.738  1.00  0.00         A
ATOM    632  N   GLU    41     -32.290  13.880  -7.841  1.00  0.00         A
ATOM    633  HN  GLU    41     -32.605  13.080  -7.375  1.00  0.00         A
ATOM    634  CA  GLU    41     -33.261  14.869  -8.247  1.00  0.00         A
ATOM    635  HA  GLU    41     -32.738  15.718  -8.657  1.00  0.00         A
ATOM    636  CB  GLU    41     -34.184  14.271  -9.313  1.00  0.00         A
ATOM    637  HB1 GLU    41     -34.918  15.009  -9.593  1.00  0.00         A
ATOM    638  HB2 GLU    41     -34.689  13.413  -8.897  1.00  0.00         A
ATOM    639  CG  GLU    41     -33.445  13.830 -10.568  1.00  0.00         A
ATOM    640  HG1 GLU    41     -32.630  13.182 -10.278  1.00  0.00         A
ATOM    641  HG2 GLU    41     -33.047  14.704 -11.061  1.00  0.00         A
ATOM    642  CD  GLU    41     -34.329  13.089 -11.547  1.00  0.00         A
ATOM    643  OE1 GLU    41     -35.038  13.748 -12.335  1.00  0.00         A
ATOM    644  OE2 GLU    41     -34.309  11.838 -11.543  1.00  0.00         A
ATOM    645  C   GLU    41     -34.048  15.309  -7.020  1.00  0.00         A
ATOM    646  O   GLU    41     -33.483  15.422  -5.927  1.00  0.00         A
ATOM    647  N   GLU    42     -35.328  15.568  -7.196  1.00  0.00         A
ATOM    648  HN  GLU    42     -35.690  15.577  -8.104  1.00  0.00         A
ATOM    649  CA  GLU    42     -36.206  15.852  -6.075  1.00  0.00         A
ATOM    650  HA  GLU    42     -35.732  16.605  -5.463  1.00  0.00         A
ATOM    651  CB  GLU    42     -37.567  16.375  -6.548  1.00  0.00         A
ATOM    652  HB1 GLU    42     -38.200  16.523  -5.686  1.00  0.00         A
ATOM    653  HB2 GLU    42     -38.019  15.635  -7.191  1.00  0.00         A
ATOM    654  CG  GLU    42     -37.492  17.687  -7.314  1.00  0.00         A
ATOM    655  HG1 GLU    42     -36.635  18.242  -6.962  1.00  0.00         A
ATOM    656  HG2 GLU    42     -38.387  18.252  -7.117  1.00  0.00         A
ATOM    657  CD  GLU    42     -37.362  17.495  -8.812  1.00  0.00         A
ATOM    658  OE1 GLU    42     -36.318  16.986  -9.271  1.00  0.00         A
ATOM    659  OE2 GLU    42     -38.302  17.871  -9.545  1.00  0.00         A
ATOM    660  C   GLU    42     -36.390  14.587  -5.247  1.00  0.00         A
ATOM    661  O   GLU    42     -37.304  13.799  -5.496  1.00  0.00         A
ATOM    662  N   VAL    43     -35.493  14.389  -4.289  1.00  0.00         A
ATOM    663  HN  VAL    43     -34.792  15.059  -4.159  1.00  0.00         A
ATOM    664  CA  VAL    43     -35.492  13.201  -3.447  1.00  0.00         A
ATOM    665  HA  VAL    43     -35.270  12.362  -4.083  1.00  0.00         A
ATOM    666  CB  VAL    43     -34.382  13.278  -2.373  1.00  0.00         A
ATOM    667  HB  VAL    43     -33.428  13.323  -2.881  1.00  0.00         A
ATOM    668  CG1 VAL    43     -34.519  14.535  -1.534  1.00  0.00         A
ATOM    669 HG11 VAL    43     -34.402  15.401  -2.166  1.00  0.00         A
ATOM    670 HG12 VAL    43     -33.761  14.541  -0.766  1.00  0.00         A
ATOM    671 HG13 VAL    43     -35.496  14.553  -1.078  1.00  0.00         A
ATOM    672  CG2 VAL    43     -34.388  12.033  -1.500  1.00  0.00         A
ATOM    673 HG21 VAL    43     -35.363  11.914  -1.052  1.00  0.00         A
ATOM    674 HG22 VAL    43     -33.644  12.133  -0.723  1.00  0.00         A
ATOM    675 HG23 VAL    43     -34.163  11.168  -2.105  1.00  0.00         A
ATOM    676  C   VAL    43     -36.860  12.962  -2.797  1.00  0.00         A
ATOM    677  O   VAL    43     -37.364  13.792  -2.034  1.00  0.00         A
ATOM    678  N   PRO    44     -37.488  11.828  -3.148  1.00  0.00         A
ATOM    679  CA  PRO    44     -38.807  11.430  -2.638  1.00  0.00         A
ATOM    680  HA  PRO    44     -39.594  11.999  -3.106  1.00  0.00         A
ATOM    681  CB  PRO    44     -38.916   9.969  -3.065  1.00  0.00         A
ATOM    682  HB1 PRO    44     -39.949   9.723  -3.258  1.00  0.00         A
ATOM    683  HB2 PRO    44     -38.528   9.334  -2.282  1.00  0.00         A
ATOM    684  CG  PRO    44     -38.094   9.878  -4.298  1.00  0.00         A
ATOM    685  HG1 PRO    44     -38.686  10.160  -5.156  1.00  0.00         A
ATOM    686  HG2 PRO    44     -37.717   8.873  -4.414  1.00  0.00         A
ATOM    687  CD  PRO    44     -36.956  10.844  -4.110  1.00  0.00         A
ATOM    688  HD1 PRO    44     -36.710  11.319  -5.047  1.00  0.00         A
ATOM    689  HD2 PRO    44     -36.092  10.340  -3.704  1.00  0.00         A
ATOM    690  C   PRO    44     -38.938  11.543  -1.120  1.00  0.00         A
ATOM    691  O   PRO    44     -38.135  10.982  -0.373  1.00  0.00         A
ATOM    692  N   LEU    45     -39.953  12.296  -0.691  1.00  0.00         A
ATOM    693  HN  LEU    45     -40.493  12.770  -1.359  1.00  0.00         A
ATOM    694  CA  LEU    45     -40.308  12.447   0.725  1.00  0.00         A
ATOM    695  HA  LEU    45     -41.161  13.107   0.769  1.00  0.00         A
ATOM    696  CB  LEU    45     -40.709  11.101   1.336  1.00  0.00         A
ATOM    697  HB1 LEU    45     -40.990  11.263   2.351  1.00  0.00         A
ATOM    698  HB2 LEU    45     -39.851  10.447   1.317  1.00  0.00         A
ATOM    699  CG  LEU    45     -41.861  10.399   0.646  1.00  0.00         A
ATOM    700  HG  LEU    45     -41.567  10.194  -0.358  1.00  0.00         A
ATOM    701  CD1 LEU    45     -42.174   9.079   1.333  1.00  0.00         A
ATOM    702 HD11 LEU    45     -41.297   8.450   1.322  1.00  0.00         A
ATOM    703 HD12 LEU    45     -42.978   8.583   0.809  1.00  0.00         A
ATOM    704 HD13 LEU    45     -42.471   9.266   2.354  1.00  0.00         A
ATOM    705  CD2 LEU    45     -43.095  11.290   0.608  1.00  0.00         A
ATOM    706 HD21 LEU    45     -42.877  12.186   0.045  1.00  0.00         A
ATOM    707 HD22 LEU    45     -43.376  11.558   1.615  1.00  0.00         A
ATOM    708 HD23 LEU    45     -43.909  10.759   0.136  1.00  0.00         A
ATOM    709  C   LEU    45     -39.184  13.073   1.542  1.00  0.00         A
ATOM    710  O   LEU    45     -39.172  12.977   2.774  1.00  0.00         A
ATOM    711  N   TYR    46     -38.253  13.714   0.839  1.00  0.00         A
ATOM    712  HN  TYR    46     -38.338  13.734  -0.138  1.00  0.00         A
ATOM    713  CA  TYR    46     -37.106  14.368   1.460  1.00  0.00         A
ATOM    714  HA  TYR    46     -36.458  14.704   0.670  1.00  0.00         A
ATOM    715  CB  TYR    46     -37.553  15.584   2.285  1.00  0.00         A
ATOM    716  HB1 TYR    46     -38.109  15.239   3.144  1.00  0.00         A
ATOM    717  HB2 TYR    46     -38.193  16.206   1.676  1.00  0.00         A
ATOM    718  CG  TYR    46     -36.411  16.445   2.784  1.00  0.00         A
ATOM    719  CD1 TYR    46     -35.808  17.384   1.957  1.00  0.00         A
ATOM    720  HD1 TYR    46     -36.164  17.497   0.944  1.00  0.00         A
ATOM    721  CD2 TYR    46     -35.937  16.318   4.081  1.00  0.00         A
ATOM    722  HD2 TYR    46     -36.393  15.593   4.735  1.00  0.00         A
ATOM    723  CE1 TYR    46     -34.765  18.169   2.412  1.00  0.00         A
ATOM    724  HE1 TYR    46     -34.308  18.895   1.755  1.00  0.00         A
ATOM    725  CE2 TYR    46     -34.898  17.097   4.542  1.00  0.00         A
ATOM    726  HE2 TYR    46     -34.548  16.979   5.555  1.00  0.00         A
ATOM    727  CZ  TYR    46     -34.315  18.020   3.707  1.00  0.00         A
ATOM    728  OH  TYR    46     -33.272  18.793   4.167  1.00  0.00         A
ATOM    729  HH  TYR    46     -33.432  19.717   3.930  1.00  0.00         A
ATOM    730  C   TYR    46     -36.320  13.380   2.312  1.00  0.00         A
ATOM    731  O   TYR    46     -36.333  13.438   3.541  1.00  0.00         A
ATOM    732  N   GLU    47     -35.649  12.459   1.647  1.00  0.00         A
ATOM    733  HN  GLU    47     -35.720  12.422   0.674  1.00  0.00         A
ATOM    734  CA  GLU    47     -34.805  11.505   2.327  1.00  0.00         A
ATOM    735  HA  GLU    47     -34.920  11.675   3.384  1.00  0.00         A
ATOM    736  CB  GLU    47     -35.246  10.075   1.989  1.00  0.00         A
ATOM    737  HB1 GLU    47     -34.631   9.379   2.535  1.00  0.00         A
ATOM    738  HB2 GLU    47     -35.113   9.908   0.931  1.00  0.00         A
ATOM    739  CG  GLU    47     -36.701   9.797   2.340  1.00  0.00         A
ATOM    740  HG1 GLU    47     -37.331  10.437   1.739  1.00  0.00         A
ATOM    741  HG2 GLU    47     -36.853  10.024   3.383  1.00  0.00         A
ATOM    742  CD  GLU    47     -37.103   8.356   2.099  1.00  0.00         A
ATOM    743  OE1 GLU    47     -37.320   7.981   0.935  1.00  0.00         A
ATOM    744  OE2 GLU    47     -37.202   7.585   3.079  1.00  0.00         A
ATOM    745  C   GLU    47     -33.347  11.760   1.941  1.00  0.00         A
ATOM    746  O   GLU    47     -33.009  12.872   1.530  1.00  0.00         A
ATOM    747  N   SER    48     -32.488  10.761   2.076  1.00  0.00         A
ATOM    748  HN  SER    48     -32.803   9.896   2.402  1.00  0.00         A
ATOM    749  CA  SER    48     -31.079  10.928   1.743  1.00  0.00         A
ATOM    750  HA  SER    48     -30.720  11.793   2.280  1.00  0.00         A
ATOM    751  CB  SER    48     -30.274   9.703   2.194  1.00  0.00         A
ATOM    752  HB1 SER    48     -30.227   9.685   3.274  1.00  0.00         A
ATOM    753  HB2 SER    48     -29.274   9.767   1.794  1.00  0.00         A
ATOM    754  OG  SER    48     -30.866   8.495   1.744  1.00  0.00         A
ATOM    755  HG  SER    48     -31.521   8.693   1.062  1.00  0.00         A
ATOM    756  C   SER    48     -30.892  11.177   0.244  1.00  0.00         A
ATOM    757  O   SER    48     -31.328  10.380  -0.589  1.00  0.00         A
ATOM    758  N   LYS    49     -30.245  12.291  -0.090  1.00  0.00         A
ATOM    759  HN  LYS    49     -29.926  12.887   0.624  1.00  0.00         A
ATOM    760  CA  LYS    49     -30.006  12.668  -1.484  1.00  0.00         A
ATOM    761  HA  LYS    49     -30.898  12.433  -2.045  1.00  0.00         A
ATOM    762  CB  LYS    49     -29.740  14.174  -1.588  1.00  0.00         A
ATOM    763  HB1 LYS    49     -30.628  14.706  -1.281  1.00  0.00         A
ATOM    764  HB2 LYS    49     -29.523  14.419  -2.617  1.00  0.00         A
ATOM    765  CG  LYS    49     -28.577  14.654  -0.729  1.00  0.00         A
ATOM    766  HG1 LYS    49     -27.708  14.053  -0.957  1.00  0.00         A
ATOM    767  HG2 LYS    49     -28.835  14.529   0.311  1.00  0.00         A
ATOM    768  CD  LYS    49     -28.237  16.120  -0.973  1.00  0.00         A
ATOM    769  HD1 LYS    49     -27.999  16.250  -2.019  1.00  0.00         A
ATOM    770  HD2 LYS    49     -27.379  16.383  -0.374  1.00  0.00         A
ATOM    771  CE  LYS    49     -29.387  17.051  -0.612  1.00  0.00         A
ATOM    772  HE1 LYS    49     -28.979  18.017  -0.355  1.00  0.00         A
ATOM    773  HE2 LYS    49     -29.906  16.644   0.242  1.00  0.00         A
ATOM    774  NZ  LYS    49     -30.358  17.218  -1.729  1.00  0.00         A
ATOM    775  HZ1 LYS    49     -30.708  16.293  -2.048  1.00  0.00         A
ATOM    776  HZ2 LYS    49     -29.902  17.697  -2.531  1.00  0.00         A
ATOM    777  HZ3 LYS    49     -31.168  17.790  -1.414  1.00  0.00         A
ATOM    778  C   LYS    49     -28.833  11.887  -2.079  1.00  0.00         A
ATOM    779  O   LYS    49     -27.920  12.458  -2.678  1.00  0.00         A
ATOM    780  N   GLY    50     -28.867  10.579  -1.919  1.00  0.00         A
ATOM    781  HN  GLY    50     -29.635  10.170  -1.461  1.00  0.00         A
ATOM    782  CA  GLY    50     -27.804   9.745  -2.425  1.00  0.00         A
ATOM    783  HA1 GLY    50     -26.996   9.734  -1.711  1.00  0.00         A
ATOM    784  HA2 GLY    50     -27.447  10.159  -3.357  1.00  0.00         A
ATOM    785  C   GLY    50     -28.268   8.331  -2.661  1.00  0.00         A
ATOM    786  O   GLY    50     -29.301   8.105  -3.290  1.00  0.00         A
ATOM    787  N   LYS    51     -27.524   7.378  -2.134  1.00  0.00         A
ATOM    788  HN  LYS    51     -26.744   7.621  -1.596  1.00  0.00         A
ATOM    789  CA  LYS    51     -27.853   5.980  -2.313  1.00  0.00         A
ATOM    790  HA  LYS    51     -28.576   5.911  -3.113  1.00  0.00         A
ATOM    791  CB  LYS    51     -26.604   5.185  -2.701  1.00  0.00         A
ATOM    792  HB1 LYS    51     -25.919   5.183  -1.866  1.00  0.00         A
ATOM    793  HB2 LYS    51     -26.131   5.668  -3.542  1.00  0.00         A
ATOM    794  CG  LYS    51     -26.894   3.744  -3.081  1.00  0.00         A
ATOM    795  HG1 LYS    51     -27.658   3.729  -3.846  1.00  0.00         A
ATOM    796  HG2 LYS    51     -27.247   3.216  -2.208  1.00  0.00         A
ATOM    797  CD  LYS    51     -25.652   3.046  -3.609  1.00  0.00         A
ATOM    798  HD1 LYS    51     -24.898   3.042  -2.836  1.00  0.00         A
ATOM    799  HD2 LYS    51     -25.285   3.585  -4.469  1.00  0.00         A
ATOM    800  CE  LYS    51     -25.949   1.612  -4.017  1.00  0.00         A
ATOM    801  HE1 LYS    51     -25.047   1.168  -4.412  1.00  0.00         A
ATOM    802  HE2 LYS    51     -26.710   1.620  -4.783  1.00  0.00         A
ATOM    803  NZ  LYS    51     -26.429   0.796  -2.872  1.00  0.00         A
ATOM    804  HZ1 LYS    51     -25.704   0.760  -2.128  1.00  0.00         A
ATOM    805  HZ2 LYS    51     -26.633  -0.175  -3.185  1.00  0.00         A
ATOM    806  HZ3 LYS    51     -27.297   1.207  -2.478  1.00  0.00         A
ATOM    807  C   LYS    51     -28.477   5.429  -1.039  1.00  0.00         A
ATOM    808  O   LYS    51     -27.798   5.264  -0.021  1.00  0.00         A
ATOM    809  N   GLN    52     -29.778   5.181  -1.100  1.00  0.00         A
ATOM    810  HN  GLN    52     -30.254   5.352  -1.942  1.00  0.00         A
ATOM    811  CA  GLN    52     -30.525   4.658   0.037  1.00  0.00         A
ATOM    812  HA  GLN    52     -30.269   5.249   0.903  1.00  0.00         A
ATOM    813  CB  GLN    52     -32.029   4.770  -0.222  1.00  0.00         A
ATOM    814  HB1 GLN    52     -32.282   4.164  -1.080  1.00  0.00         A
ATOM    815  HB2 GLN    52     -32.269   5.799  -0.438  1.00  0.00         A
ATOM    816  CG  GLN    52     -32.885   4.316   0.949  1.00  0.00         A
ATOM    817  HG1 GLN    52     -32.657   4.933   1.805  1.00  0.00         A
ATOM    818  HG2 GLN    52     -32.646   3.288   1.175  1.00  0.00         A
ATOM    819  CD  GLN    52     -34.371   4.411   0.664  1.00  0.00         A
ATOM    820  OE1 GLN    52     -35.163   3.624   1.181  1.00  0.00         A
ATOM    821  NE2 GLN    52     -34.765   5.385  -0.140  1.00  0.00         A
ATOM    822 HE21 GLN    52     -34.084   5.990  -0.506  1.00  0.00         A
ATOM    823 HE22 GLN    52     -35.724   5.458  -0.346  1.00  0.00         A
ATOM    824  C   GLN    52     -30.141   3.207   0.300  1.00  0.00         A
ATOM    825  O   GLN    52     -30.724   2.280  -0.271  1.00  0.00         A
ATOM    826  N   PHE    53     -29.150   3.021   1.152  1.00  0.00         A
ATOM    827  HN  PHE    53     -28.743   3.801   1.586  1.00  0.00         A
ATOM    828  CA  PHE    53     -28.645   1.699   1.469  1.00  0.00         A
ATOM    829  HA  PHE    53     -29.432   0.984   1.281  1.00  0.00         A
ATOM    830  CB  PHE    53     -27.439   1.369   0.581  1.00  0.00         A
ATOM    831  HB1 PHE    53     -26.673   2.114   0.739  1.00  0.00         A
ATOM    832  HB2 PHE    53     -27.746   1.394  -0.452  1.00  0.00         A
ATOM    833  CG  PHE    53     -26.832   0.018   0.845  1.00  0.00         A
ATOM    834  CD1 PHE    53     -25.610  -0.093   1.492  1.00  0.00         A
ATOM    835  HD1 PHE    53     -25.093   0.802   1.806  1.00  0.00         A
ATOM    836  CD2 PHE    53     -27.482  -1.138   0.449  1.00  0.00         A
ATOM    837  HD2 PHE    53     -28.434  -1.064  -0.055  1.00  0.00         A
ATOM    838  CE1 PHE    53     -25.049  -1.332   1.737  1.00  0.00         A
ATOM    839  HE1 PHE    53     -24.097  -1.405   2.241  1.00  0.00         A
ATOM    840  CE2 PHE    53     -26.926  -2.379   0.692  1.00  0.00         A
ATOM    841  HE2 PHE    53     -27.444  -3.273   0.377  1.00  0.00         A
ATOM    842  CZ  PHE    53     -25.709  -2.476   1.336  1.00  0.00         A
ATOM    843  HZ  PHE    53     -25.274  -3.446   1.527  1.00  0.00         A
ATOM    844  C   PHE    53     -28.247   1.626   2.933  1.00  0.00         A
ATOM    845  O   PHE    53     -27.637   2.556   3.466  1.00  0.00         A
ATOM    846  N   VAL    54     -28.612   0.531   3.582  1.00  0.00         A
ATOM    847  HN  VAL    54     -29.189  -0.121   3.133  1.00  0.00         A
ATOM    848  CA  VAL    54     -28.179   0.274   4.945  1.00  0.00         A
ATOM    849  HA  VAL    54     -28.308   1.181   5.518  1.00  0.00         A
ATOM    850  CB  VAL    54     -29.005  -0.852   5.603  1.00  0.00         A
ATOM    851  HB  VAL    54     -28.783  -1.778   5.093  1.00  0.00         A
ATOM    852  CG1 VAL    54     -28.625  -1.015   7.067  1.00  0.00         A
ATOM    853 HG11 VAL    54     -27.574  -1.252   7.142  1.00  0.00         A
ATOM    854 HG12 VAL    54     -29.206  -1.813   7.504  1.00  0.00         A
ATOM    855 HG13 VAL    54     -28.824  -0.095   7.595  1.00  0.00         A
ATOM    856  CG2 VAL    54     -30.493  -0.578   5.465  1.00  0.00         A
ATOM    857 HG21 VAL    54     -30.730   0.366   5.934  1.00  0.00         A
ATOM    858 HG22 VAL    54     -31.050  -1.367   5.947  1.00  0.00         A
ATOM    859 HG23 VAL    54     -30.756  -0.538   4.419  1.00  0.00         A
ATOM    860  C   VAL    54     -26.705  -0.113   4.939  1.00  0.00         A
ATOM    861  O   VAL    54     -26.359  -1.275   4.721  1.00  0.00         A
ATOM    862  N   ALA    55     -25.847   0.878   5.147  1.00  0.00         A
ATOM    863  HN  ALA    55     -26.198   1.770   5.352  1.00  0.00         A
ATOM    864  CA  ALA    55     -24.404   0.685   5.079  1.00  0.00         A
ATOM    865  HA  ALA    55     -24.161   0.350   4.081  1.00  0.00         A
ATOM    866  CB  ALA    55     -23.683   2.004   5.320  1.00  0.00         A
ATOM    867  HB1 ALA    55     -22.618   1.855   5.225  1.00  0.00         A
ATOM    868  HB2 ALA    55     -23.909   2.360   6.315  1.00  0.00         A
ATOM    869  HB3 ALA    55     -24.011   2.733   4.594  1.00  0.00         A
ATOM    870  C   ALA    55     -23.936  -0.365   6.076  1.00  0.00         A
ATOM    871  O   ALA    55     -23.885  -0.115   7.280  1.00  0.00         A
ATOM    872  N   GLN    56     -23.613  -1.542   5.568  1.00  0.00         A
ATOM    873  HN  GLN    56     -23.709  -1.686   4.603  1.00  0.00         A
ATOM    874  CA  GLN    56     -23.125  -2.628   6.401  1.00  0.00         A
ATOM    875  HA  GLN    56     -23.784  -2.718   7.251  1.00  0.00         A
ATOM    876  CB  GLN    56     -23.131  -3.941   5.616  1.00  0.00         A
ATOM    877  HB1 GLN    56     -22.772  -4.732   6.257  1.00  0.00         A
ATOM    878  HB2 GLN    56     -22.466  -3.846   4.770  1.00  0.00         A
ATOM    879  CG  GLN    56     -24.506  -4.334   5.098  1.00  0.00         A
ATOM    880  HG1 GLN    56     -24.870  -3.551   4.450  1.00  0.00         A
ATOM    881  HG2 GLN    56     -25.175  -4.444   5.938  1.00  0.00         A
ATOM    882  CD  GLN    56     -24.488  -5.636   4.323  1.00  0.00         A
ATOM    883  OE1 GLN    56     -23.488  -5.989   3.700  1.00  0.00         A
ATOM    884  NE2 GLN    56     -25.596  -6.357   4.347  1.00  0.00         A
ATOM    885 HE21 GLN    56     -26.362  -6.014   4.858  1.00  0.00         A
ATOM    886 HE22 GLN    56     -25.609  -7.204   3.856  1.00  0.00         A
ATOM    887  C   GLN    56     -21.718  -2.313   6.895  1.00  0.00         A
ATOM    888  O   GLN    56     -20.983  -1.556   6.253  1.00  0.00         A
ATOM    889  N   ARG    57     -21.354  -2.884   8.038  1.00  0.00         A
ATOM    890  HN  ARG    57     -21.986  -3.482   8.492  1.00  0.00         A
ATOM    891  CA  ARG    57     -20.043  -2.653   8.636  1.00  0.00         A
ATOM    892  HA  ARG    57     -19.823  -1.599   8.561  1.00  0.00         A
ATOM    893  CB  ARG    57     -20.061  -3.058  10.114  1.00  0.00         A
ATOM    894  HB1 ARG    57     -20.228  -4.123  10.177  1.00  0.00         A
ATOM    895  HB2 ARG    57     -20.876  -2.547  10.604  1.00  0.00         A
ATOM    896  CG  ARG    57     -18.779  -2.736  10.865  1.00  0.00         A
ATOM    897  HG1 ARG    57     -18.621  -1.667  10.847  1.00  0.00         A
ATOM    898  HG2 ARG    57     -17.954  -3.233  10.378  1.00  0.00         A
ATOM    899  CD  ARG    57     -18.857  -3.202  12.309  1.00  0.00         A
ATOM    900  HD1 ARG    57     -19.037  -4.266  12.321  1.00  0.00         A
ATOM    901  HD2 ARG    57     -19.678  -2.695  12.793  1.00  0.00         A
ATOM    902  NE  ARG    57     -17.627  -2.922  13.049  1.00  0.00         A
ATOM    903  HE  ARG    57     -16.923  -2.419  12.578  1.00  0.00         A
ATOM    904  CZ  ARG    57     -17.416  -3.297  14.310  1.00  0.00         A
ATOM    905  NH1 ARG    57     -18.337  -3.994  14.963  1.00  0.00         A
ATOM    906 HH11 ARG    57     -19.197  -4.243  14.509  1.00  0.00         A
ATOM    907 HH12 ARG    57     -18.179  -4.272  15.914  1.00  0.00         A
ATOM    908  NH2 ARG    57     -16.280  -2.985  14.918  1.00  0.00         A
ATOM    909 HH21 ARG    57     -15.572  -2.468  14.430  1.00  0.00         A
ATOM    910 HH22 ARG    57     -16.128  -3.257  15.872  1.00  0.00         A
ATOM    911  C   ARG    57     -18.974  -3.436   7.876  1.00  0.00         A
ATOM    912  O   ARG    57     -18.499  -4.476   8.332  1.00  0.00         A
ATOM    913  N   GLN    58     -18.624  -2.934   6.702  1.00  0.00         A
ATOM    914  HN  GLN    58     -19.032  -2.089   6.410  1.00  0.00         A
ATOM    915  CA  GLN    58     -17.665  -3.587   5.824  1.00  0.00         A
ATOM    916  HA  GLN    58     -17.108  -4.310   6.402  1.00  0.00         A
ATOM    917  CB  GLN    58     -18.401  -4.303   4.685  1.00  0.00         A
ATOM    918  HB1 GLN    58     -17.671  -4.663   3.975  1.00  0.00         A
ATOM    919  HB2 GLN    58     -19.047  -3.593   4.191  1.00  0.00         A
ATOM    920  CG  GLN    58     -19.247  -5.482   5.136  1.00  0.00         A
ATOM    921  HG1 GLN    58     -19.892  -5.779   4.322  1.00  0.00         A
ATOM    922  HG2 GLN    58     -19.849  -5.177   5.979  1.00  0.00         A
ATOM    923  CD  GLN    58     -18.407  -6.674   5.549  1.00  0.00         A
ATOM    924  OE1 GLN    58     -18.088  -7.532   4.728  1.00  0.00         A
ATOM    925  NE2 GLN    58     -18.042  -6.737   6.818  1.00  0.00         A
ATOM    926 HE21 GLN    58     -18.334  -6.016   7.425  1.00  0.00         A
ATOM    927 HE22 GLN    58     -17.486  -7.494   7.104  1.00  0.00         A
ATOM    928  C   GLN    58     -16.707  -2.560   5.239  1.00  0.00         A
ATOM    929  O   GLN    58     -17.013  -1.366   5.204  1.00  0.00         A
ATOM    930  N   ALA    59     -15.548  -3.020   4.795  1.00  0.00         A
ATOM    931  HN  ALA    59     -15.331  -3.971   4.913  1.00  0.00         A
ATOM    932  CA  ALA    59     -14.589  -2.152   4.127  1.00  0.00         A
ATOM    933  HA  ALA    59     -14.756  -1.140   4.469  1.00  0.00         A
ATOM    934  CB  ALA    59     -13.165  -2.552   4.482  1.00  0.00         A
ATOM    935  HB1 ALA    59     -13.024  -2.472   5.549  1.00  0.00         A
ATOM    936  HB2 ALA    59     -12.470  -1.898   3.976  1.00  0.00         A
ATOM    937  HB3 ALA    59     -12.990  -3.572   4.172  1.00  0.00         A
ATOM    938  C   ALA    59     -14.806  -2.210   2.623  1.00  0.00         A
ATOM    939  O   ALA    59     -14.160  -2.988   1.919  1.00  0.00         A
ATOM    940  N   GLY    60     -15.741  -1.398   2.144  1.00  0.00         A
ATOM    941  HN  GLY    60     -16.197  -0.783   2.756  1.00  0.00         A
ATOM    942  CA  GLY    60     -16.098  -1.412   0.740  1.00  0.00         A
ATOM    943  HA1 GLY    60     -16.962  -0.780   0.595  1.00  0.00         A
ATOM    944  HA2 GLY    60     -16.355  -2.422   0.457  1.00  0.00         A
ATOM    945  C   GLY    60     -14.981  -0.925  -0.159  1.00  0.00         A
ATOM    946  O   GLY    60     -14.405  -1.701  -0.923  1.00  0.00         A
ATOM    947  N   VAL    61     -14.689   0.363  -0.086  1.00  0.00         A
ATOM    948  HN  VAL    61     -15.185   0.933   0.537  1.00  0.00         A
ATOM    949  CA  VAL    61     -13.639   0.953  -0.900  1.00  0.00         A
ATOM    950  HA  VAL    61     -13.130   0.147  -1.406  1.00  0.00         A
ATOM    951  CB  VAL    61     -14.231   1.896  -1.977  1.00  0.00         A
ATOM    952  HB  VAL    61     -14.861   1.306  -2.626  1.00  0.00         A
ATOM    953  CG1 VAL    61     -15.095   2.974  -1.344  1.00  0.00         A
ATOM    954 HG11 VAL    61     -15.442   3.652  -2.110  1.00  0.00         A
ATOM    955 HG12 VAL    61     -14.513   3.519  -0.615  1.00  0.00         A
ATOM    956 HG13 VAL    61     -15.943   2.515  -0.857  1.00  0.00         A
ATOM    957  CG2 VAL    61     -13.130   2.516  -2.828  1.00  0.00         A
ATOM    958 HG21 VAL    61     -12.569   1.733  -3.316  1.00  0.00         A
ATOM    959 HG22 VAL    61     -12.469   3.094  -2.198  1.00  0.00         A
ATOM    960 HG23 VAL    61     -13.572   3.161  -3.573  1.00  0.00         A
ATOM    961  C   VAL    61     -12.626   1.703  -0.026  1.00  0.00         A
ATOM    962  O   VAL    61     -13.005   2.516   0.822  1.00  0.00         A
ATOM    963  N   PRO    62     -11.328   1.402  -0.183  1.00  0.00         A
ATOM    964  CA  PRO    62     -10.256   2.130   0.501  1.00  0.00         A
ATOM    965  HA  PRO    62     -10.463   2.243   1.553  1.00  0.00         A
ATOM    966  CB  PRO    62      -9.018   1.237   0.308  1.00  0.00         A
ATOM    967  HB1 PRO    62      -8.553   1.057   1.266  1.00  0.00         A
ATOM    968  HB2 PRO    62      -8.316   1.735  -0.345  1.00  0.00         A
ATOM    969  CG  PRO    62      -9.516  -0.034  -0.300  1.00  0.00         A
ATOM    970  HG1 PRO    62      -9.702  -0.762   0.475  1.00  0.00         A
ATOM    971  HG2 PRO    62      -8.791  -0.412  -1.004  1.00  0.00         A
ATOM    972  CD  PRO    62     -10.794   0.311  -1.005  1.00  0.00         A
ATOM    973  HD1 PRO    62     -11.461  -0.537  -1.007  1.00  0.00         A
ATOM    974  HD2 PRO    62     -10.594   0.644  -2.013  1.00  0.00         A
ATOM    975  C   PRO    62     -10.003   3.503  -0.126  1.00  0.00         A
ATOM    976  O   PRO    62     -10.109   3.661  -1.345  1.00  0.00         A
ATOM    977  N   PRO    63      -9.686   4.521   0.694  1.00  0.00         A
ATOM    978  CA  PRO    63      -9.286   5.845   0.200  1.00  0.00         A
ATOM    979  HA  PRO    63     -10.009   6.241  -0.492  1.00  0.00         A
ATOM    980  CB  PRO    63      -9.248   6.718   1.461  1.00  0.00         A
ATOM    981  HB1 PRO    63      -9.752   7.654   1.268  1.00  0.00         A
ATOM    982  HB2 PRO    63      -8.221   6.907   1.738  1.00  0.00         A
ATOM    983  CG  PRO    63      -9.955   5.928   2.509  1.00  0.00         A
ATOM    984  HG1 PRO    63     -11.010   6.155   2.491  1.00  0.00         A
ATOM    985  HG2 PRO    63      -9.539   6.151   3.475  1.00  0.00         A
ATOM    986  CD  PRO    63      -9.725   4.487   2.162  1.00  0.00         A
ATOM    987  HD1 PRO    63     -10.543   3.879   2.515  1.00  0.00         A
ATOM    988  HD2 PRO    63      -8.786   4.142   2.568  1.00  0.00         A
ATOM    989  C   PRO    63      -7.907   5.808  -0.463  1.00  0.00         A
ATOM    990  O   PRO    63      -6.913   6.270   0.106  1.00  0.00         A
ATOM    991  N   GLY    64      -7.853   5.235  -1.660  1.00  0.00         A
ATOM    992  HN  GLY    64      -8.677   4.903  -2.069  1.00  0.00         A
ATOM    993  CA  GLY    64      -6.594   5.073  -2.356  1.00  0.00         A
ATOM    994  HA1 GLY    64      -5.997   5.957  -2.206  1.00  0.00         A
ATOM    995  HA2 GLY    64      -6.787   4.949  -3.412  1.00  0.00         A
ATOM    996  C   GLY    64      -5.834   3.869  -1.844  1.00  0.00         A
ATOM    997  O   GLY    64      -5.667   2.879  -2.553  1.00  0.00         A
ATOM    998  N   MET    65      -5.392   3.956  -0.600  1.00  0.00         A
ATOM    999  HN  MET    65      -5.524   4.795  -0.107  1.00  0.00         A
ATOM   1000  CA  MET    65      -4.729   2.848   0.069  1.00  0.00         A
ATOM   1001  HA  MET    65      -5.180   1.932  -0.283  1.00  0.00         A
ATOM   1002  CB  MET    65      -3.230   2.825  -0.253  1.00  0.00         A
ATOM   1003  HB1 MET    65      -2.801   3.780   0.012  1.00  0.00         A
ATOM   1004  HB2 MET    65      -3.104   2.664  -1.314  1.00  0.00         A
ATOM   1005  CG  MET    65      -2.470   1.736   0.491  1.00  0.00         A
ATOM   1006  HG1 MET    65      -2.466   1.975   1.544  1.00  0.00         A
ATOM   1007  HG2 MET    65      -1.454   1.710   0.126  1.00  0.00         A
ATOM   1008  SD  MET    65      -3.203   0.102   0.272  1.00  0.00         A
ATOM   1009  CE  MET    65      -2.158  -0.887   1.338  1.00  0.00         A
ATOM   1010  HE1 MET    65      -2.217  -0.512   2.349  1.00  0.00         A
ATOM   1011  HE2 MET    65      -1.136  -0.831   0.993  1.00  0.00         A
ATOM   1012  HE3 MET    65      -2.489  -1.915   1.315  1.00  0.00         A
ATOM   1013  C   MET    65      -4.948   2.957   1.571  1.00  0.00         A
ATOM   1014  O   MET    65      -4.779   4.032   2.156  1.00  0.00         A
ATOM   1015  N   CYS    66      -5.344   1.857   2.189  1.00  0.00         A
ATOM   1016  HN  CYS    66      -5.442   1.026   1.677  1.00  0.00         A
ATOM   1017  CA  CYS    66      -5.628   1.846   3.613  1.00  0.00         A
ATOM   1018  HA  CYS    66      -5.415   2.830   3.999  1.00  0.00         A
ATOM   1019  CB  CYS    66      -7.105   1.527   3.855  1.00  0.00         A
ATOM   1020  HB1 CYS    66      -7.711   2.301   3.407  1.00  0.00         A
ATOM   1021  HB2 CYS    66      -7.291   1.501   4.918  1.00  0.00         A
ATOM   1022  SG  CYS    66      -7.640  -0.059   3.167  1.00  0.00         A
ATOM   1023  HG  CYS    66      -6.613  -0.897   3.243  1.00  0.00         A
ATOM   1024  C   CYS    66      -4.747   0.834   4.335  1.00  0.00         A
ATOM   1025  O   CYS    66      -4.793  -0.363   4.044  1.00  0.00         A
ATOM   1026  N   PRO    67      -3.923   1.299   5.280  1.00  0.00         A
ATOM   1027  CA  PRO    67      -3.106   0.424   6.091  1.00  0.00         A
ATOM   1028  HA  PRO    67      -2.690  -0.383   5.506  1.00  0.00         A
ATOM   1029  CB  PRO    67      -1.986   1.334   6.592  1.00  0.00         A
ATOM   1030  HB1 PRO    67      -1.103   1.177   5.992  1.00  0.00         A
ATOM   1031  HB2 PRO    67      -1.773   1.099   7.619  1.00  0.00         A
ATOM   1032  CG  PRO    67      -2.481   2.735   6.461  1.00  0.00         A
ATOM   1033  HG1 PRO    67      -1.733   3.334   5.963  1.00  0.00         A
ATOM   1034  HG2 PRO    67      -2.683   3.139   7.440  1.00  0.00         A
ATOM   1035  CD  PRO    67      -3.745   2.709   5.646  1.00  0.00         A
ATOM   1036  HD1 PRO    67      -3.632   3.322   4.767  1.00  0.00         A
ATOM   1037  HD2 PRO    67      -4.572   3.051   6.243  1.00  0.00         A
ATOM   1038  C   PRO    67      -3.913  -0.150   7.247  1.00  0.00         A
ATOM   1039  O   PRO    67      -4.968   0.389   7.592  1.00  0.00         A
ATOM   1040  N   LEU    68      -3.414  -1.238   7.833  1.00  0.00         A
ATOM   1041  HN  LEU    68      -2.538  -1.566   7.539  1.00  0.00         A
ATOM   1042  CA  LEU    68      -4.114  -1.966   8.899  1.00  0.00         A
ATOM   1043  HA  LEU    68      -3.445  -2.731   9.252  1.00  0.00         A
ATOM   1044  CB  LEU    68      -4.486  -1.055  10.086  1.00  0.00         A
ATOM   1045  HB1 LEU    68      -5.183  -1.592  10.713  1.00  0.00         A
ATOM   1046  HB2 LEU    68      -4.987  -0.183   9.694  1.00  0.00         A
ATOM   1047  CG  LEU    68      -3.323  -0.580  10.969  1.00  0.00         A
ATOM   1048  HG  LEU    68      -2.672  -1.417  11.173  1.00  0.00         A
ATOM   1049  CD1 LEU    68      -2.499   0.491  10.272  1.00  0.00         A
ATOM   1050 HD11 LEU    68      -1.739   0.856  10.946  1.00  0.00         A
ATOM   1051 HD12 LEU    68      -3.143   1.307   9.978  1.00  0.00         A
ATOM   1052 HD13 LEU    68      -2.030   0.068   9.396  1.00  0.00         A
ATOM   1053  CD2 LEU    68      -3.848  -0.064  12.299  1.00  0.00         A
ATOM   1054 HD21 LEU    68      -4.561   0.728  12.123  1.00  0.00         A
ATOM   1055 HD22 LEU    68      -3.026   0.317  12.887  1.00  0.00         A
ATOM   1056 HD23 LEU    68      -4.329  -0.869  12.833  1.00  0.00         A
ATOM   1057  C   LEU    68      -5.366  -2.650   8.359  1.00  0.00         A
ATOM   1058  O   LEU    68      -5.433  -3.878   8.297  1.00  0.00         A
ATOM   1059  N   LEU    69      -6.330  -1.842   7.937  1.00  0.00         A
ATOM   1060  HN  LEU    69      -6.161  -0.873   7.948  1.00  0.00         A
ATOM   1061  CA  LEU    69      -7.624  -2.328   7.460  1.00  0.00         A
ATOM   1062  HA  LEU    69      -8.127  -2.781   8.290  1.00  0.00         A
ATOM   1063  CB  LEU    69      -8.472  -1.166   6.939  1.00  0.00         A
ATOM   1064  HB1 LEU    69      -9.386  -1.573   6.532  1.00  0.00         A
ATOM   1065  HB2 LEU    69      -7.928  -0.684   6.139  1.00  0.00         A
ATOM   1066  CG  LEU    69      -8.843  -0.101   7.972  1.00  0.00         A
ATOM   1067  HG  LEU    69      -7.940   0.318   8.391  1.00  0.00         A
ATOM   1068  CD1 LEU    69      -9.622   1.024   7.311  1.00  0.00         A
ATOM   1069 HD11 LEU    69      -9.003   1.503   6.567  1.00  0.00         A
ATOM   1070 HD12 LEU    69      -9.913   1.748   8.058  1.00  0.00         A
ATOM   1071 HD13 LEU    69     -10.506   0.621   6.839  1.00  0.00         A
ATOM   1072  CD2 LEU    69      -9.651  -0.713   9.108  1.00  0.00         A
ATOM   1073 HD21 LEU    69     -10.531  -1.193   8.705  1.00  0.00         A
ATOM   1074 HD22 LEU    69      -9.948   0.064   9.797  1.00  0.00         A
ATOM   1075 HD23 LEU    69      -9.048  -1.443   9.627  1.00  0.00         A
ATOM   1076  C   LEU    69      -7.471  -3.370   6.365  1.00  0.00         A
ATOM   1077  O   LEU    69      -8.206  -4.352   6.325  1.00  0.00         A
ATOM   1078  N   ALA    70      -6.511  -3.151   5.487  1.00  0.00         A
ATOM   1079  HN  ALA    70      -5.945  -2.362   5.600  1.00  0.00         A
ATOM   1080  CA  ALA    70      -6.274  -4.054   4.367  1.00  0.00         A
ATOM   1081  HA  ALA    70      -7.207  -4.164   3.826  1.00  0.00         A
ATOM   1082  CB  ALA    70      -5.240  -3.469   3.418  1.00  0.00         A
ATOM   1083  HB1 ALA    70      -5.102  -4.138   2.581  1.00  0.00         A
ATOM   1084  HB2 ALA    70      -4.303  -3.346   3.939  1.00  0.00         A
ATOM   1085  HB3 ALA    70      -5.582  -2.509   3.059  1.00  0.00         A
ATOM   1086  C   ALA    70      -5.829  -5.427   4.857  1.00  0.00         A
ATOM   1087  O   ALA    70      -6.347  -6.448   4.410  1.00  0.00         A
ATOM   1088  N   ALA    71      -4.884  -5.444   5.791  1.00  0.00         A
ATOM   1089  HN  ALA    71      -4.529  -4.595   6.128  1.00  0.00         A
ATOM   1090  CA  ALA    71      -4.368  -6.695   6.336  1.00  0.00         A
ATOM   1091  HA  ALA    71      -4.037  -7.305   5.513  1.00  0.00         A
ATOM   1092  CB  ALA    71      -3.176  -6.430   7.243  1.00  0.00         A
ATOM   1093  HB1 ALA    71      -2.797  -7.367   7.623  1.00  0.00         A
ATOM   1094  HB2 ALA    71      -3.483  -5.805   8.068  1.00  0.00         A
ATOM   1095  HB3 ALA    71      -2.401  -5.930   6.683  1.00  0.00         A
ATOM   1096  C   ALA    71      -5.454  -7.443   7.094  1.00  0.00         A
ATOM   1097  O   ALA    71      -5.571  -8.667   6.999  1.00  0.00         A
ATOM   1098  N   GLU    72      -6.254  -6.692   7.832  1.00  0.00         A
ATOM   1099  HN  GLU    72      -6.101  -5.722   7.859  1.00  0.00         A
ATOM   1100  CA  GLU    72      -7.344  -7.264   8.609  1.00  0.00         A
ATOM   1101  HA  GLU    72      -6.940  -8.066   9.207  1.00  0.00         A
ATOM   1102  CB  GLU    72      -7.947  -6.208   9.532  1.00  0.00         A
ATOM   1103  HB1 GLU    72      -8.695  -6.676  10.155  1.00  0.00         A
ATOM   1104  HB2 GLU    72      -8.419  -5.447   8.928  1.00  0.00         A
ATOM   1105  CG  GLU    72      -6.927  -5.535  10.434  1.00  0.00         A
ATOM   1106  HG1 GLU    72      -6.182  -5.054   9.817  1.00  0.00         A
ATOM   1107  HG2 GLU    72      -6.455  -6.288  11.045  1.00  0.00         A
ATOM   1108  CD  GLU    72      -7.548  -4.496  11.341  1.00  0.00         A
ATOM   1109  OE1 GLU    72      -7.217  -4.480  12.546  1.00  0.00         A
ATOM   1110  OE2 GLU    72      -8.377  -3.698  10.858  1.00  0.00         A
ATOM   1111  C   GLU    72      -8.422  -7.827   7.690  1.00  0.00         A
ATOM   1112  O   GLU    72      -8.835  -8.978   7.837  1.00  0.00         A
ATOM   1113  N   SER    73      -8.856  -7.014   6.732  1.00  0.00         A
ATOM   1114  HN  SER    73      -8.469  -6.113   6.661  1.00  0.00         A
ATOM   1115  CA  SER    73      -9.894  -7.413   5.786  1.00  0.00         A
ATOM   1116  HA  SER    73     -10.765  -7.706   6.352  1.00  0.00         A
ATOM   1117  CB  SER    73     -10.259  -6.230   4.886  1.00  0.00         A
ATOM   1118  HB1 SER    73     -11.055  -6.515   4.218  1.00  0.00         A
ATOM   1119  HB2 SER    73      -9.394  -5.940   4.308  1.00  0.00         A
ATOM   1120  OG  SER    73     -10.683  -5.118   5.660  1.00  0.00         A
ATOM   1121  HG  SER    73      -9.908  -4.592   5.902  1.00  0.00         A
ATOM   1122  C   SER    73      -9.437  -8.598   4.938  1.00  0.00         A
ATOM   1123  O   SER    73     -10.248  -9.431   4.536  1.00  0.00         A
ATOM   1124  N   LYS    74      -8.136  -8.667   4.681  1.00  0.00         A
ATOM   1125  HN  LYS    74      -7.552  -7.944   4.993  1.00  0.00         A
ATOM   1126  CA  LYS    74      -7.548  -9.780   3.946  1.00  0.00         A
ATOM   1127  HA  LYS    74      -7.993  -9.811   2.963  1.00  0.00         A
ATOM   1128  CB  LYS    74      -6.036  -9.572   3.814  1.00  0.00         A
ATOM   1129  HB1 LYS    74      -5.612  -9.478   4.803  1.00  0.00         A
ATOM   1130  HB2 LYS    74      -5.860  -8.655   3.271  1.00  0.00         A
ATOM   1131  CG  LYS    74      -5.311 -10.695   3.092  1.00  0.00         A
ATOM   1132  HG1 LYS    74      -5.647 -10.729   2.066  1.00  0.00         A
ATOM   1133  HG2 LYS    74      -5.538 -11.631   3.580  1.00  0.00         A
ATOM   1134  CD  LYS    74      -3.805 -10.481   3.113  1.00  0.00         A
ATOM   1135  HD1 LYS    74      -3.464 -10.504   4.138  1.00  0.00         A
ATOM   1136  HD2 LYS    74      -3.584  -9.517   2.683  1.00  0.00         A
ATOM   1137  CE  LYS    74      -3.071 -11.553   2.323  1.00  0.00         A
ATOM   1138  HE1 LYS    74      -3.267 -12.514   2.776  1.00  0.00         A
ATOM   1139  HE2 LYS    74      -2.011 -11.349   2.363  1.00  0.00         A
ATOM   1140  NZ  LYS    74      -3.500 -11.592   0.900  1.00  0.00         A
ATOM   1141  HZ1 LYS    74      -2.920 -12.270   0.369  1.00  0.00         A
ATOM   1142  HZ2 LYS    74      -3.399 -10.654   0.466  1.00  0.00         A
ATOM   1143  HZ3 LYS    74      -4.495 -11.885   0.833  1.00  0.00         A
ATOM   1144  C   LYS    74      -7.831 -11.091   4.669  1.00  0.00         A
ATOM   1145  O   LYS    74      -8.307 -12.061   4.073  1.00  0.00         A
ATOM   1146  N   LYS    75      -7.561 -11.092   5.967  1.00  0.00         A
ATOM   1147  HN  LYS    75      -7.221 -10.270   6.381  1.00  0.00         A
ATOM   1148  CA  LYS    75      -7.748 -12.271   6.794  1.00  0.00         A
ATOM   1149  HA  LYS    75      -7.322 -13.110   6.276  1.00  0.00         A
ATOM   1150  CB  LYS    75      -7.019 -12.087   8.125  1.00  0.00         A
ATOM   1151  HB1 LYS    75      -7.498 -11.291   8.667  1.00  0.00         A
ATOM   1152  HB2 LYS    75      -5.997 -11.806   7.926  1.00  0.00         A
ATOM   1153  CG  LYS    75      -7.008 -13.325   9.012  1.00  0.00         A
ATOM   1154  HG1 LYS    75      -8.023 -13.562   9.294  1.00  0.00         A
ATOM   1155  HG2 LYS    75      -6.428 -13.114   9.897  1.00  0.00         A
ATOM   1156  CD  LYS    75      -6.398 -14.527   8.304  1.00  0.00         A
ATOM   1157  HD1 LYS    75      -7.009 -14.776   7.449  1.00  0.00         A
ATOM   1158  HD2 LYS    75      -6.381 -15.362   8.988  1.00  0.00         A
ATOM   1159  CE  LYS    75      -4.978 -14.252   7.833  1.00  0.00         A
ATOM   1160  HE1 LYS    75      -4.351 -14.084   8.697  1.00  0.00         A
ATOM   1161  HE2 LYS    75      -4.980 -13.369   7.212  1.00  0.00         A
ATOM   1162  NZ  LYS    75      -4.430 -15.389   7.051  1.00  0.00         A
ATOM   1163  HZ1 LYS    75      -5.088 -15.641   6.279  1.00  0.00         A
ATOM   1164  HZ2 LYS    75      -4.299 -16.218   7.666  1.00  0.00         A
ATOM   1165  HZ3 LYS    75      -3.513 -15.130   6.637  1.00  0.00         A
ATOM   1166  C   LYS    75      -9.232 -12.535   7.031  1.00  0.00         A
ATOM   1167  O   LYS    75      -9.674 -13.686   7.057  1.00  0.00         A
ATOM   1168  N   GLU    76     -10.001 -11.463   7.184  1.00  0.00         A
ATOM   1169  HN  GLU    76      -9.599 -10.568   7.120  1.00  0.00         A
ATOM   1170  CA  GLU    76     -11.426 -11.584   7.445  1.00  0.00         A
ATOM   1171  HA  GLU    76     -11.547 -12.289   8.253  1.00  0.00         A
ATOM   1172  CB  GLU    76     -12.017 -10.241   7.878  1.00  0.00         A
ATOM   1173  HB1 GLU    76     -13.088 -10.324   7.891  1.00  0.00         A
ATOM   1174  HB2 GLU    76     -11.731  -9.486   7.162  1.00  0.00         A
ATOM   1175  CG  GLU    76     -11.561  -9.796   9.253  1.00  0.00         A
ATOM   1176  HG1 GLU    76     -10.522  -9.505   9.199  1.00  0.00         A
ATOM   1177  HG2 GLU    76     -11.668 -10.626   9.931  1.00  0.00         A
ATOM   1178  CD  GLU    76     -12.367  -8.631   9.789  1.00  0.00         A
ATOM   1179  OE1 GLU    76     -11.903  -7.477   9.689  1.00  0.00         A
ATOM   1180  OE2 GLU    76     -13.475  -8.870  10.317  1.00  0.00         A
ATOM   1181  C   GLU    76     -12.171 -12.117   6.229  1.00  0.00         A
ATOM   1182  O   GLU    76     -13.107 -12.908   6.367  1.00  0.00         A
ATOM   1183  N   ARG    77     -11.750 -11.703   5.038  1.00  0.00         A
ATOM   1184  HN  ARG    77     -10.991 -11.081   4.979  1.00  0.00         A
ATOM   1185  CA  ARG    77     -12.410 -12.151   3.823  1.00  0.00         A
ATOM   1186  HA  ARG    77     -13.457 -11.964   3.948  1.00  0.00         A
ATOM   1187  CB  ARG    77     -11.931 -11.392   2.588  1.00  0.00         A
ATOM   1188  HB1 ARG    77     -10.879 -11.559   2.457  1.00  0.00         A
ATOM   1189  HB2 ARG    77     -12.109 -10.335   2.730  1.00  0.00         A
ATOM   1190  CG  ARG    77     -12.649 -11.838   1.325  1.00  0.00         A
ATOM   1191  HG1 ARG    77     -13.714 -11.768   1.488  1.00  0.00         A
ATOM   1192  HG2 ARG    77     -12.385 -12.863   1.121  1.00  0.00         A
ATOM   1193  CD  ARG    77     -12.282 -11.000   0.122  1.00  0.00         A
ATOM   1194  HD1 ARG    77     -11.239 -11.159  -0.112  1.00  0.00         A
ATOM   1195  HD2 ARG    77     -12.444  -9.964   0.366  1.00  0.00         A
ATOM   1196  NE  ARG    77     -13.094 -11.360  -1.042  1.00  0.00         A
ATOM   1197  HE  ARG    77     -13.487 -12.271  -1.049  1.00  0.00         A
ATOM   1198  CZ  ARG    77     -13.346 -10.547  -2.069  1.00  0.00         A
ATOM   1199  NH1 ARG    77     -12.832  -9.322  -2.100  1.00  0.00         A
ATOM   1200 HH11 ARG    77     -12.251  -9.002  -1.352  1.00  0.00         A
ATOM   1201 HH12 ARG    77     -13.027  -8.713  -2.876  1.00  0.00         A
ATOM   1202  NH2 ARG    77     -14.118 -10.959  -3.067  1.00  0.00         A
ATOM   1203 HH21 ARG    77     -14.514 -11.882  -3.053  1.00  0.00         A
ATOM   1204 HH22 ARG    77     -14.312 -10.348  -3.839  1.00  0.00         A
ATOM   1205  C   ARG    77     -12.223 -13.644   3.624  1.00  0.00         A
ATOM   1206  O   ARG    77     -13.126 -14.321   3.147  1.00  0.00         A
ATOM   1207  N   GLU    78     -11.061 -14.154   4.014  1.00  0.00         A
ATOM   1208  HN  GLU    78     -10.381 -13.557   4.385  1.00  0.00         A
ATOM   1209  CA  GLU    78     -10.785 -15.585   3.904  1.00  0.00         A
ATOM   1210  HA  GLU    78     -10.792 -15.843   2.864  1.00  0.00         A
ATOM   1211  CB  GLU    78      -9.424 -15.941   4.487  1.00  0.00         A
ATOM   1212  HB1 GLU    78      -9.315 -17.015   4.487  1.00  0.00         A
ATOM   1213  HB2 GLU    78      -9.392 -15.588   5.498  1.00  0.00         A
ATOM   1214  CG  GLU    78      -8.248 -15.342   3.739  1.00  0.00         A
ATOM   1215  HG1 GLU    78      -8.212 -14.281   3.938  1.00  0.00         A
ATOM   1216  HG2 GLU    78      -8.388 -15.506   2.682  1.00  0.00         A
ATOM   1217  CD  GLU    78      -6.930 -15.959   4.157  1.00  0.00         A
ATOM   1218  OE1 GLU    78      -6.436 -15.644   5.260  1.00  0.00         A
ATOM   1219  OE2 GLU    78      -6.375 -16.767   3.385  1.00  0.00         A
ATOM   1220  C   GLU    78     -11.863 -16.388   4.617  1.00  0.00         A
ATOM   1221  O   GLU    78     -12.371 -17.376   4.090  1.00  0.00         A
ATOM   1222  N   LYS    79     -12.225 -15.936   5.810  1.00  0.00         A
ATOM   1223  HN  LYS    79     -11.783 -15.138   6.171  1.00  0.00         A
ATOM   1224  CA  LYS    79     -13.263 -16.586   6.590  1.00  0.00         A
ATOM   1225  HA  LYS    79     -12.999 -17.628   6.693  1.00  0.00         A
ATOM   1226  CB  LYS    79     -13.353 -15.955   7.980  1.00  0.00         A
ATOM   1227  HB1 LYS    79     -13.530 -14.895   7.871  1.00  0.00         A
ATOM   1228  HB2 LYS    79     -12.414 -16.104   8.490  1.00  0.00         A
ATOM   1229  CG  LYS    79     -14.462 -16.537   8.842  1.00  0.00         A
ATOM   1230  HG1 LYS    79     -14.308 -17.602   8.938  1.00  0.00         A
ATOM   1231  HG2 LYS    79     -15.412 -16.350   8.365  1.00  0.00         A
ATOM   1232  CD  LYS    79     -14.475 -15.913  10.224  1.00  0.00         A
ATOM   1233  HD1 LYS    79     -14.581 -14.842  10.125  1.00  0.00         A
ATOM   1234  HD2 LYS    79     -13.544 -16.139  10.720  1.00  0.00         A
ATOM   1235  CE  LYS    79     -15.623 -16.448  11.061  1.00  0.00         A
ATOM   1236  HE1 LYS    79     -15.565 -17.524  11.079  1.00  0.00         A
ATOM   1237  HE2 LYS    79     -16.555 -16.146  10.607  1.00  0.00         A
ATOM   1238  NZ  LYS    79     -15.578 -15.937  12.455  1.00  0.00         A
ATOM   1239  HZ1 LYS    79     -14.687 -16.218  12.911  1.00  0.00         A
ATOM   1240  HZ2 LYS    79     -16.373 -16.319  13.004  1.00  0.00         A
ATOM   1241  HZ3 LYS    79     -15.642 -14.898  12.458  1.00  0.00         A
ATOM   1242  C   LYS    79     -14.607 -16.485   5.878  1.00  0.00         A
ATOM   1243  O   LYS    79     -15.367 -17.450   5.831  1.00  0.00         A
ATOM   1244  N   GLN    80     -14.884 -15.316   5.315  1.00  0.00         A
ATOM   1245  HN  GLN    80     -14.228 -14.589   5.368  1.00  0.00         A
ATOM   1246  CA  GLN    80     -16.135 -15.076   4.619  1.00  0.00         A
ATOM   1247  HA  GLN    80     -16.942 -15.321   5.293  1.00  0.00         A
ATOM   1248  CB  GLN    80     -16.236 -13.603   4.236  1.00  0.00         A
ATOM   1249  HB1 GLN    80     -15.503 -13.391   3.472  1.00  0.00         A
ATOM   1250  HB2 GLN    80     -16.022 -13.000   5.106  1.00  0.00         A
ATOM   1251  CG  GLN    80     -17.599 -13.211   3.709  1.00  0.00         A
ATOM   1252  HG1 GLN    80     -17.817 -13.807   2.836  1.00  0.00         A
ATOM   1253  HG2 GLN    80     -17.575 -12.169   3.438  1.00  0.00         A
ATOM   1254  CD  GLN    80     -18.697 -13.424   4.732  1.00  0.00         A
ATOM   1255  OE1 GLN    80     -19.298 -14.495   4.802  1.00  0.00         A
ATOM   1256  NE2 GLN    80     -18.962 -12.408   5.536  1.00  0.00         A
ATOM   1257 HE21 GLN    80     -18.442 -11.582   5.424  1.00  0.00         A
ATOM   1258 HE22 GLN    80     -19.665 -12.521   6.210  1.00  0.00         A
ATOM   1259  C   GLN    80     -16.240 -15.958   3.377  1.00  0.00         A
ATOM   1260  O   GLN    80     -17.275 -16.580   3.133  1.00  0.00         A
ATOM   1261  N   GLU    81     -15.156 -16.015   2.606  1.00  0.00         A
ATOM   1262  HN  GLU    81     -14.378 -15.457   2.838  1.00  0.00         A
ATOM   1263  CA  GLU    81     -15.086 -16.869   1.423  1.00  0.00         A
ATOM   1264  HA  GLU    81     -15.803 -16.511   0.701  1.00  0.00         A
ATOM   1265  CB  GLU    81     -13.680 -16.827   0.812  1.00  0.00         A
ATOM   1266  HB1 GLU    81     -13.665 -17.463  -0.059  1.00  0.00         A
ATOM   1267  HB2 GLU    81     -12.978 -17.213   1.536  1.00  0.00         A
ATOM   1268  CG  GLU    81     -13.206 -15.444   0.394  1.00  0.00         A
ATOM   1269  HG1 GLU    81     -12.160 -15.502   0.130  1.00  0.00         A
ATOM   1270  HG2 GLU    81     -13.326 -14.771   1.229  1.00  0.00         A
ATOM   1271  CD  GLU    81     -13.969 -14.881  -0.784  1.00  0.00         A
ATOM   1272  OE1 GLU    81     -14.005 -15.538  -1.843  1.00  0.00         A
ATOM   1273  OE2 GLU    81     -14.503 -13.759  -0.671  1.00  0.00         A
ATOM   1274  C   GLU    81     -15.417 -18.310   1.794  1.00  0.00         A
ATOM   1275  O   GLU    81     -16.235 -18.966   1.148  1.00  0.00         A
ATOM   1276  N   ARG    82     -14.786 -18.780   2.863  1.00  0.00         A
ATOM   1277  HN  ARG    82     -14.194 -18.177   3.366  1.00  0.00         A
ATOM   1278  CA  ARG    82     -14.937 -20.157   3.313  1.00  0.00         A
ATOM   1279  HA  ARG    82     -14.829 -20.799   2.452  1.00  0.00         A
ATOM   1280  CB  ARG    82     -13.840 -20.499   4.322  1.00  0.00         A
ATOM   1281  HB1 ARG    82     -13.985 -21.513   4.667  1.00  0.00         A
ATOM   1282  HB2 ARG    82     -13.919 -19.827   5.164  1.00  0.00         A
ATOM   1283  CG  ARG    82     -12.437 -20.385   3.748  1.00  0.00         A
ATOM   1284  HG1 ARG    82     -12.325 -19.413   3.291  1.00  0.00         A
ATOM   1285  HG2 ARG    82     -12.300 -21.154   3.003  1.00  0.00         A
ATOM   1286  CD  ARG    82     -11.379 -20.549   4.825  1.00  0.00         A
ATOM   1287  HD1 ARG    82     -11.422 -21.560   5.201  1.00  0.00         A
ATOM   1288  HD2 ARG    82     -11.590 -19.857   5.626  1.00  0.00         A
ATOM   1289  NE  ARG    82     -10.035 -20.288   4.314  1.00  0.00         A
ATOM   1290  HE  ARG    82      -9.890 -20.403   3.347  1.00  0.00         A
ATOM   1291  CZ  ARG    82      -9.010 -19.907   5.076  1.00  0.00         A
ATOM   1292  NH1 ARG    82      -9.174 -19.741   6.382  1.00  0.00         A
ATOM   1293 HH11 ARG    82     -10.067 -19.901   6.805  1.00  0.00         A
ATOM   1294 HH12 ARG    82      -8.399 -19.455   6.953  1.00  0.00         A
ATOM   1295  NH2 ARG    82      -7.821 -19.689   4.532  1.00  0.00         A
ATOM   1296 HH21 ARG    82      -7.685 -19.810   3.544  1.00  0.00         A
ATOM   1297 HH22 ARG    82      -7.047 -19.403   5.105  1.00  0.00         A
ATOM   1298  C   ARG    82     -16.311 -20.397   3.931  1.00  0.00         A
ATOM   1299  O   ARG    82     -16.783 -21.533   3.979  1.00  0.00         A
ATOM   1300  N   THR    83     -16.943 -19.332   4.405  1.00  0.00         A
ATOM   1301  HN  THR    83     -16.503 -18.456   4.361  1.00  0.00         A
ATOM   1302  CA  THR    83     -18.273 -19.430   4.991  1.00  0.00         A
ATOM   1303  HA  THR    83     -18.301 -20.324   5.599  1.00  0.00         A
ATOM   1304  CB  THR    83     -18.576 -18.217   5.897  1.00  0.00         A
ATOM   1305  HB  THR    83     -18.478 -17.315   5.310  1.00  0.00         A
ATOM   1306  OG1 THR    83     -17.632 -18.174   6.977  1.00  0.00         A
ATOM   1307  HG1 THR    83     -16.751 -17.975   6.623  1.00  0.00         A
ATOM   1308  CG2 THR    83     -19.990 -18.282   6.458  1.00  0.00         A
ATOM   1309 HG21 THR    83     -20.111 -19.194   7.024  1.00  0.00         A
ATOM   1310 HG22 THR    83     -20.702 -18.266   5.646  1.00  0.00         A
ATOM   1311 HG23 THR    83     -20.162 -17.433   7.104  1.00  0.00         A
ATOM   1312  C   THR    83     -19.336 -19.544   3.901  1.00  0.00         A
ATOM   1313  O   THR    83     -20.243 -20.376   3.989  1.00  0.00         A
ATOM   1314  N   ARG    84     -19.209 -18.719   2.866  1.00  0.00         A
ATOM   1315  HN  ARG    84     -18.465 -18.074   2.850  1.00  0.00         A
ATOM   1316  CA  ARG    84     -20.145 -18.754   1.750  1.00  0.00         A
ATOM   1317  HA  ARG    84     -21.145 -18.717   2.153  1.00  0.00         A
ATOM   1318  CB  ARG    84     -19.931 -17.554   0.819  1.00  0.00         A
ATOM   1319  HB1 ARG    84     -20.641 -17.610   0.008  1.00  0.00         A
ATOM   1320  HB2 ARG    84     -18.935 -17.604   0.417  1.00  0.00         A
ATOM   1321  CG  ARG    84     -20.091 -16.206   1.501  1.00  0.00         A
ATOM   1322  HG1 ARG    84     -20.050 -15.428   0.754  1.00  0.00         A
ATOM   1323  HG2 ARG    84     -19.287 -16.073   2.208  1.00  0.00         A
ATOM   1324  CD  ARG    84     -21.413 -16.115   2.237  1.00  0.00         A
ATOM   1325  HD1 ARG    84     -21.433 -16.887   2.989  1.00  0.00         A
ATOM   1326  HD2 ARG    84     -22.215 -16.276   1.533  1.00  0.00         A
ATOM   1327  NE  ARG    84     -21.596 -14.816   2.878  1.00  0.00         A
ATOM   1328  HE  ARG    84     -20.972 -14.098   2.622  1.00  0.00         A
ATOM   1329  CZ  ARG    84     -22.552 -14.544   3.764  1.00  0.00         A
ATOM   1330  NH1 ARG    84     -23.393 -15.495   4.152  1.00  0.00         A
ATOM   1331 HH11 ARG    84     -23.310 -16.423   3.782  1.00  0.00         A
ATOM   1332 HH12 ARG    84     -24.118 -15.289   4.815  1.00  0.00         A
ATOM   1333  NH2 ARG    84     -22.658 -13.323   4.273  1.00  0.00         A
ATOM   1334 HH21 ARG    84     -22.018 -12.600   3.991  1.00  0.00         A
ATOM   1335 HH22 ARG    84     -23.380 -13.113   4.939  1.00  0.00         A
ATOM   1336  C   ARG    84     -19.977 -20.055   0.981  1.00  0.00         A
ATOM   1337  O   ARG    84     -20.936 -20.798   0.773  1.00  0.00         A
ATOM   1338  N   ALA    85     -18.749 -20.335   0.582  1.00  0.00         A
ATOM   1339  HN  ALA    85     -18.029 -19.685   0.748  1.00  0.00         A
ATOM   1340  CA  ALA    85     -18.431 -21.581  -0.088  1.00  0.00         A
ATOM   1341  HA  ALA    85     -19.329 -21.947  -0.566  1.00  0.00         A
ATOM   1342  CB  ALA    85     -17.375 -21.350  -1.156  1.00  0.00         A
ATOM   1343  HB1 ALA    85     -17.751 -20.652  -1.887  1.00  0.00         A
ATOM   1344  HB2 ALA    85     -17.141 -22.287  -1.638  1.00  0.00         A
ATOM   1345  HB3 ALA    85     -16.485 -20.947  -0.698  1.00  0.00         A
ATOM   1346  C   ALA    85     -17.953 -22.605   0.931  1.00  0.00         A
ATOM   1347  O   ALA    85     -16.798 -23.037   0.902  1.00  0.00         A
ATOM   1348  N   LYS    86     -18.865 -22.986   1.827  1.00  0.00         A
ATOM   1349  HN  LYS    86     -19.777 -22.632   1.744  1.00  0.00         A
ATOM   1350  CA  LYS    86     -18.564 -23.903   2.927  1.00  0.00         A
ATOM   1351  HA  LYS    86     -17.925 -23.381   3.624  1.00  0.00         A
ATOM   1352  CB  LYS    86     -19.860 -24.301   3.644  1.00  0.00         A
ATOM   1353  HB1 LYS    86     -20.505 -24.802   2.938  1.00  0.00         A
ATOM   1354  HB2 LYS    86     -20.352 -23.406   3.991  1.00  0.00         A
ATOM   1355  CG  LYS    86     -19.649 -25.224   4.836  1.00  0.00         A
ATOM   1356  HG1 LYS    86     -19.226 -26.155   4.488  1.00  0.00         A
ATOM   1357  HG2 LYS    86     -20.603 -25.414   5.304  1.00  0.00         A
ATOM   1358  CD  LYS    86     -18.712 -24.608   5.864  1.00  0.00         A
ATOM   1359  HD1 LYS    86     -17.777 -24.374   5.378  1.00  0.00         A
ATOM   1360  HD2 LYS    86     -18.540 -25.322   6.654  1.00  0.00         A
ATOM   1361  CE  LYS    86     -19.288 -23.335   6.469  1.00  0.00         A
ATOM   1362  HE1 LYS    86     -19.542 -22.654   5.670  1.00  0.00         A
ATOM   1363  HE2 LYS    86     -18.538 -22.881   7.100  1.00  0.00         A
ATOM   1364  NZ  LYS    86     -20.503 -23.605   7.281  1.00  0.00         A
ATOM   1365  HZ1 LYS    86     -20.910 -22.712   7.626  1.00  0.00         A
ATOM   1366  HZ2 LYS    86     -20.260 -24.197   8.100  1.00  0.00         A
ATOM   1367  HZ3 LYS    86     -21.218 -24.101   6.710  1.00  0.00         A
ATOM   1368  C   LYS    86     -17.830 -25.145   2.429  1.00  0.00         A
ATOM   1369  O   LYS    86     -16.674 -25.380   2.779  1.00  0.00         A
ATOM   1370  N   LYS    87     -18.499 -25.929   1.611  1.00  0.00         A
ATOM   1371  HN  LYS    87     -19.448 -25.748   1.440  1.00  0.00         A
ATOM   1372  CA  LYS    87     -17.868 -27.065   0.968  1.00  0.00         A
ATOM   1373  HA  LYS    87     -16.806 -26.994   1.133  1.00  0.00         A
ATOM   1374  CB  LYS    87     -18.386 -28.374   1.556  1.00  0.00         A
ATOM   1375  HB1 LYS    87     -19.332 -28.608   1.097  1.00  0.00         A
ATOM   1376  HB2 LYS    87     -18.531 -28.247   2.619  1.00  0.00         A
ATOM   1377  CG  LYS    87     -17.445 -29.545   1.336  1.00  0.00         A
ATOM   1378  HG1 LYS    87     -16.485 -29.310   1.771  1.00  0.00         A
ATOM   1379  HG2 LYS    87     -17.331 -29.709   0.274  1.00  0.00         A
ATOM   1380  CD  LYS    87     -17.979 -30.811   1.973  1.00  0.00         A
ATOM   1381  HD1 LYS    87     -18.880 -31.112   1.459  1.00  0.00         A
ATOM   1382  HD2 LYS    87     -18.200 -30.613   3.009  1.00  0.00         A
ATOM   1383  CE  LYS    87     -16.968 -31.934   1.899  1.00  0.00         A
ATOM   1384  HE1 LYS    87     -16.118 -31.668   2.506  1.00  0.00         A
ATOM   1385  HE2 LYS    87     -16.655 -32.055   0.873  1.00  0.00         A
ATOM   1386  NZ  LYS    87     -17.530 -33.217   2.390  1.00  0.00         A
ATOM   1387  HZ1 LYS    87     -16.806 -33.961   2.359  1.00  0.00         A
ATOM   1388  HZ2 LYS    87     -18.332 -33.507   1.794  1.00  0.00         A
ATOM   1389  HZ3 LYS    87     -17.863 -33.112   3.368  1.00  0.00         A
ATOM   1390  C   LYS    87     -18.143 -26.990  -0.524  1.00  0.00         A
ATOM   1391  O   LYS    87     -18.563 -27.958  -1.159  1.00  0.00         A
ATOM   1392  N   GLN    88     -17.921 -25.803  -1.067  1.00  0.00         A
ATOM   1393  HN  GLN    88     -17.545 -25.092  -0.511  1.00  0.00         A
ATOM   1394  CA  GLN    88     -18.226 -25.529  -2.460  1.00  0.00         A
ATOM   1395  HA  GLN    88     -18.622 -26.423  -2.891  1.00  0.00         A
ATOM   1396  CB  GLN    88     -19.276 -24.422  -2.539  1.00  0.00         A
ATOM   1397  HB1 GLN    88     -19.581 -24.299  -3.567  1.00  0.00         A
ATOM   1398  HB2 GLN    88     -18.842 -23.499  -2.184  1.00  0.00         A
ATOM   1399  CG  GLN    88     -20.508 -24.729  -1.707  1.00  0.00         A
ATOM   1400  HG1 GLN    88     -20.187 -25.060  -0.730  1.00  0.00         A
ATOM   1401  HG2 GLN    88     -21.058 -25.522  -2.188  1.00  0.00         A
ATOM   1402  CD  GLN    88     -21.427 -23.540  -1.535  1.00  0.00         A
ATOM   1403  OE1 GLN    88     -21.512 -22.670  -2.400  1.00  0.00         A
ATOM   1404  NE2 GLN    88     -22.124 -23.497  -0.412  1.00  0.00         A
ATOM   1405 HE21 GLN    88     -22.011 -24.230   0.234  1.00  0.00         A
ATOM   1406 HE22 GLN    88     -22.727 -22.737  -0.270  1.00  0.00         A
ATOM   1407  C   GLN    88     -16.972 -25.136  -3.217  1.00  0.00         A
ATOM   1408  O   GLN    88     -16.850 -25.377  -4.419  1.00  0.00         A
ATOM   1409  N   GLU    89     -16.038 -24.549  -2.493  1.00  0.00         A
ATOM   1410  HN  GLU    89     -16.196 -24.430  -1.540  1.00  0.00         A
ATOM   1411  CA  GLU    89     -14.781 -24.093  -3.074  1.00  0.00         A
ATOM   1412  HA  GLU    89     -14.608 -24.676  -3.965  1.00  0.00         A
ATOM   1413  CB  GLU    89     -14.861 -22.613  -3.464  1.00  0.00         A
ATOM   1414  HB1 GLU    89     -13.867 -22.257  -3.687  1.00  0.00         A
ATOM   1415  HB2 GLU    89     -15.257 -22.054  -2.630  1.00  0.00         A
ATOM   1416  CG  GLU    89     -15.743 -22.351  -4.675  1.00  0.00         A
ATOM   1417  HG1 GLU    89     -16.737 -22.717  -4.465  1.00  0.00         A
ATOM   1418  HG2 GLU    89     -15.337 -22.884  -5.522  1.00  0.00         A
ATOM   1419  CD  GLU    89     -15.832 -20.882  -5.027  1.00  0.00         A
ATOM   1420  OE1 GLU    89     -16.930 -20.305  -4.904  1.00  0.00         A
ATOM   1421  OE2 GLU    89     -14.804 -20.297  -5.428  1.00  0.00         A
ATOM   1422  C   GLU    89     -13.620 -24.325  -2.114  1.00  0.00         A
ATOM   1423  O   GLU    89     -12.750 -23.471  -1.948  1.00  0.00         A
ATOM   1424  N   LYS    90     -13.610 -25.487  -1.477  1.00  0.00         A
ATOM   1425  HN  LYS    90     -14.368 -26.103  -1.587  1.00  0.00         A
ATOM   1426  CA  LYS    90     -12.493 -25.875  -0.624  1.00  0.00         A
ATOM   1427  HA  LYS    90     -12.039 -24.973  -0.261  1.00  0.00         A
ATOM   1428  CB  LYS    90     -12.965 -26.718   0.560  1.00  0.00         A
ATOM   1429  HB1 LYS    90     -12.106 -27.181   1.022  1.00  0.00         A
ATOM   1430  HB2 LYS    90     -13.625 -27.491   0.196  1.00  0.00         A
ATOM   1431  CG  LYS    90     -13.706 -25.924   1.623  1.00  0.00         A
ATOM   1432  HG1 LYS    90     -14.045 -26.599   2.395  1.00  0.00         A
ATOM   1433  HG2 LYS    90     -14.557 -25.438   1.168  1.00  0.00         A
ATOM   1434  CD  LYS    90     -12.809 -24.867   2.247  1.00  0.00         A
ATOM   1435  HD1 LYS    90     -12.548 -24.141   1.492  1.00  0.00         A
ATOM   1436  HD2 LYS    90     -11.914 -25.343   2.614  1.00  0.00         A
ATOM   1437  CE  LYS    90     -13.494 -24.154   3.400  1.00  0.00         A
ATOM   1438  HE1 LYS    90     -12.821 -23.406   3.794  1.00  0.00         A
ATOM   1439  HE2 LYS    90     -13.718 -24.876   4.170  1.00  0.00         A
ATOM   1440  NZ  LYS    90     -14.757 -23.493   2.976  1.00  0.00         A
ATOM   1441  HZ1 LYS    90     -14.575 -22.841   2.185  1.00  0.00         A
ATOM   1442  HZ2 LYS    90     -15.164 -22.958   3.770  1.00  0.00         A
ATOM   1443  HZ3 LYS    90     -15.450 -24.208   2.670  1.00  0.00         A
ATOM   1444  C   LYS    90     -11.463 -26.631  -1.440  1.00  0.00         A
ATOM   1445  O   LYS    90     -10.410 -27.033  -0.943  1.00  0.00         A
ATOM   1446  N   GLU    91     -11.784 -26.798  -2.705  1.00  0.00         A
ATOM   1447  HN  GLU    91     -12.662 -26.490  -3.005  1.00  0.00         A
ATOM   1448  CA  GLU    91     -10.883 -27.414  -3.661  1.00  0.00         A
ATOM   1449  HA  GLU    91     -10.200 -28.052  -3.123  1.00  0.00         A
ATOM   1450  CB  GLU    91     -11.669 -28.247  -4.671  1.00  0.00         A
ATOM   1451  HB1 GLU    91     -10.971 -28.724  -5.344  1.00  0.00         A
ATOM   1452  HB2 GLU    91     -12.310 -27.593  -5.239  1.00  0.00         A
ATOM   1453  CG  GLU    91     -12.531 -29.325  -4.038  1.00  0.00         A
ATOM   1454  HG1 GLU    91     -13.145 -29.768  -4.804  1.00  0.00         A
ATOM   1455  HG2 GLU    91     -13.162 -28.871  -3.289  1.00  0.00         A
ATOM   1456  CD  GLU    91     -11.714 -30.414  -3.383  1.00  0.00         A
ATOM   1457  OE1 GLU    91     -11.586 -30.408  -2.142  1.00  0.00         A
ATOM   1458  OE2 GLU    91     -11.190 -31.283  -4.109  1.00  0.00         A
ATOM   1459  C   GLU    91     -10.097 -26.328  -4.383  1.00  0.00         A
ATOM   1460  O   GLU    91      -9.242 -26.610  -5.223  1.00  0.00         A
ATOM   1461  N   SER    92     -10.405 -25.083  -4.044  1.00  0.00         A
ATOM   1462  HN  SER    92     -11.074 -24.934  -3.347  1.00  0.00         A
ATOM   1463  CA  SER    92      -9.771 -23.933  -4.658  1.00  0.00         A
ATOM   1464  HA  SER    92      -9.335 -24.247  -5.584  1.00  0.00         A
ATOM   1465  CB  SER    92     -10.815 -22.864  -4.944  1.00  0.00         A
ATOM   1466  HB1 SER    92     -10.360 -22.053  -5.491  1.00  0.00         A
ATOM   1467  HB2 SER    92     -11.198 -22.499  -4.013  1.00  0.00         A
ATOM   1468  OG  SER    92     -11.888 -23.390  -5.709  1.00  0.00         A
ATOM   1469  HG  SER    92     -11.932 -24.347  -5.589  1.00  0.00         A
ATOM   1470  C   SER    92      -8.678 -23.378  -3.753  1.00  0.00         A
ATOM   1471  O   SER    92      -8.926 -22.510  -2.914  1.00  0.00         A
ATOM   1472  N   GLY    93      -7.473 -23.892  -3.919  1.00  0.00         A
ATOM   1473  HN  GLY    93      -7.331 -24.571  -4.616  1.00  0.00         A
ATOM   1474  CA  GLY    93      -6.361 -23.455  -3.105  1.00  0.00         A
ATOM   1475  HA1 GLY    93      -5.957 -24.305  -2.578  1.00  0.00         A
ATOM   1476  HA2 GLY    93      -6.716 -22.731  -2.387  1.00  0.00         A
ATOM   1477  C   GLY    93      -5.266 -22.828  -3.937  1.00  0.00         A
ATOM   1478  O   GLY    93      -4.183 -23.395  -4.074  1.00  0.00         A
ATOM   1479  N   ARG    94      -5.546 -21.659  -4.495  1.00  0.00         A
ATOM   1480  HN  ARG    94      -6.417 -21.238  -4.324  1.00  0.00         A
ATOM   1481  CA  ARG    94      -4.594 -20.968  -5.342  1.00  0.00         A
ATOM   1482  HA  ARG    94      -3.618 -21.395  -5.177  1.00  0.00         A
ATOM   1483  CB  ARG    94      -4.983 -21.135  -6.813  1.00  0.00         A
ATOM   1484  HB1 ARG    94      -5.961 -20.703  -6.964  1.00  0.00         A
ATOM   1485  HB2 ARG    94      -5.027 -22.189  -7.042  1.00  0.00         A
ATOM   1486  CG  ARG    94      -4.019 -20.479  -7.786  1.00  0.00         A
ATOM   1487  HG1 ARG    94      -3.101 -21.048  -7.809  1.00  0.00         A
ATOM   1488  HG2 ARG    94      -3.814 -19.472  -7.453  1.00  0.00         A
ATOM   1489  CD  ARG    94      -4.604 -20.427  -9.185  1.00  0.00         A
ATOM   1490  HD1 ARG    94      -4.838 -21.433  -9.501  1.00  0.00         A
ATOM   1491  HD2 ARG    94      -3.873 -19.999  -9.854  1.00  0.00         A
ATOM   1492  NE  ARG    94      -5.822 -19.621  -9.231  1.00  0.00         A
ATOM   1493  HE  ARG    94      -5.968 -18.987  -8.491  1.00  0.00         A
ATOM   1494  CZ  ARG    94      -6.733 -19.692 -10.196  1.00  0.00         A
ATOM   1495  NH1 ARG    94      -6.575 -20.538 -11.208  1.00  0.00         A
ATOM   1496 HH11 ARG    94      -5.766 -21.131 -11.249  1.00  0.00         A
ATOM   1497 HH12 ARG    94      -7.262 -20.587 -11.937  1.00  0.00         A
ATOM   1498  NH2 ARG    94      -7.812 -18.922 -10.140  1.00  0.00         A
ATOM   1499 HH21 ARG    94      -7.939 -18.290  -9.370  1.00  0.00         A
ATOM   1500 HH22 ARG    94      -8.504 -18.966 -10.863  1.00  0.00         A
ATOM   1501  C   ARG    94      -4.565 -19.493  -4.983  1.00  0.00         A
ATOM   1502  O   ARG    94      -5.617 -18.871  -4.821  1.00  0.00         A
ATOM   1503  N   GLN    95      -3.367 -18.945  -4.843  1.00  0.00         A
ATOM   1504  HN  GLN    95      -2.568 -19.508  -4.937  1.00  0.00         A
ATOM   1505  CA  GLN    95      -3.206 -17.526  -4.568  1.00  0.00         A
ATOM   1506  HA  GLN    95      -3.769 -17.298  -3.677  1.00  0.00         A
ATOM   1507  CB  GLN    95      -1.739 -17.185  -4.321  1.00  0.00         A
ATOM   1508  HB1 GLN    95      -1.612 -16.115  -4.386  1.00  0.00         A
ATOM   1509  HB2 GLN    95      -1.137 -17.658  -5.084  1.00  0.00         A
ATOM   1510  CG  GLN    95      -1.237 -17.643  -2.964  1.00  0.00         A
ATOM   1511  HG1 GLN    95      -0.194 -17.393  -2.881  1.00  0.00         A
ATOM   1512  HG2 GLN    95      -1.358 -18.713  -2.891  1.00  0.00         A
ATOM   1513  CD  GLN    95      -1.986 -16.991  -1.816  1.00  0.00         A
ATOM   1514  OE1 GLN    95      -2.466 -15.863  -1.930  1.00  0.00         A
ATOM   1515  NE2 GLN    95      -2.083 -17.688  -0.697  1.00  0.00         A
ATOM   1516 HE21 GLN    95      -1.672 -18.578  -0.668  1.00  0.00         A
ATOM   1517 HE22 GLN    95      -2.561 -17.288   0.060  1.00  0.00         A
ATOM   1518  C   GLN    95      -3.753 -16.701  -5.725  1.00  0.00         A
ATOM   1519  O   GLN    95      -3.293 -16.832  -6.862  1.00  0.00         A
ATOM   1520  N   PRO    96      -4.759 -15.859  -5.453  1.00  0.00         A
ATOM   1521  CA  PRO    96      -5.418 -15.067  -6.487  1.00  0.00         A
ATOM   1522  HA  PRO    96      -5.821 -15.705  -7.261  1.00  0.00         A
ATOM   1523  CB  PRO    96      -6.565 -14.373  -5.747  1.00  0.00         A
ATOM   1524  HB1 PRO    96      -7.480 -14.924  -5.900  1.00  0.00         A
ATOM   1525  HB2 PRO    96      -6.679 -13.366  -6.121  1.00  0.00         A
ATOM   1526  CG  PRO    96      -6.162 -14.378  -4.312  1.00  0.00         A
ATOM   1527  HG1 PRO    96      -7.040 -14.415  -3.685  1.00  0.00         A
ATOM   1528  HG2 PRO    96      -5.580 -13.495  -4.091  1.00  0.00         A
ATOM   1529  CD  PRO    96      -5.330 -15.614  -4.117  1.00  0.00         A
ATOM   1530  HD1 PRO    96      -5.952 -16.442  -3.807  1.00  0.00         A
ATOM   1531  HD2 PRO    96      -4.551 -15.433  -3.391  1.00  0.00         A
ATOM   1532  C   PRO    96      -4.482 -14.038  -7.113  1.00  0.00         A
ATOM   1533  O   PRO    96      -4.001 -13.119  -6.440  1.00  0.00         A
ATOM   1534  N   LYS    97      -4.222 -14.195  -8.400  1.00  0.00         A
ATOM   1535  HN  LYS    97      -4.635 -14.940  -8.885  1.00  0.00         A
ATOM   1536  CA  LYS    97      -3.359 -13.277  -9.116  1.00  0.00         A
ATOM   1537  HA  LYS    97      -2.687 -12.835  -8.401  1.00  0.00         A
ATOM   1538  CB  LYS    97      -2.545 -14.011 -10.185  1.00  0.00         A
ATOM   1539  HB1 LYS    97      -3.225 -14.483 -10.877  1.00  0.00         A
ATOM   1540  HB2 LYS    97      -1.948 -14.772  -9.706  1.00  0.00         A
ATOM   1541  CG  LYS    97      -1.614 -13.105 -10.975  1.00  0.00         A
ATOM   1542  HG1 LYS    97      -0.903 -12.657 -10.296  1.00  0.00         A
ATOM   1543  HG2 LYS    97      -2.198 -12.332 -11.450  1.00  0.00         A
ATOM   1544  CD  LYS    97      -0.859 -13.877 -12.042  1.00  0.00         A
ATOM   1545  HD1 LYS    97      -1.569 -14.395 -12.669  1.00  0.00         A
ATOM   1546  HD2 LYS    97      -0.208 -14.592 -11.562  1.00  0.00         A
ATOM   1547  CE  LYS    97      -0.020 -12.952 -12.904  1.00  0.00         A
ATOM   1548  HE1 LYS    97       0.554 -13.549 -13.597  1.00  0.00         A
ATOM   1549  HE2 LYS    97       0.652 -12.398 -12.266  1.00  0.00         A
ATOM   1550  NZ  LYS    97      -0.857 -11.992 -13.671  1.00  0.00         A
ATOM   1551  HZ1 LYS    97      -1.447 -11.433 -13.023  1.00  0.00         A
ATOM   1552  HZ2 LYS    97      -1.478 -12.503 -14.331  1.00  0.00         A
ATOM   1553  HZ3 LYS    97      -0.253 -11.346 -14.215  1.00  0.00         A
ATOM   1554  C   LYS    97      -4.191 -12.171  -9.735  1.00  0.00         A
ATOM   1555  O   LYS    97      -4.600 -12.244 -10.894  1.00  0.00         A
ATOM   1556  N   ALA    98      -4.461 -11.161  -8.933  1.00  0.00         A
ATOM   1557  HN  ALA    98      -4.120 -11.183  -8.013  1.00  0.00         A
ATOM   1558  CA  ALA    98      -5.252 -10.028  -9.359  1.00  0.00         A
ATOM   1559  HA  ALA    98      -5.076  -9.862 -10.413  1.00  0.00         A
ATOM   1560  CB  ALA    98      -6.725 -10.326  -9.164  1.00  0.00         A
ATOM   1561  HB1 ALA    98      -6.977 -11.234  -9.691  1.00  0.00         A
ATOM   1562  HB2 ALA    98      -7.311  -9.508  -9.552  1.00  0.00         A
ATOM   1563  HB3 ALA    98      -6.928 -10.452  -8.111  1.00  0.00         A
ATOM   1564  C   ALA    98      -4.851  -8.780  -8.593  1.00  0.00         A
ATOM   1565  O   ALA    98      -4.605  -8.831  -7.386  1.00  0.00         A
ATOM   1566  N   PRO    99      -4.768  -7.649  -9.294  1.00  0.00         A
ATOM   1567  CA  PRO    99      -4.392  -6.367  -8.703  1.00  0.00         A
ATOM   1568  HA  PRO    99      -3.552  -6.470  -8.043  1.00  0.00         A
ATOM   1569  CB  PRO    99      -3.994  -5.538  -9.920  1.00  0.00         A
ATOM   1570  HB1 PRO    99      -2.943  -5.669 -10.127  1.00  0.00         A
ATOM   1571  HB2 PRO    99      -4.209  -4.498  -9.735  1.00  0.00         A
ATOM   1572  CG  PRO    99      -4.837  -6.071 -11.016  1.00  0.00         A
ATOM   1573  HG1 PRO    99      -4.345  -5.929 -11.967  1.00  0.00         A
ATOM   1574  HG2 PRO    99      -5.782  -5.568 -11.001  1.00  0.00         A
ATOM   1575  CD  PRO    99      -5.032  -7.534 -10.737  1.00  0.00         A
ATOM   1576  HD1 PRO    99      -4.331  -8.126 -11.303  1.00  0.00         A
ATOM   1577  HD2 PRO    99      -6.045  -7.829 -10.966  1.00  0.00         A
ATOM   1578  C   PRO    99      -5.548  -5.715  -7.949  1.00  0.00         A
ATOM   1579  O   PRO    99      -5.978  -4.607  -8.269  1.00  0.00         A
ATOM   1580  N   ALA   100      -6.043  -6.417  -6.946  1.00  0.00         A
ATOM   1581  HN  ALA   100      -5.648  -7.292  -6.741  1.00  0.00         A
ATOM   1582  CA  ALA   100      -7.140  -5.926  -6.131  1.00  0.00         A
ATOM   1583  HA  ALA   100      -7.772  -5.306  -6.751  1.00  0.00         A
ATOM   1584  CB  ALA   100      -7.969  -7.091  -5.610  1.00  0.00         A
ATOM   1585  HB1 ALA   100      -8.332  -7.675  -6.442  1.00  0.00         A
ATOM   1586  HB2 ALA   100      -8.808  -6.712  -5.043  1.00  0.00         A
ATOM   1587  HB3 ALA   100      -7.356  -7.713  -4.974  1.00  0.00         A
ATOM   1588  C   ALA   100      -6.602  -5.096  -4.974  1.00  0.00         A
ATOM   1589  O   ALA   100      -5.583  -5.449  -4.377  1.00  0.00         A
ATOM   1590  N   PRO   101      -7.264  -3.969  -4.658  1.00  0.00         A
ATOM   1591  CA  PRO   101      -6.870  -3.108  -3.542  1.00  0.00         A
ATOM   1592  HA  PRO   101      -5.902  -2.676  -3.706  1.00  0.00         A
ATOM   1593  CB  PRO   101      -7.937  -2.007  -3.512  1.00  0.00         A
ATOM   1594  HB1 PRO   101      -7.525  -1.095  -3.917  1.00  0.00         A
ATOM   1595  HB2 PRO   101      -8.254  -1.841  -2.492  1.00  0.00         A
ATOM   1596  CG  PRO   101      -9.058  -2.519  -4.353  1.00  0.00         A
ATOM   1597  HG1 PRO   101      -9.546  -1.699  -4.850  1.00  0.00         A
ATOM   1598  HG2 PRO   101      -9.762  -3.058  -3.738  1.00  0.00         A
ATOM   1599  CD  PRO   101      -8.440  -3.441  -5.364  1.00  0.00         A
ATOM   1600  HD1 PRO   101      -8.147  -2.892  -6.247  1.00  0.00         A
ATOM   1601  HD2 PRO   101      -9.128  -4.232  -5.619  1.00  0.00         A
ATOM   1602  C   PRO   101      -6.831  -3.869  -2.235  1.00  0.00         A
ATOM   1603  O   PRO   101      -7.864  -4.276  -1.700  1.00  0.00         A
ATOM   1604  N   GLY   102      -5.623  -4.063  -1.738  1.00  0.00         A
ATOM   1605  HN  GLY   102      -4.850  -3.643  -2.168  1.00  0.00         A
ATOM   1606  CA  GLY   102      -5.434  -4.886  -0.581  1.00  0.00         A
ATOM   1607  HA1 GLY   102      -6.171  -5.662  -0.611  1.00  0.00         A
ATOM   1608  HA2 GLY   102      -5.573  -4.292   0.311  1.00  0.00         A
ATOM   1609  C   GLY   102      -4.061  -5.516  -0.559  1.00  0.00         A
ATOM   1610  O   GLY   102      -3.470  -5.717   0.503  1.00  0.00         A
ATOM   1611  N   VAL   103      -3.560  -5.843  -1.741  1.00  0.00         A
ATOM   1612  HN  VAL   103      -4.114  -5.724  -2.540  1.00  0.00         A
ATOM   1613  CA  VAL   103      -2.219  -6.386  -1.882  1.00  0.00         A
ATOM   1614  HA  VAL   103      -2.073  -7.097  -1.096  1.00  0.00         A
ATOM   1615  CB  VAL   103      -2.032  -7.121  -3.221  1.00  0.00         A
ATOM   1616  HB  VAL   103      -0.986  -7.357  -3.339  1.00  0.00         A
ATOM   1617  CG1 VAL   103      -2.824  -8.419  -3.239  1.00  0.00         A
ATOM   1618 HG11 VAL   103      -2.481  -9.062  -2.442  1.00  0.00         A
ATOM   1619 HG12 VAL   103      -2.680  -8.915  -4.189  1.00  0.00         A
ATOM   1620 HG13 VAL   103      -3.874  -8.204  -3.102  1.00  0.00         A
ATOM   1621  CG2 VAL   103      -2.451  -6.230  -4.366  1.00  0.00         A
ATOM   1622 HG21 VAL   103      -2.298  -6.745  -5.301  1.00  0.00         A
ATOM   1623 HG22 VAL   103      -1.861  -5.331  -4.345  1.00  0.00         A
ATOM   1624 HG23 VAL   103      -3.493  -5.980  -4.254  1.00  0.00         A
ATOM   1625  C   VAL   103      -1.170  -5.288  -1.744  1.00  0.00         A
ATOM   1626  O   VAL   103      -1.382  -4.152  -2.165  1.00  0.00         A
ATOM   1627  N   LEU   104      -0.038  -5.635  -1.155  1.00  0.00         A
ATOM   1628  HN  LEU   104       0.100  -6.572  -0.903  1.00  0.00         A
ATOM   1629  CA  LEU   104       1.012  -4.664  -0.882  1.00  0.00         A
ATOM   1630  HA  LEU   104       0.548  -3.696  -0.772  1.00  0.00         A
ATOM   1631  CB  LEU   104       1.734  -5.020   0.423  1.00  0.00         A
ATOM   1632  HB1 LEU   104       2.516  -4.293   0.586  1.00  0.00         A
ATOM   1633  HB2 LEU   104       2.191  -5.992   0.302  1.00  0.00         A
ATOM   1634  CG  LEU   104       0.850  -5.057   1.672  1.00  0.00         A
ATOM   1635  HG  LEU   104       0.050  -5.767   1.518  1.00  0.00         A
ATOM   1636  CD1 LEU   104       1.655  -5.511   2.879  1.00  0.00         A
ATOM   1637 HD11 LEU   104       2.043  -6.503   2.700  1.00  0.00         A
ATOM   1638 HD12 LEU   104       1.018  -5.526   3.751  1.00  0.00         A
ATOM   1639 HD13 LEU   104       2.475  -4.828   3.042  1.00  0.00         A
ATOM   1640  CD2 LEU   104       0.228  -3.693   1.934  1.00  0.00         A
ATOM   1641 HD21 LEU   104       1.010  -2.957   2.045  1.00  0.00         A
ATOM   1642 HD22 LEU   104      -0.360  -3.733   2.838  1.00  0.00         A
ATOM   1643 HD23 LEU   104      -0.408  -3.422   1.103  1.00  0.00         A
ATOM   1644  C   LEU   104       2.014  -4.598  -2.031  1.00  0.00         A
ATOM   1645  O   LEU   104       3.181  -4.967  -1.877  1.00  0.00         A
ATOM   1646  N   VAL   105       1.555  -4.130  -3.181  1.00  0.00         A
ATOM   1647  HN  VAL   105       0.606  -3.892  -3.256  1.00  0.00         A
ATOM   1648  CA  VAL   105       2.428  -3.964  -4.335  1.00  0.00         A
ATOM   1649  HA  VAL   105       3.061  -4.838  -4.400  1.00  0.00         A
ATOM   1650  CB  VAL   105       1.627  -3.844  -5.649  1.00  0.00         A
ATOM   1651  HB  VAL   105       0.993  -2.972  -5.583  1.00  0.00         A
ATOM   1652  CG1 VAL   105       2.559  -3.666  -6.840  1.00  0.00         A
ATOM   1653 HG11 VAL   105       1.974  -3.574  -7.745  1.00  0.00         A
ATOM   1654 HG12 VAL   105       3.211  -4.524  -6.920  1.00  0.00         A
ATOM   1655 HG13 VAL   105       3.153  -2.774  -6.703  1.00  0.00         A
ATOM   1656  CG2 VAL   105       0.740  -5.064  -5.847  1.00  0.00         A
ATOM   1657 HG21 VAL   105       0.074  -5.164  -5.003  1.00  0.00         A
ATOM   1658 HG22 VAL   105       1.357  -5.947  -5.925  1.00  0.00         A
ATOM   1659 HG23 VAL   105       0.162  -4.947  -6.752  1.00  0.00         A
ATOM   1660  C   VAL   105       3.309  -2.731  -4.160  1.00  0.00         A
ATOM   1661  O   VAL   105       2.813  -1.622  -3.950  1.00  0.00         A
ATOM   1662  N   MET   106       4.617  -2.940  -4.222  1.00  0.00         A
ATOM   1663  HN  MET   106       4.947  -3.853  -4.363  1.00  0.00         A
ATOM   1664  CA  MET   106       5.577  -1.852  -4.089  1.00  0.00         A
ATOM   1665  HA  MET   106       5.165  -1.121  -3.411  1.00  0.00         A
ATOM   1666  CB  MET   106       6.900  -2.378  -3.521  1.00  0.00         A
ATOM   1667  HB1 MET   106       6.699  -2.900  -2.597  1.00  0.00         A
ATOM   1668  HB2 MET   106       7.547  -1.538  -3.313  1.00  0.00         A
ATOM   1669  CG  MET   106       7.639  -3.327  -4.454  1.00  0.00         A
ATOM   1670  HG1 MET   106       7.796  -2.829  -5.399  1.00  0.00         A
ATOM   1671  HG2 MET   106       7.029  -4.204  -4.610  1.00  0.00         A
ATOM   1672  SD  MET   106       9.238  -3.845  -3.800  1.00  0.00         A
ATOM   1673  CE  MET   106       8.740  -4.672  -2.292  1.00  0.00         A
ATOM   1674  HE1 MET   106       8.223  -3.973  -1.653  1.00  0.00         A
ATOM   1675  HE2 MET   106       9.615  -5.047  -1.782  1.00  0.00         A
ATOM   1676  HE3 MET   106       8.084  -5.494  -2.534  1.00  0.00         A
ATOM   1677  C   MET   106       5.823  -1.195  -5.446  1.00  0.00         A
ATOM   1678  O   MET   106       5.630  -1.823  -6.489  1.00  0.00         A
ATOM   1679  N   PRO   107       6.239   0.081  -5.454  1.00  0.00         A
ATOM   1680  CA  PRO   107       6.583   0.785  -6.685  1.00  0.00         A
ATOM   1681  HA  PRO   107       5.818   0.676  -7.428  1.00  0.00         A
ATOM   1682  CB  PRO   107       6.680   2.252  -6.274  1.00  0.00         A
ATOM   1683  HB1 PRO   107       6.049   2.847  -6.919  1.00  0.00         A
ATOM   1684  HB2 PRO   107       7.696   2.571  -6.377  1.00  0.00         A
ATOM   1685  CG  PRO   107       6.214   2.315  -4.858  1.00  0.00         A
ATOM   1686  HG1 PRO   107       5.172   2.584  -4.839  1.00  0.00         A
ATOM   1687  HG2 PRO   107       6.800   3.036  -4.308  1.00  0.00         A
ATOM   1688  CD  PRO   107       6.402   0.944  -4.282  1.00  0.00         A
ATOM   1689  HD1 PRO   107       5.645   0.739  -3.542  1.00  0.00         A
ATOM   1690  HD2 PRO   107       7.390   0.841  -3.857  1.00  0.00         A
ATOM   1691  C   PRO   107       7.919   0.307  -7.247  1.00  0.00         A
ATOM   1692  O   PRO   107       8.737  -0.268  -6.524  1.00  0.00         A
ATOM   1693  N   PRO   108       8.159   0.545  -8.541  1.00  0.00         A
ATOM   1694  CA  PRO   108       9.355   0.065  -9.226  1.00  0.00         A
ATOM   1695  HA  PRO   108       9.595  -0.948  -8.943  1.00  0.00         A
ATOM   1696  CB  PRO   108       8.924   0.101 -10.691  1.00  0.00         A
ATOM   1697  HB1 PRO   108       8.430  -0.824 -10.948  1.00  0.00         A
ATOM   1698  HB2 PRO   108       9.788   0.246 -11.323  1.00  0.00         A
ATOM   1699  CG  PRO   108       7.986   1.255 -10.767  1.00  0.00         A
ATOM   1700  HG1 PRO   108       7.273   1.110 -11.553  1.00  0.00         A
ATOM   1701  HG2 PRO   108       8.539   2.167 -10.928  1.00  0.00         A
ATOM   1702  CD  PRO   108       7.280   1.307  -9.447  1.00  0.00         A
ATOM   1703  HD1 PRO   108       6.311   0.845  -9.516  1.00  0.00         A
ATOM   1704  HD2 PRO   108       7.184   2.325  -9.132  1.00  0.00         A
ATOM   1705  C   PRO   108      10.568   0.962  -8.991  1.00  0.00         A
ATOM   1706  O   PRO   108      10.495   2.181  -9.155  1.00  0.00         A
ATOM   1707  N   SER   109      11.679   0.356  -8.595  1.00  0.00         A
ATOM   1708  HN  SER   109      11.666  -0.610  -8.431  1.00  0.00         A
ATOM   1709  CA  SER   109      12.920   1.091  -8.410  1.00  0.00         A
ATOM   1710  HA  SER   109      12.709   1.967  -7.815  1.00  0.00         A
ATOM   1711  CB  SER   109      13.944   0.218  -7.682  1.00  0.00         A
ATOM   1712  HB1 SER   109      14.831   0.801  -7.477  1.00  0.00         A
ATOM   1713  HB2 SER   109      14.204  -0.624  -8.305  1.00  0.00         A
ATOM   1714  OG  SER   109      13.422  -0.265  -6.454  1.00  0.00         A
ATOM   1715  HG  SER   109      12.677   0.289  -6.182  1.00  0.00         A
ATOM   1716  C   SER   109      13.468   1.524  -9.765  1.00  0.00         A
ATOM   1717  O   SER   109      13.415   0.765 -10.733  1.00  0.00         A
ATOM   1718  N   THR   110      13.967   2.749  -9.840  1.00  0.00         A
ATOM   1719  HN  THR   110      13.968   3.318  -9.036  1.00  0.00         A
ATOM   1720  CA  THR   110      14.500   3.274 -11.086  1.00  0.00         A
ATOM   1721  HA  THR   110      13.890   2.895 -11.881  1.00  0.00         A
ATOM   1722  CB  THR   110      14.447   4.818 -11.122  1.00  0.00         A
ATOM   1723  HB  THR   110      13.429   5.129 -10.940  1.00  0.00         A
ATOM   1724  OG1 THR   110      14.857   5.303 -12.409  1.00  0.00         A
ATOM   1725  HG1 THR   110      14.496   4.728 -13.095  1.00  0.00         A
ATOM   1726  CG2 THR   110      15.336   5.421 -10.042  1.00  0.00         A
ATOM   1727 HG21 THR   110      15.309   6.497 -10.112  1.00  0.00         A
ATOM   1728 HG22 THR   110      16.351   5.077 -10.179  1.00  0.00         A
ATOM   1729 HG23 THR   110      14.980   5.114  -9.070  1.00  0.00         A
ATOM   1730  C   THR   110      15.928   2.793 -11.304  1.00  0.00         A
ATOM   1731  O   THR   110      16.449   2.826 -12.418  1.00  0.00         A
ATOM   1732  N   CYS   111      16.541   2.335 -10.233  1.00  0.00         A
ATOM   1733  HN  CYS   111      16.067   2.350  -9.379  1.00  0.00         A
ATOM   1734  CA  CYS   111      17.890   1.802 -10.286  1.00  0.00         A
ATOM   1735  HA  CYS   111      18.012   1.295 -11.232  1.00  0.00         A
ATOM   1736  CB  CYS   111      18.921   2.930 -10.180  1.00  0.00         A
ATOM   1737  HB1 CYS   111      18.879   3.353  -9.188  1.00  0.00         A
ATOM   1738  HB2 CYS   111      18.680   3.694 -10.903  1.00  0.00         A
ATOM   1739  SG  CYS   111      20.624   2.406 -10.485  1.00  0.00         A
ATOM   1740  HG  CYS   111      21.366   3.495 -10.643  1.00  0.00         A
ATOM   1741  C   CYS   111      18.083   0.801  -9.158  1.00  0.00         A
ATOM   1742  O   CYS   111      17.915   1.139  -7.986  1.00  0.00         A
ATOM   1743  N   PRO   112      18.394  -0.455  -9.496  1.00  0.00         A
ATOM   1744  CA  PRO   112      18.608  -1.499  -8.506  1.00  0.00         A
ATOM   1745  HA  PRO   112      17.886  -1.441  -7.701  1.00  0.00         A
ATOM   1746  CB  PRO   112      18.385  -2.775  -9.305  1.00  0.00         A
ATOM   1747  HB1 PRO   112      17.339  -3.038  -9.284  1.00  0.00         A
ATOM   1748  HB2 PRO   112      18.973  -3.572  -8.875  1.00  0.00         A
ATOM   1749  CG  PRO   112      18.832  -2.433 -10.686  1.00  0.00         A
ATOM   1750  HG1 PRO   112      18.275  -3.015 -11.406  1.00  0.00         A
ATOM   1751  HG2 PRO   112      19.889  -2.626 -10.786  1.00  0.00         A
ATOM   1752  CD  PRO   112      18.551  -0.962 -10.873  1.00  0.00         A
ATOM   1753  HD1 PRO   112      17.644  -0.821 -11.441  1.00  0.00         A
ATOM   1754  HD2 PRO   112      19.382  -0.481 -11.366  1.00  0.00         A
ATOM   1755  C   PRO   112      20.012  -1.466  -7.914  1.00  0.00         A
ATOM   1756  O   PRO   112      20.939  -0.912  -8.513  1.00  0.00         A
ATOM   1757  N   PRO   113      20.142  -2.045  -6.709  1.00  0.00         A
ATOM   1758  CA  PRO   113      21.341  -2.111  -5.907  1.00  0.00         A
ATOM   1759  HA  PRO   113      21.305  -1.371  -5.130  1.00  0.00         A
ATOM   1760  CB  PRO   113      21.212  -3.496  -5.284  1.00  0.00         A
ATOM   1761  HB1 PRO   113      21.694  -3.514  -4.320  1.00  0.00         A
ATOM   1762  HB2 PRO   113      21.665  -4.214  -5.933  1.00  0.00         A
ATOM   1763  CG  PRO   113      19.746  -3.743  -5.169  1.00  0.00         A
ATOM   1764  HG1 PRO   113      19.448  -3.692  -4.132  1.00  0.00         A
ATOM   1765  HG2 PRO   113      19.507  -4.713  -5.579  1.00  0.00         A
ATOM   1766  CD  PRO   113      19.062  -2.663  -5.961  1.00  0.00         A
ATOM   1767  HD1 PRO   113      18.642  -1.949  -5.301  1.00  0.00         A
ATOM   1768  HD2 PRO   113      18.314  -3.073  -6.618  1.00  0.00         A
ATOM   1769  C   PRO   113      22.648  -2.001  -6.683  1.00  0.00         A
ATOM   1770  O   PRO   113      22.948  -2.836  -7.540  1.00  0.00         A
ATOM   1771  N   PRO   114      23.449  -0.975  -6.378  1.00  0.00         A
ATOM   1772  CA  PRO   114      24.733  -0.744  -7.020  1.00  0.00         A
ATOM   1773  HA  PRO   114      24.682  -0.926  -8.078  1.00  0.00         A
ATOM   1774  CB  PRO   114      25.002   0.749  -6.751  1.00  0.00         A
ATOM   1775  HB1 PRO   114      25.156   1.262  -7.687  1.00  0.00         A
ATOM   1776  HB2 PRO   114      25.882   0.849  -6.132  1.00  0.00         A
ATOM   1777  CG  PRO   114      23.780   1.253  -6.047  1.00  0.00         A
ATOM   1778  HG1 PRO   114      23.080   1.658  -6.759  1.00  0.00         A
ATOM   1779  HG2 PRO   114      24.051   1.996  -5.315  1.00  0.00         A
ATOM   1780  CD  PRO   114      23.183   0.061  -5.386  1.00  0.00         A
ATOM   1781  HD1 PRO   114      22.125   0.200  -5.234  1.00  0.00         A
ATOM   1782  HD2 PRO   114      23.686  -0.150  -4.457  1.00  0.00         A
ATOM   1783  C   PRO   114      25.816  -1.619  -6.409  1.00  0.00         A
ATOM   1784  O   PRO   114      26.707  -1.141  -5.702  1.00  0.00         A
ATOM   1785  N   LYS   115      25.712  -2.908  -6.675  1.00  0.00         A
ATOM   1786  HN  LYS   115      25.004  -3.206  -7.289  1.00  0.00         A
ATOM   1787  CA  LYS   115      26.609  -3.896  -6.100  1.00  0.00         A
ATOM   1788  HA  LYS   115      27.600  -3.470  -6.062  1.00  0.00         A
ATOM   1789  CB  LYS   115      26.152  -4.243  -4.680  1.00  0.00         A
ATOM   1790  HB1 LYS   115      25.137  -4.609  -4.723  1.00  0.00         A
ATOM   1791  HB2 LYS   115      26.174  -3.345  -4.082  1.00  0.00         A
ATOM   1792  CG  LYS   115      27.007  -5.292  -3.992  1.00  0.00         A
ATOM   1793  HG1 LYS   115      28.038  -4.972  -4.012  1.00  0.00         A
ATOM   1794  HG2 LYS   115      26.909  -6.229  -4.512  1.00  0.00         A
ATOM   1795  CD  LYS   115      26.586  -5.498  -2.554  1.00  0.00         A
ATOM   1796  HD1 LYS   115      27.068  -6.386  -2.182  1.00  0.00         A
ATOM   1797  HD2 LYS   115      25.514  -5.624  -2.516  1.00  0.00         A
ATOM   1798  CE  LYS   115      26.975  -4.314  -1.687  1.00  0.00         A
ATOM   1799  HE1 LYS   115      26.514  -3.425  -2.089  1.00  0.00         A
ATOM   1800  HE2 LYS   115      28.048  -4.203  -1.715  1.00  0.00         A
ATOM   1801  NZ  LYS   115      26.548  -4.480  -0.275  1.00  0.00         A
ATOM   1802  HZ1 LYS   115      25.511  -4.524  -0.217  1.00  0.00         A
ATOM   1803  HZ2 LYS   115      26.885  -3.672   0.294  1.00  0.00         A
ATOM   1804  HZ3 LYS   115      26.944  -5.357   0.121  1.00  0.00         A
ATOM   1805  C   LYS   115      26.633  -5.141  -6.976  1.00  0.00         A
ATOM   1806  O   LYS   115      25.585  -5.635  -7.387  1.00  0.00         A
ATOM   1807  N   VAL   116      27.824  -5.653  -7.247  1.00  0.00         A
ATOM   1808  HN  VAL   116      28.618  -5.285  -6.802  1.00  0.00         A
ATOM   1809  CA  VAL   116      27.984  -6.766  -8.172  1.00  0.00         A
ATOM   1810  HA  VAL   116      27.057  -6.874  -8.717  1.00  0.00         A
ATOM   1811  CB  VAL   116      29.106  -6.493  -9.187  1.00  0.00         A
ATOM   1812  HB  VAL   116      29.259  -7.384  -9.778  1.00  0.00         A
ATOM   1813  CG1 VAL   116      28.697  -5.368 -10.114  1.00  0.00         A
ATOM   1814 HG11 VAL   116      28.479  -4.487  -9.530  1.00  0.00         A
ATOM   1815 HG12 VAL   116      27.818  -5.661 -10.666  1.00  0.00         A
ATOM   1816 HG13 VAL   116      29.502  -5.156 -10.801  1.00  0.00         A
ATOM   1817  CG2 VAL   116      30.410  -6.152  -8.482  1.00  0.00         A
ATOM   1818 HG21 VAL   116      30.272  -5.268  -7.878  1.00  0.00         A
ATOM   1819 HG22 VAL   116      31.178  -5.970  -9.217  1.00  0.00         A
ATOM   1820 HG23 VAL   116      30.704  -6.978  -7.851  1.00  0.00         A
ATOM   1821  C   VAL   116      28.264  -8.060  -7.430  1.00  0.00         A
ATOM   1822  O   VAL   116      29.044  -8.902  -7.880  1.00  0.00         A
ATOM   1823  N   SER   117      27.620  -8.211  -6.291  1.00  0.00         A
ATOM   1824  HN  SER   117      27.029  -7.496  -5.982  1.00  0.00         A
ATOM   1825  CA  SER   117      27.767  -9.412  -5.494  1.00  0.00         A
ATOM   1826  HA  SER   117      28.815  -9.659  -5.480  1.00  0.00         A
ATOM   1827  CB  SER   117      27.301  -9.166  -4.060  1.00  0.00         A
ATOM   1828  HB1 SER   117      27.343 -10.090  -3.504  1.00  0.00         A
ATOM   1829  HB2 SER   117      26.286  -8.796  -4.071  1.00  0.00         A
ATOM   1830  OG  SER   117      28.130  -8.209  -3.423  1.00  0.00         A
ATOM   1831  HG  SER   117      28.309  -8.493  -2.513  1.00  0.00         A
ATOM   1832  C   SER   117      27.004 -10.574  -6.118  1.00  0.00         A
ATOM   1833  O   SER   117      25.842 -10.826  -5.792  1.00  0.00         A
ATOM   1834  N   GLN   118      27.663 -11.256  -7.044  1.00  0.00         A
ATOM   1835  HN  GLN   118      28.551 -10.941  -7.323  1.00  0.00         A
ATOM   1836  CA  GLN   118      27.103 -12.442  -7.671  1.00  0.00         A
ATOM   1837  HA  GLN   118      26.089 -12.219  -7.967  1.00  0.00         A
ATOM   1838  CB  GLN   118      27.918 -12.823  -8.911  1.00  0.00         A
ATOM   1839  HB1 GLN   118      27.840 -12.028  -9.638  1.00  0.00         A
ATOM   1840  HB2 GLN   118      27.507 -13.728  -9.334  1.00  0.00         A
ATOM   1841  CG  GLN   118      29.393 -13.060  -8.618  1.00  0.00         A
ATOM   1842  HG1 GLN   118      29.474 -13.801  -7.836  1.00  0.00         A
ATOM   1843  HG2 GLN   118      29.830 -12.133  -8.276  1.00  0.00         A
ATOM   1844  CD  GLN   118      30.175 -13.541  -9.824  1.00  0.00         A
ATOM   1845  OE1 GLN   118      31.144 -14.288  -9.685  1.00  0.00         A
ATOM   1846  NE2 GLN   118      29.775 -13.116 -11.010  1.00  0.00         A
ATOM   1847 HE21 GLN   118      29.000 -12.517 -11.054  1.00  0.00         A
ATOM   1848 HE22 GLN   118      30.272 -13.420 -11.803  1.00  0.00         A
ATOM   1849  C   GLN   118      27.088 -13.599  -6.679  1.00  0.00         A
ATOM   1850  O   GLN   118      26.222 -14.471  -6.733  1.00  0.00         A
ATOM   1851  N   GLN   119      28.051 -13.584  -5.768  1.00  0.00         A
ATOM   1852  HN  GLN   119      28.694 -12.846  -5.772  1.00  0.00         A
ATOM   1853  CA  GLN   119      28.177 -14.622  -4.757  1.00  0.00         A
ATOM   1854  HA  GLN   119      27.889 -15.563  -5.202  1.00  0.00         A
ATOM   1855  CB  GLN   119      29.631 -14.709  -4.288  1.00  0.00         A
ATOM   1856  HB1 GLN   119      30.265 -14.873  -5.146  1.00  0.00         A
ATOM   1857  HB2 GLN   119      29.729 -15.545  -3.613  1.00  0.00         A
ATOM   1858  CG  GLN   119      30.112 -13.460  -3.571  1.00  0.00         A
ATOM   1859  HG1 GLN   119      29.651 -13.424  -2.596  1.00  0.00         A
ATOM   1860  HG2 GLN   119      29.812 -12.595  -4.141  1.00  0.00         A
ATOM   1861  CD  GLN   119      31.614 -13.427  -3.396  1.00  0.00         A
ATOM   1862  OE1 GLN   119      32.335 -12.903  -4.245  1.00  0.00         A
ATOM   1863  NE2 GLN   119      32.096 -13.984  -2.299  1.00  0.00         A
ATOM   1864 HE21 GLN   119      31.463 -14.384  -1.665  1.00  0.00         A
ATOM   1865 HE22 GLN   119      33.069 -13.975  -2.164  1.00  0.00         A
ATOM   1866  C   GLN   119      27.253 -14.321  -3.582  1.00  0.00         A
ATOM   1867  O   GLN   119      26.865 -13.170  -3.367  1.00  0.00         A
ATOM   1868  N   GLN   120      26.901 -15.351  -2.827  1.00  0.00         A
ATOM   1869  HN  GLN   120      27.283 -16.236  -3.015  1.00  0.00         A
ATOM   1870  CA  GLN   120      25.971 -15.202  -1.716  1.00  0.00         A
ATOM   1871  HA  GLN   120      25.188 -14.530  -2.034  1.00  0.00         A
ATOM   1872  CB  GLN   120      25.345 -16.549  -1.349  1.00  0.00         A
ATOM   1873  HB1 GLN   120      24.674 -16.406  -0.515  1.00  0.00         A
ATOM   1874  HB2 GLN   120      26.130 -17.229  -1.053  1.00  0.00         A
ATOM   1875  CG  GLN   120      24.563 -17.192  -2.482  1.00  0.00         A
ATOM   1876  HG1 GLN   120      25.254 -17.483  -3.260  1.00  0.00         A
ATOM   1877  HG2 GLN   120      23.863 -16.470  -2.876  1.00  0.00         A
ATOM   1878  CD  GLN   120      23.793 -18.418  -2.034  1.00  0.00         A
ATOM   1879  OE1 GLN   120      24.194 -19.112  -1.098  1.00  0.00         A
ATOM   1880  NE2 GLN   120      22.682 -18.694  -2.696  1.00  0.00         A
ATOM   1881 HE21 GLN   120      22.418 -18.097  -3.432  1.00  0.00         A
ATOM   1882 HE22 GLN   120      22.167 -19.486  -2.431  1.00  0.00         A
ATOM   1883  C   GLN   120      26.660 -14.600  -0.497  1.00  0.00         A
ATOM   1884  O   GLN   120      27.149 -15.320   0.378  1.00  0.00         A
ATOM   1885  N   GLN   121      26.716 -13.279  -0.454  1.00  0.00         A
ATOM   1886  HN  GLN   121      26.386 -12.761  -1.221  1.00  0.00         A
ATOM   1887  CA  GLN   121      27.252 -12.576   0.700  1.00  0.00         A
ATOM   1888  HA  GLN   121      27.972 -13.222   1.180  1.00  0.00         A
ATOM   1889  CB  GLN   121      27.940 -11.277   0.278  1.00  0.00         A
ATOM   1890  HB1 GLN   121      28.252 -10.746   1.165  1.00  0.00         A
ATOM   1891  HB2 GLN   121      27.233 -10.669  -0.264  1.00  0.00         A
ATOM   1892  CG  GLN   121      29.160 -11.488  -0.603  1.00  0.00         A
ATOM   1893  HG1 GLN   121      28.852 -12.000  -1.501  1.00  0.00         A
ATOM   1894  HG2 GLN   121      29.875 -12.096  -0.069  1.00  0.00         A
ATOM   1895  CD  GLN   121      29.829 -10.185  -0.993  1.00  0.00         A
ATOM   1896  OE1 GLN   121      29.173  -9.150  -1.120  1.00  0.00         A
ATOM   1897  NE2 GLN   121      31.137 -10.224  -1.184  1.00  0.00         A
ATOM   1898 HE21 GLN   121      31.600 -11.082  -1.064  1.00  0.00         A
ATOM   1899 HE22 GLN   121      31.593  -9.391  -1.435  1.00  0.00         A
ATOM   1900  C   GLN   121      26.130 -12.275   1.679  1.00  0.00         A
ATOM   1901  O   GLN   121      24.989 -12.034   1.274  1.00  0.00         A
ATOM   1902  N   GLN   122      26.452 -12.287   2.961  1.00  0.00         A
ATOM   1903  HN  GLN   122      27.387 -12.434   3.221  1.00  0.00         A
ATOM   1904  CA  GLN   122      25.456 -12.066   3.995  1.00  0.00         A
ATOM   1905  HA  GLN   122      24.524 -12.487   3.647  1.00  0.00         A
ATOM   1906  CB  GLN   122      25.868 -12.771   5.287  1.00  0.00         A
ATOM   1907  HB1 GLN   122      25.088 -12.639   6.023  1.00  0.00         A
ATOM   1908  HB2 GLN   122      26.780 -12.325   5.656  1.00  0.00         A
ATOM   1909  CG  GLN   122      26.103 -14.263   5.104  1.00  0.00         A
ATOM   1910  HG1 GLN   122      26.347 -14.695   6.061  1.00  0.00         A
ATOM   1911  HG2 GLN   122      26.930 -14.402   4.425  1.00  0.00         A
ATOM   1912  CD  GLN   122      24.892 -14.983   4.542  1.00  0.00         A
ATOM   1913  OE1 GLN   122      24.733 -15.106   3.325  1.00  0.00         A
ATOM   1914  NE2 GLN   122      24.034 -15.470   5.422  1.00  0.00         A
ATOM   1915 HE21 GLN   122      24.224 -15.342   6.376  1.00  0.00         A
ATOM   1916 HE22 GLN   122      23.241 -15.940   5.087  1.00  0.00         A
ATOM   1917  C   GLN   122      25.262 -10.574   4.225  1.00  0.00         A
ATOM   1918  O   GLN   122      25.869  -9.978   5.116  1.00  0.00         A
ATOM   1919  N   GLN   123      24.430  -9.979   3.390  1.00  0.00         A
ATOM   1920  HN  GLN   123      23.976 -10.521   2.707  1.00  0.00         A
ATOM   1921  CA  GLN   123      24.165  -8.551   3.450  1.00  0.00         A
ATOM   1922  HA  GLN   123      24.903  -8.092   4.090  1.00  0.00         A
ATOM   1923  CB  GLN   123      24.259  -7.948   2.050  1.00  0.00         A
ATOM   1924  HB1 GLN   123      23.494  -8.393   1.432  1.00  0.00         A
ATOM   1925  HB2 GLN   123      25.218  -8.186   1.634  1.00  0.00         A
ATOM   1926  CG  GLN   123      24.075  -6.437   2.014  1.00  0.00         A
ATOM   1927  HG1 GLN   123      23.077  -6.202   2.356  1.00  0.00         A
ATOM   1928  HG2 GLN   123      24.194  -6.099   0.996  1.00  0.00         A
ATOM   1929  CD  GLN   123      25.072  -5.701   2.885  1.00  0.00         A
ATOM   1930  OE1 GLN   123      26.152  -5.328   2.433  1.00  0.00         A
ATOM   1931  NE2 GLN   123      24.713  -5.487   4.140  1.00  0.00         A
ATOM   1932 HE21 GLN   123      23.835  -5.810   4.434  1.00  0.00         A
ATOM   1933 HE22 GLN   123      25.343  -5.023   4.730  1.00  0.00         A
ATOM   1934  C   GLN   123      22.780  -8.294   4.009  1.00  0.00         A
ATOM   1935  O   GLN   123      22.625  -7.700   5.077  1.00  0.00         A
ATOM   1936  N   GLN   124      21.791  -8.752   3.261  1.00  0.00         A
ATOM   1937  HN  GLN   124      22.019  -9.257   2.452  1.00  0.00         A
ATOM   1938  CA  GLN   124      20.387  -8.553   3.586  1.00  0.00         A
ATOM   1939  HA  GLN   124      19.817  -8.868   2.724  1.00  0.00         A
ATOM   1940  CB  GLN   124      19.983  -9.411   4.763  1.00  0.00         A
ATOM   1941  HB1 GLN   124      20.470  -9.054   5.652  1.00  0.00         A
ATOM   1942  HB2 GLN   124      20.291 -10.405   4.553  1.00  0.00         A
ATOM   1943  CG  GLN   124      18.506  -9.429   5.011  1.00  0.00         A
ATOM   1944  HG1 GLN   124      18.019  -9.611   4.073  1.00  0.00         A
ATOM   1945  HG2 GLN   124      18.222  -8.465   5.391  1.00  0.00         A
ATOM   1946  CD  GLN   124      18.078 -10.490   6.006  1.00  0.00         A
ATOM   1947  OE1 GLN   124      16.975 -11.031   5.910  1.00  0.00         A
ATOM   1948  NE2 GLN   124      18.938 -10.791   6.965  1.00  0.00         A
ATOM   1949 HE21 GLN   124      19.797 -10.314   6.987  1.00  0.00         A
ATOM   1950 HE22 GLN   124      18.685 -11.480   7.616  1.00  0.00         A
ATOM   1951  C   GLN   124      20.088  -7.086   3.830  1.00  0.00         A
ATOM   1952  O   GLN   124      19.772  -6.653   4.940  1.00  0.00         A
ATOM   1953  N   GLN   125      20.198  -6.347   2.754  1.00  0.00         A
ATOM   1954  HN  GLN   125      20.434  -6.798   1.919  1.00  0.00         A
ATOM   1955  CA  GLN   125      19.960  -4.911   2.745  1.00  0.00         A
ATOM   1956  HA  GLN   125      18.942  -4.741   3.063  1.00  0.00         A
ATOM   1957  CB  GLN   125      20.915  -4.178   3.692  1.00  0.00         A
ATOM   1958  HB1 GLN   125      21.924  -4.282   3.323  1.00  0.00         A
ATOM   1959  HB2 GLN   125      20.850  -4.627   4.673  1.00  0.00         A
ATOM   1960  CG  GLN   125      20.603  -2.696   3.821  1.00  0.00         A
ATOM   1961  HG1 GLN   125      19.601  -2.585   4.207  1.00  0.00         A
ATOM   1962  HG2 GLN   125      20.661  -2.244   2.842  1.00  0.00         A
ATOM   1963  CD  GLN   125      21.560  -1.969   4.742  1.00  0.00         A
ATOM   1964  OE1 GLN   125      22.094  -2.546   5.687  1.00  0.00         A
ATOM   1965  NE2 GLN   125      21.781  -0.694   4.470  1.00  0.00         A
ATOM   1966 HE21 GLN   125      21.321  -0.298   3.698  1.00  0.00         A
ATOM   1967 HE22 GLN   125      22.386  -0.196   5.054  1.00  0.00         A
ATOM   1968  C   GLN   125      20.129  -4.378   1.329  1.00  0.00         A
ATOM   1969  O   GLN   125      21.242  -4.073   0.894  1.00  0.00         A
ATOM   1970  N   GLN   126      19.029  -4.305   0.603  1.00  0.00         A
ATOM   1971  HN  GLN   126      18.177  -4.600   0.992  1.00  0.00         A
ATOM   1972  CA  GLN   126      19.051  -3.806  -0.761  1.00  0.00         A
ATOM   1973  HA  GLN   126      20.023  -4.025  -1.175  1.00  0.00         A
ATOM   1974  CB  GLN   126      17.980  -4.506  -1.609  1.00  0.00         A
ATOM   1975  HB1 GLN   126      18.211  -5.560  -1.657  1.00  0.00         A
ATOM   1976  HB2 GLN   126      18.006  -4.097  -2.608  1.00  0.00         A
ATOM   1977  CG  GLN   126      16.567  -4.352  -1.068  1.00  0.00         A
ATOM   1978  HG1 GLN   126      16.333  -3.299  -1.007  1.00  0.00         A
ATOM   1979  HG2 GLN   126      16.522  -4.786  -0.082  1.00  0.00         A
ATOM   1980  CD  GLN   126      15.528  -5.026  -1.938  1.00  0.00         A
ATOM   1981  OE1 GLN   126      15.215  -6.204  -1.755  1.00  0.00         A
ATOM   1982  NE2 GLN   126      14.973  -4.283  -2.880  1.00  0.00         A
ATOM   1983 HE21 GLN   126      15.262  -3.348  -2.967  1.00  0.00         A
ATOM   1984 HE22 GLN   126      14.292  -4.694  -3.453  1.00  0.00         A
ATOM   1985  C   GLN   126      18.839  -2.294  -0.783  1.00  0.00         A
ATOM   1986  O   GLN   126      17.848  -1.787  -0.247  1.00  0.00         A
ATOM   1987  N   PRO   127      19.795  -1.550  -1.360  1.00  0.00         A
ATOM   1988  CA  PRO   127      19.649  -0.111  -1.581  1.00  0.00         A
ATOM   1989  HA  PRO   127      19.640   0.435  -0.648  1.00  0.00         A
ATOM   1990  CB  PRO   127      20.893   0.260  -2.390  1.00  0.00         A
ATOM   1991  HB1 PRO   127      21.235   1.242  -2.102  1.00  0.00         A
ATOM   1992  HB2 PRO   127      20.656   0.249  -3.445  1.00  0.00         A
ATOM   1993  CG  PRO   127      21.891  -0.789  -2.043  1.00  0.00         A
ATOM   1994  HG1 PRO   127      22.417  -0.511  -1.141  1.00  0.00         A
ATOM   1995  HG2 PRO   127      22.586  -0.921  -2.859  1.00  0.00         A
ATOM   1996  CD  PRO   127      21.101  -2.047  -1.820  1.00  0.00         A
ATOM   1997  HD1 PRO   127      21.569  -2.656  -1.062  1.00  0.00         A
ATOM   1998  HD2 PRO   127      21.001  -2.599  -2.742  1.00  0.00         A
ATOM   1999  C   PRO   127      18.380   0.198  -2.364  1.00  0.00         A
ATOM   2000  O   PRO   127      18.222  -0.230  -3.510  1.00  0.00         A
ATOM   2001  N   SER   128      17.476   0.927  -1.733  1.00  0.00         A
ATOM   2002  HN  SER   128      17.700   1.311  -0.865  1.00  0.00         A
ATOM   2003  CA  SER   128      16.176   1.196  -2.307  1.00  0.00         A
ATOM   2004  HA  SER   128      15.817   0.287  -2.753  1.00  0.00         A
ATOM   2005  CB  SER   128      15.205   1.621  -1.215  1.00  0.00         A
ATOM   2006  HB1 SER   128      14.208   1.682  -1.624  1.00  0.00         A
ATOM   2007  HB2 SER   128      15.500   2.582  -0.836  1.00  0.00         A
ATOM   2008  OG  SER   128      15.207   0.682  -0.152  1.00  0.00         A
ATOM   2009  HG  SER   128      15.857  -0.006  -0.339  1.00  0.00         A
ATOM   2010  C   SER   128      16.274   2.265  -3.385  1.00  0.00         A
ATOM   2011  O   SER   128      16.270   3.466  -3.097  1.00  0.00         A
ATOM   2012  N   GLY   129      16.368   1.814  -4.625  1.00  0.00         A
ATOM   2013  HN  GLY   129      16.420   0.846  -4.771  1.00  0.00         A
ATOM   2014  CA  GLY   129      16.427   2.718  -5.761  1.00  0.00         A
ATOM   2015  HA1 GLY   129      16.757   2.164  -6.628  1.00  0.00         A
ATOM   2016  HA2 GLY   129      17.147   3.494  -5.549  1.00  0.00         A
ATOM   2017  C   GLY   129      15.089   3.364  -6.073  1.00  0.00         A
ATOM   2018  O   GLY   129      14.738   3.554  -7.238  1.00  0.00         A
ATOM   2019  N   SER   130      14.345   3.699  -5.031  1.00  0.00         A
ATOM   2020  HN  SER   130      14.678   3.504  -4.129  1.00  0.00         A
ATOM   2021  CA  SER   130      13.063   4.357  -5.173  1.00  0.00         A
ATOM   2022  HA  SER   130      12.576   3.972  -6.056  1.00  0.00         A
ATOM   2023  CB  SER   130      12.196   4.069  -3.942  1.00  0.00         A
ATOM   2024  HB1 SER   130      11.168   4.321  -4.161  1.00  0.00         A
ATOM   2025  HB2 SER   130      12.543   4.666  -3.113  1.00  0.00         A
ATOM   2026  OG  SER   130      12.262   2.697  -3.576  1.00  0.00         A
ATOM   2027  HG  SER   130      11.829   2.162  -4.253  1.00  0.00         A
ATOM   2028  C   SER   130      13.277   5.859  -5.324  1.00  0.00         A
ATOM   2029  O   SER   130      13.577   6.543  -4.348  1.00  0.00         A
ATOM   2030  N   ARG   131      13.163   6.349  -6.558  1.00  0.00         A
ATOM   2031  HN  ARG   131      12.945   5.734  -7.292  1.00  0.00         A
ATOM   2032  CA  ARG   131      13.341   7.771  -6.864  1.00  0.00         A
ATOM   2033  HA  ARG   131      13.273   7.876  -7.936  1.00  0.00         A
ATOM   2034  CB  ARG   131      12.230   8.607  -6.227  1.00  0.00         A
ATOM   2035  HB1 ARG   131      12.459   9.652  -6.360  1.00  0.00         A
ATOM   2036  HB2 ARG   131      12.189   8.386  -5.170  1.00  0.00         A
ATOM   2037  CG  ARG   131      10.860   8.337  -6.825  1.00  0.00         A
ATOM   2038  HG1 ARG   131      10.623   7.291  -6.698  1.00  0.00         A
ATOM   2039  HG2 ARG   131      10.886   8.576  -7.878  1.00  0.00         A
ATOM   2040  CD  ARG   131       9.780   9.171  -6.161  1.00  0.00         A
ATOM   2041  HD1 ARG   131       9.760   8.934  -5.108  1.00  0.00         A
ATOM   2042  HD2 ARG   131       8.828   8.918  -6.602  1.00  0.00         A
ATOM   2043  NE  ARG   131      10.007  10.607  -6.319  1.00  0.00         A
ATOM   2044  HE  ARG   131      10.915  10.897  -6.565  1.00  0.00         A
ATOM   2045  CZ  ARG   131       9.063  11.530  -6.138  1.00  0.00         A
ATOM   2046  NH1 ARG   131       7.825  11.165  -5.823  1.00  0.00         A
ATOM   2047 HH11 ARG   131       7.597  10.193  -5.722  1.00  0.00         A
ATOM   2048 HH12 ARG   131       7.114  11.858  -5.683  1.00  0.00         A
ATOM   2049  NH2 ARG   131       9.354  12.817  -6.286  1.00  0.00         A
ATOM   2050 HH21 ARG   131      10.284  13.102  -6.533  1.00  0.00         A
ATOM   2051 HH22 ARG   131       8.643  13.514  -6.152  1.00  0.00         A
ATOM   2052  C   ARG   131      14.713   8.276  -6.426  1.00  0.00         A
ATOM   2053  O   ARG   131      14.868   9.436  -6.037  1.00  0.00         A
ATOM   2054  N   ASP   132      15.699   7.381  -6.492  1.00  0.00         A
ATOM   2055  HN  ASP   132      15.479   6.466  -6.757  1.00  0.00         A
ATOM   2056  CA  ASP   132      17.095   7.706  -6.190  1.00  0.00         A
ATOM   2057  HA  ASP   132      17.665   6.796  -6.291  1.00  0.00         A
ATOM   2058  CB  ASP   132      17.645   8.742  -7.182  1.00  0.00         A
ATOM   2059  HB1 ASP   132      18.630   9.047  -6.859  1.00  0.00         A
ATOM   2060  HB2 ASP   132      16.995   9.603  -7.187  1.00  0.00         A
ATOM   2061  CG  ASP   132      17.749   8.220  -8.603  1.00  0.00         A
ATOM   2062  OD1 ASP   132      16.743   8.284  -9.343  1.00  0.00         A
ATOM   2063  OD2 ASP   132      18.850   7.775  -8.999  1.00  0.00         A
ATOM   2064  C   ASP   132      17.269   8.221  -4.764  1.00  0.00         A
ATOM   2065  O   ASP   132      18.204   8.968  -4.475  1.00  0.00         A
ATOM   2066  N   ILE   133      16.378   7.815  -3.870  1.00  0.00         A
ATOM   2067  HN  ILE   133      15.652   7.223  -4.154  1.00  0.00         A
ATOM   2068  CA  ILE   133      16.461   8.239  -2.477  1.00  0.00         A
ATOM   2069  HA  ILE   133      16.697   9.283  -2.465  1.00  0.00         A
ATOM   2070  CB  ILE   133      15.126   8.031  -1.723  1.00  0.00         A
ATOM   2071  HB  ILE   133      14.871   6.983  -1.774  1.00  0.00         A
ATOM   2072  CG1 ILE   133      14.004   8.849  -2.374  1.00  0.00         A
ATOM   2073 HG11 ILE   133      13.082   8.666  -1.840  1.00  0.00         A
ATOM   2074 HG12 ILE   133      13.888   8.532  -3.399  1.00  0.00         A
ATOM   2075  CG2 ILE   133      15.275   8.409  -0.253  1.00  0.00         A
ATOM   2076 HG21 ILE   133      15.557   9.449  -0.177  1.00  0.00         A
ATOM   2077 HG22 ILE   133      16.039   7.795   0.200  1.00  0.00         A
ATOM   2078 HG23 ILE   133      14.336   8.250   0.256  1.00  0.00         A
ATOM   2079  CD1 ILE   133      14.251  10.344  -2.377  1.00  0.00         A
ATOM   2080 HD11 ILE   133      13.412  10.845  -2.836  1.00  0.00         A
ATOM   2081 HD12 ILE   133      15.147  10.559  -2.937  1.00  0.00         A
ATOM   2082 HD13 ILE   133      14.367  10.692  -1.362  1.00  0.00         A
ATOM   2083  C   ILE   133      17.569   7.487  -1.765  1.00  0.00         A
ATOM   2084  O   ILE   133      18.532   8.077  -1.275  1.00  0.00         A
ATOM   2085  N   ASN   134      17.435   6.180  -1.735  1.00  0.00         A
ATOM   2086  HN  ASN   134      16.646   5.781  -2.149  1.00  0.00         A
ATOM   2087  CA  ASN   134      18.433   5.320  -1.116  1.00  0.00         A
ATOM   2088  HA  ASN   134      19.045   5.935  -0.475  1.00  0.00         A
ATOM   2089  CB  ASN   134      17.755   4.232  -0.273  1.00  0.00         A
ATOM   2090  HB1 ASN   134      17.291   3.517  -0.936  1.00  0.00         A
ATOM   2091  HB2 ASN   134      16.995   4.688   0.343  1.00  0.00         A
ATOM   2092  CG  ASN   134      18.721   3.485   0.637  1.00  0.00         A
ATOM   2093  OD1 ASN   134      19.233   2.419   0.290  1.00  0.00         A
ATOM   2094  ND2 ASN   134      18.974   4.040   1.812  1.00  0.00         A
ATOM   2095 HD21 ASN   134      18.533   4.892   2.028  1.00  0.00         A
ATOM   2096 HD22 ASN   134      19.590   3.580   2.420  1.00  0.00         A
ATOM   2097  C   ASN   134      19.314   4.712  -2.201  1.00  0.00         A
ATOM   2098  O   ASN   134      19.475   3.498  -2.298  1.00  0.00         A
ATOM   2099  N   SER   135      19.852   5.576  -3.049  1.00  0.00         A
ATOM   2100  HN  SER   135      19.670   6.533  -2.936  1.00  0.00         A
ATOM   2101  CA  SER   135      20.689   5.139  -4.154  1.00  0.00         A
ATOM   2102  HA  SER   135      20.927   4.110  -4.004  1.00  0.00         A
ATOM   2103  CB  SER   135      19.925   5.281  -5.461  1.00  0.00         A
ATOM   2104  HB1 SER   135      20.435   4.733  -6.240  1.00  0.00         A
ATOM   2105  HB2 SER   135      19.878   6.317  -5.722  1.00  0.00         A
ATOM   2106  OG  SER   135      18.609   4.773  -5.331  1.00  0.00         A
ATOM   2107  HG  SER   135      18.581   4.156  -4.591  1.00  0.00         A
ATOM   2108  C   SER   135      21.983   5.943  -4.206  1.00  0.00         A
ATOM   2109  O   SER   135      22.739   5.871  -5.177  1.00  0.00         A
ATOM   2110  N   ILE   136      22.236   6.698  -3.151  1.00  0.00         A
ATOM   2111  HN  ILE   136      21.620   6.675  -2.388  1.00  0.00         A
ATOM   2112  CA  ILE   136      23.418   7.545  -3.086  1.00  0.00         A
ATOM   2113  HA  ILE   136      23.763   7.709  -4.079  1.00  0.00         A
ATOM   2114  CB  ILE   136      23.103   8.910  -2.437  1.00  0.00         A
ATOM   2115  HB  ILE   136      22.900   8.749  -1.389  1.00  0.00         A
ATOM   2116  CG1 ILE   136      21.875   9.544  -3.095  1.00  0.00         A
ATOM   2117 HG11 ILE   136      21.064   8.830  -3.092  1.00  0.00         A
ATOM   2118 HG12 ILE   136      22.114   9.804  -4.115  1.00  0.00         A
ATOM   2119  CG2 ILE   136      24.305   9.838  -2.550  1.00  0.00         A
ATOM   2120 HG21 ILE   136      24.063  10.796  -2.115  1.00  0.00         A
ATOM   2121 HG22 ILE   136      24.562   9.969  -3.590  1.00  0.00         A
ATOM   2122 HG23 ILE   136      25.144   9.406  -2.023  1.00  0.00         A
ATOM   2123  CD1 ILE   136      21.394  10.798  -2.399  1.00  0.00         A
ATOM   2124 HD11 ILE   136      22.180  11.537  -2.406  1.00  0.00         A
ATOM   2125 HD12 ILE   136      21.129  10.563  -1.379  1.00  0.00         A
ATOM   2126 HD13 ILE   136      20.528  11.188  -2.915  1.00  0.00         A
ATOM   2127  C   ILE   136      24.512   6.857  -2.297  1.00  0.00         A
ATOM   2128  O   ILE   136      25.656   6.746  -2.740  1.00  0.00         A
ATOM   2129  N   SER   137      24.128   6.385  -1.137  1.00  0.00         A
ATOM   2130  HN  SER   137      23.191   6.495  -0.887  1.00  0.00         A
ATOM   2131  CA  SER   137      25.032   5.701  -0.229  1.00  0.00         A
ATOM   2132  HA  SER   137      25.592   4.974  -0.797  1.00  0.00         A
ATOM   2133  CB  SER   137      26.002   6.703   0.411  1.00  0.00         A
ATOM   2134  HB1 SER   137      25.457   7.342   1.090  1.00  0.00         A
ATOM   2135  HB2 SER   137      26.454   7.307  -0.362  1.00  0.00         A
ATOM   2136  OG  SER   137      27.032   6.044   1.133  1.00  0.00         A
ATOM   2137  HG  SER   137      27.682   6.695   1.425  1.00  0.00         A
ATOM   2138  C   SER   137      24.227   4.982   0.846  1.00  0.00         A
ATOM   2139  O   SER   137      23.000   5.092   0.885  1.00  0.00         A
ATOM   2140  N   LYS   138      24.912   4.260   1.717  1.00  0.00         A
ATOM   2141  HN  LYS   138      25.890   4.246   1.666  1.00  0.00         A
ATOM   2142  CA  LYS   138      24.268   3.526   2.779  1.00  0.00         A
ATOM   2143  HA  LYS   138      23.388   4.081   3.067  1.00  0.00         A
ATOM   2144  CB  LYS   138      23.840   2.115   2.341  1.00  0.00         A
ATOM   2145  HB1 LYS   138      23.084   2.213   1.584  1.00  0.00         A
ATOM   2146  HB2 LYS   138      23.410   1.611   3.193  1.00  0.00         A
ATOM   2147  CG  LYS   138      24.960   1.229   1.795  1.00  0.00         A
ATOM   2148  HG1 LYS   138      24.608   0.208   1.761  1.00  0.00         A
ATOM   2149  HG2 LYS   138      25.808   1.294   2.459  1.00  0.00         A
ATOM   2150  CD  LYS   138      25.400   1.645   0.399  1.00  0.00         A
ATOM   2151  HD1 LYS   138      25.683   2.687   0.416  1.00  0.00         A
ATOM   2152  HD2 LYS   138      24.574   1.505  -0.283  1.00  0.00         A
ATOM   2153  CE  LYS   138      26.579   0.818  -0.083  1.00  0.00         A
ATOM   2154  HE1 LYS   138      26.243  -0.193  -0.263  1.00  0.00         A
ATOM   2155  HE2 LYS   138      27.338   0.811   0.685  1.00  0.00         A
ATOM   2156  NZ  LYS   138      27.164   1.363  -1.337  1.00  0.00         A
ATOM   2157  HZ1 LYS   138      27.974   0.783  -1.635  1.00  0.00         A
ATOM   2158  HZ2 LYS   138      27.491   2.339  -1.185  1.00  0.00         A
ATOM   2159  HZ3 LYS   138      26.452   1.363  -2.096  1.00  0.00         A
ATOM   2160  C   LYS   138      25.193   3.449   3.971  1.00  0.00         A
ATOM   2161  O   LYS   138      26.394   3.213   3.837  1.00  0.00         A
ATOM   2162  N   THR   139      24.616   3.631   5.132  1.00  0.00         A
ATOM   2163  HN  THR   139      23.644   3.740   5.151  1.00  0.00         A
ATOM   2164  CA  THR   139      25.370   3.691   6.380  1.00  0.00         A
ATOM   2165  HA  THR   139      26.250   4.281   6.203  1.00  0.00         A
ATOM   2166  CB  THR   139      24.533   4.369   7.476  1.00  0.00         A
ATOM   2167  HB  THR   139      23.842   3.646   7.880  1.00  0.00         A
ATOM   2168  OG1 THR   139      23.801   5.462   6.906  1.00  0.00         A
ATOM   2169  HG1 THR   139      24.400   6.005   6.378  1.00  0.00         A
ATOM   2170  CG2 THR   139      25.417   4.891   8.598  1.00  0.00         A
ATOM   2171 HG21 THR   139      25.961   4.069   9.037  1.00  0.00         A
ATOM   2172 HG22 THR   139      24.803   5.363   9.351  1.00  0.00         A
ATOM   2173 HG23 THR   139      26.114   5.611   8.198  1.00  0.00         A
ATOM   2174  C   THR   139      25.802   2.299   6.841  1.00  0.00         A
ATOM   2175  O   THR   139      26.185   2.083   7.990  1.00  0.00         A
ATOM   2176  N   LEU   140      25.751   1.367   5.920  1.00  0.00         A
ATOM   2177  HN  LEU   140      25.430   1.610   5.034  1.00  0.00         A
ATOM   2178  CA  LEU   140      26.169   0.007   6.184  1.00  0.00         A
ATOM   2179  HA  LEU   140      26.003  -0.196   7.229  1.00  0.00         A
ATOM   2180  CB  LEU   140      25.339  -0.972   5.337  1.00  0.00         A
ATOM   2181  HB1 LEU   140      25.674  -0.895   4.313  1.00  0.00         A
ATOM   2182  HB2 LEU   140      24.306  -0.657   5.379  1.00  0.00         A
ATOM   2183  CG  LEU   140      25.401  -2.453   5.748  1.00  0.00         A
ATOM   2184  HG  LEU   140      24.616  -2.990   5.237  1.00  0.00         A
ATOM   2185  CD1 LEU   140      26.727  -3.090   5.361  1.00  0.00         A
ATOM   2186 HD11 LEU   140      26.844  -3.056   4.288  1.00  0.00         A
ATOM   2187 HD12 LEU   140      26.742  -4.119   5.692  1.00  0.00         A
ATOM   2188 HD13 LEU   140      27.538  -2.550   5.829  1.00  0.00         A
ATOM   2189  CD2 LEU   140      25.164  -2.597   7.241  1.00  0.00         A
ATOM   2190 HD21 LEU   140      24.223  -2.139   7.502  1.00  0.00         A
ATOM   2191 HD22 LEU   140      25.964  -2.112   7.782  1.00  0.00         A
ATOM   2192 HD23 LEU   140      25.139  -3.643   7.501  1.00  0.00         A
ATOM   2193  C   LEU   140      27.654  -0.135   5.876  1.00  0.00         A
ATOM   2194  O   LEU   140      28.436  -0.562   6.721  1.00  0.00         A
ATOM   2195  N   GLU   141      28.039   0.260   4.669  1.00  0.00         A
ATOM   2196  HN  GLU   141      27.391   0.692   4.077  1.00  0.00         A
ATOM   2197  CA  GLU   141      29.402   0.062   4.203  1.00  0.00         A
ATOM   2198  HA  GLU   141      29.846  -0.689   4.819  1.00  0.00         A
ATOM   2199  CB  GLU   141      29.383  -0.425   2.763  1.00  0.00         A
ATOM   2200  HB1 GLU   141      30.393  -0.577   2.426  1.00  0.00         A
ATOM   2201  HB2 GLU   141      28.914   0.326   2.146  1.00  0.00         A
ATOM   2202  CG  GLU   141      28.622  -1.722   2.599  1.00  0.00         A
ATOM   2203  HG1 GLU   141      27.572  -1.524   2.759  1.00  0.00         A
ATOM   2204  HG2 GLU   141      28.971  -2.428   3.339  1.00  0.00         A
ATOM   2205  CD  GLU   141      28.800  -2.326   1.230  1.00  0.00         A
ATOM   2206  OE1 GLU   141      29.874  -2.913   0.974  1.00  0.00         A
ATOM   2207  OE2 GLU   141      27.868  -2.229   0.409  1.00  0.00         A
ATOM   2208  C   GLU   141      30.220   1.330   4.333  1.00  0.00         A
ATOM   2209  O   GLU   141      31.426   1.354   4.078  1.00  0.00         A
ATOM   2210  N   ASP   142      29.550   2.366   4.772  1.00  0.00         A
ATOM   2211  HN  ASP   142      28.607   2.241   4.994  1.00  0.00         A
ATOM   2212  CA  ASP   142      30.162   3.679   4.940  1.00  0.00         A
ATOM   2213  HA  ASP   142      30.880   3.817   4.149  1.00  0.00         A
ATOM   2214  CB  ASP   142      29.080   4.763   4.841  1.00  0.00         A
ATOM   2215  HB1 ASP   142      28.351   4.601   5.622  1.00  0.00         A
ATOM   2216  HB2 ASP   142      28.590   4.684   3.881  1.00  0.00         A
ATOM   2217  CG  ASP   142      29.622   6.172   4.980  1.00  0.00         A
ATOM   2218  OD1 ASP   142      29.617   6.708   6.107  1.00  0.00         A
ATOM   2219  OD2 ASP   142      30.043   6.757   3.961  1.00  0.00         A
ATOM   2220  C   ASP   142      30.881   3.759   6.283  1.00  0.00         A
ATOM   2221  O   ASP   142      31.657   4.678   6.544  1.00  0.00         A
ATOM   2222  N   THR   143      30.651   2.755   7.111  1.00  0.00         A
ATOM   2223  HN  THR   143      30.148   1.983   6.788  1.00  0.00         A
ATOM   2224  CA  THR   143      31.129   2.774   8.484  1.00  0.00         A
ATOM   2225  HA  THR   143      31.180   3.784   8.791  1.00  0.00         A
ATOM   2226  CB  THR   143      30.147   2.037   9.412  1.00  0.00         A
ATOM   2227  HB  THR   143      29.141   2.335   9.155  1.00  0.00         A
ATOM   2228  OG1 THR   143      30.401   2.369  10.784  1.00  0.00         A
ATOM   2229  HG1 THR   143      29.810   3.086  11.052  1.00  0.00         A
ATOM   2230  CG2 THR   143      30.269   0.542   9.216  1.00  0.00         A
ATOM   2231 HG21 THR   143      29.573   0.033   9.862  1.00  0.00         A
ATOM   2232 HG22 THR   143      31.276   0.238   9.452  1.00  0.00         A
ATOM   2233 HG23 THR   143      30.055   0.301   8.186  1.00  0.00         A
ATOM   2234  C   THR   143      32.521   2.166   8.615  1.00  0.00         A
ATOM   2235  O   THR   143      33.212   2.362   9.617  1.00  0.00         A
ATOM   2236  N   LEU   144      32.936   1.452   7.596  1.00  0.00         A
ATOM   2237  HN  LEU   144      32.382   1.400   6.802  1.00  0.00         A
ATOM   2238  CA  LEU   144      34.196   0.745   7.633  1.00  0.00         A
ATOM   2239  HA  LEU   144      34.732   1.065   8.512  1.00  0.00         A
ATOM   2240  CB  LEU   144      33.935  -0.753   7.739  1.00  0.00         A
ATOM   2241  HB1 LEU   144      33.135  -1.005   7.062  1.00  0.00         A
ATOM   2242  HB2 LEU   144      33.616  -0.973   8.747  1.00  0.00         A
ATOM   2243  CG  LEU   144      35.128  -1.633   7.410  1.00  0.00         A
ATOM   2244  HG  LEU   144      35.496  -1.339   6.440  1.00  0.00         A
ATOM   2245  CD1 LEU   144      36.248  -1.440   8.424  1.00  0.00         A
ATOM   2246 HD11 LEU   144      35.885  -1.682   9.411  1.00  0.00         A
ATOM   2247 HD12 LEU   144      36.578  -0.412   8.404  1.00  0.00         A
ATOM   2248 HD13 LEU   144      37.075  -2.088   8.174  1.00  0.00         A
ATOM   2249  CD2 LEU   144      34.711  -3.089   7.341  1.00  0.00         A
ATOM   2250 HD21 LEU   144      35.570  -3.698   7.104  1.00  0.00         A
ATOM   2251 HD22 LEU   144      33.959  -3.212   6.577  1.00  0.00         A
ATOM   2252 HD23 LEU   144      34.308  -3.391   8.296  1.00  0.00         A
ATOM   2253  C   LEU   144      35.042   1.054   6.401  1.00  0.00         A
ATOM   2254  O   LEU   144      36.251   1.281   6.507  1.00  0.00         A
ATOM   2255  N   LYS   145      34.412   1.072   5.235  1.00  0.00         A
ATOM   2256  HN  LYS   145      33.446   0.964   5.203  1.00  0.00         A
ATOM   2257  CA  LYS   145      35.132   1.285   4.002  1.00  0.00         A
ATOM   2258  HA  LYS   145      36.159   1.001   4.176  1.00  0.00         A
ATOM   2259  CB  LYS   145      34.567   0.418   2.870  1.00  0.00         A
ATOM   2260  HB1 LYS   145      35.009   0.735   1.936  1.00  0.00         A
ATOM   2261  HB2 LYS   145      33.499   0.568   2.819  1.00  0.00         A
ATOM   2262  CG  LYS   145      34.833  -1.074   3.041  1.00  0.00         A
ATOM   2263  HG1 LYS   145      35.820  -1.204   3.463  1.00  0.00         A
ATOM   2264  HG2 LYS   145      34.794  -1.546   2.072  1.00  0.00         A
ATOM   2265  CD  LYS   145      33.816  -1.749   3.953  1.00  0.00         A
ATOM   2266  HD1 LYS   145      33.710  -1.163   4.858  1.00  0.00         A
ATOM   2267  HD2 LYS   145      34.166  -2.739   4.201  1.00  0.00         A
ATOM   2268  CE  LYS   145      32.457  -1.859   3.289  1.00  0.00         A
ATOM   2269  HE1 LYS   145      32.086  -0.863   3.118  1.00  0.00         A
ATOM   2270  HE2 LYS   145      31.787  -2.381   3.954  1.00  0.00         A
ATOM   2271  NZ  LYS   145      32.513  -2.588   1.991  1.00  0.00         A
ATOM   2272  HZ1 LYS   145      33.100  -2.066   1.308  1.00  0.00         A
ATOM   2273  HZ2 LYS   145      31.553  -2.691   1.595  1.00  0.00         A
ATOM   2274  HZ3 LYS   145      32.921  -3.535   2.129  1.00  0.00         A
ATOM   2275  C   LYS   145      35.100   2.751   3.616  1.00  0.00         A
ATOM   2276  O   LYS   145      34.296   3.526   4.141  1.00  0.00         A
ATOM   2277  N   LEU   146      35.983   3.106   2.695  1.00  0.00         A
ATOM   2278  HN  LEU   146      36.526   2.407   2.288  1.00  0.00         A
ATOM   2279  CA  LEU   146      36.171   4.489   2.257  1.00  0.00         A
ATOM   2280  HA  LEU   146      37.022   4.502   1.593  1.00  0.00         A
ATOM   2281  CB  LEU   146      34.941   5.005   1.494  1.00  0.00         A
ATOM   2282  HB1 LEU   146      35.010   6.080   1.436  1.00  0.00         A
ATOM   2283  HB2 LEU   146      34.061   4.751   2.068  1.00  0.00         A
ATOM   2284  CG  LEU   146      34.753   4.461   0.068  1.00  0.00         A
ATOM   2285  HG  LEU   146      33.934   4.987  -0.393  1.00  0.00         A
ATOM   2286  CD1 LEU   146      35.993   4.714  -0.778  1.00  0.00         A
ATOM   2287 HD11 LEU   146      36.828   4.166  -0.367  1.00  0.00         A
ATOM   2288 HD12 LEU   146      36.220   5.770  -0.778  1.00  0.00         A
ATOM   2289 HD13 LEU   146      35.810   4.385  -1.791  1.00  0.00         A
ATOM   2290  CD2 LEU   146      34.404   2.979   0.078  1.00  0.00         A
ATOM   2291 HD21 LEU   146      33.486   2.829   0.625  1.00  0.00         A
ATOM   2292 HD22 LEU   146      35.202   2.426   0.552  1.00  0.00         A
ATOM   2293 HD23 LEU   146      34.279   2.632  -0.937  1.00  0.00         A
ATOM   2294  C   LEU   146      36.483   5.391   3.447  1.00  0.00         A
ATOM   2295  O   LEU   146      36.024   6.531   3.523  1.00  0.00         A
ATOM   2296  N   ASP   147      37.281   4.866   4.368  1.00  0.00         A
ATOM   2297  HN  ASP   147      37.661   3.976   4.214  1.00  0.00         A
ATOM   2298  CA  ASP   147      37.626   5.578   5.590  1.00  0.00         A
ATOM   2299  HA  ASP   147      36.757   6.132   5.908  1.00  0.00         A
ATOM   2300  CB  ASP   147      38.014   4.585   6.689  1.00  0.00         A
ATOM   2301  HB1 ASP   147      38.878   4.022   6.366  1.00  0.00         A
ATOM   2302  HB2 ASP   147      37.192   3.906   6.856  1.00  0.00         A
ATOM   2303  CG  ASP   147      38.349   5.260   8.007  1.00  0.00         A
ATOM   2304  OD1 ASP   147      37.432   5.447   8.837  1.00  0.00         A
ATOM   2305  OD2 ASP   147      39.536   5.580   8.233  1.00  0.00         A
ATOM   2306  C   ASP   147      38.765   6.556   5.330  1.00  0.00         A
ATOM   2307  O   ASP   147      39.940   6.216   5.495  1.00  0.00         A
ATOM   2308  N   ALA   148      38.399   7.758   4.893  1.00  0.00         A
ATOM   2309  HN  ALA   148      37.445   7.929   4.741  1.00  0.00         A
ATOM   2310  CA  ALA   148      39.359   8.823   4.618  1.00  0.00         A
ATOM   2311  HA  ALA   148      38.809   9.661   4.216  1.00  0.00         A
ATOM   2312  CB  ALA   148      40.038   9.281   5.903  1.00  0.00         A
ATOM   2313  HB1 ALA   148      39.288   9.595   6.614  1.00  0.00         A
ATOM   2314  HB2 ALA   148      40.697  10.109   5.686  1.00  0.00         A
ATOM   2315  HB3 ALA   148      40.609   8.465   6.318  1.00  0.00         A
ATOM   2316  C   ALA   148      40.395   8.383   3.587  1.00  0.00         A
ATOM   2317  O   ALA   148      41.543   8.093   3.924  1.00  0.00         A
ATOM   2318  N   ALA   149      39.987   8.348   2.326  1.00  0.00         A
ATOM   2319  HN  ALA   149      39.065   8.614   2.116  1.00  0.00         A
ATOM   2320  CA  ALA   149      40.865   7.923   1.243  1.00  0.00         A
ATOM   2321  HA  ALA   149      41.503   7.137   1.622  1.00  0.00         A
ATOM   2322  CB  ALA   149      40.044   7.352   0.095  1.00  0.00         A
ATOM   2323  HB1 ALA   149      40.707   7.003  -0.682  1.00  0.00         A
ATOM   2324  HB2 ALA   149      39.397   8.120  -0.301  1.00  0.00         A
ATOM   2325  HB3 ALA   149      39.446   6.528   0.455  1.00  0.00         A
ATOM   2326  C   ALA   149      41.740   9.075   0.755  1.00  0.00         A
ATOM   2327  O   ALA   149      42.156   9.108  -0.401  1.00  0.00         A
ATOM   2328  N   GLN   150      42.018  10.019   1.642  1.00  0.00         A
ATOM   2329  HN  GLN   150      41.645   9.948   2.545  1.00  0.00         A
ATOM   2330  CA  GLN   150      42.876  11.146   1.314  1.00  0.00         A
ATOM   2331  HA  GLN   150      42.885  11.257   0.240  1.00  0.00         A
ATOM   2332  CB  GLN   150      42.338  12.429   1.947  1.00  0.00         A
ATOM   2333  HB1 GLN   150      42.961  13.258   1.642  1.00  0.00         A
ATOM   2334  HB2 GLN   150      42.381  12.333   3.022  1.00  0.00         A
ATOM   2335  CG  GLN   150      40.903  12.740   1.552  1.00  0.00         A
ATOM   2336  HG1 GLN   150      40.259  11.970   1.953  1.00  0.00         A
ATOM   2337  HG2 GLN   150      40.832  12.741   0.475  1.00  0.00         A
ATOM   2338  CD  GLN   150      40.432  14.082   2.069  1.00  0.00         A
ATOM   2339  OE1 GLN   150      41.221  15.015   2.220  1.00  0.00         A
ATOM   2340  NE2 GLN   150      39.144  14.190   2.349  1.00  0.00         A
ATOM   2341 HE21 GLN   150      38.571  13.404   2.211  1.00  0.00         A
ATOM   2342 HE22 GLN   150      38.812  15.051   2.682  1.00  0.00         A
ATOM   2343  C   GLN   150      44.296  10.867   1.791  1.00  0.00         A
ATOM   2344  O   GLN   150      44.884  11.639   2.551  1.00  0.00         A
ATOM   2345  N   GLU   151      44.833   9.747   1.337  1.00  0.00         A
ATOM   2346  HN  GLU   151      44.329   9.204   0.695  1.00  0.00         A
ATOM   2347  CA  GLU   151      46.150   9.303   1.749  1.00  0.00         A
ATOM   2348  HA  GLU   151      46.626  10.113   2.283  1.00  0.00         A
ATOM   2349  CB  GLU   151      46.023   8.092   2.678  1.00  0.00         A
ATOM   2350  HB1 GLU   151      45.636   7.258   2.111  1.00  0.00         A
ATOM   2351  HB2 GLU   151      45.327   8.331   3.468  1.00  0.00         A
ATOM   2352  CG  GLU   151      47.335   7.666   3.315  1.00  0.00         A
ATOM   2353  HG1 GLU   151      48.063   7.504   2.533  1.00  0.00         A
ATOM   2354  HG2 GLU   151      47.177   6.745   3.855  1.00  0.00         A
ATOM   2355  CD  GLU   151      47.877   8.702   4.276  1.00  0.00         A
ATOM   2356  OE1 GLU   151      48.466   9.700   3.814  1.00  0.00         A
ATOM   2357  OE2 GLU   151      47.726   8.517   5.501  1.00  0.00         A
ATOM   2358  C   GLU   151      46.992   8.948   0.529  1.00  0.00         A
ATOM   2359  O   GLU   151      46.934   7.825   0.024  1.00  0.00         A
ATOM   2360  N   VAL   152      47.752   9.913   0.043  1.00  0.00         A
ATOM   2361  HN  VAL   152      47.733  10.796   0.468  1.00  0.00         A
ATOM   2362  CA  VAL   152      48.622   9.694  -1.103  1.00  0.00         A
ATOM   2363  HA  VAL   152      48.345   8.754  -1.559  1.00  0.00         A
ATOM   2364  CB  VAL   152      48.458  10.819  -2.157  1.00  0.00         A
ATOM   2365  HB  VAL   152      47.400  10.970  -2.321  1.00  0.00         A
ATOM   2366  CG1 VAL   152      49.042  12.130  -1.657  1.00  0.00         A
ATOM   2367 HG11 VAL   152      48.880  12.903  -2.395  1.00  0.00         A
ATOM   2368 HG12 VAL   152      50.102  12.009  -1.488  1.00  0.00         A
ATOM   2369 HG13 VAL   152      48.561  12.409  -0.732  1.00  0.00         A
ATOM   2370  CG2 VAL   152      49.085  10.421  -3.487  1.00  0.00         A
ATOM   2371 HG21 VAL   152      48.942  11.214  -4.205  1.00  0.00         A
ATOM   2372 HG22 VAL   152      48.617   9.518  -3.850  1.00  0.00         A
ATOM   2373 HG23 VAL   152      50.142  10.247  -3.348  1.00  0.00         A
ATOM   2374  C   VAL   152      50.077   9.613  -0.642  1.00  0.00         A
ATOM   2375  O   VAL   152      50.423  10.107   0.433  1.00  0.00         A
ATOM   2376  N   VAL   153      50.910   8.958  -1.436  1.00  0.00         A
ATOM   2377  HN  VAL   153      50.560   8.530  -2.241  1.00  0.00         A
ATOM   2378  CA  VAL   153      52.330   8.855  -1.142  1.00  0.00         A
ATOM   2379  HA  VAL   153      52.430   8.410  -0.162  1.00  0.00         A
ATOM   2380  CB  VAL   153      53.060   7.948  -2.157  1.00  0.00         A
ATOM   2381  HB  VAL   153      54.121   8.032  -1.980  1.00  0.00         A
ATOM   2382  CG1 VAL   153      52.664   6.494  -1.956  1.00  0.00         A
ATOM   2383 HG11 VAL   153      53.145   5.883  -2.705  1.00  0.00         A
ATOM   2384 HG12 VAL   153      51.593   6.397  -2.045  1.00  0.00         A
ATOM   2385 HG13 VAL   153      52.974   6.168  -0.974  1.00  0.00         A
ATOM   2386  CG2 VAL   153      52.779   8.389  -3.589  1.00  0.00         A
ATOM   2387 HG21 VAL   153      53.336   7.765  -4.272  1.00  0.00         A
ATOM   2388 HG22 VAL   153      53.079   9.419  -3.714  1.00  0.00         A
ATOM   2389 HG23 VAL   153      51.724   8.293  -3.797  1.00  0.00         A
ATOM   2390  C   VAL   153      52.989  10.231  -1.121  1.00  0.00         A
ATOM   2391  O   VAL   153      52.768  11.057  -2.007  1.00  0.00         A
ATOM   2392  N   ASP   154      53.789  10.466  -0.095  1.00  0.00         A
ATOM   2393  HN  ASP   154      53.931   9.757   0.563  1.00  0.00         A
ATOM   2394  CA  ASP   154      54.481  11.740   0.070  1.00  0.00         A
ATOM   2395  HA  ASP   154      53.811  12.526  -0.248  1.00  0.00         A
ATOM   2396  CB  ASP   154      54.858  11.968   1.537  1.00  0.00         A
ATOM   2397  HB1 ASP   154      55.528  12.813   1.602  1.00  0.00         A
ATOM   2398  HB2 ASP   154      55.357  11.089   1.912  1.00  0.00         A
ATOM   2399  CG  ASP   154      53.653  12.244   2.411  1.00  0.00         A
ATOM   2400  OD1 ASP   154      53.261  11.357   3.196  1.00  0.00         A
ATOM   2401  OD2 ASP   154      53.085  13.349   2.314  1.00  0.00         A
ATOM   2402  C   ASP   154      55.730  11.779  -0.794  1.00  0.00         A
ATOM   2403  O   ASP   154      56.402  10.761  -0.970  1.00  0.00         A
ATOM   2404  N   PRO   155      56.059  12.962  -1.340  1.00  0.00         A
ATOM   2405  CA  PRO   155      57.200  13.136  -2.250  1.00  0.00         A
ATOM   2406  HA  PRO   155      57.136  12.461  -3.089  1.00  0.00         A
ATOM   2407  CB  PRO   155      57.053  14.579  -2.743  1.00  0.00         A
ATOM   2408  HB1 PRO   155      56.536  14.588  -3.691  1.00  0.00         A
ATOM   2409  HB2 PRO   155      58.031  15.024  -2.857  1.00  0.00         A
ATOM   2410  CG  PRO   155      56.260  15.267  -1.687  1.00  0.00         A
ATOM   2411  HG1 PRO   155      55.694  16.076  -2.122  1.00  0.00         A
ATOM   2412  HG2 PRO   155      56.920  15.642  -0.919  1.00  0.00         A
ATOM   2413  CD  PRO   155      55.335  14.230  -1.117  1.00  0.00         A
ATOM   2414  HD1 PRO   155      54.393  14.233  -1.644  1.00  0.00         A
ATOM   2415  HD2 PRO   155      55.178  14.403  -0.063  1.00  0.00         A
ATOM   2416  C   PRO   155      58.546  12.939  -1.555  1.00  0.00         A
ATOM   2417  O   PRO   155      59.589  12.912  -2.200  1.00  0.00         A
ATOM   2418  N   ALA   156      58.509  12.798  -0.237  1.00  0.00         A
ATOM   2419  HN  ALA   156      57.649  12.883   0.224  1.00  0.00         A
ATOM   2420  CA  ALA   156      59.711  12.530   0.545  1.00  0.00         A
ATOM   2421  HA  ALA   156      60.554  12.954   0.018  1.00  0.00         A
ATOM   2422  CB  ALA   156      59.622  13.191   1.911  1.00  0.00         A
ATOM   2423  HB1 ALA   156      59.535  14.259   1.788  1.00  0.00         A
ATOM   2424  HB2 ALA   156      60.511  12.964   2.479  1.00  0.00         A
ATOM   2425  HB3 ALA   156      58.754  12.818   2.435  1.00  0.00         A
ATOM   2426  C   ALA   156      59.929  11.030   0.701  1.00  0.00         A
ATOM   2427  O   ALA   156      60.826  10.594   1.425  1.00  0.00         A
ATOM   2428  N   LYS   157      59.078  10.254   0.028  1.00  0.00         A
ATOM   2429  HN  LYS   157      58.399  10.681  -0.539  1.00  0.00         A
ATOM   2430  CA  LYS   157      59.113   8.797   0.101  1.00  0.00         A
ATOM   2431  HA  LYS   157      58.349   8.420  -0.562  1.00  0.00         A
ATOM   2432  CB  LYS   157      60.479   8.261  -0.355  1.00  0.00         A
ATOM   2433  HB1 LYS   157      61.219   8.525   0.386  1.00  0.00         A
ATOM   2434  HB2 LYS   157      60.739   8.729  -1.292  1.00  0.00         A
ATOM   2435  CG  LYS   157      60.518   6.754  -0.551  1.00  0.00         A
ATOM   2436  HG1 LYS   157      59.794   6.482  -1.303  1.00  0.00         A
ATOM   2437  HG2 LYS   157      60.267   6.273   0.382  1.00  0.00         A
ATOM   2438  CD  LYS   157      61.893   6.284  -0.995  1.00  0.00         A
ATOM   2439  HD1 LYS   157      62.622   6.595  -0.262  1.00  0.00         A
ATOM   2440  HD2 LYS   157      62.126   6.730  -1.950  1.00  0.00         A
ATOM   2441  CE  LYS   157      61.947   4.770  -1.133  1.00  0.00         A
ATOM   2442  HE1 LYS   157      62.908   4.493  -1.539  1.00  0.00         A
ATOM   2443  HE2 LYS   157      61.168   4.456  -1.811  1.00  0.00         A
ATOM   2444  NZ  LYS   157      61.757   4.083   0.170  1.00  0.00         A
ATOM   2445  HZ1 LYS   157      61.698   3.055   0.026  1.00  0.00         A
ATOM   2446  HZ2 LYS   157      60.881   4.407   0.624  1.00  0.00         A
ATOM   2447  HZ3 LYS   157      62.555   4.286   0.805  1.00  0.00         A
ATOM   2448  C   LYS   157      58.786   8.346   1.522  1.00  0.00         A
ATOM   2449  O   LYS   157      59.523   7.581   2.143  1.00  0.00         A
ATOM   2450  N   GLN   158      57.671   8.846   2.033  1.00  0.00         A
ATOM   2451  HN  GLN   158      57.111   9.424   1.474  1.00  0.00         A
ATOM   2452  CA  GLN   158      57.244   8.546   3.390  1.00  0.00         A
ATOM   2453  HA  GLN   158      58.126   8.382   3.991  1.00  0.00         A
ATOM   2454  CB  GLN   158      56.455   9.725   3.967  1.00  0.00         A
ATOM   2455  HB1 GLN   158      55.539   9.834   3.407  1.00  0.00         A
ATOM   2456  HB2 GLN   158      57.042  10.625   3.857  1.00  0.00         A
ATOM   2457  CG  GLN   158      56.096   9.569   5.435  1.00  0.00         A
ATOM   2458  HG1 GLN   158      55.498   8.677   5.553  1.00  0.00         A
ATOM   2459  HG2 GLN   158      55.523  10.429   5.745  1.00  0.00         A
ATOM   2460  CD  GLN   158      57.317   9.456   6.324  1.00  0.00         A
ATOM   2461  OE1 GLN   158      57.807   8.358   6.592  1.00  0.00         A
ATOM   2462  NE2 GLN   158      57.816  10.588   6.789  1.00  0.00         A
ATOM   2463 HE21 GLN   158      57.376  11.429   6.535  1.00  0.00         A
ATOM   2464 HE22 GLN   158      58.606  10.543   7.369  1.00  0.00         A
ATOM   2465  C   GLN   158      56.391   7.284   3.405  1.00  0.00         A
ATOM   2466  O   GLN   158      55.267   7.280   2.896  1.00  0.00         A
ATOM   2467  N   LEU   159      56.941   6.218   3.969  1.00  0.00         A
ATOM   2468  HN  LEU   159      57.847   6.291   4.339  1.00  0.00         A
ATOM   2469  CA  LEU   159      56.243   4.942   4.055  1.00  0.00         A
ATOM   2470  HA  LEU   159      55.960   4.648   3.057  1.00  0.00         A
ATOM   2471  CB  LEU   159      57.161   3.872   4.651  1.00  0.00         A
ATOM   2472  HB1 LEU   159      56.629   2.932   4.651  1.00  0.00         A
ATOM   2473  HB2 LEU   159      57.377   4.143   5.675  1.00  0.00         A
ATOM   2474  CG  LEU   159      58.488   3.670   3.917  1.00  0.00         A
ATOM   2475  HG  LEU   159      59.033   4.602   3.912  1.00  0.00         A
ATOM   2476  CD1 LEU   159      59.335   2.634   4.632  1.00  0.00         A
ATOM   2477 HD11 LEU   159      60.264   2.499   4.100  1.00  0.00         A
ATOM   2478 HD12 LEU   159      58.801   1.696   4.669  1.00  0.00         A
ATOM   2479 HD13 LEU   159      59.541   2.970   5.637  1.00  0.00         A
ATOM   2480  CD2 LEU   159      58.250   3.253   2.474  1.00  0.00         A
ATOM   2481 HD21 LEU   159      57.670   2.343   2.453  1.00  0.00         A
ATOM   2482 HD22 LEU   159      59.200   3.085   1.989  1.00  0.00         A
ATOM   2483 HD23 LEU   159      57.715   4.035   1.955  1.00  0.00         A
ATOM   2484  C   LEU   159      54.987   5.077   4.906  1.00  0.00         A
ATOM   2485  O   LEU   159      55.032   5.604   6.020  1.00  0.00         A
ATOM   2486  N   LYS   160      53.871   4.603   4.379  1.00  0.00         A
ATOM   2487  HN  LYS   160      53.903   4.163   3.502  1.00  0.00         A
ATOM   2488  HA  LYS   160      52.791   4.716   6.126  1.00  0.00         A
ATOM   2489  CB  LYS   160      51.881   6.008   4.681  1.00  0.00         A
ATOM   2490  HB1 LYS   160      52.458   6.841   5.053  1.00  0.00         A
ATOM   2491  HB2 LYS   160      50.907   6.020   5.147  1.00  0.00         A
ATOM   2492  CG  LYS   160      51.694   6.189   3.182  1.00  0.00         A
ATOM   2493  HG1 LYS   160      51.129   5.352   2.797  1.00  0.00         A
ATOM   2494  HG2 LYS   160      52.664   6.219   2.709  1.00  0.00         A
ATOM   2495  CD  LYS   160      50.951   7.475   2.862  1.00  0.00         A
ATOM   2496  HD1 LYS   160      49.987   7.452   3.350  1.00  0.00         A
ATOM   2497  HD2 LYS   160      50.813   7.545   1.793  1.00  0.00         A
ATOM   2498  CE  LYS   160      51.716   8.698   3.340  1.00  0.00         A
ATOM   2499  HE1 LYS   160      52.674   8.724   2.841  1.00  0.00         A
ATOM   2500  HE2 LYS   160      51.868   8.619   4.405  1.00  0.00         A
ATOM   2501  NZ  LYS   160      50.986   9.959   3.052  1.00  0.00         A
ATOM   2502  HZ1 LYS   160      51.561  10.778   3.346  1.00  0.00         A
ATOM   2503  HZ2 LYS   160      50.076   9.978   3.569  1.00  0.00         A
ATOM   2504  HZ3 LYS   160      50.789  10.036   2.031  1.00  0.00         A
ATOM   2505  CA  LYS   160      52.595   4.708   5.065  1.00  0.00         A
ATOM   2506  C   LYS   160      51.721   3.506   4.740  1.00  0.00         A
ATOM   2507  OT1 LYS   160      51.060   2.985   5.659  1.00  0.00         A
ATOM   2508  OT2 LYS   160      51.719   3.072   3.570  1.00  0.00         A
END
