# Supplementary material for: The EJC disassembly factor PYM is an intrinsically disordered protein and forms a fuzzy complex with RNA
Source: Front Mol Biosci. 2023 Mar 30;10:1148653. doi: 10.3389/fmolb.2023.1148653 (PMC10098021; doi:10.3389/fmolb.2023.1148653)
Supplement: Supplementary file 2 [file DataSheet1.ZIP › PYM_structures/pym_17.pdb]

REMARK FILENAME="pym160_127_water.pdb"
REMARK ===============================================================
REMARK            overall,bonds,angles,improper,dihe,vdw,elec,noe,cdih,coup,sani,vean
REMARK energies: -4408.62, 38.9488, 187.579, 81.5657, 709.574, -321.271, -5237.79, 130.186, 2.59534, 0, 0, 0
REMARK ===============================================================
REMARK            bonds,angles,impropers,dihe,noe,cdih,coup,sani,vean
REMARK rms-dev.: 3.922845E-03,0.516084,1.32527,40.2195,3.469519E-02,0.983962,0, 0, 0
REMARK ===============================================================
REMARK               noe,cdih,coup,sani,vean
REMARK               >0.5,>5,>1,>0,>5
REMARK violations.: 0, 1, 0, 0, 0
REMARK ===============================================================
REMARK DATE:28-Oct-2020  02:06:14       created by user: dverma
REMARK VERSION:1.21
ATOM      1  HA1 GLY     1      -3.628  11.507 -15.460  1.00  0.00         A
ATOM      2  HA2 GLY     1      -3.642  10.554 -16.938  1.00  0.00         A
ATOM      3  C   GLY     1      -2.522   9.697 -15.348  1.00  0.00         A
ATOM      4  O   GLY     1      -1.457   9.755 -14.735  1.00  0.00         A
ATOM      5  N   GLY     1      -1.917  11.715 -16.657  1.00  0.00         A
ATOM      6  HT1 GLY     1      -1.317  12.055 -15.881  1.00  0.00         A
ATOM      7  HT2 GLY     1      -2.290  12.533 -17.175  1.00  0.00         A
ATOM      8  HT3 GLY     1      -1.334  11.145 -17.302  1.00  0.00         A
ATOM      9  CA  GLY     1      -3.028  10.896 -16.118  1.00  0.00         A
ATOM     10  N   ALA     2      -3.276   8.610 -15.380  1.00  0.00         A
ATOM     11  HN  ALA     2      -4.115   8.621 -15.890  1.00  0.00         A
ATOM     12  CA  ALA     2      -2.890   7.396 -14.681  1.00  0.00         A
ATOM     13  HA  ALA     2      -1.933   7.571 -14.210  1.00  0.00         A
ATOM     14  CB  ALA     2      -3.902   7.063 -13.595  1.00  0.00         A
ATOM     15  HB1 ALA     2      -3.994   7.901 -12.920  1.00  0.00         A
ATOM     16  HB2 ALA     2      -3.568   6.195 -13.046  1.00  0.00         A
ATOM     17  HB3 ALA     2      -4.861   6.857 -14.046  1.00  0.00         A
ATOM     18  C   ALA     2      -2.754   6.236 -15.657  1.00  0.00         A
ATOM     19  O   ALA     2      -3.668   5.954 -16.433  1.00  0.00         A
ATOM     20  N   MET     3      -1.603   5.587 -15.632  1.00  0.00         A
ATOM     21  HN  MET     3      -0.900   5.889 -15.019  1.00  0.00         A
ATOM     22  CA  MET     3      -1.350   4.439 -16.491  1.00  0.00         A
ATOM     23  HA  MET     3      -2.104   4.433 -17.264  1.00  0.00         A
ATOM     24  CB  MET     3       0.035   4.527 -17.143  1.00  0.00         A
ATOM     25  HB1 MET     3       0.231   3.599 -17.661  1.00  0.00         A
ATOM     26  HB2 MET     3       0.775   4.655 -16.368  1.00  0.00         A
ATOM     27  CG  MET     3       0.193   5.668 -18.140  1.00  0.00         A
ATOM     28  HG1 MET     3      -0.626   5.626 -18.843  1.00  0.00         A
ATOM     29  HG2 MET     3       1.123   5.535 -18.669  1.00  0.00         A
ATOM     30  SD  MET     3       0.205   7.300 -17.365  1.00  0.00         A
ATOM     31  CE  MET     3       1.653   7.177 -16.315  1.00  0.00         A
ATOM     32  HE1 MET     3       2.515   6.940 -16.920  1.00  0.00         A
ATOM     33  HE2 MET     3       1.502   6.400 -15.582  1.00  0.00         A
ATOM     34  HE3 MET     3       1.815   8.119 -15.812  1.00  0.00         A
ATOM     35  C   MET     3      -1.460   3.149 -15.690  1.00  0.00         A
ATOM     36  O   MET     3      -2.189   2.233 -16.066  1.00  0.00         A
ATOM     37  N   GLY     4      -0.740   3.088 -14.576  1.00  0.00         A
ATOM     38  HN  GLY     4      -0.186   3.857 -14.316  1.00  0.00         A
ATOM     39  CA  GLY     4      -0.759   1.903 -13.742  1.00  0.00         A
ATOM     40  HA1 GLY     4       0.226   1.460 -13.741  1.00  0.00         A
ATOM     41  HA2 GLY     4      -1.461   1.195 -14.155  1.00  0.00         A
ATOM     42  C   GLY     4      -1.157   2.211 -12.315  1.00  0.00         A
ATOM     43  O   GLY     4      -0.682   1.564 -11.380  1.00  0.00         A
ATOM     44  N   MET     5      -2.027   3.206 -12.156  1.00  0.00         A
ATOM     45  HN  MET     5      -2.352   3.679 -12.954  1.00  0.00         A
ATOM     46  CA  MET     5      -2.529   3.617 -10.844  1.00  0.00         A
ATOM     47  HA  MET     5      -3.144   4.492 -10.995  1.00  0.00         A
ATOM     48  CB  MET     5      -3.394   2.517 -10.217  1.00  0.00         A
ATOM     49  HB1 MET     5      -3.606   2.786  -9.193  1.00  0.00         A
ATOM     50  HB2 MET     5      -2.841   1.589 -10.229  1.00  0.00         A
ATOM     51  CG  MET     5      -4.715   2.290 -10.932  1.00  0.00         A
ATOM     52  HG1 MET     5      -4.512   1.973 -11.944  1.00  0.00         A
ATOM     53  HG2 MET     5      -5.263   3.220 -10.951  1.00  0.00         A
ATOM     54  SD  MET     5      -5.733   1.037 -10.126  1.00  0.00         A
ATOM     55  CE  MET     5      -5.913   1.741  -8.486  1.00  0.00         A
ATOM     56  HE1 MET     5      -6.563   1.113  -7.895  1.00  0.00         A
ATOM     57  HE2 MET     5      -6.341   2.729  -8.563  1.00  0.00         A
ATOM     58  HE3 MET     5      -4.945   1.803  -8.012  1.00  0.00         A
ATOM     59  C   MET     5      -1.393   3.991  -9.896  1.00  0.00         A
ATOM     60  O   MET     5      -1.420   3.651  -8.713  1.00  0.00         A
ATOM     61  N   SER     6      -0.406   4.708 -10.411  1.00  0.00         A
ATOM     62  HN  SER     6      -0.434   4.949 -11.361  1.00  0.00         A
ATOM     63  CA  SER     6       0.724   5.145  -9.602  1.00  0.00         A
ATOM     64  HA  SER     6       0.948   4.362  -8.893  1.00  0.00         A
ATOM     65  CB  SER     6       1.943   5.376 -10.494  1.00  0.00         A
ATOM     66  HB1 SER     6       2.803   5.590  -9.877  1.00  0.00         A
ATOM     67  HB2 SER     6       1.753   6.210 -11.152  1.00  0.00         A
ATOM     68  OG  SER     6       2.217   4.226 -11.278  1.00  0.00         A
ATOM     69  HG  SER     6       2.279   3.455 -10.700  1.00  0.00         A
ATOM     70  C   SER     6       0.373   6.420  -8.837  1.00  0.00         A
ATOM     71  O   SER     6       1.165   7.361  -8.766  1.00  0.00         A
ATOM     72  N   THR     7      -0.821   6.439  -8.270  1.00  0.00         A
ATOM     73  HN  THR     7      -1.392   5.643  -8.340  1.00  0.00         A
ATOM     74  CA  THR     7      -1.310   7.585  -7.530  1.00  0.00         A
ATOM     75  HA  THR     7      -0.564   8.365  -7.575  1.00  0.00         A
ATOM     76  CB  THR     7      -2.623   8.116  -8.142  1.00  0.00         A
ATOM     77  HB  THR     7      -3.403   7.389  -7.966  1.00  0.00         A
ATOM     78  OG1 THR     7      -2.466   8.300  -9.556  1.00  0.00         A
ATOM     79  HG1 THR     7      -1.588   8.660  -9.737  1.00  0.00         A
ATOM     80  CG2 THR     7      -3.035   9.436  -7.501  1.00  0.00         A
ATOM     81 HG21 THR     7      -2.266  10.175  -7.673  1.00  0.00         A
ATOM     82 HG22 THR     7      -3.166   9.295  -6.439  1.00  0.00         A
ATOM     83 HG23 THR     7      -3.964   9.774  -7.936  1.00  0.00         A
ATOM     84  C   THR     7      -1.555   7.198  -6.079  1.00  0.00         A
ATOM     85  O   THR     7      -2.342   6.295  -5.800  1.00  0.00         A
ATOM     86  N   TYR     8      -0.872   7.864  -5.162  1.00  0.00         A
ATOM     87  HN  TYR     8      -0.232   8.551  -5.444  1.00  0.00         A
ATOM     88  CA  TYR     8      -1.066   7.612  -3.742  1.00  0.00         A
ATOM     89  HA  TYR     8      -1.020   6.546  -3.577  1.00  0.00         A
ATOM     90  CB  TYR     8       0.020   8.305  -2.911  1.00  0.00         A
ATOM     91  HB1 TYR     8      -0.113   8.041  -1.873  1.00  0.00         A
ATOM     92  HB2 TYR     8      -0.086   9.373  -3.018  1.00  0.00         A
ATOM     93  CG  TYR     8       1.436   7.942  -3.304  1.00  0.00         A
ATOM     94  CD1 TYR     8       2.047   6.802  -2.800  1.00  0.00         A
ATOM     95  HD1 TYR     8       1.494   6.164  -2.127  1.00  0.00         A
ATOM     96  CD2 TYR     8       2.167   8.749  -4.168  1.00  0.00         A
ATOM     97  HD2 TYR     8       1.706   9.640  -4.569  1.00  0.00         A
ATOM     98  CE1 TYR     8       3.345   6.476  -3.146  1.00  0.00         A
ATOM     99  HE1 TYR     8       3.803   5.585  -2.743  1.00  0.00         A
ATOM    100  CE2 TYR     8       3.463   8.429  -4.520  1.00  0.00         A
ATOM    101  HE2 TYR     8       4.013   9.069  -5.194  1.00  0.00         A
ATOM    102  CZ  TYR     8       4.048   7.293  -4.006  1.00  0.00         A
ATOM    103  OH  TYR     8       5.341   6.974  -4.352  1.00  0.00         A
ATOM    104  HH  TYR     8       5.895   7.764  -4.283  1.00  0.00         A
ATOM    105  C   TYR     8      -2.436   8.125  -3.320  1.00  0.00         A
ATOM    106  O   TYR     8      -2.694   9.327  -3.383  1.00  0.00         A
ATOM    107  N   LEU     9      -3.318   7.221  -2.916  1.00  0.00         A
ATOM    108  HN  LEU     9      -3.065   6.276  -2.904  1.00  0.00         A
ATOM    109  CA  LEU     9      -4.655   7.610  -2.487  1.00  0.00         A
ATOM    110  HA  LEU     9      -4.980   8.424  -3.120  1.00  0.00         A
ATOM    111  CB  LEU     9      -5.658   6.449  -2.612  1.00  0.00         A
ATOM    112  HB1 LEU     9      -6.605   6.785  -2.214  1.00  0.00         A
ATOM    113  HB2 LEU     9      -5.304   5.637  -1.997  1.00  0.00         A
ATOM    114  CG  LEU     9      -5.907   5.899  -4.027  1.00  0.00         A
ATOM    115  HG  LEU     9      -6.868   5.402  -4.037  1.00  0.00         A
ATOM    116  CD1 LEU     9      -5.966   7.018  -5.053  1.00  0.00         A
ATOM    117 HD11 LEU     9      -5.018   7.536  -5.074  1.00  0.00         A
ATOM    118 HD12 LEU     9      -6.750   7.712  -4.787  1.00  0.00         A
ATOM    119 HD13 LEU     9      -6.169   6.600  -6.027  1.00  0.00         A
ATOM    120  CD2 LEU     9      -4.856   4.873  -4.416  1.00  0.00         A
ATOM    121 HD21 LEU     9      -5.106   4.452  -5.380  1.00  0.00         A
ATOM    122 HD22 LEU     9      -4.825   4.087  -3.676  1.00  0.00         A
ATOM    123 HD23 LEU     9      -3.891   5.352  -4.475  1.00  0.00         A
ATOM    124  C   LEU     9      -4.615   8.101  -1.046  1.00  0.00         A
ATOM    125  O   LEU     9      -4.517   7.306  -0.112  1.00  0.00         A
ATOM    126  N   GLN    10      -4.682   9.411  -0.874  1.00  0.00         A
ATOM    127  HN  GLN    10      -4.805   9.990  -1.656  1.00  0.00         A
ATOM    128  CA  GLN    10      -4.590  10.015   0.445  1.00  0.00         A
ATOM    129  HA  GLN    10      -4.086   9.316   1.097  1.00  0.00         A
ATOM    130  CB  GLN    10      -3.772  11.304   0.365  1.00  0.00         A
ATOM    131  HB1 GLN    10      -4.310  12.020  -0.237  1.00  0.00         A
ATOM    132  HB2 GLN    10      -2.832  11.087  -0.108  1.00  0.00         A
ATOM    133  CG  GLN    10      -3.479  11.940   1.709  1.00  0.00         A
ATOM    134  HG1 GLN    10      -3.020  11.205   2.352  1.00  0.00         A
ATOM    135  HG2 GLN    10      -4.408  12.267   2.142  1.00  0.00         A
ATOM    136  CD  GLN    10      -2.553  13.132   1.591  1.00  0.00         A
ATOM    137  OE1 GLN    10      -2.547  13.831   0.578  1.00  0.00         A
ATOM    138  NE2 GLN    10      -1.760  13.373   2.620  1.00  0.00         A
ATOM    139 HE21 GLN    10      -1.814  12.777   3.400  1.00  0.00         A
ATOM    140 HE22 GLN    10      -1.147  14.136   2.563  1.00  0.00         A
ATOM    141  C   GLN    10      -5.983  10.293   1.002  1.00  0.00         A
ATOM    142  O   GLN    10      -6.800  10.954   0.359  1.00  0.00         A
ATOM    143  N   SER    11      -6.243   9.791   2.199  1.00  0.00         A
ATOM    144  HN  SER    11      -5.525   9.340   2.696  1.00  0.00         A
ATOM    145  CA  SER    11      -7.557   9.894   2.812  1.00  0.00         A
ATOM    146  HA  SER    11      -8.290   9.913   2.020  1.00  0.00         A
ATOM    147  CB  SER    11      -7.807   8.661   3.685  1.00  0.00         A
ATOM    148  HB1 SER    11      -7.957   7.799   3.053  1.00  0.00         A
ATOM    149  HB2 SER    11      -8.687   8.822   4.289  1.00  0.00         A
ATOM    150  OG  SER    11      -6.708   8.413   4.544  1.00  0.00         A
ATOM    151  HG  SER    11      -6.917   8.743   5.426  1.00  0.00         A
ATOM    152  C   SER    11      -7.691  11.174   3.635  1.00  0.00         A
ATOM    153  O   SER    11      -7.865  11.134   4.853  1.00  0.00         A
ATOM    154  N   SER    12      -7.610  12.312   2.967  1.00  0.00         A
ATOM    155  HN  SER    12      -7.470  12.291   1.994  1.00  0.00         A
ATOM    156  CA  SER    12      -7.719  13.595   3.642  1.00  0.00         A
ATOM    157  HA  SER    12      -7.967  13.403   4.675  1.00  0.00         A
ATOM    158  CB  SER    12      -6.382  14.329   3.581  1.00  0.00         A
ATOM    159  HB1 SER    12      -6.448  15.243   4.153  1.00  0.00         A
ATOM    160  HB2 SER    12      -6.148  14.564   2.554  1.00  0.00         A
ATOM    161  OG  SER    12      -5.341  13.526   4.116  1.00  0.00         A
ATOM    162  HG  SER    12      -5.717  12.714   4.479  1.00  0.00         A
ATOM    163  C   SER    12      -8.823  14.443   3.022  1.00  0.00         A
ATOM    164  O   SER    12      -8.784  15.674   3.074  1.00  0.00         A
ATOM    165  N   GLU    13      -9.805  13.780   2.431  1.00  0.00         A
ATOM    166  HN  GLU    13      -9.772  12.799   2.395  1.00  0.00         A
ATOM    167  CA  GLU    13     -10.933  14.469   1.831  1.00  0.00         A
ATOM    168  HA  GLU    13     -10.743  15.530   1.886  1.00  0.00         A
ATOM    169  CB  GLU    13     -11.094  14.065   0.368  1.00  0.00         A
ATOM    170  HB1 GLU    13     -11.908  14.628  -0.064  1.00  0.00         A
ATOM    171  HB2 GLU    13     -11.326  13.026   0.324  1.00  0.00         A
ATOM    172  CG  GLU    13      -9.868  14.285  -0.477  1.00  0.00         A
ATOM    173  HG1 GLU    13      -9.086  13.618  -0.143  1.00  0.00         A
ATOM    174  HG2 GLU    13      -9.557  15.295  -0.347  1.00  0.00         A
ATOM    175  CD  GLU    13     -10.126  14.037  -1.947  1.00  0.00         A
ATOM    176  OE1 GLU    13     -10.155  12.862  -2.368  1.00  0.00         A
ATOM    177  OE2 GLU    13     -10.307  15.022  -2.694  1.00  0.00         A
ATOM    178  C   GLU    13     -12.214  14.155   2.592  1.00  0.00         A
ATOM    179  O   GLU    13     -12.435  13.015   3.014  1.00  0.00         A
ATOM    180  N   GLY    14     -13.051  15.166   2.764  1.00  0.00         A
ATOM    181  HN  GLY    14     -12.819  16.048   2.403  1.00  0.00         A
ATOM    182  CA  GLY    14     -14.296  14.989   3.479  1.00  0.00         A
ATOM    183  HA1 GLY    14     -14.323  15.678   4.309  1.00  0.00         A
ATOM    184  HA2 GLY    14     -14.338  13.980   3.861  1.00  0.00         A
ATOM    185  C   GLY    14     -15.507  15.232   2.604  1.00  0.00         A
ATOM    186  O   GLY    14     -16.127  16.293   2.670  1.00  0.00         A
ATOM    187  N   LYS    15     -15.834  14.257   1.769  1.00  0.00         A
ATOM    188  HN  LYS    15     -15.258  13.469   1.709  1.00  0.00         A
ATOM    189  CA  LYS    15     -17.031  14.325   0.946  1.00  0.00         A
ATOM    190  HA  LYS    15     -17.634  15.144   1.306  1.00  0.00         A
ATOM    191  CB  LYS    15     -16.671  14.574  -0.523  1.00  0.00         A
ATOM    192  HB1 LYS    15     -15.998  13.796  -0.849  1.00  0.00         A
ATOM    193  HB2 LYS    15     -16.166  15.525  -0.598  1.00  0.00         A
ATOM    194  CG  LYS    15     -17.869  14.594  -1.471  1.00  0.00         A
ATOM    195  HG1 LYS    15     -18.423  13.674  -1.348  1.00  0.00         A
ATOM    196  HG2 LYS    15     -17.509  14.663  -2.486  1.00  0.00         A
ATOM    197  CD  LYS    15     -18.798  15.769  -1.200  1.00  0.00         A
ATOM    198  HD1 LYS    15     -18.240  16.687  -1.290  1.00  0.00         A
ATOM    199  HD2 LYS    15     -19.191  15.680  -0.200  1.00  0.00         A
ATOM    200  CE  LYS    15     -19.960  15.797  -2.183  1.00  0.00         A
ATOM    201  HE1 LYS    15     -20.564  14.914  -2.031  1.00  0.00         A
ATOM    202  HE2 LYS    15     -19.564  15.790  -3.188  1.00  0.00         A
ATOM    203  NZ  LYS    15     -20.814  17.004  -2.009  1.00  0.00         A
ATOM    204  HZ1 LYS    15     -20.258  17.867  -2.184  1.00  0.00         A
ATOM    205  HZ2 LYS    15     -21.189  17.041  -1.043  1.00  0.00         A
ATOM    206  HZ3 LYS    15     -21.612  16.979  -2.676  1.00  0.00         A
ATOM    207  C   LYS    15     -17.831  13.037   1.079  1.00  0.00         A
ATOM    208  O   LYS    15     -17.549  12.044   0.407  1.00  0.00         A
ATOM    209  N   PHE    16     -18.795  13.047   1.983  1.00  0.00         A
ATOM    210  HN  PHE    16     -18.891  13.825   2.574  1.00  0.00         A
ATOM    211  CA  PHE    16     -19.709  11.932   2.128  1.00  0.00         A
ATOM    212  HA  PHE    16     -19.131  11.016   2.130  1.00  0.00         A
ATOM    213  CB  PHE    16     -20.485  12.038   3.445  1.00  0.00         A
ATOM    214  HB1 PHE    16     -20.901  13.031   3.529  1.00  0.00         A
ATOM    215  HB2 PHE    16     -19.807  11.868   4.269  1.00  0.00         A
ATOM    216  CG  PHE    16     -21.615  11.051   3.565  1.00  0.00         A
ATOM    217  CD1 PHE    16     -21.366   9.689   3.619  1.00  0.00         A
ATOM    218  HD1 PHE    16     -20.347   9.335   3.576  1.00  0.00         A
ATOM    219  CD2 PHE    16     -22.929  11.490   3.622  1.00  0.00         A
ATOM    220  HD2 PHE    16     -23.135  12.549   3.583  1.00  0.00         A
ATOM    221  CE1 PHE    16     -22.406   8.784   3.724  1.00  0.00         A
ATOM    222  HE1 PHE    16     -22.198   7.724   3.764  1.00  0.00         A
ATOM    223  CE2 PHE    16     -23.971  10.590   3.729  1.00  0.00         A
ATOM    224  HE2 PHE    16     -24.990  10.945   3.771  1.00  0.00         A
ATOM    225  CZ  PHE    16     -23.710   9.236   3.779  1.00  0.00         A
ATOM    226  HZ  PHE    16     -24.524   8.533   3.860  1.00  0.00         A
ATOM    227  C   PHE    16     -20.668  11.921   0.950  1.00  0.00         A
ATOM    228  O   PHE    16     -21.489  12.826   0.802  1.00  0.00         A
ATOM    229  N   ILE    17     -20.540  10.918   0.103  1.00  0.00         A
ATOM    230  HN  ILE    17     -19.825  10.263   0.239  1.00  0.00         A
ATOM    231  CA  ILE    17     -21.436  10.765  -1.028  1.00  0.00         A
ATOM    232  HA  ILE    17     -21.820  11.740  -1.287  1.00  0.00         A
ATOM    233  CB  ILE    17     -20.708  10.182  -2.260  1.00  0.00         A
ATOM    234  HB  ILE    17     -20.321   9.213  -1.992  1.00  0.00         A
ATOM    235  CG1 ILE    17     -19.544  11.093  -2.670  1.00  0.00         A
ATOM    236 HG11 ILE    17     -18.869  11.201  -1.833  1.00  0.00         A
ATOM    237 HG12 ILE    17     -19.934  12.063  -2.939  1.00  0.00         A
ATOM    238  CG2 ILE    17     -21.680  10.001  -3.422  1.00  0.00         A
ATOM    239 HG21 ILE    17     -21.158   9.571  -4.264  1.00  0.00         A
ATOM    240 HG22 ILE    17     -22.087  10.961  -3.703  1.00  0.00         A
ATOM    241 HG23 ILE    17     -22.483   9.344  -3.121  1.00  0.00         A
ATOM    242  CD1 ILE    17     -18.747  10.573  -3.848  1.00  0.00         A
ATOM    243 HD11 ILE    17     -19.395  10.477  -4.707  1.00  0.00         A
ATOM    244 HD12 ILE    17     -18.328   9.608  -3.603  1.00  0.00         A
ATOM    245 HD13 ILE    17     -17.949  11.265  -4.077  1.00  0.00         A
ATOM    246  C   ILE    17     -22.596   9.857  -0.643  1.00  0.00         A
ATOM    247  O   ILE    17     -22.429   8.640  -0.518  1.00  0.00         A
ATOM    248  N   PRO    18     -23.783  10.432  -0.420  1.00  0.00         A
ATOM    249  CA  PRO    18     -24.964   9.669  -0.078  1.00  0.00         A
ATOM    250  HA  PRO    18     -24.752   8.924   0.674  1.00  0.00         A
ATOM    251  CB  PRO    18     -25.942  10.714   0.481  1.00  0.00         A
ATOM    252  HB1 PRO    18     -26.243  10.428   1.478  1.00  0.00         A
ATOM    253  HB2 PRO    18     -26.811  10.768  -0.158  1.00  0.00         A
ATOM    254  CG  PRO    18     -25.194  12.009   0.490  1.00  0.00         A
ATOM    255  HG1 PRO    18     -24.788  12.191   1.474  1.00  0.00         A
ATOM    256  HG2 PRO    18     -25.851  12.816   0.200  1.00  0.00         A
ATOM    257  CD  PRO    18     -24.087  11.855  -0.508  1.00  0.00         A
ATOM    258  HD1 PRO    18     -23.232  12.453  -0.231  1.00  0.00         A
ATOM    259  HD2 PRO    18     -24.433  12.109  -1.497  1.00  0.00         A
ATOM    260  C   PRO    18     -25.537   8.999  -1.309  1.00  0.00         A
ATOM    261  O   PRO    18     -25.857   9.655  -2.302  1.00  0.00         A
ATOM    262  N   ALA    19     -25.648   7.695  -1.238  1.00  0.00         A
ATOM    263  HN  ALA    19     -25.384   7.242  -0.410  1.00  0.00         A
ATOM    264  CA  ALA    19     -26.163   6.909  -2.341  1.00  0.00         A
ATOM    265  HA  ALA    19     -26.787   7.547  -2.951  1.00  0.00         A
ATOM    266  CB  ALA    19     -25.027   6.377  -3.196  1.00  0.00         A
ATOM    267  HB1 ALA    19     -24.429   7.202  -3.553  1.00  0.00         A
ATOM    268  HB2 ALA    19     -25.433   5.835  -4.037  1.00  0.00         A
ATOM    269  HB3 ALA    19     -24.411   5.716  -2.605  1.00  0.00         A
ATOM    270  C   ALA    19     -26.992   5.777  -1.789  1.00  0.00         A
ATOM    271  O   ALA    19     -26.981   5.540  -0.586  1.00  0.00         A
ATOM    272  N   THR    20     -27.686   5.064  -2.648  1.00  0.00         A
ATOM    273  HN  THR    20     -27.564   5.204  -3.612  1.00  0.00         A
ATOM    274  CA  THR    20     -28.605   4.048  -2.193  1.00  0.00         A
ATOM    275  HA  THR    20     -28.462   3.930  -1.128  1.00  0.00         A
ATOM    276  CB  THR    20     -30.067   4.475  -2.435  1.00  0.00         A
ATOM    277  HB  THR    20     -30.714   3.638  -2.217  1.00  0.00         A
ATOM    278  OG1 THR    20     -30.258   4.874  -3.800  1.00  0.00         A
ATOM    279  HG1 THR    20     -31.199   4.801  -4.017  1.00  0.00         A
ATOM    280  CG2 THR    20     -30.445   5.628  -1.520  1.00  0.00         A
ATOM    281 HG21 THR    20     -31.473   5.907  -1.698  1.00  0.00         A
ATOM    282 HG22 THR    20     -29.802   6.472  -1.722  1.00  0.00         A
ATOM    283 HG23 THR    20     -30.327   5.324  -0.490  1.00  0.00         A
ATOM    284  C   THR    20     -28.321   2.720  -2.868  1.00  0.00         A
ATOM    285  O   THR    20     -28.594   2.536  -4.058  1.00  0.00         A
ATOM    286  N   LYS    21     -27.738   1.800  -2.118  1.00  0.00         A
ATOM    287  HN  LYS    21     -27.520   2.000  -1.185  1.00  0.00         A
ATOM    288  CA  LYS    21     -27.454   0.490  -2.654  1.00  0.00         A
ATOM    289  HA  LYS    21     -27.270   0.611  -3.704  1.00  0.00         A
ATOM    290  CB  LYS    21     -26.218  -0.128  -2.002  1.00  0.00         A
ATOM    291  HB1 LYS    21     -26.484  -0.495  -1.022  1.00  0.00         A
ATOM    292  HB2 LYS    21     -25.458   0.633  -1.902  1.00  0.00         A
ATOM    293  CG  LYS    21     -25.635  -1.280  -2.804  1.00  0.00         A
ATOM    294  HG1 LYS    21     -26.333  -2.104  -2.794  1.00  0.00         A
ATOM    295  HG2 LYS    21     -24.704  -1.587  -2.353  1.00  0.00         A
ATOM    296  CD  LYS    21     -25.376  -0.866  -4.247  1.00  0.00         A
ATOM    297  HD1 LYS    21     -24.798   0.049  -4.252  1.00  0.00         A
ATOM    298  HD2 LYS    21     -26.323  -0.694  -4.733  1.00  0.00         A
ATOM    299  CE  LYS    21     -24.624  -1.939  -5.020  1.00  0.00         A
ATOM    300  HE1 LYS    21     -24.530  -1.623  -6.049  1.00  0.00         A
ATOM    301  HE2 LYS    21     -25.191  -2.857  -4.978  1.00  0.00         A
ATOM    302  NZ  LYS    21     -23.267  -2.187  -4.465  1.00  0.00         A
ATOM    303  HZ1 LYS    21     -22.776  -2.902  -5.034  1.00  0.00         A
ATOM    304  HZ2 LYS    21     -23.335  -2.530  -3.486  1.00  0.00         A
ATOM    305  HZ3 LYS    21     -22.708  -1.309  -4.474  1.00  0.00         A
ATOM    306  C   LYS    21     -28.677  -0.391  -2.466  1.00  0.00         A
ATOM    307  O   LYS    21     -28.964  -0.833  -1.349  1.00  0.00         A
ATOM    308  N   ARG    22     -29.382  -0.626  -3.576  1.00  0.00         A
ATOM    309  HN  ARG    22     -28.992  -0.363  -4.434  1.00  0.00         A
ATOM    310  CA  ARG    22     -30.711  -1.244  -3.581  1.00  0.00         A
ATOM    311  HA  ARG    22     -30.937  -1.519  -4.601  1.00  0.00         A
ATOM    312  CB  ARG    22     -30.775  -2.500  -2.703  1.00  0.00         A
ATOM    313  HB1 ARG    22     -31.764  -2.928  -2.780  1.00  0.00         A
ATOM    314  HB2 ARG    22     -30.599  -2.214  -1.676  1.00  0.00         A
ATOM    315  CG  ARG    22     -29.764  -3.572  -3.073  1.00  0.00         A
ATOM    316  HG1 ARG    22     -28.767  -3.183  -2.925  1.00  0.00         A
ATOM    317  HG2 ARG    22     -29.900  -3.842  -4.110  1.00  0.00         A
ATOM    318  CD  ARG    22     -29.947  -4.807  -2.213  1.00  0.00         A
ATOM    319  HD1 ARG    22     -29.116  -5.476  -2.381  1.00  0.00         A
ATOM    320  HD2 ARG    22     -30.866  -5.293  -2.502  1.00  0.00         A
ATOM    321  NE  ARG    22     -30.012  -4.472  -0.791  1.00  0.00         A
ATOM    322  HE  ARG    22     -29.628  -3.610  -0.517  1.00  0.00         A
ATOM    323  CZ  ARG    22     -30.588  -5.245   0.131  1.00  0.00         A
ATOM    324  NH1 ARG    22     -31.083  -6.430  -0.202  1.00  0.00         A
ATOM    325 HH11 ARG    22     -31.025  -6.753  -1.149  1.00  0.00         A
ATOM    326 HH12 ARG    22     -31.524  -7.005   0.491  1.00  0.00         A
ATOM    327  NH2 ARG    22     -30.662  -4.834   1.391  1.00  0.00         A
ATOM    328 HH21 ARG    22     -30.290  -3.944   1.657  1.00  0.00         A
ATOM    329 HH22 ARG    22     -31.101  -5.414   2.085  1.00  0.00         A
ATOM    330  C   ARG    22     -31.748  -0.226  -3.117  1.00  0.00         A
ATOM    331  O   ARG    22     -31.443   0.661  -2.318  1.00  0.00         A
ATOM    332  N   PRO    23     -32.981  -0.316  -3.638  1.00  0.00         A
ATOM    333  CA  PRO    23     -34.065   0.587  -3.246  1.00  0.00         A
ATOM    334  HA  PRO    23     -33.770   1.621  -3.347  1.00  0.00         A
ATOM    335  CB  PRO    23     -35.180   0.267  -4.244  1.00  0.00         A
ATOM    336  HB1 PRO    23     -35.132   0.956  -5.074  1.00  0.00         A
ATOM    337  HB2 PRO    23     -36.139   0.349  -3.754  1.00  0.00         A
ATOM    338  CG  PRO    23     -34.907  -1.130  -4.682  1.00  0.00         A
ATOM    339  HG1 PRO    23     -35.282  -1.279  -5.683  1.00  0.00         A
ATOM    340  HG2 PRO    23     -35.371  -1.826  -3.999  1.00  0.00         A
ATOM    341  CD  PRO    23     -33.413  -1.291  -4.656  1.00  0.00         A
ATOM    342  HD1 PRO    23     -32.992  -1.053  -5.621  1.00  0.00         A
ATOM    343  HD2 PRO    23     -33.147  -2.296  -4.364  1.00  0.00         A
ATOM    344  C   PRO    23     -34.523   0.329  -1.813  1.00  0.00         A
ATOM    345  O   PRO    23     -35.603  -0.219  -1.572  1.00  0.00         A
ATOM    346  N   ASP    24     -33.684   0.715  -0.865  1.00  0.00         A
ATOM    347  HN  ASP    24     -32.850   1.169  -1.124  1.00  0.00         A
ATOM    348  CA  ASP    24     -33.954   0.480   0.541  1.00  0.00         A
ATOM    349  HA  ASP    24     -35.020   0.385   0.666  1.00  0.00         A
ATOM    350  CB  ASP    24     -33.280  -0.815   0.995  1.00  0.00         A
ATOM    351  HB1 ASP    24     -32.208  -0.691   0.952  1.00  0.00         A
ATOM    352  HB2 ASP    24     -33.573  -1.617   0.334  1.00  0.00         A
ATOM    353  CG  ASP    24     -33.662  -1.196   2.407  1.00  0.00         A
ATOM    354  OD1 ASP    24     -34.804  -1.659   2.610  1.00  0.00         A
ATOM    355  OD2 ASP    24     -32.822  -1.056   3.319  1.00  0.00         A
ATOM    356  C   ASP    24     -33.461   1.644   1.385  1.00  0.00         A
ATOM    357  O   ASP    24     -34.231   2.258   2.126  1.00  0.00         A
ATOM    358  N   GLY    25     -32.178   1.946   1.267  1.00  0.00         A
ATOM    359  HN  GLY    25     -31.612   1.429   0.662  1.00  0.00         A
ATOM    360  CA  GLY    25     -31.598   3.028   2.016  1.00  0.00         A
ATOM    361  HA1 GLY    25     -31.509   2.732   3.050  1.00  0.00         A
ATOM    362  HA2 GLY    25     -32.247   3.891   1.950  1.00  0.00         A
ATOM    363  C   GLY    25     -30.231   3.397   1.492  1.00  0.00         A
ATOM    364  O   GLY    25     -29.817   2.932   0.429  1.00  0.00         A
ATOM    365  N   THR    26     -29.529   4.214   2.248  1.00  0.00         A
ATOM    366  HN  THR    26     -29.903   4.494   3.104  1.00  0.00         A
ATOM    367  CA  THR    26     -28.217   4.704   1.849  1.00  0.00         A
ATOM    368  HA  THR    26     -28.281   5.010   0.816  1.00  0.00         A
ATOM    369  CB  THR    26     -27.812   5.930   2.687  1.00  0.00         A
ATOM    370  HB  THR    26     -26.752   6.099   2.562  1.00  0.00         A
ATOM    371  OG1 THR    26     -28.085   5.687   4.074  1.00  0.00         A
ATOM    372  HG1 THR    26     -27.992   4.744   4.258  1.00  0.00         A
ATOM    373  CG2 THR    26     -28.561   7.172   2.228  1.00  0.00         A
ATOM    374 HG21 THR    26     -29.623   7.018   2.348  1.00  0.00         A
ATOM    375 HG22 THR    26     -28.339   7.363   1.188  1.00  0.00         A
ATOM    376 HG23 THR    26     -28.252   8.019   2.823  1.00  0.00         A
ATOM    377  C   THR    26     -27.150   3.617   1.972  1.00  0.00         A
ATOM    378  O   THR    26     -26.791   3.223   3.081  1.00  0.00         A
ATOM    379  N   TRP    27     -26.639   3.164   0.820  1.00  0.00         A
ATOM    380  HN  TRP    27     -26.905   3.613  -0.011  1.00  0.00         A
ATOM    381  CA  TRP    27     -25.693   2.041   0.742  1.00  0.00         A
ATOM    382  HA  TRP    27     -25.730   1.653  -0.268  1.00  0.00         A
ATOM    383  CB  TRP    27     -24.254   2.477   1.057  1.00  0.00         A
ATOM    384  HB1 TRP    27     -23.623   1.598   1.057  1.00  0.00         A
ATOM    385  HB2 TRP    27     -24.233   2.919   2.041  1.00  0.00         A
ATOM    386  CG  TRP    27     -23.659   3.470   0.106  1.00  0.00         A
ATOM    387  CD1 TRP    27     -23.614   4.827   0.258  1.00  0.00         A
ATOM    388  HD1 TRP    27     -24.033   5.359   1.099  1.00  0.00         A
ATOM    389  CD2 TRP    27     -22.994   3.181  -1.128  1.00  0.00         A
ATOM    390  NE1 TRP    27     -22.964   5.398  -0.807  1.00  0.00         A
ATOM    391  HE1 TRP    27     -22.802   6.362  -0.930  1.00  0.00         A
ATOM    392  CE2 TRP    27     -22.575   4.409  -1.674  1.00  0.00         A
ATOM    393  CE3 TRP    27     -22.713   2.003  -1.827  1.00  0.00         A
ATOM    394  HE3 TRP    27     -23.019   1.042  -1.443  1.00  0.00         A
ATOM    395  CZ2 TRP    27     -21.891   4.491  -2.884  1.00  0.00         A
ATOM    396  HZ2 TRP    27     -21.570   5.437  -3.296  1.00  0.00         A
ATOM    397  CZ3 TRP    27     -22.034   2.086  -3.027  1.00  0.00         A
ATOM    398  HZ3 TRP    27     -21.808   1.186  -3.579  1.00  0.00         A
ATOM    399  CH2 TRP    27     -21.628   3.322  -3.546  1.00  0.00         A
ATOM    400  HH2 TRP    27     -21.099   3.339  -4.488  1.00  0.00         A
ATOM    401  C   TRP    27     -26.085   0.925   1.707  1.00  0.00         A
ATOM    402  O   TRP    27     -27.054   0.202   1.485  1.00  0.00         A
ATOM    403  N   ARG    28     -25.314   0.812   2.782  1.00  0.00         A
ATOM    404  HN  ARG    28     -24.488   1.333   2.824  1.00  0.00         A
ATOM    405  CA  ARG    28     -25.645  -0.055   3.894  1.00  0.00         A
ATOM    406  HA  ARG    28     -26.714  -0.172   3.918  1.00  0.00         A
ATOM    407  CB  ARG    28     -24.975  -1.417   3.755  1.00  0.00         A
ATOM    408  HB1 ARG    28     -24.131  -1.462   4.429  1.00  0.00         A
ATOM    409  HB2 ARG    28     -24.621  -1.531   2.741  1.00  0.00         A
ATOM    410  CG  ARG    28     -25.898  -2.577   4.071  1.00  0.00         A
ATOM    411  HG1 ARG    28     -26.360  -2.406   5.032  1.00  0.00         A
ATOM    412  HG2 ARG    28     -25.322  -3.487   4.103  1.00  0.00         A
ATOM    413  CD  ARG    28     -26.984  -2.712   3.017  1.00  0.00         A
ATOM    414  HD1 ARG    28     -27.661  -1.874   3.101  1.00  0.00         A
ATOM    415  HD2 ARG    28     -27.524  -3.628   3.191  1.00  0.00         A
ATOM    416  NE  ARG    28     -26.422  -2.737   1.666  1.00  0.00         A
ATOM    417  HE  ARG    28     -25.894  -1.948   1.387  1.00  0.00         A
ATOM    418  CZ  ARG    28     -26.572  -3.743   0.806  1.00  0.00         A
ATOM    419  NH1 ARG    28     -27.259  -4.826   1.148  1.00  0.00         A
ATOM    420 HH11 ARG    28     -27.670  -4.897   2.060  1.00  0.00         A
ATOM    421 HH12 ARG    28     -27.366  -5.584   0.498  1.00  0.00         A
ATOM    422  NH2 ARG    28     -26.016  -3.670  -0.396  1.00  0.00         A
ATOM    423 HH21 ARG    28     -25.482  -2.861  -0.653  1.00  0.00         A
ATOM    424 HH22 ARG    28     -26.125  -4.423  -1.053  1.00  0.00         A
ATOM    425  C   ARG    28     -25.203   0.611   5.177  1.00  0.00         A
ATOM    426  O   ARG    28     -24.007   0.679   5.471  1.00  0.00         A
ATOM    427  N   LYS    29     -26.182   1.128   5.911  1.00  0.00         A
ATOM    428  HN  LYS    29     -27.111   0.939   5.652  1.00  0.00         A
ATOM    429  CA  LYS    29     -25.941   1.965   7.086  1.00  0.00         A
ATOM    430  HA  LYS    29     -26.899   2.218   7.510  1.00  0.00         A
ATOM    431  CB  LYS    29     -25.094   1.234   8.142  1.00  0.00         A
ATOM    432  HB1 LYS    29     -25.076   1.829   9.044  1.00  0.00         A
ATOM    433  HB2 LYS    29     -24.085   1.138   7.768  1.00  0.00         A
ATOM    434  CG  LYS    29     -25.599  -0.157   8.498  1.00  0.00         A
ATOM    435  HG1 LYS    29     -24.857  -0.651   9.109  1.00  0.00         A
ATOM    436  HG2 LYS    29     -25.743  -0.718   7.587  1.00  0.00         A
ATOM    437  CD  LYS    29     -26.915  -0.117   9.257  1.00  0.00         A
ATOM    438  HD1 LYS    29     -27.647   0.408   8.662  1.00  0.00         A
ATOM    439  HD2 LYS    29     -26.766   0.403  10.192  1.00  0.00         A
ATOM    440  CE  LYS    29     -27.427  -1.521   9.549  1.00  0.00         A
ATOM    441  HE1 LYS    29     -27.653  -2.008   8.612  1.00  0.00         A
ATOM    442  HE2 LYS    29     -28.328  -1.445  10.139  1.00  0.00         A
ATOM    443  NZ  LYS    29     -26.434  -2.340  10.293  1.00  0.00         A
ATOM    444  HZ1 LYS    29     -26.810  -3.295  10.461  1.00  0.00         A
ATOM    445  HZ2 LYS    29     -26.222  -1.905  11.212  1.00  0.00         A
ATOM    446  HZ3 LYS    29     -25.553  -2.421   9.747  1.00  0.00         A
ATOM    447  C   LYS    29     -25.246   3.255   6.667  1.00  0.00         A
ATOM    448  O   LYS    29     -24.795   4.031   7.509  1.00  0.00         A
ATOM    449  N   ALA    30     -25.194   3.470   5.347  1.00  0.00         A
ATOM    450  HN  ALA    30     -25.677   2.846   4.755  1.00  0.00         A
ATOM    451  CA  ALA    30     -24.458   4.575   4.740  1.00  0.00         A
ATOM    452  HA  ALA    30     -24.578   4.498   3.669  1.00  0.00         A
ATOM    453  CB  ALA    30     -25.016   5.919   5.177  1.00  0.00         A
ATOM    454  HB1 ALA    30     -26.080   5.939   4.993  1.00  0.00         A
ATOM    455  HB2 ALA    30     -24.539   6.706   4.611  1.00  0.00         A
ATOM    456  HB3 ALA    30     -24.828   6.063   6.231  1.00  0.00         A
ATOM    457  C   ALA    30     -22.976   4.460   5.050  1.00  0.00         A
ATOM    458  O   ALA    30     -22.542   4.672   6.181  1.00  0.00         A
ATOM    459  N   ARG    31     -22.203   4.105   4.036  1.00  0.00         A
ATOM    460  HN  ARG    31     -22.604   3.988   3.152  1.00  0.00         A
ATOM    461  CA  ARG    31     -20.774   3.876   4.212  1.00  0.00         A
ATOM    462  HA  ARG    31     -20.651   3.339   5.140  1.00  0.00         A
ATOM    463  CB  ARG    31     -20.219   3.026   3.067  1.00  0.00         A
ATOM    464  HB1 ARG    31     -20.159   3.620   2.180  1.00  0.00         A
ATOM    465  HB2 ARG    31     -20.890   2.200   2.890  1.00  0.00         A
ATOM    466  CG  ARG    31     -18.848   2.459   3.355  1.00  0.00         A
ATOM    467  HG1 ARG    31     -18.250   3.211   3.833  1.00  0.00         A
ATOM    468  HG2 ARG    31     -18.385   2.156   2.427  1.00  0.00         A
ATOM    469  CD  ARG    31     -18.958   1.267   4.268  1.00  0.00         A
ATOM    470  HD1 ARG    31     -19.419   0.478   3.710  1.00  0.00         A
ATOM    471  HD2 ARG    31     -19.585   1.527   5.108  1.00  0.00         A
ATOM    472  NE  ARG    31     -17.661   0.819   4.764  1.00  0.00         A
ATOM    473  HE  ARG    31     -16.974   1.507   4.907  1.00  0.00         A
ATOM    474  CZ  ARG    31     -17.375  -0.444   5.078  1.00  0.00         A
ATOM    475  NH1 ARG    31     -18.271  -1.407   4.880  1.00  0.00         A
ATOM    476 HH11 ARG    31     -19.170  -1.189   4.493  1.00  0.00         A
ATOM    477 HH12 ARG    31     -18.046  -2.361   5.112  1.00  0.00         A
ATOM    478  NH2 ARG    31     -16.192  -0.742   5.598  1.00  0.00         A
ATOM    479 HH21 ARG    31     -15.513  -0.023   5.756  1.00  0.00         A
ATOM    480 HH22 ARG    31     -15.976  -1.700   5.848  1.00  0.00         A
ATOM    481  C   ARG    31     -20.011   5.195   4.332  1.00  0.00         A
ATOM    482  O   ARG    31     -19.214   5.568   3.472  1.00  0.00         A
ATOM    483  N   ARG    32     -20.292   5.885   5.417  1.00  0.00         A
ATOM    484  HN  ARG    32     -21.007   5.550   6.005  1.00  0.00         A
ATOM    485  CA  ARG    32     -19.613   7.111   5.789  1.00  0.00         A
ATOM    486  HA  ARG    32     -19.419   7.695   4.895  1.00  0.00         A
ATOM    487  CB  ARG    32     -20.549   7.898   6.719  1.00  0.00         A
ATOM    488  HB1 ARG    32     -20.927   7.212   7.465  1.00  0.00         A
ATOM    489  HB2 ARG    32     -21.382   8.263   6.135  1.00  0.00         A
ATOM    490  CG  ARG    32     -19.922   9.090   7.434  1.00  0.00         A
ATOM    491  HG1 ARG    32     -20.702   9.792   7.690  1.00  0.00         A
ATOM    492  HG2 ARG    32     -19.217   9.563   6.769  1.00  0.00         A
ATOM    493  CD  ARG    32     -19.192   8.676   8.707  1.00  0.00         A
ATOM    494  HD1 ARG    32     -18.766   9.555   9.161  1.00  0.00         A
ATOM    495  HD2 ARG    32     -18.402   7.990   8.443  1.00  0.00         A
ATOM    496  NE  ARG    32     -20.082   8.025   9.670  1.00  0.00         A
ATOM    497  HE  ARG    32     -20.987   8.402   9.768  1.00  0.00         A
ATOM    498  CZ  ARG    32     -19.737   6.978  10.423  1.00  0.00         A
ATOM    499  NH1 ARG    32     -18.540   6.418  10.293  1.00  0.00         A
ATOM    500 HH11 ARG    32     -17.885   6.774   9.625  1.00  0.00         A
ATOM    501 HH12 ARG    32     -18.288   5.629  10.859  1.00  0.00         A
ATOM    502  NH2 ARG    32     -20.598   6.482  11.302  1.00  0.00         A
ATOM    503 HH21 ARG    32     -21.510   6.890  11.405  1.00  0.00         A
ATOM    504 HH22 ARG    32     -20.343   5.694  11.868  1.00  0.00         A
ATOM    505  C   ARG    32     -18.294   6.778   6.484  1.00  0.00         A
ATOM    506  O   ARG    32     -18.268   5.992   7.429  1.00  0.00         A
ATOM    507  N   VAL    33     -17.204   7.356   6.013  1.00  0.00         A
ATOM    508  HN  VAL    33     -17.265   7.919   5.200  1.00  0.00         A
ATOM    509  CA  VAL    33     -15.913   7.174   6.665  1.00  0.00         A
ATOM    510  HA  VAL    33     -16.064   6.553   7.522  1.00  0.00         A
ATOM    511  CB  VAL    33     -14.886   6.479   5.751  1.00  0.00         A
ATOM    512  HB  VAL    33     -14.041   6.185   6.357  1.00  0.00         A
ATOM    513  CG1 VAL    33     -15.480   5.232   5.139  1.00  0.00         A
ATOM    514 HG11 VAL    33     -14.742   4.755   4.516  1.00  0.00         A
ATOM    515 HG12 VAL    33     -16.337   5.503   4.542  1.00  0.00         A
ATOM    516 HG13 VAL    33     -15.783   4.557   5.924  1.00  0.00         A
ATOM    517  CG2 VAL    33     -14.390   7.419   4.677  1.00  0.00         A
ATOM    518 HG21 VAL    33     -13.924   8.271   5.145  1.00  0.00         A
ATOM    519 HG22 VAL    33     -15.226   7.748   4.081  1.00  0.00         A
ATOM    520 HG23 VAL    33     -13.674   6.910   4.052  1.00  0.00         A
ATOM    521  C   VAL    33     -15.356   8.511   7.125  1.00  0.00         A
ATOM    522  O   VAL    33     -15.603   9.543   6.501  1.00  0.00         A
ATOM    523  N   LYS    34     -14.624   8.499   8.224  1.00  0.00         A
ATOM    524  HN  LYS    34     -14.500   7.659   8.712  1.00  0.00         A
ATOM    525  CA  LYS    34     -13.996   9.708   8.719  1.00  0.00         A
ATOM    526  HA  LYS    34     -14.702  10.513   8.592  1.00  0.00         A
ATOM    527  CB  LYS    34     -13.652   9.582  10.204  1.00  0.00         A
ATOM    528  HB1 LYS    34     -12.982  10.382  10.477  1.00  0.00         A
ATOM    529  HB2 LYS    34     -13.155   8.637  10.365  1.00  0.00         A
ATOM    530  CG  LYS    34     -14.870   9.642  11.117  1.00  0.00         A
ATOM    531  HG1 LYS    34     -14.543   9.526  12.140  1.00  0.00         A
ATOM    532  HG2 LYS    34     -15.541   8.838  10.859  1.00  0.00         A
ATOM    533  CD  LYS    34     -15.617  10.964  10.985  1.00  0.00         A
ATOM    534  HD1 LYS    34     -16.483  10.940  11.629  1.00  0.00         A
ATOM    535  HD2 LYS    34     -15.935  11.089   9.961  1.00  0.00         A
ATOM    536  CE  LYS    34     -14.746  12.147  11.378  1.00  0.00         A
ATOM    537  HE1 LYS    34     -13.832  12.110  10.805  1.00  0.00         A
ATOM    538  HE2 LYS    34     -14.514  12.073  12.429  1.00  0.00         A
ATOM    539  NZ  LYS    34     -15.422  13.446  11.124  1.00  0.00         A
ATOM    540  HZ1 LYS    34     -14.816  14.231  11.434  1.00  0.00         A
ATOM    541  HZ2 LYS    34     -16.318  13.493  11.644  1.00  0.00         A
ATOM    542  HZ3 LYS    34     -15.618  13.558  10.106  1.00  0.00         A
ATOM    543  C   LYS    34     -12.754  10.028   7.903  1.00  0.00         A
ATOM    544  O   LYS    34     -11.638   9.682   8.291  1.00  0.00         A
ATOM    545  N   ASP    35     -12.994  10.637   6.744  1.00  0.00         A
ATOM    546  HN  ASP    35     -13.930  10.720   6.458  1.00  0.00         A
ATOM    547  CA  ASP    35     -11.947  11.130   5.844  1.00  0.00         A
ATOM    548  HA  ASP    35     -12.407  11.871   5.206  1.00  0.00         A
ATOM    549  CB  ASP    35     -10.778  11.793   6.589  1.00  0.00         A
ATOM    550  HB1 ASP    35      -9.982  11.984   5.885  1.00  0.00         A
ATOM    551  HB2 ASP    35     -10.420  11.119   7.353  1.00  0.00         A
ATOM    552  CG  ASP    35     -11.156  13.102   7.250  1.00  0.00         A
ATOM    553  OD1 ASP    35     -11.117  14.148   6.576  1.00  0.00         A
ATOM    554  OD2 ASP    35     -11.486  13.097   8.455  1.00  0.00         A
ATOM    555  C   ASP    35     -11.427  10.014   4.961  1.00  0.00         A
ATOM    556  O   ASP    35     -10.950   8.984   5.445  1.00  0.00         A
ATOM    557  N   GLY    36     -11.528  10.228   3.662  1.00  0.00         A
ATOM    558  HN  GLY    36     -11.905  11.069   3.338  1.00  0.00         A
ATOM    559  CA  GLY    36     -11.078   9.264   2.708  1.00  0.00         A
ATOM    560  HA1 GLY    36     -11.874   8.560   2.514  1.00  0.00         A
ATOM    561  HA2 GLY    36     -10.227   8.736   3.109  1.00  0.00         A
ATOM    562  C   GLY    36     -10.689   9.935   1.418  1.00  0.00         A
ATOM    563  O   GLY    36     -10.419  11.134   1.388  1.00  0.00         A
ATOM    564  N   TYR    37     -10.643   9.155   0.373  1.00  0.00         A
ATOM    565  HN  TYR    37     -10.898   8.229   0.483  1.00  0.00         A
ATOM    566  CA  TYR    37     -10.344   9.647  -0.956  1.00  0.00         A
ATOM    567  HA  TYR    37      -9.974  10.658  -0.865  1.00  0.00         A
ATOM    568  CB  TYR    37      -9.283   8.769  -1.626  1.00  0.00         A
ATOM    569  HB1 TYR    37      -9.674   7.770  -1.741  1.00  0.00         A
ATOM    570  HB2 TYR    37      -8.409   8.733  -0.994  1.00  0.00         A
ATOM    571  CG  TYR    37      -8.843   9.258  -2.990  1.00  0.00         A
ATOM    572  CD1 TYR    37      -9.341   8.683  -4.154  1.00  0.00         A
ATOM    573  HD1 TYR    37     -10.056   7.878  -4.078  1.00  0.00         A
ATOM    574  CD2 TYR    37      -7.924  10.292  -3.112  1.00  0.00         A
ATOM    575  HD2 TYR    37      -7.527  10.750  -2.218  1.00  0.00         A
ATOM    576  CE1 TYR    37      -8.933   9.124  -5.399  1.00  0.00         A
ATOM    577  HE1 TYR    37      -9.331   8.664  -6.292  1.00  0.00         A
ATOM    578  CE2 TYR    37      -7.513  10.739  -4.354  1.00  0.00         A
ATOM    579  HE2 TYR    37      -6.799  11.545  -4.428  1.00  0.00         A
ATOM    580  CZ  TYR    37      -8.019  10.152  -5.493  1.00  0.00         A
ATOM    581  OH  TYR    37      -7.609  10.594  -6.732  1.00  0.00         A
ATOM    582  HH  TYR    37      -8.375  10.674  -7.312  1.00  0.00         A
ATOM    583  C   TYR    37     -11.638   9.659  -1.746  1.00  0.00         A
ATOM    584  O   TYR    37     -12.301   8.629  -1.852  1.00  0.00         A
ATOM    585  N   VAL    38     -12.018  10.801  -2.275  1.00  0.00         A
ATOM    586  HN  VAL    38     -11.407  11.577  -2.259  1.00  0.00         A
ATOM    587  CA  VAL    38     -13.327  10.921  -2.891  1.00  0.00         A
ATOM    588  HA  VAL    38     -14.005  10.292  -2.334  1.00  0.00         A
ATOM    589  CB  VAL    38     -13.860  12.359  -2.833  1.00  0.00         A
ATOM    590  HB  VAL    38     -13.311  12.961  -3.542  1.00  0.00         A
ATOM    591  CG1 VAL    38     -15.324  12.377  -3.219  1.00  0.00         A
ATOM    592 HG11 VAL    38     -15.878  11.758  -2.527  1.00  0.00         A
ATOM    593 HG12 VAL    38     -15.435  11.987  -4.219  1.00  0.00         A
ATOM    594 HG13 VAL    38     -15.697  13.388  -3.178  1.00  0.00         A
ATOM    595  CG2 VAL    38     -13.668  12.949  -1.448  1.00  0.00         A
ATOM    596 HG21 VAL    38     -12.621  12.923  -1.191  1.00  0.00         A
ATOM    597 HG22 VAL    38     -14.230  12.371  -0.729  1.00  0.00         A
ATOM    598 HG23 VAL    38     -14.015  13.971  -1.440  1.00  0.00         A
ATOM    599  C   VAL    38     -13.314  10.449  -4.342  1.00  0.00         A
ATOM    600  O   VAL    38     -12.573  10.979  -5.174  1.00  0.00         A
ATOM    601  N   PRO    39     -14.139   9.437  -4.657  1.00  0.00         A
ATOM    602  CA  PRO    39     -14.289   8.928  -6.019  1.00  0.00         A
ATOM    603  HA  PRO    39     -13.333   8.777  -6.498  1.00  0.00         A
ATOM    604  CB  PRO    39     -14.988   7.585  -5.814  1.00  0.00         A
ATOM    605  HB1 PRO    39     -14.255   6.803  -5.705  1.00  0.00         A
ATOM    606  HB2 PRO    39     -15.626   7.374  -6.660  1.00  0.00         A
ATOM    607  CG  PRO    39     -15.775   7.754  -4.568  1.00  0.00         A
ATOM    608  HG1 PRO    39     -15.876   6.799  -4.079  1.00  0.00         A
ATOM    609  HG2 PRO    39     -16.747   8.166  -4.798  1.00  0.00         A
ATOM    610  CD  PRO    39     -14.993   8.705  -3.700  1.00  0.00         A
ATOM    611  HD1 PRO    39     -14.392   8.157  -2.990  1.00  0.00         A
ATOM    612  HD2 PRO    39     -15.662   9.380  -3.187  1.00  0.00         A
ATOM    613  C   PRO    39     -15.152   9.849  -6.873  1.00  0.00         A
ATOM    614  O   PRO    39     -15.958  10.623  -6.351  1.00  0.00         A
ATOM    615  N   GLN    40     -15.000   9.753  -8.182  1.00  0.00         A
ATOM    616  HN  GLN    40     -14.373   9.088  -8.547  1.00  0.00         A
ATOM    617  CA  GLN    40     -15.743  10.605  -9.099  1.00  0.00         A
ATOM    618  HA  GLN    40     -16.022  11.498  -8.562  1.00  0.00         A
ATOM    619  CB  GLN    40     -14.863  10.993 -10.287  1.00  0.00         A
ATOM    620  HB1 GLN    40     -15.434  11.620 -10.956  1.00  0.00         A
ATOM    621  HB2 GLN    40     -14.568  10.096 -10.810  1.00  0.00         A
ATOM    622  CG  GLN    40     -13.606  11.745  -9.883  1.00  0.00         A
ATOM    623  HG1 GLN    40     -13.041  11.131  -9.196  1.00  0.00         A
ATOM    624  HG2 GLN    40     -13.893  12.662  -9.391  1.00  0.00         A
ATOM    625  CD  GLN    40     -12.723  12.090 -11.063  1.00  0.00         A
ATOM    626  OE1 GLN    40     -12.698  11.379 -12.068  1.00  0.00         A
ATOM    627  NE2 GLN    40     -11.985  13.181 -10.947  1.00  0.00         A
ATOM    628 HE21 GLN    40     -12.052  13.698 -10.115  1.00  0.00         A
ATOM    629 HE22 GLN    40     -11.402  13.429 -11.695  1.00  0.00         A
ATOM    630  C   GLN    40     -17.012   9.907  -9.576  1.00  0.00         A
ATOM    631  O   GLN    40     -17.518  10.177 -10.666  1.00  0.00         A
ATOM    632  N   GLU    41     -17.520   9.007  -8.747  1.00  0.00         A
ATOM    633  HN  GLU    41     -17.067   8.842  -7.895  1.00  0.00         A
ATOM    634  CA  GLU    41     -18.734   8.266  -9.055  1.00  0.00         A
ATOM    635  HA  GLU    41     -18.951   8.404 -10.104  1.00  0.00         A
ATOM    636  CB  GLU    41     -18.530   6.775  -8.776  1.00  0.00         A
ATOM    637  HB1 GLU    41     -19.455   6.254  -8.972  1.00  0.00         A
ATOM    638  HB2 GLU    41     -18.269   6.648  -7.735  1.00  0.00         A
ATOM    639  CG  GLU    41     -17.436   6.143  -9.623  1.00  0.00         A
ATOM    640  HG1 GLU    41     -16.507   6.661  -9.435  1.00  0.00         A
ATOM    641  HG2 GLU    41     -17.700   6.247 -10.665  1.00  0.00         A
ATOM    642  CD  GLU    41     -17.241   4.672  -9.321  1.00  0.00         A
ATOM    643  OE1 GLU    41     -16.176   4.305  -8.778  1.00  0.00         A
ATOM    644  OE2 GLU    41     -18.154   3.874  -9.618  1.00  0.00         A
ATOM    645  C   GLU    41     -19.900   8.807  -8.233  1.00  0.00         A
ATOM    646  O   GLU    41     -20.415   8.136  -7.338  1.00  0.00         A
ATOM    647  N   GLU    42     -20.306  10.030  -8.543  1.00  0.00         A
ATOM    648  HN  GLU    42     -19.899  10.488  -9.301  1.00  0.00         A
ATOM    649  CA  GLU    42     -21.347  10.709  -7.801  1.00  0.00         A
ATOM    650  HA  GLU    42     -21.243  10.445  -6.760  1.00  0.00         A
ATOM    651  CB  GLU    42     -21.192  12.219  -7.949  1.00  0.00         A
ATOM    652  HB1 GLU    42     -21.957  12.701  -7.369  1.00  0.00         A
ATOM    653  HB2 GLU    42     -21.325  12.481  -8.987  1.00  0.00         A
ATOM    654  CG  GLU    42     -19.846  12.747  -7.494  1.00  0.00         A
ATOM    655  HG1 GLU    42     -19.069  12.267  -8.070  1.00  0.00         A
ATOM    656  HG2 GLU    42     -19.715  12.514  -6.448  1.00  0.00         A
ATOM    657  CD  GLU    42     -19.729  14.244  -7.673  1.00  0.00         A
ATOM    658  OE1 GLU    42     -19.473  14.695  -8.814  1.00  0.00         A
ATOM    659  OE2 GLU    42     -19.891  14.982  -6.680  1.00  0.00         A
ATOM    660  C   GLU    42     -22.726  10.289  -8.284  1.00  0.00         A
ATOM    661  O   GLU    42     -23.235  10.802  -9.283  1.00  0.00         A
ATOM    662  N   VAL    43     -23.306   9.330  -7.593  1.00  0.00         A
ATOM    663  HN  VAL    43     -22.798   8.886  -6.884  1.00  0.00         A
ATOM    664  CA  VAL    43     -24.676   8.921  -7.848  1.00  0.00         A
ATOM    665  HA  VAL    43     -24.922   9.213  -8.855  1.00  0.00         A
ATOM    666  CB  VAL    43     -24.838   7.385  -7.734  1.00  0.00         A
ATOM    667  HB  VAL    43     -24.315   6.931  -8.564  1.00  0.00         A
ATOM    668  CG1 VAL    43     -24.212   6.872  -6.453  1.00  0.00         A
ATOM    669 HG11 VAL    43     -24.681   7.355  -5.610  1.00  0.00         A
ATOM    670 HG12 VAL    43     -23.157   7.098  -6.457  1.00  0.00         A
ATOM    671 HG13 VAL    43     -24.353   5.805  -6.384  1.00  0.00         A
ATOM    672  CG2 VAL    43     -26.305   6.975  -7.818  1.00  0.00         A
ATOM    673 HG21 VAL    43     -26.704   7.254  -8.782  1.00  0.00         A
ATOM    674 HG22 VAL    43     -26.865   7.475  -7.041  1.00  0.00         A
ATOM    675 HG23 VAL    43     -26.389   5.906  -7.690  1.00  0.00         A
ATOM    676  C   VAL    43     -25.614   9.646  -6.881  1.00  0.00         A
ATOM    677  O   VAL    43     -25.364   9.685  -5.675  1.00  0.00         A
ATOM    678  N   PRO    44     -26.677  10.275  -7.413  1.00  0.00         A
ATOM    679  CA  PRO    44     -27.629  11.062  -6.616  1.00  0.00         A
ATOM    680  HA  PRO    44     -27.139  11.899  -6.143  1.00  0.00         A
ATOM    681  CB  PRO    44     -28.631  11.582  -7.653  1.00  0.00         A
ATOM    682  HB1 PRO    44     -28.404  12.611  -7.890  1.00  0.00         A
ATOM    683  HB2 PRO    44     -29.632  11.514  -7.252  1.00  0.00         A
ATOM    684  CG  PRO    44     -28.461  10.701  -8.842  1.00  0.00         A
ATOM    685  HG1 PRO    44     -28.694  11.250  -9.742  1.00  0.00         A
ATOM    686  HG2 PRO    44     -29.099   9.837  -8.753  1.00  0.00         A
ATOM    687  CD  PRO    44     -27.024  10.283  -8.844  1.00  0.00         A
ATOM    688  HD1 PRO    44     -26.423  10.998  -9.381  1.00  0.00         A
ATOM    689  HD2 PRO    44     -26.918   9.298  -9.274  1.00  0.00         A
ATOM    690  C   PRO    44     -28.349  10.238  -5.546  1.00  0.00         A
ATOM    691  O   PRO    44     -28.340   9.003  -5.575  1.00  0.00         A
ATOM    692  N   LEU    45     -29.002  10.934  -4.622  1.00  0.00         A
ATOM    693  HN  LEU    45     -29.076  11.908  -4.722  1.00  0.00         A
ATOM    694  CA  LEU    45     -29.627  10.292  -3.472  1.00  0.00         A
ATOM    695  HA  LEU    45     -29.442   9.243  -3.559  1.00  0.00         A
ATOM    696  CB  LEU    45     -29.007  10.783  -2.158  1.00  0.00         A
ATOM    697  HB1 LEU    45     -28.016  10.363  -2.072  1.00  0.00         A
ATOM    698  HB2 LEU    45     -29.609  10.414  -1.341  1.00  0.00         A
ATOM    699  CG  LEU    45     -28.896  12.298  -2.023  1.00  0.00         A
ATOM    700  HG  LEU    45     -29.716  12.758  -2.550  1.00  0.00         A
ATOM    701  CD1 LEU    45     -28.965  12.719  -0.563  1.00  0.00         A
ATOM    702 HD11 LEU    45     -28.884  13.794  -0.494  1.00  0.00         A
ATOM    703 HD12 LEU    45     -28.153  12.262  -0.017  1.00  0.00         A
ATOM    704 HD13 LEU    45     -29.906  12.400  -0.140  1.00  0.00         A
ATOM    705  CD2 LEU    45     -27.598  12.775  -2.648  1.00  0.00         A
ATOM    706 HD21 LEU    45     -27.621  13.848  -2.756  1.00  0.00         A
ATOM    707 HD22 LEU    45     -27.482  12.310  -3.617  1.00  0.00         A
ATOM    708 HD23 LEU    45     -26.772  12.492  -2.014  1.00  0.00         A
ATOM    709  C   LEU    45     -31.137  10.524  -3.438  1.00  0.00         A
ATOM    710  O   LEU    45     -31.692  10.913  -2.408  1.00  0.00         A
ATOM    711  N   TYR    46     -31.808  10.286  -4.554  1.00  0.00         A
ATOM    712  HN  TYR    46     -31.322  10.020  -5.366  1.00  0.00         A
ATOM    713  CA  TYR    46     -33.260  10.406  -4.592  1.00  0.00         A
ATOM    714  HA  TYR    46     -33.585  10.641  -3.605  1.00  0.00         A
ATOM    715  CB  TYR    46     -33.709  11.527  -5.537  1.00  0.00         A
ATOM    716  HB1 TYR    46     -33.342  12.471  -5.159  1.00  0.00         A
ATOM    717  HB2 TYR    46     -34.787  11.554  -5.561  1.00  0.00         A
ATOM    718  CG  TYR    46     -33.224  11.378  -6.957  1.00  0.00         A
ATOM    719  CD1 TYR    46     -32.229  12.200  -7.456  1.00  0.00         A
ATOM    720  HD1 TYR    46     -31.797  12.949  -6.809  1.00  0.00         A
ATOM    721  CD2 TYR    46     -33.767  10.420  -7.796  1.00  0.00         A
ATOM    722  HD2 TYR    46     -34.542   9.774  -7.410  1.00  0.00         A
ATOM    723  CE1 TYR    46     -31.785  12.069  -8.757  1.00  0.00         A
ATOM    724  HE1 TYR    46     -31.007  12.718  -9.129  1.00  0.00         A
ATOM    725  CE2 TYR    46     -33.331  10.279  -9.096  1.00  0.00         A
ATOM    726  HE2 TYR    46     -33.767   9.526  -9.734  1.00  0.00         A
ATOM    727  CZ  TYR    46     -32.340  11.107  -9.573  1.00  0.00         A
ATOM    728  OH  TYR    46     -31.899  10.970 -10.869  1.00  0.00         A
ATOM    729  HH  TYR    46     -32.662  10.925 -11.463  1.00  0.00         A
ATOM    730  C   TYR    46     -33.898   9.087  -4.967  1.00  0.00         A
ATOM    731  O   TYR    46     -35.061   9.033  -5.360  1.00  0.00         A
ATOM    732  N   GLU    47     -33.140   8.022  -4.820  1.00  0.00         A
ATOM    733  HN  GLU    47     -32.223   8.126  -4.492  1.00  0.00         A
ATOM    734  CA  GLU    47     -33.642   6.707  -5.136  1.00  0.00         A
ATOM    735  HA  GLU    47     -34.611   6.840  -5.585  1.00  0.00         A
ATOM    736  CB  GLU    47     -32.713   6.002  -6.132  1.00  0.00         A
ATOM    737  HB1 GLU    47     -31.788   5.759  -5.630  1.00  0.00         A
ATOM    738  HB2 GLU    47     -32.499   6.675  -6.950  1.00  0.00         A
ATOM    739  CG  GLU    47     -33.292   4.720  -6.707  1.00  0.00         A
ATOM    740  HG1 GLU    47     -34.234   4.949  -7.183  1.00  0.00         A
ATOM    741  HG2 GLU    47     -33.458   4.021  -5.900  1.00  0.00         A
ATOM    742  CD  GLU    47     -32.378   4.073  -7.724  1.00  0.00         A
ATOM    743  OE1 GLU    47     -31.401   3.411  -7.321  1.00  0.00         A
ATOM    744  OE2 GLU    47     -32.638   4.214  -8.937  1.00  0.00         A
ATOM    745  C   GLU    47     -33.798   5.878  -3.864  1.00  0.00         A
ATOM    746  O   GLU    47     -32.982   5.000  -3.584  1.00  0.00         A
ATOM    747  N   SER    48     -34.842   6.185  -3.094  1.00  0.00         A
ATOM    748  HN  SER    48     -35.424   6.929  -3.362  1.00  0.00         A
ATOM    749  CA  SER    48     -35.152   5.458  -1.865  1.00  0.00         A
ATOM    750  HA  SER    48     -36.057   5.879  -1.454  1.00  0.00         A
ATOM    751  CB  SER    48     -35.394   3.978  -2.180  1.00  0.00         A
ATOM    752  HB1 SER    48     -35.757   3.477  -1.296  1.00  0.00         A
ATOM    753  HB2 SER    48     -34.468   3.524  -2.498  1.00  0.00         A
ATOM    754  OG  SER    48     -36.353   3.836  -3.216  1.00  0.00         A
ATOM    755  HG  SER    48     -36.464   4.686  -3.660  1.00  0.00         A
ATOM    756  C   SER    48     -34.031   5.609  -0.835  1.00  0.00         A
ATOM    757  O   SER    48     -33.368   4.638  -0.475  1.00  0.00         A
ATOM    758  N   LYS    49     -33.827   6.833  -0.361  1.00  0.00         A
ATOM    759  HN  LYS    49     -34.403   7.564  -0.664  1.00  0.00         A
ATOM    760  CA  LYS    49     -32.766   7.106   0.604  1.00  0.00         A
ATOM    761  HA  LYS    49     -31.915   6.504   0.324  1.00  0.00         A
ATOM    762  CB  LYS    49     -32.347   8.586   0.580  1.00  0.00         A
ATOM    763  HB1 LYS    49     -32.006   8.830  -0.416  1.00  0.00         A
ATOM    764  HB2 LYS    49     -31.528   8.723   1.270  1.00  0.00         A
ATOM    765  CG  LYS    49     -33.451   9.567   0.957  1.00  0.00         A
ATOM    766  HG1 LYS    49     -33.003  10.431   1.424  1.00  0.00         A
ATOM    767  HG2 LYS    49     -34.120   9.088   1.654  1.00  0.00         A
ATOM    768  CD  LYS    49     -34.251  10.021  -0.253  1.00  0.00         A
ATOM    769  HD1 LYS    49     -34.688   9.158  -0.727  1.00  0.00         A
ATOM    770  HD2 LYS    49     -33.587  10.516  -0.947  1.00  0.00         A
ATOM    771  CE  LYS    49     -35.359  10.984   0.141  1.00  0.00         A
ATOM    772  HE1 LYS    49     -34.931  11.788   0.720  1.00  0.00         A
ATOM    773  HE2 LYS    49     -36.081  10.454   0.745  1.00  0.00         A
ATOM    774  NZ  LYS    49     -36.050  11.555  -1.044  1.00  0.00         A
ATOM    775  HZ1 LYS    49     -36.397  10.793  -1.662  1.00  0.00         A
ATOM    776  HZ2 LYS    49     -35.398  12.156  -1.586  1.00  0.00         A
ATOM    777  HZ3 LYS    49     -36.860  12.134  -0.741  1.00  0.00         A
ATOM    778  C   LYS    49     -33.189   6.706   2.015  1.00  0.00         A
ATOM    779  O   LYS    49     -32.349   6.474   2.884  1.00  0.00         A
ATOM    780  N   GLY    50     -34.495   6.650   2.240  1.00  0.00         A
ATOM    781  HN  GLY    50     -35.116   6.895   1.521  1.00  0.00         A
ATOM    782  CA  GLY    50     -35.015   6.233   3.528  1.00  0.00         A
ATOM    783  HA1 GLY    50     -34.395   5.438   3.910  1.00  0.00         A
ATOM    784  HA2 GLY    50     -36.019   5.858   3.394  1.00  0.00         A
ATOM    785  C   GLY    50     -35.046   7.359   4.544  1.00  0.00         A
ATOM    786  O   GLY    50     -35.659   7.223   5.603  1.00  0.00         A
ATOM    787  N   LYS    51     -34.383   8.469   4.216  1.00  0.00         A
ATOM    788  HN  LYS    51     -33.935   8.507   3.347  1.00  0.00         A
ATOM    789  CA  LYS    51     -34.294   9.626   5.107  1.00  0.00         A
ATOM    790  HA  LYS    51     -33.654  10.355   4.632  1.00  0.00         A
ATOM    791  CB  LYS    51     -35.676  10.249   5.335  1.00  0.00         A
ATOM    792  HB1 LYS    51     -35.570  11.098   5.993  1.00  0.00         A
ATOM    793  HB2 LYS    51     -36.314   9.517   5.808  1.00  0.00         A
ATOM    794  CG  LYS    51     -36.356  10.717   4.057  1.00  0.00         A
ATOM    795  HG1 LYS    51     -36.448   9.877   3.383  1.00  0.00         A
ATOM    796  HG2 LYS    51     -35.750  11.483   3.598  1.00  0.00         A
ATOM    797  CD  LYS    51     -37.742  11.283   4.332  1.00  0.00         A
ATOM    798  HD1 LYS    51     -38.310  10.553   4.889  1.00  0.00         A
ATOM    799  HD2 LYS    51     -38.233  11.479   3.391  1.00  0.00         A
ATOM    800  CE  LYS    51     -37.684  12.577   5.132  1.00  0.00         A
ATOM    801  HE1 LYS    51     -37.165  12.389   6.060  1.00  0.00         A
ATOM    802  HE2 LYS    51     -38.692  12.899   5.345  1.00  0.00         A
ATOM    803  NZ  LYS    51     -36.981  13.660   4.394  1.00  0.00         A
ATOM    804  HZ1 LYS    51     -37.462  13.849   3.490  1.00  0.00         A
ATOM    805  HZ2 LYS    51     -35.999  13.384   4.197  1.00  0.00         A
ATOM    806  HZ3 LYS    51     -36.977  14.533   4.958  1.00  0.00         A
ATOM    807  C   LYS    51     -33.664   9.224   6.438  1.00  0.00         A
ATOM    808  O   LYS    51     -34.156   9.576   7.509  1.00  0.00         A
ATOM    809  N   GLN    52     -32.576   8.472   6.357  1.00  0.00         A
ATOM    810  HN  GLN    52     -32.228   8.233   5.473  1.00  0.00         A
ATOM    811  CA  GLN    52     -31.887   7.985   7.544  1.00  0.00         A
ATOM    812  HA  GLN    52     -32.547   8.118   8.389  1.00  0.00         A
ATOM    813  CB  GLN    52     -31.569   6.493   7.386  1.00  0.00         A
ATOM    814  HB1 GLN    52     -32.495   5.950   7.267  1.00  0.00         A
ATOM    815  HB2 GLN    52     -31.071   6.147   8.280  1.00  0.00         A
ATOM    816  CG  GLN    52     -30.677   6.181   6.193  1.00  0.00         A
ATOM    817  HG1 GLN    52     -29.718   6.657   6.342  1.00  0.00         A
ATOM    818  HG2 GLN    52     -31.139   6.578   5.301  1.00  0.00         A
ATOM    819  CD  GLN    52     -30.456   4.694   6.000  1.00  0.00         A
ATOM    820  OE1 GLN    52     -31.193   4.036   5.267  1.00  0.00         A
ATOM    821  NE2 GLN    52     -29.447   4.154   6.662  1.00  0.00         A
ATOM    822 HE21 GLN    52     -28.902   4.734   7.235  1.00  0.00         A
ATOM    823 HE22 GLN    52     -29.289   3.189   6.558  1.00  0.00         A
ATOM    824  C   GLN    52     -30.607   8.785   7.787  1.00  0.00         A
ATOM    825  O   GLN    52     -29.583   8.241   8.208  1.00  0.00         A
ATOM    826  N   PHE    53     -30.674  10.082   7.528  1.00  0.00         A
ATOM    827  HN  PHE    53     -31.535  10.475   7.273  1.00  0.00         A
ATOM    828  CA  PHE    53     -29.507  10.944   7.641  1.00  0.00         A
ATOM    829  HA  PHE    53     -28.638  10.360   7.378  1.00  0.00         A
ATOM    830  CB  PHE    53     -29.619  12.130   6.680  1.00  0.00         A
ATOM    831  HB1 PHE    53     -28.718  12.721   6.746  1.00  0.00         A
ATOM    832  HB2 PHE    53     -30.463  12.738   6.967  1.00  0.00         A
ATOM    833  CG  PHE    53     -29.805  11.731   5.243  1.00  0.00         A
ATOM    834  CD1 PHE    53     -31.049  11.832   4.641  1.00  0.00         A
ATOM    835  HD1 PHE    53     -31.885  12.202   5.214  1.00  0.00         A
ATOM    836  CD2 PHE    53     -28.739  11.255   4.498  1.00  0.00         A
ATOM    837  HD2 PHE    53     -27.765  11.170   4.958  1.00  0.00         A
ATOM    838  CE1 PHE    53     -31.225  11.468   3.321  1.00  0.00         A
ATOM    839  HE1 PHE    53     -32.198  11.551   2.865  1.00  0.00         A
ATOM    840  CE2 PHE    53     -28.910  10.889   3.176  1.00  0.00         A
ATOM    841  HE2 PHE    53     -28.072  10.520   2.606  1.00  0.00         A
ATOM    842  CZ  PHE    53     -30.154  10.995   2.588  1.00  0.00         A
ATOM    843  HZ  PHE    53     -30.291  10.711   1.555  1.00  0.00         A
ATOM    844  C   PHE    53     -29.345  11.448   9.069  1.00  0.00         A
ATOM    845  O   PHE    53     -29.909  12.474   9.445  1.00  0.00         A
ATOM    846  N   VAL    54     -28.579  10.718   9.863  1.00  0.00         A
ATOM    847  HN  VAL    54     -28.180   9.893   9.517  1.00  0.00         A
ATOM    848  CA  VAL    54     -28.323  11.110  11.239  1.00  0.00         A
ATOM    849  HA  VAL    54     -29.243  11.522  11.632  1.00  0.00         A
ATOM    850  CB  VAL    54     -27.935   9.891  12.117  1.00  0.00         A
ATOM    851  HB  VAL    54     -28.802   9.249  12.197  1.00  0.00         A
ATOM    852  CG1 VAL    54     -26.810   9.079  11.485  1.00  0.00         A
ATOM    853 HG11 VAL    54     -25.937   9.704  11.372  1.00  0.00         A
ATOM    854 HG12 VAL    54     -27.124   8.720  10.516  1.00  0.00         A
ATOM    855 HG13 VAL    54     -26.572   8.239  12.121  1.00  0.00         A
ATOM    856  CG2 VAL    54     -27.553  10.339  13.521  1.00  0.00         A
ATOM    857 HG21 VAL    54     -26.713  11.016  13.465  1.00  0.00         A
ATOM    858 HG22 VAL    54     -27.282   9.477  14.113  1.00  0.00         A
ATOM    859 HG23 VAL    54     -28.391  10.841  13.979  1.00  0.00         A
ATOM    860  C   VAL    54     -27.245  12.197  11.305  1.00  0.00         A
ATOM    861  O   VAL    54     -26.047  11.917  11.196  1.00  0.00         A
ATOM    862  N   ALA    55     -27.700  13.443  11.447  1.00  0.00         A
ATOM    863  HN  ALA    55     -28.669  13.585  11.485  1.00  0.00         A
ATOM    864  CA  ALA    55     -26.820  14.611  11.541  1.00  0.00         A
ATOM    865  HA  ALA    55     -27.446  15.477  11.702  1.00  0.00         A
ATOM    866  CB  ALA    55     -25.883  14.485  12.737  1.00  0.00         A
ATOM    867  HB1 ALA    55     -25.304  15.390  12.839  1.00  0.00         A
ATOM    868  HB2 ALA    55     -25.218  13.647  12.588  1.00  0.00         A
ATOM    869  HB3 ALA    55     -26.464  14.327  13.634  1.00  0.00         A
ATOM    870  C   ALA    55     -26.025  14.825  10.252  1.00  0.00         A
ATOM    871  O   ALA    55     -26.065  14.006   9.330  1.00  0.00         A
ATOM    872  N   GLN    56     -25.317  15.940  10.181  1.00  0.00         A
ATOM    873  HN  GLN    56     -25.337  16.571  10.934  1.00  0.00         A
ATOM    874  CA  GLN    56     -24.493  16.248   9.023  1.00  0.00         A
ATOM    875  HA  GLN    56     -24.760  15.559   8.237  1.00  0.00         A
ATOM    876  CB  GLN    56     -24.739  17.678   8.539  1.00  0.00         A
ATOM    877  HB1 GLN    56     -24.043  17.902   7.744  1.00  0.00         A
ATOM    878  HB2 GLN    56     -24.565  18.359   9.359  1.00  0.00         A
ATOM    879  CG  GLN    56     -26.147  17.907   8.018  1.00  0.00         A
ATOM    880  HG1 GLN    56     -26.845  17.746   8.826  1.00  0.00         A
ATOM    881  HG2 GLN    56     -26.343  17.198   7.229  1.00  0.00         A
ATOM    882  CD  GLN    56     -26.356  19.306   7.470  1.00  0.00         A
ATOM    883  OE1 GLN    56     -27.145  19.510   6.547  1.00  0.00         A
ATOM    884  NE2 GLN    56     -25.665  20.281   8.037  1.00  0.00         A
ATOM    885 HE21 GLN    56     -25.062  20.054   8.776  1.00  0.00         A
ATOM    886 HE22 GLN    56     -25.784  21.192   7.695  1.00  0.00         A
ATOM    887  C   GLN    56     -23.030  16.049   9.371  1.00  0.00         A
ATOM    888  O   GLN    56     -22.226  16.977   9.292  1.00  0.00         A
ATOM    889  N   ARG    57     -22.706  14.829   9.779  1.00  0.00         A
ATOM    890  HN  ARG    57     -23.403  14.142   9.806  1.00  0.00         A
ATOM    891  CA  ARG    57     -21.351  14.476  10.179  1.00  0.00         A
ATOM    892  HA  ARG    57     -21.059  15.130  10.986  1.00  0.00         A
ATOM    893  CB  ARG    57     -21.310  13.026  10.667  1.00  0.00         A
ATOM    894  HB1 ARG    57     -20.294  12.778  10.935  1.00  0.00         A
ATOM    895  HB2 ARG    57     -21.627  12.380   9.862  1.00  0.00         A
ATOM    896  CG  ARG    57     -22.199  12.756  11.870  1.00  0.00         A
ATOM    897  HG1 ARG    57     -23.206  13.074  11.640  1.00  0.00         A
ATOM    898  HG2 ARG    57     -21.827  13.316  12.715  1.00  0.00         A
ATOM    899  CD  ARG    57     -22.214  11.279  12.224  1.00  0.00         A
ATOM    900  HD1 ARG    57     -21.200  10.958  12.408  1.00  0.00         A
ATOM    901  HD2 ARG    57     -22.617  10.727  11.389  1.00  0.00         A
ATOM    902  NE  ARG    57     -23.022  10.997  13.410  1.00  0.00         A
ATOM    903  HE  ARG    57     -23.163  11.736  14.045  1.00  0.00         A
ATOM    904  CZ  ARG    57     -23.542   9.801  13.685  1.00  0.00         A
ATOM    905  NH1 ARG    57     -23.399   8.800  12.826  1.00  0.00         A
ATOM    906 HH11 ARG    57     -22.905   8.940  11.965  1.00  0.00         A
ATOM    907 HH12 ARG    57     -23.775   7.893  13.037  1.00  0.00         A
ATOM    908  NH2 ARG    57     -24.220   9.610  14.810  1.00  0.00         A
ATOM    909 HH21 ARG    57     -24.345  10.365  15.459  1.00  0.00         A
ATOM    910 HH22 ARG    57     -24.610   8.707  15.017  1.00  0.00         A
ATOM    911  C   ARG    57     -20.386  14.659   9.016  1.00  0.00         A
ATOM    912  O   ARG    57     -20.416  13.893   8.053  1.00  0.00         A
ATOM    913  N   GLN    58     -19.557  15.693   9.099  1.00  0.00         A
ATOM    914  HN  GLN    58     -19.618  16.289   9.875  1.00  0.00         A
ATOM    915  CA  GLN    58     -18.573  15.971   8.060  1.00  0.00         A
ATOM    916  HA  GLN    58     -19.104  16.098   7.129  1.00  0.00         A
ATOM    917  CB  GLN    58     -17.805  17.257   8.375  1.00  0.00         A
ATOM    918  HB1 GLN    58     -17.192  17.092   9.248  1.00  0.00         A
ATOM    919  HB2 GLN    58     -18.515  18.042   8.588  1.00  0.00         A
ATOM    920  CG  GLN    58     -16.904  17.722   7.241  1.00  0.00         A
ATOM    921  HG1 GLN    58     -17.508  17.872   6.358  1.00  0.00         A
ATOM    922  HG2 GLN    58     -16.167  16.958   7.047  1.00  0.00         A
ATOM    923  CD  GLN    58     -16.184  19.016   7.561  1.00  0.00         A
ATOM    924  OE1 GLN    58     -16.688  20.106   7.290  1.00  0.00         A
ATOM    925  NE2 GLN    58     -14.998  18.906   8.133  1.00  0.00         A
ATOM    926 HE21 GLN    58     -14.654  18.006   8.317  1.00  0.00         A
ATOM    927 HE22 GLN    58     -14.510  19.728   8.351  1.00  0.00         A
ATOM    928  C   GLN    58     -17.612  14.795   7.918  1.00  0.00         A
ATOM    929  O   GLN    58     -16.804  14.521   8.810  1.00  0.00         A
ATOM    930  N   ALA    59     -17.719  14.100   6.795  1.00  0.00         A
ATOM    931  HN  ALA    59     -18.335  14.414   6.096  1.00  0.00         A
ATOM    932  CA  ALA    59     -16.953  12.889   6.561  1.00  0.00         A
ATOM    933  HA  ALA    59     -15.957  13.034   6.949  1.00  0.00         A
ATOM    934  CB  ALA    59     -17.597  11.728   7.301  1.00  0.00         A
ATOM    935  HB1 ALA    59     -17.012  10.833   7.147  1.00  0.00         A
ATOM    936  HB2 ALA    59     -18.598  11.573   6.925  1.00  0.00         A
ATOM    937  HB3 ALA    59     -17.640  11.953   8.356  1.00  0.00         A
ATOM    938  C   ALA    59     -16.877  12.599   5.070  1.00  0.00         A
ATOM    939  O   ALA    59     -17.320  13.409   4.263  1.00  0.00         A
ATOM    940  N   GLY    60     -16.322  11.448   4.711  1.00  0.00         A
ATOM    941  HN  GLY    60     -16.022  10.820   5.407  1.00  0.00         A
ATOM    942  CA  GLY    60     -16.176  11.086   3.313  1.00  0.00         A
ATOM    943  HA1 GLY    60     -15.146  11.219   3.021  1.00  0.00         A
ATOM    944  HA2 GLY    60     -16.799  11.736   2.716  1.00  0.00         A
ATOM    945  C   GLY    60     -16.579   9.647   3.058  1.00  0.00         A
ATOM    946  O   GLY    60     -17.102   8.987   3.950  1.00  0.00         A
ATOM    947  N   VAL    61     -16.368   9.169   1.838  1.00  0.00         A
ATOM    948  HN  VAL    61     -16.002   9.760   1.149  1.00  0.00         A
ATOM    949  CA  VAL    61     -16.658   7.778   1.496  1.00  0.00         A
ATOM    950  HA  VAL    61     -16.907   7.263   2.411  1.00  0.00         A
ATOM    951  CB  VAL    61     -17.864   7.671   0.541  1.00  0.00         A
ATOM    952  HB  VAL    61     -17.957   6.642   0.225  1.00  0.00         A
ATOM    953  CG1 VAL    61     -19.141   8.062   1.265  1.00  0.00         A
ATOM    954 HG11 VAL    61     -19.988   7.901   0.616  1.00  0.00         A
ATOM    955 HG12 VAL    61     -19.092   9.103   1.543  1.00  0.00         A
ATOM    956 HG13 VAL    61     -19.247   7.458   2.156  1.00  0.00         A
ATOM    957  CG2 VAL    61     -17.655   8.534  -0.696  1.00  0.00         A
ATOM    958 HG21 VAL    61     -17.546   9.567  -0.400  1.00  0.00         A
ATOM    959 HG22 VAL    61     -18.507   8.435  -1.351  1.00  0.00         A
ATOM    960 HG23 VAL    61     -16.763   8.212  -1.213  1.00  0.00         A
ATOM    961  C   VAL    61     -15.441   7.098   0.866  1.00  0.00         A
ATOM    962  O   VAL    61     -14.500   7.770   0.443  1.00  0.00         A
ATOM    963  N   PRO    62     -15.435   5.751   0.811  1.00  0.00         A
ATOM    964  CA  PRO    62     -14.368   4.982   0.171  1.00  0.00         A
ATOM    965  HA  PRO    62     -13.396   5.371   0.426  1.00  0.00         A
ATOM    966  CB  PRO    62     -14.529   3.566   0.751  1.00  0.00         A
ATOM    967  HB1 PRO    62     -13.610   3.274   1.239  1.00  0.00         A
ATOM    968  HB2 PRO    62     -14.744   2.874  -0.051  1.00  0.00         A
ATOM    969  CG  PRO    62     -15.664   3.636   1.724  1.00  0.00         A
ATOM    970  HG1 PRO    62     -15.279   3.714   2.729  1.00  0.00         A
ATOM    971  HG2 PRO    62     -16.281   2.755   1.629  1.00  0.00         A
ATOM    972  CD  PRO    62     -16.456   4.863   1.374  1.00  0.00         A
ATOM    973  HD1 PRO    62     -16.900   5.292   2.258  1.00  0.00         A
ATOM    974  HD2 PRO    62     -17.215   4.628   0.641  1.00  0.00         A
ATOM    975  C   PRO    62     -14.525   4.937  -1.350  1.00  0.00         A
ATOM    976  O   PRO    62     -15.640   4.816  -1.861  1.00  0.00         A
ATOM    977  N   PRO    63     -13.411   5.030  -2.099  1.00  0.00         A
ATOM    978  CA  PRO    63     -13.431   4.961  -3.551  1.00  0.00         A
ATOM    979  HA  PRO    63     -14.322   5.402  -3.956  1.00  0.00         A
ATOM    980  CB  PRO    63     -12.219   5.792  -3.962  1.00  0.00         A
ATOM    981  HB1 PRO    63     -12.546   6.767  -4.290  1.00  0.00         A
ATOM    982  HB2 PRO    63     -11.705   5.293  -4.767  1.00  0.00         A
ATOM    983  CG  PRO    63     -11.343   5.893  -2.755  1.00  0.00         A
ATOM    984  HG1 PRO    63     -11.162   6.932  -2.530  1.00  0.00         A
ATOM    985  HG2 PRO    63     -10.415   5.389  -2.950  1.00  0.00         A
ATOM    986  CD  PRO    63     -12.049   5.230  -1.602  1.00  0.00         A
ATOM    987  HD1 PRO    63     -12.040   5.875  -0.737  1.00  0.00         A
ATOM    988  HD2 PRO    63     -11.583   4.285  -1.378  1.00  0.00         A
ATOM    989  C   PRO    63     -13.284   3.536  -4.075  1.00  0.00         A
ATOM    990  O   PRO    63     -13.514   3.270  -5.252  1.00  0.00         A
ATOM    991  N   GLY    64     -12.899   2.626  -3.193  1.00  0.00         A
ATOM    992  HN  GLY    64     -12.805   2.878  -2.258  1.00  0.00         A
ATOM    993  CA  GLY    64     -12.640   1.263  -3.595  1.00  0.00         A
ATOM    994  HA1 GLY    64     -13.143   1.078  -4.527  1.00  0.00         A
ATOM    995  HA2 GLY    64     -13.032   0.594  -2.844  1.00  0.00         A
ATOM    996  C   GLY    64     -11.159   0.997  -3.770  1.00  0.00         A
ATOM    997  O   GLY    64     -10.690  -0.114  -3.538  1.00  0.00         A
ATOM    998  N   MET    65     -10.419   2.028  -4.166  1.00  0.00         A
ATOM    999  HN  MET    65     -10.858   2.885  -4.343  1.00  0.00         A
ATOM   1000  CA  MET    65      -8.974   1.913  -4.357  1.00  0.00         A
ATOM   1001  HA  MET    65      -8.783   1.006  -4.912  1.00  0.00         A
ATOM   1002  CB  MET    65      -8.433   3.107  -5.147  1.00  0.00         A
ATOM   1003  HB1 MET    65      -7.355   3.045  -5.174  1.00  0.00         A
ATOM   1004  HB2 MET    65      -8.717   4.017  -4.639  1.00  0.00         A
ATOM   1005  CG  MET    65      -8.939   3.187  -6.577  1.00  0.00         A
ATOM   1006  HG1 MET    65     -10.015   3.282  -6.559  1.00  0.00         A
ATOM   1007  HG2 MET    65      -8.667   2.279  -7.094  1.00  0.00         A
ATOM   1008  SD  MET    65      -8.245   4.593  -7.468  1.00  0.00         A
ATOM   1009  CE  MET    65      -8.957   4.350  -9.094  1.00  0.00         A
ATOM   1010  HE1 MET    65      -8.653   3.389  -9.480  1.00  0.00         A
ATOM   1011  HE2 MET    65      -8.614   5.130  -9.757  1.00  0.00         A
ATOM   1012  HE3 MET    65     -10.034   4.386  -9.024  1.00  0.00         A
ATOM   1013  C   MET    65      -8.260   1.831  -3.014  1.00  0.00         A
ATOM   1014  O   MET    65      -7.151   1.307  -2.916  1.00  0.00         A
ATOM   1015  N   CYS    66      -8.905   2.359  -1.987  1.00  0.00         A
ATOM   1016  HN  CYS    66      -9.782   2.762  -2.133  1.00  0.00         A
ATOM   1017  CA  CYS    66      -8.348   2.350  -0.648  1.00  0.00         A
ATOM   1018  HA  CYS    66      -7.274   2.408  -0.733  1.00  0.00         A
ATOM   1019  CB  CYS    66      -8.854   3.558   0.141  1.00  0.00         A
ATOM   1020  HB1 CYS    66      -8.395   3.559   1.119  1.00  0.00         A
ATOM   1021  HB2 CYS    66      -9.926   3.484   0.251  1.00  0.00         A
ATOM   1022  SG  CYS    66      -8.491   5.147  -0.640  1.00  0.00         A
ATOM   1023  HG  CYS    66      -7.338   5.586  -0.153  1.00  0.00         A
ATOM   1024  C   CYS    66      -8.720   1.060   0.075  1.00  0.00         A
ATOM   1025  O   CYS    66      -9.900   0.722   0.192  1.00  0.00         A
ATOM   1026  N   PRO    67      -7.709   0.316   0.548  1.00  0.00         A
ATOM   1027  CA  PRO    67      -7.921  -0.896   1.321  1.00  0.00         A
ATOM   1028  HA  PRO    67      -8.619  -1.557   0.825  1.00  0.00         A
ATOM   1029  CB  PRO    67      -6.543  -1.561   1.381  1.00  0.00         A
ATOM   1030  HB1 PRO    67      -6.555  -2.450   0.772  1.00  0.00         A
ATOM   1031  HB2 PRO    67      -6.323  -1.826   2.399  1.00  0.00         A
ATOM   1032  CG  PRO    67      -5.548  -0.579   0.866  1.00  0.00         A
ATOM   1033  HG1 PRO    67      -4.975  -1.032   0.070  1.00  0.00         A
ATOM   1034  HG2 PRO    67      -4.890  -0.279   1.665  1.00  0.00         A
ATOM   1035  CD  PRO    67      -6.287   0.616   0.347  1.00  0.00         A
ATOM   1036  HD1 PRO    67      -6.071   0.751  -0.700  1.00  0.00         A
ATOM   1037  HD2 PRO    67      -6.005   1.492   0.905  1.00  0.00         A
ATOM   1038  C   PRO    67      -8.438  -0.590   2.725  1.00  0.00         A
ATOM   1039  O   PRO    67      -8.888   0.526   2.992  1.00  0.00         A
ATOM   1040  N   LEU    68      -8.363  -1.584   3.619  1.00  0.00         A
ATOM   1041  HN  LEU    68      -7.910  -2.413   3.361  1.00  0.00         A
ATOM   1042  CA  LEU    68      -8.928  -1.487   4.972  1.00  0.00         A
ATOM   1043  HA  LEU    68      -8.618  -2.367   5.511  1.00  0.00         A
ATOM   1044  CB  LEU    68      -8.433  -0.240   5.734  1.00  0.00         A
ATOM   1045  HB1 LEU    68      -9.055  -0.114   6.606  1.00  0.00         A
ATOM   1046  HB2 LEU    68      -8.570   0.617   5.093  1.00  0.00         A
ATOM   1047  CG  LEU    68      -6.969  -0.260   6.193  1.00  0.00         A
ATOM   1048  HG  LEU    68      -6.734  -1.243   6.575  1.00  0.00         A
ATOM   1049  CD1 LEU    68      -6.024   0.030   5.039  1.00  0.00         A
ATOM   1050 HD11 LEU    68      -5.004   0.005   5.393  1.00  0.00         A
ATOM   1051 HD12 LEU    68      -6.240   1.007   4.633  1.00  0.00         A
ATOM   1052 HD13 LEU    68      -6.156  -0.716   4.270  1.00  0.00         A
ATOM   1053  CD2 LEU    68      -6.755   0.741   7.318  1.00  0.00         A
ATOM   1054 HD21 LEU    68      -7.370   0.470   8.163  1.00  0.00         A
ATOM   1055 HD22 LEU    68      -7.027   1.728   6.976  1.00  0.00         A
ATOM   1056 HD23 LEU    68      -5.716   0.735   7.612  1.00  0.00         A
ATOM   1057  C   LEU    68     -10.451  -1.482   4.911  1.00  0.00         A
ATOM   1058  O   LEU    68     -11.109  -2.431   5.339  1.00  0.00         A
ATOM   1059  N   LEU    69     -10.993  -0.423   4.339  1.00  0.00         A
ATOM   1060  HN  LEU    69     -10.395   0.281   3.998  1.00  0.00         A
ATOM   1061  CA  LEU    69     -12.432  -0.261   4.189  1.00  0.00         A
ATOM   1062  HA  LEU    69     -12.888  -0.421   5.148  1.00  0.00         A
ATOM   1063  CB  LEU    69     -12.741   1.157   3.709  1.00  0.00         A
ATOM   1064  HB1 LEU    69     -13.813   1.266   3.638  1.00  0.00         A
ATOM   1065  HB2 LEU    69     -12.318   1.279   2.722  1.00  0.00         A
ATOM   1066  CG  LEU    69     -12.205   2.276   4.606  1.00  0.00         A
ATOM   1067  HG  LEU    69     -11.166   2.080   4.833  1.00  0.00         A
ATOM   1068  CD1 LEU    69     -12.286   3.616   3.893  1.00  0.00         A
ATOM   1069 HD11 LEU    69     -13.302   3.797   3.581  1.00  0.00         A
ATOM   1070 HD12 LEU    69     -11.640   3.604   3.027  1.00  0.00         A
ATOM   1071 HD13 LEU    69     -11.971   4.400   4.565  1.00  0.00         A
ATOM   1072  CD2 LEU    69     -12.975   2.325   5.918  1.00  0.00         A
ATOM   1073 HD21 LEU    69     -12.857   1.387   6.441  1.00  0.00         A
ATOM   1074 HD22 LEU    69     -14.022   2.493   5.714  1.00  0.00         A
ATOM   1075 HD23 LEU    69     -12.594   3.129   6.530  1.00  0.00         A
ATOM   1076  C   LEU    69     -12.982  -1.279   3.202  1.00  0.00         A
ATOM   1077  O   LEU    69     -14.132  -1.709   3.296  1.00  0.00         A
ATOM   1078  N   ALA    70     -12.142  -1.659   2.258  1.00  0.00         A
ATOM   1079  HN  ALA    70     -11.250  -1.260   2.237  1.00  0.00         A
ATOM   1080  CA  ALA    70     -12.511  -2.640   1.248  1.00  0.00         A
ATOM   1081  HA  ALA    70     -13.589  -2.682   1.199  1.00  0.00         A
ATOM   1082  CB  ALA    70     -11.988  -2.208  -0.112  1.00  0.00         A
ATOM   1083  HB1 ALA    70     -12.396  -1.240  -0.365  1.00  0.00         A
ATOM   1084  HB2 ALA    70     -12.285  -2.930  -0.858  1.00  0.00         A
ATOM   1085  HB3 ALA    70     -10.910  -2.147  -0.080  1.00  0.00         A
ATOM   1086  C   ALA    70     -11.976  -4.021   1.609  1.00  0.00         A
ATOM   1087  O   ALA    70     -12.291  -5.014   0.952  1.00  0.00         A
ATOM   1088  N   ALA    71     -11.184  -4.085   2.674  1.00  0.00         A
ATOM   1089  HN  ALA    71     -11.035  -3.275   3.207  1.00  0.00         A
ATOM   1090  CA  ALA    71     -10.546  -5.333   3.079  1.00  0.00         A
ATOM   1091  HA  ALA    71     -10.024  -5.729   2.223  1.00  0.00         A
ATOM   1092  CB  ALA    71      -9.526  -5.080   4.179  1.00  0.00         A
ATOM   1093  HB1 ALA    71      -8.805  -4.351   3.840  1.00  0.00         A
ATOM   1094  HB2 ALA    71      -9.019  -6.003   4.420  1.00  0.00         A
ATOM   1095  HB3 ALA    71     -10.030  -4.706   5.058  1.00  0.00         A
ATOM   1096  C   ALA    71     -11.578  -6.354   3.535  1.00  0.00         A
ATOM   1097  O   ALA    71     -11.431  -7.551   3.294  1.00  0.00         A
ATOM   1098  N   GLU    72     -12.632  -5.864   4.171  1.00  0.00         A
ATOM   1099  HN  GLU    72     -12.698  -4.897   4.303  1.00  0.00         A
ATOM   1100  CA  GLU    72     -13.692  -6.726   4.682  1.00  0.00         A
ATOM   1101  HA  GLU    72     -13.235  -7.466   5.323  1.00  0.00         A
ATOM   1102  CB  GLU    72     -14.691  -5.909   5.503  1.00  0.00         A
ATOM   1103  HB1 GLU    72     -14.183  -5.508   6.367  1.00  0.00         A
ATOM   1104  HB2 GLU    72     -15.484  -6.561   5.834  1.00  0.00         A
ATOM   1105  CG  GLU    72     -15.312  -4.752   4.736  1.00  0.00         A
ATOM   1106  HG1 GLU    72     -15.717  -5.127   3.808  1.00  0.00         A
ATOM   1107  HG2 GLU    72     -14.544  -4.023   4.524  1.00  0.00         A
ATOM   1108  CD  GLU    72     -16.419  -4.072   5.509  1.00  0.00         A
ATOM   1109  OE1 GLU    72     -17.606  -4.352   5.231  1.00  0.00         A
ATOM   1110  OE2 GLU    72     -16.111  -3.253   6.398  1.00  0.00         A
ATOM   1111  C   GLU    72     -14.418  -7.445   3.544  1.00  0.00         A
ATOM   1112  O   GLU    72     -14.915  -8.559   3.715  1.00  0.00         A
ATOM   1113  N   SER    73     -14.469  -6.804   2.384  1.00  0.00         A
ATOM   1114  HN  SER    73     -14.046  -5.925   2.304  1.00  0.00         A
ATOM   1115  CA  SER    73     -15.140  -7.377   1.232  1.00  0.00         A
ATOM   1116  HA  SER    73     -16.034  -7.870   1.582  1.00  0.00         A
ATOM   1117  CB  SER    73     -15.530  -6.278   0.240  1.00  0.00         A
ATOM   1118  HB1 SER    73     -14.636  -5.827  -0.165  1.00  0.00         A
ATOM   1119  HB2 SER    73     -16.112  -5.525   0.750  1.00  0.00         A
ATOM   1120  OG  SER    73     -16.302  -6.800  -0.829  1.00  0.00         A
ATOM   1121  HG  SER    73     -16.350  -6.145  -1.536  1.00  0.00         A
ATOM   1122  C   SER    73     -14.242  -8.408   0.562  1.00  0.00         A
ATOM   1123  O   SER    73     -14.705  -9.460   0.133  1.00  0.00         A
ATOM   1124  N   LYS    74     -12.949  -8.115   0.508  1.00  0.00         A
ATOM   1125  HN  LYS    74     -12.633  -7.276   0.900  1.00  0.00         A
ATOM   1126  CA  LYS    74     -11.988  -9.014  -0.116  1.00  0.00         A
ATOM   1127  HA  LYS    74     -12.391  -9.311  -1.074  1.00  0.00         A
ATOM   1128  CB  LYS    74     -10.655  -8.305  -0.337  1.00  0.00         A
ATOM   1129  HB1 LYS    74      -9.922  -9.031  -0.652  1.00  0.00         A
ATOM   1130  HB2 LYS    74     -10.336  -7.864   0.596  1.00  0.00         A
ATOM   1131  CG  LYS    74     -10.723  -7.209  -1.385  1.00  0.00         A
ATOM   1132  HG1 LYS    74     -11.417  -6.450  -1.053  1.00  0.00         A
ATOM   1133  HG2 LYS    74     -11.067  -7.633  -2.316  1.00  0.00         A
ATOM   1134  CD  LYS    74      -9.365  -6.571  -1.608  1.00  0.00         A
ATOM   1135  HD1 LYS    74      -8.649  -7.344  -1.847  1.00  0.00         A
ATOM   1136  HD2 LYS    74      -9.062  -6.063  -0.705  1.00  0.00         A
ATOM   1137  CE  LYS    74      -9.407  -5.569  -2.747  1.00  0.00         A
ATOM   1138  HE1 LYS    74     -10.133  -4.805  -2.509  1.00  0.00         A
ATOM   1139  HE2 LYS    74      -9.707  -6.081  -3.648  1.00  0.00         A
ATOM   1140  NZ  LYS    74      -8.086  -4.928  -2.972  1.00  0.00         A
ATOM   1141  HZ1 LYS    74      -8.131  -4.296  -3.797  1.00  0.00         A
ATOM   1142  HZ2 LYS    74      -7.358  -5.650  -3.145  1.00  0.00         A
ATOM   1143  HZ3 LYS    74      -7.812  -4.370  -2.138  1.00  0.00         A
ATOM   1144  C   LYS    74     -11.787 -10.258   0.735  1.00  0.00         A
ATOM   1145  O   LYS    74     -11.614 -11.360   0.210  1.00  0.00         A
ATOM   1146  N   LYS    75     -11.815 -10.071   2.050  1.00  0.00         A
ATOM   1147  HN  LYS    75     -11.882  -9.154   2.401  1.00  0.00         A
ATOM   1148  CA  LYS    75     -11.728 -11.177   2.988  1.00  0.00         A
ATOM   1149  HA  LYS    75     -10.807 -11.704   2.800  1.00  0.00         A
ATOM   1150  CB  LYS    75     -11.727 -10.641   4.427  1.00  0.00         A
ATOM   1151  HB1 LYS    75     -12.637 -10.080   4.585  1.00  0.00         A
ATOM   1152  HB2 LYS    75     -10.885  -9.976   4.545  1.00  0.00         A
ATOM   1153  CG  LYS    75     -11.636 -11.712   5.509  1.00  0.00         A
ATOM   1154  HG1 LYS    75     -12.124 -12.606   5.151  1.00  0.00         A
ATOM   1155  HG2 LYS    75     -12.145 -11.356   6.392  1.00  0.00         A
ATOM   1156  CD  LYS    75     -10.194 -12.053   5.881  1.00  0.00         A
ATOM   1157  HD1 LYS    75     -10.205 -12.663   6.770  1.00  0.00         A
ATOM   1158  HD2 LYS    75      -9.663 -11.137   6.084  1.00  0.00         A
ATOM   1159  CE  LYS    75      -9.464 -12.805   4.777  1.00  0.00         A
ATOM   1160  HE1 LYS    75      -8.459 -13.019   5.113  1.00  0.00         A
ATOM   1161  HE2 LYS    75      -9.418 -12.180   3.901  1.00  0.00         A
ATOM   1162  NZ  LYS    75     -10.139 -14.085   4.429  1.00  0.00         A
ATOM   1163  HZ1 LYS    75     -11.154 -13.929   4.263  1.00  0.00         A
ATOM   1164  HZ2 LYS    75     -10.026 -14.775   5.198  1.00  0.00         A
ATOM   1165  HZ3 LYS    75      -9.717 -14.484   3.557  1.00  0.00         A
ATOM   1166  C   LYS    75     -12.898 -12.135   2.784  1.00  0.00         A
ATOM   1167  O   LYS    75     -12.736 -13.353   2.851  1.00  0.00         A
ATOM   1168  N   GLU    76     -14.067 -11.571   2.512  1.00  0.00         A
ATOM   1169  HN  GLU    76     -14.134 -10.598   2.438  1.00  0.00         A
ATOM   1170  CA  GLU    76     -15.267 -12.337   2.323  1.00  0.00         A
ATOM   1171  HA  GLU    76     -15.276 -13.145   3.035  1.00  0.00         A
ATOM   1172  CB  GLU    76     -16.440 -11.409   2.594  1.00  0.00         A
ATOM   1173  HB1 GLU    76     -16.333 -10.529   1.980  1.00  0.00         A
ATOM   1174  HB2 GLU    76     -16.419 -11.116   3.633  1.00  0.00         A
ATOM   1175  CG  GLU    76     -17.776 -12.019   2.306  1.00  0.00         A
ATOM   1176  HG1 GLU    76     -17.749 -12.417   1.308  1.00  0.00         A
ATOM   1177  HG2 GLU    76     -18.515 -11.243   2.368  1.00  0.00         A
ATOM   1178  CD  GLU    76     -18.140 -13.128   3.271  1.00  0.00         A
ATOM   1179  OE1 GLU    76     -18.958 -12.882   4.182  1.00  0.00         A
ATOM   1180  OE2 GLU    76     -17.606 -14.248   3.131  1.00  0.00         A
ATOM   1181  C   GLU    76     -15.333 -12.902   0.904  1.00  0.00         A
ATOM   1182  O   GLU    76     -15.893 -13.975   0.667  1.00  0.00         A
ATOM   1183  N   ARG    77     -14.744 -12.176  -0.036  1.00  0.00         A
ATOM   1184  HN  ARG    77     -14.295 -11.340   0.220  1.00  0.00         A
ATOM   1185  CA  ARG    77     -14.760 -12.563  -1.440  1.00  0.00         A
ATOM   1186  HA  ARG    77     -15.784 -12.642  -1.743  1.00  0.00         A
ATOM   1187  CB  ARG    77     -14.080 -11.494  -2.288  1.00  0.00         A
ATOM   1188  HB1 ARG    77     -13.023 -11.524  -2.096  1.00  0.00         A
ATOM   1189  HB2 ARG    77     -14.462 -10.526  -2.000  1.00  0.00         A
ATOM   1190  CG  ARG    77     -14.297 -11.665  -3.779  1.00  0.00         A
ATOM   1191  HG1 ARG    77     -15.357 -11.727  -3.977  1.00  0.00         A
ATOM   1192  HG2 ARG    77     -13.812 -12.572  -4.104  1.00  0.00         A
ATOM   1193  CD  ARG    77     -13.717 -10.496  -4.546  1.00  0.00         A
ATOM   1194  HD1 ARG    77     -12.644 -10.504  -4.428  1.00  0.00         A
ATOM   1195  HD2 ARG    77     -14.116  -9.589  -4.129  1.00  0.00         A
ATOM   1196  NE  ARG    77     -14.041 -10.551  -5.970  1.00  0.00         A
ATOM   1197  HE  ARG    77     -14.608 -11.295  -6.273  1.00  0.00         A
ATOM   1198  CZ  ARG    77     -13.614  -9.658  -6.864  1.00  0.00         A
ATOM   1199  NH1 ARG    77     -12.855  -8.637  -6.482  1.00  0.00         A
ATOM   1200 HH11 ARG    77     -12.600  -8.531  -5.517  1.00  0.00         A
ATOM   1201 HH12 ARG    77     -12.539  -7.962  -7.156  1.00  0.00         A
ATOM   1202  NH2 ARG    77     -13.954  -9.780  -8.141  1.00  0.00         A
ATOM   1203 HH21 ARG    77     -14.537 -10.541  -8.439  1.00  0.00         A
ATOM   1204 HH22 ARG    77     -13.628  -9.112  -8.817  1.00  0.00         A
ATOM   1205  C   ARG    77     -14.086 -13.914  -1.644  1.00  0.00         A
ATOM   1206  O   ARG    77     -14.464 -14.683  -2.524  1.00  0.00         A
ATOM   1207  N   GLU    78     -13.111 -14.208  -0.802  1.00  0.00         A
ATOM   1208  HN  GLU    78     -12.871 -13.559  -0.110  1.00  0.00         A
ATOM   1209  CA  GLU    78     -12.390 -15.470  -0.885  1.00  0.00         A
ATOM   1210  HA  GLU    78     -11.997 -15.564  -1.877  1.00  0.00         A
ATOM   1211  CB  GLU    78     -11.236 -15.496   0.103  1.00  0.00         A
ATOM   1212  HB1 GLU    78     -10.671 -16.404  -0.045  1.00  0.00         A
ATOM   1213  HB2 GLU    78     -11.643 -15.497   1.094  1.00  0.00         A
ATOM   1214  CG  GLU    78     -10.286 -14.319  -0.020  1.00  0.00         A
ATOM   1215  HG1 GLU    78     -10.822 -13.413   0.218  1.00  0.00         A
ATOM   1216  HG2 GLU    78      -9.924 -14.268  -1.036  1.00  0.00         A
ATOM   1217  CD  GLU    78      -9.099 -14.440   0.910  1.00  0.00         A
ATOM   1218  OE1 GLU    78      -7.964 -14.170   0.470  1.00  0.00         A
ATOM   1219  OE2 GLU    78      -9.292 -14.822   2.081  1.00  0.00         A
ATOM   1220  C   GLU    78     -13.318 -16.648  -0.604  1.00  0.00         A
ATOM   1221  O   GLU    78     -13.202 -17.701  -1.225  1.00  0.00         A
ATOM   1222  N   LYS    79     -14.258 -16.451   0.313  1.00  0.00         A
ATOM   1223  HN  LYS    79     -14.371 -15.555   0.696  1.00  0.00         A
ATOM   1224  CA  LYS    79     -15.133 -17.529   0.760  1.00  0.00         A
ATOM   1225  HA  LYS    79     -14.537 -18.427   0.810  1.00  0.00         A
ATOM   1226  CB  LYS    79     -15.677 -17.230   2.157  1.00  0.00         A
ATOM   1227  HB1 LYS    79     -16.485 -17.914   2.370  1.00  0.00         A
ATOM   1228  HB2 LYS    79     -16.057 -16.220   2.174  1.00  0.00         A
ATOM   1229  CG  LYS    79     -14.636 -17.365   3.257  1.00  0.00         A
ATOM   1230  HG1 LYS    79     -15.076 -17.063   4.195  1.00  0.00         A
ATOM   1231  HG2 LYS    79     -13.798 -16.723   3.028  1.00  0.00         A
ATOM   1232  CD  LYS    79     -14.140 -18.798   3.381  1.00  0.00         A
ATOM   1233  HD1 LYS    79     -13.612 -19.065   2.477  1.00  0.00         A
ATOM   1234  HD2 LYS    79     -14.990 -19.452   3.509  1.00  0.00         A
ATOM   1235  CE  LYS    79     -13.206 -18.968   4.567  1.00  0.00         A
ATOM   1236  HE1 LYS    79     -12.922 -20.007   4.639  1.00  0.00         A
ATOM   1237  HE2 LYS    79     -13.730 -18.676   5.464  1.00  0.00         A
ATOM   1238  NZ  LYS    79     -11.981 -18.139   4.437  1.00  0.00         A
ATOM   1239  HZ1 LYS    79     -12.230 -17.130   4.413  1.00  0.00         A
ATOM   1240  HZ2 LYS    79     -11.475 -18.379   3.561  1.00  0.00         A
ATOM   1241  HZ3 LYS    79     -11.348 -18.308   5.244  1.00  0.00         A
ATOM   1242  C   LYS    79     -16.283 -17.774  -0.211  1.00  0.00         A
ATOM   1243  O   LYS    79     -16.839 -18.868  -0.249  1.00  0.00         A
ATOM   1244  N   GLN    80     -16.640 -16.764  -0.992  1.00  0.00         A
ATOM   1245  HN  GLN    80     -16.198 -15.895  -0.893  1.00  0.00         A
ATOM   1246  CA  GLN    80     -17.691 -16.932  -1.990  1.00  0.00         A
ATOM   1247  HA  GLN    80     -18.409 -17.633  -1.587  1.00  0.00         A
ATOM   1248  CB  GLN    80     -18.401 -15.605  -2.270  1.00  0.00         A
ATOM   1249  HB1 GLN    80     -18.821 -15.237  -1.346  1.00  0.00         A
ATOM   1250  HB2 GLN    80     -19.202 -15.783  -2.970  1.00  0.00         A
ATOM   1251  CG  GLN    80     -17.508 -14.523  -2.846  1.00  0.00         A
ATOM   1252  HG1 GLN    80     -17.233 -14.799  -3.853  1.00  0.00         A
ATOM   1253  HG2 GLN    80     -16.619 -14.446  -2.239  1.00  0.00         A
ATOM   1254  CD  GLN    80     -18.193 -13.173  -2.881  1.00  0.00         A
ATOM   1255  OE1 GLN    80     -18.852 -12.820  -3.856  1.00  0.00         A
ATOM   1256  NE2 GLN    80     -18.047 -12.410  -1.807  1.00  0.00         A
ATOM   1257 HE21 GLN    80     -17.512 -12.756  -1.061  1.00  0.00         A
ATOM   1258 HE22 GLN    80     -18.475 -11.525  -1.805  1.00  0.00         A
ATOM   1259  C   GLN    80     -17.107 -17.524  -3.267  1.00  0.00         A
ATOM   1260  O   GLN    80     -17.834 -17.994  -4.142  1.00  0.00         A
ATOM   1261  N   GLU    81     -15.784 -17.490  -3.360  1.00  0.00         A
ATOM   1262  HN  GLU    81     -15.275 -17.010  -2.679  1.00  0.00         A
ATOM   1263  CA  GLU    81     -15.067 -18.163  -4.431  1.00  0.00         A
ATOM   1264  HA  GLU    81     -15.703 -18.183  -5.303  1.00  0.00         A
ATOM   1265  CB  GLU    81     -13.766 -17.427  -4.761  1.00  0.00         A
ATOM   1266  HB1 GLU    81     -13.201 -18.019  -5.467  1.00  0.00         A
ATOM   1267  HB2 GLU    81     -13.188 -17.318  -3.855  1.00  0.00         A
ATOM   1268  CG  GLU    81     -13.978 -16.048  -5.360  1.00  0.00         A
ATOM   1269  HG1 GLU    81     -13.015 -15.585  -5.518  1.00  0.00         A
ATOM   1270  HG2 GLU    81     -14.553 -15.454  -4.666  1.00  0.00         A
ATOM   1271  CD  GLU    81     -14.716 -16.098  -6.679  1.00  0.00         A
ATOM   1272  OE1 GLU    81     -15.905 -15.720  -6.715  1.00  0.00         A
ATOM   1273  OE2 GLU    81     -14.113 -16.523  -7.690  1.00  0.00         A
ATOM   1274  C   GLU    81     -14.764 -19.586  -3.996  1.00  0.00         A
ATOM   1275  O   GLU    81     -15.143 -20.550  -4.658  1.00  0.00         A
ATOM   1276  N   ARG    82     -14.111 -19.696  -2.844  1.00  0.00         A
ATOM   1277  HN  ARG    82     -13.834 -18.883  -2.380  1.00  0.00         A
ATOM   1278  CA  ARG    82     -13.807 -20.974  -2.230  1.00  0.00         A
ATOM   1279  HA  ARG    82     -13.599 -21.684  -3.014  1.00  0.00         A
ATOM   1280  CB  ARG    82     -12.584 -20.859  -1.312  1.00  0.00         A
ATOM   1281  HB1 ARG    82     -12.586 -21.696  -0.630  1.00  0.00         A
ATOM   1282  HB2 ARG    82     -12.671 -19.947  -0.743  1.00  0.00         A
ATOM   1283  CG  ARG    82     -11.242 -20.839  -2.036  1.00  0.00         A
ATOM   1284  HG1 ARG    82     -11.174 -21.712  -2.668  1.00  0.00         A
ATOM   1285  HG2 ARG    82     -10.453 -20.868  -1.301  1.00  0.00         A
ATOM   1286  CD  ARG    82     -11.056 -19.598  -2.894  1.00  0.00         A
ATOM   1287  HD1 ARG    82     -11.069 -18.727  -2.256  1.00  0.00         A
ATOM   1288  HD2 ARG    82     -11.869 -19.540  -3.602  1.00  0.00         A
ATOM   1289  NE  ARG    82      -9.791 -19.637  -3.623  1.00  0.00         A
ATOM   1290  HE  ARG    82      -9.346 -20.516  -3.704  1.00  0.00         A
ATOM   1291  CZ  ARG    82      -9.206 -18.574  -4.171  1.00  0.00         A
ATOM   1292  NH1 ARG    82      -9.771 -17.374  -4.085  1.00  0.00         A
ATOM   1293 HH11 ARG    82     -10.641 -17.261  -3.606  1.00  0.00         A
ATOM   1294 HH12 ARG    82      -9.324 -16.573  -4.496  1.00  0.00         A
ATOM   1295  NH2 ARG    82      -8.049 -18.717  -4.800  1.00  0.00         A
ATOM   1296 HH21 ARG    82      -7.615 -19.625  -4.857  1.00  0.00         A
ATOM   1297 HH22 ARG    82      -7.603 -17.927  -5.229  1.00  0.00         A
ATOM   1298  C   ARG    82     -15.009 -21.448  -1.427  1.00  0.00         A
ATOM   1299  O   ARG    82     -14.882 -21.869  -0.280  1.00  0.00         A
ATOM   1300  N   THR    83     -16.177 -21.360  -2.042  1.00  0.00         A
ATOM   1301  HN  THR    83     -16.201 -21.021  -2.962  1.00  0.00         A
ATOM   1302  CA  THR    83     -17.418 -21.746  -1.397  1.00  0.00         A
ATOM   1303  HA  THR    83     -17.471 -21.231  -0.458  1.00  0.00         A
ATOM   1304  CB  THR    83     -18.639 -21.327  -2.241  1.00  0.00         A
ATOM   1305  HB  THR    83     -18.624 -20.252  -2.353  1.00  0.00         A
ATOM   1306  OG1 THR    83     -19.856 -21.707  -1.593  1.00  0.00         A
ATOM   1307  HG1 THR    83     -20.354 -20.913  -1.361  1.00  0.00         A
ATOM   1308  CG2 THR    83     -18.577 -21.951  -3.618  1.00  0.00         A
ATOM   1309 HG21 THR    83     -17.683 -21.616  -4.118  1.00  0.00         A
ATOM   1310 HG22 THR    83     -19.445 -21.657  -4.188  1.00  0.00         A
ATOM   1311 HG23 THR    83     -18.553 -23.025  -3.519  1.00  0.00         A
ATOM   1312  C   THR    83     -17.435 -23.249  -1.133  1.00  0.00         A
ATOM   1313  O   THR    83     -18.051 -23.720  -0.174  1.00  0.00         A
ATOM   1314  N   ARG    84     -16.736 -23.996  -1.979  1.00  0.00         A
ATOM   1315  HN  ARG    84     -16.312 -23.569  -2.759  1.00  0.00         A
ATOM   1316  CA  ARG    84     -16.583 -25.428  -1.774  1.00  0.00         A
ATOM   1317  HA  ARG    84     -17.162 -25.699  -0.903  1.00  0.00         A
ATOM   1318  CB  ARG    84     -17.087 -26.229  -2.977  1.00  0.00         A
ATOM   1319  HB1 ARG    84     -18.058 -25.854  -3.262  1.00  0.00         A
ATOM   1320  HB2 ARG    84     -17.183 -27.265  -2.690  1.00  0.00         A
ATOM   1321  CG  ARG    84     -16.174 -26.152  -4.186  1.00  0.00         A
ATOM   1322  HG1 ARG    84     -15.159 -26.338  -3.871  1.00  0.00         A
ATOM   1323  HG2 ARG    84     -16.245 -25.164  -4.613  1.00  0.00         A
ATOM   1324  CD  ARG    84     -16.556 -27.167  -5.246  1.00  0.00         A
ATOM   1325  HD1 ARG    84     -17.487 -26.864  -5.700  1.00  0.00         A
ATOM   1326  HD2 ARG    84     -16.680 -28.132  -4.776  1.00  0.00         A
ATOM   1327  NE  ARG    84     -15.532 -27.269  -6.283  1.00  0.00         A
ATOM   1328  HE  ARG    84     -14.630 -26.948  -6.054  1.00  0.00         A
ATOM   1329  CZ  ARG    84     -15.741 -27.773  -7.495  1.00  0.00         A
ATOM   1330  NH1 ARG    84     -16.945 -28.210  -7.840  1.00  0.00         A
ATOM   1331 HH11 ARG    84     -17.706 -28.162  -7.188  1.00  0.00         A
ATOM   1332 HH12 ARG    84     -17.101 -28.587  -8.755  1.00  0.00         A
ATOM   1333  NH2 ARG    84     -14.739 -27.840  -8.363  1.00  0.00         A
ATOM   1334 HH21 ARG    84     -13.826 -27.511  -8.106  1.00  0.00         A
ATOM   1335 HH22 ARG    84     -14.889 -28.219  -9.280  1.00  0.00         A
ATOM   1336  C   ARG    84     -15.122 -25.762  -1.511  1.00  0.00         A
ATOM   1337  O   ARG    84     -14.788 -26.896  -1.169  1.00  0.00         A
ATOM   1338  N   ALA    85     -14.251 -24.769  -1.676  1.00  0.00         A
ATOM   1339  HN  ALA    85     -14.574 -23.884  -1.968  1.00  0.00         A
ATOM   1340  CA  ALA    85     -12.828 -24.955  -1.429  1.00  0.00         A
ATOM   1341  HA  ALA    85     -12.638 -26.017  -1.353  1.00  0.00         A
ATOM   1342  CB  ALA    85     -12.011 -24.404  -2.589  1.00  0.00         A
ATOM   1343  HB1 ALA    85     -12.211 -23.350  -2.699  1.00  0.00         A
ATOM   1344  HB2 ALA    85     -12.283 -24.919  -3.498  1.00  0.00         A
ATOM   1345  HB3 ALA    85     -10.959 -24.552  -2.391  1.00  0.00         A
ATOM   1346  C   ALA    85     -12.434 -24.289  -0.117  1.00  0.00         A
ATOM   1347  O   ALA    85     -11.290 -23.874   0.074  1.00  0.00         A
ATOM   1348  N   LYS    86     -13.400 -24.212   0.786  1.00  0.00         A
ATOM   1349  HN  LYS    86     -14.265 -24.629   0.586  1.00  0.00         A
ATOM   1350  CA  LYS    86     -13.231 -23.543   2.065  1.00  0.00         A
ATOM   1351  HA  LYS    86     -12.838 -22.555   1.875  1.00  0.00         A
ATOM   1352  CB  LYS    86     -14.608 -23.413   2.741  1.00  0.00         A
ATOM   1353  HB1 LYS    86     -14.977 -24.406   2.956  1.00  0.00         A
ATOM   1354  HB2 LYS    86     -15.284 -22.939   2.048  1.00  0.00         A
ATOM   1355  CG  LYS    86     -14.626 -22.613   4.037  1.00  0.00         A
ATOM   1356  HG1 LYS    86     -15.625 -22.233   4.198  1.00  0.00         A
ATOM   1357  HG2 LYS    86     -13.937 -21.787   3.947  1.00  0.00         A
ATOM   1358  CD  LYS    86     -14.221 -23.462   5.231  1.00  0.00         A
ATOM   1359  HD1 LYS    86     -13.189 -23.756   5.114  1.00  0.00         A
ATOM   1360  HD2 LYS    86     -14.844 -24.341   5.264  1.00  0.00         A
ATOM   1361  CE  LYS    86     -14.373 -22.702   6.536  1.00  0.00         A
ATOM   1362  HE1 LYS    86     -15.409 -22.424   6.659  1.00  0.00         A
ATOM   1363  HE2 LYS    86     -13.765 -21.811   6.491  1.00  0.00         A
ATOM   1364  NZ  LYS    86     -13.948 -23.517   7.703  1.00  0.00         A
ATOM   1365  HZ1 LYS    86     -14.066 -22.975   8.581  1.00  0.00         A
ATOM   1366  HZ2 LYS    86     -12.949 -23.786   7.608  1.00  0.00         A
ATOM   1367  HZ3 LYS    86     -14.524 -24.382   7.764  1.00  0.00         A
ATOM   1368  C   LYS    86     -12.246 -24.307   2.946  1.00  0.00         A
ATOM   1369  O   LYS    86     -11.389 -23.708   3.605  1.00  0.00         A
ATOM   1370  N   LYS    87     -12.362 -25.627   2.943  1.00  0.00         A
ATOM   1371  HN  LYS    87     -13.056 -26.046   2.384  1.00  0.00         A
ATOM   1372  CA  LYS    87     -11.490 -26.468   3.752  1.00  0.00         A
ATOM   1373  HA  LYS    87     -11.166 -25.881   4.586  1.00  0.00         A
ATOM   1374  CB  LYS    87     -12.251 -27.687   4.272  1.00  0.00         A
ATOM   1375  HB1 LYS    87     -13.090 -27.348   4.863  1.00  0.00         A
ATOM   1376  HB2 LYS    87     -11.591 -28.267   4.898  1.00  0.00         A
ATOM   1377  CG  LYS    87     -12.775 -28.586   3.173  1.00  0.00         A
ATOM   1378  HG1 LYS    87     -11.944 -29.114   2.726  1.00  0.00         A
ATOM   1379  HG2 LYS    87     -13.253 -27.973   2.430  1.00  0.00         A
ATOM   1380  CD  LYS    87     -13.775 -29.599   3.705  1.00  0.00         A
ATOM   1381  HD1 LYS    87     -14.595 -29.073   4.170  1.00  0.00         A
ATOM   1382  HD2 LYS    87     -13.284 -30.224   4.433  1.00  0.00         A
ATOM   1383  CE  LYS    87     -14.319 -30.483   2.600  1.00  0.00         A
ATOM   1384  HE1 LYS    87     -13.503 -31.061   2.193  1.00  0.00         A
ATOM   1385  HE2 LYS    87     -14.740 -29.859   1.826  1.00  0.00         A
ATOM   1386  NZ  LYS    87     -15.366 -31.412   3.100  1.00  0.00         A
ATOM   1387  HZ1 LYS    87     -14.981 -32.015   3.853  1.00  0.00         A
ATOM   1388  HZ2 LYS    87     -15.704 -32.020   2.327  1.00  0.00         A
ATOM   1389  HZ3 LYS    87     -16.172 -30.874   3.479  1.00  0.00         A
ATOM   1390  C   LYS    87     -10.264 -26.901   2.959  1.00  0.00         A
ATOM   1391  O   LYS    87      -9.348 -27.527   3.492  1.00  0.00         A
ATOM   1392  N   GLN    88     -10.257 -26.560   1.684  1.00  0.00         A
ATOM   1393  HN  GLN    88     -11.030 -26.081   1.320  1.00  0.00         A
ATOM   1394  CA  GLN    88      -9.140 -26.879   0.811  1.00  0.00         A
ATOM   1395  HA  GLN    88      -8.674 -27.758   1.190  1.00  0.00         A
ATOM   1396  CB  GLN    88      -9.606 -27.141  -0.630  1.00  0.00         A
ATOM   1397  HB1 GLN    88      -8.736 -27.201  -1.268  1.00  0.00         A
ATOM   1398  HB2 GLN    88     -10.216 -26.310  -0.952  1.00  0.00         A
ATOM   1399  CG  GLN    88     -10.419 -28.421  -0.813  1.00  0.00         A
ATOM   1400  HG1 GLN    88     -10.040 -29.168  -0.131  1.00  0.00         A
ATOM   1401  HG2 GLN    88     -10.288 -28.768  -1.827  1.00  0.00         A
ATOM   1402  CD  GLN    88     -11.908 -28.244  -0.557  1.00  0.00         A
ATOM   1403  OE1 GLN    88     -12.327 -27.420   0.250  1.00  0.00         A
ATOM   1404  NE2 GLN    88     -12.722 -29.016  -1.258  1.00  0.00         A
ATOM   1405 HE21 GLN    88     -12.327 -29.654  -1.894  1.00  0.00         A
ATOM   1406 HE22 GLN    88     -13.690 -28.916  -1.123  1.00  0.00         A
ATOM   1407  C   GLN    88      -8.121 -25.758   0.834  1.00  0.00         A
ATOM   1408  O   GLN    88      -7.014 -25.905   1.357  1.00  0.00         A
ATOM   1409  N   GLU    89      -8.522 -24.632   0.293  1.00  0.00         A
ATOM   1410  HN  GLU    89      -9.431 -24.586  -0.059  1.00  0.00         A
ATOM   1411  CA  GLU    89      -7.665 -23.460   0.220  1.00  0.00         A
ATOM   1412  HA  GLU    89      -6.650 -23.805   0.085  1.00  0.00         A
ATOM   1413  CB  GLU    89      -8.052 -22.584  -0.972  1.00  0.00         A
ATOM   1414  HB1 GLU    89      -7.480 -21.669  -0.934  1.00  0.00         A
ATOM   1415  HB2 GLU    89      -9.102 -22.345  -0.901  1.00  0.00         A
ATOM   1416  CG  GLU    89      -7.806 -23.244  -2.319  1.00  0.00         A
ATOM   1417  HG1 GLU    89      -8.438 -24.116  -2.398  1.00  0.00         A
ATOM   1418  HG2 GLU    89      -6.771 -23.546  -2.376  1.00  0.00         A
ATOM   1419  CD  GLU    89      -8.106 -22.321  -3.482  1.00  0.00         A
ATOM   1420  OE1 GLU    89      -9.110 -22.547  -4.187  1.00  0.00         A
ATOM   1421  OE2 GLU    89      -7.344 -21.355  -3.694  1.00  0.00         A
ATOM   1422  C   GLU    89      -7.738 -22.660   1.517  1.00  0.00         A
ATOM   1423  O   GLU    89      -8.362 -21.599   1.582  1.00  0.00         A
ATOM   1424  N   LYS    90      -7.108 -23.192   2.552  1.00  0.00         A
ATOM   1425  HN  LYS    90      -6.664 -24.061   2.441  1.00  0.00         A
ATOM   1426  CA  LYS    90      -7.051 -22.531   3.847  1.00  0.00         A
ATOM   1427  HA  LYS    90      -7.368 -21.507   3.708  1.00  0.00         A
ATOM   1428  CB  LYS    90      -7.994 -23.217   4.846  1.00  0.00         A
ATOM   1429  HB1 LYS    90      -9.010 -23.105   4.496  1.00  0.00         A
ATOM   1430  HB2 LYS    90      -7.899 -22.728   5.803  1.00  0.00         A
ATOM   1431  CG  LYS    90      -7.722 -24.703   5.045  1.00  0.00         A
ATOM   1432  HG1 LYS    90      -6.686 -24.835   5.322  1.00  0.00         A
ATOM   1433  HG2 LYS    90      -7.918 -25.224   4.119  1.00  0.00         A
ATOM   1434  CD  LYS    90      -8.606 -25.285   6.137  1.00  0.00         A
ATOM   1435  HD1 LYS    90      -9.637 -25.207   5.827  1.00  0.00         A
ATOM   1436  HD2 LYS    90      -8.459 -24.719   7.044  1.00  0.00         A
ATOM   1437  CE  LYS    90      -8.282 -26.744   6.412  1.00  0.00         A
ATOM   1438  HE1 LYS    90      -8.427 -27.310   5.503  1.00  0.00         A
ATOM   1439  HE2 LYS    90      -8.954 -27.112   7.174  1.00  0.00         A
ATOM   1440  NZ  LYS    90      -6.882 -26.927   6.877  1.00  0.00         A
ATOM   1441  HZ1 LYS    90      -6.702 -26.345   7.720  1.00  0.00         A
ATOM   1442  HZ2 LYS    90      -6.215 -26.650   6.130  1.00  0.00         A
ATOM   1443  HZ3 LYS    90      -6.713 -27.925   7.120  1.00  0.00         A
ATOM   1444  C   LYS    90      -5.616 -22.533   4.366  1.00  0.00         A
ATOM   1445  O   LYS    90      -5.353 -22.910   5.512  1.00  0.00         A
ATOM   1446  N   GLU    91      -4.698 -22.111   3.497  1.00  0.00         A
ATOM   1447  HN  GLU    91      -4.995 -21.782   2.623  1.00  0.00         A
ATOM   1448  CA  GLU    91      -3.266 -22.128   3.783  1.00  0.00         A
ATOM   1449  HA  GLU    91      -2.757 -21.711   2.925  1.00  0.00         A
ATOM   1450  CB  GLU    91      -2.929 -21.286   5.023  1.00  0.00         A
ATOM   1451  HB1 GLU    91      -2.929 -21.930   5.890  1.00  0.00         A
ATOM   1452  HB2 GLU    91      -3.692 -20.532   5.148  1.00  0.00         A
ATOM   1453  CG  GLU    91      -1.577 -20.588   4.945  1.00  0.00         A
ATOM   1454  HG1 GLU    91      -1.376 -20.121   5.898  1.00  0.00         A
ATOM   1455  HG2 GLU    91      -1.625 -19.828   4.181  1.00  0.00         A
ATOM   1456  CD  GLU    91      -0.434 -21.528   4.616  1.00  0.00         A
ATOM   1457  OE1 GLU    91       0.181 -22.083   5.550  1.00  0.00         A
ATOM   1458  OE2 GLU    91      -0.138 -21.710   3.419  1.00  0.00         A
ATOM   1459  C   GLU    91      -2.804 -23.569   3.968  1.00  0.00         A
ATOM   1460  O   GLU    91      -2.482 -24.004   5.077  1.00  0.00         A
ATOM   1461  N   SER    92      -2.782 -24.309   2.871  1.00  0.00         A
ATOM   1462  HN  SER    92      -3.004 -23.892   2.008  1.00  0.00         A
ATOM   1463  CA  SER    92      -2.439 -25.721   2.905  1.00  0.00         A
ATOM   1464  HA  SER    92      -2.610 -26.079   3.908  1.00  0.00         A
ATOM   1465  CB  SER    92      -3.350 -26.484   1.943  1.00  0.00         A
ATOM   1466  HB1 SER    92      -4.358 -26.486   2.329  1.00  0.00         A
ATOM   1467  HB2 SER    92      -2.997 -27.500   1.846  1.00  0.00         A
ATOM   1468  OG  SER    92      -3.352 -25.876   0.660  1.00  0.00         A
ATOM   1469  HG  SER    92      -4.263 -25.762   0.358  1.00  0.00         A
ATOM   1470  C   SER    92      -0.969 -25.942   2.547  1.00  0.00         A
ATOM   1471  O   SER    92      -0.611 -26.941   1.918  1.00  0.00         A
ATOM   1472  N   GLY    93      -0.118 -25.013   2.957  1.00  0.00         A
ATOM   1473  HN  GLY    93      -0.452 -24.247   3.474  1.00  0.00         A
ATOM   1474  CA  GLY    93       1.292 -25.117   2.646  1.00  0.00         A
ATOM   1475  HA1 GLY    93       1.530 -26.146   2.422  1.00  0.00         A
ATOM   1476  HA2 GLY    93       1.865 -24.802   3.505  1.00  0.00         A
ATOM   1477  C   GLY    93       1.666 -24.256   1.462  1.00  0.00         A
ATOM   1478  O   GLY    93       2.404 -24.683   0.572  1.00  0.00         A
ATOM   1479  N   ARG    94       1.157 -23.038   1.458  1.00  0.00         A
ATOM   1480  HN  ARG    94       0.625 -22.737   2.227  1.00  0.00         A
ATOM   1481  CA  ARG    94       1.387 -22.105   0.384  1.00  0.00         A
ATOM   1482  HA  ARG    94       1.650 -22.658  -0.504  1.00  0.00         A
ATOM   1483  CB  ARG    94       0.105 -21.306   0.134  1.00  0.00         A
ATOM   1484  HB1 ARG    94      -0.226 -20.884   1.070  1.00  0.00         A
ATOM   1485  HB2 ARG    94      -0.655 -21.979  -0.231  1.00  0.00         A
ATOM   1486  CG  ARG    94       0.251 -20.175  -0.869  1.00  0.00         A
ATOM   1487  HG1 ARG    94       0.474 -20.591  -1.841  1.00  0.00         A
ATOM   1488  HG2 ARG    94       1.059 -19.529  -0.556  1.00  0.00         A
ATOM   1489  CD  ARG    94      -1.028 -19.360  -0.959  1.00  0.00         A
ATOM   1490  HD1 ARG    94      -1.249 -18.954   0.018  1.00  0.00         A
ATOM   1491  HD2 ARG    94      -1.833 -20.009  -1.268  1.00  0.00         A
ATOM   1492  NE  ARG    94      -0.913 -18.261  -1.912  1.00  0.00         A
ATOM   1493  HE  ARG    94      -0.014 -18.058  -2.261  1.00  0.00         A
ATOM   1494  CZ  ARG    94      -1.944 -17.532  -2.334  1.00  0.00         A
ATOM   1495  NH1 ARG    94      -3.167 -17.783  -1.885  1.00  0.00         A
ATOM   1496 HH11 ARG    94      -3.321 -18.522  -1.226  1.00  0.00         A
ATOM   1497 HH12 ARG    94      -3.946 -17.237  -2.208  1.00  0.00         A
ATOM   1498  NH2 ARG    94      -1.749 -16.554  -3.207  1.00  0.00         A
ATOM   1499 HH21 ARG    94      -0.826 -16.359  -3.551  1.00  0.00         A
ATOM   1500 HH22 ARG    94      -2.523 -16.001  -3.527  1.00  0.00         A
ATOM   1501  C   ARG    94       2.527 -21.183   0.767  1.00  0.00         A
ATOM   1502  O   ARG    94       2.639 -20.776   1.924  1.00  0.00         A
ATOM   1503  N   GLN    95       3.387 -20.887  -0.185  1.00  0.00         A
ATOM   1504  HN  GLN    95       3.274 -21.291  -1.070  1.00  0.00         A
ATOM   1505  CA  GLN    95       4.487 -19.965   0.049  1.00  0.00         A
ATOM   1506  HA  GLN    95       4.991 -20.280   0.949  1.00  0.00         A
ATOM   1507  CB  GLN    95       5.480 -20.005  -1.106  1.00  0.00         A
ATOM   1508  HB1 GLN    95       6.178 -19.188  -0.998  1.00  0.00         A
ATOM   1509  HB2 GLN    95       4.942 -19.889  -2.036  1.00  0.00         A
ATOM   1510  CG  GLN    95       6.266 -21.301  -1.163  1.00  0.00         A
ATOM   1511  HG1 GLN    95       6.945 -21.254  -1.995  1.00  0.00         A
ATOM   1512  HG2 GLN    95       5.578 -22.121  -1.303  1.00  0.00         A
ATOM   1513  CD  GLN    95       7.065 -21.548   0.102  1.00  0.00         A
ATOM   1514  OE1 GLN    95       6.581 -22.170   1.050  1.00  0.00         A
ATOM   1515  NE2 GLN    95       8.294 -21.064   0.127  1.00  0.00         A
ATOM   1516 HE21 GLN    95       8.619 -20.581  -0.663  1.00  0.00         A
ATOM   1517 HE22 GLN    95       8.831 -21.202   0.935  1.00  0.00         A
ATOM   1518  C   GLN    95       3.951 -18.556   0.250  1.00  0.00         A
ATOM   1519  O   GLN    95       3.431 -17.946  -0.687  1.00  0.00         A
ATOM   1520  N   PRO    96       4.059 -18.028   1.480  1.00  0.00         A
ATOM   1521  CA  PRO    96       3.477 -16.734   1.835  1.00  0.00         A
ATOM   1522  HA  PRO    96       2.403 -16.746   1.701  1.00  0.00         A
ATOM   1523  CB  PRO    96       3.803 -16.573   3.323  1.00  0.00         A
ATOM   1524  HB1 PRO    96       2.938 -16.839   3.912  1.00  0.00         A
ATOM   1525  HB2 PRO    96       4.078 -15.548   3.524  1.00  0.00         A
ATOM   1526  CG  PRO    96       4.939 -17.501   3.577  1.00  0.00         A
ATOM   1527  HG1 PRO    96       4.901 -17.859   4.596  1.00  0.00         A
ATOM   1528  HG2 PRO    96       5.875 -16.995   3.393  1.00  0.00         A
ATOM   1529  CD  PRO    96       4.767 -18.643   2.617  1.00  0.00         A
ATOM   1530  HD1 PRO    96       4.172 -19.426   3.063  1.00  0.00         A
ATOM   1531  HD2 PRO    96       5.729 -19.025   2.310  1.00  0.00         A
ATOM   1532  C   PRO    96       4.074 -15.587   1.026  1.00  0.00         A
ATOM   1533  O   PRO    96       5.266 -15.283   1.133  1.00  0.00         A
ATOM   1534  N   LYS    97       3.236 -14.975   0.205  1.00  0.00         A
ATOM   1535  HN  LYS    97       2.309 -15.298   0.147  1.00  0.00         A
ATOM   1536  CA  LYS    97       3.635 -13.845  -0.618  1.00  0.00         A
ATOM   1537  HA  LYS    97       4.265 -13.202  -0.024  1.00  0.00         A
ATOM   1538  CB  LYS    97       4.403 -14.324  -1.852  1.00  0.00         A
ATOM   1539  HB1 LYS    97       3.727 -14.875  -2.489  1.00  0.00         A
ATOM   1540  HB2 LYS    97       5.198 -14.981  -1.532  1.00  0.00         A
ATOM   1541  CG  LYS    97       5.014 -13.197  -2.669  1.00  0.00         A
ATOM   1542  HG1 LYS    97       5.832 -12.765  -2.111  1.00  0.00         A
ATOM   1543  HG2 LYS    97       4.261 -12.446  -2.848  1.00  0.00         A
ATOM   1544  CD  LYS    97       5.539 -13.698  -4.004  1.00  0.00         A
ATOM   1545  HD1 LYS    97       5.972 -12.869  -4.543  1.00  0.00         A
ATOM   1546  HD2 LYS    97       4.715 -14.106  -4.572  1.00  0.00         A
ATOM   1547  CE  LYS    97       6.592 -14.777  -3.828  1.00  0.00         A
ATOM   1548  HE1 LYS    97       6.163 -15.596  -3.269  1.00  0.00         A
ATOM   1549  HE2 LYS    97       7.423 -14.363  -3.277  1.00  0.00         A
ATOM   1550  NZ  LYS    97       7.085 -15.287  -5.134  1.00  0.00         A
ATOM   1551  HZ1 LYS    97       7.770 -16.052  -4.984  1.00  0.00         A
ATOM   1552  HZ2 LYS    97       7.547 -14.523  -5.665  1.00  0.00         A
ATOM   1553  HZ3 LYS    97       6.292 -15.652  -5.699  1.00  0.00         A
ATOM   1554  C   LYS    97       2.395 -13.074  -1.039  1.00  0.00         A
ATOM   1555  O   LYS    97       1.863 -13.268  -2.137  1.00  0.00         A
ATOM   1556  N   ALA    98       1.933 -12.204  -0.161  1.00  0.00         A
ATOM   1557  HN  ALA    98       2.462 -12.003   0.640  1.00  0.00         A
ATOM   1558  CA  ALA    98       0.666 -11.529  -0.364  1.00  0.00         A
ATOM   1559  HA  ALA    98       0.420 -11.575  -1.414  1.00  0.00         A
ATOM   1560  CB  ALA    98      -0.420 -12.252   0.408  1.00  0.00         A
ATOM   1561  HB1 ALA    98      -0.202 -12.203   1.465  1.00  0.00         A
ATOM   1562  HB2 ALA    98      -0.453 -13.284   0.095  1.00  0.00         A
ATOM   1563  HB3 ALA    98      -1.372 -11.783   0.213  1.00  0.00         A
ATOM   1564  C   ALA    98       0.733 -10.073   0.067  1.00  0.00         A
ATOM   1565  O   ALA    98       1.286  -9.748   1.121  1.00  0.00         A
ATOM   1566  N   PRO    99       0.185  -9.180  -0.765  1.00  0.00         A
ATOM   1567  CA  PRO    99       0.055  -7.761  -0.440  1.00  0.00         A
ATOM   1568  HA  PRO    99       1.014  -7.292  -0.332  1.00  0.00         A
ATOM   1569  CB  PRO    99      -0.663  -7.174  -1.655  1.00  0.00         A
ATOM   1570  HB1 PRO    99      -0.266  -6.194  -1.875  1.00  0.00         A
ATOM   1571  HB2 PRO    99      -1.721  -7.106  -1.459  1.00  0.00         A
ATOM   1572  CG  PRO    99      -0.385  -8.128  -2.748  1.00  0.00         A
ATOM   1573  HG1 PRO    99       0.560  -7.896  -3.216  1.00  0.00         A
ATOM   1574  HG2 PRO    99      -1.179  -8.086  -3.457  1.00  0.00         A
ATOM   1575  CD  PRO    99      -0.335  -9.479  -2.106  1.00  0.00         A
ATOM   1576  HD1 PRO    99       0.336 -10.130  -2.645  1.00  0.00         A
ATOM   1577  HD2 PRO    99      -1.324  -9.911  -2.051  1.00  0.00         A
ATOM   1578  C   PRO    99      -0.776  -7.546   0.819  1.00  0.00         A
ATOM   1579  O   PRO    99      -1.852  -8.131   0.971  1.00  0.00         A
ATOM   1580  N   ALA   100      -0.260  -6.738   1.730  1.00  0.00         A
ATOM   1581  HN  ALA   100       0.625  -6.346   1.574  1.00  0.00         A
ATOM   1582  CA  ALA   100      -0.972  -6.418   2.957  1.00  0.00         A
ATOM   1583  HA  ALA   100      -1.285  -7.342   3.412  1.00  0.00         A
ATOM   1584  CB  ALA   100      -0.045  -5.696   3.923  1.00  0.00         A
ATOM   1585  HB1 ALA   100       0.268  -4.758   3.489  1.00  0.00         A
ATOM   1586  HB2 ALA   100       0.821  -6.310   4.118  1.00  0.00         A
ATOM   1587  HB3 ALA   100      -0.568  -5.508   4.849  1.00  0.00         A
ATOM   1588  C   ALA   100      -2.199  -5.561   2.653  1.00  0.00         A
ATOM   1589  O   ALA   100      -2.144  -4.698   1.776  1.00  0.00         A
ATOM   1590  N   PRO   101      -3.327  -5.799   3.352  1.00  0.00         A
ATOM   1591  CA  PRO   101      -4.554  -5.006   3.190  1.00  0.00         A
ATOM   1592  HA  PRO   101      -4.848  -4.944   2.160  1.00  0.00         A
ATOM   1593  CB  PRO   101      -5.612  -5.786   3.982  1.00  0.00         A
ATOM   1594  HB1 PRO   101      -6.508  -5.887   3.386  1.00  0.00         A
ATOM   1595  HB2 PRO   101      -5.842  -5.257   4.895  1.00  0.00         A
ATOM   1596  CG  PRO   101      -4.996  -7.111   4.262  1.00  0.00         A
ATOM   1597  HG1 PRO   101      -5.226  -7.800   3.464  1.00  0.00         A
ATOM   1598  HG2 PRO   101      -5.357  -7.489   5.201  1.00  0.00         A
ATOM   1599  CD  PRO   101      -3.519  -6.872   4.332  1.00  0.00         A
ATOM   1600  HD1 PRO   101      -2.980  -7.761   4.048  1.00  0.00         A
ATOM   1601  HD2 PRO   101      -3.232  -6.551   5.323  1.00  0.00         A
ATOM   1602  C   PRO   101      -4.412  -3.597   3.741  1.00  0.00         A
ATOM   1603  O   PRO   101      -5.152  -3.182   4.637  1.00  0.00         A
ATOM   1604  N   GLY   102      -3.458  -2.872   3.198  1.00  0.00         A
ATOM   1605  HN  GLY   102      -2.873  -3.282   2.520  1.00  0.00         A
ATOM   1606  CA  GLY   102      -3.259  -1.504   3.582  1.00  0.00         A
ATOM   1607  HA1 GLY   102      -3.172  -1.446   4.657  1.00  0.00         A
ATOM   1608  HA2 GLY   102      -4.118  -0.940   3.266  1.00  0.00         A
ATOM   1609  C   GLY   102      -2.020  -0.914   2.953  1.00  0.00         A
ATOM   1610  O   GLY   102      -1.247  -0.227   3.618  1.00  0.00         A
ATOM   1611  N   VAL   103      -1.826  -1.181   1.670  1.00  0.00         A
ATOM   1612  HN  VAL   103      -2.492  -1.704   1.178  1.00  0.00         A
ATOM   1613  CA  VAL   103      -0.647  -0.701   0.969  1.00  0.00         A
ATOM   1614  HA  VAL   103       0.011  -0.293   1.708  1.00  0.00         A
ATOM   1615  CB  VAL   103       0.106  -1.837   0.262  1.00  0.00         A
ATOM   1616  HB  VAL   103       0.751  -1.407  -0.486  1.00  0.00         A
ATOM   1617  CG1 VAL   103       0.961  -2.596   1.262  1.00  0.00         A
ATOM   1618 HG11 VAL   103       1.500  -3.382   0.755  1.00  0.00         A
ATOM   1619 HG12 VAL   103       0.327  -3.025   2.023  1.00  0.00         A
ATOM   1620 HG13 VAL   103       1.662  -1.915   1.720  1.00  0.00         A
ATOM   1621  CG2 VAL   103      -0.866  -2.772  -0.422  1.00  0.00         A
ATOM   1622 HG21 VAL   103      -1.523  -3.197   0.319  1.00  0.00         A
ATOM   1623 HG22 VAL   103      -0.322  -3.558  -0.921  1.00  0.00         A
ATOM   1624 HG23 VAL   103      -1.446  -2.216  -1.140  1.00  0.00         A
ATOM   1625  C   VAL   103      -0.987   0.399  -0.028  1.00  0.00         A
ATOM   1626  O   VAL   103      -1.223   0.146  -1.210  1.00  0.00         A
ATOM   1627  N   LEU   104      -0.994   1.628   0.457  1.00  0.00         A
ATOM   1628  HN  LEU   104      -0.781   1.766   1.408  1.00  0.00         A
ATOM   1629  CA  LEU   104      -1.292   2.780  -0.384  1.00  0.00         A
ATOM   1630  HA  LEU   104      -1.806   2.418  -1.257  1.00  0.00         A
ATOM   1631  CB  LEU   104      -2.193   3.770   0.356  1.00  0.00         A
ATOM   1632  HB1 LEU   104      -2.193   4.702  -0.190  1.00  0.00         A
ATOM   1633  HB2 LEU   104      -1.772   3.945   1.335  1.00  0.00         A
ATOM   1634  CG  LEU   104      -3.643   3.318   0.529  1.00  0.00         A
ATOM   1635  HG  LEU   104      -3.659   2.350   1.008  1.00  0.00         A
ATOM   1636  CD1 LEU   104      -4.408   4.294   1.408  1.00  0.00         A
ATOM   1637 HD11 LEU   104      -4.409   5.270   0.946  1.00  0.00         A
ATOM   1638 HD12 LEU   104      -3.933   4.354   2.377  1.00  0.00         A
ATOM   1639 HD13 LEU   104      -5.425   3.951   1.527  1.00  0.00         A
ATOM   1640  CD2 LEU   104      -4.316   3.188  -0.828  1.00  0.00         A
ATOM   1641 HD21 LEU   104      -3.865   2.375  -1.378  1.00  0.00         A
ATOM   1642 HD22 LEU   104      -4.190   4.106  -1.380  1.00  0.00         A
ATOM   1643 HD23 LEU   104      -5.367   2.992  -0.691  1.00  0.00         A
ATOM   1644  C   LEU   104      -0.011   3.458  -0.833  1.00  0.00         A
ATOM   1645  O   LEU   104       0.010   4.644  -1.162  1.00  0.00         A
ATOM   1646  N   VAL   105       1.054   2.685  -0.847  1.00  0.00         A
ATOM   1647  HN  VAL   105       0.959   1.750  -0.579  1.00  0.00         A
ATOM   1648  CA  VAL   105       2.353   3.173  -1.269  1.00  0.00         A
ATOM   1649  HA  VAL   105       2.261   4.228  -1.483  1.00  0.00         A
ATOM   1650  CB  VAL   105       3.418   2.989  -0.164  1.00  0.00         A
ATOM   1651  HB  VAL   105       3.522   1.933   0.036  1.00  0.00         A
ATOM   1652  CG1 VAL   105       4.768   3.523  -0.618  1.00  0.00         A
ATOM   1653 HG11 VAL   105       5.081   2.998  -1.509  1.00  0.00         A
ATOM   1654 HG12 VAL   105       5.498   3.371   0.164  1.00  0.00         A
ATOM   1655 HG13 VAL   105       4.685   4.579  -0.833  1.00  0.00         A
ATOM   1656  CG2 VAL   105       2.979   3.676   1.120  1.00  0.00         A
ATOM   1657 HG21 VAL   105       3.727   3.523   1.884  1.00  0.00         A
ATOM   1658 HG22 VAL   105       2.039   3.260   1.448  1.00  0.00         A
ATOM   1659 HG23 VAL   105       2.860   4.735   0.940  1.00  0.00         A
ATOM   1660  C   VAL   105       2.794   2.446  -2.531  1.00  0.00         A
ATOM   1661  O   VAL   105       3.154   1.269  -2.489  1.00  0.00         A
ATOM   1662  N   MET   106       2.724   3.142  -3.654  1.00  0.00         A
ATOM   1663  HN  MET   106       2.373   4.056  -3.627  1.00  0.00         A
ATOM   1664  CA  MET   106       3.144   2.585  -4.931  1.00  0.00         A
ATOM   1665  HA  MET   106       2.976   1.519  -4.903  1.00  0.00         A
ATOM   1666  CB  MET   106       2.335   3.192  -6.086  1.00  0.00         A
ATOM   1667  HB1 MET   106       2.751   2.842  -7.020  1.00  0.00         A
ATOM   1668  HB2 MET   106       2.427   4.267  -6.045  1.00  0.00         A
ATOM   1669  CG  MET   106       0.853   2.844  -6.065  1.00  0.00         A
ATOM   1670  HG1 MET   106       0.752   1.772  -5.975  1.00  0.00         A
ATOM   1671  HG2 MET   106       0.411   3.166  -6.996  1.00  0.00         A
ATOM   1672  SD  MET   106      -0.044   3.623  -4.707  1.00  0.00         A
ATOM   1673  CE  MET   106      -1.690   2.979  -4.994  1.00  0.00         A
ATOM   1674  HE1 MET   106      -2.031   3.285  -5.972  1.00  0.00         A
ATOM   1675  HE2 MET   106      -2.363   3.364  -4.242  1.00  0.00         A
ATOM   1676  HE3 MET   106      -1.670   1.901  -4.941  1.00  0.00         A
ATOM   1677  C   MET   106       4.626   2.851  -5.149  1.00  0.00         A
ATOM   1678  O   MET   106       5.042   4.006  -5.231  1.00  0.00         A
ATOM   1679  N   PRO   107       5.449   1.796  -5.230  1.00  0.00         A
ATOM   1680  CA  PRO   107       6.887   1.943  -5.437  1.00  0.00         A
ATOM   1681  HA  PRO   107       7.326   2.578  -4.694  1.00  0.00         A
ATOM   1682  CB  PRO   107       7.442   0.530  -5.280  1.00  0.00         A
ATOM   1683  HB1 PRO   107       8.288   0.551  -4.609  1.00  0.00         A
ATOM   1684  HB2 PRO   107       7.758   0.174  -6.240  1.00  0.00         A
ATOM   1685  CG  PRO   107       6.328  -0.289  -4.719  1.00  0.00         A
ATOM   1686  HG1 PRO   107       6.402  -0.310  -3.643  1.00  0.00         A
ATOM   1687  HG2 PRO   107       6.370  -1.291  -5.118  1.00  0.00         A
ATOM   1688  CD  PRO   107       5.054   0.384  -5.137  1.00  0.00         A
ATOM   1689  HD1 PRO   107       4.291   0.244  -4.387  1.00  0.00         A
ATOM   1690  HD2 PRO   107       4.722   0.010  -6.095  1.00  0.00         A
ATOM   1691  C   PRO   107       7.210   2.483  -6.827  1.00  0.00         A
ATOM   1692  O   PRO   107       6.592   2.081  -7.816  1.00  0.00         A
ATOM   1693  N   PRO   108       8.174   3.409  -6.916  1.00  0.00         A
ATOM   1694  CA  PRO   108       8.603   3.997  -8.188  1.00  0.00         A
ATOM   1695  HA  PRO   108       7.786   4.491  -8.691  1.00  0.00         A
ATOM   1696  CB  PRO   108       9.663   5.029  -7.777  1.00  0.00         A
ATOM   1697  HB1 PRO   108       9.518   5.940  -8.339  1.00  0.00         A
ATOM   1698  HB2 PRO   108      10.648   4.632  -7.972  1.00  0.00         A
ATOM   1699  CG  PRO   108       9.444   5.249  -6.322  1.00  0.00         A
ATOM   1700  HG1 PRO   108       8.711   6.029  -6.173  1.00  0.00         A
ATOM   1701  HG2 PRO   108      10.367   5.506  -5.839  1.00  0.00         A
ATOM   1702  CD  PRO   108       8.936   3.954  -5.786  1.00  0.00         A
ATOM   1703  HD1 PRO   108       8.306   4.133  -4.938  1.00  0.00         A
ATOM   1704  HD2 PRO   108       9.755   3.300  -5.523  1.00  0.00         A
ATOM   1705  C   PRO   108       9.215   2.953  -9.114  1.00  0.00         A
ATOM   1706  O   PRO   108       9.733   1.930  -8.660  1.00  0.00         A
ATOM   1707  N   SER   109       9.177   3.225 -10.409  1.00  0.00         A
ATOM   1708  HN  SER   109       8.815   4.088 -10.708  1.00  0.00         A
ATOM   1709  CA  SER   109       9.663   2.280 -11.400  1.00  0.00         A
ATOM   1710  HA  SER   109       9.542   1.287 -10.995  1.00  0.00         A
ATOM   1711  CB  SER   109       8.835   2.399 -12.683  1.00  0.00         A
ATOM   1712  HB1 SER   109       9.039   3.349 -13.152  1.00  0.00         A
ATOM   1713  HB2 SER   109       7.785   2.338 -12.437  1.00  0.00         A
ATOM   1714  OG  SER   109       9.147   1.362 -13.597  1.00  0.00         A
ATOM   1715  HG  SER   109      10.110   1.259 -13.648  1.00  0.00         A
ATOM   1716  C   SER   109      11.148   2.514 -11.687  1.00  0.00         A
ATOM   1717  O   SER   109      11.648   2.205 -12.770  1.00  0.00         A
ATOM   1718  N   THR   110      11.844   3.082 -10.715  1.00  0.00         A
ATOM   1719  HN  THR   110      11.375   3.375  -9.907  1.00  0.00         A
ATOM   1720  CA  THR   110      13.280   3.282 -10.803  1.00  0.00         A
ATOM   1721  HA  THR   110      13.694   2.491 -11.412  1.00  0.00         A
ATOM   1722  CB  THR   110      13.629   4.638 -11.449  1.00  0.00         A
ATOM   1723  HB  THR   110      13.313   5.430 -10.786  1.00  0.00         A
ATOM   1724  OG1 THR   110      12.944   4.772 -12.702  1.00  0.00         A
ATOM   1725  HG1 THR   110      12.623   3.901 -12.978  1.00  0.00         A
ATOM   1726  CG2 THR   110      15.130   4.760 -11.675  1.00  0.00         A
ATOM   1727 HG21 THR   110      15.462   3.963 -12.324  1.00  0.00         A
ATOM   1728 HG22 THR   110      15.643   4.689 -10.727  1.00  0.00         A
ATOM   1729 HG23 THR   110      15.350   5.713 -12.133  1.00  0.00         A
ATOM   1730  C   THR   110      13.888   3.210  -9.409  1.00  0.00         A
ATOM   1731  O   THR   110      13.998   4.220  -8.715  1.00  0.00         A
ATOM   1732  N   CYS   111      14.251   2.011  -8.991  1.00  0.00         A
ATOM   1733  HN  CYS   111      14.165   1.242  -9.597  1.00  0.00         A
ATOM   1734  CA  CYS   111      14.783   1.806  -7.658  1.00  0.00         A
ATOM   1735  HA  CYS   111      15.316   2.698  -7.372  1.00  0.00         A
ATOM   1736  CB  CYS   111      13.643   1.571  -6.672  1.00  0.00         A
ATOM   1737  HB1 CYS   111      13.171   0.634  -6.910  1.00  0.00         A
ATOM   1738  HB2 CYS   111      12.922   2.367  -6.773  1.00  0.00         A
ATOM   1739  SG  CYS   111      14.151   1.509  -4.938  1.00  0.00         A
ATOM   1740  HG  CYS   111      14.914   2.567  -4.700  1.00  0.00         A
ATOM   1741  C   CYS   111      15.747   0.626  -7.642  1.00  0.00         A
ATOM   1742  O   CYS   111      15.334  -0.536  -7.655  1.00  0.00         A
ATOM   1743  N   PRO   112      17.050   0.920  -7.655  1.00  0.00         A
ATOM   1744  CA  PRO   112      18.101  -0.092  -7.553  1.00  0.00         A
ATOM   1745  HA  PRO   112      18.012  -0.846  -8.326  1.00  0.00         A
ATOM   1746  CB  PRO   112      19.398   0.705  -7.745  1.00  0.00         A
ATOM   1747  HB1 PRO   112      20.058   0.163  -8.406  1.00  0.00         A
ATOM   1748  HB2 PRO   112      19.877   0.849  -6.788  1.00  0.00         A
ATOM   1749  CG  PRO   112      18.969   2.004  -8.340  1.00  0.00         A
ATOM   1750  HG1 PRO   112      18.921   1.921  -9.416  1.00  0.00         A
ATOM   1751  HG2 PRO   112      19.655   2.786  -8.051  1.00  0.00         A
ATOM   1752  CD  PRO   112      17.606   2.269  -7.776  1.00  0.00         A
ATOM   1753  HD1 PRO   112      17.013   2.865  -8.452  1.00  0.00         A
ATOM   1754  HD2 PRO   112      17.680   2.746  -6.810  1.00  0.00         A
ATOM   1755  C   PRO   112      18.075  -0.769  -6.192  1.00  0.00         A
ATOM   1756  O   PRO   112      17.687  -0.149  -5.201  1.00  0.00         A
ATOM   1757  N   PRO   113      18.503  -2.047  -6.162  1.00  0.00         A
ATOM   1758  CA  PRO   113      18.399  -2.971  -5.055  1.00  0.00         A
ATOM   1759  HA  PRO   113      17.623  -3.688  -5.252  1.00  0.00         A
ATOM   1760  CB  PRO   113      19.749  -3.668  -5.119  1.00  0.00         A
ATOM   1761  HB1 PRO   113      19.656  -4.676  -4.745  1.00  0.00         A
ATOM   1762  HB2 PRO   113      20.455  -3.120  -4.534  1.00  0.00         A
ATOM   1763  CG  PRO   113      20.128  -3.650  -6.564  1.00  0.00         A
ATOM   1764  HG1 PRO   113      20.061  -4.648  -6.972  1.00  0.00         A
ATOM   1765  HG2 PRO   113      21.133  -3.270  -6.673  1.00  0.00         A
ATOM   1766  CD  PRO   113      19.149  -2.738  -7.257  1.00  0.00         A
ATOM   1767  HD1 PRO   113      18.432  -3.315  -7.786  1.00  0.00         A
ATOM   1768  HD2 PRO   113      19.654  -2.048  -7.909  1.00  0.00         A
ATOM   1769  C   PRO   113      18.167  -2.317  -3.702  1.00  0.00         A
ATOM   1770  O   PRO   113      19.105  -1.882  -3.034  1.00  0.00         A
ATOM   1771  N   PRO   114      16.903  -2.261  -3.284  1.00  0.00         A
ATOM   1772  CA  PRO   114      16.471  -1.509  -2.120  1.00  0.00         A
ATOM   1773  HA  PRO   114      16.982  -0.566  -2.045  1.00  0.00         A
ATOM   1774  CB  PRO   114      14.973  -1.270  -2.399  1.00  0.00         A
ATOM   1775  HB1 PRO   114      14.775  -0.210  -2.426  1.00  0.00         A
ATOM   1776  HB2 PRO   114      14.384  -1.729  -1.618  1.00  0.00         A
ATOM   1777  CG  PRO   114      14.708  -1.908  -3.729  1.00  0.00         A
ATOM   1778  HG1 PRO   114      14.792  -1.174  -4.514  1.00  0.00         A
ATOM   1779  HG2 PRO   114      13.732  -2.364  -3.737  1.00  0.00         A
ATOM   1780  CD  PRO   114      15.769  -2.939  -3.895  1.00  0.00         A
ATOM   1781  HD1 PRO   114      15.948  -3.144  -4.938  1.00  0.00         A
ATOM   1782  HD2 PRO   114      15.515  -3.839  -3.357  1.00  0.00         A
ATOM   1783  C   PRO   114      16.660  -2.297  -0.836  1.00  0.00         A
ATOM   1784  O   PRO   114      16.068  -3.360  -0.661  1.00  0.00         A
ATOM   1785  N   LYS   115      17.506  -1.787   0.046  1.00  0.00         A
ATOM   1786  HN  LYS   115      17.979  -0.966  -0.168  1.00  0.00         A
ATOM   1787  CA  LYS   115      17.741  -2.424   1.326  1.00  0.00         A
ATOM   1788  HA  LYS   115      18.080  -3.427   1.128  1.00  0.00         A
ATOM   1789  CB  LYS   115      18.835  -1.684   2.114  1.00  0.00         A
ATOM   1790  HB1 LYS   115      19.776  -1.806   1.596  1.00  0.00         A
ATOM   1791  HB2 LYS   115      18.919  -2.130   3.092  1.00  0.00         A
ATOM   1792  CG  LYS   115      18.593  -0.195   2.306  1.00  0.00         A
ATOM   1793  HG1 LYS   115      18.121   0.195   1.419  1.00  0.00         A
ATOM   1794  HG2 LYS   115      19.537   0.297   2.459  1.00  0.00         A
ATOM   1795  CD  LYS   115      17.691   0.090   3.489  1.00  0.00         A
ATOM   1796  HD1 LYS   115      18.034  -0.475   4.343  1.00  0.00         A
ATOM   1797  HD2 LYS   115      16.690  -0.211   3.230  1.00  0.00         A
ATOM   1798  CE  LYS   115      17.685   1.566   3.834  1.00  0.00         A
ATOM   1799  HE1 LYS   115      17.332   2.120   2.977  1.00  0.00         A
ATOM   1800  HE2 LYS   115      18.695   1.866   4.064  1.00  0.00         A
ATOM   1801  NZ  LYS   115      16.813   1.865   5.001  1.00  0.00         A
ATOM   1802  HZ1 LYS   115      17.166   1.374   5.848  1.00  0.00         A
ATOM   1803  HZ2 LYS   115      15.840   1.549   4.814  1.00  0.00         A
ATOM   1804  HZ3 LYS   115      16.802   2.887   5.185  1.00  0.00         A
ATOM   1805  C   LYS   115      16.445  -2.502   2.115  1.00  0.00         A
ATOM   1806  O   LYS   115      15.587  -1.623   2.017  1.00  0.00         A
ATOM   1807  N   VAL   116      16.307  -3.551   2.887  1.00  0.00         A
ATOM   1808  HN  VAL   116      17.060  -4.162   3.000  1.00  0.00         A
ATOM   1809  CA  VAL   116      15.088  -3.798   3.617  1.00  0.00         A
ATOM   1810  HA  VAL   116      14.405  -2.986   3.414  1.00  0.00         A
ATOM   1811  CB  VAL   116      14.414  -5.126   3.195  1.00  0.00         A
ATOM   1812  HB  VAL   116      13.547  -5.277   3.820  1.00  0.00         A
ATOM   1813  CG1 VAL   116      13.948  -5.056   1.749  1.00  0.00         A
ATOM   1814 HG11 VAL   116      14.798  -4.878   1.106  1.00  0.00         A
ATOM   1815 HG12 VAL   116      13.238  -4.250   1.638  1.00  0.00         A
ATOM   1816 HG13 VAL   116      13.479  -5.989   1.476  1.00  0.00         A
ATOM   1817  CG2 VAL   116      15.356  -6.306   3.395  1.00  0.00         A
ATOM   1818 HG21 VAL   116      14.856  -7.218   3.104  1.00  0.00         A
ATOM   1819 HG22 VAL   116      15.641  -6.367   4.435  1.00  0.00         A
ATOM   1820 HG23 VAL   116      16.238  -6.168   2.787  1.00  0.00         A
ATOM   1821  C   VAL   116      15.390  -3.829   5.096  1.00  0.00         A
ATOM   1822  O   VAL   116      16.484  -4.217   5.505  1.00  0.00         A
ATOM   1823  N   SER   117      14.446  -3.395   5.896  1.00  0.00         A
ATOM   1824  HN  SER   117      13.602  -3.059   5.519  1.00  0.00         A
ATOM   1825  CA  SER   117      14.640  -3.405   7.323  1.00  0.00         A
ATOM   1826  HA  SER   117      15.672  -3.676   7.499  1.00  0.00         A
ATOM   1827  CB  SER   117      14.372  -2.013   7.907  1.00  0.00         A
ATOM   1828  HB1 SER   117      13.313  -1.804   7.856  1.00  0.00         A
ATOM   1829  HB2 SER   117      14.909  -1.276   7.329  1.00  0.00         A
ATOM   1830  OG  SER   117      14.790  -1.921   9.260  1.00  0.00         A
ATOM   1831  HG  SER   117      15.458  -2.597   9.438  1.00  0.00         A
ATOM   1832  C   SER   117      13.729  -4.453   7.955  1.00  0.00         A
ATOM   1833  O   SER   117      13.531  -4.480   9.172  1.00  0.00         A
ATOM   1834  N   GLN   118      13.169  -5.310   7.105  1.00  0.00         A
ATOM   1835  HN  GLN   118      13.337  -5.203   6.147  1.00  0.00         A
ATOM   1836  CA  GLN   118      12.319  -6.402   7.556  1.00  0.00         A
ATOM   1837  HA  GLN   118      11.491  -5.979   8.104  1.00  0.00         A
ATOM   1838  CB  GLN   118      11.783  -7.195   6.363  1.00  0.00         A
ATOM   1839  HB1 GLN   118      11.185  -8.016   6.731  1.00  0.00         A
ATOM   1840  HB2 GLN   118      12.618  -7.594   5.808  1.00  0.00         A
ATOM   1841  CG  GLN   118      10.930  -6.380   5.407  1.00  0.00         A
ATOM   1842  HG1 GLN   118      11.519  -5.553   5.036  1.00  0.00         A
ATOM   1843  HG2 GLN   118      10.074  -6.000   5.942  1.00  0.00         A
ATOM   1844  CD  GLN   118      10.442  -7.197   4.226  1.00  0.00         A
ATOM   1845  OE1 GLN   118      10.223  -8.404   4.334  1.00  0.00         A
ATOM   1846  NE2 GLN   118      10.270  -6.545   3.089  1.00  0.00         A
ATOM   1847 HE21 GLN   118      10.466  -5.582   3.070  1.00  0.00         A
ATOM   1848 HE22 GLN   118       9.957  -7.048   2.310  1.00  0.00         A
ATOM   1849  C   GLN   118      13.103  -7.327   8.475  1.00  0.00         A
ATOM   1850  O   GLN   118      14.185  -7.799   8.121  1.00  0.00         A
ATOM   1851  N   GLN   119      12.566  -7.566   9.658  1.00  0.00         A
ATOM   1852  HN  GLN   119      11.703  -7.156   9.884  1.00  0.00         A
ATOM   1853  CA  GLN   119      13.222  -8.428  10.626  1.00  0.00         A
ATOM   1854  HA  GLN   119      14.267  -8.156  10.651  1.00  0.00         A
ATOM   1855  CB  GLN   119      12.624  -8.226  12.015  1.00  0.00         A
ATOM   1856  HB1 GLN   119      13.109  -8.898  12.706  1.00  0.00         A
ATOM   1857  HB2 GLN   119      11.571  -8.460  11.977  1.00  0.00         A
ATOM   1858  CG  GLN   119      12.781  -6.806  12.536  1.00  0.00         A
ATOM   1859  HG1 GLN   119      12.225  -6.138  11.896  1.00  0.00         A
ATOM   1860  HG2 GLN   119      13.827  -6.542  12.509  1.00  0.00         A
ATOM   1861  CD  GLN   119      12.281  -6.645  13.957  1.00  0.00         A
ATOM   1862  OE1 GLN   119      11.370  -7.347  14.392  1.00  0.00         A
ATOM   1863  NE2 GLN   119      12.870  -5.715  14.688  1.00  0.00         A
ATOM   1864 HE21 GLN   119      13.587  -5.186  14.276  1.00  0.00         A
ATOM   1865 HE22 GLN   119      12.566  -5.589  15.612  1.00  0.00         A
ATOM   1866  C   GLN   119      13.110  -9.886  10.197  1.00  0.00         A
ATOM   1867  O   GLN   119      12.095 -10.294   9.630  1.00  0.00         A
ATOM   1868  N   GLN   120      14.170 -10.651  10.460  1.00  0.00         A
ATOM   1869  HN  GLN   120      14.915 -10.260  10.964  1.00  0.00         A
ATOM   1870  CA  GLN   120      14.276 -12.049  10.032  1.00  0.00         A
ATOM   1871  HA  GLN   120      15.194 -12.440  10.444  1.00  0.00         A
ATOM   1872  CB  GLN   120      13.109 -12.895  10.556  1.00  0.00         A
ATOM   1873  HB1 GLN   120      13.157 -13.873  10.099  1.00  0.00         A
ATOM   1874  HB2 GLN   120      12.181 -12.422  10.271  1.00  0.00         A
ATOM   1875  CG  GLN   120      13.107 -13.074  12.063  1.00  0.00         A
ATOM   1876  HG1 GLN   120      12.934 -12.114  12.527  1.00  0.00         A
ATOM   1877  HG2 GLN   120      14.069 -13.455  12.371  1.00  0.00         A
ATOM   1878  CD  GLN   120      12.034 -14.037  12.526  1.00  0.00         A
ATOM   1879  OE1 GLN   120      12.264 -15.244  12.613  1.00  0.00         A
ATOM   1880  NE2 GLN   120      10.856 -13.514  12.827  1.00  0.00         A
ATOM   1881 HE21 GLN   120      10.741 -12.542  12.738  1.00  0.00         A
ATOM   1882 HE22 GLN   120      10.143 -14.120  13.127  1.00  0.00         A
ATOM   1883  C   GLN   120      14.356 -12.158   8.511  1.00  0.00         A
ATOM   1884  O   GLN   120      14.168 -13.236   7.943  1.00  0.00         A
ATOM   1885  N   GLN   121      14.661 -11.049   7.857  1.00  0.00         A
ATOM   1886  HN  GLN   121      14.843 -10.228   8.362  1.00  0.00         A
ATOM   1887  CA  GLN   121      14.734 -11.021   6.407  1.00  0.00         A
ATOM   1888  HA  GLN   121      14.685 -12.036   6.047  1.00  0.00         A
ATOM   1889  CB  GLN   121      13.557 -10.241   5.830  1.00  0.00         A
ATOM   1890  HB1 GLN   121      13.796  -9.188   5.846  1.00  0.00         A
ATOM   1891  HB2 GLN   121      12.685 -10.417   6.442  1.00  0.00         A
ATOM   1892  CG  GLN   121      13.231 -10.636   4.403  1.00  0.00         A
ATOM   1893  HG1 GLN   121      14.131 -10.552   3.816  1.00  0.00         A
ATOM   1894  HG2 GLN   121      12.479  -9.966   4.014  1.00  0.00         A
ATOM   1895  CD  GLN   121      12.722 -12.062   4.295  1.00  0.00         A
ATOM   1896  OE1 GLN   121      12.101 -12.587   5.219  1.00  0.00         A
ATOM   1897  NE2 GLN   121      12.978 -12.696   3.161  1.00  0.00         A
ATOM   1898 HE21 GLN   121      13.470 -12.218   2.463  1.00  0.00         A
ATOM   1899 HE22 GLN   121      12.668 -13.623   3.070  1.00  0.00         A
ATOM   1900  C   GLN   121      16.055 -10.408   5.957  1.00  0.00         A
ATOM   1901  O   GLN   121      16.088  -9.461   5.170  1.00  0.00         A
ATOM   1902  N   GLN   122      17.149 -10.958   6.469  1.00  0.00         A
ATOM   1903  HN  GLN   122      17.056 -11.687   7.118  1.00  0.00         A
ATOM   1904  CA  GLN   122      18.480 -10.515   6.083  1.00  0.00         A
ATOM   1905  HA  GLN   122      18.482  -9.436   6.067  1.00  0.00         A
ATOM   1906  CB  GLN   122      19.528 -11.006   7.083  1.00  0.00         A
ATOM   1907  HB1 GLN   122      20.503 -10.681   6.752  1.00  0.00         A
ATOM   1908  HB2 GLN   122      19.507 -12.085   7.106  1.00  0.00         A
ATOM   1909  CG  GLN   122      19.312 -10.499   8.497  1.00  0.00         A
ATOM   1910  HG1 GLN   122      18.333 -10.808   8.831  1.00  0.00         A
ATOM   1911  HG2 GLN   122      19.367  -9.421   8.493  1.00  0.00         A
ATOM   1912  CD  GLN   122      20.345 -11.032   9.466  1.00  0.00         A
ATOM   1913  OE1 GLN   122      21.394 -10.423   9.676  1.00  0.00         A
ATOM   1914  NE2 GLN   122      20.058 -12.179  10.055  1.00  0.00         A
ATOM   1915 HE21 GLN   122      19.207 -12.613   9.834  1.00  0.00         A
ATOM   1916 HE22 GLN   122      20.706 -12.550  10.689  1.00  0.00         A
ATOM   1917  C   GLN   122      18.810 -11.032   4.691  1.00  0.00         A
ATOM   1918  O   GLN   122      19.640 -10.462   3.982  1.00  0.00         A
ATOM   1919  N   GLN   123      18.150 -12.120   4.313  1.00  0.00         A
ATOM   1920  HN  GLN   123      17.530 -12.543   4.947  1.00  0.00         A
ATOM   1921  CA  GLN   123      18.321 -12.707   2.994  1.00  0.00         A
ATOM   1922  HA  GLN   123      19.379 -12.773   2.787  1.00  0.00         A
ATOM   1923  CB  GLN   123      17.712 -14.111   2.964  1.00  0.00         A
ATOM   1924  HB1 GLN   123      16.644 -14.029   3.102  1.00  0.00         A
ATOM   1925  HB2 GLN   123      18.123 -14.684   3.779  1.00  0.00         A
ATOM   1926  CG  GLN   123      17.966 -14.870   1.674  1.00  0.00         A
ATOM   1927  HG1 GLN   123      19.025 -15.061   1.584  1.00  0.00         A
ATOM   1928  HG2 GLN   123      17.638 -14.265   0.843  1.00  0.00         A
ATOM   1929  CD  GLN   123      17.228 -16.192   1.635  1.00  0.00         A
ATOM   1930  OE1 GLN   123      17.741 -17.216   2.086  1.00  0.00         A
ATOM   1931  NE2 GLN   123      16.018 -16.181   1.098  1.00  0.00         A
ATOM   1932 HE21 GLN   123      15.668 -15.328   0.756  1.00  0.00         A
ATOM   1933 HE22 GLN   123      15.517 -17.023   1.062  1.00  0.00         A
ATOM   1934  C   GLN   123      17.657 -11.828   1.940  1.00  0.00         A
ATOM   1935  O   GLN   123      18.319 -11.015   1.295  1.00  0.00         A
ATOM   1936  N   GLN   124      16.337 -11.981   1.813  1.00  0.00         A
ATOM   1937  HN  GLN   124      15.886 -12.603   2.410  1.00  0.00         A
ATOM   1938  CA  GLN   124      15.524 -11.235   0.856  1.00  0.00         A
ATOM   1939  HA  GLN   124      14.505 -11.571   0.976  1.00  0.00         A
ATOM   1940  CB  GLN   124      15.575  -9.746   1.195  1.00  0.00         A
ATOM   1941  HB1 GLN   124      16.585  -9.394   1.057  1.00  0.00         A
ATOM   1942  HB2 GLN   124      15.305  -9.627   2.227  1.00  0.00         A
ATOM   1943  CG  GLN   124      14.658  -8.872   0.366  1.00  0.00         A
ATOM   1944  HG1 GLN   124      14.960  -8.940  -0.667  1.00  0.00         A
ATOM   1945  HG2 GLN   124      14.775  -7.859   0.706  1.00  0.00         A
ATOM   1946  CD  GLN   124      13.187  -9.246   0.473  1.00  0.00         A
ATOM   1947  OE1 GLN   124      12.833 -10.404   0.706  1.00  0.00         A
ATOM   1948  NE2 GLN   124      12.317  -8.269   0.280  1.00  0.00         A
ATOM   1949 HE21 GLN   124      12.664  -7.370   0.080  1.00  0.00         A
ATOM   1950 HE22 GLN   124      11.361  -8.481   0.334  1.00  0.00         A
ATOM   1951  C   GLN   124      15.937 -11.489  -0.601  1.00  0.00         A
ATOM   1952  O   GLN   124      17.091 -11.804  -0.906  1.00  0.00         A
ATOM   1953  N   GLN   125      14.973 -11.364  -1.503  1.00  0.00         A
ATOM   1954  HN  GLN   125      14.068 -11.137  -1.204  1.00  0.00         A
ATOM   1955  CA  GLN   125      15.224 -11.546  -2.925  1.00  0.00         A
ATOM   1956  HA  GLN   125      16.000 -12.290  -3.030  1.00  0.00         A
ATOM   1957  CB  GLN   125      13.963 -12.036  -3.641  1.00  0.00         A
ATOM   1958  HB1 GLN   125      14.172 -12.122  -4.697  1.00  0.00         A
ATOM   1959  HB2 GLN   125      13.176 -11.312  -3.496  1.00  0.00         A
ATOM   1960  CG  GLN   125      13.469 -13.382  -3.143  1.00  0.00         A
ATOM   1961  HG1 GLN   125      13.135 -13.274  -2.122  1.00  0.00         A
ATOM   1962  HG2 GLN   125      14.286 -14.087  -3.181  1.00  0.00         A
ATOM   1963  CD  GLN   125      12.325 -13.924  -3.973  1.00  0.00         A
ATOM   1964  OE1 GLN   125      11.156 -13.666  -3.690  1.00  0.00         A
ATOM   1965  NE2 GLN   125      12.656 -14.680  -5.006  1.00  0.00         A
ATOM   1966 HE21 GLN   125      13.610 -14.844  -5.173  1.00  0.00         A
ATOM   1967 HE22 GLN   125      11.938 -15.047  -5.562  1.00  0.00         A
ATOM   1968  C   GLN   125      15.706 -10.243  -3.547  1.00  0.00         A
ATOM   1969  O   GLN   125      15.080  -9.704  -4.462  1.00  0.00         A
ATOM   1970  N   GLN   126      16.813  -9.735  -3.025  1.00  0.00         A
ATOM   1971  HN  GLN   126      17.229 -10.191  -2.263  1.00  0.00         A
ATOM   1972  CA  GLN   126      17.428  -8.526  -3.548  1.00  0.00         A
ATOM   1973  HA  GLN   126      16.680  -7.750  -3.572  1.00  0.00         A
ATOM   1974  CB  GLN   126      18.586  -8.086  -2.653  1.00  0.00         A
ATOM   1975  HB1 GLN   126      19.060  -7.226  -3.102  1.00  0.00         A
ATOM   1976  HB2 GLN   126      19.303  -8.889  -2.592  1.00  0.00         A
ATOM   1977  CG  GLN   126      18.165  -7.714  -1.244  1.00  0.00         A
ATOM   1978  HG1 GLN   126      19.051  -7.548  -0.649  1.00  0.00         A
ATOM   1979  HG2 GLN   126      17.596  -8.529  -0.824  1.00  0.00         A
ATOM   1980  CD  GLN   126      17.316  -6.463  -1.208  1.00  0.00         A
ATOM   1981  OE1 GLN   126      16.092  -6.524  -1.306  1.00  0.00         A
ATOM   1982  NE2 GLN   126      17.964  -5.319  -1.075  1.00  0.00         A
ATOM   1983 HE21 GLN   126      18.943  -5.343  -1.012  1.00  0.00         A
ATOM   1984 HE22 GLN   126      17.434  -4.491  -1.034  1.00  0.00         A
ATOM   1985  C   GLN   126      17.946  -8.768  -4.956  1.00  0.00         A
ATOM   1986  O   GLN   126      18.632  -9.761  -5.207  1.00  0.00         A
ATOM   1987  N   PRO   127      17.617  -7.876  -5.895  1.00  0.00         A
ATOM   1988  CA  PRO   127      18.108  -7.979  -7.265  1.00  0.00         A
ATOM   1989  HA  PRO   127      17.825  -8.917  -7.717  1.00  0.00         A
ATOM   1990  CB  PRO   127      17.420  -6.822  -7.997  1.00  0.00         A
ATOM   1991  HB1 PRO   127      16.573  -7.199  -8.550  1.00  0.00         A
ATOM   1992  HB2 PRO   127      18.120  -6.357  -8.676  1.00  0.00         A
ATOM   1993  CG  PRO   127      16.992  -5.876  -6.927  1.00  0.00         A
ATOM   1994  HG1 PRO   127      16.082  -5.374  -7.224  1.00  0.00         A
ATOM   1995  HG2 PRO   127      17.774  -5.154  -6.745  1.00  0.00         A
ATOM   1996  CD  PRO   127      16.752  -6.704  -5.696  1.00  0.00         A
ATOM   1997  HD1 PRO   127      15.715  -6.997  -5.632  1.00  0.00         A
ATOM   1998  HD2 PRO   127      17.045  -6.156  -4.813  1.00  0.00         A
ATOM   1999  C   PRO   127      19.622  -7.833  -7.312  1.00  0.00         A
ATOM   2000  O   PRO   127      20.193  -7.010  -6.592  1.00  0.00         A
ATOM   2001  N   SER   128      20.267  -8.640  -8.140  1.00  0.00         A
ATOM   2002  HN  SER   128      19.753  -9.256  -8.705  1.00  0.00         A
ATOM   2003  CA  SER   128      21.718  -8.642  -8.233  1.00  0.00         A
ATOM   2004  HA  SER   128      22.113  -8.674  -7.234  1.00  0.00         A
ATOM   2005  CB  SER   128      22.186  -9.882  -8.984  1.00  0.00         A
ATOM   2006  HB1 SER   128      23.263  -9.946  -8.938  1.00  0.00         A
ATOM   2007  HB2 SER   128      21.871  -9.810 -10.009  1.00  0.00         A
ATOM   2008  OG  SER   128      21.632 -11.058  -8.413  1.00  0.00         A
ATOM   2009  HG  SER   128      21.678 -10.999  -7.450  1.00  0.00         A
ATOM   2010  C   SER   128      22.225  -7.377  -8.919  1.00  0.00         A
ATOM   2011  O   SER   128      22.546  -7.380 -10.108  1.00  0.00         A
ATOM   2012  N   GLY   129      22.275  -6.294  -8.163  1.00  0.00         A
ATOM   2013  HN  GLY   129      21.979  -6.348  -7.228  1.00  0.00         A
ATOM   2014  CA  GLY   129      22.746  -5.039  -8.695  1.00  0.00         A
ATOM   2015  HA1 GLY   129      22.153  -4.239  -8.280  1.00  0.00         A
ATOM   2016  HA2 GLY   129      22.625  -5.046  -9.768  1.00  0.00         A
ATOM   2017  C   GLY   129      24.200  -4.792  -8.367  1.00  0.00         A
ATOM   2018  O   GLY   129      24.670  -5.139  -7.279  1.00  0.00         A
ATOM   2019  N   SER   130      24.914  -4.202  -9.308  1.00  0.00         A
ATOM   2020  HN  SER   130      24.480  -3.956 -10.152  1.00  0.00         A
ATOM   2021  CA  SER   130      26.320  -3.905  -9.127  1.00  0.00         A
ATOM   2022  HA  SER   130      26.785  -4.755  -8.654  1.00  0.00         A
ATOM   2023  CB  SER   130      26.984  -3.660 -10.484  1.00  0.00         A
ATOM   2024  HB1 SER   130      26.535  -2.797 -10.952  1.00  0.00         A
ATOM   2025  HB2 SER   130      26.840  -4.525 -11.113  1.00  0.00         A
ATOM   2026  OG  SER   130      28.377  -3.429 -10.342  1.00  0.00         A
ATOM   2027  HG  SER   130      28.862  -4.153 -10.753  1.00  0.00         A
ATOM   2028  C   SER   130      26.498  -2.685  -8.235  1.00  0.00         A
ATOM   2029  O   SER   130      25.658  -1.778  -8.216  1.00  0.00         A
ATOM   2030  N   ARG   131      27.587  -2.674  -7.486  1.00  0.00         A
ATOM   2031  HN  ARG   131      28.189  -3.451  -7.507  1.00  0.00         A
ATOM   2032  CA  ARG   131      27.921  -1.538  -6.648  1.00  0.00         A
ATOM   2033  HA  ARG   131      27.037  -0.929  -6.548  1.00  0.00         A
ATOM   2034  CB  ARG   131      28.371  -2.004  -5.260  1.00  0.00         A
ATOM   2035  HB1 ARG   131      27.572  -2.572  -4.809  1.00  0.00         A
ATOM   2036  HB2 ARG   131      28.573  -1.138  -4.648  1.00  0.00         A
ATOM   2037  CG  ARG   131      29.615  -2.874  -5.280  1.00  0.00         A
ATOM   2038  HG1 ARG   131      30.450  -2.285  -5.629  1.00  0.00         A
ATOM   2039  HG2 ARG   131      29.449  -3.700  -5.951  1.00  0.00         A
ATOM   2040  CD  ARG   131      29.938  -3.422  -3.903  1.00  0.00         A
ATOM   2041  HD1 ARG   131      30.039  -2.597  -3.214  1.00  0.00         A
ATOM   2042  HD2 ARG   131      30.870  -3.964  -3.954  1.00  0.00         A
ATOM   2043  NE  ARG   131      28.891  -4.322  -3.416  1.00  0.00         A
ATOM   2044  HE  ARG   131      27.996  -4.230  -3.813  1.00  0.00         A
ATOM   2045  CZ  ARG   131      29.084  -5.246  -2.477  1.00  0.00         A
ATOM   2046  NH1 ARG   131      30.282  -5.395  -1.927  1.00  0.00         A
ATOM   2047 HH11 ARG   131      31.047  -4.814  -2.216  1.00  0.00         A
ATOM   2048 HH12 ARG   131      30.429  -6.087  -1.217  1.00  0.00         A
ATOM   2049  NH2 ARG   131      28.081  -6.026  -2.096  1.00  0.00         A
ATOM   2050 HH21 ARG   131      27.174  -5.923  -2.514  1.00  0.00         A
ATOM   2051 HH22 ARG   131      28.222  -6.723  -1.387  1.00  0.00         A
ATOM   2052  C   ARG   131      29.010  -0.715  -7.319  1.00  0.00         A
ATOM   2053  O   ARG   131      29.418   0.331  -6.816  1.00  0.00         A
ATOM   2054  N   ASP   132      29.461  -1.193  -8.472  1.00  0.00         A
ATOM   2055  HN  ASP   132      29.066  -2.017  -8.834  1.00  0.00         A
ATOM   2056  CA  ASP   132      30.511  -0.523  -9.226  1.00  0.00         A
ATOM   2057  HA  ASP   132      31.084   0.076  -8.535  1.00  0.00         A
ATOM   2058  CB  ASP   132      31.440  -1.549  -9.883  1.00  0.00         A
ATOM   2059  HB1 ASP   132      30.860  -2.182 -10.538  1.00  0.00         A
ATOM   2060  HB2 ASP   132      31.896  -2.154  -9.115  1.00  0.00         A
ATOM   2061  CG  ASP   132      32.546  -0.902 -10.698  1.00  0.00         A
ATOM   2062  OD1 ASP   132      32.575  -1.096 -11.931  1.00  0.00         A
ATOM   2063  OD2 ASP   132      33.397  -0.204 -10.109  1.00  0.00         A
ATOM   2064  C   ASP   132      29.904   0.393 -10.279  1.00  0.00         A
ATOM   2065  O   ASP   132      29.833   0.054 -11.463  1.00  0.00         A
ATOM   2066  N   ILE   133      29.439   1.547  -9.833  1.00  0.00         A
ATOM   2067  HN  ILE   133      29.479   1.740  -8.873  1.00  0.00         A
ATOM   2068  CA  ILE   133      28.884   2.544 -10.727  1.00  0.00         A
ATOM   2069  HA  ILE   133      29.105   2.244 -11.741  1.00  0.00         A
ATOM   2070  CB  ILE   133      27.351   2.668 -10.572  1.00  0.00         A
ATOM   2071  HB  ILE   133      27.140   3.079  -9.596  1.00  0.00         A
ATOM   2072  CG1 ILE   133      26.686   1.293 -10.697  1.00  0.00         A
ATOM   2073 HG11 ILE   133      27.114   0.628  -9.963  1.00  0.00         A
ATOM   2074 HG12 ILE   133      26.874   0.899 -11.684  1.00  0.00         A
ATOM   2075  CG2 ILE   133      26.798   3.621 -11.621  1.00  0.00         A
ATOM   2076 HG21 ILE   133      27.038   3.248 -12.605  1.00  0.00         A
ATOM   2077 HG22 ILE   133      27.238   4.597 -11.487  1.00  0.00         A
ATOM   2078 HG23 ILE   133      25.727   3.690 -11.513  1.00  0.00         A
ATOM   2079  CD1 ILE   133      25.187   1.316 -10.487  1.00  0.00         A
ATOM   2080 HD11 ILE   133      24.794   0.315 -10.591  1.00  0.00         A
ATOM   2081 HD12 ILE   133      24.730   1.960 -11.223  1.00  0.00         A
ATOM   2082 HD13 ILE   133      24.969   1.687  -9.498  1.00  0.00         A
ATOM   2083  C   ILE   133      29.547   3.885 -10.449  1.00  0.00         A
ATOM   2084  O   ILE   133      29.007   4.722  -9.722  1.00  0.00         A
ATOM   2085  N   ASN   134      30.739   4.060 -11.014  1.00  0.00         A
ATOM   2086  HN  ASN   134      31.088   3.360 -11.611  1.00  0.00         A
ATOM   2087  CA  ASN   134      31.553   5.252 -10.779  1.00  0.00         A
ATOM   2088  HA  ASN   134      32.478   5.127 -11.321  1.00  0.00         A
ATOM   2089  CB  ASN   134      30.848   6.520 -11.285  1.00  0.00         A
ATOM   2090  HB1 ASN   134      31.420   7.384 -10.982  1.00  0.00         A
ATOM   2091  HB2 ASN   134      29.865   6.575 -10.844  1.00  0.00         A
ATOM   2092  CG  ASN   134      30.693   6.554 -12.796  1.00  0.00         A
ATOM   2093  OD1 ASN   134      30.558   5.517 -13.450  1.00  0.00         A
ATOM   2094  ND2 ASN   134      30.706   7.749 -13.364  1.00  0.00         A
ATOM   2095 HD21 ASN   134      30.813   8.536 -12.787  1.00  0.00         A
ATOM   2096 HD22 ASN   134      30.608   7.801 -14.339  1.00  0.00         A
ATOM   2097  C   ASN   134      31.878   5.379  -9.295  1.00  0.00         A
ATOM   2098  O   ASN   134      31.829   6.467  -8.721  1.00  0.00         A
ATOM   2099  N   SER   135      32.219   4.254  -8.683  1.00  0.00         A
ATOM   2100  HN  SER   135      32.310   3.433  -9.213  1.00  0.00         A
ATOM   2101  CA  SER   135      32.465   4.199  -7.250  1.00  0.00         A
ATOM   2102  HA  SER   135      31.945   5.014  -6.794  1.00  0.00         A
ATOM   2103  CB  SER   135      31.914   2.900  -6.686  1.00  0.00         A
ATOM   2104  HB1 SER   135      31.999   2.909  -5.609  1.00  0.00         A
ATOM   2105  HB2 SER   135      32.482   2.086  -7.083  1.00  0.00         A
ATOM   2106  OG  SER   135      30.551   2.726  -7.041  1.00  0.00         A
ATOM   2107  HG  SER   135      30.240   1.877  -6.697  1.00  0.00         A
ATOM   2108  C   SER   135      33.954   4.322  -6.931  1.00  0.00         A
ATOM   2109  O   SER   135      34.403   3.951  -5.845  1.00  0.00         A
ATOM   2110  N   ILE   136      34.716   4.844  -7.880  1.00  0.00         A
ATOM   2111  HN  ILE   136      34.307   5.103  -8.732  1.00  0.00         A
ATOM   2112  CA  ILE   136      36.143   5.051  -7.685  1.00  0.00         A
ATOM   2113  HA  ILE   136      36.514   4.270  -7.037  1.00  0.00         A
ATOM   2114  CB  ILE   136      36.913   4.995  -9.024  1.00  0.00         A
ATOM   2115  HB  ILE   136      36.640   5.864  -9.603  1.00  0.00         A
ATOM   2116  CG1 ILE   136      36.539   3.734  -9.812  1.00  0.00         A
ATOM   2117 HG11 ILE   136      37.105   3.715 -10.732  1.00  0.00         A
ATOM   2118 HG12 ILE   136      35.486   3.763 -10.044  1.00  0.00         A
ATOM   2119  CG2 ILE   136      38.417   5.043  -8.783  1.00  0.00         A
ATOM   2120 HG21 ILE   136      38.712   4.196  -8.182  1.00  0.00         A
ATOM   2121 HG22 ILE   136      38.669   5.957  -8.267  1.00  0.00         A
ATOM   2122 HG23 ILE   136      38.934   5.010  -9.730  1.00  0.00         A
ATOM   2123  CD1 ILE   136      36.813   2.443  -9.071  1.00  0.00         A
ATOM   2124 HD11 ILE   136      37.857   2.397  -8.803  1.00  0.00         A
ATOM   2125 HD12 ILE   136      36.567   1.606  -9.705  1.00  0.00         A
ATOM   2126 HD13 ILE   136      36.210   2.406  -8.176  1.00  0.00         A
ATOM   2127  C   ILE   136      36.373   6.405  -7.025  1.00  0.00         A
ATOM   2128  O   ILE   136      36.594   7.409  -7.702  1.00  0.00         A
ATOM   2129  N   SER   137      36.299   6.437  -5.704  1.00  0.00         A
ATOM   2130  HN  SER   137      36.195   5.597  -5.204  1.00  0.00         A
ATOM   2131  CA  SER   137      36.372   7.692  -4.979  1.00  0.00         A
ATOM   2132  HA  SER   137      36.650   8.463  -5.681  1.00  0.00         A
ATOM   2133  CB  SER   137      35.002   8.034  -4.389  1.00  0.00         A
ATOM   2134  HB1 SER   137      34.714   7.263  -3.691  1.00  0.00         A
ATOM   2135  HB2 SER   137      34.275   8.087  -5.185  1.00  0.00         A
ATOM   2136  OG  SER   137      35.023   9.280  -3.710  1.00  0.00         A
ATOM   2137  HG  SER   137      34.274   9.814  -4.005  1.00  0.00         A
ATOM   2138  C   SER   137      37.417   7.641  -3.873  1.00  0.00         A
ATOM   2139  O   SER   137      37.545   6.646  -3.158  1.00  0.00         A
ATOM   2140  N   LYS   138      38.172   8.720  -3.762  1.00  0.00         A
ATOM   2141  HN  LYS   138      38.077   9.430  -4.434  1.00  0.00         A
ATOM   2142  CA  LYS   138      39.137   8.902  -2.687  1.00  0.00         A
ATOM   2143  HA  LYS   138      38.938   8.166  -1.923  1.00  0.00         A
ATOM   2144  CB  LYS   138      40.565   8.732  -3.204  1.00  0.00         A
ATOM   2145  HB1 LYS   138      41.254   8.931  -2.397  1.00  0.00         A
ATOM   2146  HB2 LYS   138      40.727   9.453  -3.990  1.00  0.00         A
ATOM   2147  CG  LYS   138      40.861   7.347  -3.756  1.00  0.00         A
ATOM   2148  HG1 LYS   138      41.859   7.342  -4.171  1.00  0.00         A
ATOM   2149  HG2 LYS   138      40.146   7.121  -4.531  1.00  0.00         A
ATOM   2150  CD  LYS   138      40.768   6.279  -2.678  1.00  0.00         A
ATOM   2151  HD1 LYS   138      39.836   6.395  -2.148  1.00  0.00         A
ATOM   2152  HD2 LYS   138      41.593   6.401  -1.992  1.00  0.00         A
ATOM   2153  CE  LYS   138      40.826   4.882  -3.277  1.00  0.00         A
ATOM   2154  HE1 LYS   138      40.776   4.159  -2.476  1.00  0.00         A
ATOM   2155  HE2 LYS   138      41.761   4.769  -3.806  1.00  0.00         A
ATOM   2156  NZ  LYS   138      39.704   4.636  -4.223  1.00  0.00         A
ATOM   2157  HZ1 LYS   138      39.788   5.262  -5.050  1.00  0.00         A
ATOM   2158  HZ2 LYS   138      38.793   4.821  -3.756  1.00  0.00         A
ATOM   2159  HZ3 LYS   138      39.718   3.649  -4.548  1.00  0.00         A
ATOM   2160  C   LYS   138      38.964  10.293  -2.100  1.00  0.00         A
ATOM   2161  O   LYS   138      39.846  10.821  -1.424  1.00  0.00         A
ATOM   2162  N   THR   139      37.798  10.866  -2.360  1.00  0.00         A
ATOM   2163  HN  THR   139      37.132  10.354  -2.864  1.00  0.00         A
ATOM   2164  CA  THR   139      37.468  12.228  -1.948  1.00  0.00         A
ATOM   2165  HA  THR   139      38.310  12.853  -2.175  1.00  0.00         A
ATOM   2166  CB  THR   139      36.248  12.724  -2.752  1.00  0.00         A
ATOM   2167  HB  THR   139      35.357  12.291  -2.324  1.00  0.00         A
ATOM   2168  OG1 THR   139      36.371  12.295  -4.115  1.00  0.00         A
ATOM   2169  HG1 THR   139      37.307  12.173  -4.332  1.00  0.00         A
ATOM   2170  CG2 THR   139      36.123  14.240  -2.723  1.00  0.00         A
ATOM   2171 HG21 THR   139      37.017  14.684  -3.134  1.00  0.00         A
ATOM   2172 HG22 THR   139      35.992  14.571  -1.704  1.00  0.00         A
ATOM   2173 HG23 THR   139      35.268  14.541  -3.310  1.00  0.00         A
ATOM   2174  C   THR   139      37.185  12.310  -0.441  1.00  0.00         A
ATOM   2175  O   THR   139      36.635  13.288   0.066  1.00  0.00         A
ATOM   2176  N   LEU   140      37.600  11.277   0.263  1.00  0.00         A
ATOM   2177  HN  LEU   140      38.030  10.541  -0.214  1.00  0.00         A
ATOM   2178  CA  LEU   140      37.454  11.198   1.710  1.00  0.00         A
ATOM   2179  HA  LEU   140      36.435  11.444   1.962  1.00  0.00         A
ATOM   2180  CB  LEU   140      37.765   9.762   2.171  1.00  0.00         A
ATOM   2181  HB1 LEU   140      38.812   9.573   1.981  1.00  0.00         A
ATOM   2182  HB2 LEU   140      37.185   9.085   1.562  1.00  0.00         A
ATOM   2183  CG  LEU   140      37.484   9.428   3.647  1.00  0.00         A
ATOM   2184  HG  LEU   140      36.545   9.870   3.941  1.00  0.00         A
ATOM   2185  CD1 LEU   140      37.376   7.923   3.825  1.00  0.00         A
ATOM   2186 HD11 LEU   140      37.160   7.696   4.858  1.00  0.00         A
ATOM   2187 HD12 LEU   140      38.312   7.461   3.543  1.00  0.00         A
ATOM   2188 HD13 LEU   140      36.584   7.542   3.198  1.00  0.00         A
ATOM   2189  CD2 LEU   140      38.579   9.969   4.560  1.00  0.00         A
ATOM   2190 HD21 LEU   140      38.633  11.042   4.460  1.00  0.00         A
ATOM   2191 HD22 LEU   140      39.528   9.534   4.283  1.00  0.00         A
ATOM   2192 HD23 LEU   140      38.352   9.714   5.585  1.00  0.00         A
ATOM   2193  C   LEU   140      38.394  12.200   2.374  1.00  0.00         A
ATOM   2194  O   LEU   140      38.034  12.866   3.345  1.00  0.00         A
ATOM   2195  N   GLU   141      39.590  12.324   1.817  1.00  0.00         A
ATOM   2196  HN  GLU   141      39.784  11.830   0.992  1.00  0.00         A
ATOM   2197  CA  GLU   141      40.628  13.170   2.391  1.00  0.00         A
ATOM   2198  HA  GLU   141      40.479  13.206   3.453  1.00  0.00         A
ATOM   2199  CB  GLU   141      41.996  12.570   2.086  1.00  0.00         A
ATOM   2200  HB1 GLU   141      42.748  13.117   2.634  1.00  0.00         A
ATOM   2201  HB2 GLU   141      42.189  12.669   1.030  1.00  0.00         A
ATOM   2202  CG  GLU   141      42.107  11.102   2.456  1.00  0.00         A
ATOM   2203  HG1 GLU   141      41.247  10.582   2.060  1.00  0.00         A
ATOM   2204  HG2 GLU   141      42.117  11.011   3.531  1.00  0.00         A
ATOM   2205  CD  GLU   141      43.358  10.461   1.900  1.00  0.00         A
ATOM   2206  OE1 GLU   141      43.236   9.600   1.003  1.00  0.00         A
ATOM   2207  OE2 GLU   141      44.470  10.828   2.332  1.00  0.00         A
ATOM   2208  C   GLU   141      40.544  14.581   1.832  1.00  0.00         A
ATOM   2209  O   GLU   141      41.396  15.431   2.097  1.00  0.00         A
ATOM   2210  N   ASP   142      39.491  14.827   1.080  1.00  0.00         A
ATOM   2211  HN  ASP   142      38.803  14.136   0.999  1.00  0.00         A
ATOM   2212  CA  ASP   142      39.323  16.093   0.379  1.00  0.00         A
ATOM   2213  HA  ASP   142      40.303  16.445   0.107  1.00  0.00         A
ATOM   2214  CB  ASP   142      38.492  15.882  -0.889  1.00  0.00         A
ATOM   2215  HB1 ASP   142      37.501  15.557  -0.608  1.00  0.00         A
ATOM   2216  HB2 ASP   142      38.957  15.117  -1.490  1.00  0.00         A
ATOM   2217  CG  ASP   142      38.363  17.134  -1.731  1.00  0.00         A
ATOM   2218  OD1 ASP   142      37.285  17.762  -1.707  1.00  0.00         A
ATOM   2219  OD2 ASP   142      39.340  17.495  -2.419  1.00  0.00         A
ATOM   2220  C   ASP   142      38.675  17.130   1.285  1.00  0.00         A
ATOM   2221  O   ASP   142      38.586  18.309   0.948  1.00  0.00         A
ATOM   2222  N   THR   143      38.269  16.682   2.461  1.00  0.00         A
ATOM   2223  HN  THR   143      38.372  15.729   2.666  1.00  0.00         A
ATOM   2224  CA  THR   143      37.679  17.556   3.463  1.00  0.00         A
ATOM   2225  HA  THR   143      37.019  18.247   2.965  1.00  0.00         A
ATOM   2226  CB  THR   143      36.873  16.739   4.472  1.00  0.00         A
ATOM   2227  HB  THR   143      36.577  17.386   5.280  1.00  0.00         A
ATOM   2228  OG1 THR   143      37.686  15.677   4.988  1.00  0.00         A
ATOM   2229  HG1 THR   143      37.119  14.989   5.353  1.00  0.00         A
ATOM   2230  CG2 THR   143      35.633  16.162   3.817  1.00  0.00         A
ATOM   2231 HG21 THR   143      34.998  16.966   3.478  1.00  0.00         A
ATOM   2232 HG22 THR   143      35.098  15.554   4.531  1.00  0.00         A
ATOM   2233 HG23 THR   143      35.928  15.556   2.974  1.00  0.00         A
ATOM   2234  C   THR   143      38.762  18.331   4.196  1.00  0.00         A
ATOM   2235  O   THR   143      38.503  19.040   5.173  1.00  0.00         A
ATOM   2236  N   LEU   144      39.974  18.157   3.699  1.00  0.00         A
ATOM   2237  HN  LEU   144      40.058  17.578   2.924  1.00  0.00         A
ATOM   2238  CA  LEU   144      41.173  18.781   4.244  1.00  0.00         A
ATOM   2239  HA  LEU   144      41.991  18.547   3.577  1.00  0.00         A
ATOM   2240  CB  LEU   144      41.013  20.299   4.309  1.00  0.00         A
ATOM   2241  HB1 LEU   144      41.913  20.719   4.730  1.00  0.00         A
ATOM   2242  HB2 LEU   144      40.188  20.518   4.969  1.00  0.00         A
ATOM   2243  CG  LEU   144      40.747  20.979   2.965  1.00  0.00         A
ATOM   2244  HG  LEU   144      39.791  20.645   2.586  1.00  0.00         A
ATOM   2245  CD1 LEU   144      40.681  22.486   3.137  1.00  0.00         A
ATOM   2246 HD11 LEU   144      39.895  22.734   3.834  1.00  0.00         A
ATOM   2247 HD12 LEU   144      40.475  22.948   2.183  1.00  0.00         A
ATOM   2248 HD13 LEU   144      41.625  22.847   3.516  1.00  0.00         A
ATOM   2249  CD2 LEU   144      41.814  20.598   1.950  1.00  0.00         A
ATOM   2250 HD21 LEU   144      42.788  20.853   2.339  1.00  0.00         A
ATOM   2251 HD22 LEU   144      41.643  21.135   1.030  1.00  0.00         A
ATOM   2252 HD23 LEU   144      41.769  19.536   1.760  1.00  0.00         A
ATOM   2253  C   LEU   144      41.493  18.203   5.613  1.00  0.00         A
ATOM   2254  O   LEU   144      42.089  18.861   6.469  1.00  0.00         A
ATOM   2255  N   LYS   145      41.091  16.954   5.804  1.00  0.00         A
ATOM   2256  HN  LYS   145      40.603  16.497   5.083  1.00  0.00         A
ATOM   2257  CA  LYS   145      41.361  16.241   7.042  1.00  0.00         A
ATOM   2258  HA  LYS   145      41.719  16.954   7.767  1.00  0.00         A
ATOM   2259  CB  LYS   145      40.092  15.584   7.584  1.00  0.00         A
ATOM   2260  HB1 LYS   145      40.353  14.973   8.435  1.00  0.00         A
ATOM   2261  HB2 LYS   145      39.670  14.953   6.816  1.00  0.00         A
ATOM   2262  CG  LYS   145      39.030  16.574   8.019  1.00  0.00         A
ATOM   2263  HG1 LYS   145      38.602  17.040   7.144  1.00  0.00         A
ATOM   2264  HG2 LYS   145      39.484  17.324   8.648  1.00  0.00         A
ATOM   2265  CD  LYS   145      37.932  15.876   8.797  1.00  0.00         A
ATOM   2266  HD1 LYS   145      38.369  15.402   9.663  1.00  0.00         A
ATOM   2267  HD2 LYS   145      37.480  15.130   8.165  1.00  0.00         A
ATOM   2268  CE  LYS   145      36.857  16.842   9.250  1.00  0.00         A
ATOM   2269  HE1 LYS   145      36.129  16.300   9.835  1.00  0.00         A
ATOM   2270  HE2 LYS   145      36.378  17.254   8.378  1.00  0.00         A
ATOM   2271  NZ  LYS   145      37.408  17.952  10.073  1.00  0.00         A
ATOM   2272  HZ1 LYS   145      38.117  18.485   9.532  1.00  0.00         A
ATOM   2273  HZ2 LYS   145      37.858  17.573  10.931  1.00  0.00         A
ATOM   2274  HZ3 LYS   145      36.647  18.600  10.357  1.00  0.00         A
ATOM   2275  C   LYS   145      42.431  15.183   6.820  1.00  0.00         A
ATOM   2276  O   LYS   145      42.147  13.985   6.828  1.00  0.00         A
ATOM   2277  N   LEU   146      43.664  15.626   6.624  1.00  0.00         A
ATOM   2278  HN  LEU   146      43.838  16.594   6.648  1.00  0.00         A
ATOM   2279  CA  LEU   146      44.767  14.709   6.371  1.00  0.00         A
ATOM   2280  HA  LEU   146      44.369  13.856   5.847  1.00  0.00         A
ATOM   2281  CB  LEU   146      45.834  15.378   5.499  1.00  0.00         A
ATOM   2282  HB1 LEU   146      46.605  14.652   5.293  1.00  0.00         A
ATOM   2283  HB2 LEU   146      46.270  16.189   6.060  1.00  0.00         A
ATOM   2284  CG  LEU   146      45.333  15.932   4.162  1.00  0.00         A
ATOM   2285  HG  LEU   146      44.558  16.661   4.349  1.00  0.00         A
ATOM   2286  CD1 LEU   146      46.462  16.627   3.419  1.00  0.00         A
ATOM   2287 HD11 LEU   146      46.090  17.013   2.481  1.00  0.00         A
ATOM   2288 HD12 LEU   146      47.256  15.921   3.228  1.00  0.00         A
ATOM   2289 HD13 LEU   146      46.839  17.442   4.018  1.00  0.00         A
ATOM   2290  CD2 LEU   146      44.739  14.822   3.307  1.00  0.00         A
ATOM   2291 HD21 LEU   146      45.491  14.072   3.117  1.00  0.00         A
ATOM   2292 HD22 LEU   146      44.397  15.235   2.369  1.00  0.00         A
ATOM   2293 HD23 LEU   146      43.906  14.373   3.827  1.00  0.00         A
ATOM   2294  C   LEU   146      45.375  14.228   7.685  1.00  0.00         A
ATOM   2295  O   LEU   146      46.467  13.658   7.712  1.00  0.00         A
ATOM   2296  N   ASP   147      44.647  14.455   8.769  1.00  0.00         A
ATOM   2297  HN  ASP   147      43.800  14.926   8.672  1.00  0.00         A
ATOM   2298  CA  ASP   147      45.065  14.018  10.091  1.00  0.00         A
ATOM   2299  HA  ASP   147      46.127  14.186  10.177  1.00  0.00         A
ATOM   2300  CB  ASP   147      44.339  14.805  11.190  1.00  0.00         A
ATOM   2301  HB1 ASP   147      44.568  14.362  12.148  1.00  0.00         A
ATOM   2302  HB2 ASP   147      43.275  14.744  11.020  1.00  0.00         A
ATOM   2303  CG  ASP   147      44.727  16.269  11.234  1.00  0.00         A
ATOM   2304  OD1 ASP   147      44.001  17.098  10.645  1.00  0.00         A
ATOM   2305  OD2 ASP   147      45.749  16.599  11.875  1.00  0.00         A
ATOM   2306  C   ASP   147      44.781  12.535  10.257  1.00  0.00         A
ATOM   2307  O   ASP   147      43.691  12.145  10.687  1.00  0.00         A
ATOM   2308  N   ALA   148      45.760  11.720   9.884  1.00  0.00         A
ATOM   2309  HN  ALA   148      46.581  12.113   9.519  1.00  0.00         A
ATOM   2310  CA  ALA   148      45.653  10.266   9.977  1.00  0.00         A
ATOM   2311  HA  ALA   148      46.577   9.846   9.604  1.00  0.00         A
ATOM   2312  CB  ALA   148      45.486   9.822  11.424  1.00  0.00         A
ATOM   2313  HB1 ALA   148      45.485   8.743  11.471  1.00  0.00         A
ATOM   2314  HB2 ALA   148      44.552  10.200  11.811  1.00  0.00         A
ATOM   2315  HB3 ALA   148      46.304  10.207  12.016  1.00  0.00         A
ATOM   2316  C   ALA   148      44.507   9.750   9.113  1.00  0.00         A
ATOM   2317  O   ALA   148      43.648   8.992   9.570  1.00  0.00         A
ATOM   2318  N   ALA   149      44.501  10.169   7.859  1.00  0.00         A
ATOM   2319  HN  ALA   149      45.213  10.772   7.554  1.00  0.00         A
ATOM   2320  CA  ALA   149      43.489   9.739   6.912  1.00  0.00         A
ATOM   2321  HA  ALA   149      42.634   9.385   7.469  1.00  0.00         A
ATOM   2322  CB  ALA   149      43.047  10.904   6.040  1.00  0.00         A
ATOM   2323  HB1 ALA   149      42.770  11.738   6.666  1.00  0.00         A
ATOM   2324  HB2 ALA   149      42.197  10.604   5.446  1.00  0.00         A
ATOM   2325  HB3 ALA   149      43.858  11.195   5.389  1.00  0.00         A
ATOM   2326  C   ALA   149      44.034   8.603   6.061  1.00  0.00         A
ATOM   2327  O   ALA   149      43.915   8.604   4.835  1.00  0.00         A
ATOM   2328  N   GLN   150      44.631   7.627   6.726  1.00  0.00         A
ATOM   2329  HN  GLN   150      44.629   7.651   7.708  1.00  0.00         A
ATOM   2330  CA  GLN   150      45.280   6.517   6.047  1.00  0.00         A
ATOM   2331  HA  GLN   150      45.748   6.907   5.155  1.00  0.00         A
ATOM   2332  CB  GLN   150      46.363   5.911   6.946  1.00  0.00         A
ATOM   2333  HB1 GLN   150      46.838   5.098   6.418  1.00  0.00         A
ATOM   2334  HB2 GLN   150      45.899   5.526   7.841  1.00  0.00         A
ATOM   2335  CG  GLN   150      47.436   6.906   7.356  1.00  0.00         A
ATOM   2336  HG1 GLN   150      48.129   6.414   8.023  1.00  0.00         A
ATOM   2337  HG2 GLN   150      46.966   7.730   7.872  1.00  0.00         A
ATOM   2338  CD  GLN   150      48.207   7.457   6.173  1.00  0.00         A
ATOM   2339  OE1 GLN   150      48.638   8.610   6.181  1.00  0.00         A
ATOM   2340  NE2 GLN   150      48.405   6.635   5.155  1.00  0.00         A
ATOM   2341 HE21 GLN   150      48.050   5.723   5.221  1.00  0.00         A
ATOM   2342 HE22 GLN   150      48.900   6.970   4.375  1.00  0.00         A
ATOM   2343  C   GLN   150      44.266   5.451   5.640  1.00  0.00         A
ATOM   2344  O   GLN   150      44.501   4.257   5.812  1.00  0.00         A
ATOM   2345  N   GLU   151      43.146   5.891   5.082  1.00  0.00         A
ATOM   2346  HN  GLU   151      43.012   6.859   4.984  1.00  0.00         A
ATOM   2347  CA  GLU   151      42.117   4.982   4.596  1.00  0.00         A
ATOM   2348  HA  GLU   151      42.118   4.104   5.225  1.00  0.00         A
ATOM   2349  CB  GLU   151      40.744   5.662   4.667  1.00  0.00         A
ATOM   2350  HB1 GLU   151      40.692   6.418   3.897  1.00  0.00         A
ATOM   2351  HB2 GLU   151      40.644   6.139   5.631  1.00  0.00         A
ATOM   2352  CG  GLU   151      39.568   4.714   4.483  1.00  0.00         A
ATOM   2353  HG1 GLU   151      39.661   4.231   3.522  1.00  0.00         A
ATOM   2354  HG2 GLU   151      38.653   5.286   4.511  1.00  0.00         A
ATOM   2355  CD  GLU   151      39.503   3.648   5.557  1.00  0.00         A
ATOM   2356  OE1 GLU   151      39.330   4.002   6.740  1.00  0.00         A
ATOM   2357  OE2 GLU   151      39.609   2.451   5.221  1.00  0.00         A
ATOM   2358  C   GLU   151      42.451   4.574   3.161  1.00  0.00         A
ATOM   2359  O   GLU   151      41.638   4.712   2.244  1.00  0.00         A
ATOM   2360  N   VAL   152      43.675   4.095   2.980  1.00  0.00         A
ATOM   2361  HN  VAL   152      44.252   3.967   3.761  1.00  0.00         A
ATOM   2362  CA  VAL   152      44.197   3.739   1.674  1.00  0.00         A
ATOM   2363  HA  VAL   152      43.367   3.561   1.006  1.00  0.00         A
ATOM   2364  CB  VAL   152      45.070   4.872   1.093  1.00  0.00         A
ATOM   2365  HB  VAL   152      45.548   4.501   0.205  1.00  0.00         A
ATOM   2366  CG1 VAL   152      44.228   6.077   0.710  1.00  0.00         A
ATOM   2367 HG11 VAL   152      44.867   6.849   0.307  1.00  0.00         A
ATOM   2368 HG12 VAL   152      43.719   6.453   1.586  1.00  0.00         A
ATOM   2369 HG13 VAL   152      43.500   5.787  -0.034  1.00  0.00         A
ATOM   2370  CG2 VAL   152      46.158   5.273   2.079  1.00  0.00         A
ATOM   2371 HG21 VAL   152      46.800   4.426   2.268  1.00  0.00         A
ATOM   2372 HG22 VAL   152      45.704   5.595   3.004  1.00  0.00         A
ATOM   2373 HG23 VAL   152      46.741   6.081   1.663  1.00  0.00         A
ATOM   2374  C   VAL   152      45.049   2.482   1.774  1.00  0.00         A
ATOM   2375  O   VAL   152      45.350   2.012   2.873  1.00  0.00         A
ATOM   2376  N   VAL   153      45.444   1.947   0.631  1.00  0.00         A
ATOM   2377  HN  VAL   153      45.147   2.347  -0.214  1.00  0.00         A
ATOM   2378  CA  VAL   153      46.327   0.795   0.596  1.00  0.00         A
ATOM   2379  HA  VAL   153      46.337   0.358   1.585  1.00  0.00         A
ATOM   2380  CB  VAL   153      45.843  -0.279  -0.404  1.00  0.00         A
ATOM   2381  HB  VAL   153      46.555  -1.092  -0.400  1.00  0.00         A
ATOM   2382  CG1 VAL   153      44.492  -0.831   0.025  1.00  0.00         A
ATOM   2383 HG11 VAL   153      43.769  -0.030   0.057  1.00  0.00         A
ATOM   2384 HG12 VAL   153      44.580  -1.275   1.006  1.00  0.00         A
ATOM   2385 HG13 VAL   153      44.168  -1.581  -0.681  1.00  0.00         A
ATOM   2386  CG2 VAL   153      45.769   0.283  -1.816  1.00  0.00         A
ATOM   2387 HG21 VAL   153      45.453  -0.493  -2.497  1.00  0.00         A
ATOM   2388 HG22 VAL   153      46.743   0.646  -2.110  1.00  0.00         A
ATOM   2389 HG23 VAL   153      45.059   1.096  -1.843  1.00  0.00         A
ATOM   2390  C   VAL   153      47.740   1.237   0.243  1.00  0.00         A
ATOM   2391  O   VAL   153      47.932   2.214  -0.483  1.00  0.00         A
ATOM   2392  N   ASP   154      48.723   0.533   0.771  1.00  0.00         A
ATOM   2393  HN  ASP   154      48.510  -0.263   1.299  1.00  0.00         A
ATOM   2394  CA  ASP   154      50.116   0.905   0.577  1.00  0.00         A
ATOM   2395  HA  ASP   154      50.142   1.924   0.224  1.00  0.00         A
ATOM   2396  CB  ASP   154      50.884   0.814   1.897  1.00  0.00         A
ATOM   2397  HB1 ASP   154      51.935   0.979   1.706  1.00  0.00         A
ATOM   2398  HB2 ASP   154      50.750  -0.173   2.314  1.00  0.00         A
ATOM   2399  CG  ASP   154      50.417   1.828   2.918  1.00  0.00         A
ATOM   2400  OD1 ASP   154      50.925   2.966   2.905  1.00  0.00         A
ATOM   2401  OD2 ASP   154      49.542   1.493   3.745  1.00  0.00         A
ATOM   2402  C   ASP   154      50.778   0.004  -0.453  1.00  0.00         A
ATOM   2403  O   ASP   154      50.938  -1.191  -0.219  1.00  0.00         A
ATOM   2404  N   PRO   155      51.175   0.562  -1.607  1.00  0.00         A
ATOM   2405  CA  PRO   155      51.896  -0.194  -2.634  1.00  0.00         A
ATOM   2406  HA  PRO   155      51.367  -1.091  -2.903  1.00  0.00         A
ATOM   2407  CB  PRO   155      51.938   0.763  -3.827  1.00  0.00         A
ATOM   2408  HB1 PRO   155      51.123   0.541  -4.500  1.00  0.00         A
ATOM   2409  HB2 PRO   155      52.879   0.653  -4.346  1.00  0.00         A
ATOM   2410  CG  PRO   155      51.797   2.122  -3.235  1.00  0.00         A
ATOM   2411  HG1 PRO   155      51.320   2.783  -3.942  1.00  0.00         A
ATOM   2412  HG2 PRO   155      52.770   2.504  -2.962  1.00  0.00         A
ATOM   2413  CD  PRO   155      50.939   1.961  -2.010  1.00  0.00         A
ATOM   2414  HD1 PRO   155      49.899   2.121  -2.254  1.00  0.00         A
ATOM   2415  HD2 PRO   155      51.257   2.644  -1.237  1.00  0.00         A
ATOM   2416  C   PRO   155      53.304  -0.558  -2.176  1.00  0.00         A
ATOM   2417  O   PRO   155      53.915  -1.499  -2.680  1.00  0.00         A
ATOM   2418  N   ALA   156      53.801   0.195  -1.204  1.00  0.00         A
ATOM   2419  HN  ALA   156      53.275   0.954  -0.885  1.00  0.00         A
ATOM   2420  CA  ALA   156      55.104  -0.072  -0.607  1.00  0.00         A
ATOM   2421  HA  ALA   156      55.803  -0.286  -1.402  1.00  0.00         A
ATOM   2422  CB  ALA   156      55.599   1.149   0.153  1.00  0.00         A
ATOM   2423  HB1 ALA   156      56.591   0.957   0.535  1.00  0.00         A
ATOM   2424  HB2 ALA   156      54.930   1.356   0.976  1.00  0.00         A
ATOM   2425  HB3 ALA   156      55.627   1.999  -0.510  1.00  0.00         A
ATOM   2426  C   ALA   156      55.021  -1.277   0.319  1.00  0.00         A
ATOM   2427  O   ALA   156      56.009  -1.968   0.560  1.00  0.00         A
ATOM   2428  N   LYS   157      53.824  -1.521   0.829  1.00  0.00         A
ATOM   2429  HN  LYS   157      53.085  -0.919   0.607  1.00  0.00         A
ATOM   2430  CA  LYS   157      53.563  -2.663   1.687  1.00  0.00         A
ATOM   2431  HA  LYS   157      54.459  -3.262   1.743  1.00  0.00         A
ATOM   2432  CB  LYS   157      53.162  -2.201   3.092  1.00  0.00         A
ATOM   2433  HB1 LYS   157      53.063  -3.069   3.726  1.00  0.00         A
ATOM   2434  HB2 LYS   157      52.206  -1.701   3.032  1.00  0.00         A
ATOM   2435  CG  LYS   157      54.156  -1.247   3.738  1.00  0.00         A
ATOM   2436  HG1 LYS   157      54.303  -0.400   3.084  1.00  0.00         A
ATOM   2437  HG2 LYS   157      55.094  -1.761   3.880  1.00  0.00         A
ATOM   2438  CD  LYS   157      53.658  -0.748   5.087  1.00  0.00         A
ATOM   2439  HD1 LYS   157      52.654  -0.368   4.970  1.00  0.00         A
ATOM   2440  HD2 LYS   157      54.306   0.046   5.426  1.00  0.00         A
ATOM   2441  CE  LYS   157      53.649  -1.851   6.135  1.00  0.00         A
ATOM   2442  HE1 LYS   157      53.090  -2.692   5.752  1.00  0.00         A
ATOM   2443  HE2 LYS   157      53.170  -1.478   7.027  1.00  0.00         A
ATOM   2444  NZ  LYS   157      55.024  -2.299   6.477  1.00  0.00         A
ATOM   2445  HZ1 LYS   157      54.988  -3.053   7.193  1.00  0.00         A
ATOM   2446  HZ2 LYS   157      55.576  -1.503   6.858  1.00  0.00         A
ATOM   2447  HZ3 LYS   157      55.505  -2.666   5.631  1.00  0.00         A
ATOM   2448  C   LYS   157      52.441  -3.486   1.074  1.00  0.00         A
ATOM   2449  O   LYS   157      51.380  -3.657   1.678  1.00  0.00         A
ATOM   2450  N   GLN   158      52.676  -3.965  -0.142  1.00  0.00         A
ATOM   2451  HN  GLN   158      53.573  -3.864  -0.527  1.00  0.00         A
ATOM   2452  CA  GLN   158      51.648  -4.648  -0.918  1.00  0.00         A
ATOM   2453  HA  GLN   158      50.809  -3.976  -1.015  1.00  0.00         A
ATOM   2454  CB  GLN   158      52.174  -4.981  -2.315  1.00  0.00         A
ATOM   2455  HB1 GLN   158      53.025  -5.639  -2.219  1.00  0.00         A
ATOM   2456  HB2 GLN   158      52.490  -4.066  -2.795  1.00  0.00         A
ATOM   2457  CG  GLN   158      51.146  -5.658  -3.208  1.00  0.00         A
ATOM   2458  HG1 GLN   158      50.292  -5.003  -3.312  1.00  0.00         A
ATOM   2459  HG2 GLN   158      50.835  -6.581  -2.742  1.00  0.00         A
ATOM   2460  CD  GLN   158      51.687  -5.971  -4.588  1.00  0.00         A
ATOM   2461  OE1 GLN   158      51.588  -5.158  -5.506  1.00  0.00         A
ATOM   2462  NE2 GLN   158      52.249  -7.156  -4.749  1.00  0.00         A
ATOM   2463 HE21 GLN   158      52.283  -7.763  -3.978  1.00  0.00         A
ATOM   2464 HE22 GLN   158      52.616  -7.379  -5.631  1.00  0.00         A
ATOM   2465  C   GLN   158      51.174  -5.917  -0.221  1.00  0.00         A
ATOM   2466  O   GLN   158      51.880  -6.930  -0.204  1.00  0.00         A
ATOM   2467  N   LEU   159      49.977  -5.836   0.358  1.00  0.00         A
ATOM   2468  HN  LEU   159      49.513  -4.975   0.351  1.00  0.00         A
ATOM   2469  CA  LEU   159      49.335  -6.972   1.015  1.00  0.00         A
ATOM   2470  HA  LEU   159      48.389  -6.631   1.407  1.00  0.00         A
ATOM   2471  CB  LEU   159      49.076  -8.097   0.006  1.00  0.00         A
ATOM   2472  HB1 LEU   159      48.557  -8.893   0.516  1.00  0.00         A
ATOM   2473  HB2 LEU   159      50.030  -8.472  -0.332  1.00  0.00         A
ATOM   2474  CG  LEU   159      48.252  -7.703  -1.223  1.00  0.00         A
ATOM   2475  HG  LEU   159      48.792  -6.953  -1.784  1.00  0.00         A
ATOM   2476  CD1 LEU   159      48.043  -8.905  -2.128  1.00  0.00         A
ATOM   2477 HD11 LEU   159      47.471  -8.608  -2.994  1.00  0.00         A
ATOM   2478 HD12 LEU   159      47.508  -9.672  -1.589  1.00  0.00         A
ATOM   2479 HD13 LEU   159      49.002  -9.289  -2.445  1.00  0.00         A
ATOM   2480  CD2 LEU   159      46.916  -7.110  -0.807  1.00  0.00         A
ATOM   2481 HD21 LEU   159      46.331  -6.886  -1.687  1.00  0.00         A
ATOM   2482 HD22 LEU   159      47.083  -6.203  -0.247  1.00  0.00         A
ATOM   2483 HD23 LEU   159      46.383  -7.820  -0.192  1.00  0.00         A
ATOM   2484  C   LEU   159      50.182  -7.492   2.175  1.00  0.00         A
ATOM   2485  O   LEU   159      51.092  -6.809   2.656  1.00  0.00         A
ATOM   2486  N   LYS   160      49.874  -8.696   2.626  1.00  0.00         A
ATOM   2487  HN  LYS   160      49.133  -9.189   2.212  1.00  0.00         A
ATOM   2488  HA  LYS   160      51.525  -8.751   3.844  1.00  0.00         A
ATOM   2489  CB  LYS   160      49.806  -9.266   5.013  1.00  0.00         A
ATOM   2490  HB1 LYS   160      49.783  -8.245   5.368  1.00  0.00         A
ATOM   2491  HB2 LYS   160      50.301  -9.880   5.751  1.00  0.00         A
ATOM   2492  CG  LYS   160      48.373  -9.754   4.879  1.00  0.00         A
ATOM   2493  HG1 LYS   160      48.383 -10.780   4.544  1.00  0.00         A
ATOM   2494  HG2 LYS   160      47.859  -9.141   4.154  1.00  0.00         A
ATOM   2495  CD  LYS   160      47.637  -9.675   6.203  1.00  0.00         A
ATOM   2496  HD1 LYS   160      47.614  -8.646   6.528  1.00  0.00         A
ATOM   2497  HD2 LYS   160      48.163 -10.272   6.933  1.00  0.00         A
ATOM   2498  CE  LYS   160      46.213 -10.186   6.082  1.00  0.00         A
ATOM   2499  HE1 LYS   160      45.694  -9.593   5.343  1.00  0.00         A
ATOM   2500  HE2 LYS   160      45.723 -10.076   7.037  1.00  0.00         A
ATOM   2501  NZ  LYS   160      46.164 -11.617   5.678  1.00  0.00         A
ATOM   2502  HZ1 LYS   160      45.177 -11.938   5.621  1.00  0.00         A
ATOM   2503  HZ2 LYS   160      46.666 -12.205   6.373  1.00  0.00         A
ATOM   2504  HZ3 LYS   160      46.611 -11.745   4.747  1.00  0.00         A
ATOM   2505  CA  LYS   160      50.613  -9.315   3.710  1.00  0.00         A
ATOM   2506  C   LYS   160      50.987 -10.748   3.342  1.00  0.00         A
ATOM   2507  OT1 LYS   160      50.114 -11.640   3.409  1.00  0.00         A
ATOM   2508  OT2 LYS   160      52.152 -10.973   2.962  1.00  0.00         A
END
