# Supplementary material for: The EJC disassembly factor PYM is an intrinsically disordered protein and forms a fuzzy complex with RNA
Source: Front Mol Biosci. 2023 Mar 30;10:1148653. doi: 10.3389/fmolb.2023.1148653 (PMC10098021; doi:10.3389/fmolb.2023.1148653)
Supplement: Supplementary file 2 [file DataSheet1.ZIP › PYM_structures/pym_15.pdb]

REMARK FILENAME="pym160_109_water.pdb"
REMARK ===============================================================
REMARK            overall,bonds,angles,improper,dihe,vdw,elec,noe,cdih,coup,sani,vean
REMARK energies: -4436.86, 40.0109, 204.855, 92.9291, 713.748, -247.913, -5383.92, 142.974, 0.457214, 0, 0, 0
REMARK ===============================================================
REMARK            bonds,angles,impropers,dihe,noe,cdih,coup,sani,vean
REMARK rms-dev.: 3.975972E-03,0.539326,1.42229,40.6193,3.635923E-02,0.412991,0, 0, 0
REMARK ===============================================================
REMARK               noe,cdih,coup,sani,vean
REMARK               >0.5,>5,>1,>0,>5
REMARK violations.: 0, 0, 0, 0, 0
REMARK ===============================================================
REMARK DATE:28-Oct-2020  01:28:37       created by user: dverma
REMARK VERSION:1.21
ATOM      1  HA1 GLY     1      18.247  -4.375   9.882  1.00  0.00         A
ATOM      2  HA2 GLY     1      18.836  -2.724   9.760  1.00  0.00         A
ATOM      3  C   GLY     1      16.869  -3.013   9.012  1.00  0.00         A
ATOM      4  O   GLY     1      16.300  -3.252   7.946  1.00  0.00         A
ATOM      5  N   GLY     1      18.973  -3.841   7.987  1.00  0.00         A
ATOM      6  HT1 GLY     1      18.467  -4.605   7.496  1.00  0.00         A
ATOM      7  HT2 GLY     1      19.945  -4.152   8.183  1.00  0.00         A
ATOM      8  HT3 GLY     1      19.006  -3.009   7.365  1.00  0.00         A
ATOM      9  CA  GLY     1      18.281  -3.499   9.253  1.00  0.00         A
ATOM     10  N   ALA     2      16.302  -2.330   9.994  1.00  0.00         A
ATOM     11  HN  ALA     2      16.809  -2.160  10.818  1.00  0.00         A
ATOM     12  CA  ALA     2      14.951  -1.809   9.879  1.00  0.00         A
ATOM     13  HA  ALA     2      14.501  -2.236   8.994  1.00  0.00         A
ATOM     14  CB  ALA     2      14.118  -2.216  11.084  1.00  0.00         A
ATOM     15  HB1 ALA     2      14.134  -3.291  11.187  1.00  0.00         A
ATOM     16  HB2 ALA     2      13.101  -1.883  10.947  1.00  0.00         A
ATOM     17  HB3 ALA     2      14.529  -1.763  11.974  1.00  0.00         A
ATOM     18  C   ALA     2      14.977  -0.295   9.742  1.00  0.00         A
ATOM     19  O   ALA     2      15.799   0.380  10.360  1.00  0.00         A
ATOM     20  N   MET     3      14.084   0.233   8.925  1.00  0.00         A
ATOM     21  HN  MET     3      13.466  -0.360   8.445  1.00  0.00         A
ATOM     22  CA  MET     3      13.990   1.669   8.724  1.00  0.00         A
ATOM     23  HA  MET     3      14.719   2.135   9.371  1.00  0.00         A
ATOM     24  CB  MET     3      14.318   2.036   7.268  1.00  0.00         A
ATOM     25  HB1 MET     3      15.371   1.864   7.098  1.00  0.00         A
ATOM     26  HB2 MET     3      14.109   3.085   7.120  1.00  0.00         A
ATOM     27  CG  MET     3      13.535   1.246   6.231  1.00  0.00         A
ATOM     28  HG1 MET     3      12.484   1.461   6.352  1.00  0.00         A
ATOM     29  HG2 MET     3      13.707   0.193   6.395  1.00  0.00         A
ATOM     30  SD  MET     3      14.017   1.653   4.540  1.00  0.00         A
ATOM     31  CE  MET     3      12.974   0.530   3.612  1.00  0.00         A
ATOM     32  HE1 MET     3      13.157   0.660   2.556  1.00  0.00         A
ATOM     33  HE2 MET     3      11.937   0.741   3.827  1.00  0.00         A
ATOM     34  HE3 MET     3      13.201  -0.487   3.894  1.00  0.00         A
ATOM     35  C   MET     3      12.605   2.172   9.123  1.00  0.00         A
ATOM     36  O   MET     3      11.851   2.700   8.306  1.00  0.00         A
ATOM     37  N   GLY     4      12.267   1.973  10.392  1.00  0.00         A
ATOM     38  HN  GLY     4      12.891   1.500  10.985  1.00  0.00         A
ATOM     39  CA  GLY     4      11.002   2.453  10.915  1.00  0.00         A
ATOM     40  HA1 GLY     4      10.743   3.371  10.408  1.00  0.00         A
ATOM     41  HA2 GLY     4      11.118   2.659  11.969  1.00  0.00         A
ATOM     42  C   GLY     4       9.871   1.458  10.734  1.00  0.00         A
ATOM     43  O   GLY     4       8.870   1.517  11.453  1.00  0.00         A
ATOM     44  N   MET     5      10.037   0.542   9.778  1.00  0.00         A
ATOM     45  HN  MET     5      10.883   0.526   9.283  1.00  0.00         A
ATOM     46  CA  MET     5       9.003  -0.438   9.438  1.00  0.00         A
ATOM     47  HA  MET     5       9.370  -1.027   8.610  1.00  0.00         A
ATOM     48  CB  MET     5       8.720  -1.370  10.628  1.00  0.00         A
ATOM     49  HB1 MET     5       8.229  -0.802  11.403  1.00  0.00         A
ATOM     50  HB2 MET     5       9.660  -1.741  11.008  1.00  0.00         A
ATOM     51  CG  MET     5       7.841  -2.567  10.285  1.00  0.00         A
ATOM     52  HG1 MET     5       8.363  -3.186   9.571  1.00  0.00         A
ATOM     53  HG2 MET     5       6.924  -2.207   9.843  1.00  0.00         A
ATOM     54  SD  MET     5       7.428  -3.572  11.727  1.00  0.00         A
ATOM     55  CE  MET     5       9.054  -4.125  12.240  1.00  0.00         A
ATOM     56  HE1 MET     5       9.520  -4.671  11.434  1.00  0.00         A
ATOM     57  HE2 MET     5       8.959  -4.767  13.103  1.00  0.00         A
ATOM     58  HE3 MET     5       9.662  -3.269  12.495  1.00  0.00         A
ATOM     59  C   MET     5       7.731   0.286   8.993  1.00  0.00         A
ATOM     60  O   MET     5       6.613  -0.104   9.329  1.00  0.00         A
ATOM     61  N   SER     6       7.921   1.357   8.237  1.00  0.00         A
ATOM     62  HN  SER     6       8.837   1.629   8.017  1.00  0.00         A
ATOM     63  CA  SER     6       6.811   2.158   7.747  1.00  0.00         A
ATOM     64  HA  SER     6       5.957   1.964   8.377  1.00  0.00         A
ATOM     65  CB  SER     6       7.170   3.643   7.831  1.00  0.00         A
ATOM     66  HB1 SER     6       6.307   4.236   7.569  1.00  0.00         A
ATOM     67  HB2 SER     6       7.976   3.856   7.145  1.00  0.00         A
ATOM     68  OG  SER     6       7.584   3.990   9.144  1.00  0.00         A
ATOM     69  HG  SER     6       7.507   4.944   9.261  1.00  0.00         A
ATOM     70  C   SER     6       6.463   1.775   6.308  1.00  0.00         A
ATOM     71  O   SER     6       5.699   2.468   5.634  1.00  0.00         A
ATOM     72  N   THR     7       7.014   0.658   5.853  1.00  0.00         A
ATOM     73  HN  THR     7       7.562   0.116   6.457  1.00  0.00         A
ATOM     74  CA  THR     7       6.822   0.208   4.485  1.00  0.00         A
ATOM     75  HA  THR     7       6.801   1.081   3.849  1.00  0.00         A
ATOM     76  CB  THR     7       7.995  -0.684   4.037  1.00  0.00         A
ATOM     77  HB  THR     7       7.715  -1.192   3.125  1.00  0.00         A
ATOM     78  OG1 THR     7       8.276  -1.660   5.049  1.00  0.00         A
ATOM     79  HG1 THR     7       7.485  -2.197   5.198  1.00  0.00         A
ATOM     80  CG2 THR     7       9.241   0.147   3.769  1.00  0.00         A
ATOM     81 HG21 THR     7       9.031   0.872   2.998  1.00  0.00         A
ATOM     82 HG22 THR     7      10.043  -0.500   3.446  1.00  0.00         A
ATOM     83 HG23 THR     7       9.533   0.659   4.674  1.00  0.00         A
ATOM     84  C   THR     7       5.506  -0.551   4.321  1.00  0.00         A
ATOM     85  O   THR     7       5.463  -1.777   4.428  1.00  0.00         A
ATOM     86  N   TYR     8       4.437   0.196   4.086  1.00  0.00         A
ATOM     87  HN  TYR     8       4.530   1.173   4.100  1.00  0.00         A
ATOM     88  CA  TYR     8       3.129  -0.377   3.798  1.00  0.00         A
ATOM     89  HA  TYR     8       3.286  -1.203   3.121  1.00  0.00         A
ATOM     90  CB  TYR     8       2.450  -0.909   5.075  1.00  0.00         A
ATOM     91  HB1 TYR     8       2.973  -1.798   5.399  1.00  0.00         A
ATOM     92  HB2 TYR     8       1.431  -1.171   4.846  1.00  0.00         A
ATOM     93  CG  TYR     8       2.418   0.054   6.243  1.00  0.00         A
ATOM     94  CD1 TYR     8       3.479   0.124   7.136  1.00  0.00         A
ATOM     95  HD1 TYR     8       4.339  -0.509   6.977  1.00  0.00         A
ATOM     96  CD2 TYR     8       1.323   0.877   6.462  1.00  0.00         A
ATOM     97  HD2 TYR     8       0.489   0.831   5.780  1.00  0.00         A
ATOM     98  CE1 TYR     8       3.450   0.988   8.212  1.00  0.00         A
ATOM     99  HE1 TYR     8       4.284   1.026   8.897  1.00  0.00         A
ATOM    100  CE2 TYR     8       1.287   1.746   7.535  1.00  0.00         A
ATOM    101  HE2 TYR     8       0.427   2.381   7.687  1.00  0.00         A
ATOM    102  CZ  TYR     8       2.354   1.799   8.406  1.00  0.00         A
ATOM    103  OH  TYR     8       2.324   2.664   9.474  1.00  0.00         A
ATOM    104  HH  TYR     8       1.451   2.637   9.884  1.00  0.00         A
ATOM    105  C   TYR     8       2.265   0.662   3.089  1.00  0.00         A
ATOM    106  O   TYR     8       2.785   1.688   2.648  1.00  0.00         A
ATOM    107  N   LEU     9       0.966   0.390   2.962  1.00  0.00         A
ATOM    108  HN  LEU     9       0.620  -0.457   3.322  1.00  0.00         A
ATOM    109  CA  LEU     9       0.035   1.293   2.276  1.00  0.00         A
ATOM    110  HA  LEU     9       0.283   1.287   1.234  1.00  0.00         A
ATOM    111  CB  LEU     9      -1.401   0.788   2.453  1.00  0.00         A
ATOM    112  HB1 LEU     9      -1.627   0.779   3.508  1.00  0.00         A
ATOM    113  HB2 LEU     9      -1.450  -0.226   2.083  1.00  0.00         A
ATOM    114  CG  LEU     9      -2.478   1.610   1.741  1.00  0.00         A
ATOM    115  HG  LEU     9      -2.387   2.643   2.040  1.00  0.00         A
ATOM    116  CD1 LEU     9      -2.303   1.541   0.233  1.00  0.00         A
ATOM    117 HD11 LEU     9      -3.096   2.098  -0.244  1.00  0.00         A
ATOM    118 HD12 LEU     9      -2.345   0.510  -0.086  1.00  0.00         A
ATOM    119 HD13 LEU     9      -1.349   1.965  -0.039  1.00  0.00         A
ATOM    120  CD2 LEU     9      -3.864   1.127   2.133  1.00  0.00         A
ATOM    121 HD21 LEU     9      -4.607   1.707   1.607  1.00  0.00         A
ATOM    122 HD22 LEU     9      -3.999   1.247   3.198  1.00  0.00         A
ATOM    123 HD23 LEU     9      -3.968   0.085   1.871  1.00  0.00         A
ATOM    124  C   LEU     9       0.154   2.724   2.796  1.00  0.00         A
ATOM    125  O   LEU     9       0.095   3.682   2.021  1.00  0.00         A
ATOM    126  N   GLN    10       0.342   2.838   4.105  1.00  0.00         A
ATOM    127  HN  GLN    10       0.388   2.022   4.627  1.00  0.00         A
ATOM    128  CA  GLN    10       0.485   4.121   4.793  1.00  0.00         A
ATOM    129  HA  GLN    10       0.809   3.904   5.799  1.00  0.00         A
ATOM    130  CB  GLN    10       1.549   4.995   4.131  1.00  0.00         A
ATOM    131  HB1 GLN    10       1.301   6.028   4.302  1.00  0.00         A
ATOM    132  HB2 GLN    10       1.544   4.804   3.069  1.00  0.00         A
ATOM    133  CG  GLN    10       2.949   4.745   4.655  1.00  0.00         A
ATOM    134  HG1 GLN    10       3.641   5.368   4.111  1.00  0.00         A
ATOM    135  HG2 GLN    10       3.198   3.706   4.499  1.00  0.00         A
ATOM    136  CD  GLN    10       3.070   5.058   6.133  1.00  0.00         A
ATOM    137  OE1 GLN    10       2.355   5.911   6.663  1.00  0.00         A
ATOM    138  NE2 GLN    10       3.979   4.378   6.809  1.00  0.00         A
ATOM    139 HE21 GLN    10       4.520   3.716   6.322  1.00  0.00         A
ATOM    140 HE22 GLN    10       4.080   4.565   7.769  1.00  0.00         A
ATOM    141  C   GLN    10      -0.832   4.878   4.875  1.00  0.00         A
ATOM    142  O   GLN    10      -1.527   5.065   3.879  1.00  0.00         A
ATOM    143  N   SER    11      -1.163   5.315   6.081  1.00  0.00         A
ATOM    144  HN  SER    11      -0.590   5.095   6.845  1.00  0.00         A
ATOM    145  CA  SER    11      -2.357   6.109   6.309  1.00  0.00         A
ATOM    146  HA  SER    11      -3.142   5.716   5.680  1.00  0.00         A
ATOM    147  CB  SER    11      -2.782   5.991   7.768  1.00  0.00         A
ATOM    148  HB1 SER    11      -3.319   5.065   7.914  1.00  0.00         A
ATOM    149  HB2 SER    11      -3.420   6.824   8.017  1.00  0.00         A
ATOM    150  OG  SER    11      -1.651   6.007   8.625  1.00  0.00         A
ATOM    151  HG  SER    11      -1.741   6.729   9.261  1.00  0.00         A
ATOM    152  C   SER    11      -2.111   7.568   5.938  1.00  0.00         A
ATOM    153  O   SER    11      -3.049   8.362   5.836  1.00  0.00         A
ATOM    154  N   SER    12      -0.840   7.916   5.755  1.00  0.00         A
ATOM    155  HN  SER    12      -0.136   7.268   5.960  1.00  0.00         A
ATOM    156  CA  SER    12      -0.471   9.235   5.269  1.00  0.00         A
ATOM    157  HA  SER    12      -0.868   9.968   5.955  1.00  0.00         A
ATOM    158  CB  SER    12       1.055   9.375   5.207  1.00  0.00         A
ATOM    159  HB1 SER    12       1.465   8.554   4.635  1.00  0.00         A
ATOM    160  HB2 SER    12       1.457   9.350   6.208  1.00  0.00         A
ATOM    161  OG  SER    12       1.439  10.594   4.593  1.00  0.00         A
ATOM    162  HG  SER    12       1.663  10.422   3.662  1.00  0.00         A
ATOM    163  C   SER    12      -1.085   9.458   3.895  1.00  0.00         A
ATOM    164  O   SER    12      -1.670  10.507   3.620  1.00  0.00         A
ATOM    165  N   GLU    13      -0.982   8.444   3.051  1.00  0.00         A
ATOM    166  HN  GLU    13      -0.525   7.628   3.342  1.00  0.00         A
ATOM    167  CA  GLU    13      -1.566   8.492   1.725  1.00  0.00         A
ATOM    168  HA  GLU    13      -1.691   9.529   1.453  1.00  0.00         A
ATOM    169  CB  GLU    13      -0.664   7.806   0.690  1.00  0.00         A
ATOM    170  HB1 GLU    13      -1.252   7.591  -0.189  1.00  0.00         A
ATOM    171  HB2 GLU    13      -0.306   6.876   1.106  1.00  0.00         A
ATOM    172  CG  GLU    13       0.545   8.626   0.258  1.00  0.00         A
ATOM    173  HG1 GLU    13       0.204   9.605  -0.040  1.00  0.00         A
ATOM    174  HG2 GLU    13       1.005   8.139  -0.589  1.00  0.00         A
ATOM    175  CD  GLU    13       1.593   8.787   1.341  1.00  0.00         A
ATOM    176  OE1 GLU    13       2.433   7.876   1.496  1.00  0.00         A
ATOM    177  OE2 GLU    13       1.598   9.832   2.025  1.00  0.00         A
ATOM    178  C   GLU    13      -2.932   7.824   1.750  1.00  0.00         A
ATOM    179  O   GLU    13      -3.374   7.345   2.795  1.00  0.00         A
ATOM    180  N   GLY    14      -3.602   7.804   0.612  1.00  0.00         A
ATOM    181  HN  GLY    14      -3.223   8.240  -0.180  1.00  0.00         A
ATOM    182  CA  GLY    14      -4.895   7.162   0.533  1.00  0.00         A
ATOM    183  HA1 GLY    14      -4.834   6.194   1.007  1.00  0.00         A
ATOM    184  HA2 GLY    14      -5.157   7.028  -0.506  1.00  0.00         A
ATOM    185  C   GLY    14      -5.977   7.974   1.213  1.00  0.00         A
ATOM    186  O   GLY    14      -6.739   7.451   2.026  1.00  0.00         A
ATOM    187  N   LYS    15      -6.032   9.263   0.896  1.00  0.00         A
ATOM    188  HN  LYS    15      -5.333   9.645   0.321  1.00  0.00         A
ATOM    189  CA  LYS    15      -7.100  10.129   1.390  1.00  0.00         A
ATOM    190  HA  LYS    15      -7.369   9.785   2.371  1.00  0.00         A
ATOM    191  CB  LYS    15      -6.631  11.584   1.471  1.00  0.00         A
ATOM    192  HB1 LYS    15      -7.488  12.218   1.649  1.00  0.00         A
ATOM    193  HB2 LYS    15      -6.181  11.858   0.528  1.00  0.00         A
ATOM    194  CG  LYS    15      -5.615  11.834   2.574  1.00  0.00         A
ATOM    195  HG1 LYS    15      -5.254  12.850   2.495  1.00  0.00         A
ATOM    196  HG2 LYS    15      -4.791  11.146   2.455  1.00  0.00         A
ATOM    197  CD  LYS    15      -6.228  11.632   3.951  1.00  0.00         A
ATOM    198  HD1 LYS    15      -6.619  10.628   4.015  1.00  0.00         A
ATOM    199  HD2 LYS    15      -7.031  12.341   4.084  1.00  0.00         A
ATOM    200  CE  LYS    15      -5.208  11.833   5.061  1.00  0.00         A
ATOM    201  HE1 LYS    15      -5.715  11.766   6.012  1.00  0.00         A
ATOM    202  HE2 LYS    15      -4.771  12.816   4.957  1.00  0.00         A
ATOM    203  NZ  LYS    15      -4.122  10.816   5.018  1.00  0.00         A
ATOM    204  HZ1 LYS    15      -3.479  10.947   5.825  1.00  0.00         A
ATOM    205  HZ2 LYS    15      -3.572  10.908   4.139  1.00  0.00         A
ATOM    206  HZ3 LYS    15      -4.523   9.856   5.064  1.00  0.00         A
ATOM    207  C   LYS    15      -8.317  10.004   0.494  1.00  0.00         A
ATOM    208  O   LYS    15      -9.349  10.645   0.704  1.00  0.00         A
ATOM    209  N   PHE    16      -8.170   9.171  -0.513  1.00  0.00         A
ATOM    210  HN  PHE    16      -7.289   8.772  -0.661  1.00  0.00         A
ATOM    211  CA  PHE    16      -9.261   8.800  -1.384  1.00  0.00         A
ATOM    212  HA  PHE    16     -10.083   9.470  -1.182  1.00  0.00         A
ATOM    213  CB  PHE    16      -8.848   8.934  -2.858  1.00  0.00         A
ATOM    214  HB1 PHE    16      -8.828   9.981  -3.122  1.00  0.00         A
ATOM    215  HB2 PHE    16      -9.579   8.431  -3.473  1.00  0.00         A
ATOM    216  CG  PHE    16      -7.496   8.348  -3.186  1.00  0.00         A
ATOM    217  CD1 PHE    16      -7.390   7.104  -3.782  1.00  0.00         A
ATOM    218  HD1 PHE    16      -8.287   6.546  -4.006  1.00  0.00         A
ATOM    219  CD2 PHE    16      -6.332   9.050  -2.906  1.00  0.00         A
ATOM    220  HD2 PHE    16      -6.401  10.021  -2.440  1.00  0.00         A
ATOM    221  CE1 PHE    16      -6.153   6.571  -4.091  1.00  0.00         A
ATOM    222  HE1 PHE    16      -6.085   5.598  -4.555  1.00  0.00         A
ATOM    223  CE2 PHE    16      -5.094   8.522  -3.211  1.00  0.00         A
ATOM    224  HE2 PHE    16      -4.197   9.080  -2.986  1.00  0.00         A
ATOM    225  CZ  PHE    16      -5.004   7.280  -3.805  1.00  0.00         A
ATOM    226  HZ  PHE    16      -4.037   6.864  -4.046  1.00  0.00         A
ATOM    227  C   PHE    16      -9.694   7.379  -1.052  1.00  0.00         A
ATOM    228  O   PHE    16      -8.943   6.427  -1.253  1.00  0.00         A
ATOM    229  N   ILE    17     -10.892   7.243  -0.511  1.00  0.00         A
ATOM    230  HN  ILE    17     -11.474   8.025  -0.428  1.00  0.00         A
ATOM    231  CA  ILE    17     -11.368   5.953  -0.040  1.00  0.00         A
ATOM    232  HA  ILE    17     -10.702   5.190  -0.412  1.00  0.00         A
ATOM    233  CB  ILE    17     -11.370   5.889   1.507  1.00  0.00         A
ATOM    234  HB  ILE    17     -12.047   6.645   1.872  1.00  0.00         A
ATOM    235  CG1 ILE    17      -9.969   6.163   2.063  1.00  0.00         A
ATOM    236 HG11 ILE    17      -9.615   7.107   1.675  1.00  0.00         A
ATOM    237 HG12 ILE    17      -9.302   5.376   1.744  1.00  0.00         A
ATOM    238  CG2 ILE    17     -11.876   4.533   1.985  1.00  0.00         A
ATOM    239 HG21 ILE    17     -11.233   3.753   1.604  1.00  0.00         A
ATOM    240 HG22 ILE    17     -12.883   4.376   1.626  1.00  0.00         A
ATOM    241 HG23 ILE    17     -11.871   4.508   3.065  1.00  0.00         A
ATOM    242  CD1 ILE    17      -9.914   6.231   3.575  1.00  0.00         A
ATOM    243 HD11 ILE    17     -10.227   5.284   3.990  1.00  0.00         A
ATOM    244 HD12 ILE    17     -10.573   7.012   3.924  1.00  0.00         A
ATOM    245 HD13 ILE    17      -8.904   6.446   3.890  1.00  0.00         A
ATOM    246  C   ILE    17     -12.779   5.681  -0.544  1.00  0.00         A
ATOM    247  O   ILE    17     -13.678   6.496  -0.346  1.00  0.00         A
ATOM    248  N   PRO    18     -12.982   4.561  -1.247  1.00  0.00         A
ATOM    249  CA  PRO    18     -14.308   4.073  -1.592  1.00  0.00         A
ATOM    250  HA  PRO    18     -14.983   4.879  -1.840  1.00  0.00         A
ATOM    251  CB  PRO    18     -14.061   3.191  -2.828  1.00  0.00         A
ATOM    252  HB1 PRO    18     -14.605   3.595  -3.670  1.00  0.00         A
ATOM    253  HB2 PRO    18     -14.402   2.186  -2.627  1.00  0.00         A
ATOM    254  CG  PRO    18     -12.582   3.222  -3.072  1.00  0.00         A
ATOM    255  HG1 PRO    18     -12.358   3.914  -3.870  1.00  0.00         A
ATOM    256  HG2 PRO    18     -12.230   2.234  -3.326  1.00  0.00         A
ATOM    257  CD  PRO    18     -11.952   3.686  -1.791  1.00  0.00         A
ATOM    258  HD1 PRO    18     -11.040   4.229  -1.988  1.00  0.00         A
ATOM    259  HD2 PRO    18     -11.770   2.850  -1.133  1.00  0.00         A
ATOM    260  C   PRO    18     -14.894   3.239  -0.454  1.00  0.00         A
ATOM    261  O   PRO    18     -14.293   2.253  -0.024  1.00  0.00         A
ATOM    262  N   ALA    19     -16.053   3.635   0.038  1.00  0.00         A
ATOM    263  HN  ALA    19     -16.473   4.443  -0.319  1.00  0.00         A
ATOM    264  CA  ALA    19     -16.706   2.902   1.115  1.00  0.00         A
ATOM    265  HA  ALA    19     -16.286   1.907   1.136  1.00  0.00         A
ATOM    266  CB  ALA    19     -16.419   3.565   2.454  1.00  0.00         A
ATOM    267  HB1 ALA    19     -16.805   2.949   3.251  1.00  0.00         A
ATOM    268  HB2 ALA    19     -16.894   4.535   2.484  1.00  0.00         A
ATOM    269  HB3 ALA    19     -15.352   3.684   2.575  1.00  0.00         A
ATOM    270  C   ALA    19     -18.206   2.791   0.870  1.00  0.00         A
ATOM    271  O   ALA    19     -18.652   2.868  -0.276  1.00  0.00         A
ATOM    272  N   THR    20     -18.969   2.589   1.942  1.00  0.00         A
ATOM    273  HN  THR    20     -18.541   2.516   2.818  1.00  0.00         A
ATOM    274  CA  THR    20     -20.421   2.471   1.857  1.00  0.00         A
ATOM    275  HA  THR    20     -20.640   1.596   1.271  1.00  0.00         A
ATOM    276  CB  THR    20     -21.052   2.272   3.249  1.00  0.00         A
ATOM    277  HB  THR    20     -20.803   1.280   3.583  1.00  0.00         A
ATOM    278  OG1 THR    20     -22.482   2.386   3.184  1.00  0.00         A
ATOM    279  HG1 THR    20     -22.714   3.194   2.710  1.00  0.00         A
ATOM    280  CG2 THR    20     -20.498   3.271   4.252  1.00  0.00         A
ATOM    281 HG21 THR    20     -19.435   3.124   4.354  1.00  0.00         A
ATOM    282 HG22 THR    20     -20.977   3.126   5.208  1.00  0.00         A
ATOM    283 HG23 THR    20     -20.690   4.274   3.901  1.00  0.00         A
ATOM    284  C   THR    20     -21.042   3.678   1.168  1.00  0.00         A
ATOM    285  O   THR    20     -21.122   4.769   1.726  1.00  0.00         A
ATOM    286  N   LYS    21     -21.497   3.460  -0.046  1.00  0.00         A
ATOM    287  HN  LYS    21     -21.506   2.538  -0.386  1.00  0.00         A
ATOM    288  CA  LYS    21     -22.006   4.535  -0.875  1.00  0.00         A
ATOM    289  HA  LYS    21     -21.365   5.392  -0.733  1.00  0.00         A
ATOM    290  CB  LYS    21     -21.980   4.136  -2.351  1.00  0.00         A
ATOM    291  HB1 LYS    21     -22.417   4.932  -2.933  1.00  0.00         A
ATOM    292  HB2 LYS    21     -22.575   3.243  -2.479  1.00  0.00         A
ATOM    293  CG  LYS    21     -20.585   3.858  -2.891  1.00  0.00         A
ATOM    294  HG1 LYS    21     -20.668   3.538  -3.919  1.00  0.00         A
ATOM    295  HG2 LYS    21     -20.136   3.072  -2.303  1.00  0.00         A
ATOM    296  CD  LYS    21     -19.686   5.087  -2.826  1.00  0.00         A
ATOM    297  HD1 LYS    21     -18.693   4.807  -3.144  1.00  0.00         A
ATOM    298  HD2 LYS    21     -19.650   5.443  -1.807  1.00  0.00         A
ATOM    299  CE  LYS    21     -20.189   6.210  -3.720  1.00  0.00         A
ATOM    300  HE1 LYS    21     -19.534   7.060  -3.601  1.00  0.00         A
ATOM    301  HE2 LYS    21     -21.187   6.481  -3.409  1.00  0.00         A
ATOM    302  NZ  LYS    21     -20.219   5.820  -5.156  1.00  0.00         A
ATOM    303  HZ1 LYS    21     -20.637   6.585  -5.726  1.00  0.00         A
ATOM    304  HZ2 LYS    21     -20.784   4.959  -5.284  1.00  0.00         A
ATOM    305  HZ3 LYS    21     -19.251   5.642  -5.500  1.00  0.00         A
ATOM    306  C   LYS    21     -23.415   4.917  -0.473  1.00  0.00         A
ATOM    307  O   LYS    21     -24.247   4.065  -0.158  1.00  0.00         A
ATOM    308  N   ARG    22     -23.662   6.210  -0.473  1.00  0.00         A
ATOM    309  HN  ARG    22     -22.921   6.831  -0.660  1.00  0.00         A
ATOM    310  CA  ARG    22     -24.982   6.746  -0.223  1.00  0.00         A
ATOM    311  HA  ARG    22     -25.520   6.041   0.394  1.00  0.00         A
ATOM    312  CB  ARG    22     -24.857   8.080   0.519  1.00  0.00         A
ATOM    313  HB1 ARG    22     -25.838   8.428   0.787  1.00  0.00         A
ATOM    314  HB2 ARG    22     -24.391   8.801  -0.129  1.00  0.00         A
ATOM    315  CG  ARG    22     -24.037   7.964   1.797  1.00  0.00         A
ATOM    316  HG1 ARG    22     -24.031   8.920   2.300  1.00  0.00         A
ATOM    317  HG2 ARG    22     -23.028   7.682   1.541  1.00  0.00         A
ATOM    318  CD  ARG    22     -24.620   6.912   2.731  1.00  0.00         A
ATOM    319  HD1 ARG    22     -24.720   5.984   2.189  1.00  0.00         A
ATOM    320  HD2 ARG    22     -25.593   7.241   3.062  1.00  0.00         A
ATOM    321  NE  ARG    22     -23.779   6.683   3.901  1.00  0.00         A
ATOM    322  HE  ARG    22     -23.043   7.319   4.061  1.00  0.00         A
ATOM    323  CZ  ARG    22     -23.957   5.681   4.760  1.00  0.00         A
ATOM    324  NH1 ARG    22     -24.913   4.780   4.553  1.00  0.00         A
ATOM    325 HH11 ARG    22     -25.506   4.844   3.744  1.00  0.00         A
ATOM    326 HH12 ARG    22     -25.053   4.031   5.209  1.00  0.00         A
ATOM    327  NH2 ARG    22     -23.160   5.566   5.812  1.00  0.00         A
ATOM    328 HH21 ARG    22     -22.423   6.231   5.960  1.00  0.00         A
ATOM    329 HH22 ARG    22     -23.292   4.819   6.468  1.00  0.00         A
ATOM    330  C   ARG    22     -25.711   6.878  -1.561  1.00  0.00         A
ATOM    331  O   ARG    22     -25.069   6.812  -2.608  1.00  0.00         A
ATOM    332  N   PRO    23     -27.042   7.079  -1.559  1.00  0.00         A
ATOM    333  CA  PRO    23     -27.873   6.819  -2.744  1.00  0.00         A
ATOM    334  HA  PRO    23     -27.815   5.780  -3.022  1.00  0.00         A
ATOM    335  CB  PRO    23     -29.297   7.134  -2.283  1.00  0.00         A
ATOM    336  HB1 PRO    23     -29.819   6.213  -2.068  1.00  0.00         A
ATOM    337  HB2 PRO    23     -29.815   7.669  -3.064  1.00  0.00         A
ATOM    338  CG  PRO    23     -29.151   7.970  -1.060  1.00  0.00         A
ATOM    339  HG1 PRO    23     -29.959   7.756  -0.376  1.00  0.00         A
ATOM    340  HG2 PRO    23     -29.162   9.015  -1.332  1.00  0.00         A
ATOM    341  CD  PRO    23     -27.835   7.611  -0.437  1.00  0.00         A
ATOM    342  HD1 PRO    23     -27.964   6.865   0.328  1.00  0.00         A
ATOM    343  HD2 PRO    23     -27.373   8.492  -0.027  1.00  0.00         A
ATOM    344  C   PRO    23     -27.504   7.668  -3.955  1.00  0.00         A
ATOM    345  O   PRO    23     -27.763   7.280  -5.097  1.00  0.00         A
ATOM    346  N   ASP    24     -26.896   8.816  -3.698  1.00  0.00         A
ATOM    347  HN  ASP    24     -26.710   9.049  -2.769  1.00  0.00         A
ATOM    348  CA  ASP    24     -26.499   9.735  -4.758  1.00  0.00         A
ATOM    349  HA  ASP    24     -25.920   9.173  -5.476  1.00  0.00         A
ATOM    350  CB  ASP    24     -27.733  10.320  -5.467  1.00  0.00         A
ATOM    351  HB1 ASP    24     -28.251   9.525  -5.982  1.00  0.00         A
ATOM    352  HB2 ASP    24     -27.409  11.054  -6.189  1.00  0.00         A
ATOM    353  CG  ASP    24     -28.709  10.989  -4.516  1.00  0.00         A
ATOM    354  OD1 ASP    24     -28.630  12.223  -4.337  1.00  0.00         A
ATOM    355  OD2 ASP    24     -29.570  10.284  -3.951  1.00  0.00         A
ATOM    356  C   ASP    24     -25.626  10.858  -4.207  1.00  0.00         A
ATOM    357  O   ASP    24     -25.778  12.020  -4.581  1.00  0.00         A
ATOM    358  N   GLY    25     -24.700  10.511  -3.323  1.00  0.00         A
ATOM    359  HN  GLY    25     -24.589   9.567  -3.083  1.00  0.00         A
ATOM    360  CA  GLY    25     -23.843  11.522  -2.728  1.00  0.00         A
ATOM    361  HA1 GLY    25     -24.386  12.017  -1.936  1.00  0.00         A
ATOM    362  HA2 GLY    25     -23.588  12.249  -3.483  1.00  0.00         A
ATOM    363  C   GLY    25     -22.568  10.944  -2.157  1.00  0.00         A
ATOM    364  O   GLY    25     -22.248  11.176  -0.991  1.00  0.00         A
ATOM    365  N   THR    26     -21.826  10.219  -2.996  1.00  0.00         A
ATOM    366  HN  THR    26     -22.102  10.159  -3.933  1.00  0.00         A
ATOM    367  CA  THR    26     -20.608   9.523  -2.583  1.00  0.00         A
ATOM    368  HA  THR    26     -20.388   8.788  -3.341  1.00  0.00         A
ATOM    369  CB  THR    26     -19.394  10.480  -2.484  1.00  0.00         A
ATOM    370  HB  THR    26     -18.551   9.925  -2.096  1.00  0.00         A
ATOM    371  OG1 THR    26     -19.683  11.569  -1.595  1.00  0.00         A
ATOM    372  HG1 THR    26     -20.639  11.606  -1.436  1.00  0.00         A
ATOM    373  CG2 THR    26     -19.021  11.027  -3.855  1.00  0.00         A
ATOM    374 HG21 THR    26     -19.853  11.586  -4.257  1.00  0.00         A
ATOM    375 HG22 THR    26     -18.785  10.208  -4.517  1.00  0.00         A
ATOM    376 HG23 THR    26     -18.162  11.675  -3.763  1.00  0.00         A
ATOM    377  C   THR    26     -20.820   8.790  -1.260  1.00  0.00         A
ATOM    378  O   THR    26     -21.683   7.918  -1.163  1.00  0.00         A
ATOM    379  N   TRP    27     -20.050   9.153  -0.250  1.00  0.00         A
ATOM    380  HN  TRP    27     -19.293   9.749  -0.420  1.00  0.00         A
ATOM    381  CA  TRP    27     -20.303   8.686   1.104  1.00  0.00         A
ATOM    382  HA  TRP    27     -21.365   8.637   1.219  1.00  0.00         A
ATOM    383  CB  TRP    27     -19.711   7.296   1.351  1.00  0.00         A
ATOM    384  HB1 TRP    27     -20.083   6.621   0.594  1.00  0.00         A
ATOM    385  HB2 TRP    27     -20.037   6.948   2.319  1.00  0.00         A
ATOM    386  CG  TRP    27     -18.216   7.232   1.330  1.00  0.00         A
ATOM    387  CD1 TRP    27     -17.405   7.262   0.233  1.00  0.00         A
ATOM    388  HD1 TRP    27     -17.758   7.351  -0.784  1.00  0.00         A
ATOM    389  CD2 TRP    27     -17.353   7.096   2.465  1.00  0.00         A
ATOM    390  NE1 TRP    27     -16.093   7.163   0.620  1.00  0.00         A
ATOM    391  HE1 TRP    27     -15.314   7.165   0.016  1.00  0.00         A
ATOM    392  CE2 TRP    27     -16.035   7.063   1.984  1.00  0.00         A
ATOM    393  CE3 TRP    27     -17.567   7.007   3.844  1.00  0.00         A
ATOM    394  HE3 TRP    27     -18.565   7.026   4.256  1.00  0.00         A
ATOM    395  CZ2 TRP    27     -14.934   6.945   2.829  1.00  0.00         A
ATOM    396  HZ2 TRP    27     -13.925   6.921   2.450  1.00  0.00         A
ATOM    397  CZ3 TRP    27     -16.475   6.886   4.683  1.00  0.00         A
ATOM    398  HZ3 TRP    27     -16.622   6.816   5.750  1.00  0.00         A
ATOM    399  CH2 TRP    27     -15.172   6.858   4.172  1.00  0.00         A
ATOM    400  HH2 TRP    27     -14.348   6.764   4.863  1.00  0.00         A
ATOM    401  C   TRP    27     -19.789   9.690   2.110  1.00  0.00         A
ATOM    402  O   TRP    27     -19.665   9.395   3.300  1.00  0.00         A
ATOM    403  N   ARG    28     -19.562  10.900   1.613  1.00  0.00         A
ATOM    404  HN  ARG    28     -19.757  11.057   0.667  1.00  0.00         A
ATOM    405  CA  ARG    28     -19.042  12.005   2.403  1.00  0.00         A
ATOM    406  HA  ARG    28     -19.044  12.875   1.763  1.00  0.00         A
ATOM    407  CB  ARG    28     -19.905  12.307   3.639  1.00  0.00         A
ATOM    408  HB1 ARG    28     -19.405  13.062   4.228  1.00  0.00         A
ATOM    409  HB2 ARG    28     -19.987  11.407   4.228  1.00  0.00         A
ATOM    410  CG  ARG    28     -21.316  12.802   3.336  1.00  0.00         A
ATOM    411  HG1 ARG    28     -21.279  13.455   2.476  1.00  0.00         A
ATOM    412  HG2 ARG    28     -21.684  13.353   4.188  1.00  0.00         A
ATOM    413  CD  ARG    28     -22.276  11.659   3.044  1.00  0.00         A
ATOM    414  HD1 ARG    28     -21.985  11.191   2.115  1.00  0.00         A
ATOM    415  HD2 ARG    28     -23.273  12.058   2.949  1.00  0.00         A
ATOM    416  NE  ARG    28     -22.261  10.654   4.109  1.00  0.00         A
ATOM    417  HE  ARG    28     -21.387  10.256   4.335  1.00  0.00         A
ATOM    418  CZ  ARG    28     -23.339  10.254   4.786  1.00  0.00         A
ATOM    419  NH1 ARG    28     -24.537  10.758   4.513  1.00  0.00         A
ATOM    420 HH11 ARG    28     -24.648  11.447   3.790  1.00  0.00         A
ATOM    421 HH12 ARG    28     -25.336  10.457   5.035  1.00  0.00         A
ATOM    422  NH2 ARG    28     -23.215   9.343   5.739  1.00  0.00         A
ATOM    423 HH21 ARG    28     -22.313   8.956   5.952  1.00  0.00         A
ATOM    424 HH22 ARG    28     -24.031   9.033   6.259  1.00  0.00         A
ATOM    425  C   ARG    28     -17.605  11.757   2.825  1.00  0.00         A
ATOM    426  O   ARG    28     -17.200  10.634   3.129  1.00  0.00         A
ATOM    427  N   LYS    29     -16.845  12.833   2.801  1.00  0.00         A
ATOM    428  HN  LYS    29     -17.247  13.661   2.477  1.00  0.00         A
ATOM    429  CA  LYS    29     -15.442  12.834   3.207  1.00  0.00         A
ATOM    430  HA  LYS    29     -15.118  13.844   3.202  1.00  0.00         A
ATOM    431  CB  LYS    29     -15.275  12.309   4.617  1.00  0.00         A
ATOM    432  HB1 LYS    29     -14.238  12.069   4.787  1.00  0.00         A
ATOM    433  HB2 LYS    29     -15.876  11.419   4.738  1.00  0.00         A
ATOM    434  CG  LYS    29     -15.708  13.335   5.637  1.00  0.00         A
ATOM    435  HG1 LYS    29     -16.649  13.760   5.318  1.00  0.00         A
ATOM    436  HG2 LYS    29     -14.960  14.111   5.693  1.00  0.00         A
ATOM    437  CD  LYS    29     -15.880  12.722   7.002  1.00  0.00         A
ATOM    438  HD1 LYS    29     -16.304  11.744   6.867  1.00  0.00         A
ATOM    439  HD2 LYS    29     -16.558  13.336   7.567  1.00  0.00         A
ATOM    440  CE  LYS    29     -14.567  12.596   7.770  1.00  0.00         A
ATOM    441  HE1 LYS    29     -14.785  12.232   8.764  1.00  0.00         A
ATOM    442  HE2 LYS    29     -14.114  13.572   7.841  1.00  0.00         A
ATOM    443  NZ  LYS    29     -13.602  11.668   7.121  1.00  0.00         A
ATOM    444  HZ1 LYS    29     -14.052  10.749   6.936  1.00  0.00         A
ATOM    445  HZ2 LYS    29     -12.782  11.515   7.740  1.00  0.00         A
ATOM    446  HZ3 LYS    29     -13.268  12.065   6.221  1.00  0.00         A
ATOM    447  C   LYS    29     -14.588  12.076   2.229  1.00  0.00         A
ATOM    448  O   LYS    29     -13.486  11.626   2.550  1.00  0.00         A
ATOM    449  N   ALA    30     -15.100  11.967   1.020  1.00  0.00         A
ATOM    450  HN  ALA    30     -15.995  12.341   0.845  1.00  0.00         A
ATOM    451  CA  ALA    30     -14.384  11.298  -0.039  1.00  0.00         A
ATOM    452  HA  ALA    30     -13.378  11.688  -0.053  1.00  0.00         A
ATOM    453  CB  ALA    30     -14.311   9.823   0.253  1.00  0.00         A
ATOM    454  HB1 ALA    30     -15.288   9.384   0.129  1.00  0.00         A
ATOM    455  HB2 ALA    30     -13.987   9.693   1.277  1.00  0.00         A
ATOM    456  HB3 ALA    30     -13.609   9.356  -0.417  1.00  0.00         A
ATOM    457  C   ALA    30     -15.019  11.569  -1.386  1.00  0.00         A
ATOM    458  O   ALA    30     -15.934  10.871  -1.829  1.00  0.00         A
ATOM    459  N   ARG    31     -14.510  12.596  -2.027  1.00  0.00         A
ATOM    460  HN  ARG    31     -13.756  13.076  -1.621  1.00  0.00         A
ATOM    461  CA  ARG    31     -15.012  13.043  -3.310  1.00  0.00         A
ATOM    462  HA  ARG    31     -15.899  12.476  -3.548  1.00  0.00         A
ATOM    463  CB  ARG    31     -15.365  14.530  -3.216  1.00  0.00         A
ATOM    464  HB1 ARG    31     -14.449  15.098  -3.145  1.00  0.00         A
ATOM    465  HB2 ARG    31     -15.941  14.688  -2.319  1.00  0.00         A
ATOM    466  CG  ARG    31     -16.165  15.060  -4.392  1.00  0.00         A
ATOM    467  HG1 ARG    31     -17.119  14.553  -4.426  1.00  0.00         A
ATOM    468  HG2 ARG    31     -15.622  14.866  -5.295  1.00  0.00         A
ATOM    469  CD  ARG    31     -16.402  16.552  -4.283  1.00  0.00         A
ATOM    470  HD1 ARG    31     -16.947  16.743  -3.378  1.00  0.00         A
ATOM    471  HD2 ARG    31     -16.989  16.872  -5.130  1.00  0.00         A
ATOM    472  NE  ARG    31     -15.149  17.312  -4.256  1.00  0.00         A
ATOM    473  HE  ARG    31     -14.479  17.049  -3.588  1.00  0.00         A
ATOM    474  CZ  ARG    31     -14.874  18.329  -5.075  1.00  0.00         A
ATOM    475  NH1 ARG    31     -15.757  18.712  -5.990  1.00  0.00         A
ATOM    476 HH11 ARG    31     -16.637  18.239  -6.073  1.00  0.00         A
ATOM    477 HH12 ARG    31     -15.547  19.478  -6.602  1.00  0.00         A
ATOM    478  NH2 ARG    31     -13.712  18.966  -4.975  1.00  0.00         A
ATOM    479 HH21 ARG    31     -13.036  18.686  -4.283  1.00  0.00         A
ATOM    480 HH22 ARG    31     -13.497  19.729  -5.593  1.00  0.00         A
ATOM    481  C   ARG    31     -13.950  12.800  -4.379  1.00  0.00         A
ATOM    482  O   ARG    31     -13.933  13.455  -5.423  1.00  0.00         A
ATOM    483  N   ARG    32     -13.063  11.841  -4.091  1.00  0.00         A
ATOM    484  HN  ARG    32     -13.163  11.353  -3.250  1.00  0.00         A
ATOM    485  CA  ARG    32     -11.942  11.501  -4.969  1.00  0.00         A
ATOM    486  HA  ARG    32     -11.492  10.598  -4.585  1.00  0.00         A
ATOM    487  CB  ARG    32     -12.425  11.223  -6.389  1.00  0.00         A
ATOM    488  HB1 ARG    32     -11.570  11.135  -7.041  1.00  0.00         A
ATOM    489  HB2 ARG    32     -13.038  12.050  -6.719  1.00  0.00         A
ATOM    490  CG  ARG    32     -13.241   9.951  -6.492  1.00  0.00         A
ATOM    491  HG1 ARG    32     -14.130  10.053  -5.885  1.00  0.00         A
ATOM    492  HG2 ARG    32     -12.648   9.124  -6.132  1.00  0.00         A
ATOM    493  CD  ARG    32     -13.647   9.678  -7.921  1.00  0.00         A
ATOM    494  HD1 ARG    32     -14.074   8.687  -7.979  1.00  0.00         A
ATOM    495  HD2 ARG    32     -12.763   9.726  -8.535  1.00  0.00         A
ATOM    496  NE  ARG    32     -14.621  10.648  -8.411  1.00  0.00         A
ATOM    497  HE  ARG    32     -14.707  11.492  -7.911  1.00  0.00         A
ATOM    498  CZ  ARG    32     -15.398  10.455  -9.473  1.00  0.00         A
ATOM    499  NH1 ARG    32     -15.283   9.352 -10.202  1.00  0.00         A
ATOM    500 HH11 ARG    32     -14.601   8.652  -9.960  1.00  0.00         A
ATOM    501 HH12 ARG    32     -15.879   9.208 -10.998  1.00  0.00         A
ATOM    502  NH2 ARG    32     -16.276  11.384  -9.821  1.00  0.00         A
ATOM    503 HH21 ARG    32     -16.349  12.232  -9.286  1.00  0.00         A
ATOM    504 HH22 ARG    32     -16.873  11.247 -10.615  1.00  0.00         A
ATOM    505  C   ARG    32     -10.890  12.605  -4.961  1.00  0.00         A
ATOM    506  O   ARG    32     -11.189  13.766  -4.674  1.00  0.00         A
ATOM    507  N   VAL    33      -9.650  12.242  -5.263  1.00  0.00         A
ATOM    508  HN  VAL    33      -9.465  11.316  -5.513  1.00  0.00         A
ATOM    509  CA  VAL    33      -8.556  13.201  -5.233  1.00  0.00         A
ATOM    510  HA  VAL    33      -8.745  13.864  -4.401  1.00  0.00         A
ATOM    511  CB  VAL    33      -7.187  12.538  -4.992  1.00  0.00         A
ATOM    512  HB  VAL    33      -6.421  13.185  -5.395  1.00  0.00         A
ATOM    513  CG1 VAL    33      -6.941  12.384  -3.501  1.00  0.00         A
ATOM    514 HG11 VAL    33      -7.713  11.764  -3.072  1.00  0.00         A
ATOM    515 HG12 VAL    33      -6.960  13.358  -3.032  1.00  0.00         A
ATOM    516 HG13 VAL    33      -5.978  11.925  -3.340  1.00  0.00         A
ATOM    517  CG2 VAL    33      -7.097  11.191  -5.695  1.00  0.00         A
ATOM    518 HG21 VAL    33      -6.114  10.770  -5.544  1.00  0.00         A
ATOM    519 HG22 VAL    33      -7.274  11.324  -6.752  1.00  0.00         A
ATOM    520 HG23 VAL    33      -7.841  10.523  -5.287  1.00  0.00         A
ATOM    521  C   VAL    33      -8.502  14.045  -6.495  1.00  0.00         A
ATOM    522  O   VAL    33      -7.566  13.961  -7.288  1.00  0.00         A
ATOM    523  N   LYS    34      -9.535  14.844  -6.675  1.00  0.00         A
ATOM    524  HN  LYS    34     -10.338  14.710  -6.130  1.00  0.00         A
ATOM    525  CA  LYS    34      -9.516  15.924  -7.638  1.00  0.00         A
ATOM    526  HA  LYS    34      -8.695  15.754  -8.313  1.00  0.00         A
ATOM    527  CB  LYS    34     -10.828  15.994  -8.424  1.00  0.00         A
ATOM    528  HB1 LYS    34     -10.853  16.921  -8.979  1.00  0.00         A
ATOM    529  HB2 LYS    34     -11.653  15.980  -7.728  1.00  0.00         A
ATOM    530  CG  LYS    34     -11.014  14.847  -9.404  1.00  0.00         A
ATOM    531  HG1 LYS    34     -11.984  14.938  -9.870  1.00  0.00         A
ATOM    532  HG2 LYS    34     -10.956  13.913  -8.866  1.00  0.00         A
ATOM    533  CD  LYS    34      -9.942  14.862 -10.484  1.00  0.00         A
ATOM    534  HD1 LYS    34      -8.974  14.777 -10.016  1.00  0.00         A
ATOM    535  HD2 LYS    34     -10.001  15.796 -11.021  1.00  0.00         A
ATOM    536  CE  LYS    34     -10.115  13.719 -11.470  1.00  0.00         A
ATOM    537  HE1 LYS    34      -9.329  13.776 -12.209  1.00  0.00         A
ATOM    538  HE2 LYS    34     -11.073  13.824 -11.958  1.00  0.00         A
ATOM    539  NZ  LYS    34     -10.058  12.390 -10.805  1.00  0.00         A
ATOM    540  HZ1 LYS    34      -9.182  12.300 -10.253  1.00  0.00         A
ATOM    541  HZ2 LYS    34     -10.084  11.632 -11.517  1.00  0.00         A
ATOM    542  HZ3 LYS    34     -10.872  12.274 -10.168  1.00  0.00         A
ATOM    543  C   LYS    34      -9.277  17.212  -6.876  1.00  0.00         A
ATOM    544  O   LYS    34      -9.562  18.305  -7.361  1.00  0.00         A
ATOM    545  N   ASP    35      -8.749  17.019  -5.663  1.00  0.00         A
ATOM    546  HN  ASP    35      -8.519  16.101  -5.418  1.00  0.00         A
ATOM    547  CA  ASP    35      -8.483  18.064  -4.669  1.00  0.00         A
ATOM    548  HA  ASP    35      -8.238  17.537  -3.757  1.00  0.00         A
ATOM    549  CB  ASP    35      -7.267  18.941  -5.041  1.00  0.00         A
ATOM    550  HB1 ASP    35      -6.468  18.296  -5.380  1.00  0.00         A
ATOM    551  HB2 ASP    35      -6.936  19.467  -4.159  1.00  0.00         A
ATOM    552  CG  ASP    35      -7.533  19.973  -6.123  1.00  0.00         A
ATOM    553  OD1 ASP    35      -7.110  19.751  -7.280  1.00  0.00         A
ATOM    554  OD2 ASP    35      -8.131  21.025  -5.816  1.00  0.00         A
ATOM    555  C   ASP    35      -9.714  18.922  -4.370  1.00  0.00         A
ATOM    556  O   ASP    35     -10.732  18.861  -5.062  1.00  0.00         A
ATOM    557  N   GLY    36      -9.627  19.688  -3.296  1.00  0.00         A
ATOM    558  HN  GLY    36      -8.814  19.655  -2.747  1.00  0.00         A
ATOM    559  CA  GLY    36     -10.725  20.550  -2.913  1.00  0.00         A
ATOM    560  HA1 GLY    36     -11.221  20.904  -3.804  1.00  0.00         A
ATOM    561  HA2 GLY    36     -10.334  21.397  -2.369  1.00  0.00         A
ATOM    562  C   GLY    36     -11.735  19.830  -2.043  1.00  0.00         A
ATOM    563  O   GLY    36     -12.387  18.879  -2.486  1.00  0.00         A
ATOM    564  N   TYR    37     -11.859  20.271  -0.804  1.00  0.00         A
ATOM    565  HN  TYR    37     -11.339  21.049  -0.519  1.00  0.00         A
ATOM    566  CA  TYR    37     -12.781  19.663   0.134  1.00  0.00         A
ATOM    567  HA  TYR    37     -13.055  18.691  -0.249  1.00  0.00         A
ATOM    568  CB  TYR    37     -12.121  19.499   1.507  1.00  0.00         A
ATOM    569  HB1 TYR    37     -11.873  20.475   1.897  1.00  0.00         A
ATOM    570  HB2 TYR    37     -11.215  18.923   1.395  1.00  0.00         A
ATOM    571  CG  TYR    37     -12.992  18.797   2.528  1.00  0.00         A
ATOM    572  CD1 TYR    37     -13.033  17.410   2.600  1.00  0.00         A
ATOM    573  HD1 TYR    37     -12.435  16.830   1.913  1.00  0.00         A
ATOM    574  CD2 TYR    37     -13.769  19.523   3.421  1.00  0.00         A
ATOM    575  HD2 TYR    37     -13.748  20.601   3.379  1.00  0.00         A
ATOM    576  CE1 TYR    37     -13.828  16.768   3.532  1.00  0.00         A
ATOM    577  HE1 TYR    37     -13.846  15.689   3.573  1.00  0.00         A
ATOM    578  CE2 TYR    37     -14.565  18.888   4.354  1.00  0.00         A
ATOM    579  HE2 TYR    37     -15.163  19.470   5.037  1.00  0.00         A
ATOM    580  CZ  TYR    37     -14.591  17.512   4.407  1.00  0.00         A
ATOM    581  OH  TYR    37     -15.384  16.878   5.340  1.00  0.00         A
ATOM    582  HH  TYR    37     -14.864  16.195   5.787  1.00  0.00         A
ATOM    583  C   TYR    37     -14.027  20.522   0.239  1.00  0.00         A
ATOM    584  O   TYR    37     -13.944  21.751   0.231  1.00  0.00         A
ATOM    585  N   VAL    38     -15.174  19.881   0.331  1.00  0.00         A
ATOM    586  HN  VAL    38     -15.177  18.903   0.378  1.00  0.00         A
ATOM    587  CA  VAL    38     -16.431  20.594   0.376  1.00  0.00         A
ATOM    588  HA  VAL    38     -16.235  21.586   0.744  1.00  0.00         A
ATOM    589  CB  VAL    38     -17.038  20.715  -1.043  1.00  0.00         A
ATOM    590  HB  VAL    38     -16.279  21.132  -1.690  1.00  0.00         A
ATOM    591  CG1 VAL    38     -17.421  19.354  -1.601  1.00  0.00         A
ATOM    592 HG11 VAL    38     -17.838  19.473  -2.589  1.00  0.00         A
ATOM    593 HG12 VAL    38     -18.153  18.896  -0.953  1.00  0.00         A
ATOM    594 HG13 VAL    38     -16.543  18.728  -1.651  1.00  0.00         A
ATOM    595  CG2 VAL    38     -18.223  21.663  -1.047  1.00  0.00         A
ATOM    596 HG21 VAL    38     -18.642  21.710  -2.040  1.00  0.00         A
ATOM    597 HG22 VAL    38     -17.891  22.646  -0.748  1.00  0.00         A
ATOM    598 HG23 VAL    38     -18.970  21.308  -0.354  1.00  0.00         A
ATOM    599  C   VAL    38     -17.402  19.893   1.326  1.00  0.00         A
ATOM    600  O   VAL    38     -17.505  18.664   1.317  1.00  0.00         A
ATOM    601  N   PRO    39     -18.081  20.656   2.200  1.00  0.00         A
ATOM    602  CA  PRO    39     -19.092  20.105   3.100  1.00  0.00         A
ATOM    603  HA  PRO    39     -18.667  19.366   3.764  1.00  0.00         A
ATOM    604  CB  PRO    39     -19.580  21.307   3.908  1.00  0.00         A
ATOM    605  HB1 PRO    39     -19.670  21.031   4.948  1.00  0.00         A
ATOM    606  HB2 PRO    39     -20.539  21.622   3.534  1.00  0.00         A
ATOM    607  CG  PRO    39     -18.557  22.367   3.717  1.00  0.00         A
ATOM    608  HG1 PRO    39     -17.824  22.319   4.509  1.00  0.00         A
ATOM    609  HG2 PRO    39     -19.041  23.331   3.712  1.00  0.00         A
ATOM    610  CD  PRO    39     -17.909  22.105   2.387  1.00  0.00         A
ATOM    611  HD1 PRO    39     -16.863  22.366   2.420  1.00  0.00         A
ATOM    612  HD2 PRO    39     -18.412  22.656   1.607  1.00  0.00         A
ATOM    613  C   PRO    39     -20.247  19.485   2.327  1.00  0.00         A
ATOM    614  O   PRO    39     -20.999  20.178   1.636  1.00  0.00         A
ATOM    615  N   GLN    40     -20.377  18.179   2.443  1.00  0.00         A
ATOM    616  HN  GLN    40     -19.776  17.696   3.049  1.00  0.00         A
ATOM    617  CA  GLN    40     -21.389  17.441   1.705  1.00  0.00         A
ATOM    618  HA  GLN    40     -22.008  18.157   1.186  1.00  0.00         A
ATOM    619  CB  GLN    40     -20.731  16.519   0.684  1.00  0.00         A
ATOM    620  HB1 GLN    40     -20.297  17.118  -0.103  1.00  0.00         A
ATOM    621  HB2 GLN    40     -21.494  15.886   0.266  1.00  0.00         A
ATOM    622  CG  GLN    40     -19.643  15.630   1.271  1.00  0.00         A
ATOM    623  HG1 GLN    40     -20.062  15.061   2.087  1.00  0.00         A
ATOM    624  HG2 GLN    40     -18.850  16.259   1.647  1.00  0.00         A
ATOM    625  CD  GLN    40     -19.051  14.666   0.259  1.00  0.00         A
ATOM    626  OE1 GLN    40     -17.886  14.282   0.358  1.00  0.00         A
ATOM    627  NE2 GLN    40     -19.850  14.261  -0.717  1.00  0.00         A
ATOM    628 HE21 GLN    40     -20.769  14.602  -0.736  1.00  0.00         A
ATOM    629 HE22 GLN    40     -19.490  13.632  -1.381  1.00  0.00         A
ATOM    630  C   GLN    40     -22.263  16.633   2.651  1.00  0.00         A
ATOM    631  O   GLN    40     -22.713  15.533   2.326  1.00  0.00         A
ATOM    632  N   GLU    41     -22.515  17.201   3.812  1.00  0.00         A
ATOM    633  HN  GLU    41     -22.180  18.107   3.972  1.00  0.00         A
ATOM    634  CA  GLU    41     -23.287  16.535   4.851  1.00  0.00         A
ATOM    635  HA  GLU    41     -23.096  15.475   4.778  1.00  0.00         A
ATOM    636  CB  GLU    41     -22.846  17.028   6.228  1.00  0.00         A
ATOM    637  HB1 GLU    41     -23.345  16.444   6.985  1.00  0.00         A
ATOM    638  HB2 GLU    41     -23.134  18.063   6.336  1.00  0.00         A
ATOM    639  CG  GLU    41     -21.348  16.921   6.453  1.00  0.00         A
ATOM    640  HG1 GLU    41     -20.845  17.565   5.746  1.00  0.00         A
ATOM    641  HG2 GLU    41     -21.044  15.899   6.285  1.00  0.00         A
ATOM    642  CD  GLU    41     -20.936  17.322   7.851  1.00  0.00         A
ATOM    643  OE1 GLU    41     -20.631  16.423   8.665  1.00  0.00         A
ATOM    644  OE2 GLU    41     -20.903  18.535   8.144  1.00  0.00         A
ATOM    645  C   GLU    41     -24.780  16.782   4.655  1.00  0.00         A
ATOM    646  O   GLU    41     -25.494  17.161   5.586  1.00  0.00         A
ATOM    647  N   GLU    42     -25.239  16.565   3.435  1.00  0.00         A
ATOM    648  HN  GLU    42     -24.629  16.260   2.742  1.00  0.00         A
ATOM    649  CA  GLU    42     -26.617  16.754   3.080  1.00  0.00         A
ATOM    650  HA  GLU    42     -27.035  17.533   3.692  1.00  0.00         A
ATOM    651  CB  GLU    42     -26.688  17.173   1.624  1.00  0.00         A
ATOM    652  HB1 GLU    42     -26.447  16.325   1.001  1.00  0.00         A
ATOM    653  HB2 GLU    42     -25.970  17.961   1.446  1.00  0.00         A
ATOM    654  CG  GLU    42     -28.048  17.670   1.241  1.00  0.00         A
ATOM    655  HG1 GLU    42     -28.762  16.957   1.603  1.00  0.00         A
ATOM    656  HG2 GLU    42     -28.106  17.736   0.174  1.00  0.00         A
ATOM    657  CD  GLU    42     -28.362  19.024   1.838  1.00  0.00         A
ATOM    658  OE1 GLU    42     -27.934  20.047   1.259  1.00  0.00         A
ATOM    659  OE2 GLU    42     -29.043  19.077   2.877  1.00  0.00         A
ATOM    660  C   GLU    42     -27.388  15.456   3.304  1.00  0.00         A
ATOM    661  O   GLU    42     -27.498  14.620   2.404  1.00  0.00         A
ATOM    662  N   VAL    43     -27.898  15.276   4.512  1.00  0.00         A
ATOM    663  HN  VAL    43     -27.830  15.995   5.177  1.00  0.00         A
ATOM    664  CA  VAL    43     -28.561  14.035   4.869  1.00  0.00         A
ATOM    665  HA  VAL    43     -28.943  13.605   3.959  1.00  0.00         A
ATOM    666  CB  VAL    43     -27.559  13.026   5.475  1.00  0.00         A
ATOM    667  HB  VAL    43     -26.895  12.699   4.688  1.00  0.00         A
ATOM    668  CG1 VAL    43     -26.717  13.683   6.555  1.00  0.00         A
ATOM    669 HG11 VAL    43     -27.358  14.001   7.363  1.00  0.00         A
ATOM    670 HG12 VAL    43     -26.212  14.542   6.138  1.00  0.00         A
ATOM    671 HG13 VAL    43     -25.988  12.978   6.925  1.00  0.00         A
ATOM    672  CG2 VAL    43     -28.285  11.804   6.017  1.00  0.00         A
ATOM    673 HG21 VAL    43     -28.982  12.110   6.783  1.00  0.00         A
ATOM    674 HG22 VAL    43     -27.567  11.115   6.438  1.00  0.00         A
ATOM    675 HG23 VAL    43     -28.822  11.320   5.215  1.00  0.00         A
ATOM    676  C   VAL    43     -29.738  14.261   5.825  1.00  0.00         A
ATOM    677  O   VAL    43     -29.566  14.405   7.037  1.00  0.00         A
ATOM    678  N   PRO    44     -30.955  14.331   5.277  1.00  0.00         A
ATOM    679  CA  PRO    44     -32.181  14.353   6.050  1.00  0.00         A
ATOM    680  HA  PRO    44     -32.028  14.740   7.046  1.00  0.00         A
ATOM    681  CB  PRO    44     -33.063  15.305   5.239  1.00  0.00         A
ATOM    682  HB1 PRO    44     -33.014  16.292   5.672  1.00  0.00         A
ATOM    683  HB2 PRO    44     -34.084  14.952   5.257  1.00  0.00         A
ATOM    684  CG  PRO    44     -32.505  15.295   3.839  1.00  0.00         A
ATOM    685  HG1 PRO    44     -32.270  16.305   3.536  1.00  0.00         A
ATOM    686  HG2 PRO    44     -33.229  14.867   3.163  1.00  0.00         A
ATOM    687  CD  PRO    44     -31.250  14.452   3.851  1.00  0.00         A
ATOM    688  HD1 PRO    44     -30.449  14.955   3.332  1.00  0.00         A
ATOM    689  HD2 PRO    44     -31.440  13.484   3.413  1.00  0.00         A
ATOM    690  C   PRO    44     -32.806  12.966   6.134  1.00  0.00         A
ATOM    691  O   PRO    44     -33.857  12.706   5.543  1.00  0.00         A
ATOM    692  N   LEU    45     -32.147  12.089   6.888  1.00  0.00         A
ATOM    693  HN  LEU    45     -31.362  12.399   7.389  1.00  0.00         A
ATOM    694  CA  LEU    45     -32.551  10.690   7.010  1.00  0.00         A
ATOM    695  HA  LEU    45     -31.793  10.189   7.592  1.00  0.00         A
ATOM    696  CB  LEU    45     -33.896  10.552   7.735  1.00  0.00         A
ATOM    697  HB1 LEU    45     -34.157   9.505   7.767  1.00  0.00         A
ATOM    698  HB2 LEU    45     -34.646  11.077   7.161  1.00  0.00         A
ATOM    699  CG  LEU    45     -33.915  11.093   9.165  1.00  0.00         A
ATOM    700  HG  LEU    45     -32.940  10.944   9.601  1.00  0.00         A
ATOM    701  CD1 LEU    45     -34.196  12.585   9.179  1.00  0.00         A
ATOM    702 HD11 LEU    45     -35.188  12.769   8.795  1.00  0.00         A
ATOM    703 HD12 LEU    45     -33.470  13.088   8.556  1.00  0.00         A
ATOM    704 HD13 LEU    45     -34.124  12.956  10.189  1.00  0.00         A
ATOM    705  CD2 LEU    45     -34.935  10.343  10.009  1.00  0.00         A
ATOM    706 HD21 LEU    45     -34.672   9.296  10.045  1.00  0.00         A
ATOM    707 HD22 LEU    45     -35.915  10.453   9.570  1.00  0.00         A
ATOM    708 HD23 LEU    45     -34.940  10.747  11.010  1.00  0.00         A
ATOM    709  C   LEU    45     -32.609  10.042   5.633  1.00  0.00         A
ATOM    710  O   LEU    45     -33.669   9.626   5.161  1.00  0.00         A
ATOM    711  N   TYR    46     -31.452   9.958   5.001  1.00  0.00         A
ATOM    712  HN  TYR    46     -30.631  10.176   5.488  1.00  0.00         A
ATOM    713  CA  TYR    46     -31.359   9.549   3.610  1.00  0.00         A
ATOM    714  HA  TYR    46     -32.134   8.832   3.410  1.00  0.00         A
ATOM    715  CB  TYR    46     -31.562  10.789   2.728  1.00  0.00         A
ATOM    716  HB1 TYR    46     -30.737  11.466   2.893  1.00  0.00         A
ATOM    717  HB2 TYR    46     -32.477  11.278   3.024  1.00  0.00         A
ATOM    718  CG  TYR    46     -31.652  10.528   1.243  1.00  0.00         A
ATOM    719  CD1 TYR    46     -30.830  11.213   0.359  1.00  0.00         A
ATOM    720  HD1 TYR    46     -30.118  11.925   0.748  1.00  0.00         A
ATOM    721  CD2 TYR    46     -32.561   9.616   0.725  1.00  0.00         A
ATOM    722  HD2 TYR    46     -33.206   9.074   1.401  1.00  0.00         A
ATOM    723  CE1 TYR    46     -30.913  10.998  -1.001  1.00  0.00         A
ATOM    724  HE1 TYR    46     -30.265  11.540  -1.673  1.00  0.00         A
ATOM    725  CE2 TYR    46     -32.647   9.393  -0.636  1.00  0.00         A
ATOM    726  HE2 TYR    46     -33.360   8.680  -1.023  1.00  0.00         A
ATOM    727  CZ  TYR    46     -31.821  10.088  -1.494  1.00  0.00         A
ATOM    728  OH  TYR    46     -31.898   9.871  -2.849  1.00  0.00         A
ATOM    729  HH  TYR    46     -31.003   9.939  -3.235  1.00  0.00         A
ATOM    730  C   TYR    46     -30.011   8.892   3.354  1.00  0.00         A
ATOM    731  O   TYR    46     -29.185   9.394   2.589  1.00  0.00         A
ATOM    732  N   GLU    47     -29.787   7.765   4.013  1.00  0.00         A
ATOM    733  HN  GLU    47     -30.496   7.384   4.574  1.00  0.00         A
ATOM    734  CA  GLU    47     -28.514   7.082   3.910  1.00  0.00         A
ATOM    735  HA  GLU    47     -27.945   7.592   3.153  1.00  0.00         A
ATOM    736  CB  GLU    47     -27.753   7.154   5.234  1.00  0.00         A
ATOM    737  HB1 GLU    47     -26.811   6.638   5.123  1.00  0.00         A
ATOM    738  HB2 GLU    47     -28.335   6.661   5.997  1.00  0.00         A
ATOM    739  CG  GLU    47     -27.469   8.568   5.695  1.00  0.00         A
ATOM    740  HG1 GLU    47     -28.409   9.080   5.841  1.00  0.00         A
ATOM    741  HG2 GLU    47     -26.900   9.076   4.931  1.00  0.00         A
ATOM    742  CD  GLU    47     -26.688   8.614   6.988  1.00  0.00         A
ATOM    743  OE1 GLU    47     -25.449   8.716   6.927  1.00  0.00         A
ATOM    744  OE2 GLU    47     -27.309   8.561   8.070  1.00  0.00         A
ATOM    745  C   GLU    47     -28.682   5.626   3.498  1.00  0.00         A
ATOM    746  O   GLU    47     -28.796   4.739   4.344  1.00  0.00         A
ATOM    747  N   SER    48     -28.714   5.393   2.196  1.00  0.00         A
ATOM    748  HN  SER    48     -28.792   6.146   1.581  1.00  0.00         A
ATOM    749  CA  SER    48     -28.669   4.043   1.658  1.00  0.00         A
ATOM    750  HA  SER    48     -29.495   3.487   2.075  1.00  0.00         A
ATOM    751  CB  SER    48     -28.807   4.093   0.134  1.00  0.00         A
ATOM    752  HB1 SER    48     -28.827   3.090  -0.262  1.00  0.00         A
ATOM    753  HB2 SER    48     -27.965   4.627  -0.283  1.00  0.00         A
ATOM    754  OG  SER    48     -30.001   4.760  -0.242  1.00  0.00         A
ATOM    755  HG  SER    48     -30.423   4.280  -0.968  1.00  0.00         A
ATOM    756  C   SER    48     -27.356   3.371   2.062  1.00  0.00         A
ATOM    757  O   SER    48     -26.310   4.025   2.127  1.00  0.00         A
ATOM    758  N   LYS    49     -27.415   2.082   2.358  1.00  0.00         A
ATOM    759  HN  LYS    49     -28.269   1.606   2.265  1.00  0.00         A
ATOM    760  CA  LYS    49     -26.239   1.349   2.807  1.00  0.00         A
ATOM    761  HA  LYS    49     -25.539   2.062   3.217  1.00  0.00         A
ATOM    762  CB  LYS    49     -26.625   0.340   3.894  1.00  0.00         A
ATOM    763  HB1 LYS    49     -27.140  -0.489   3.431  1.00  0.00         A
ATOM    764  HB2 LYS    49     -27.293   0.821   4.592  1.00  0.00         A
ATOM    765  CG  LYS    49     -25.439  -0.211   4.672  1.00  0.00         A
ATOM    766  HG1 LYS    49     -24.976   0.596   5.220  1.00  0.00         A
ATOM    767  HG2 LYS    49     -24.728  -0.632   3.978  1.00  0.00         A
ATOM    768  CD  LYS    49     -25.870  -1.290   5.653  1.00  0.00         A
ATOM    769  HD1 LYS    49     -26.241  -2.138   5.097  1.00  0.00         A
ATOM    770  HD2 LYS    49     -26.656  -0.897   6.280  1.00  0.00         A
ATOM    771  CE  LYS    49     -24.717  -1.747   6.537  1.00  0.00         A
ATOM    772  HE1 LYS    49     -23.896  -2.053   5.905  1.00  0.00         A
ATOM    773  HE2 LYS    49     -25.046  -2.588   7.127  1.00  0.00         A
ATOM    774  NZ  LYS    49     -24.249  -0.672   7.452  1.00  0.00         A
ATOM    775  HZ1 LYS    49     -25.024  -0.371   8.077  1.00  0.00         A
ATOM    776  HZ2 LYS    49     -23.923   0.149   6.906  1.00  0.00         A
ATOM    777  HZ3 LYS    49     -23.461  -1.016   8.038  1.00  0.00         A
ATOM    778  C   LYS    49     -25.584   0.634   1.629  1.00  0.00         A
ATOM    779  O   LYS    49     -25.717  -0.583   1.471  1.00  0.00         A
ATOM    780  N   GLY    50     -24.889   1.397   0.800  1.00  0.00         A
ATOM    781  HN  GLY    50     -24.799   2.356   0.988  1.00  0.00         A
ATOM    782  CA  GLY    50     -24.268   0.836  -0.382  1.00  0.00         A
ATOM    783  HA1 GLY    50     -24.099   1.624  -1.094  1.00  0.00         A
ATOM    784  HA2 GLY    50     -24.939   0.113  -0.818  1.00  0.00         A
ATOM    785  C   GLY    50     -22.952   0.158  -0.091  1.00  0.00         A
ATOM    786  O   GLY    50     -21.885   0.738  -0.294  1.00  0.00         A
ATOM    787  N   LYS    51     -23.032  -1.071   0.385  1.00  0.00         A
ATOM    788  HN  LYS    51     -23.917  -1.449   0.564  1.00  0.00         A
ATOM    789  CA  LYS    51     -21.846  -1.872   0.634  1.00  0.00         A
ATOM    790  HA  LYS    51     -21.170  -1.292   1.219  1.00  0.00         A
ATOM    791  CB  LYS    51     -22.203  -3.156   1.386  1.00  0.00         A
ATOM    792  HB1 LYS    51     -21.300  -3.723   1.552  1.00  0.00         A
ATOM    793  HB2 LYS    51     -22.873  -3.738   0.773  1.00  0.00         A
ATOM    794  CG  LYS    51     -22.872  -2.921   2.733  1.00  0.00         A
ATOM    795  HG1 LYS    51     -23.827  -2.445   2.571  1.00  0.00         A
ATOM    796  HG2 LYS    51     -22.243  -2.276   3.329  1.00  0.00         A
ATOM    797  CD  LYS    51     -23.092  -4.229   3.483  1.00  0.00         A
ATOM    798  HD1 LYS    51     -23.559  -4.012   4.432  1.00  0.00         A
ATOM    799  HD2 LYS    51     -22.135  -4.701   3.651  1.00  0.00         A
ATOM    800  CE  LYS    51     -23.980  -5.187   2.701  1.00  0.00         A
ATOM    801  HE1 LYS    51     -23.536  -5.361   1.732  1.00  0.00         A
ATOM    802  HE2 LYS    51     -24.951  -4.734   2.575  1.00  0.00         A
ATOM    803  NZ  LYS    51     -24.143  -6.489   3.399  1.00  0.00         A
ATOM    804  HZ1 LYS    51     -24.736  -7.128   2.830  1.00  0.00         A
ATOM    805  HZ2 LYS    51     -24.596  -6.347   4.325  1.00  0.00         A
ATOM    806  HZ3 LYS    51     -23.215  -6.936   3.546  1.00  0.00         A
ATOM    807  C   LYS    51     -21.182  -2.216  -0.682  1.00  0.00         A
ATOM    808  O   LYS    51     -19.994  -1.982  -0.884  1.00  0.00         A
ATOM    809  N   GLN    52     -21.980  -2.765  -1.571  1.00  0.00         A
ATOM    810  HN  GLN    52     -22.903  -2.945  -1.310  1.00  0.00         A
ATOM    811  CA  GLN    52     -21.525  -3.111  -2.911  1.00  0.00         A
ATOM    812  HA  GLN    52     -20.805  -2.360  -3.199  1.00  0.00         A
ATOM    813  CB  GLN    52     -20.818  -4.479  -2.911  1.00  0.00         A
ATOM    814  HB1 GLN    52     -19.791  -4.335  -2.609  1.00  0.00         A
ATOM    815  HB2 GLN    52     -20.832  -4.873  -3.915  1.00  0.00         A
ATOM    816  CG  GLN    52     -21.443  -5.521  -1.986  1.00  0.00         A
ATOM    817  HG1 GLN    52     -21.639  -5.056  -1.029  1.00  0.00         A
ATOM    818  HG2 GLN    52     -20.736  -6.326  -1.850  1.00  0.00         A
ATOM    819  CD  GLN    52     -22.738  -6.109  -2.510  1.00  0.00         A
ATOM    820  OE1 GLN    52     -23.631  -6.450  -1.735  1.00  0.00         A
ATOM    821  NE2 GLN    52     -22.841  -6.267  -3.820  1.00  0.00         A
ATOM    822 HE21 GLN    52     -22.080  -6.001  -4.384  1.00  0.00         A
ATOM    823 HE22 GLN    52     -23.672  -6.637  -4.177  1.00  0.00         A
ATOM    824  C   GLN    52     -22.669  -3.069  -3.926  1.00  0.00         A
ATOM    825  O   GLN    52     -22.563  -3.621  -5.022  1.00  0.00         A
ATOM    826  N   PHE    53     -23.753  -2.398  -3.560  1.00  0.00         A
ATOM    827  HN  PHE    53     -23.800  -2.031  -2.655  1.00  0.00         A
ATOM    828  CA  PHE    53     -24.870  -2.171  -4.472  1.00  0.00         A
ATOM    829  HA  PHE    53     -24.562  -2.476  -5.461  1.00  0.00         A
ATOM    830  CB  PHE    53     -26.113  -2.971  -4.061  1.00  0.00         A
ATOM    831  HB1 PHE    53     -26.971  -2.574  -4.587  1.00  0.00         A
ATOM    832  HB2 PHE    53     -26.269  -2.853  -3.001  1.00  0.00         A
ATOM    833  CG  PHE    53     -26.041  -4.444  -4.349  1.00  0.00         A
ATOM    834  CD1 PHE    53     -26.264  -5.370  -3.343  1.00  0.00         A
ATOM    835  HD1 PHE    53     -26.482  -5.023  -2.343  1.00  0.00         A
ATOM    836  CD2 PHE    53     -25.763  -4.904  -5.628  1.00  0.00         A
ATOM    837  HD2 PHE    53     -25.587  -4.192  -6.421  1.00  0.00         A
ATOM    838  CE1 PHE    53     -26.213  -6.726  -3.604  1.00  0.00         A
ATOM    839  HE1 PHE    53     -26.388  -7.436  -2.810  1.00  0.00         A
ATOM    840  CE2 PHE    53     -25.708  -6.260  -5.895  1.00  0.00         A
ATOM    841  HE2 PHE    53     -25.490  -6.605  -6.894  1.00  0.00         A
ATOM    842  CZ  PHE    53     -25.933  -7.172  -4.881  1.00  0.00         A
ATOM    843  HZ  PHE    53     -25.893  -8.231  -5.088  1.00  0.00         A
ATOM    844  C   PHE    53     -25.223  -0.693  -4.499  1.00  0.00         A
ATOM    845  O   PHE    53     -25.228  -0.042  -3.452  1.00  0.00         A
ATOM    846  N   VAL    54     -25.523  -0.183  -5.694  1.00  0.00         A
ATOM    847  HN  VAL    54     -25.467  -0.766  -6.480  1.00  0.00         A
ATOM    848  CA  VAL    54     -25.925   1.212  -5.888  1.00  0.00         A
ATOM    849  HA  VAL    54     -26.295   1.300  -6.899  1.00  0.00         A
ATOM    850  CB  VAL    54     -27.068   1.626  -4.929  1.00  0.00         A
ATOM    851  HB  VAL    54     -26.734   1.461  -3.916  1.00  0.00         A
ATOM    852  CG1 VAL    54     -27.407   3.101  -5.084  1.00  0.00         A
ATOM    853 HG11 VAL    54     -26.545   3.698  -4.826  1.00  0.00         A
ATOM    854 HG12 VAL    54     -28.229   3.352  -4.430  1.00  0.00         A
ATOM    855 HG13 VAL    54     -27.688   3.299  -6.107  1.00  0.00         A
ATOM    856  CG2 VAL    54     -28.301   0.767  -5.170  1.00  0.00         A
ATOM    857 HG21 VAL    54     -28.054  -0.272  -5.011  1.00  0.00         A
ATOM    858 HG22 VAL    54     -28.643   0.905  -6.185  1.00  0.00         A
ATOM    859 HG23 VAL    54     -29.082   1.060  -4.484  1.00  0.00         A
ATOM    860  C   VAL    54     -24.744   2.167  -5.729  1.00  0.00         A
ATOM    861  O   VAL    54     -24.064   2.168  -4.701  1.00  0.00         A
ATOM    862  N   ALA    55     -24.518   2.971  -6.770  1.00  0.00         A
ATOM    863  HN  ALA    55     -25.098   2.889  -7.556  1.00  0.00         A
ATOM    864  CA  ALA    55     -23.445   3.964  -6.800  1.00  0.00         A
ATOM    865  HA  ALA    55     -23.568   4.538  -7.705  1.00  0.00         A
ATOM    866  CB  ALA    55     -23.558   4.925  -5.623  1.00  0.00         A
ATOM    867  HB1 ALA    55     -24.521   5.412  -5.648  1.00  0.00         A
ATOM    868  HB2 ALA    55     -22.776   5.666  -5.687  1.00  0.00         A
ATOM    869  HB3 ALA    55     -23.458   4.374  -4.700  1.00  0.00         A
ATOM    870  C   ALA    55     -22.070   3.301  -6.838  1.00  0.00         A
ATOM    871  O   ALA    55     -21.608   2.730  -5.849  1.00  0.00         A
ATOM    872  N   GLN    56     -21.413   3.397  -7.990  1.00  0.00         A
ATOM    873  HN  GLN    56     -21.807   3.924  -8.718  1.00  0.00         A
ATOM    874  CA  GLN    56     -20.119   2.754  -8.201  1.00  0.00         A
ATOM    875  HA  GLN    56     -20.250   1.692  -8.057  1.00  0.00         A
ATOM    876  CB  GLN    56     -19.623   3.003  -9.625  1.00  0.00         A
ATOM    877  HB1 GLN    56     -18.673   2.508  -9.751  1.00  0.00         A
ATOM    878  HB2 GLN    56     -19.487   4.064  -9.766  1.00  0.00         A
ATOM    879  CG  GLN    56     -20.568   2.498 -10.702  1.00  0.00         A
ATOM    880  HG1 GLN    56     -21.501   3.038 -10.627  1.00  0.00         A
ATOM    881  HG2 GLN    56     -20.747   1.447 -10.538  1.00  0.00         A
ATOM    882  CD  GLN    56     -20.010   2.682 -12.101  1.00  0.00         A
ATOM    883  OE1 GLN    56     -20.757   2.900 -13.055  1.00  0.00         A
ATOM    884  NE2 GLN    56     -18.697   2.581 -12.239  1.00  0.00         A
ATOM    885 HE21 GLN    56     -18.158   2.390 -11.441  1.00  0.00         A
ATOM    886 HE22 GLN    56     -18.312   2.702 -13.134  1.00  0.00         A
ATOM    887  C   GLN    56     -19.082   3.259  -7.204  1.00  0.00         A
ATOM    888  O   GLN    56     -18.858   4.462  -7.078  1.00  0.00         A
ATOM    889  N   ARG    57     -18.460   2.334  -6.492  1.00  0.00         A
ATOM    890  HN  ARG    57     -18.686   1.389  -6.633  1.00  0.00         A
ATOM    891  CA  ARG    57     -17.444   2.686  -5.511  1.00  0.00         A
ATOM    892  HA  ARG    57     -17.683   3.652  -5.117  1.00  0.00         A
ATOM    893  CB  ARG    57     -17.399   1.665  -4.374  1.00  0.00         A
ATOM    894  HB1 ARG    57     -16.967   2.135  -3.503  1.00  0.00         A
ATOM    895  HB2 ARG    57     -16.769   0.840  -4.674  1.00  0.00         A
ATOM    896  CG  ARG    57     -18.757   1.104  -3.986  1.00  0.00         A
ATOM    897  HG1 ARG    57     -19.103   0.448  -4.771  1.00  0.00         A
ATOM    898  HG2 ARG    57     -19.451   1.920  -3.863  1.00  0.00         A
ATOM    899  CD  ARG    57     -18.675   0.323  -2.688  1.00  0.00         A
ATOM    900  HD1 ARG    57     -19.599  -0.221  -2.552  1.00  0.00         A
ATOM    901  HD2 ARG    57     -18.544   1.018  -1.872  1.00  0.00         A
ATOM    902  NE  ARG    57     -17.562  -0.624  -2.687  1.00  0.00         A
ATOM    903  HE  ARG    57     -17.259  -0.968  -3.559  1.00  0.00         A
ATOM    904  CZ  ARG    57     -16.936  -1.029  -1.585  1.00  0.00         A
ATOM    905  NH1 ARG    57     -17.347  -0.615  -0.392  1.00  0.00         A
ATOM    906 HH11 ARG    57     -18.130   0.002  -0.316  1.00  0.00         A
ATOM    907 HH12 ARG    57     -16.877  -0.936   0.447  1.00  0.00         A
ATOM    908  NH2 ARG    57     -15.910  -1.860  -1.674  1.00  0.00         A
ATOM    909 HH21 ARG    57     -15.603  -2.191  -2.567  1.00  0.00         A
ATOM    910 HH22 ARG    57     -15.427  -2.163  -0.832  1.00  0.00         A
ATOM    911  C   ARG    57     -16.086   2.749  -6.179  1.00  0.00         A
ATOM    912  O   ARG    57     -15.194   3.480  -5.759  1.00  0.00         A
ATOM    913  N   GLN    58     -15.959   1.989  -7.246  1.00  0.00         A
ATOM    914  HN  GLN    58     -16.740   1.485  -7.551  1.00  0.00         A
ATOM    915  CA  GLN    58     -14.707   1.880  -7.982  1.00  0.00         A
ATOM    916  HA  GLN    58     -13.898   1.969  -7.273  1.00  0.00         A
ATOM    917  CB  GLN    58     -14.623   0.514  -8.666  1.00  0.00         A
ATOM    918  HB1 GLN    58     -13.714   0.470  -9.247  1.00  0.00         A
ATOM    919  HB2 GLN    58     -15.469   0.401  -9.325  1.00  0.00         A
ATOM    920  CG  GLN    58     -14.621  -0.650  -7.686  1.00  0.00         A
ATOM    921  HG1 GLN    58     -15.441  -0.523  -6.995  1.00  0.00         A
ATOM    922  HG2 GLN    58     -13.689  -0.641  -7.140  1.00  0.00         A
ATOM    923  CD  GLN    58     -14.766  -1.997  -8.367  1.00  0.00         A
ATOM    924  OE1 GLN    58     -14.355  -2.179  -9.513  1.00  0.00         A
ATOM    925  NE2 GLN    58     -15.359  -2.950  -7.668  1.00  0.00         A
ATOM    926 HE21 GLN    58     -15.667  -2.736  -6.760  1.00  0.00         A
ATOM    927 HE22 GLN    58     -15.454  -3.837  -8.077  1.00  0.00         A
ATOM    928  C   GLN    58     -14.587   3.004  -9.006  1.00  0.00         A
ATOM    929  O   GLN    58     -13.974   2.843 -10.060  1.00  0.00         A
ATOM    930  N   ALA    59     -15.182   4.143  -8.681  1.00  0.00         A
ATOM    931  HN  ALA    59     -15.677   4.196  -7.837  1.00  0.00         A
ATOM    932  CA  ALA    59     -15.118   5.316  -9.535  1.00  0.00         A
ATOM    933  HA  ALA    59     -14.988   4.984 -10.554  1.00  0.00         A
ATOM    934  CB  ALA    59     -16.418   6.101  -9.447  1.00  0.00         A
ATOM    935  HB1 ALA    59     -16.567   6.437  -8.431  1.00  0.00         A
ATOM    936  HB2 ALA    59     -17.241   5.467  -9.740  1.00  0.00         A
ATOM    937  HB3 ALA    59     -16.369   6.956 -10.106  1.00  0.00         A
ATOM    938  C   ALA    59     -13.934   6.189  -9.143  1.00  0.00         A
ATOM    939  O   ALA    59     -13.640   7.195  -9.788  1.00  0.00         A
ATOM    940  N   GLY    60     -13.260   5.795  -8.074  1.00  0.00         A
ATOM    941  HN  GLY    60     -13.557   4.998  -7.591  1.00  0.00         A
ATOM    942  CA  GLY    60     -12.085   6.511  -7.630  1.00  0.00         A
ATOM    943  HA1 GLY    60     -12.080   6.545  -6.550  1.00  0.00         A
ATOM    944  HA2 GLY    60     -12.122   7.520  -8.015  1.00  0.00         A
ATOM    945  C   GLY    60     -10.817   5.846  -8.108  1.00  0.00         A
ATOM    946  O   GLY    60     -10.849   4.695  -8.548  1.00  0.00         A
ATOM    947  N   VAL    61      -9.707   6.565  -8.041  1.00  0.00         A
ATOM    948  HN  VAL    61      -9.751   7.484  -7.705  1.00  0.00         A
ATOM    949  CA  VAL    61      -8.422   6.021  -8.453  1.00  0.00         A
ATOM    950  HA  VAL    61      -8.560   5.549  -9.415  1.00  0.00         A
ATOM    951  CB  VAL    61      -7.363   7.142  -8.613  1.00  0.00         A
ATOM    952  HB  VAL    61      -7.711   7.822  -9.377  1.00  0.00         A
ATOM    953  CG1 VAL    61      -7.194   7.937  -7.325  1.00  0.00         A
ATOM    954 HG11 VAL    61      -6.885   7.274  -6.531  1.00  0.00         A
ATOM    955 HG12 VAL    61      -8.133   8.402  -7.061  1.00  0.00         A
ATOM    956 HG13 VAL    61      -6.444   8.700  -7.469  1.00  0.00         A
ATOM    957  CG2 VAL    61      -6.028   6.568  -9.070  1.00  0.00         A
ATOM    958 HG21 VAL    61      -5.676   5.853  -8.342  1.00  0.00         A
ATOM    959 HG22 VAL    61      -5.307   7.366  -9.168  1.00  0.00         A
ATOM    960 HG23 VAL    61      -6.155   6.078 -10.024  1.00  0.00         A
ATOM    961  C   VAL    61      -7.937   4.966  -7.451  1.00  0.00         A
ATOM    962  O   VAL    61      -7.894   5.215  -6.247  1.00  0.00         A
ATOM    963  N   PRO    62      -7.620   3.752  -7.931  1.00  0.00         A
ATOM    964  CA  PRO    62      -7.086   2.682  -7.081  1.00  0.00         A
ATOM    965  HA  PRO    62      -7.782   2.413  -6.303  1.00  0.00         A
ATOM    966  CB  PRO    62      -6.913   1.502  -8.046  1.00  0.00         A
ATOM    967  HB1 PRO    62      -7.212   0.587  -7.557  1.00  0.00         A
ATOM    968  HB2 PRO    62      -5.879   1.433  -8.349  1.00  0.00         A
ATOM    969  CG  PRO    62      -7.799   1.817  -9.200  1.00  0.00         A
ATOM    970  HG1 PRO    62      -8.801   1.466  -9.002  1.00  0.00         A
ATOM    971  HG2 PRO    62      -7.411   1.360 -10.099  1.00  0.00         A
ATOM    972  CD  PRO    62      -7.785   3.311  -9.325  1.00  0.00         A
ATOM    973  HD1 PRO    62      -8.719   3.663  -9.735  1.00  0.00         A
ATOM    974  HD2 PRO    62      -6.954   3.633  -9.936  1.00  0.00         A
ATOM    975  C   PRO    62      -5.740   3.055  -6.457  1.00  0.00         A
ATOM    976  O   PRO    62      -4.813   3.457  -7.164  1.00  0.00         A
ATOM    977  N   PRO    63      -5.613   2.930  -5.125  1.00  0.00         A
ATOM    978  CA  PRO    63      -4.372   3.206  -4.416  1.00  0.00         A
ATOM    979  HA  PRO    63      -3.839   4.026  -4.858  1.00  0.00         A
ATOM    980  CB  PRO    63      -4.840   3.599  -3.012  1.00  0.00         A
ATOM    981  HB1 PRO    63      -4.760   4.670  -2.894  1.00  0.00         A
ATOM    982  HB2 PRO    63      -4.215   3.110  -2.281  1.00  0.00         A
ATOM    983  CG  PRO    63      -6.261   3.145  -2.890  1.00  0.00         A
ATOM    984  HG1 PRO    63      -6.896   3.992  -2.670  1.00  0.00         A
ATOM    985  HG2 PRO    63      -6.330   2.419  -2.103  1.00  0.00         A
ATOM    986  CD  PRO    63      -6.667   2.517  -4.198  1.00  0.00         A
ATOM    987  HD1 PRO    63      -7.629   2.894  -4.511  1.00  0.00         A
ATOM    988  HD2 PRO    63      -6.693   1.443  -4.104  1.00  0.00         A
ATOM    989  C   PRO    63      -3.464   1.981  -4.346  1.00  0.00         A
ATOM    990  O   PRO    63      -2.963   1.625  -3.278  1.00  0.00         A
ATOM    991  N   GLY    64      -3.256   1.336  -5.486  1.00  0.00         A
ATOM    992  HN  GLY    64      -3.631   1.693  -6.318  1.00  0.00         A
ATOM    993  CA  GLY    64      -2.472   0.120  -5.516  1.00  0.00         A
ATOM    994  HA1 GLY    64      -1.592   0.257  -4.909  1.00  0.00         A
ATOM    995  HA2 GLY    64      -2.170  -0.080  -6.533  1.00  0.00         A
ATOM    996  C   GLY    64      -3.254  -1.066  -4.990  1.00  0.00         A
ATOM    997  O   GLY    64      -3.729  -1.898  -5.760  1.00  0.00         A
ATOM    998  N   MET    65      -3.397  -1.134  -3.676  1.00  0.00         A
ATOM    999  HN  MET    65      -2.987  -0.438  -3.117  1.00  0.00         A
ATOM   1000  CA  MET    65      -4.165  -2.192  -3.037  1.00  0.00         A
ATOM   1001  HA  MET    65      -4.786  -2.647  -3.795  1.00  0.00         A
ATOM   1002  CB  MET    65      -3.249  -3.265  -2.439  1.00  0.00         A
ATOM   1003  HB1 MET    65      -3.823  -3.867  -1.750  1.00  0.00         A
ATOM   1004  HB2 MET    65      -2.447  -2.781  -1.896  1.00  0.00         A
ATOM   1005  CG  MET    65      -2.634  -4.189  -3.478  1.00  0.00         A
ATOM   1006  HG1 MET    65      -1.999  -4.904  -2.976  1.00  0.00         A
ATOM   1007  HG2 MET    65      -2.040  -3.598  -4.160  1.00  0.00         A
ATOM   1008  SD  MET    65      -3.878  -5.090  -4.425  1.00  0.00         A
ATOM   1009  CE  MET    65      -2.840  -6.046  -5.528  1.00  0.00         A
ATOM   1010  HE1 MET    65      -2.243  -5.378  -6.130  1.00  0.00         A
ATOM   1011  HE2 MET    65      -3.461  -6.652  -6.172  1.00  0.00         A
ATOM   1012  HE3 MET    65      -2.191  -6.684  -4.948  1.00  0.00         A
ATOM   1013  C   MET    65      -5.063  -1.612  -1.958  1.00  0.00         A
ATOM   1014  O   MET    65      -4.629  -1.373  -0.831  1.00  0.00         A
ATOM   1015  N   CYS    66      -6.313  -1.372  -2.318  1.00  0.00         A
ATOM   1016  HN  CYS    66      -6.590  -1.572  -3.235  1.00  0.00         A
ATOM   1017  CA  CYS    66      -7.287  -0.834  -1.386  1.00  0.00         A
ATOM   1018  HA  CYS    66      -6.817  -0.043  -0.822  1.00  0.00         A
ATOM   1019  CB  CYS    66      -8.484  -0.272  -2.160  1.00  0.00         A
ATOM   1020  HB1 CYS    66      -9.196  -1.066  -2.316  1.00  0.00         A
ATOM   1021  HB2 CYS    66      -8.146   0.094  -3.117  1.00  0.00         A
ATOM   1022  SG  CYS    66      -9.352   1.082  -1.332  1.00  0.00         A
ATOM   1023  HG  CYS    66     -10.651   0.927  -1.550  1.00  0.00         A
ATOM   1024  C   CYS    66      -7.739  -1.941  -0.432  1.00  0.00         A
ATOM   1025  O   CYS    66      -7.832  -3.105  -0.827  1.00  0.00         A
ATOM   1026  N   PRO    67      -8.047  -1.596   0.829  1.00  0.00         A
ATOM   1027  CA  PRO    67      -8.416  -2.575   1.844  1.00  0.00         A
ATOM   1028  HA  PRO    67      -7.731  -3.409   1.844  1.00  0.00         A
ATOM   1029  CB  PRO    67      -8.288  -1.814   3.164  1.00  0.00         A
ATOM   1030  HB1 PRO    67      -7.379  -2.114   3.664  1.00  0.00         A
ATOM   1031  HB2 PRO    67      -9.135  -2.045   3.784  1.00  0.00         A
ATOM   1032  CG  PRO    67      -8.264  -0.361   2.831  1.00  0.00         A
ATOM   1033  HG1 PRO    67      -7.446   0.115   3.354  1.00  0.00         A
ATOM   1034  HG2 PRO    67      -9.199   0.091   3.123  1.00  0.00         A
ATOM   1035  CD  PRO    67      -8.075  -0.223   1.346  1.00  0.00         A
ATOM   1036  HD1 PRO    67      -7.146   0.284   1.136  1.00  0.00         A
ATOM   1037  HD2 PRO    67      -8.904   0.314   0.919  1.00  0.00         A
ATOM   1038  C   PRO    67      -9.837  -3.104   1.667  1.00  0.00         A
ATOM   1039  O   PRO    67     -10.402  -3.716   2.574  1.00  0.00         A
ATOM   1040  N   LEU    68     -10.399  -2.879   0.487  1.00  0.00         A
ATOM   1041  HN  LEU    68      -9.895  -2.381  -0.188  1.00  0.00         A
ATOM   1042  CA  LEU    68     -11.738  -3.353   0.162  1.00  0.00         A
ATOM   1043  HA  LEU    68     -12.409  -3.037   0.945  1.00  0.00         A
ATOM   1044  CB  LEU    68     -12.200  -2.770  -1.178  1.00  0.00         A
ATOM   1045  HB1 LEU    68     -13.256  -2.971  -1.287  1.00  0.00         A
ATOM   1046  HB2 LEU    68     -11.672  -3.283  -1.968  1.00  0.00         A
ATOM   1047  CG  LEU    68     -11.981  -1.264  -1.356  1.00  0.00         A
ATOM   1048  HG  LEU    68     -10.922  -1.058  -1.327  1.00  0.00         A
ATOM   1049  CD1 LEU    68     -12.509  -0.808  -2.706  1.00  0.00         A
ATOM   1050 HD11 LEU    68     -11.981  -1.327  -3.492  1.00  0.00         A
ATOM   1051 HD12 LEU    68     -12.355   0.256  -2.810  1.00  0.00         A
ATOM   1052 HD13 LEU    68     -13.564  -1.028  -2.773  1.00  0.00         A
ATOM   1053  CD2 LEU    68     -12.642  -0.480  -0.234  1.00  0.00         A
ATOM   1054 HD21 LEU    68     -12.210  -0.772   0.712  1.00  0.00         A
ATOM   1055 HD22 LEU    68     -13.701  -0.690  -0.225  1.00  0.00         A
ATOM   1056 HD23 LEU    68     -12.485   0.576  -0.392  1.00  0.00         A
ATOM   1057  C   LEU    68     -11.739  -4.874   0.084  1.00  0.00         A
ATOM   1058  O   LEU    68     -12.730  -5.535   0.388  1.00  0.00         A
ATOM   1059  N   LEU    69     -10.596  -5.418  -0.306  1.00  0.00         A
ATOM   1060  HN  LEU    69      -9.841  -4.830  -0.518  1.00  0.00         A
ATOM   1061  CA  LEU    69     -10.425  -6.857  -0.432  1.00  0.00         A
ATOM   1062  HA  LEU    69     -11.395  -7.299  -0.601  1.00  0.00         A
ATOM   1063  CB  LEU    69      -9.517  -7.167  -1.619  1.00  0.00         A
ATOM   1064  HB1 LEU    69      -9.378  -8.237  -1.669  1.00  0.00         A
ATOM   1065  HB2 LEU    69      -8.561  -6.705  -1.428  1.00  0.00         A
ATOM   1066  CG  LEU    69     -10.025  -6.683  -2.980  1.00  0.00         A
ATOM   1067  HG  LEU    69     -10.190  -5.616  -2.938  1.00  0.00         A
ATOM   1068  CD1 LEU    69      -8.994  -6.956  -4.063  1.00  0.00         A
ATOM   1069 HD11 LEU    69      -9.374  -6.617  -5.015  1.00  0.00         A
ATOM   1070 HD12 LEU    69      -8.794  -8.017  -4.111  1.00  0.00         A
ATOM   1071 HD13 LEU    69      -8.080  -6.428  -3.831  1.00  0.00         A
ATOM   1072  CD2 LEU    69     -11.348  -7.351  -3.326  1.00  0.00         A
ATOM   1073 HD21 LEU    69     -12.089  -7.089  -2.586  1.00  0.00         A
ATOM   1074 HD22 LEU    69     -11.216  -8.423  -3.340  1.00  0.00         A
ATOM   1075 HD23 LEU    69     -11.675  -7.017  -4.299  1.00  0.00         A
ATOM   1076  C   LEU    69      -9.825  -7.437   0.842  1.00  0.00         A
ATOM   1077  O   LEU    69      -9.251  -8.526   0.835  1.00  0.00         A
ATOM   1078  N   ALA    70      -9.948  -6.699   1.933  1.00  0.00         A
ATOM   1079  HN  ALA    70     -10.400  -5.831   1.873  1.00  0.00         A
ATOM   1080  CA  ALA    70      -9.434  -7.146   3.215  1.00  0.00         A
ATOM   1081  HA  ALA    70      -9.268  -8.211   3.157  1.00  0.00         A
ATOM   1082  CB  ALA    70      -8.103  -6.471   3.517  1.00  0.00         A
ATOM   1083  HB1 ALA    70      -7.405  -6.678   2.719  1.00  0.00         A
ATOM   1084  HB2 ALA    70      -7.709  -6.854   4.447  1.00  0.00         A
ATOM   1085  HB3 ALA    70      -8.250  -5.404   3.600  1.00  0.00         A
ATOM   1086  C   ALA    70     -10.439  -6.862   4.320  1.00  0.00         A
ATOM   1087  O   ALA    70     -11.056  -7.778   4.866  1.00  0.00         A
ATOM   1088  N   ALA    71     -10.635  -5.583   4.606  1.00  0.00         A
ATOM   1089  HN  ALA    71     -10.168  -4.899   4.078  1.00  0.00         A
ATOM   1090  CA  ALA    71     -11.524  -5.160   5.677  1.00  0.00         A
ATOM   1091  HA  ALA    71     -11.250  -5.698   6.568  1.00  0.00         A
ATOM   1092  CB  ALA    71     -11.350  -3.674   5.945  1.00  0.00         A
ATOM   1093  HB1 ALA    71     -10.321  -3.472   6.204  1.00  0.00         A
ATOM   1094  HB2 ALA    71     -11.992  -3.378   6.761  1.00  0.00         A
ATOM   1095  HB3 ALA    71     -11.614  -3.116   5.058  1.00  0.00         A
ATOM   1096  C   ALA    71     -12.973  -5.470   5.340  1.00  0.00         A
ATOM   1097  O   ALA    71     -13.772  -5.796   6.218  1.00  0.00         A
ATOM   1098  N   GLU    72     -13.308  -5.389   4.064  1.00  0.00         A
ATOM   1099  HN  GLU    72     -12.621  -5.166   3.397  1.00  0.00         A
ATOM   1100  CA  GLU    72     -14.676  -5.631   3.638  1.00  0.00         A
ATOM   1101  HA  GLU    72     -15.318  -5.394   4.473  1.00  0.00         A
ATOM   1102  CB  GLU    72     -15.045  -4.728   2.471  1.00  0.00         A
ATOM   1103  HB1 GLU    72     -16.056  -4.947   2.162  1.00  0.00         A
ATOM   1104  HB2 GLU    72     -14.373  -4.923   1.648  1.00  0.00         A
ATOM   1105  CG  GLU    72     -14.962  -3.255   2.823  1.00  0.00         A
ATOM   1106  HG1 GLU    72     -13.936  -3.011   3.056  1.00  0.00         A
ATOM   1107  HG2 GLU    72     -15.582  -3.069   3.687  1.00  0.00         A
ATOM   1108  CD  GLU    72     -15.426  -2.371   1.696  1.00  0.00         A
ATOM   1109  OE1 GLU    72     -14.866  -2.477   0.595  1.00  0.00         A
ATOM   1110  OE2 GLU    72     -16.349  -1.555   1.911  1.00  0.00         A
ATOM   1111  C   GLU    72     -14.876  -7.095   3.285  1.00  0.00         A
ATOM   1112  O   GLU    72     -16.005  -7.567   3.161  1.00  0.00         A
ATOM   1113  N   SER    73     -13.776  -7.821   3.146  1.00  0.00         A
ATOM   1114  HN  SER    73     -12.903  -7.378   3.140  1.00  0.00         A
ATOM   1115  CA  SER    73     -13.845  -9.263   2.999  1.00  0.00         A
ATOM   1116  HA  SER    73     -14.663  -9.487   2.329  1.00  0.00         A
ATOM   1117  CB  SER    73     -12.550  -9.806   2.404  1.00  0.00         A
ATOM   1118  HB1 SER    73     -12.594 -10.885   2.367  1.00  0.00         A
ATOM   1119  HB2 SER    73     -11.715  -9.497   3.015  1.00  0.00         A
ATOM   1120  OG  SER    73     -12.369  -9.308   1.090  1.00  0.00         A
ATOM   1121  HG  SER    73     -13.226  -9.316   0.625  1.00  0.00         A
ATOM   1122  C   SER    73     -14.137  -9.890   4.352  1.00  0.00         A
ATOM   1123  O   SER    73     -14.695 -10.981   4.443  1.00  0.00         A
ATOM   1124  N   LYS    74     -13.780  -9.165   5.405  1.00  0.00         A
ATOM   1125  HN  LYS    74     -13.243  -8.356   5.265  1.00  0.00         A
ATOM   1126  CA  LYS    74     -14.146  -9.544   6.760  1.00  0.00         A
ATOM   1127  HA  LYS    74     -13.861 -10.575   6.910  1.00  0.00         A
ATOM   1128  CB  LYS    74     -13.399  -8.657   7.763  1.00  0.00         A
ATOM   1129  HB1 LYS    74     -13.715  -7.634   7.619  1.00  0.00         A
ATOM   1130  HB2 LYS    74     -12.340  -8.725   7.564  1.00  0.00         A
ATOM   1131  CG  LYS    74     -13.629  -9.024   9.222  1.00  0.00         A
ATOM   1132  HG1 LYS    74     -13.438 -10.079   9.352  1.00  0.00         A
ATOM   1133  HG2 LYS    74     -14.655  -8.808   9.480  1.00  0.00         A
ATOM   1134  CD  LYS    74     -12.710  -8.235  10.148  1.00  0.00         A
ATOM   1135  HD1 LYS    74     -11.684  -8.440   9.879  1.00  0.00         A
ATOM   1136  HD2 LYS    74     -12.884  -8.552  11.165  1.00  0.00         A
ATOM   1137  CE  LYS    74     -12.955  -6.735  10.054  1.00  0.00         A
ATOM   1138  HE1 LYS    74     -13.961  -6.526  10.389  1.00  0.00         A
ATOM   1139  HE2 LYS    74     -12.849  -6.428   9.025  1.00  0.00         A
ATOM   1140  NZ  LYS    74     -11.997  -5.961  10.889  1.00  0.00         A
ATOM   1141  HZ1 LYS    74     -12.198  -4.944  10.819  1.00  0.00         A
ATOM   1142  HZ2 LYS    74     -11.023  -6.131  10.567  1.00  0.00         A
ATOM   1143  HZ3 LYS    74     -12.074  -6.249  11.887  1.00  0.00         A
ATOM   1144  C   LYS    74     -15.660  -9.414   6.929  1.00  0.00         A
ATOM   1145  O   LYS    74     -16.277 -10.102   7.745  1.00  0.00         A
ATOM   1146  N   LYS    75     -16.249  -8.532   6.128  1.00  0.00         A
ATOM   1147  HN  LYS    75     -15.692  -7.973   5.548  1.00  0.00         A
ATOM   1148  CA  LYS    75     -17.696  -8.366   6.087  1.00  0.00         A
ATOM   1149  HA  LYS    75     -18.080  -8.486   7.084  1.00  0.00         A
ATOM   1150  CB  LYS    75     -18.055  -6.975   5.599  1.00  0.00         A
ATOM   1151  HB1 LYS    75     -19.130  -6.871   5.594  1.00  0.00         A
ATOM   1152  HB2 LYS    75     -17.686  -6.857   4.595  1.00  0.00         A
ATOM   1153  CG  LYS    75     -17.472  -5.873   6.457  1.00  0.00         A
ATOM   1154  HG1 LYS    75     -16.464  -5.665   6.129  1.00  0.00         A
ATOM   1155  HG2 LYS    75     -17.459  -6.198   7.487  1.00  0.00         A
ATOM   1156  CD  LYS    75     -18.299  -4.615   6.346  1.00  0.00         A
ATOM   1157  HD1 LYS    75     -19.290  -4.837   6.712  1.00  0.00         A
ATOM   1158  HD2 LYS    75     -18.350  -4.316   5.310  1.00  0.00         A
ATOM   1159  CE  LYS    75     -17.705  -3.479   7.163  1.00  0.00         A
ATOM   1160  HE1 LYS    75     -16.701  -3.289   6.814  1.00  0.00         A
ATOM   1161  HE2 LYS    75     -17.674  -3.776   8.200  1.00  0.00         A
ATOM   1162  NZ  LYS    75     -18.504  -2.231   7.044  1.00  0.00         A
ATOM   1163  HZ1 LYS    75     -19.464  -2.381   7.412  1.00  0.00         A
ATOM   1164  HZ2 LYS    75     -18.571  -1.939   6.048  1.00  0.00         A
ATOM   1165  HZ3 LYS    75     -18.055  -1.466   7.586  1.00  0.00         A
ATOM   1166  C   LYS    75     -18.322  -9.416   5.175  1.00  0.00         A
ATOM   1167  O   LYS    75     -19.468  -9.824   5.370  1.00  0.00         A
ATOM   1168  N   GLU    76     -17.556  -9.850   4.176  1.00  0.00         A
ATOM   1169  HN  GLU    76     -16.672  -9.449   4.047  1.00  0.00         A
ATOM   1170  CA  GLU    76     -17.997 -10.892   3.256  1.00  0.00         A
ATOM   1171  HA  GLU    76     -18.910 -10.559   2.787  1.00  0.00         A
ATOM   1172  CB  GLU    76     -16.946 -11.146   2.177  1.00  0.00         A
ATOM   1173  HB1 GLU    76     -17.188 -12.068   1.673  1.00  0.00         A
ATOM   1174  HB2 GLU    76     -15.982 -11.252   2.651  1.00  0.00         A
ATOM   1175  CG  GLU    76     -16.840 -10.050   1.134  1.00  0.00         A
ATOM   1176  HG1 GLU    76     -16.632  -9.114   1.630  1.00  0.00         A
ATOM   1177  HG2 GLU    76     -17.779  -9.979   0.606  1.00  0.00         A
ATOM   1178  CD  GLU    76     -15.739 -10.327   0.133  1.00  0.00         A
ATOM   1179  OE1 GLU    76     -15.774 -11.398  -0.509  1.00  0.00         A
ATOM   1180  OE2 GLU    76     -14.830  -9.480  -0.011  1.00  0.00         A
ATOM   1181  C   GLU    76     -18.265 -12.193   3.995  1.00  0.00         A
ATOM   1182  O   GLU    76     -19.163 -12.939   3.633  1.00  0.00         A
ATOM   1183  N   ARG    77     -17.488 -12.447   5.044  1.00  0.00         A
ATOM   1184  HN  ARG    77     -16.823 -11.784   5.316  1.00  0.00         A
ATOM   1185  CA  ARG    77     -17.590 -13.689   5.798  1.00  0.00         A
ATOM   1186  HA  ARG    77     -17.442 -14.503   5.116  1.00  0.00         A
ATOM   1187  CB  ARG    77     -16.511 -13.739   6.870  1.00  0.00         A
ATOM   1188  HB1 ARG    77     -16.475 -14.728   7.273  1.00  0.00         A
ATOM   1189  HB2 ARG    77     -16.770 -13.054   7.649  1.00  0.00         A
ATOM   1190  CG  ARG    77     -15.125 -13.387   6.370  1.00  0.00         A
ATOM   1191  HG1 ARG    77     -14.425 -13.475   7.185  1.00  0.00         A
ATOM   1192  HG2 ARG    77     -15.135 -12.376   6.013  1.00  0.00         A
ATOM   1193  CD  ARG    77     -14.682 -14.296   5.243  1.00  0.00         A
ATOM   1194  HD1 ARG    77     -15.434 -14.285   4.468  1.00  0.00         A
ATOM   1195  HD2 ARG    77     -14.578 -15.296   5.630  1.00  0.00         A
ATOM   1196  NE  ARG    77     -13.407 -13.866   4.675  1.00  0.00         A
ATOM   1197  HE  ARG    77     -12.888 -13.203   5.187  1.00  0.00         A
ATOM   1198  CZ  ARG    77     -12.920 -14.305   3.518  1.00  0.00         A
ATOM   1199  NH1 ARG    77     -13.597 -15.191   2.798  1.00  0.00         A
ATOM   1200 HH11 ARG    77     -14.488 -15.537   3.122  1.00  0.00         A
ATOM   1201 HH12 ARG    77     -13.226 -15.524   1.927  1.00  0.00         A
ATOM   1202  NH2 ARG    77     -11.756 -13.843   3.078  1.00  0.00         A
ATOM   1203 HH21 ARG    77     -11.249 -13.166   3.618  1.00  0.00         A
ATOM   1204 HH22 ARG    77     -11.380 -14.166   2.203  1.00  0.00         A
ATOM   1205  C   ARG    77     -18.966 -13.827   6.438  1.00  0.00         A
ATOM   1206  O   ARG    77     -19.430 -14.933   6.714  1.00  0.00         A
ATOM   1207  N   GLU    78     -19.614 -12.693   6.650  1.00  0.00         A
ATOM   1208  HN  GLU    78     -19.187 -11.850   6.395  1.00  0.00         A
ATOM   1209  CA  GLU    78     -20.944 -12.662   7.240  1.00  0.00         A
ATOM   1210  HA  GLU    78     -20.959 -13.341   8.069  1.00  0.00         A
ATOM   1211  CB  GLU    78     -21.256 -11.260   7.745  1.00  0.00         A
ATOM   1212  HB1 GLU    78     -22.228 -11.265   8.211  1.00  0.00         A
ATOM   1213  HB2 GLU    78     -21.273 -10.596   6.904  1.00  0.00         A
ATOM   1214  CG  GLU    78     -20.246 -10.735   8.751  1.00  0.00         A
ATOM   1215  HG1 GLU    78     -20.540  -9.740   9.053  1.00  0.00         A
ATOM   1216  HG2 GLU    78     -19.275 -10.695   8.280  1.00  0.00         A
ATOM   1217  CD  GLU    78     -20.150 -11.608   9.981  1.00  0.00         A
ATOM   1218  OE1 GLU    78     -19.117 -12.286  10.159  1.00  0.00         A
ATOM   1219  OE2 GLU    78     -21.111 -11.621  10.779  1.00  0.00         A
ATOM   1220  C   GLU    78     -21.990 -13.094   6.219  1.00  0.00         A
ATOM   1221  O   GLU    78     -22.988 -13.730   6.557  1.00  0.00         A
ATOM   1222  N   LYS    79     -21.746 -12.743   4.965  1.00  0.00         A
ATOM   1223  HN  LYS    79     -20.938 -12.225   4.766  1.00  0.00         A
ATOM   1224  CA  LYS    79     -22.635 -13.108   3.870  1.00  0.00         A
ATOM   1225  HA  LYS    79     -23.642 -13.162   4.256  1.00  0.00         A
ATOM   1226  CB  LYS    79     -22.567 -12.037   2.778  1.00  0.00         A
ATOM   1227  HB1 LYS    79     -21.567 -12.022   2.369  1.00  0.00         A
ATOM   1228  HB2 LYS    79     -22.775 -11.075   3.223  1.00  0.00         A
ATOM   1229  CG  LYS    79     -23.544 -12.247   1.633  1.00  0.00         A
ATOM   1230  HG1 LYS    79     -24.547 -12.293   2.031  1.00  0.00         A
ATOM   1231  HG2 LYS    79     -23.307 -13.175   1.134  1.00  0.00         A
ATOM   1232  CD  LYS    79     -23.461 -11.112   0.629  1.00  0.00         A
ATOM   1233  HD1 LYS    79     -22.463 -11.082   0.215  1.00  0.00         A
ATOM   1234  HD2 LYS    79     -23.670 -10.181   1.135  1.00  0.00         A
ATOM   1235  CE  LYS    79     -24.459 -11.291  -0.501  1.00  0.00         A
ATOM   1236  HE1 LYS    79     -25.448 -11.378  -0.079  1.00  0.00         A
ATOM   1237  HE2 LYS    79     -24.217 -12.196  -1.039  1.00  0.00         A
ATOM   1238  NZ  LYS    79     -24.435 -10.145  -1.446  1.00  0.00         A
ATOM   1239  HZ1 LYS    79     -25.202 -10.238  -2.142  1.00  0.00         A
ATOM   1240  HZ2 LYS    79     -23.525 -10.111  -1.947  1.00  0.00         A
ATOM   1241  HZ3 LYS    79     -24.562  -9.254  -0.926  1.00  0.00         A
ATOM   1242  C   LYS    79     -22.237 -14.472   3.313  1.00  0.00         A
ATOM   1243  O   LYS    79     -23.011 -15.139   2.629  1.00  0.00         A
ATOM   1244  N   GLN    80     -21.020 -14.880   3.642  1.00  0.00         A
ATOM   1245  HN  GLN    80     -20.470 -14.306   4.214  1.00  0.00         A
ATOM   1246  CA  GLN    80     -20.461 -16.133   3.168  1.00  0.00         A
ATOM   1247  HA  GLN    80     -20.625 -16.184   2.104  1.00  0.00         A
ATOM   1248  CB  GLN    80     -18.954 -16.156   3.443  1.00  0.00         A
ATOM   1249  HB1 GLN    80     -18.798 -16.083   4.509  1.00  0.00         A
ATOM   1250  HB2 GLN    80     -18.503 -15.299   2.966  1.00  0.00         A
ATOM   1251  CG  GLN    80     -18.242 -17.402   2.944  1.00  0.00         A
ATOM   1252  HG1 GLN    80     -18.439 -17.516   1.889  1.00  0.00         A
ATOM   1253  HG2 GLN    80     -18.629 -18.259   3.476  1.00  0.00         A
ATOM   1254  CD  GLN    80     -16.741 -17.339   3.156  1.00  0.00         A
ATOM   1255  OE1 GLN    80     -16.141 -16.261   3.145  1.00  0.00         A
ATOM   1256  NE2 GLN    80     -16.122 -18.490   3.349  1.00  0.00         A
ATOM   1257 HE21 GLN    80     -16.661 -19.313   3.345  1.00  0.00         A
ATOM   1258 HE22 GLN    80     -15.152 -18.480   3.486  1.00  0.00         A
ATOM   1259  C   GLN    80     -21.142 -17.322   3.837  1.00  0.00         A
ATOM   1260  O   GLN    80     -21.202 -18.414   3.275  1.00  0.00         A
ATOM   1261  N   GLU    81     -21.680 -17.083   5.028  1.00  0.00         A
ATOM   1262  HN  GLU    81     -21.669 -16.167   5.373  1.00  0.00         A
ATOM   1263  CA  GLU    81     -22.280 -18.135   5.843  1.00  0.00         A
ATOM   1264  HA  GLU    81     -21.509 -18.858   6.057  1.00  0.00         A
ATOM   1265  CB  GLU    81     -22.775 -17.550   7.163  1.00  0.00         A
ATOM   1266  HB1 GLU    81     -23.319 -18.310   7.696  1.00  0.00         A
ATOM   1267  HB2 GLU    81     -23.441 -16.725   6.952  1.00  0.00         A
ATOM   1268  CG  GLU    81     -21.651 -17.043   8.051  1.00  0.00         A
ATOM   1269  HG1 GLU    81     -21.207 -16.175   7.585  1.00  0.00         A
ATOM   1270  HG2 GLU    81     -20.906 -17.819   8.144  1.00  0.00         A
ATOM   1271  CD  GLU    81     -22.120 -16.660   9.438  1.00  0.00         A
ATOM   1272  OE1 GLU    81     -22.190 -15.448   9.739  1.00  0.00         A
ATOM   1273  OE2 GLU    81     -22.405 -17.574  10.244  1.00  0.00         A
ATOM   1274  C   GLU    81     -23.426 -18.851   5.126  1.00  0.00         A
ATOM   1275  O   GLU    81     -23.682 -20.030   5.377  1.00  0.00         A
ATOM   1276  N   ARG    82     -24.109 -18.142   4.244  1.00  0.00         A
ATOM   1277  HN  ARG    82     -23.865 -17.213   4.090  1.00  0.00         A
ATOM   1278  CA  ARG    82     -25.201 -18.712   3.484  1.00  0.00         A
ATOM   1279  HA  ARG    82     -25.180 -19.783   3.620  1.00  0.00         A
ATOM   1280  CB  ARG    82     -26.542 -18.165   3.983  1.00  0.00         A
ATOM   1281  HB1 ARG    82     -26.555 -17.095   3.842  1.00  0.00         A
ATOM   1282  HB2 ARG    82     -26.634 -18.380   5.037  1.00  0.00         A
ATOM   1283  CG  ARG    82     -27.751 -18.754   3.271  1.00  0.00         A
ATOM   1284  HG1 ARG    82     -27.799 -19.812   3.479  1.00  0.00         A
ATOM   1285  HG2 ARG    82     -27.641 -18.599   2.208  1.00  0.00         A
ATOM   1286  CD  ARG    82     -29.042 -18.100   3.732  1.00  0.00         A
ATOM   1287  HD1 ARG    82     -29.862 -18.516   3.165  1.00  0.00         A
ATOM   1288  HD2 ARG    82     -28.978 -17.040   3.544  1.00  0.00         A
ATOM   1289  NE  ARG    82     -29.291 -18.315   5.155  1.00  0.00         A
ATOM   1290  HE  ARG    82     -29.072 -19.203   5.523  1.00  0.00         A
ATOM   1291  CZ  ARG    82     -29.807 -17.395   5.968  1.00  0.00         A
ATOM   1292  NH1 ARG    82     -30.088 -16.179   5.512  1.00  0.00         A
ATOM   1293 HH11 ARG    82     -29.915 -15.944   4.553  1.00  0.00         A
ATOM   1294 HH12 ARG    82     -30.475 -15.488   6.129  1.00  0.00         A
ATOM   1295  NH2 ARG    82     -30.035 -17.692   7.240  1.00  0.00         A
ATOM   1296 HH21 ARG    82     -29.820 -18.609   7.591  1.00  0.00         A
ATOM   1297 HH22 ARG    82     -30.430 -17.007   7.856  1.00  0.00         A
ATOM   1298  C   ARG    82     -25.019 -18.395   2.007  1.00  0.00         A
ATOM   1299  O   ARG    82     -24.523 -17.326   1.652  1.00  0.00         A
ATOM   1300  N   THR    83     -25.389 -19.348   1.165  1.00  0.00         A
ATOM   1301  HN  THR    83     -25.714 -20.187   1.540  1.00  0.00         A
ATOM   1302  CA  THR    83     -25.321 -19.206  -0.292  1.00  0.00         A
ATOM   1303  HA  THR    83     -25.911 -20.002  -0.723  1.00  0.00         A
ATOM   1304  CB  THR    83     -25.917 -17.860  -0.765  1.00  0.00         A
ATOM   1305  HB  THR    83     -25.300 -17.057  -0.388  1.00  0.00         A
ATOM   1306  OG1 THR    83     -27.247 -17.709  -0.249  1.00  0.00         A
ATOM   1307  HG1 THR    83     -27.709 -18.554  -0.304  1.00  0.00         A
ATOM   1308  CG2 THR    83     -25.953 -17.777  -2.285  1.00  0.00         A
ATOM   1309 HG21 THR    83     -24.950 -17.873  -2.674  1.00  0.00         A
ATOM   1310 HG22 THR    83     -26.366 -16.824  -2.584  1.00  0.00         A
ATOM   1311 HG23 THR    83     -26.567 -18.574  -2.675  1.00  0.00         A
ATOM   1312  C   THR    83     -23.882 -19.341  -0.798  1.00  0.00         A
ATOM   1313  O   THR    83     -23.599 -20.149  -1.683  1.00  0.00         A
ATOM   1314  N   ARG    84     -22.981 -18.557  -0.224  1.00  0.00         A
ATOM   1315  HN  ARG    84     -23.274 -17.933   0.479  1.00  0.00         A
ATOM   1316  CA  ARG    84     -21.575 -18.589  -0.599  1.00  0.00         A
ATOM   1317  HA  ARG    84     -21.504 -18.474  -1.670  1.00  0.00         A
ATOM   1318  CB  ARG    84     -20.840 -17.441   0.087  1.00  0.00         A
ATOM   1319  HB1 ARG    84     -20.693 -17.707   1.122  1.00  0.00         A
ATOM   1320  HB2 ARG    84     -21.457 -16.557   0.039  1.00  0.00         A
ATOM   1321  CG  ARG    84     -19.483 -17.106  -0.511  1.00  0.00         A
ATOM   1322  HG1 ARG    84     -18.874 -17.998  -0.512  1.00  0.00         A
ATOM   1323  HG2 ARG    84     -19.011 -16.346   0.094  1.00  0.00         A
ATOM   1324  CD  ARG    84     -19.609 -16.592  -1.934  1.00  0.00         A
ATOM   1325  HD1 ARG    84     -20.464 -15.934  -1.993  1.00  0.00         A
ATOM   1326  HD2 ARG    84     -19.756 -17.434  -2.594  1.00  0.00         A
ATOM   1327  NE  ARG    84     -18.416 -15.861  -2.355  1.00  0.00         A
ATOM   1328  HE  ARG    84     -17.983 -15.285  -1.683  1.00  0.00         A
ATOM   1329  CZ  ARG    84     -17.907 -15.905  -3.584  1.00  0.00         A
ATOM   1330  NH1 ARG    84     -18.448 -16.692  -4.506  1.00  0.00         A
ATOM   1331 HH11 ARG    84     -19.242 -17.260  -4.283  1.00  0.00         A
ATOM   1332 HH12 ARG    84     -18.060 -16.722  -5.440  1.00  0.00         A
ATOM   1333  NH2 ARG    84     -16.849 -15.165  -3.889  1.00  0.00         A
ATOM   1334 HH21 ARG    84     -16.431 -14.568  -3.197  1.00  0.00         A
ATOM   1335 HH22 ARG    84     -16.461 -15.196  -4.814  1.00  0.00         A
ATOM   1336  C   ARG    84     -20.959 -19.923  -0.189  1.00  0.00         A
ATOM   1337  O   ARG    84     -20.357 -20.617  -1.006  1.00  0.00         A
ATOM   1338  N   ALA    85     -21.143 -20.280   1.082  1.00  0.00         A
ATOM   1339  HN  ALA    85     -21.621 -19.667   1.681  1.00  0.00         A
ATOM   1340  CA  ALA    85     -20.642 -21.542   1.623  1.00  0.00         A
ATOM   1341  HA  ALA    85     -19.635 -21.684   1.260  1.00  0.00         A
ATOM   1342  CB  ALA    85     -20.593 -21.478   3.143  1.00  0.00         A
ATOM   1343  HB1 ALA    85     -19.957 -20.660   3.450  1.00  0.00         A
ATOM   1344  HB2 ALA    85     -20.198 -22.406   3.528  1.00  0.00         A
ATOM   1345  HB3 ALA    85     -21.590 -21.323   3.529  1.00  0.00         A
ATOM   1346  C   ALA    85     -21.502 -22.721   1.170  1.00  0.00         A
ATOM   1347  O   ALA    85     -21.953 -23.537   1.978  1.00  0.00         A
ATOM   1348  N   LYS    86     -21.726 -22.799  -0.127  1.00  0.00         A
ATOM   1349  HN  LYS    86     -21.358 -22.099  -0.712  1.00  0.00         A
ATOM   1350  CA  LYS    86     -22.480 -23.886  -0.720  1.00  0.00         A
ATOM   1351  HA  LYS    86     -22.647 -24.634   0.041  1.00  0.00         A
ATOM   1352  CB  LYS    86     -23.829 -23.373  -1.236  1.00  0.00         A
ATOM   1353  HB1 LYS    86     -23.651 -22.562  -1.925  1.00  0.00         A
ATOM   1354  HB2 LYS    86     -24.402 -23.000  -0.399  1.00  0.00         A
ATOM   1355  CG  LYS    86     -24.660 -24.426  -1.946  1.00  0.00         A
ATOM   1356  HG1 LYS    86     -24.112 -24.780  -2.807  1.00  0.00         A
ATOM   1357  HG2 LYS    86     -25.589 -23.982  -2.266  1.00  0.00         A
ATOM   1358  CD  LYS    86     -24.964 -25.603  -1.035  1.00  0.00         A
ATOM   1359  HD1 LYS    86     -25.450 -25.239  -0.143  1.00  0.00         A
ATOM   1360  HD2 LYS    86     -24.034 -26.083  -0.771  1.00  0.00         A
ATOM   1361  CE  LYS    86     -25.869 -26.617  -1.714  1.00  0.00         A
ATOM   1362  HE1 LYS    86     -26.046 -27.434  -1.031  1.00  0.00         A
ATOM   1363  HE2 LYS    86     -25.374 -26.988  -2.598  1.00  0.00         A
ATOM   1364  NZ  LYS    86     -27.175 -26.021  -2.105  1.00  0.00         A
ATOM   1365  HZ1 LYS    86     -27.672 -25.663  -1.264  1.00  0.00         A
ATOM   1366  HZ2 LYS    86     -27.773 -26.735  -2.566  1.00  0.00         A
ATOM   1367  HZ3 LYS    86     -27.028 -25.231  -2.767  1.00  0.00         A
ATOM   1368  C   LYS    86     -21.665 -24.497  -1.848  1.00  0.00         A
ATOM   1369  O   LYS    86     -21.310 -25.674  -1.812  1.00  0.00         A
ATOM   1370  N   LYS    87     -21.368 -23.681  -2.846  1.00  0.00         A
ATOM   1371  HN  LYS    87     -21.776 -22.792  -2.872  1.00  0.00         A
ATOM   1372  CA  LYS    87     -20.468 -24.077  -3.911  1.00  0.00         A
ATOM   1373  HA  LYS    87     -19.958 -24.971  -3.593  1.00  0.00         A
ATOM   1374  CB  LYS    87     -21.243 -24.378  -5.195  1.00  0.00         A
ATOM   1375  HB1 LYS    87     -21.579 -23.448  -5.623  1.00  0.00         A
ATOM   1376  HB2 LYS    87     -22.101 -24.984  -4.952  1.00  0.00         A
ATOM   1377  CG  LYS    87     -20.422 -25.115  -6.238  1.00  0.00         A
ATOM   1378  HG1 LYS    87     -19.995 -26.000  -5.789  1.00  0.00         A
ATOM   1379  HG2 LYS    87     -19.633 -24.467  -6.580  1.00  0.00         A
ATOM   1380  CD  LYS    87     -21.272 -25.525  -7.426  1.00  0.00         A
ATOM   1381  HD1 LYS    87     -21.637 -24.637  -7.917  1.00  0.00         A
ATOM   1382  HD2 LYS    87     -22.104 -26.116  -7.078  1.00  0.00         A
ATOM   1383  CE  LYS    87     -20.472 -26.339  -8.424  1.00  0.00         A
ATOM   1384  HE1 LYS    87     -20.014 -27.168  -7.908  1.00  0.00         A
ATOM   1385  HE2 LYS    87     -19.706 -25.708  -8.844  1.00  0.00         A
ATOM   1386  NZ  LYS    87     -21.324 -26.858  -9.524  1.00  0.00         A
ATOM   1387  HZ1 LYS    87     -21.810 -26.073 -10.002  1.00  0.00         A
ATOM   1388  HZ2 LYS    87     -22.039 -27.512  -9.148  1.00  0.00         A
ATOM   1389  HZ3 LYS    87     -20.743 -27.366 -10.219  1.00  0.00         A
ATOM   1390  C   LYS    87     -19.433 -22.978  -4.137  1.00  0.00         A
ATOM   1391  O   LYS    87     -19.391 -22.334  -5.187  1.00  0.00         A
ATOM   1392  N   GLN    88     -18.611 -22.756  -3.121  1.00  0.00         A
ATOM   1393  HN  GLN    88     -18.712 -23.293  -2.303  1.00  0.00         A
ATOM   1394  CA  GLN    88     -17.560 -21.750  -3.178  1.00  0.00         A
ATOM   1395  HA  GLN    88     -17.867 -20.984  -3.866  1.00  0.00         A
ATOM   1396  CB  GLN    88     -17.351 -21.139  -1.789  1.00  0.00         A
ATOM   1397  HB1 GLN    88     -16.907 -21.885  -1.146  1.00  0.00         A
ATOM   1398  HB2 GLN    88     -18.312 -20.858  -1.386  1.00  0.00         A
ATOM   1399  CG  GLN    88     -16.456 -19.911  -1.776  1.00  0.00         A
ATOM   1400  HG1 GLN    88     -16.894 -19.153  -2.410  1.00  0.00         A
ATOM   1401  HG2 GLN    88     -15.484 -20.183  -2.160  1.00  0.00         A
ATOM   1402  CD  GLN    88     -16.284 -19.336  -0.383  1.00  0.00         A
ATOM   1403  OE1 GLN    88     -17.174 -19.440   0.458  1.00  0.00         A
ATOM   1404  NE2 GLN    88     -15.136 -18.730  -0.131  1.00  0.00         A
ATOM   1405 HE21 GLN    88     -14.469 -18.681  -0.853  1.00  0.00         A
ATOM   1406 HE22 GLN    88     -14.994 -18.362   0.766  1.00  0.00         A
ATOM   1407  C   GLN    88     -16.274 -22.386  -3.687  1.00  0.00         A
ATOM   1408  O   GLN    88     -15.305 -21.704  -4.035  1.00  0.00         A
ATOM   1409  N   GLU    89     -16.311 -23.706  -3.777  1.00  0.00         A
ATOM   1410  HN  GLU    89     -17.147 -24.165  -3.548  1.00  0.00         A
ATOM   1411  CA  GLU    89     -15.165 -24.502  -4.198  1.00  0.00         A
ATOM   1412  HA  GLU    89     -14.278 -24.045  -3.792  1.00  0.00         A
ATOM   1413  CB  GLU    89     -15.307 -25.922  -3.634  1.00  0.00         A
ATOM   1414  HB1 GLU    89     -16.083 -26.434  -4.183  1.00  0.00         A
ATOM   1415  HB2 GLU    89     -15.603 -25.852  -2.599  1.00  0.00         A
ATOM   1416  CG  GLU    89     -14.043 -26.765  -3.704  1.00  0.00         A
ATOM   1417  HG1 GLU    89     -13.238 -26.229  -3.224  1.00  0.00         A
ATOM   1418  HG2 GLU    89     -13.795 -26.937  -4.741  1.00  0.00         A
ATOM   1419  CD  GLU    89     -14.213 -28.104  -3.017  1.00  0.00         A
ATOM   1420  OE1 GLU    89     -14.903 -28.984  -3.575  1.00  0.00         A
ATOM   1421  OE2 GLU    89     -13.662 -28.288  -1.910  1.00  0.00         A
ATOM   1422  C   GLU    89     -15.056 -24.517  -5.726  1.00  0.00         A
ATOM   1423  O   GLU    89     -14.652 -25.506  -6.337  1.00  0.00         A
ATOM   1424  N   LYS    90     -15.444 -23.409  -6.334  1.00  0.00         A
ATOM   1425  HN  LYS    90     -15.839 -22.693  -5.793  1.00  0.00         A
ATOM   1426  CA  LYS    90     -15.305 -23.216  -7.772  1.00  0.00         A
ATOM   1427  HA  LYS    90     -14.604 -23.946  -8.138  1.00  0.00         A
ATOM   1428  CB  LYS    90     -16.653 -23.400  -8.480  1.00  0.00         A
ATOM   1429  HB1 LYS    90     -17.004 -24.407  -8.306  1.00  0.00         A
ATOM   1430  HB2 LYS    90     -16.511 -23.256  -9.541  1.00  0.00         A
ATOM   1431  CG  LYS    90     -17.727 -22.433  -8.008  1.00  0.00         A
ATOM   1432  HG1 LYS    90     -17.357 -21.425  -8.111  1.00  0.00         A
ATOM   1433  HG2 LYS    90     -17.945 -22.632  -6.969  1.00  0.00         A
ATOM   1434  CD  LYS    90     -19.008 -22.572  -8.813  1.00  0.00         A
ATOM   1435  HD1 LYS    90     -19.370 -23.585  -8.723  1.00  0.00         A
ATOM   1436  HD2 LYS    90     -18.797 -22.353  -9.849  1.00  0.00         A
ATOM   1437  CE  LYS    90     -20.081 -21.616  -8.315  1.00  0.00         A
ATOM   1438  HE1 LYS    90     -19.696 -20.608  -8.363  1.00  0.00         A
ATOM   1439  HE2 LYS    90     -20.313 -21.861  -7.289  1.00  0.00         A
ATOM   1440  NZ  LYS    90     -21.325 -21.698  -9.123  1.00  0.00         A
ATOM   1441  HZ1 LYS    90     -21.694 -22.670  -9.125  1.00  0.00         A
ATOM   1442  HZ2 LYS    90     -21.135 -21.415 -10.104  1.00  0.00         A
ATOM   1443  HZ3 LYS    90     -22.051 -21.065  -8.729  1.00  0.00         A
ATOM   1444  C   LYS    90     -14.754 -21.824  -8.049  1.00  0.00         A
ATOM   1445  O   LYS    90     -14.633 -21.394  -9.199  1.00  0.00         A
ATOM   1446  N   GLU    91     -14.405 -21.137  -6.975  1.00  0.00         A
ATOM   1447  HN  GLU    91     -14.437 -21.581  -6.105  1.00  0.00         A
ATOM   1448  CA  GLU    91     -13.938 -19.760  -7.048  1.00  0.00         A
ATOM   1449  HA  GLU    91     -13.634 -19.567  -8.055  1.00  0.00         A
ATOM   1450  CB  GLU    91     -15.064 -18.797  -6.666  1.00  0.00         A
ATOM   1451  HB1 GLU    91     -14.650 -17.805  -6.553  1.00  0.00         A
ATOM   1452  HB2 GLU    91     -15.487 -19.111  -5.723  1.00  0.00         A
ATOM   1453  CG  GLU    91     -16.183 -18.733  -7.691  1.00  0.00         A
ATOM   1454  HG1 GLU    91     -16.451 -19.739  -7.974  1.00  0.00         A
ATOM   1455  HG2 GLU    91     -15.828 -18.199  -8.559  1.00  0.00         A
ATOM   1456  CD  GLU    91     -17.414 -18.032  -7.166  1.00  0.00         A
ATOM   1457  OE1 GLU    91     -17.376 -16.796  -6.991  1.00  0.00         A
ATOM   1458  OE2 GLU    91     -18.434 -18.713  -6.926  1.00  0.00         A
ATOM   1459  C   GLU    91     -12.746 -19.561  -6.133  1.00  0.00         A
ATOM   1460  O   GLU    91     -11.720 -19.007  -6.530  1.00  0.00         A
ATOM   1461  N   SER    92     -12.897 -20.023  -4.913  1.00  0.00         A
ATOM   1462  HN  SER    92     -13.760 -20.404  -4.660  1.00  0.00         A
ATOM   1463  CA  SER    92     -11.828 -19.975  -3.935  1.00  0.00         A
ATOM   1464  HA  SER    92     -10.911 -19.744  -4.458  1.00  0.00         A
ATOM   1465  CB  SER    92     -12.104 -18.876  -2.902  1.00  0.00         A
ATOM   1466  HB1 SER    92     -12.075 -17.912  -3.389  1.00  0.00         A
ATOM   1467  HB2 SER    92     -11.349 -18.912  -2.131  1.00  0.00         A
ATOM   1468  OG  SER    92     -13.376 -19.048  -2.303  1.00  0.00         A
ATOM   1469  HG  SER    92     -13.484 -19.978  -2.059  1.00  0.00         A
ATOM   1470  C   SER    92     -11.679 -21.335  -3.260  1.00  0.00         A
ATOM   1471  O   SER    92     -12.104 -21.530  -2.120  1.00  0.00         A
ATOM   1472  N   GLY    93     -11.088 -22.275  -3.984  1.00  0.00         A
ATOM   1473  HN  GLY    93     -10.751 -22.051  -4.881  1.00  0.00         A
ATOM   1474  CA  GLY    93     -10.895 -23.613  -3.465  1.00  0.00         A
ATOM   1475  HA1 GLY    93     -11.362 -24.325  -4.128  1.00  0.00         A
ATOM   1476  HA2 GLY    93     -11.346 -23.685  -2.486  1.00  0.00         A
ATOM   1477  C   GLY    93      -9.427 -23.923  -3.362  1.00  0.00         A
ATOM   1478  O   GLY    93      -8.993 -25.066  -3.514  1.00  0.00         A
ATOM   1479  N   ARG    94      -8.662 -22.880  -3.112  1.00  0.00         A
ATOM   1480  HN  ARG    94      -9.088 -22.015  -2.918  1.00  0.00         A
ATOM   1481  CA  ARG    94      -7.219 -22.965  -3.092  1.00  0.00         A
ATOM   1482  HA  ARG    94      -6.934 -23.975  -3.340  1.00  0.00         A
ATOM   1483  CB  ARG    94      -6.645 -22.003  -4.130  1.00  0.00         A
ATOM   1484  HB1 ARG    94      -5.579 -22.123  -4.162  1.00  0.00         A
ATOM   1485  HB2 ARG    94      -6.878 -20.991  -3.835  1.00  0.00         A
ATOM   1486  CG  ARG    94      -7.193 -22.231  -5.528  1.00  0.00         A
ATOM   1487  HG1 ARG    94      -8.271 -22.170  -5.495  1.00  0.00         A
ATOM   1488  HG2 ARG    94      -6.898 -23.213  -5.863  1.00  0.00         A
ATOM   1489  CD  ARG    94      -6.670 -21.199  -6.512  1.00  0.00         A
ATOM   1490  HD1 ARG    94      -7.038 -21.441  -7.495  1.00  0.00         A
ATOM   1491  HD2 ARG    94      -5.592 -21.238  -6.514  1.00  0.00         A
ATOM   1492  NE  ARG    94      -7.093 -19.842  -6.166  1.00  0.00         A
ATOM   1493  HE  ARG    94      -6.650 -19.416  -5.395  1.00  0.00         A
ATOM   1494  CZ  ARG    94      -8.005 -19.147  -6.847  1.00  0.00         A
ATOM   1495  NH1 ARG    94      -8.647 -19.704  -7.871  1.00  0.00         A
ATOM   1496 HH11 ARG    94      -8.448 -20.650  -8.137  1.00  0.00         A
ATOM   1497 HH12 ARG    94      -9.329 -19.180  -8.386  1.00  0.00         A
ATOM   1498  NH2 ARG    94      -8.281 -17.897  -6.495  1.00  0.00         A
ATOM   1499 HH21 ARG    94      -7.804 -17.474  -5.721  1.00  0.00         A
ATOM   1500 HH22 ARG    94      -8.963 -17.366  -7.005  1.00  0.00         A
ATOM   1501  C   ARG    94      -6.709 -22.622  -1.702  1.00  0.00         A
ATOM   1502  O   ARG    94      -5.767 -21.844  -1.547  1.00  0.00         A
ATOM   1503  N   GLN    95      -7.353 -23.227  -0.701  1.00  0.00         A
ATOM   1504  HN  GLN    95      -8.041 -23.890  -0.926  1.00  0.00         A
ATOM   1505  CA  GLN    95      -7.092 -22.953   0.711  1.00  0.00         A
ATOM   1506  HA  GLN    95      -7.652 -23.676   1.284  1.00  0.00         A
ATOM   1507  CB  GLN    95      -5.605 -23.101   1.068  1.00  0.00         A
ATOM   1508  HB1 GLN    95      -5.436 -22.650   2.035  1.00  0.00         A
ATOM   1509  HB2 GLN    95      -5.019 -22.574   0.331  1.00  0.00         A
ATOM   1510  CG  GLN    95      -5.109 -24.543   1.123  1.00  0.00         A
ATOM   1511  HG1 GLN    95      -5.821 -25.130   1.684  1.00  0.00         A
ATOM   1512  HG2 GLN    95      -4.160 -24.559   1.632  1.00  0.00         A
ATOM   1513  CD  GLN    95      -4.930 -25.178  -0.245  1.00  0.00         A
ATOM   1514  OE1 GLN    95      -3.868 -25.066  -0.858  1.00  0.00         A
ATOM   1515  NE2 GLN    95      -5.955 -25.865  -0.725  1.00  0.00         A
ATOM   1516 HE21 GLN    95      -6.771 -25.925  -0.182  1.00  0.00         A
ATOM   1517 HE22 GLN    95      -5.857 -26.295  -1.602  1.00  0.00         A
ATOM   1518  C   GLN    95      -7.591 -21.558   1.084  1.00  0.00         A
ATOM   1519  O   GLN    95      -7.136 -20.557   0.526  1.00  0.00         A
ATOM   1520  N   PRO    96      -8.555 -21.482   2.018  1.00  0.00         A
ATOM   1521  CA  PRO    96      -9.128 -20.208   2.479  1.00  0.00         A
ATOM   1522  HA  PRO    96      -9.778 -19.777   1.733  1.00  0.00         A
ATOM   1523  CB  PRO    96      -9.947 -20.613   3.705  1.00  0.00         A
ATOM   1524  HB1 PRO    96     -10.819 -19.982   3.785  1.00  0.00         A
ATOM   1525  HB2 PRO    96      -9.340 -20.515   4.593  1.00  0.00         A
ATOM   1526  CG  PRO    96     -10.322 -22.031   3.454  1.00  0.00         A
ATOM   1527  HG1 PRO    96     -11.223 -22.073   2.860  1.00  0.00         A
ATOM   1528  HG2 PRO    96     -10.467 -22.544   4.394  1.00  0.00         A
ATOM   1529  CD  PRO    96      -9.171 -22.638   2.699  1.00  0.00         A
ATOM   1530  HD1 PRO    96      -9.531 -23.360   1.981  1.00  0.00         A
ATOM   1531  HD2 PRO    96      -8.473 -23.098   3.382  1.00  0.00         A
ATOM   1532  C   PRO    96      -8.057 -19.192   2.868  1.00  0.00         A
ATOM   1533  O   PRO    96      -7.175 -19.479   3.684  1.00  0.00         A
ATOM   1534  N   LYS    97      -8.140 -18.004   2.285  1.00  0.00         A
ATOM   1535  HN  LYS    97      -8.904 -17.811   1.699  1.00  0.00         A
ATOM   1536  CA  LYS    97      -7.148 -16.970   2.515  1.00  0.00         A
ATOM   1537  HA  LYS    97      -6.522 -17.287   3.333  1.00  0.00         A
ATOM   1538  CB  LYS    97      -6.282 -16.772   1.267  1.00  0.00         A
ATOM   1539  HB1 LYS    97      -6.912 -16.426   0.460  1.00  0.00         A
ATOM   1540  HB2 LYS    97      -5.851 -17.721   0.991  1.00  0.00         A
ATOM   1541  CG  LYS    97      -5.150 -15.769   1.450  1.00  0.00         A
ATOM   1542  HG1 LYS    97      -5.569 -14.819   1.746  1.00  0.00         A
ATOM   1543  HG2 LYS    97      -4.628 -15.657   0.512  1.00  0.00         A
ATOM   1544  CD  LYS    97      -4.159 -16.226   2.512  1.00  0.00         A
ATOM   1545  HD1 LYS    97      -3.758 -17.187   2.225  1.00  0.00         A
ATOM   1546  HD2 LYS    97      -4.675 -16.317   3.455  1.00  0.00         A
ATOM   1547  CE  LYS    97      -3.011 -15.239   2.673  1.00  0.00         A
ATOM   1548  HE1 LYS    97      -2.362 -15.588   3.463  1.00  0.00         A
ATOM   1549  HE2 LYS    97      -3.418 -14.276   2.942  1.00  0.00         A
ATOM   1550  NZ  LYS    97      -2.218 -15.094   1.422  1.00  0.00         A
ATOM   1551  HZ1 LYS    97      -2.813 -14.709   0.662  1.00  0.00         A
ATOM   1552  HZ2 LYS    97      -1.851 -16.018   1.122  1.00  0.00         A
ATOM   1553  HZ3 LYS    97      -1.415 -14.451   1.579  1.00  0.00         A
ATOM   1554  C   LYS    97      -7.827 -15.665   2.897  1.00  0.00         A
ATOM   1555  O   LYS    97      -8.320 -14.929   2.040  1.00  0.00         A
ATOM   1556  N   ALA    98      -7.869 -15.400   4.188  1.00  0.00         A
ATOM   1557  HN  ALA    98      -7.492 -16.048   4.822  1.00  0.00         A
ATOM   1558  CA  ALA    98      -8.453 -14.174   4.693  1.00  0.00         A
ATOM   1559  HA  ALA    98      -8.969 -13.689   3.878  1.00  0.00         A
ATOM   1560  CB  ALA    98      -9.466 -14.478   5.778  1.00  0.00         A
ATOM   1561  HB1 ALA    98     -10.225 -15.136   5.385  1.00  0.00         A
ATOM   1562  HB2 ALA    98      -9.921 -13.557   6.108  1.00  0.00         A
ATOM   1563  HB3 ALA    98      -8.970 -14.954   6.609  1.00  0.00         A
ATOM   1564  C   ALA    98      -7.368 -13.244   5.215  1.00  0.00         A
ATOM   1565  O   ALA    98      -6.606 -13.606   6.115  1.00  0.00         A
ATOM   1566  N   PRO    99      -7.270 -12.043   4.631  1.00  0.00         A
ATOM   1567  CA  PRO    99      -6.280 -11.039   5.025  1.00  0.00         A
ATOM   1568  HA  PRO    99      -5.281 -11.394   4.862  1.00  0.00         A
ATOM   1569  CB  PRO    99      -6.556  -9.869   4.080  1.00  0.00         A
ATOM   1570  HB1 PRO    99      -5.623  -9.422   3.769  1.00  0.00         A
ATOM   1571  HB2 PRO    99      -7.168  -9.133   4.576  1.00  0.00         A
ATOM   1572  CG  PRO    99      -7.273 -10.475   2.938  1.00  0.00         A
ATOM   1573  HG1 PRO    99      -6.569 -10.878   2.226  1.00  0.00         A
ATOM   1574  HG2 PRO    99      -7.892  -9.737   2.482  1.00  0.00         A
ATOM   1575  CD  PRO    99      -8.110 -11.568   3.526  1.00  0.00         A
ATOM   1576  HD1 PRO    99      -8.280 -12.352   2.804  1.00  0.00         A
ATOM   1577  HD2 PRO    99      -9.047 -11.175   3.891  1.00  0.00         A
ATOM   1578  C   PRO    99      -6.444 -10.607   6.477  1.00  0.00         A
ATOM   1579  O   PRO    99      -7.507 -10.124   6.874  1.00  0.00         A
ATOM   1580  N   ALA   100      -5.393 -10.796   7.264  1.00  0.00         A
ATOM   1581  HN  ALA   100      -4.575 -11.181   6.881  1.00  0.00         A
ATOM   1582  CA  ALA   100      -5.415 -10.444   8.675  1.00  0.00         A
ATOM   1583  HA  ALA   100      -6.239 -10.967   9.136  1.00  0.00         A
ATOM   1584  CB  ALA   100      -4.129 -10.894   9.348  1.00  0.00         A
ATOM   1585  HB1 ALA   100      -3.291 -10.377   8.905  1.00  0.00         A
ATOM   1586  HB2 ALA   100      -4.006 -11.959   9.215  1.00  0.00         A
ATOM   1587  HB3 ALA   100      -4.176 -10.666  10.402  1.00  0.00         A
ATOM   1588  C   ALA   100      -5.609  -8.943   8.854  1.00  0.00         A
ATOM   1589  O   ALA   100      -5.015  -8.145   8.126  1.00  0.00         A
ATOM   1590  N   PRO   101      -6.464  -8.543   9.809  1.00  0.00         A
ATOM   1591  CA  PRO   101      -6.734  -7.131  10.095  1.00  0.00         A
ATOM   1592  HA  PRO   101      -7.188  -6.635   9.253  1.00  0.00         A
ATOM   1593  CB  PRO   101      -7.719  -7.173  11.266  1.00  0.00         A
ATOM   1594  HB1 PRO   101      -8.465  -6.403  11.141  1.00  0.00         A
ATOM   1595  HB2 PRO   101      -7.186  -7.020  12.193  1.00  0.00         A
ATOM   1596  CG  PRO   101      -8.324  -8.530  11.202  1.00  0.00         A
ATOM   1597  HG1 PRO   101      -9.167  -8.527  10.528  1.00  0.00         A
ATOM   1598  HG2 PRO   101      -8.630  -8.842  12.186  1.00  0.00         A
ATOM   1599  CD  PRO   101      -7.246  -9.433  10.683  1.00  0.00         A
ATOM   1600  HD1 PRO   101      -7.677 -10.246  10.122  1.00  0.00         A
ATOM   1601  HD2 PRO   101      -6.642  -9.809  11.495  1.00  0.00         A
ATOM   1602  C   PRO   101      -5.483  -6.372  10.480  1.00  0.00         A
ATOM   1603  O   PRO   101      -4.888  -6.603  11.535  1.00  0.00         A
ATOM   1604  N   GLY   102      -5.090  -5.475   9.601  1.00  0.00         A
ATOM   1605  HN  GLY   102      -5.593  -5.373   8.767  1.00  0.00         A
ATOM   1606  CA  GLY   102      -3.943  -4.647   9.843  1.00  0.00         A
ATOM   1607  HA1 GLY   102      -3.917  -4.377  10.888  1.00  0.00         A
ATOM   1608  HA2 GLY   102      -4.049  -3.755   9.253  1.00  0.00         A
ATOM   1609  C   GLY   102      -2.643  -5.332   9.478  1.00  0.00         A
ATOM   1610  O   GLY   102      -1.854  -5.694  10.350  1.00  0.00         A
ATOM   1611  N   VAL   103      -2.425  -5.528   8.188  1.00  0.00         A
ATOM   1612  HN  VAL   103      -3.108  -5.257   7.540  1.00  0.00         A
ATOM   1613  CA  VAL   103      -1.190  -6.117   7.706  1.00  0.00         A
ATOM   1614  HA  VAL   103      -0.711  -6.591   8.537  1.00  0.00         A
ATOM   1615  CB  VAL   103      -1.439  -7.186   6.628  1.00  0.00         A
ATOM   1616  HB  VAL   103      -0.517  -7.360   6.099  1.00  0.00         A
ATOM   1617  CG1 VAL   103      -1.888  -8.492   7.263  1.00  0.00         A
ATOM   1618 HG11 VAL   103      -2.059  -9.227   6.491  1.00  0.00         A
ATOM   1619 HG12 VAL   103      -2.802  -8.328   7.814  1.00  0.00         A
ATOM   1620 HG13 VAL   103      -1.121  -8.848   7.935  1.00  0.00         A
ATOM   1621  CG2 VAL   103      -2.473  -6.699   5.638  1.00  0.00         A
ATOM   1622 HG21 VAL   103      -2.638  -7.453   4.886  1.00  0.00         A
ATOM   1623 HG22 VAL   103      -2.121  -5.791   5.175  1.00  0.00         A
ATOM   1624 HG23 VAL   103      -3.394  -6.502   6.162  1.00  0.00         A
ATOM   1625  C   VAL   103      -0.267  -5.040   7.155  1.00  0.00         A
ATOM   1626  O   VAL   103      -0.679  -4.212   6.344  1.00  0.00         A
ATOM   1627  N   LEU   104       0.981  -5.052   7.591  1.00  0.00         A
ATOM   1628  HN  LEU   104       1.269  -5.768   8.199  1.00  0.00         A
ATOM   1629  CA  LEU   104       1.941  -4.036   7.182  1.00  0.00         A
ATOM   1630  HA  LEU   104       1.386  -3.154   6.896  1.00  0.00         A
ATOM   1631  CB  LEU   104       2.874  -3.687   8.345  1.00  0.00         A
ATOM   1632  HB1 LEU   104       3.556  -2.918   8.015  1.00  0.00         A
ATOM   1633  HB2 LEU   104       3.446  -4.569   8.594  1.00  0.00         A
ATOM   1634  CG  LEU   104       2.176  -3.195   9.616  1.00  0.00         A
ATOM   1635  HG  LEU   104       1.530  -3.977   9.988  1.00  0.00         A
ATOM   1636  CD1 LEU   104       3.198  -2.881  10.697  1.00  0.00         A
ATOM   1637 HD11 LEU   104       3.882  -2.126  10.337  1.00  0.00         A
ATOM   1638 HD12 LEU   104       3.748  -3.776  10.945  1.00  0.00         A
ATOM   1639 HD13 LEU   104       2.690  -2.515  11.577  1.00  0.00         A
ATOM   1640  CD2 LEU   104       1.318  -1.974   9.321  1.00  0.00         A
ATOM   1641 HD21 LEU   104       1.934  -1.190   8.905  1.00  0.00         A
ATOM   1642 HD22 LEU   104       0.862  -1.626  10.236  1.00  0.00         A
ATOM   1643 HD23 LEU   104       0.546  -2.238   8.613  1.00  0.00         A
ATOM   1644  C   LEU   104       2.745  -4.512   5.981  1.00  0.00         A
ATOM   1645  O   LEU   104       3.922  -4.184   5.830  1.00  0.00         A
ATOM   1646  N   VAL   105       2.093  -5.285   5.130  1.00  0.00         A
ATOM   1647  HN  VAL   105       1.161  -5.514   5.317  1.00  0.00         A
ATOM   1648  CA  VAL   105       2.717  -5.788   3.919  1.00  0.00         A
ATOM   1649  HA  VAL   105       3.767  -5.947   4.118  1.00  0.00         A
ATOM   1650  CB  VAL   105       2.088  -7.126   3.472  1.00  0.00         A
ATOM   1651  HB  VAL   105       1.062  -6.938   3.190  1.00  0.00         A
ATOM   1652  CG1 VAL   105       2.815  -7.688   2.258  1.00  0.00         A
ATOM   1653 HG11 VAL   105       2.343  -8.610   1.951  1.00  0.00         A
ATOM   1654 HG12 VAL   105       3.847  -7.880   2.512  1.00  0.00         A
ATOM   1655 HG13 VAL   105       2.770  -6.974   1.449  1.00  0.00         A
ATOM   1656  CG2 VAL   105       2.088  -8.132   4.614  1.00  0.00         A
ATOM   1657 HG21 VAL   105       3.105  -8.341   4.909  1.00  0.00         A
ATOM   1658 HG22 VAL   105       1.612  -9.045   4.290  1.00  0.00         A
ATOM   1659 HG23 VAL   105       1.548  -7.722   5.454  1.00  0.00         A
ATOM   1660  C   VAL   105       2.566  -4.767   2.800  1.00  0.00         A
ATOM   1661  O   VAL   105       1.458  -4.534   2.312  1.00  0.00         A
ATOM   1662  N   MET   106       3.671  -4.143   2.418  1.00  0.00         A
ATOM   1663  HN  MET   106       4.517  -4.347   2.868  1.00  0.00         A
ATOM   1664  CA  MET   106       3.653  -3.161   1.343  1.00  0.00         A
ATOM   1665  HA  MET   106       2.838  -2.481   1.531  1.00  0.00         A
ATOM   1666  CB  MET   106       4.966  -2.371   1.304  1.00  0.00         A
ATOM   1667  HB1 MET   106       5.779  -3.053   1.108  1.00  0.00         A
ATOM   1668  HB2 MET   106       5.121  -1.906   2.266  1.00  0.00         A
ATOM   1669  CG  MET   106       4.987  -1.285   0.238  1.00  0.00         A
ATOM   1670  HG1 MET   106       4.122  -0.652   0.373  1.00  0.00         A
ATOM   1671  HG2 MET   106       4.937  -1.753  -0.734  1.00  0.00         A
ATOM   1672  SD  MET   106       6.470  -0.259   0.306  1.00  0.00         A
ATOM   1673  CE  MET   106       6.196   0.808  -1.108  1.00  0.00         A
ATOM   1674  HE1 MET   106       5.279   1.361  -0.969  1.00  0.00         A
ATOM   1675  HE2 MET   106       6.123   0.209  -2.003  1.00  0.00         A
ATOM   1676  HE3 MET   106       7.021   1.498  -1.204  1.00  0.00         A
ATOM   1677  C   MET   106       3.422  -3.851   0.004  1.00  0.00         A
ATOM   1678  O   MET   106       4.206  -4.712  -0.399  1.00  0.00         A
ATOM   1679  N   PRO   107       2.338  -3.488  -0.700  1.00  0.00         A
ATOM   1680  CA  PRO   107       1.996  -4.102  -1.979  1.00  0.00         A
ATOM   1681  HA  PRO   107       1.862  -5.160  -1.884  1.00  0.00         A
ATOM   1682  CB  PRO   107       0.668  -3.461  -2.369  1.00  0.00         A
ATOM   1683  HB1 PRO   107      -0.018  -4.230  -2.693  1.00  0.00         A
ATOM   1684  HB2 PRO   107       0.839  -2.774  -3.172  1.00  0.00         A
ATOM   1685  CG  PRO   107       0.168  -2.772  -1.144  1.00  0.00         A
ATOM   1686  HG1 PRO   107      -0.493  -3.430  -0.600  1.00  0.00         A
ATOM   1687  HG2 PRO   107      -0.351  -1.865  -1.420  1.00  0.00         A
ATOM   1688  CD  PRO   107       1.373  -2.446  -0.313  1.00  0.00         A
ATOM   1689  HD1 PRO   107       1.132  -2.513   0.736  1.00  0.00         A
ATOM   1690  HD2 PRO   107       1.747  -1.463  -0.556  1.00  0.00         A
ATOM   1691  C   PRO   107       3.045  -3.815  -3.046  1.00  0.00         A
ATOM   1692  O   PRO   107       3.627  -2.730  -3.075  1.00  0.00         A
ATOM   1693  N   PRO   108       3.303  -4.779  -3.940  1.00  0.00         A
ATOM   1694  CA  PRO   108       4.262  -4.617  -5.035  1.00  0.00         A
ATOM   1695  HA  PRO   108       5.189  -4.189  -4.686  1.00  0.00         A
ATOM   1696  CB  PRO   108       4.507  -6.056  -5.525  1.00  0.00         A
ATOM   1697  HB1 PRO   108       5.567  -6.261  -5.518  1.00  0.00         A
ATOM   1698  HB2 PRO   108       4.126  -6.163  -6.529  1.00  0.00         A
ATOM   1699  CG  PRO   108       3.776  -6.944  -4.571  1.00  0.00         A
ATOM   1700  HG1 PRO   108       4.454  -7.297  -3.807  1.00  0.00         A
ATOM   1701  HG2 PRO   108       3.339  -7.775  -5.094  1.00  0.00         A
ATOM   1702  CD  PRO   108       2.700  -6.113  -3.960  1.00  0.00         A
ATOM   1703  HD1 PRO   108       2.489  -6.464  -2.971  1.00  0.00         A
ATOM   1704  HD2 PRO   108       1.809  -6.126  -4.569  1.00  0.00         A
ATOM   1705  C   PRO   108       3.707  -3.759  -6.176  1.00  0.00         A
ATOM   1706  O   PRO   108       3.812  -4.125  -7.349  1.00  0.00         A
ATOM   1707  N   SER   109       3.119  -2.620  -5.827  1.00  0.00         A
ATOM   1708  HN  SER   109       3.071  -2.379  -4.875  1.00  0.00         A
ATOM   1709  CA  SER   109       2.541  -1.719  -6.816  1.00  0.00         A
ATOM   1710  HA  SER   109       2.354  -2.287  -7.711  1.00  0.00         A
ATOM   1711  CB  SER   109       1.221  -1.148  -6.295  1.00  0.00         A
ATOM   1712  HB1 SER   109       0.738  -0.589  -7.083  1.00  0.00         A
ATOM   1713  HB2 SER   109       1.419  -0.494  -5.459  1.00  0.00         A
ATOM   1714  OG  SER   109       0.352  -2.187  -5.870  1.00  0.00         A
ATOM   1715  HG  SER   109       0.771  -3.041  -6.037  1.00  0.00         A
ATOM   1716  C   SER   109       3.514  -0.594  -7.150  1.00  0.00         A
ATOM   1717  O   SER   109       3.268   0.222  -8.039  1.00  0.00         A
ATOM   1718  N   THR   110       4.622  -0.563  -6.432  1.00  0.00         A
ATOM   1719  HN  THR   110       4.741  -1.217  -5.714  1.00  0.00         A
ATOM   1720  CA  THR   110       5.672   0.405  -6.685  1.00  0.00         A
ATOM   1721  HA  THR   110       5.324   1.086  -7.449  1.00  0.00         A
ATOM   1722  CB  THR   110       6.003   1.216  -5.417  1.00  0.00         A
ATOM   1723  HB  THR   110       6.333   0.533  -4.647  1.00  0.00         A
ATOM   1724  OG1 THR   110       4.832   1.904  -4.960  1.00  0.00         A
ATOM   1725  HG1 THR   110       4.178   1.258  -4.666  1.00  0.00         A
ATOM   1726  CG2 THR   110       7.112   2.222  -5.684  1.00  0.00         A
ATOM   1727 HG21 THR   110       6.818   2.875  -6.492  1.00  0.00         A
ATOM   1728 HG22 THR   110       8.017   1.698  -5.955  1.00  0.00         A
ATOM   1729 HG23 THR   110       7.288   2.807  -4.794  1.00  0.00         A
ATOM   1730  C   THR   110       6.921  -0.308  -7.182  1.00  0.00         A
ATOM   1731  O   THR   110       7.441  -1.198  -6.510  1.00  0.00         A
ATOM   1732  N   CYS   111       7.373   0.063  -8.370  1.00  0.00         A
ATOM   1733  HN  CYS   111       6.906   0.775  -8.856  1.00  0.00         A
ATOM   1734  CA  CYS   111       8.543  -0.557  -8.977  1.00  0.00         A
ATOM   1735  HA  CYS   111       8.360  -1.617  -9.041  1.00  0.00         A
ATOM   1736  CB  CYS   111       8.752  -0.007 -10.386  1.00  0.00         A
ATOM   1737  HB1 CYS   111       9.597  -0.504 -10.837  1.00  0.00         A
ATOM   1738  HB2 CYS   111       8.954   1.050 -10.325  1.00  0.00         A
ATOM   1739  SG  CYS   111       7.328  -0.235 -11.479  1.00  0.00         A
ATOM   1740  HG  CYS   111       7.045  -1.531 -11.504  1.00  0.00         A
ATOM   1741  C   CYS   111       9.798  -0.319  -8.137  1.00  0.00         A
ATOM   1742  O   CYS   111      10.157   0.826  -7.853  1.00  0.00         A
ATOM   1743  N   PRO   112      10.467  -1.405  -7.718  1.00  0.00         A
ATOM   1744  CA  PRO   112      11.727  -1.330  -6.974  1.00  0.00         A
ATOM   1745  HA  PRO   112      11.622  -0.769  -6.051  1.00  0.00         A
ATOM   1746  CB  PRO   112      12.062  -2.796  -6.659  1.00  0.00         A
ATOM   1747  HB1 PRO   112      12.404  -2.877  -5.638  1.00  0.00         A
ATOM   1748  HB2 PRO   112      12.834  -3.140  -7.330  1.00  0.00         A
ATOM   1749  CG  PRO   112      10.793  -3.544  -6.868  1.00  0.00         A
ATOM   1750  HG1 PRO   112      10.223  -3.562  -5.951  1.00  0.00         A
ATOM   1751  HG2 PRO   112      11.008  -4.550  -7.198  1.00  0.00         A
ATOM   1752  CD  PRO   112      10.045  -2.795  -7.931  1.00  0.00         A
ATOM   1753  HD1 PRO   112       8.983  -2.901  -7.787  1.00  0.00         A
ATOM   1754  HD2 PRO   112      10.333  -3.138  -8.913  1.00  0.00         A
ATOM   1755  C   PRO   112      12.836  -0.702  -7.803  1.00  0.00         A
ATOM   1756  O   PRO   112      12.735  -0.641  -9.031  1.00  0.00         A
ATOM   1757  N   PRO   113      13.881  -0.206  -7.116  1.00  0.00         A
ATOM   1758  CA  PRO   113      15.038   0.460  -7.673  1.00  0.00         A
ATOM   1759  HA  PRO   113      14.961   1.520  -7.514  1.00  0.00         A
ATOM   1760  CB  PRO   113      16.144  -0.096  -6.784  1.00  0.00         A
ATOM   1761  HB1 PRO   113      16.958   0.611  -6.721  1.00  0.00         A
ATOM   1762  HB2 PRO   113      16.491  -1.021  -7.194  1.00  0.00         A
ATOM   1763  CG  PRO   113      15.499  -0.312  -5.453  1.00  0.00         A
ATOM   1764  HG1 PRO   113      15.831   0.447  -4.759  1.00  0.00         A
ATOM   1765  HG2 PRO   113      15.750  -1.293  -5.080  1.00  0.00         A
ATOM   1766  CD  PRO   113      14.011  -0.203  -5.672  1.00  0.00         A
ATOM   1767  HD1 PRO   113      13.657   0.723  -5.288  1.00  0.00         A
ATOM   1768  HD2 PRO   113      13.489  -1.034  -5.228  1.00  0.00         A
ATOM   1769  C   PRO   113      15.310   0.162  -9.151  1.00  0.00         A
ATOM   1770  O   PRO   113      15.381  -1.002  -9.564  1.00  0.00         A
ATOM   1771  N   PRO   114      15.477   1.213  -9.968  1.00  0.00         A
ATOM   1772  CA  PRO   114      15.655   1.083 -11.411  1.00  0.00         A
ATOM   1773  HA  PRO   114      14.921   0.421 -11.834  1.00  0.00         A
ATOM   1774  CB  PRO   114      15.429   2.512 -11.937  1.00  0.00         A
ATOM   1775  HB1 PRO   114      14.688   2.495 -12.722  1.00  0.00         A
ATOM   1776  HB2 PRO   114      16.358   2.905 -12.324  1.00  0.00         A
ATOM   1777  CG  PRO   114      14.955   3.300 -10.758  1.00  0.00         A
ATOM   1778  HG1 PRO   114      13.877   3.277 -10.706  1.00  0.00         A
ATOM   1779  HG2 PRO   114      15.311   4.316 -10.822  1.00  0.00         A
ATOM   1780  CD  PRO   114      15.533   2.618  -9.564  1.00  0.00         A
ATOM   1781  HD1 PRO   114      14.927   2.805  -8.694  1.00  0.00         A
ATOM   1782  HD2 PRO   114      16.550   2.934  -9.405  1.00  0.00         A
ATOM   1783  C   PRO   114      17.051   0.582 -11.762  1.00  0.00         A
ATOM   1784  O   PRO   114      17.964   1.367 -12.018  1.00  0.00         A
ATOM   1785  N   LYS   115      17.207  -0.730 -11.765  1.00  0.00         A
ATOM   1786  HN  LYS   115      16.427  -1.298 -11.622  1.00  0.00         A
ATOM   1787  CA  LYS   115      18.499  -1.352 -11.984  1.00  0.00         A
ATOM   1788  HA  LYS   115      19.256  -0.605 -11.792  1.00  0.00         A
ATOM   1789  CB  LYS   115      18.698  -2.516 -11.007  1.00  0.00         A
ATOM   1790  HB1 LYS   115      18.706  -2.126  -9.999  1.00  0.00         A
ATOM   1791  HB2 LYS   115      19.653  -2.978 -11.210  1.00  0.00         A
ATOM   1792  CG  LYS   115      17.623  -3.590 -11.092  1.00  0.00         A
ATOM   1793  HG1 LYS   115      17.735  -4.131 -12.020  1.00  0.00         A
ATOM   1794  HG2 LYS   115      16.658  -3.120 -11.059  1.00  0.00         A
ATOM   1795  CD  LYS   115      17.704  -4.563  -9.938  1.00  0.00         A
ATOM   1796  HD1 LYS   115      16.939  -5.314 -10.064  1.00  0.00         A
ATOM   1797  HD2 LYS   115      17.525  -4.018  -9.029  1.00  0.00         A
ATOM   1798  CE  LYS   115      19.057  -5.247  -9.852  1.00  0.00         A
ATOM   1799  HE1 LYS   115      19.827  -4.493  -9.787  1.00  0.00         A
ATOM   1800  HE2 LYS   115      19.205  -5.837 -10.744  1.00  0.00         A
ATOM   1801  NZ  LYS   115      19.146  -6.136  -8.665  1.00  0.00         A
ATOM   1802  HZ1 LYS   115      18.983  -5.589  -7.796  1.00  0.00         A
ATOM   1803  HZ2 LYS   115      20.090  -6.570  -8.611  1.00  0.00         A
ATOM   1804  HZ3 LYS   115      18.431  -6.889  -8.726  1.00  0.00         A
ATOM   1805  C   LYS   115      18.639  -1.824 -13.425  1.00  0.00         A
ATOM   1806  O   LYS   115      17.679  -2.289 -14.042  1.00  0.00         A
ATOM   1807  N   VAL   116      19.844  -1.695 -13.947  1.00  0.00         A
ATOM   1808  HN  VAL   116      20.571  -1.367 -13.380  1.00  0.00         A
ATOM   1809  CA  VAL   116      20.145  -2.044 -15.323  1.00  0.00         A
ATOM   1810  HA  VAL   116      19.610  -2.939 -15.573  1.00  0.00         A
ATOM   1811  CB  VAL   116      19.716  -0.917 -16.291  1.00  0.00         A
ATOM   1812  HB  VAL   116      18.697  -0.648 -16.056  1.00  0.00         A
ATOM   1813  CG1 VAL   116      20.577   0.312 -16.093  1.00  0.00         A
ATOM   1814 HG11 VAL   116      21.600   0.072 -16.339  1.00  0.00         A
ATOM   1815 HG12 VAL   116      20.520   0.622 -15.062  1.00  0.00         A
ATOM   1816 HG13 VAL   116      20.227   1.107 -16.733  1.00  0.00         A
ATOM   1817  CG2 VAL   116      19.757  -1.384 -17.738  1.00  0.00         A
ATOM   1818 HG21 VAL   116      19.461  -0.573 -18.387  1.00  0.00         A
ATOM   1819 HG22 VAL   116      19.080  -2.214 -17.869  1.00  0.00         A
ATOM   1820 HG23 VAL   116      20.761  -1.695 -17.987  1.00  0.00         A
ATOM   1821  C   VAL   116      21.640  -2.305 -15.434  1.00  0.00         A
ATOM   1822  O   VAL   116      22.407  -1.843 -14.585  1.00  0.00         A
ATOM   1823  N   SER   117      22.055  -3.045 -16.452  1.00  0.00         A
ATOM   1824  HN  SER   117      21.403  -3.351 -17.120  1.00  0.00         A
ATOM   1825  CA  SER   117      23.454  -3.423 -16.600  1.00  0.00         A
ATOM   1826  HA  SER   117      23.810  -3.714 -15.625  1.00  0.00         A
ATOM   1827  CB  SER   117      23.573  -4.617 -17.544  1.00  0.00         A
ATOM   1828  HB1 SER   117      24.606  -4.922 -17.607  1.00  0.00         A
ATOM   1829  HB2 SER   117      23.221  -4.335 -18.525  1.00  0.00         A
ATOM   1830  OG  SER   117      22.798  -5.714 -17.077  1.00  0.00         A
ATOM   1831  HG  SER   117      21.860  -5.475 -17.093  1.00  0.00         A
ATOM   1832  C   SER   117      24.310  -2.255 -17.102  1.00  0.00         A
ATOM   1833  O   SER   117      24.995  -2.357 -18.120  1.00  0.00         A
ATOM   1834  N   GLN   118      24.269  -1.152 -16.369  1.00  0.00         A
ATOM   1835  HN  GLN   118      23.690  -1.139 -15.572  1.00  0.00         A
ATOM   1836  CA  GLN   118      25.051   0.036 -16.688  1.00  0.00         A
ATOM   1837  HA  GLN   118      25.718  -0.206 -17.503  1.00  0.00         A
ATOM   1838  CB  GLN   118      24.131   1.178 -17.106  1.00  0.00         A
ATOM   1839  HB1 GLN   118      24.712   2.085 -17.178  1.00  0.00         A
ATOM   1840  HB2 GLN   118      23.379   1.303 -16.343  1.00  0.00         A
ATOM   1841  CG  GLN   118      23.433   0.951 -18.436  1.00  0.00         A
ATOM   1842  HG1 GLN   118      22.707   1.735 -18.584  1.00  0.00         A
ATOM   1843  HG2 GLN   118      22.931  -0.005 -18.406  1.00  0.00         A
ATOM   1844  CD  GLN   118      24.397   0.955 -19.606  1.00  0.00         A
ATOM   1845  OE1 GLN   118      24.660   1.997 -20.203  1.00  0.00         A
ATOM   1846  NE2 GLN   118      24.928  -0.208 -19.944  1.00  0.00         A
ATOM   1847 HE21 GLN   118      24.673  -1.006 -19.425  1.00  0.00         A
ATOM   1848 HE22 GLN   118      25.557  -0.230 -20.695  1.00  0.00         A
ATOM   1849  C   GLN   118      25.868   0.447 -15.475  1.00  0.00         A
ATOM   1850  O   GLN   118      26.199   1.622 -15.295  1.00  0.00         A
ATOM   1851  N   GLN   119      26.151  -0.546 -14.641  1.00  0.00         A
ATOM   1852  HN  GLN   119      25.805  -1.438 -14.853  1.00  0.00         A
ATOM   1853  CA  GLN   119      26.927  -0.374 -13.417  1.00  0.00         A
ATOM   1854  HA  GLN   119      27.099  -1.361 -13.011  1.00  0.00         A
ATOM   1855  CB  GLN   119      28.283   0.276 -13.694  1.00  0.00         A
ATOM   1856  HB1 GLN   119      28.771   0.466 -12.750  1.00  0.00         A
ATOM   1857  HB2 GLN   119      28.124   1.213 -14.206  1.00  0.00         A
ATOM   1858  CG  GLN   119      29.203  -0.584 -14.543  1.00  0.00         A
ATOM   1859  HG1 GLN   119      30.105  -0.028 -14.747  1.00  0.00         A
ATOM   1860  HG2 GLN   119      28.704  -0.813 -15.472  1.00  0.00         A
ATOM   1861  CD  GLN   119      29.579  -1.885 -13.862  1.00  0.00         A
ATOM   1862  OE1 GLN   119      29.678  -1.954 -12.636  1.00  0.00         A
ATOM   1863  NE2 GLN   119      29.779  -2.927 -14.649  1.00  0.00         A
ATOM   1864 HE21 GLN   119      29.675  -2.804 -15.617  1.00  0.00         A
ATOM   1865 HE22 GLN   119      30.029  -3.779 -14.234  1.00  0.00         A
ATOM   1866  C   GLN   119      26.152   0.429 -12.386  1.00  0.00         A
ATOM   1867  O   GLN   119      26.239   1.656 -12.329  1.00  0.00         A
ATOM   1868  N   GLN   120      25.389  -0.279 -11.577  1.00  0.00         A
ATOM   1869  HN  GLN   120      25.355  -1.252 -11.688  1.00  0.00         A
ATOM   1870  CA  GLN   120      24.623   0.339 -10.508  1.00  0.00         A
ATOM   1871  HA  GLN   120      24.326   1.325 -10.833  1.00  0.00         A
ATOM   1872  CB  GLN   120      23.377  -0.486 -10.189  1.00  0.00         A
ATOM   1873  HB1 GLN   120      22.907  -0.074  -9.307  1.00  0.00         A
ATOM   1874  HB2 GLN   120      23.678  -1.501  -9.981  1.00  0.00         A
ATOM   1875  CG  GLN   120      22.345  -0.517 -11.305  1.00  0.00         A
ATOM   1876  HG1 GLN   120      21.541  -1.177 -11.016  1.00  0.00         A
ATOM   1877  HG2 GLN   120      22.815  -0.893 -12.201  1.00  0.00         A
ATOM   1878  CD  GLN   120      21.765   0.851 -11.604  1.00  0.00         A
ATOM   1879  OE1 GLN   120      22.245   1.571 -12.482  1.00  0.00         A
ATOM   1880  NE2 GLN   120      20.738   1.227 -10.860  1.00  0.00         A
ATOM   1881 HE21 GLN   120      20.416   0.609 -10.168  1.00  0.00         A
ATOM   1882 HE22 GLN   120      20.341   2.109 -11.026  1.00  0.00         A
ATOM   1883  C   GLN   120      25.485   0.464  -9.264  1.00  0.00         A
ATOM   1884  O   GLN   120      25.832  -0.538  -8.636  1.00  0.00         A
ATOM   1885  N   GLN   121      25.843   1.685  -8.915  1.00  0.00         A
ATOM   1886  HN  GLN   121      25.531   2.449  -9.447  1.00  0.00         A
ATOM   1887  CA  GLN   121      26.674   1.919  -7.748  1.00  0.00         A
ATOM   1888  HA  GLN   121      27.257   1.025  -7.581  1.00  0.00         A
ATOM   1889  CB  GLN   121      27.629   3.090  -7.989  1.00  0.00         A
ATOM   1890  HB1 GLN   121      28.124   3.335  -7.062  1.00  0.00         A
ATOM   1891  HB2 GLN   121      27.057   3.944  -8.320  1.00  0.00         A
ATOM   1892  CG  GLN   121      28.691   2.793  -9.035  1.00  0.00         A
ATOM   1893  HG1 GLN   121      28.206   2.638  -9.987  1.00  0.00         A
ATOM   1894  HG2 GLN   121      29.216   1.893  -8.750  1.00  0.00         A
ATOM   1895  CD  GLN   121      29.701   3.914  -9.182  1.00  0.00         A
ATOM   1896  OE1 GLN   121      29.383   5.089  -8.983  1.00  0.00         A
ATOM   1897  NE2 GLN   121      30.927   3.559  -9.532  1.00  0.00         A
ATOM   1898 HE21 GLN   121      31.110   2.605  -9.676  1.00  0.00         A
ATOM   1899 HE22 GLN   121      31.605   4.260  -9.630  1.00  0.00         A
ATOM   1900  C   GLN   121      25.813   2.169  -6.518  1.00  0.00         A
ATOM   1901  O   GLN   121      24.604   1.920  -6.539  1.00  0.00         A
ATOM   1902  N   GLN   122      26.440   2.638  -5.449  1.00  0.00         A
ATOM   1903  HN  GLN   122      27.406   2.802  -5.497  1.00  0.00         A
ATOM   1904  CA  GLN   122      25.740   2.907  -4.201  1.00  0.00         A
ATOM   1905  HA  GLN   122      25.305   1.978  -3.866  1.00  0.00         A
ATOM   1906  CB  GLN   122      26.725   3.397  -3.138  1.00  0.00         A
ATOM   1907  HB1 GLN   122      27.402   2.592  -2.893  1.00  0.00         A
ATOM   1908  HB2 GLN   122      26.172   3.670  -2.252  1.00  0.00         A
ATOM   1909  CG  GLN   122      27.550   4.598  -3.569  1.00  0.00         A
ATOM   1910  HG1 GLN   122      26.881   5.413  -3.799  1.00  0.00         A
ATOM   1911  HG2 GLN   122      28.112   4.334  -4.452  1.00  0.00         A
ATOM   1912  CD  GLN   122      28.517   5.050  -2.498  1.00  0.00         A
ATOM   1913  OE1 GLN   122      28.254   4.901  -1.305  1.00  0.00         A
ATOM   1914  NE2 GLN   122      29.644   5.603  -2.914  1.00  0.00         A
ATOM   1915 HE21 GLN   122      29.790   5.690  -3.883  1.00  0.00         A
ATOM   1916 HE22 GLN   122      30.287   5.900  -2.241  1.00  0.00         A
ATOM   1917  C   GLN   122      24.616   3.925  -4.395  1.00  0.00         A
ATOM   1918  O   GLN   122      24.815   4.997  -4.972  1.00  0.00         A
ATOM   1919  N   GLN   123      23.432   3.563  -3.929  1.00  0.00         A
ATOM   1920  HN  GLN   123      23.331   2.673  -3.532  1.00  0.00         A
ATOM   1921  CA  GLN   123      22.275   4.443  -3.981  1.00  0.00         A
ATOM   1922  HA  GLN   123      22.612   5.428  -4.269  1.00  0.00         A
ATOM   1923  CB  GLN   123      21.256   3.935  -5.003  1.00  0.00         A
ATOM   1924  HB1 GLN   123      20.389   4.577  -4.978  1.00  0.00         A
ATOM   1925  HB2 GLN   123      20.958   2.936  -4.728  1.00  0.00         A
ATOM   1926  CG  GLN   123      21.782   3.904  -6.430  1.00  0.00         A
ATOM   1927  HG1 GLN   123      22.658   3.272  -6.463  1.00  0.00         A
ATOM   1928  HG2 GLN   123      22.052   4.907  -6.723  1.00  0.00         A
ATOM   1929  CD  GLN   123      20.764   3.371  -7.417  1.00  0.00         A
ATOM   1930  OE1 GLN   123      19.934   2.522  -7.083  1.00  0.00         A
ATOM   1931  NE2 GLN   123      20.814   3.872  -8.639  1.00  0.00         A
ATOM   1932 HE21 GLN   123      21.496   4.548  -8.835  1.00  0.00         A
ATOM   1933 HE22 GLN   123      20.161   3.554  -9.297  1.00  0.00         A
ATOM   1934  C   GLN   123      21.631   4.518  -2.604  1.00  0.00         A
ATOM   1935  O   GLN   123      22.057   3.822  -1.676  1.00  0.00         A
ATOM   1936  N   GLN   124      20.616   5.356  -2.470  1.00  0.00         A
ATOM   1937  HN  GLN   124      20.324   5.883  -3.242  1.00  0.00         A
ATOM   1938  CA  GLN   124      19.933   5.517  -1.198  1.00  0.00         A
ATOM   1939  HA  GLN   124      19.859   4.551  -0.740  1.00  0.00         A
ATOM   1940  CB  GLN   124      20.744   6.422  -0.287  1.00  0.00         A
ATOM   1941  HB1 GLN   124      20.787   7.391  -0.739  1.00  0.00         A
ATOM   1942  HB2 GLN   124      21.742   6.033  -0.193  1.00  0.00         A
ATOM   1943  CG  GLN   124      20.173   6.563   1.102  1.00  0.00         A
ATOM   1944  HG1 GLN   124      19.234   7.088   1.041  1.00  0.00         A
ATOM   1945  HG2 GLN   124      20.871   7.133   1.688  1.00  0.00         A
ATOM   1946  CD  GLN   124      19.949   5.226   1.787  1.00  0.00         A
ATOM   1947  OE1 GLN   124      20.688   4.264   1.570  1.00  0.00         A
ATOM   1948  NE2 GLN   124      18.913   5.147   2.604  1.00  0.00         A
ATOM   1949 HE21 GLN   124      18.353   5.945   2.718  1.00  0.00         A
ATOM   1950 HE22 GLN   124      18.744   4.295   3.060  1.00  0.00         A
ATOM   1951  C   GLN   124      18.527   6.084  -1.384  1.00  0.00         A
ATOM   1952  O   GLN   124      17.599   5.706  -0.668  1.00  0.00         A
ATOM   1953  N   GLN   125      18.367   6.979  -2.353  1.00  0.00         A
ATOM   1954  HN  GLN   125      19.126   7.206  -2.923  1.00  0.00         A
ATOM   1955  CA  GLN   125      17.078   7.612  -2.605  1.00  0.00         A
ATOM   1956  HA  GLN   125      16.606   7.786  -1.650  1.00  0.00         A
ATOM   1957  CB  GLN   125      17.252   8.952  -3.325  1.00  0.00         A
ATOM   1958  HB1 GLN   125      16.275   9.357  -3.542  1.00  0.00         A
ATOM   1959  HB2 GLN   125      17.775   8.781  -4.254  1.00  0.00         A
ATOM   1960  CG  GLN   125      18.030   9.986  -2.528  1.00  0.00         A
ATOM   1961  HG1 GLN   125      19.050   9.646  -2.418  1.00  0.00         A
ATOM   1962  HG2 GLN   125      17.578  10.087  -1.552  1.00  0.00         A
ATOM   1963  CD  GLN   125      18.041  11.343  -3.201  1.00  0.00         A
ATOM   1964  OE1 GLN   125      17.172  12.179  -2.954  1.00  0.00         A
ATOM   1965  NE2 GLN   125      19.017  11.568  -4.064  1.00  0.00         A
ATOM   1966 HE21 GLN   125      19.673  10.854  -4.219  1.00  0.00         A
ATOM   1967 HE22 GLN   125      19.043  12.437  -4.516  1.00  0.00         A
ATOM   1968  C   GLN   125      16.188   6.692  -3.427  1.00  0.00         A
ATOM   1969  O   GLN   125      15.808   7.010  -4.554  1.00  0.00         A
ATOM   1970  N   GLN   126      15.885   5.542  -2.853  1.00  0.00         A
ATOM   1971  HN  GLN   126      16.278   5.341  -1.975  1.00  0.00         A
ATOM   1972  CA  GLN   126      15.007   4.566  -3.478  1.00  0.00         A
ATOM   1973  HA  GLN   126      15.455   4.276  -4.416  1.00  0.00         A
ATOM   1974  CB  GLN   126      14.879   3.327  -2.585  1.00  0.00         A
ATOM   1975  HB1 GLN   126      15.843   2.844  -2.522  1.00  0.00         A
ATOM   1976  HB2 GLN   126      14.175   2.644  -3.035  1.00  0.00         A
ATOM   1977  CG  GLN   126      14.408   3.633  -1.170  1.00  0.00         A
ATOM   1978  HG1 GLN   126      13.402   4.024  -1.217  1.00  0.00         A
ATOM   1979  HG2 GLN   126      15.061   4.378  -0.740  1.00  0.00         A
ATOM   1980  CD  GLN   126      14.412   2.412  -0.274  1.00  0.00         A
ATOM   1981  OE1 GLN   126      13.423   1.679  -0.190  1.00  0.00         A
ATOM   1982  NE2 GLN   126      15.525   2.185   0.405  1.00  0.00         A
ATOM   1983 HE21 GLN   126      16.274   2.810   0.291  1.00  0.00         A
ATOM   1984 HE22 GLN   126      15.559   1.404   0.997  1.00  0.00         A
ATOM   1985  C   GLN   126      13.631   5.174  -3.760  1.00  0.00         A
ATOM   1986  O   GLN   126      13.024   5.801  -2.887  1.00  0.00         A
ATOM   1987  N   PRO   127      13.131   5.014  -4.992  1.00  0.00         A
ATOM   1988  CA  PRO   127      11.830   5.552  -5.394  1.00  0.00         A
ATOM   1989  HA  PRO   127      11.705   6.572  -5.063  1.00  0.00         A
ATOM   1990  CB  PRO   127      11.898   5.509  -6.921  1.00  0.00         A
ATOM   1991  HB1 PRO   127      12.298   6.440  -7.293  1.00  0.00         A
ATOM   1992  HB2 PRO   127      10.909   5.349  -7.324  1.00  0.00         A
ATOM   1993  CG  PRO   127      12.805   4.367  -7.227  1.00  0.00         A
ATOM   1994  HG1 PRO   127      13.312   4.542  -8.165  1.00  0.00         A
ATOM   1995  HG2 PRO   127      12.236   3.451  -7.273  1.00  0.00         A
ATOM   1996  CD  PRO   127      13.802   4.304  -6.099  1.00  0.00         A
ATOM   1997  HD1 PRO   127      14.717   4.806  -6.378  1.00  0.00         A
ATOM   1998  HD2 PRO   127      14.002   3.277  -5.830  1.00  0.00         A
ATOM   1999  C   PRO   127      10.667   4.704  -4.879  1.00  0.00         A
ATOM   2000  O   PRO   127       9.934   4.092  -5.656  1.00  0.00         A
ATOM   2001  N   SER   128      10.507   4.665  -3.565  1.00  0.00         A
ATOM   2002  HN  SER   128      11.124   5.170  -2.991  1.00  0.00         A
ATOM   2003  CA  SER   128       9.455   3.871  -2.949  1.00  0.00         A
ATOM   2004  HA  SER   128       8.871   3.430  -3.739  1.00  0.00         A
ATOM   2005  CB  SER   128      10.082   2.757  -2.114  1.00  0.00         A
ATOM   2006  HB1 SER   128      10.547   2.036  -2.770  1.00  0.00         A
ATOM   2007  HB2 SER   128       9.315   2.272  -1.530  1.00  0.00         A
ATOM   2008  OG  SER   128      11.067   3.279  -1.235  1.00  0.00         A
ATOM   2009  HG  SER   128      11.744   2.612  -1.081  1.00  0.00         A
ATOM   2010  C   SER   128       8.534   4.735  -2.093  1.00  0.00         A
ATOM   2011  O   SER   128       7.802   4.230  -1.234  1.00  0.00         A
ATOM   2012  N   GLY   129       8.564   6.037  -2.342  1.00  0.00         A
ATOM   2013  HN  GLY   129       9.172   6.381  -3.032  1.00  0.00         A
ATOM   2014  CA  GLY   129       7.703   6.950  -1.621  1.00  0.00         A
ATOM   2015  HA1 GLY   129       6.705   6.540  -1.601  1.00  0.00         A
ATOM   2016  HA2 GLY   129       7.682   7.894  -2.143  1.00  0.00         A
ATOM   2017  C   GLY   129       8.165   7.185  -0.199  1.00  0.00         A
ATOM   2018  O   GLY   129       7.379   7.076   0.742  1.00  0.00         A
ATOM   2019  N   SER   130       9.441   7.513  -0.045  1.00  0.00         A
ATOM   2020  HN  SER   130      10.007   7.609  -0.838  1.00  0.00         A
ATOM   2021  CA  SER   130      10.027   7.741   1.268  1.00  0.00         A
ATOM   2022  HA  SER   130       9.712   6.940   1.914  1.00  0.00         A
ATOM   2023  CB  SER   130      11.554   7.717   1.154  1.00  0.00         A
ATOM   2024  HB1 SER   130      11.886   6.701   0.998  1.00  0.00         A
ATOM   2025  HB2 SER   130      11.987   8.102   2.065  1.00  0.00         A
ATOM   2026  OG  SER   130      11.996   8.514   0.066  1.00  0.00         A
ATOM   2027  HG  SER   130      12.880   8.860   0.260  1.00  0.00         A
ATOM   2028  C   SER   130       9.551   9.064   1.861  1.00  0.00         A
ATOM   2029  O   SER   130       9.231   9.138   3.049  1.00  0.00         A
ATOM   2030  N   ARG   131       9.494  10.090   1.021  1.00  0.00         A
ATOM   2031  HN  ARG   131       9.789   9.952   0.097  1.00  0.00         A
ATOM   2032  CA  ARG   131       9.020  11.415   1.420  1.00  0.00         A
ATOM   2033  HA  ARG   131       9.189  12.075   0.585  1.00  0.00         A
ATOM   2034  CB  ARG   131       7.516  11.387   1.716  1.00  0.00         A
ATOM   2035  HB1 ARG   131       7.239  12.308   2.205  1.00  0.00         A
ATOM   2036  HB2 ARG   131       7.305  10.559   2.377  1.00  0.00         A
ATOM   2037  CG  ARG   131       6.659  11.234   0.468  1.00  0.00         A
ATOM   2038  HG1 ARG   131       5.623  11.148   0.762  1.00  0.00         A
ATOM   2039  HG2 ARG   131       6.962  10.342  -0.059  1.00  0.00         A
ATOM   2040  CD  ARG   131       6.815  12.432  -0.456  1.00  0.00         A
ATOM   2041  HD1 ARG   131       7.862  12.561  -0.684  1.00  0.00         A
ATOM   2042  HD2 ARG   131       6.449  13.310   0.053  1.00  0.00         A
ATOM   2043  NE  ARG   131       6.077  12.272  -1.705  1.00  0.00         A
ATOM   2044  HE  ARG   131       5.445  11.520  -1.765  1.00  0.00         A
ATOM   2045  CZ  ARG   131       6.222  13.074  -2.759  1.00  0.00         A
ATOM   2046  NH1 ARG   131       7.060  14.102  -2.707  1.00  0.00         A
ATOM   2047 HH11 ARG   131       7.591  14.281  -1.874  1.00  0.00         A
ATOM   2048 HH12 ARG   131       7.167  14.705  -3.501  1.00  0.00         A
ATOM   2049  NH2 ARG   131       5.525  12.852  -3.864  1.00  0.00         A
ATOM   2050 HH21 ARG   131       4.883  12.080  -3.911  1.00  0.00         A
ATOM   2051 HH22 ARG   131       5.640  13.449  -4.663  1.00  0.00         A
ATOM   2052  C   ARG   131       9.801  11.961   2.613  1.00  0.00         A
ATOM   2053  O   ARG   131       9.296  12.005   3.740  1.00  0.00         A
ATOM   2054  N   ASP   132      11.035  12.372   2.335  1.00  0.00         A
ATOM   2055  HN  ASP   132      11.366  12.257   1.416  1.00  0.00         A
ATOM   2056  CA  ASP   132      11.931  12.974   3.325  1.00  0.00         A
ATOM   2057  HA  ASP   132      12.820  13.279   2.794  1.00  0.00         A
ATOM   2058  CB  ASP   132      11.318  14.216   3.978  1.00  0.00         A
ATOM   2059  HB1 ASP   132      10.401  13.940   4.477  1.00  0.00         A
ATOM   2060  HB2 ASP   132      11.105  14.951   3.216  1.00  0.00         A
ATOM   2061  CG  ASP   132      12.255  14.838   4.999  1.00  0.00         A
ATOM   2062  OD1 ASP   132      13.360  15.281   4.609  1.00  0.00         A
ATOM   2063  OD2 ASP   132      11.895  14.890   6.196  1.00  0.00         A
ATOM   2064  C   ASP   132      12.352  11.978   4.398  1.00  0.00         A
ATOM   2065  O   ASP   132      11.639  11.741   5.374  1.00  0.00         A
ATOM   2066  N   ILE   133      13.529  11.412   4.202  1.00  0.00         A
ATOM   2067  HN  ILE   133      14.033  11.638   3.397  1.00  0.00         A
ATOM   2068  CA  ILE   133      14.135  10.504   5.147  1.00  0.00         A
ATOM   2069  HA  ILE   133      13.630  10.604   6.097  1.00  0.00         A
ATOM   2070  CB  ILE   133      14.055   9.028   4.677  1.00  0.00         A
ATOM   2071  HB  ILE   133      14.504   8.967   3.697  1.00  0.00         A
ATOM   2072  CG1 ILE   133      12.599   8.553   4.586  1.00  0.00         A
ATOM   2073 HG11 ILE   133      12.581   7.553   4.179  1.00  0.00         A
ATOM   2074 HG12 ILE   133      12.058   9.212   3.930  1.00  0.00         A
ATOM   2075  CG2 ILE   133      14.845   8.121   5.608  1.00  0.00         A
ATOM   2076 HG21 ILE   133      14.439   8.189   6.606  1.00  0.00         A
ATOM   2077 HG22 ILE   133      15.880   8.428   5.618  1.00  0.00         A
ATOM   2078 HG23 ILE   133      14.775   7.101   5.260  1.00  0.00         A
ATOM   2079  CD1 ILE   133      11.872   8.527   5.915  1.00  0.00         A
ATOM   2080 HD11 ILE   133      11.811   9.530   6.313  1.00  0.00         A
ATOM   2081 HD12 ILE   133      12.411   7.898   6.608  1.00  0.00         A
ATOM   2082 HD13 ILE   133      10.876   8.135   5.773  1.00  0.00         A
ATOM   2083  C   ILE   133      15.588  10.910   5.297  1.00  0.00         A
ATOM   2084  O   ILE   133      16.304  11.029   4.300  1.00  0.00         A
ATOM   2085  N   ASN   134      16.000  11.174   6.522  1.00  0.00         A
ATOM   2086  HN  ASN   134      15.359  11.109   7.256  1.00  0.00         A
ATOM   2087  CA  ASN   134      17.375  11.585   6.804  1.00  0.00         A
ATOM   2088  HA  ASN   134      17.624  12.384   6.122  1.00  0.00         A
ATOM   2089  CB  ASN   134      17.497  12.106   8.241  1.00  0.00         A
ATOM   2090  HB1 ASN   134      17.392  11.277   8.926  1.00  0.00         A
ATOM   2091  HB2 ASN   134      16.708  12.819   8.426  1.00  0.00         A
ATOM   2092  CG  ASN   134      18.830  12.785   8.510  1.00  0.00         A
ATOM   2093  OD1 ASN   134      19.803  12.148   8.919  1.00  0.00         A
ATOM   2094  ND2 ASN   134      18.884  14.088   8.284  1.00  0.00         A
ATOM   2095 HD21 ASN   134      18.073  14.539   7.960  1.00  0.00         A
ATOM   2096 HD22 ASN   134      19.732  14.553   8.456  1.00  0.00         A
ATOM   2097  C   ASN   134      18.346  10.428   6.573  1.00  0.00         A
ATOM   2098  O   ASN   134      18.902   9.858   7.511  1.00  0.00         A
ATOM   2099  N   SER   135      18.525  10.071   5.315  1.00  0.00         A
ATOM   2100  HN  SER   135      17.996  10.517   4.613  1.00  0.00         A
ATOM   2101  CA  SER   135      19.454   9.026   4.940  1.00  0.00         A
ATOM   2102  HA  SER   135      19.794   8.541   5.843  1.00  0.00         A
ATOM   2103  CB  SER   135      18.750   8.000   4.052  1.00  0.00         A
ATOM   2104  HB1 SER   135      17.930   7.557   4.598  1.00  0.00         A
ATOM   2105  HB2 SER   135      19.453   7.230   3.771  1.00  0.00         A
ATOM   2106  OG  SER   135      18.241   8.604   2.874  1.00  0.00         A
ATOM   2107  HG  SER   135      18.983   8.928   2.343  1.00  0.00         A
ATOM   2108  C   SER   135      20.651   9.634   4.221  1.00  0.00         A
ATOM   2109  O   SER   135      20.965   9.281   3.083  1.00  0.00         A
ATOM   2110  N   ILE   136      21.303  10.570   4.890  1.00  0.00         A
ATOM   2111  HN  ILE   136      21.025  10.785   5.801  1.00  0.00         A
ATOM   2112  CA  ILE   136      22.432  11.273   4.317  1.00  0.00         A
ATOM   2113  HA  ILE   136      22.474  11.022   3.267  1.00  0.00         A
ATOM   2114  CB  ILE   136      22.271  12.806   4.439  1.00  0.00         A
ATOM   2115  HB  ILE   136      23.219  13.262   4.196  1.00  0.00         A
ATOM   2116  CG1 ILE   136      21.876  13.205   5.867  1.00  0.00         A
ATOM   2117 HG11 ILE   136      22.607  12.809   6.557  1.00  0.00         A
ATOM   2118 HG12 ILE   136      20.908  12.785   6.097  1.00  0.00         A
ATOM   2119  CG2 ILE   136      21.240  13.308   3.437  1.00  0.00         A
ATOM   2120 HG21 ILE   136      21.160  14.382   3.511  1.00  0.00         A
ATOM   2121 HG22 ILE   136      20.281  12.859   3.651  1.00  0.00         A
ATOM   2122 HG23 ILE   136      21.548  13.039   2.437  1.00  0.00         A
ATOM   2123  CD1 ILE   136      21.793  14.702   6.083  1.00  0.00         A
ATOM   2124 HD11 ILE   136      21.049  15.120   5.421  1.00  0.00         A
ATOM   2125 HD12 ILE   136      22.753  15.149   5.874  1.00  0.00         A
ATOM   2126 HD13 ILE   136      21.517  14.903   7.107  1.00  0.00         A
ATOM   2127  C   ILE   136      23.731  10.831   4.974  1.00  0.00         A
ATOM   2128  O   ILE   136      23.997  11.141   6.135  1.00  0.00         A
ATOM   2129  N   SER   137      24.513  10.070   4.233  1.00  0.00         A
ATOM   2130  HN  SER   137      24.203   9.794   3.347  1.00  0.00         A
ATOM   2131  CA  SER   137      25.815   9.622   4.695  1.00  0.00         A
ATOM   2132  HA  SER   137      25.670   9.059   5.605  1.00  0.00         A
ATOM   2133  CB  SER   137      26.439   8.709   3.638  1.00  0.00         A
ATOM   2134  HB1 SER   137      26.011   7.720   3.719  1.00  0.00         A
ATOM   2135  HB2 SER   137      27.506   8.655   3.795  1.00  0.00         A
ATOM   2136  OG  SER   137      26.195   9.208   2.330  1.00  0.00         A
ATOM   2137  HG  SER   137      26.606  10.075   2.239  1.00  0.00         A
ATOM   2138  C   SER   137      26.722  10.817   4.992  1.00  0.00         A
ATOM   2139  O   SER   137      26.925  11.681   4.135  1.00  0.00         A
ATOM   2140  N   LYS   138      27.257  10.863   6.211  1.00  0.00         A
ATOM   2141  HN  LYS   138      27.092  10.122   6.833  1.00  0.00         A
ATOM   2142  CA  LYS   138      28.085  11.985   6.647  1.00  0.00         A
ATOM   2143  HA  LYS   138      27.577  12.885   6.370  1.00  0.00         A
ATOM   2144  CB  LYS   138      28.273  11.959   8.164  1.00  0.00         A
ATOM   2145  HB1 LYS   138      28.871  12.810   8.456  1.00  0.00         A
ATOM   2146  HB2 LYS   138      28.795  11.054   8.435  1.00  0.00         A
ATOM   2147  CG  LYS   138      26.966  12.006   8.940  1.00  0.00         A
ATOM   2148  HG1 LYS   138      26.363  11.154   8.661  1.00  0.00         A
ATOM   2149  HG2 LYS   138      26.445  12.915   8.690  1.00  0.00         A
ATOM   2150  CD  LYS   138      27.205  11.974  10.440  1.00  0.00         A
ATOM   2151  HD1 LYS   138      27.753  12.860  10.726  1.00  0.00         A
ATOM   2152  HD2 LYS   138      27.783  11.096  10.684  1.00  0.00         A
ATOM   2153  CE  LYS   138      25.897  11.931  11.216  1.00  0.00         A
ATOM   2154  HE1 LYS   138      26.121  11.888  12.272  1.00  0.00         A
ATOM   2155  HE2 LYS   138      25.354  11.044  10.929  1.00  0.00         A
ATOM   2156  NZ  LYS   138      25.046  13.120  10.950  1.00  0.00         A
ATOM   2157  HZ1 LYS   138      24.742  13.132   9.955  1.00  0.00         A
ATOM   2158  HZ2 LYS   138      25.574  13.992  11.148  1.00  0.00         A
ATOM   2159  HZ3 LYS   138      24.201  13.098  11.556  1.00  0.00         A
ATOM   2160  C   LYS   138      29.432  11.966   5.947  1.00  0.00         A
ATOM   2161  O   LYS   138      30.170  12.955   5.941  1.00  0.00         A
ATOM   2162  N   THR   139      29.734  10.831   5.365  1.00  0.00         A
ATOM   2163  HN  THR   139      29.133  10.072   5.488  1.00  0.00         A
ATOM   2164  CA  THR   139      30.911  10.675   4.538  1.00  0.00         A
ATOM   2165  HA  THR   139      31.396  11.639   4.474  1.00  0.00         A
ATOM   2166  CB  THR   139      31.910   9.670   5.136  1.00  0.00         A
ATOM   2167  HB  THR   139      32.613   9.399   4.364  1.00  0.00         A
ATOM   2168  OG1 THR   139      31.232   8.489   5.592  1.00  0.00         A
ATOM   2169  HG1 THR   139      31.888   7.839   5.879  1.00  0.00         A
ATOM   2170  CG2 THR   139      32.676  10.295   6.291  1.00  0.00         A
ATOM   2171 HG21 THR   139      31.985  10.571   7.073  1.00  0.00         A
ATOM   2172 HG22 THR   139      33.196  11.175   5.943  1.00  0.00         A
ATOM   2173 HG23 THR   139      33.391   9.583   6.676  1.00  0.00         A
ATOM   2174  C   THR   139      30.502  10.243   3.136  1.00  0.00         A
ATOM   2175  O   THR   139      30.349   9.056   2.844  1.00  0.00         A
ATOM   2176  N   LEU   140      30.312  11.227   2.280  1.00  0.00         A
ATOM   2177  HN  LEU   140      30.528  12.139   2.559  1.00  0.00         A
ATOM   2178  CA  LEU   140      29.812  10.998   0.937  1.00  0.00         A
ATOM   2179  HA  LEU   140      29.711   9.935   0.796  1.00  0.00         A
ATOM   2180  CB  LEU   140      28.435  11.666   0.775  1.00  0.00         A
ATOM   2181  HB1 LEU   140      28.591  12.732   0.693  1.00  0.00         A
ATOM   2182  HB2 LEU   140      27.866  11.478   1.674  1.00  0.00         A
ATOM   2183  CG  LEU   140      27.587  11.217  -0.426  1.00  0.00         A
ATOM   2184  HG  LEU   140      27.603  10.139  -0.489  1.00  0.00         A
ATOM   2185  CD1 LEU   140      26.144  11.659  -0.239  1.00  0.00         A
ATOM   2186 HD11 LEU   140      25.744  11.214   0.660  1.00  0.00         A
ATOM   2187 HD12 LEU   140      25.558  11.342  -1.089  1.00  0.00         A
ATOM   2188 HD13 LEU   140      26.105  12.735  -0.157  1.00  0.00         A
ATOM   2189  CD2 LEU   140      28.129  11.781  -1.731  1.00  0.00         A
ATOM   2190 HD21 LEU   140      29.142  11.435  -1.880  1.00  0.00         A
ATOM   2191 HD22 LEU   140      28.121  12.860  -1.688  1.00  0.00         A
ATOM   2192 HD23 LEU   140      27.511  11.449  -2.552  1.00  0.00         A
ATOM   2193  C   LEU   140      30.808  11.543  -0.076  1.00  0.00         A
ATOM   2194  O   LEU   140      31.149  10.871  -1.051  1.00  0.00         A
ATOM   2195  N   GLU   141      31.309  12.747   0.182  1.00  0.00         A
ATOM   2196  HN  GLU   141      31.042  13.213   1.006  1.00  0.00         A
ATOM   2197  CA  GLU   141      32.252  13.394  -0.726  1.00  0.00         A
ATOM   2198  HA  GLU   141      31.911  13.218  -1.727  1.00  0.00         A
ATOM   2199  CB  GLU   141      32.306  14.896  -0.466  1.00  0.00         A
ATOM   2200  HB1 GLU   141      32.833  15.370  -1.280  1.00  0.00         A
ATOM   2201  HB2 GLU   141      32.848  15.069   0.449  1.00  0.00         A
ATOM   2202  CG  GLU   141      30.940  15.546  -0.341  1.00  0.00         A
ATOM   2203  HG1 GLU   141      30.426  15.117   0.505  1.00  0.00         A
ATOM   2204  HG2 GLU   141      30.376  15.349  -1.241  1.00  0.00         A
ATOM   2205  CD  GLU   141      31.036  17.040  -0.144  1.00  0.00         A
ATOM   2206  OE1 GLU   141      30.573  17.789  -1.027  1.00  0.00         A
ATOM   2207  OE2 GLU   141      31.597  17.475   0.884  1.00  0.00         A
ATOM   2208  C   GLU   141      33.639  12.790  -0.573  1.00  0.00         A
ATOM   2209  O   GLU   141      34.612  13.243  -1.175  1.00  0.00         A
ATOM   2210  N   ASP   142      33.709  11.767   0.249  1.00  0.00         A
ATOM   2211  HN  ASP   142      32.902  11.516   0.741  1.00  0.00         A
ATOM   2212  CA  ASP   142      34.931  11.006   0.446  1.00  0.00         A
ATOM   2213  HA  ASP   142      35.765  11.657   0.250  1.00  0.00         A
ATOM   2214  CB  ASP   142      35.007  10.500   1.892  1.00  0.00         A
ATOM   2215  HB1 ASP   142      34.145   9.879   2.094  1.00  0.00         A
ATOM   2216  HB2 ASP   142      34.996  11.346   2.562  1.00  0.00         A
ATOM   2217  CG  ASP   142      36.256   9.689   2.169  1.00  0.00         A
ATOM   2218  OD1 ASP   142      36.155   8.447   2.232  1.00  0.00         A
ATOM   2219  OD2 ASP   142      37.341  10.294   2.321  1.00  0.00         A
ATOM   2220  C   ASP   142      34.967   9.843  -0.538  1.00  0.00         A
ATOM   2221  O   ASP   142      35.978   9.160  -0.696  1.00  0.00         A
ATOM   2222  N   THR   143      33.839   9.659  -1.221  1.00  0.00         A
ATOM   2223  HN  THR   143      33.104  10.283  -1.083  1.00  0.00         A
ATOM   2224  CA  THR   143      33.659   8.595  -2.193  1.00  0.00         A
ATOM   2225  HA  THR   143      32.663   8.661  -2.569  1.00  0.00         A
ATOM   2226  CB  THR   143      34.604   8.764  -3.375  1.00  0.00         A
ATOM   2227  HB  THR   143      35.504   8.244  -3.156  1.00  0.00         A
ATOM   2228  OG1 THR   143      34.884  10.154  -3.600  1.00  0.00         A
ATOM   2229  HG1 THR   143      34.054  10.644  -3.645  1.00  0.00         A
ATOM   2230  CG2 THR   143      33.979   8.173  -4.616  1.00  0.00         A
ATOM   2231 HG21 THR   143      34.657   8.271  -5.449  1.00  0.00         A
ATOM   2232 HG22 THR   143      33.060   8.698  -4.829  1.00  0.00         A
ATOM   2233 HG23 THR   143      33.764   7.131  -4.440  1.00  0.00         A
ATOM   2234  C   THR   143      33.850   7.214  -1.565  1.00  0.00         A
ATOM   2235  O   THR   143      34.141   6.232  -2.253  1.00  0.00         A
ATOM   2236  N   LEU   144      33.652   7.159  -0.253  1.00  0.00         A
ATOM   2237  HN  LEU   144      33.368   7.972   0.201  1.00  0.00         A
ATOM   2238  CA  LEU   144      33.845   5.941   0.532  1.00  0.00         A
ATOM   2239  HA  LEU   144      33.770   6.216   1.574  1.00  0.00         A
ATOM   2240  CB  LEU   144      32.761   4.898   0.224  1.00  0.00         A
ATOM   2241  HB1 LEU   144      33.153   3.928   0.452  1.00  0.00         A
ATOM   2242  HB2 LEU   144      32.545   4.938  -0.833  1.00  0.00         A
ATOM   2243  CG  LEU   144      31.446   5.065   0.984  1.00  0.00         A
ATOM   2244  HG  LEU   144      31.655   5.139   2.041  1.00  0.00         A
ATOM   2245  CD1 LEU   144      30.745   6.334   0.557  1.00  0.00         A
ATOM   2246 HD11 LEU   144      30.542   6.286  -0.500  1.00  0.00         A
ATOM   2247 HD12 LEU   144      31.383   7.178   0.764  1.00  0.00         A
ATOM   2248 HD13 LEU   144      29.819   6.436   1.100  1.00  0.00         A
ATOM   2249  CD2 LEU   144      30.550   3.855   0.766  1.00  0.00         A
ATOM   2250 HD21 LEU   144      31.062   2.964   1.097  1.00  0.00         A
ATOM   2251 HD22 LEU   144      30.315   3.767  -0.284  1.00  0.00         A
ATOM   2252 HD23 LEU   144      29.637   3.977   1.330  1.00  0.00         A
ATOM   2253  C   LEU   144      35.232   5.354   0.295  1.00  0.00         A
ATOM   2254  O   LEU   144      35.372   4.216  -0.159  1.00  0.00         A
ATOM   2255  N   LYS   145      36.254   6.137   0.603  1.00  0.00         A
ATOM   2256  HN  LYS   145      36.081   7.028   0.995  1.00  0.00         A
ATOM   2257  CA  LYS   145      37.630   5.717   0.390  1.00  0.00         A
ATOM   2258  HA  LYS   145      37.610   4.713   0.001  1.00  0.00         A
ATOM   2259  CB  LYS   145      38.307   6.618  -0.635  1.00  0.00         A
ATOM   2260  HB1 LYS   145      39.359   6.378  -0.672  1.00  0.00         A
ATOM   2261  HB2 LYS   145      38.190   7.646  -0.326  1.00  0.00         A
ATOM   2262  CG  LYS   145      37.732   6.469  -2.031  1.00  0.00         A
ATOM   2263  HG1 LYS   145      36.708   6.810  -2.029  1.00  0.00         A
ATOM   2264  HG2 LYS   145      37.768   5.429  -2.318  1.00  0.00         A
ATOM   2265  CD  LYS   145      38.520   7.283  -3.031  1.00  0.00         A
ATOM   2266  HD1 LYS   145      39.554   6.982  -2.980  1.00  0.00         A
ATOM   2267  HD2 LYS   145      38.431   8.325  -2.775  1.00  0.00         A
ATOM   2268  CE  LYS   145      38.012   7.085  -4.444  1.00  0.00         A
ATOM   2269  HE1 LYS   145      36.990   7.425  -4.488  1.00  0.00         A
ATOM   2270  HE2 LYS   145      38.055   6.034  -4.690  1.00  0.00         A
ATOM   2271  NZ  LYS   145      38.818   7.849  -5.433  1.00  0.00         A
ATOM   2272  HZ1 LYS   145      39.808   7.528  -5.413  1.00  0.00         A
ATOM   2273  HZ2 LYS   145      38.787   8.863  -5.211  1.00  0.00         A
ATOM   2274  HZ3 LYS   145      38.439   7.705  -6.390  1.00  0.00         A
ATOM   2275  C   LYS   145      38.404   5.722   1.700  1.00  0.00         A
ATOM   2276  O   LYS   145      39.605   6.006   1.730  1.00  0.00         A
ATOM   2277  N   LEU   146      37.709   5.405   2.781  1.00  0.00         A
ATOM   2278  HN  LEU   146      36.755   5.200   2.693  1.00  0.00         A
ATOM   2279  CA  LEU   146      38.314   5.364   4.099  1.00  0.00         A
ATOM   2280  HA  LEU   146      39.384   5.439   3.976  1.00  0.00         A
ATOM   2281  CB  LEU   146      37.818   6.550   4.932  1.00  0.00         A
ATOM   2282  HB1 LEU   146      36.764   6.411   5.122  1.00  0.00         A
ATOM   2283  HB2 LEU   146      37.944   7.450   4.347  1.00  0.00         A
ATOM   2284  CG  LEU   146      38.521   6.750   6.274  1.00  0.00         A
ATOM   2285  HG  LEU   146      38.439   5.839   6.847  1.00  0.00         A
ATOM   2286  CD1 LEU   146      40.000   7.046   6.071  1.00  0.00         A
ATOM   2287 HD11 LEU   146      40.110   7.932   5.463  1.00  0.00         A
ATOM   2288 HD12 LEU   146      40.472   6.210   5.576  1.00  0.00         A
ATOM   2289 HD13 LEU   146      40.470   7.208   7.029  1.00  0.00         A
ATOM   2290  CD2 LEU   146      37.852   7.865   7.063  1.00  0.00         A
ATOM   2291 HD21 LEU   146      38.353   7.986   8.011  1.00  0.00         A
ATOM   2292 HD22 LEU   146      36.815   7.614   7.232  1.00  0.00         A
ATOM   2293 HD23 LEU   146      37.912   8.787   6.504  1.00  0.00         A
ATOM   2294  C   LEU   146      37.985   4.037   4.786  1.00  0.00         A
ATOM   2295  O   LEU   146      37.870   3.954   6.011  1.00  0.00         A
ATOM   2296  N   ASP   147      37.826   2.993   3.984  1.00  0.00         A
ATOM   2297  HN  ASP   147      37.905   3.119   3.014  1.00  0.00         A
ATOM   2298  CA  ASP   147      37.550   1.660   4.510  1.00  0.00         A
ATOM   2299  HA  ASP   147      37.001   1.775   5.432  1.00  0.00         A
ATOM   2300  CB  ASP   147      36.715   0.829   3.528  1.00  0.00         A
ATOM   2301  HB1 ASP   147      36.596  -0.168   3.924  1.00  0.00         A
ATOM   2302  HB2 ASP   147      37.234   0.773   2.584  1.00  0.00         A
ATOM   2303  CG  ASP   147      35.342   1.410   3.281  1.00  0.00         A
ATOM   2304  OD1 ASP   147      35.172   2.144   2.285  1.00  0.00         A
ATOM   2305  OD2 ASP   147      34.423   1.136   4.082  1.00  0.00         A
ATOM   2306  C   ASP   147      38.852   0.936   4.802  1.00  0.00         A
ATOM   2307  O   ASP   147      39.321   0.136   3.987  1.00  0.00         A
ATOM   2308  N   ALA   148      39.434   1.235   5.958  1.00  0.00         A
ATOM   2309  HN  ALA   148      39.000   1.886   6.550  1.00  0.00         A
ATOM   2310  CA  ALA   148      40.692   0.632   6.382  1.00  0.00         A
ATOM   2311  HA  ALA   148      40.960   1.067   7.334  1.00  0.00         A
ATOM   2312  CB  ALA   148      40.528  -0.870   6.581  1.00  0.00         A
ATOM   2313  HB1 ALA   148      41.460  -1.292   6.924  1.00  0.00         A
ATOM   2314  HB2 ALA   148      40.248  -1.327   5.644  1.00  0.00         A
ATOM   2315  HB3 ALA   148      39.757  -1.053   7.315  1.00  0.00         A
ATOM   2316  C   ALA   148      41.805   0.929   5.382  1.00  0.00         A
ATOM   2317  O   ALA   148      42.365   0.022   4.767  1.00  0.00         A
ATOM   2318  N   ALA   149      42.129   2.208   5.233  1.00  0.00         A
ATOM   2319  HN  ALA   149      41.663   2.887   5.770  1.00  0.00         A
ATOM   2320  CA  ALA   149      43.163   2.631   4.294  1.00  0.00         A
ATOM   2321  HA  ALA   149      43.055   2.041   3.402  1.00  0.00         A
ATOM   2322  CB  ALA   149      42.979   4.095   3.926  1.00  0.00         A
ATOM   2323  HB1 ALA   149      41.981   4.249   3.544  1.00  0.00         A
ATOM   2324  HB2 ALA   149      43.700   4.369   3.170  1.00  0.00         A
ATOM   2325  HB3 ALA   149      43.127   4.708   4.803  1.00  0.00         A
ATOM   2326  C   ALA   149      44.550   2.392   4.870  1.00  0.00         A
ATOM   2327  O   ALA   149      45.567   2.644   4.225  1.00  0.00         A
ATOM   2328  N   GLN   150      44.573   1.875   6.081  1.00  0.00         A
ATOM   2329  HN  GLN   150      43.723   1.662   6.513  1.00  0.00         A
ATOM   2330  CA  GLN   150      45.818   1.602   6.781  1.00  0.00         A
ATOM   2331  HA  GLN   150      46.612   2.085   6.237  1.00  0.00         A
ATOM   2332  CB  GLN   150      45.761   2.167   8.202  1.00  0.00         A
ATOM   2333  HB1 GLN   150      45.656   3.239   8.146  1.00  0.00         A
ATOM   2334  HB2 GLN   150      46.685   1.931   8.707  1.00  0.00         A
ATOM   2335  CG  GLN   150      44.612   1.619   9.032  1.00  0.00         A
ATOM   2336  HG1 GLN   150      44.738   0.551   9.138  1.00  0.00         A
ATOM   2337  HG2 GLN   150      43.685   1.821   8.517  1.00  0.00         A
ATOM   2338  CD  GLN   150      44.542   2.237  10.412  1.00  0.00         A
ATOM   2339  OE1 GLN   150      44.914   3.394  10.610  1.00  0.00         A
ATOM   2340  NE2 GLN   150      44.064   1.472  11.377  1.00  0.00         A
ATOM   2341 HE21 GLN   150      43.787   0.558  11.149  1.00  0.00         A
ATOM   2342 HE22 GLN   150      44.001   1.847  12.279  1.00  0.00         A
ATOM   2343  C   GLN   150      46.090   0.104   6.808  1.00  0.00         A
ATOM   2344  O   GLN   150      46.755  -0.410   7.707  1.00  0.00         A
ATOM   2345  N   GLU   151      45.580  -0.583   5.804  1.00  0.00         A
ATOM   2346  HN  GLU   151      45.105  -0.104   5.099  1.00  0.00         A
ATOM   2347  CA  GLU   151      45.732  -2.023   5.705  1.00  0.00         A
ATOM   2348  HA  GLU   151      45.892  -2.408   6.701  1.00  0.00         A
ATOM   2349  CB  GLU   151      44.474  -2.668   5.117  1.00  0.00         A
ATOM   2350  HB1 GLU   151      44.327  -2.298   4.114  1.00  0.00         A
ATOM   2351  HB2 GLU   151      43.623  -2.391   5.722  1.00  0.00         A
ATOM   2352  CG  GLU   151      44.548  -4.184   5.061  1.00  0.00         A
ATOM   2353  HG1 GLU   151      44.593  -4.566   6.069  1.00  0.00         A
ATOM   2354  HG2 GLU   151      45.446  -4.467   4.532  1.00  0.00         A
ATOM   2355  CD  GLU   151      43.364  -4.809   4.361  1.00  0.00         A
ATOM   2356  OE1 GLU   151      43.420  -4.971   3.125  1.00  0.00         A
ATOM   2357  OE2 GLU   151      42.384  -5.168   5.045  1.00  0.00         A
ATOM   2358  C   GLU   151      46.944  -2.361   4.848  1.00  0.00         A
ATOM   2359  O   GLU   151      46.831  -2.601   3.644  1.00  0.00         A
ATOM   2360  N   VAL   152      48.106  -2.347   5.471  1.00  0.00         A
ATOM   2361  HN  VAL   152      48.134  -2.084   6.413  1.00  0.00         A
ATOM   2362  CA  VAL   152      49.343  -2.695   4.789  1.00  0.00         A
ATOM   2363  HA  VAL   152      49.343  -2.192   3.833  1.00  0.00         A
ATOM   2364  CB  VAL   152      50.581  -2.224   5.579  1.00  0.00         A
ATOM   2365  HB  VAL   152      51.465  -2.544   5.047  1.00  0.00         A
ATOM   2366  CG1 VAL   152      50.605  -0.708   5.669  1.00  0.00         A
ATOM   2367 HG11 VAL   152      49.705  -0.363   6.156  1.00  0.00         A
ATOM   2368 HG12 VAL   152      50.661  -0.288   4.675  1.00  0.00         A
ATOM   2369 HG13 VAL   152      51.465  -0.395   6.241  1.00  0.00         A
ATOM   2370  CG2 VAL   152      50.608  -2.845   6.968  1.00  0.00         A
ATOM   2371 HG21 VAL   152      50.610  -3.922   6.881  1.00  0.00         A
ATOM   2372 HG22 VAL   152      49.735  -2.530   7.520  1.00  0.00         A
ATOM   2373 HG23 VAL   152      51.498  -2.525   7.488  1.00  0.00         A
ATOM   2374  C   VAL   152      49.433  -4.200   4.547  1.00  0.00         A
ATOM   2375  O   VAL   152      48.589  -4.965   5.028  1.00  0.00         A
ATOM   2376  N   VAL   153      50.450  -4.613   3.800  1.00  0.00         A
ATOM   2377  HN  VAL   153      51.085  -3.953   3.458  1.00  0.00         A
ATOM   2378  CA  VAL   153      50.650  -6.016   3.471  1.00  0.00         A
ATOM   2379  HA  VAL   153      49.774  -6.354   2.935  1.00  0.00         A
ATOM   2380  CB  VAL   153      51.877  -6.215   2.555  1.00  0.00         A
ATOM   2381  HB  VAL   153      52.022  -7.276   2.408  1.00  0.00         A
ATOM   2382  CG1 VAL   153      51.635  -5.577   1.197  1.00  0.00         A
ATOM   2383 HG11 VAL   153      50.781  -6.042   0.728  1.00  0.00         A
ATOM   2384 HG12 VAL   153      52.507  -5.713   0.574  1.00  0.00         A
ATOM   2385 HG13 VAL   153      51.445  -4.522   1.324  1.00  0.00         A
ATOM   2386  CG2 VAL   153      53.136  -5.645   3.195  1.00  0.00         A
ATOM   2387 HG21 VAL   153      53.974  -5.786   2.529  1.00  0.00         A
ATOM   2388 HG22 VAL   153      53.329  -6.154   4.128  1.00  0.00         A
ATOM   2389 HG23 VAL   153      52.999  -4.590   3.383  1.00  0.00         A
ATOM   2390  C   VAL   153      50.805  -6.864   4.729  1.00  0.00         A
ATOM   2391  O   VAL   153      51.421  -6.446   5.711  1.00  0.00         A
ATOM   2392  N   ASP   154      50.226  -8.049   4.690  1.00  0.00         A
ATOM   2393  HN  ASP   154      49.779  -8.330   3.865  1.00  0.00         A
ATOM   2394  CA  ASP   154      50.239  -8.950   5.834  1.00  0.00         A
ATOM   2395  HA  ASP   154      50.338  -8.356   6.729  1.00  0.00         A
ATOM   2396  CB  ASP   154      48.928  -9.735   5.894  1.00  0.00         A
ATOM   2397  HB1 ASP   154      48.886 -10.413   5.055  1.00  0.00         A
ATOM   2398  HB2 ASP   154      48.101  -9.046   5.832  1.00  0.00         A
ATOM   2399  CG  ASP   154      48.785 -10.541   7.169  1.00  0.00         A
ATOM   2400  OD1 ASP   154      48.015 -10.122   8.055  1.00  0.00         A
ATOM   2401  OD2 ASP   154      49.435 -11.596   7.291  1.00  0.00         A
ATOM   2402  C   ASP   154      51.419  -9.912   5.739  1.00  0.00         A
ATOM   2403  O   ASP   154      51.632 -10.544   4.701  1.00  0.00         A
ATOM   2404  N   PRO   155      52.198 -10.040   6.829  1.00  0.00         A
ATOM   2405  CA  PRO   155      53.409 -10.874   6.859  1.00  0.00         A
ATOM   2406  HA  PRO   155      54.094 -10.590   6.079  1.00  0.00         A
ATOM   2407  CB  PRO   155      54.030 -10.553   8.222  1.00  0.00         A
ATOM   2408  HB1 PRO   155      54.780  -9.785   8.105  1.00  0.00         A
ATOM   2409  HB2 PRO   155      54.480 -11.444   8.634  1.00  0.00         A
ATOM   2410  CG  PRO   155      52.894 -10.079   9.058  1.00  0.00         A
ATOM   2411  HG1 PRO   155      53.254  -9.400   9.817  1.00  0.00         A
ATOM   2412  HG2 PRO   155      52.396 -10.923   9.513  1.00  0.00         A
ATOM   2413  CD  PRO   155      51.963  -9.367   8.121  1.00  0.00         A
ATOM   2414  HD1 PRO   155      52.215  -8.319   8.061  1.00  0.00         A
ATOM   2415  HD2 PRO   155      50.938  -9.493   8.440  1.00  0.00         A
ATOM   2416  C   PRO   155      53.121 -12.371   6.745  1.00  0.00         A
ATOM   2417  O   PRO   155      54.019 -13.165   6.471  1.00  0.00         A
ATOM   2418  N   ALA   156      51.873 -12.752   6.953  1.00  0.00         A
ATOM   2419  HN  ALA   156      51.192 -12.071   7.154  1.00  0.00         A
ATOM   2420  CA  ALA   156      51.477 -14.149   6.857  1.00  0.00         A
ATOM   2421  HA  ALA   156      52.345 -14.756   7.070  1.00  0.00         A
ATOM   2422  CB  ALA   156      50.403 -14.476   7.881  1.00  0.00         A
ATOM   2423  HB1 ALA   156      50.774 -14.261   8.873  1.00  0.00         A
ATOM   2424  HB2 ALA   156      50.147 -15.522   7.811  1.00  0.00         A
ATOM   2425  HB3 ALA   156      49.526 -13.877   7.686  1.00  0.00         A
ATOM   2426  C   ALA   156      50.990 -14.457   5.451  1.00  0.00         A
ATOM   2427  O   ALA   156      50.997 -15.605   5.011  1.00  0.00         A
ATOM   2428  N   LYS   157      50.569 -13.415   4.748  1.00  0.00         A
ATOM   2429  HN  LYS   157      50.567 -12.527   5.167  1.00  0.00         A
ATOM   2430  CA  LYS   157      50.112 -13.548   3.373  1.00  0.00         A
ATOM   2431  HA  LYS   157      49.794 -14.569   3.227  1.00  0.00         A
ATOM   2432  CB  LYS   157      48.931 -12.608   3.090  1.00  0.00         A
ATOM   2433  HB1 LYS   157      48.837 -12.489   2.020  1.00  0.00         A
ATOM   2434  HB2 LYS   157      49.145 -11.646   3.526  1.00  0.00         A
ATOM   2435  CG  LYS   157      47.586 -13.085   3.632  1.00  0.00         A
ATOM   2436  HG1 LYS   157      47.385 -14.071   3.239  1.00  0.00         A
ATOM   2437  HG2 LYS   157      46.817 -12.405   3.301  1.00  0.00         A
ATOM   2438  CD  LYS   157      47.557 -13.148   5.151  1.00  0.00         A
ATOM   2439  HD1 LYS   157      47.857 -12.190   5.548  1.00  0.00         A
ATOM   2440  HD2 LYS   157      48.246 -13.910   5.484  1.00  0.00         A
ATOM   2441  CE  LYS   157      46.168 -13.483   5.664  1.00  0.00         A
ATOM   2442  HE1 LYS   157      45.841 -14.400   5.200  1.00  0.00         A
ATOM   2443  HE2 LYS   157      45.495 -12.684   5.392  1.00  0.00         A
ATOM   2444  NZ  LYS   157      46.144 -13.653   7.140  1.00  0.00         A
ATOM   2445  HZ1 LYS   157      46.706 -14.484   7.414  1.00  0.00         A
ATOM   2446  HZ2 LYS   157      45.166 -13.788   7.468  1.00  0.00         A
ATOM   2447  HZ3 LYS   157      46.539 -12.811   7.604  1.00  0.00         A
ATOM   2448  C   LYS   157      51.250 -13.248   2.408  1.00  0.00         A
ATOM   2449  O   LYS   157      51.024 -12.835   1.273  1.00  0.00         A
ATOM   2450  N   GLN   158      52.476 -13.449   2.868  1.00  0.00         A
ATOM   2451  HN  GLN   158      52.596 -13.777   3.783  1.00  0.00         A
ATOM   2452  CA  GLN   158      53.644 -13.209   2.038  1.00  0.00         A
ATOM   2453  HA  GLN   158      53.480 -12.280   1.515  1.00  0.00         A
ATOM   2454  CB  GLN   158      54.907 -13.084   2.891  1.00  0.00         A
ATOM   2455  HB1 GLN   158      55.767 -13.058   2.237  1.00  0.00         A
ATOM   2456  HB2 GLN   158      54.981 -13.950   3.532  1.00  0.00         A
ATOM   2457  CG  GLN   158      54.939 -11.841   3.768  1.00  0.00         A
ATOM   2458  HG1 GLN   158      55.851 -11.847   4.346  1.00  0.00         A
ATOM   2459  HG2 GLN   158      54.092 -11.869   4.435  1.00  0.00         A
ATOM   2460  CD  GLN   158      54.879 -10.552   2.971  1.00  0.00         A
ATOM   2461  OE1 GLN   158      55.904 -10.033   2.531  1.00  0.00         A
ATOM   2462  NE2 GLN   158      53.683 -10.009   2.806  1.00  0.00         A
ATOM   2463 HE21 GLN   158      52.906 -10.462   3.207  1.00  0.00         A
ATOM   2464 HE22 GLN   158      53.619  -9.175   2.295  1.00  0.00         A
ATOM   2465  C   GLN   158      53.806 -14.327   1.016  1.00  0.00         A
ATOM   2466  O   GLN   158      54.216 -15.440   1.351  1.00  0.00         A
ATOM   2467  N   LEU   159      53.466 -14.029  -0.226  1.00  0.00         A
ATOM   2468  HN  LEU   159      53.182 -13.115  -0.437  1.00  0.00         A
ATOM   2469  CA  LEU   159      53.506 -15.020  -1.290  1.00  0.00         A
ATOM   2470  HA  LEU   159      53.659 -15.988  -0.840  1.00  0.00         A
ATOM   2471  CB  LEU   159      52.178 -15.024  -2.049  1.00  0.00         A
ATOM   2472  HB1 LEU   159      52.219 -15.798  -2.800  1.00  0.00         A
ATOM   2473  HB2 LEU   159      52.069 -14.070  -2.545  1.00  0.00         A
ATOM   2474  CG  LEU   159      50.937 -15.261  -1.186  1.00  0.00         A
ATOM   2475  HG  LEU   159      50.898 -14.506  -0.412  1.00  0.00         A
ATOM   2476  CD1 LEU   159      49.675 -15.143  -2.026  1.00  0.00         A
ATOM   2477 HD11 LEU   159      49.693 -15.887  -2.809  1.00  0.00         A
ATOM   2478 HD12 LEU   159      49.627 -14.159  -2.468  1.00  0.00         A
ATOM   2479 HD13 LEU   159      48.809 -15.300  -1.400  1.00  0.00         A
ATOM   2480  CD2 LEU   159      51.004 -16.624  -0.514  1.00  0.00         A
ATOM   2481 HD21 LEU   159      51.867 -16.665   0.134  1.00  0.00         A
ATOM   2482 HD22 LEU   159      51.083 -17.394  -1.267  1.00  0.00         A
ATOM   2483 HD23 LEU   159      50.109 -16.782   0.069  1.00  0.00         A
ATOM   2484  C   LEU   159      54.652 -14.732  -2.250  1.00  0.00         A
ATOM   2485  O   LEU   159      55.206 -13.631  -2.253  1.00  0.00         A
ATOM   2486  N   LYS   160      55.005 -15.724  -3.052  1.00  0.00         A
ATOM   2487  HN  LYS   160      54.546 -16.588  -2.974  1.00  0.00         A
ATOM   2488  HA  LYS   160      56.359 -14.532  -4.035  1.00  0.00         A
ATOM   2489  CB  LYS   160      57.259 -16.453  -3.726  1.00  0.00         A
ATOM   2490  HB1 LYS   160      57.751 -16.057  -2.852  1.00  0.00         A
ATOM   2491  HB2 LYS   160      57.947 -16.417  -4.558  1.00  0.00         A
ATOM   2492  CG  LYS   160      56.919 -17.914  -3.460  1.00  0.00         A
ATOM   2493  HG1 LYS   160      56.440 -18.325  -4.337  1.00  0.00         A
ATOM   2494  HG2 LYS   160      56.240 -17.966  -2.623  1.00  0.00         A
ATOM   2495  CD  LYS   160      58.159 -18.744  -3.140  1.00  0.00         A
ATOM   2496  HD1 LYS   160      58.973 -18.404  -3.763  1.00  0.00         A
ATOM   2497  HD2 LYS   160      57.949 -19.780  -3.360  1.00  0.00         A
ATOM   2498  CE  LYS   160      58.580 -18.633  -1.676  1.00  0.00         A
ATOM   2499  HE1 LYS   160      59.395 -19.319  -1.502  1.00  0.00         A
ATOM   2500  HE2 LYS   160      57.742 -18.915  -1.056  1.00  0.00         A
ATOM   2501  NZ  LYS   160      59.014 -17.261  -1.295  1.00  0.00         A
ATOM   2502  HZ1 LYS   160      59.722 -16.908  -1.971  1.00  0.00         A
ATOM   2503  HZ2 LYS   160      59.442 -17.272  -0.347  1.00  0.00         A
ATOM   2504  HZ3 LYS   160      58.201 -16.614  -1.286  1.00  0.00         A
ATOM   2505  CA  LYS   160      56.047 -15.567  -4.053  1.00  0.00         A
ATOM   2506  C   LYS   160      55.495 -15.877  -5.443  1.00  0.00         A
ATOM   2507  OT1 LYS   160      55.265 -14.926  -6.215  1.00  0.00         A
ATOM   2508  OT2 LYS   160      55.248 -17.063  -5.746  1.00  0.00         A
END
