# Supplementary material for: The EJC disassembly factor PYM is an intrinsically disordered protein and forms a fuzzy complex with RNA
Source: Front Mol Biosci. 2023 Mar 30;10:1148653. doi: 10.3389/fmolb.2023.1148653 (PMC10098021; doi:10.3389/fmolb.2023.1148653)
Supplement: Supplementary file 2 [file DataSheet1.ZIP › PYM_structures/pym_5.pdb]

REMARK FILENAME="pym160_122_water.pdb"
REMARK ===============================================================
REMARK            overall,bonds,angles,improper,dihe,vdw,elec,noe,cdih,coup,sani,vean
REMARK energies: -4671.16, 32.0422, 188.589, 71.8791, 721.167, -250.801, -5569.4, 133.053, 2.31551, 0, 0, 0
REMARK ===============================================================
REMARK            bonds,angles,impropers,dihe,noe,cdih,coup,sani,vean
REMARK rms-dev.: 3.558073E-03,0.517472,1.20822,40.9189,3.690447E-02,0.929405,0, 0, 0
REMARK ===============================================================
REMARK               noe,cdih,coup,sani,vean
REMARK               >0.5,>5,>1,>0,>5
REMARK violations.: 1, 1, 0, 0, 0
REMARK ===============================================================
REMARK DATE:28-Oct-2020  01:09:37       created by user: dverma
REMARK VERSION:1.21
ATOM      1  HA1 GLY     1      16.700   2.369  -2.094  1.00  0.00         A
ATOM      2  HA2 GLY     1      17.126   2.364  -0.390  1.00  0.00         A
ATOM      3  C   GLY     1      15.545   3.688  -0.895  1.00  0.00         A
ATOM      4  O   GLY     1      15.201   4.695  -1.518  1.00  0.00         A
ATOM      5  N   GLY     1      17.941   3.949  -1.492  1.00  0.00         A
ATOM      6  HT1 GLY     1      18.822   3.440  -1.694  1.00  0.00         A
ATOM      7  HT2 GLY     1      18.089   4.562  -0.665  1.00  0.00         A
ATOM      8  HT3 GLY     1      17.701   4.543  -2.308  1.00  0.00         A
ATOM      9  CA  GLY     1      16.846   2.989  -1.223  1.00  0.00         A
ATOM     10  N   ALA     2      14.829   3.167   0.091  1.00  0.00         A
ATOM     11  HN  ALA     2      15.179   2.388   0.578  1.00  0.00         A
ATOM     12  CA  ALA     2      13.548   3.730   0.486  1.00  0.00         A
ATOM     13  HA  ALA     2      13.041   4.065  -0.407  1.00  0.00         A
ATOM     14  CB  ALA     2      12.688   2.665   1.150  1.00  0.00         A
ATOM     15  HB1 ALA     2      13.171   2.322   2.053  1.00  0.00         A
ATOM     16  HB2 ALA     2      12.558   1.834   0.473  1.00  0.00         A
ATOM     17  HB3 ALA     2      11.723   3.084   1.395  1.00  0.00         A
ATOM     18  C   ALA     2      13.744   4.917   1.423  1.00  0.00         A
ATOM     19  O   ALA     2      14.008   4.741   2.612  1.00  0.00         A
ATOM     20  N   MET     3      13.622   6.120   0.879  1.00  0.00         A
ATOM     21  HN  MET     3      13.415   6.191  -0.074  1.00  0.00         A
ATOM     22  CA  MET     3      13.791   7.341   1.661  1.00  0.00         A
ATOM     23  HA  MET     3      14.711   7.252   2.221  1.00  0.00         A
ATOM     24  CB  MET     3      13.883   8.560   0.740  1.00  0.00         A
ATOM     25  HB1 MET     3      13.977   9.447   1.348  1.00  0.00         A
ATOM     26  HB2 MET     3      12.973   8.626   0.162  1.00  0.00         A
ATOM     27  CG  MET     3      15.057   8.516  -0.224  1.00  0.00         A
ATOM     28  HG1 MET     3      14.965   7.633  -0.837  1.00  0.00         A
ATOM     29  HG2 MET     3      15.972   8.463   0.345  1.00  0.00         A
ATOM     30  SD  MET     3      15.136   9.962  -1.301  1.00  0.00         A
ATOM     31  CE  MET     3      13.583   9.820  -2.188  1.00  0.00         A
ATOM     32  HE1 MET     3      12.763   9.868  -1.487  1.00  0.00         A
ATOM     33  HE2 MET     3      13.554   8.878  -2.713  1.00  0.00         A
ATOM     34  HE3 MET     3      13.498  10.629  -2.898  1.00  0.00         A
ATOM     35  C   MET     3      12.635   7.520   2.640  1.00  0.00         A
ATOM     36  O   MET     3      11.591   8.077   2.294  1.00  0.00         A
ATOM     37  N   GLY     4      12.816   7.018   3.853  1.00  0.00         A
ATOM     38  HN  GLY     4      13.646   6.534   4.050  1.00  0.00         A
ATOM     39  CA  GLY     4      11.798   7.149   4.876  1.00  0.00         A
ATOM     40  HA1 GLY     4      11.288   8.091   4.745  1.00  0.00         A
ATOM     41  HA2 GLY     4      12.273   7.139   5.846  1.00  0.00         A
ATOM     42  C   GLY     4      10.780   6.029   4.818  1.00  0.00         A
ATOM     43  O   GLY     4      10.630   5.264   5.770  1.00  0.00         A
ATOM     44  N   MET     5      10.087   5.928   3.694  1.00  0.00         A
ATOM     45  HN  MET     5      10.266   6.561   2.965  1.00  0.00         A
ATOM     46  CA  MET     5       9.079   4.897   3.502  1.00  0.00         A
ATOM     47  HA  MET     5       9.225   4.145   4.262  1.00  0.00         A
ATOM     48  CB  MET     5       7.668   5.479   3.639  1.00  0.00         A
ATOM     49  HB1 MET     5       6.959   4.764   3.250  1.00  0.00         A
ATOM     50  HB2 MET     5       7.609   6.385   3.055  1.00  0.00         A
ATOM     51  CG  MET     5       7.274   5.811   5.068  1.00  0.00         A
ATOM     52  HG1 MET     5       7.978   6.528   5.466  1.00  0.00         A
ATOM     53  HG2 MET     5       7.311   4.906   5.657  1.00  0.00         A
ATOM     54  SD  MET     5       5.613   6.506   5.181  1.00  0.00         A
ATOM     55  CE  MET     5       5.417   6.614   6.958  1.00  0.00         A
ATOM     56  HE1 MET     5       5.539   5.635   7.395  1.00  0.00         A
ATOM     57  HE2 MET     5       4.432   6.989   7.188  1.00  0.00         A
ATOM     58  HE3 MET     5       6.161   7.284   7.362  1.00  0.00         A
ATOM     59  C   MET     5       9.229   4.250   2.135  1.00  0.00         A
ATOM     60  O   MET     5       9.630   4.901   1.169  1.00  0.00         A
ATOM     61  N   SER     6       8.913   2.969   2.062  1.00  0.00         A
ATOM     62  HN  SER     6       8.658   2.491   2.881  1.00  0.00         A
ATOM     63  CA  SER     6       8.935   2.246   0.805  1.00  0.00         A
ATOM     64  HA  SER     6       9.787   2.586   0.235  1.00  0.00         A
ATOM     65  CB  SER     6       9.066   0.744   1.068  1.00  0.00         A
ATOM     66  HB1 SER     6       9.216   0.228   0.131  1.00  0.00         A
ATOM     67  HB2 SER     6       8.164   0.382   1.539  1.00  0.00         A
ATOM     68  OG  SER     6      10.167   0.474   1.921  1.00  0.00         A
ATOM     69  HG  SER     6      10.791  -0.104   1.466  1.00  0.00         A
ATOM     70  C   SER     6       7.661   2.539   0.022  1.00  0.00         A
ATOM     71  O   SER     6       6.715   1.757   0.041  1.00  0.00         A
ATOM     72  N   THR     7       7.628   3.691  -0.631  1.00  0.00         A
ATOM     73  HN  THR     7       8.401   4.294  -0.577  1.00  0.00         A
ATOM     74  CA  THR     7       6.464   4.095  -1.402  1.00  0.00         A
ATOM     75  HA  THR     7       5.636   3.470  -1.108  1.00  0.00         A
ATOM     76  CB  THR     7       6.101   5.562  -1.100  1.00  0.00         A
ATOM     77  HB  THR     7       6.852   6.204  -1.538  1.00  0.00         A
ATOM     78  OG1 THR     7       6.080   5.763   0.318  1.00  0.00         A
ATOM     79  HG1 THR     7       6.207   4.919   0.760  1.00  0.00         A
ATOM     80  CG2 THR     7       4.742   5.929  -1.681  1.00  0.00         A
ATOM     81 HG21 THR     7       4.761   5.795  -2.753  1.00  0.00         A
ATOM     82 HG22 THR     7       4.518   6.961  -1.452  1.00  0.00         A
ATOM     83 HG23 THR     7       3.983   5.292  -1.253  1.00  0.00         A
ATOM     84  C   THR     7       6.712   3.918  -2.898  1.00  0.00         A
ATOM     85  O   THR     7       5.776   3.834  -3.693  1.00  0.00         A
ATOM     86  N   TYR     8       7.975   3.820  -3.273  1.00  0.00         A
ATOM     87  HN  TYR     8       8.676   3.781  -2.592  1.00  0.00         A
ATOM     88  CA  TYR     8       8.342   3.742  -4.677  1.00  0.00         A
ATOM     89  HA  TYR     8       7.431   3.732  -5.257  1.00  0.00         A
ATOM     90  CB  TYR     8       9.168   4.967  -5.070  1.00  0.00         A
ATOM     91  HB1 TYR     8       9.326   4.961  -6.139  1.00  0.00         A
ATOM     92  HB2 TYR     8      10.122   4.931  -4.566  1.00  0.00         A
ATOM     93  CG  TYR     8       8.494   6.268  -4.704  1.00  0.00         A
ATOM     94  CD1 TYR     8       7.417   6.743  -5.439  1.00  0.00         A
ATOM     95  HD1 TYR     8       7.073   6.177  -6.292  1.00  0.00         A
ATOM     96  CD2 TYR     8       8.923   7.009  -3.611  1.00  0.00         A
ATOM     97  HD2 TYR     8       9.762   6.653  -3.031  1.00  0.00         A
ATOM     98  CE1 TYR     8       6.785   7.920  -5.096  1.00  0.00         A
ATOM     99  HE1 TYR     8       5.949   8.274  -5.680  1.00  0.00         A
ATOM    100  CE2 TYR     8       8.298   8.190  -3.263  1.00  0.00         A
ATOM    101  HE2 TYR     8       8.647   8.753  -2.410  1.00  0.00         A
ATOM    102  CZ  TYR     8       7.230   8.641  -4.007  1.00  0.00         A
ATOM    103  OH  TYR     8       6.599   9.813  -3.659  1.00  0.00         A
ATOM    104  HH  TYR     8       7.262  10.464  -3.386  1.00  0.00         A
ATOM    105  C   TYR     8       9.116   2.465  -4.958  1.00  0.00         A
ATOM    106  O   TYR     8       9.932   2.041  -4.138  1.00  0.00         A
ATOM    107  N   LEU     9       8.839   1.859  -6.114  1.00  0.00         A
ATOM    108  HN  LEU     9       8.188   2.272  -6.716  1.00  0.00         A
ATOM    109  CA  LEU     9       9.473   0.607  -6.527  1.00  0.00         A
ATOM    110  HA  LEU     9       8.952   0.262  -7.408  1.00  0.00         A
ATOM    111  CB  LEU     9      10.953   0.816  -6.886  1.00  0.00         A
ATOM    112  HB1 LEU     9      11.412  -0.154  -7.003  1.00  0.00         A
ATOM    113  HB2 LEU     9      11.431   1.322  -6.060  1.00  0.00         A
ATOM    114  CG  LEU     9      11.221   1.627  -8.163  1.00  0.00         A
ATOM    115  HG  LEU     9      12.237   1.448  -8.483  1.00  0.00         A
ATOM    116  CD1 LEU     9      10.300   1.180  -9.286  1.00  0.00         A
ATOM    117 HD11 LEU     9      10.557   1.708 -10.191  1.00  0.00         A
ATOM    118 HD12 LEU     9       9.277   1.401  -9.022  1.00  0.00         A
ATOM    119 HD13 LEU     9      10.411   0.118  -9.444  1.00  0.00         A
ATOM    120  CD2 LEU     9      11.067   3.119  -7.913  1.00  0.00         A
ATOM    121 HD21 LEU     9      11.769   3.432  -7.154  1.00  0.00         A
ATOM    122 HD22 LEU     9      10.060   3.324  -7.581  1.00  0.00         A
ATOM    123 HD23 LEU     9      11.261   3.657  -8.828  1.00  0.00         A
ATOM    124  C   LEU     9       9.330  -0.460  -5.449  1.00  0.00         A
ATOM    125  O   LEU     9      10.284  -1.165  -5.114  1.00  0.00         A
ATOM    126  N   GLN    10       8.122  -0.577  -4.917  1.00  0.00         A
ATOM    127  HN  GLN    10       7.393  -0.009  -5.255  1.00  0.00         A
ATOM    128  CA  GLN    10       7.839  -1.535  -3.866  1.00  0.00         A
ATOM    129  HA  GLN    10       8.652  -1.515  -3.156  1.00  0.00         A
ATOM    130  CB  GLN    10       6.528  -1.194  -3.153  1.00  0.00         A
ATOM    131  HB1 GLN    10       6.495  -1.728  -2.220  1.00  0.00         A
ATOM    132  HB2 GLN    10       5.705  -1.521  -3.768  1.00  0.00         A
ATOM    133  CG  GLN    10       6.335   0.279  -2.855  1.00  0.00         A
ATOM    134  HG1 GLN    10       6.385   0.825  -3.779  1.00  0.00         A
ATOM    135  HG2 GLN    10       7.124   0.609  -2.195  1.00  0.00         A
ATOM    136  CD  GLN    10       4.998   0.556  -2.193  1.00  0.00         A
ATOM    137  OE1 GLN    10       4.485  -0.271  -1.446  1.00  0.00         A
ATOM    138  NE2 GLN    10       4.412   1.710  -2.479  1.00  0.00         A
ATOM    139 HE21 GLN    10       4.868   2.324  -3.097  1.00  0.00         A
ATOM    140 HE22 GLN    10       3.547   1.905  -2.062  1.00  0.00         A
ATOM    141  C   GLN    10       7.725  -2.927  -4.464  1.00  0.00         A
ATOM    142  O   GLN    10       6.639  -3.347  -4.866  1.00  0.00         A
ATOM    143  N   SER    11       8.838  -3.639  -4.526  1.00  0.00         A
ATOM    144  HN  SER    11       9.677  -3.239  -4.210  1.00  0.00         A
ATOM    145  CA  SER    11       8.851  -4.996  -5.055  1.00  0.00         A
ATOM    146  HA  SER    11       8.197  -5.021  -5.914  1.00  0.00         A
ATOM    147  CB  SER    11      10.267  -5.367  -5.498  1.00  0.00         A
ATOM    148  HB1 SER    11      10.262  -6.358  -5.928  1.00  0.00         A
ATOM    149  HB2 SER    11      10.928  -5.348  -4.644  1.00  0.00         A
ATOM    150  OG  SER    11      10.750  -4.450  -6.469  1.00  0.00         A
ATOM    151  HG  SER    11      10.452  -3.560  -6.248  1.00  0.00         A
ATOM    152  C   SER    11       8.330  -5.989  -4.011  1.00  0.00         A
ATOM    153  O   SER    11       8.857  -7.089  -3.866  1.00  0.00         A
ATOM    154  N   SER    12       7.275  -5.575  -3.309  1.00  0.00         A
ATOM    155  HN  SER    12       6.875  -4.710  -3.543  1.00  0.00         A
ATOM    156  CA  SER    12       6.672  -6.343  -2.226  1.00  0.00         A
ATOM    157  HA  SER    12       5.976  -5.686  -1.726  1.00  0.00         A
ATOM    158  CB  SER    12       5.891  -7.547  -2.768  1.00  0.00         A
ATOM    159  HB1 SER    12       6.579  -8.254  -3.204  1.00  0.00         A
ATOM    160  HB2 SER    12       5.196  -7.211  -3.522  1.00  0.00         A
ATOM    161  OG  SER    12       5.159  -8.197  -1.738  1.00  0.00         A
ATOM    162  HG  SER    12       5.598  -8.055  -0.883  1.00  0.00         A
ATOM    163  C   SER    12       7.715  -6.788  -1.201  1.00  0.00         A
ATOM    164  O   SER    12       8.115  -6.006  -0.338  1.00  0.00         A
ATOM    165  N   GLU    13       8.178  -8.026  -1.318  1.00  0.00         A
ATOM    166  HN  GLU    13       7.961  -8.549  -2.119  1.00  0.00         A
ATOM    167  CA  GLU    13       9.033  -8.612  -0.303  1.00  0.00         A
ATOM    168  HA  GLU    13       9.018  -7.962   0.559  1.00  0.00         A
ATOM    169  CB  GLU    13       8.509  -9.992   0.104  1.00  0.00         A
ATOM    170  HB1 GLU    13       9.047 -10.322   0.980  1.00  0.00         A
ATOM    171  HB2 GLU    13       8.695 -10.685  -0.701  1.00  0.00         A
ATOM    172  CG  GLU    13       7.021 -10.021   0.421  1.00  0.00         A
ATOM    173  HG1 GLU    13       6.774 -10.989   0.834  1.00  0.00         A
ATOM    174  HG2 GLU    13       6.468  -9.872  -0.495  1.00  0.00         A
ATOM    175  CD  GLU    13       6.608  -8.953   1.411  1.00  0.00         A
ATOM    176  OE1 GLU    13       5.939  -7.981   0.995  1.00  0.00         A
ATOM    177  OE2 GLU    13       6.950  -9.076   2.605  1.00  0.00         A
ATOM    178  C   GLU    13      10.465  -8.730  -0.805  1.00  0.00         A
ATOM    179  O   GLU    13      10.769  -8.376  -1.947  1.00  0.00         A
ATOM    180  N   GLY    14      11.337  -9.227   0.055  1.00  0.00         A
ATOM    181  HN  GLY    14      11.030  -9.496   0.945  1.00  0.00         A
ATOM    182  CA  GLY    14      12.727  -9.385  -0.300  1.00  0.00         A
ATOM    183  HA1 GLY    14      13.169  -8.409  -0.429  1.00  0.00         A
ATOM    184  HA2 GLY    14      12.794  -9.928  -1.231  1.00  0.00         A
ATOM    185  C   GLY    14      13.492 -10.133   0.767  1.00  0.00         A
ATOM    186  O   GLY    14      13.273  -9.915   1.962  1.00  0.00         A
ATOM    187  N   LYS    15      14.381 -11.016   0.347  1.00  0.00         A
ATOM    188  HN  LYS    15      14.514 -11.144  -0.611  1.00  0.00         A
ATOM    189  CA  LYS    15      15.181 -11.786   1.274  1.00  0.00         A
ATOM    190  HA  LYS    15      14.674 -11.791   2.226  1.00  0.00         A
ATOM    191  CB  LYS    15      15.353 -13.230   0.788  1.00  0.00         A
ATOM    192  HB1 LYS    15      15.936 -13.773   1.517  1.00  0.00         A
ATOM    193  HB2 LYS    15      15.888 -13.218  -0.149  1.00  0.00         A
ATOM    194  CG  LYS    15      14.042 -13.973   0.577  1.00  0.00         A
ATOM    195  HG1 LYS    15      14.260 -14.990   0.286  1.00  0.00         A
ATOM    196  HG2 LYS    15      13.486 -13.485  -0.207  1.00  0.00         A
ATOM    197  CD  LYS    15      13.197 -13.992   1.841  1.00  0.00         A
ATOM    198  HD1 LYS    15      12.939 -12.976   2.104  1.00  0.00         A
ATOM    199  HD2 LYS    15      13.772 -14.436   2.638  1.00  0.00         A
ATOM    200  CE  LYS    15      11.916 -14.794   1.651  1.00  0.00         A
ATOM    201  HE1 LYS    15      11.380 -14.394   0.802  1.00  0.00         A
ATOM    202  HE2 LYS    15      11.308 -14.692   2.538  1.00  0.00         A
ATOM    203  NZ  LYS    15      12.188 -16.237   1.416  1.00  0.00         A
ATOM    204  HZ1 LYS    15      12.738 -16.632   2.205  1.00  0.00         A
ATOM    205  HZ2 LYS    15      12.731 -16.367   0.532  1.00  0.00         A
ATOM    206  HZ3 LYS    15      11.294 -16.762   1.336  1.00  0.00         A
ATOM    207  C   LYS    15      16.536 -11.128   1.444  1.00  0.00         A
ATOM    208  O   LYS    15      17.406 -11.228   0.583  1.00  0.00         A
ATOM    209  N   PHE    16      16.688 -10.410   2.533  1.00  0.00         A
ATOM    210  HN  PHE    16      15.924 -10.294   3.132  1.00  0.00         A
ATOM    211  CA  PHE    16      17.959  -9.792   2.858  1.00  0.00         A
ATOM    212  HA  PHE    16      18.518  -9.703   1.937  1.00  0.00         A
ATOM    213  CB  PHE    16      17.748  -8.387   3.446  1.00  0.00         A
ATOM    214  HB1 PHE    16      17.430  -7.723   2.654  1.00  0.00         A
ATOM    215  HB2 PHE    16      18.685  -8.032   3.846  1.00  0.00         A
ATOM    216  CG  PHE    16      16.724  -8.313   4.550  1.00  0.00         A
ATOM    217  CD1 PHE    16      15.369  -8.254   4.256  1.00  0.00         A
ATOM    218  HD1 PHE    16      15.049  -8.269   3.224  1.00  0.00         A
ATOM    219  CD2 PHE    16      17.116  -8.295   5.877  1.00  0.00         A
ATOM    220  HD2 PHE    16      18.167  -8.340   6.120  1.00  0.00         A
ATOM    221  CE1 PHE    16      14.429  -8.180   5.266  1.00  0.00         A
ATOM    222  HE1 PHE    16      13.378  -8.134   5.024  1.00  0.00         A
ATOM    223  CE2 PHE    16      16.180  -8.222   6.890  1.00  0.00         A
ATOM    224  HE2 PHE    16      16.499  -8.211   7.920  1.00  0.00         A
ATOM    225  CZ  PHE    16      14.835  -8.165   6.584  1.00  0.00         A
ATOM    226  HZ  PHE    16      14.103  -8.108   7.374  1.00  0.00         A
ATOM    227  C   PHE    16      18.749 -10.684   3.811  1.00  0.00         A
ATOM    228  O   PHE    16      18.367 -10.888   4.964  1.00  0.00         A
ATOM    229  N   ILE    17      19.837 -11.242   3.305  1.00  0.00         A
ATOM    230  HN  ILE    17      20.080 -11.051   2.375  1.00  0.00         A
ATOM    231  CA  ILE    17      20.687 -12.129   4.084  1.00  0.00         A
ATOM    232  HA  ILE    17      20.443 -12.010   5.128  1.00  0.00         A
ATOM    233  CB  ILE    17      20.472 -13.610   3.683  1.00  0.00         A
ATOM    234  HB  ILE    17      20.851 -13.745   2.681  1.00  0.00         A
ATOM    235  CG1 ILE    17      18.981 -13.970   3.707  1.00  0.00         A
ATOM    236 HG11 ILE    17      18.443 -13.281   3.072  1.00  0.00         A
ATOM    237 HG12 ILE    17      18.613 -13.880   4.718  1.00  0.00         A
ATOM    238  CG2 ILE    17      21.250 -14.531   4.613  1.00  0.00         A
ATOM    239 HG21 ILE    17      20.912 -14.387   5.628  1.00  0.00         A
ATOM    240 HG22 ILE    17      22.303 -14.301   4.549  1.00  0.00         A
ATOM    241 HG23 ILE    17      21.087 -15.557   4.322  1.00  0.00         A
ATOM    242  CD1 ILE    17      18.684 -15.376   3.228  1.00  0.00         A
ATOM    243 HD11 ILE    17      17.620 -15.555   3.269  1.00  0.00         A
ATOM    244 HD12 ILE    17      19.193 -16.087   3.862  1.00  0.00         A
ATOM    245 HD13 ILE    17      19.028 -15.490   2.211  1.00  0.00         A
ATOM    246  C   ILE    17      22.150 -11.761   3.854  1.00  0.00         A
ATOM    247  O   ILE    17      22.560 -11.566   2.711  1.00  0.00         A
ATOM    248  N   PRO    18      22.967 -11.639   4.914  1.00  0.00         A
ATOM    249  CA  PRO    18      24.382 -11.349   4.753  1.00  0.00         A
ATOM    250  HA  PRO    18      24.544 -10.522   4.080  1.00  0.00         A
ATOM    251  CB  PRO    18      24.852 -10.973   6.169  1.00  0.00         A
ATOM    252  HB1 PRO    18      25.358 -10.019   6.139  1.00  0.00         A
ATOM    253  HB2 PRO    18      25.530 -11.731   6.536  1.00  0.00         A
ATOM    254  CG  PRO    18      23.612 -10.904   7.001  1.00  0.00         A
ATOM    255  HG1 PRO    18      23.254  -9.886   7.041  1.00  0.00         A
ATOM    256  HG2 PRO    18      23.817 -11.269   7.997  1.00  0.00         A
ATOM    257  CD  PRO    18      22.606 -11.784   6.320  1.00  0.00         A
ATOM    258  HD1 PRO    18      21.603 -11.435   6.507  1.00  0.00         A
ATOM    259  HD2 PRO    18      22.726 -12.808   6.636  1.00  0.00         A
ATOM    260  C   PRO    18      25.129 -12.574   4.246  1.00  0.00         A
ATOM    261  O   PRO    18      25.170 -13.612   4.910  1.00  0.00         A
ATOM    262  N   ALA    19      25.728 -12.433   3.074  1.00  0.00         A
ATOM    263  HN  ALA    19      25.646 -11.584   2.608  1.00  0.00         A
ATOM    264  CA  ALA    19      26.444 -13.539   2.441  1.00  0.00         A
ATOM    265  HA  ALA    19      27.096 -13.976   3.177  1.00  0.00         A
ATOM    266  CB  ALA    19      25.450 -14.601   1.995  1.00  0.00         A
ATOM    267  HB1 ALA    19      24.891 -14.953   2.849  1.00  0.00         A
ATOM    268  HB2 ALA    19      25.981 -15.427   1.545  1.00  0.00         A
ATOM    269  HB3 ALA    19      24.769 -14.171   1.270  1.00  0.00         A
ATOM    270  C   ALA    19      27.281 -13.097   1.243  1.00  0.00         A
ATOM    271  O   ALA    19      27.726 -13.937   0.462  1.00  0.00         A
ATOM    272  N   THR    20      27.517 -11.799   1.100  1.00  0.00         A
ATOM    273  HN  THR    20      27.249 -11.177   1.799  1.00  0.00         A
ATOM    274  CA  THR    20      28.211 -11.290  -0.076  1.00  0.00         A
ATOM    275  HA  THR    20      28.889 -12.056  -0.425  1.00  0.00         A
ATOM    276  CB  THR    20      27.218 -10.961  -1.214  1.00  0.00         A
ATOM    277  HB  THR    20      26.742 -10.019  -0.988  1.00  0.00         A
ATOM    278  OG1 THR    20      26.216 -11.985  -1.312  1.00  0.00         A
ATOM    279  HG1 THR    20      25.379 -11.591  -1.571  1.00  0.00         A
ATOM    280  CG2 THR    20      27.933 -10.839  -2.554  1.00  0.00         A
ATOM    281 HG21 THR    20      28.651 -10.034  -2.507  1.00  0.00         A
ATOM    282 HG22 THR    20      27.210 -10.633  -3.330  1.00  0.00         A
ATOM    283 HG23 THR    20      28.444 -11.765  -2.775  1.00  0.00         A
ATOM    284  C   THR    20      29.014 -10.039   0.279  1.00  0.00         A
ATOM    285  O   THR    20      29.091  -9.081  -0.491  1.00  0.00         A
ATOM    286  N   LYS    21      29.598 -10.044   1.463  1.00  0.00         A
ATOM    287  HN  LYS    21      29.474 -10.811   2.056  1.00  0.00         A
ATOM    288  CA  LYS    21      30.442  -8.942   1.884  1.00  0.00         A
ATOM    289  HA  LYS    21      30.255  -8.106   1.221  1.00  0.00         A
ATOM    290  CB  LYS    21      30.131  -8.510   3.318  1.00  0.00         A
ATOM    291  HB1 LYS    21      30.375  -9.322   3.988  1.00  0.00         A
ATOM    292  HB2 LYS    21      29.077  -8.291   3.401  1.00  0.00         A
ATOM    293  CG  LYS    21      30.916  -7.278   3.756  1.00  0.00         A
ATOM    294  HG1 LYS    21      31.958  -7.544   3.858  1.00  0.00         A
ATOM    295  HG2 LYS    21      30.533  -6.935   4.706  1.00  0.00         A
ATOM    296  CD  LYS    21      30.788  -6.155   2.737  1.00  0.00         A
ATOM    297  HD1 LYS    21      29.743  -5.948   2.580  1.00  0.00         A
ATOM    298  HD2 LYS    21      31.229  -6.482   1.809  1.00  0.00         A
ATOM    299  CE  LYS    21      31.489  -4.878   3.183  1.00  0.00         A
ATOM    300  HE1 LYS    21      31.426  -4.155   2.383  1.00  0.00         A
ATOM    301  HE2 LYS    21      32.527  -5.103   3.378  1.00  0.00         A
ATOM    302  NZ  LYS    21      30.885  -4.293   4.412  1.00  0.00         A
ATOM    303  HZ1 LYS    21      31.235  -3.324   4.555  1.00  0.00         A
ATOM    304  HZ2 LYS    21      31.140  -4.864   5.250  1.00  0.00         A
ATOM    305  HZ3 LYS    21      29.848  -4.268   4.330  1.00  0.00         A
ATOM    306  C   LYS    21      31.904  -9.344   1.788  1.00  0.00         A
ATOM    307  O   LYS    21      32.311 -10.359   2.352  1.00  0.00         A
ATOM    308  N   ARG    22      32.684  -8.562   1.060  1.00  0.00         A
ATOM    309  HN  ARG    22      32.284  -7.831   0.540  1.00  0.00         A
ATOM    310  CA  ARG    22      34.122  -8.757   1.023  1.00  0.00         A
ATOM    311  HA  ARG    22      34.315  -9.789   0.770  1.00  0.00         A
ATOM    312  CB  ARG    22      34.752  -7.848  -0.032  1.00  0.00         A
ATOM    313  HB1 ARG    22      35.826  -7.908   0.053  1.00  0.00         A
ATOM    314  HB2 ARG    22      34.446  -6.836   0.153  1.00  0.00         A
ATOM    315  CG  ARG    22      34.367  -8.205  -1.455  1.00  0.00         A
ATOM    316  HG1 ARG    22      34.757  -7.452  -2.125  1.00  0.00         A
ATOM    317  HG2 ARG    22      33.290  -8.238  -1.531  1.00  0.00         A
ATOM    318  CD  ARG    22      34.931  -9.553  -1.846  1.00  0.00         A
ATOM    319  HD1 ARG    22      34.443 -10.318  -1.258  1.00  0.00         A
ATOM    320  HD2 ARG    22      35.985  -9.551  -1.628  1.00  0.00         A
ATOM    321  NE  ARG    22      34.732  -9.845  -3.264  1.00  0.00         A
ATOM    322  HE  ARG    22      34.124  -9.253  -3.765  1.00  0.00         A
ATOM    323  CZ  ARG    22      35.328 -10.848  -3.910  1.00  0.00         A
ATOM    324  NH1 ARG    22      36.143 -11.672  -3.261  1.00  0.00         A
ATOM    325 HH11 ARG    22      36.318 -11.541  -2.284  1.00  0.00         A
ATOM    326 HH12 ARG    22      36.584 -12.435  -3.746  1.00  0.00         A
ATOM    327  NH2 ARG    22      35.103 -11.028  -5.205  1.00  0.00         A
ATOM    328 HH21 ARG    22      34.485 -10.414  -5.698  1.00  0.00         A
ATOM    329 HH22 ARG    22      35.573 -11.765  -5.700  1.00  0.00         A
ATOM    330  C   ARG    22      34.702  -8.467   2.404  1.00  0.00         A
ATOM    331  O   ARG    22      34.124  -7.660   3.128  1.00  0.00         A
ATOM    332  N   PRO    23      35.850  -9.095   2.761  1.00  0.00         A
ATOM    333  CA  PRO    23      36.443  -9.085   4.105  1.00  0.00         A
ATOM    334  HA  PRO    23      36.313 -10.038   4.595  1.00  0.00         A
ATOM    335  CB  PRO    23      37.911  -8.912   3.753  1.00  0.00         A
ATOM    336  HB1 PRO    23      38.528  -9.260   4.567  1.00  0.00         A
ATOM    337  HB2 PRO    23      38.116  -7.871   3.550  1.00  0.00         A
ATOM    338  CG  PRO    23      38.088  -9.756   2.529  1.00  0.00         A
ATOM    339  HG1 PRO    23      38.426 -10.742   2.813  1.00  0.00         A
ATOM    340  HG2 PRO    23      38.804  -9.293   1.869  1.00  0.00         A
ATOM    341  CD  PRO    23      36.733  -9.844   1.853  1.00  0.00         A
ATOM    342  HD1 PRO    23      36.419 -10.874   1.769  1.00  0.00         A
ATOM    343  HD2 PRO    23      36.771  -9.379   0.882  1.00  0.00         A
ATOM    344  C   PRO    23      35.947  -7.978   5.041  1.00  0.00         A
ATOM    345  O   PRO    23      36.535  -6.898   5.125  1.00  0.00         A
ATOM    346  N   ASP    24      34.854  -8.275   5.742  1.00  0.00         A
ATOM    347  HN  ASP    24      34.435  -9.150   5.608  1.00  0.00         A
ATOM    348  CA  ASP    24      34.250  -7.346   6.694  1.00  0.00         A
ATOM    349  HA  ASP    24      35.022  -7.023   7.374  1.00  0.00         A
ATOM    350  CB  ASP    24      33.674  -6.124   5.976  1.00  0.00         A
ATOM    351  HB1 ASP    24      33.048  -6.455   5.162  1.00  0.00         A
ATOM    352  HB2 ASP    24      34.485  -5.531   5.581  1.00  0.00         A
ATOM    353  CG  ASP    24      32.845  -5.251   6.895  1.00  0.00         A
ATOM    354  OD1 ASP    24      31.604  -5.262   6.765  1.00  0.00         A
ATOM    355  OD2 ASP    24      33.427  -4.544   7.741  1.00  0.00         A
ATOM    356  C   ASP    24      33.155  -8.041   7.494  1.00  0.00         A
ATOM    357  O   ASP    24      33.256  -8.180   8.709  1.00  0.00         A
ATOM    358  N   GLY    25      32.112  -8.482   6.803  1.00  0.00         A
ATOM    359  HN  GLY    25      32.077  -8.331   5.837  1.00  0.00         A
ATOM    360  CA  GLY    25      31.029  -9.180   7.470  1.00  0.00         A
ATOM    361  HA1 GLY    25      31.009  -8.879   8.507  1.00  0.00         A
ATOM    362  HA2 GLY    25      31.217 -10.242   7.420  1.00  0.00         A
ATOM    363  C   GLY    25      29.671  -8.897   6.852  1.00  0.00         A
ATOM    364  O   GLY    25      29.103  -9.749   6.169  1.00  0.00         A
ATOM    365  N   THR    26      29.151  -7.698   7.076  1.00  0.00         A
ATOM    366  HN  THR    26      29.682  -7.024   7.554  1.00  0.00         A
ATOM    367  CA  THR    26      27.816  -7.352   6.612  1.00  0.00         A
ATOM    368  HA  THR    26      27.277  -8.265   6.424  1.00  0.00         A
ATOM    369  CB  THR    26      27.054  -6.550   7.679  1.00  0.00         A
ATOM    370  HB  THR    26      27.423  -5.540   7.671  1.00  0.00         A
ATOM    371  OG1 THR    26      27.275  -7.127   8.974  1.00  0.00         A
ATOM    372  HG1 THR    26      28.204  -7.376   9.059  1.00  0.00         A
ATOM    373  CG2 THR    26      25.560  -6.527   7.382  1.00  0.00         A
ATOM    374 HG21 THR    26      25.181  -7.539   7.364  1.00  0.00         A
ATOM    375 HG22 THR    26      25.390  -6.061   6.422  1.00  0.00         A
ATOM    376 HG23 THR    26      25.049  -5.965   8.151  1.00  0.00         A
ATOM    377  C   THR    26      27.877  -6.532   5.326  1.00  0.00         A
ATOM    378  O   THR    26      28.623  -5.560   5.234  1.00  0.00         A
ATOM    379  N   TRP    27      27.087  -6.921   4.333  1.00  0.00         A
ATOM    380  HN  TRP    27      26.497  -7.675   4.466  1.00  0.00         A
ATOM    381  CA  TRP    27      27.059  -6.202   3.070  1.00  0.00         A
ATOM    382  HA  TRP    27      27.938  -5.572   3.063  1.00  0.00         A
ATOM    383  CB  TRP    27      27.150  -7.141   1.844  1.00  0.00         A
ATOM    384  HB1 TRP    27      28.080  -7.686   1.904  1.00  0.00         A
ATOM    385  HB2 TRP    27      27.175  -6.531   0.957  1.00  0.00         A
ATOM    386  CG  TRP    27      26.046  -8.151   1.643  1.00  0.00         A
ATOM    387  CD1 TRP    27      25.497  -9.004   2.559  1.00  0.00         A
ATOM    388  HD1 TRP    27      25.768  -9.042   3.598  1.00  0.00         A
ATOM    389  CD2 TRP    27      25.409  -8.450   0.393  1.00  0.00         A
ATOM    390  NE1 TRP    27      24.544  -9.791   1.957  1.00  0.00         A
ATOM    391  HE1 TRP    27      23.991 -10.475   2.404  1.00  0.00         A
ATOM    392  CE2 TRP    27      24.474  -9.472   0.633  1.00  0.00         A
ATOM    393  CE3 TRP    27      25.530  -7.941  -0.904  1.00  0.00         A
ATOM    394  HE3 TRP    27      26.233  -7.153  -1.132  1.00  0.00         A
ATOM    395  CZ2 TRP    27      23.673 -10.005  -0.373  1.00  0.00         A
ATOM    396  HZ2 TRP    27      22.964 -10.799  -0.178  1.00  0.00         A
ATOM    397  CZ3 TRP    27      24.733  -8.469  -1.904  1.00  0.00         A
ATOM    398  HZ3 TRP    27      24.816  -8.092  -2.913  1.00  0.00         A
ATOM    399  CH2 TRP    27      23.814  -9.492  -1.634  1.00  0.00         A
ATOM    400  HH2 TRP    27      23.213  -9.874  -2.446  1.00  0.00         A
ATOM    401  C   TRP    27      25.842  -5.287   3.011  1.00  0.00         A
ATOM    402  O   TRP    27      25.008  -5.373   2.106  1.00  0.00         A
ATOM    403  N   ARG    28      25.758  -4.416   4.017  1.00  0.00         A
ATOM    404  HN  ARG    28      26.424  -4.464   4.735  1.00  0.00         A
ATOM    405  CA  ARG    28      24.719  -3.395   4.102  1.00  0.00         A
ATOM    406  HA  ARG    28      24.892  -2.835   4.997  1.00  0.00         A
ATOM    407  CB  ARG    28      24.815  -2.446   2.905  1.00  0.00         A
ATOM    408  HB1 ARG    28      24.035  -1.706   2.986  1.00  0.00         A
ATOM    409  HB2 ARG    28      24.671  -3.012   1.997  1.00  0.00         A
ATOM    410  CG  ARG    28      26.148  -1.723   2.811  1.00  0.00         A
ATOM    411  HG1 ARG    28      26.947  -2.448   2.870  1.00  0.00         A
ATOM    412  HG2 ARG    28      26.229  -1.028   3.634  1.00  0.00         A
ATOM    413  CD  ARG    28      26.267  -0.959   1.506  1.00  0.00         A
ATOM    414  HD1 ARG    28      27.219  -0.449   1.485  1.00  0.00         A
ATOM    415  HD2 ARG    28      25.468  -0.235   1.453  1.00  0.00         A
ATOM    416  NE  ARG    28      26.179  -1.848   0.350  1.00  0.00         A
ATOM    417  HE  ARG    28      26.235  -2.821   0.524  1.00  0.00         A
ATOM    418  CZ  ARG    28      26.024  -1.425  -0.905  1.00  0.00         A
ATOM    419  NH1 ARG    28      25.959  -0.126  -1.173  1.00  0.00         A
ATOM    420 HH11 ARG    28      26.027   0.545  -0.431  1.00  0.00         A
ATOM    421 HH12 ARG    28      25.838   0.189  -2.118  1.00  0.00         A
ATOM    422  NH2 ARG    28      25.931  -2.303  -1.893  1.00  0.00         A
ATOM    423 HH21 ARG    28      25.971  -3.287  -1.696  1.00  0.00         A
ATOM    424 HH22 ARG    28      25.826  -1.988  -2.840  1.00  0.00         A
ATOM    425  C   ARG    28      23.329  -4.008   4.200  1.00  0.00         A
ATOM    426  O   ARG    28      23.120  -4.976   4.935  1.00  0.00         A
ATOM    427  N   LYS    29      22.385  -3.452   3.452  1.00  0.00         A
ATOM    428  HN  LYS    29      22.621  -2.702   2.869  1.00  0.00         A
ATOM    429  CA  LYS    29      21.006  -3.921   3.470  1.00  0.00         A
ATOM    430  HA  LYS    29      20.730  -4.100   4.496  1.00  0.00         A
ATOM    431  CB  LYS    29      20.086  -2.850   2.875  1.00  0.00         A
ATOM    432  HB1 LYS    29      20.188  -2.862   1.800  1.00  0.00         A
ATOM    433  HB2 LYS    29      20.393  -1.883   3.245  1.00  0.00         A
ATOM    434  CG  LYS    29      18.620  -3.044   3.215  1.00  0.00         A
ATOM    435  HG1 LYS    29      18.342  -4.060   2.973  1.00  0.00         A
ATOM    436  HG2 LYS    29      18.027  -2.355   2.632  1.00  0.00         A
ATOM    437  CD  LYS    29      18.358  -2.799   4.693  1.00  0.00         A
ATOM    438  HD1 LYS    29      18.645  -1.785   4.934  1.00  0.00         A
ATOM    439  HD2 LYS    29      18.951  -3.489   5.273  1.00  0.00         A
ATOM    440  CE  LYS    29      16.894  -2.994   5.043  1.00  0.00         A
ATOM    441  HE1 LYS    29      16.615  -4.009   4.806  1.00  0.00         A
ATOM    442  HE2 LYS    29      16.302  -2.311   4.454  1.00  0.00         A
ATOM    443  NZ  LYS    29      16.631  -2.743   6.484  1.00  0.00         A
ATOM    444  HZ1 LYS    29      15.619  -2.861   6.690  1.00  0.00         A
ATOM    445  HZ2 LYS    29      16.911  -1.774   6.736  1.00  0.00         A
ATOM    446  HZ3 LYS    29      17.173  -3.413   7.069  1.00  0.00         A
ATOM    447  C   LYS    29      20.880  -5.230   2.687  1.00  0.00         A
ATOM    448  O   LYS    29      19.779  -5.660   2.330  1.00  0.00         A
ATOM    449  N   ALA    30      22.033  -5.843   2.424  1.00  0.00         A
ATOM    450  HN  ALA    30      22.862  -5.425   2.753  1.00  0.00         A
ATOM    451  CA  ALA    30      22.121  -7.107   1.691  1.00  0.00         A
ATOM    452  HA  ALA    30      23.155  -7.388   1.640  1.00  0.00         A
ATOM    453  CB  ALA    30      21.370  -8.202   2.422  1.00  0.00         A
ATOM    454  HB1 ALA    30      20.317  -7.963   2.430  1.00  0.00         A
ATOM    455  HB2 ALA    30      21.733  -8.271   3.436  1.00  0.00         A
ATOM    456  HB3 ALA    30      21.523  -9.143   1.917  1.00  0.00         A
ATOM    457  C   ALA    30      21.611  -6.967   0.275  1.00  0.00         A
ATOM    458  O   ALA    30      21.331  -7.964  -0.390  1.00  0.00         A
ATOM    459  N   ARG    31      21.526  -5.724  -0.173  1.00  0.00         A
ATOM    460  HN  ARG    31      21.811  -5.004   0.416  1.00  0.00         A
ATOM    461  CA  ARG    31      21.022  -5.383  -1.490  1.00  0.00         A
ATOM    462  HA  ARG    31      21.053  -4.319  -1.576  1.00  0.00         A
ATOM    463  CB  ARG    31      21.907  -5.987  -2.587  1.00  0.00         A
ATOM    464  HB1 ARG    31      21.933  -7.058  -2.465  1.00  0.00         A
ATOM    465  HB2 ARG    31      22.909  -5.597  -2.483  1.00  0.00         A
ATOM    466  CG  ARG    31      21.422  -5.682  -3.987  1.00  0.00         A
ATOM    467  HG1 ARG    31      21.502  -4.621  -4.161  1.00  0.00         A
ATOM    468  HG2 ARG    31      20.398  -5.984  -4.065  1.00  0.00         A
ATOM    469  CD  ARG    31      22.233  -6.419  -5.033  1.00  0.00         A
ATOM    470  HD1 ARG    31      22.251  -7.469  -4.785  1.00  0.00         A
ATOM    471  HD2 ARG    31      23.234  -6.031  -5.020  1.00  0.00         A
ATOM    472  NE  ARG    31      21.675  -6.254  -6.375  1.00  0.00         A
ATOM    473  HE  ARG    31      20.930  -5.619  -6.476  1.00  0.00         A
ATOM    474  CZ  ARG    31      22.105  -6.913  -7.451  1.00  0.00         A
ATOM    475  NH1 ARG    31      23.112  -7.771  -7.351  1.00  0.00         A
ATOM    476 HH11 ARG    31      23.557  -7.927  -6.465  1.00  0.00         A
ATOM    477 HH12 ARG    31      23.436  -8.272  -8.160  1.00  0.00         A
ATOM    478  NH2 ARG    31      21.520  -6.714  -8.626  1.00  0.00         A
ATOM    479 HH21 ARG    31      20.760  -6.069  -8.707  1.00  0.00         A
ATOM    480 HH22 ARG    31      21.833  -7.215  -9.440  1.00  0.00         A
ATOM    481  C   ARG    31      19.574  -5.822  -1.647  1.00  0.00         A
ATOM    482  O   ARG    31      18.659  -5.008  -1.525  1.00  0.00         A
ATOM    483  N   ARG    32      19.411  -7.120  -1.857  1.00  0.00         A
ATOM    484  HN  ARG    32      20.224  -7.679  -1.821  1.00  0.00         A
ATOM    485  CA  ARG    32      18.120  -7.783  -2.075  1.00  0.00         A
ATOM    486  HA  ARG    32      17.724  -8.074  -1.114  1.00  0.00         A
ATOM    487  CB  ARG    32      17.108  -6.883  -2.796  1.00  0.00         A
ATOM    488  HB1 ARG    32      16.958  -7.259  -3.797  1.00  0.00         A
ATOM    489  HB2 ARG    32      17.510  -5.882  -2.852  1.00  0.00         A
ATOM    490  CG  ARG    32      15.756  -6.817  -2.102  1.00  0.00         A
ATOM    491  HG1 ARG    32      15.348  -7.815  -2.031  1.00  0.00         A
ATOM    492  HG2 ARG    32      15.093  -6.195  -2.683  1.00  0.00         A
ATOM    493  CD  ARG    32      15.883  -6.233  -0.701  1.00  0.00         A
ATOM    494  HD1 ARG    32      16.303  -5.240  -0.778  1.00  0.00         A
ATOM    495  HD2 ARG    32      16.547  -6.857  -0.122  1.00  0.00         A
ATOM    496  NE  ARG    32      14.598  -6.150  -0.015  1.00  0.00         A
ATOM    497  HE  ARG    32      13.787  -6.281  -0.561  1.00  0.00         A
ATOM    498  CZ  ARG    32      14.463  -5.906   1.289  1.00  0.00         A
ATOM    499  NH1 ARG    32      15.537  -5.708   2.048  1.00  0.00         A
ATOM    500 HH11 ARG    32      16.454  -5.742   1.647  1.00  0.00         A
ATOM    501 HH12 ARG    32      15.430  -5.524   3.031  1.00  0.00         A
ATOM    502  NH2 ARG    32      13.256  -5.848   1.835  1.00  0.00         A
ATOM    503 HH21 ARG    32      12.437  -5.985   1.271  1.00  0.00         A
ATOM    504 HH22 ARG    32      13.154  -5.671   2.819  1.00  0.00         A
ATOM    505  C   ARG    32      18.339  -9.028  -2.919  1.00  0.00         A
ATOM    506  O   ARG    32      18.995  -8.964  -3.954  1.00  0.00         A
ATOM    507  N   VAL    33      17.807 -10.155  -2.481  1.00  0.00         A
ATOM    508  HN  VAL    33      17.343 -10.168  -1.617  1.00  0.00         A
ATOM    509  CA  VAL    33      17.899 -11.383  -3.252  1.00  0.00         A
ATOM    510  HA  VAL    33      18.011 -11.118  -4.282  1.00  0.00         A
ATOM    511  CB  VAL    33      19.128 -12.225  -2.839  1.00  0.00         A
ATOM    512  HB  VAL    33      19.967 -11.554  -2.718  1.00  0.00         A
ATOM    513  CG1 VAL    33      18.889 -12.910  -1.513  1.00  0.00         A
ATOM    514 HG11 VAL    33      18.030 -13.556  -1.603  1.00  0.00         A
ATOM    515 HG12 VAL    33      18.702 -12.165  -0.757  1.00  0.00         A
ATOM    516 HG13 VAL    33      19.755 -13.493  -1.245  1.00  0.00         A
ATOM    517  CG2 VAL    33      19.487 -13.237  -3.917  1.00  0.00         A
ATOM    518 HG21 VAL    33      20.358 -13.798  -3.610  1.00  0.00         A
ATOM    519 HG22 VAL    33      19.699 -12.720  -4.842  1.00  0.00         A
ATOM    520 HG23 VAL    33      18.658 -13.913  -4.066  1.00  0.00         A
ATOM    521  C   VAL    33      16.613 -12.190  -3.093  1.00  0.00         A
ATOM    522  O   VAL    33      15.903 -12.046  -2.095  1.00  0.00         A
ATOM    523  N   LYS    34      16.292 -13.004  -4.087  1.00  0.00         A
ATOM    524  HN  LYS    34      16.879 -13.064  -4.867  1.00  0.00         A
ATOM    525  CA  LYS    34      15.095 -13.824  -4.040  1.00  0.00         A
ATOM    526  HA  LYS    34      14.421 -13.383  -3.327  1.00  0.00         A
ATOM    527  CB  LYS    34      14.419 -13.874  -5.413  1.00  0.00         A
ATOM    528  HB1 LYS    34      13.510 -14.449  -5.330  1.00  0.00         A
ATOM    529  HB2 LYS    34      15.082 -14.367  -6.108  1.00  0.00         A
ATOM    530  CG  LYS    34      14.068 -12.506  -5.982  1.00  0.00         A
ATOM    531  HG1 LYS    34      13.696 -12.635  -6.986  1.00  0.00         A
ATOM    532  HG2 LYS    34      14.962 -11.901  -6.006  1.00  0.00         A
ATOM    533  CD  LYS    34      13.013 -11.785  -5.151  1.00  0.00         A
ATOM    534  HD1 LYS    34      12.888 -10.785  -5.542  1.00  0.00         A
ATOM    535  HD2 LYS    34      13.349 -11.731  -4.127  1.00  0.00         A
ATOM    536  CE  LYS    34      11.670 -12.501  -5.190  1.00  0.00         A
ATOM    537  HE1 LYS    34      10.971 -11.962  -4.568  1.00  0.00         A
ATOM    538  HE2 LYS    34      11.797 -13.499  -4.802  1.00  0.00         A
ATOM    539  NZ  LYS    34      11.120 -12.588  -6.570  1.00  0.00         A
ATOM    540  HZ1 LYS    34      10.993 -11.635  -6.968  1.00  0.00         A
ATOM    541  HZ2 LYS    34      10.201 -13.071  -6.558  1.00  0.00         A
ATOM    542  HZ3 LYS    34      11.770 -13.123  -7.182  1.00  0.00         A
ATOM    543  C   LYS    34      15.452 -15.231  -3.582  1.00  0.00         A
ATOM    544  O   LYS    34      15.312 -16.196  -4.339  1.00  0.00         A
ATOM    545  N   ASP    35      15.929 -15.325  -2.341  1.00  0.00         A
ATOM    546  HN  ASP    35      15.974 -14.512  -1.797  1.00  0.00         A
ATOM    547  CA  ASP    35      16.399 -16.587  -1.761  1.00  0.00         A
ATOM    548  HA  ASP    35      16.674 -16.384  -0.736  1.00  0.00         A
ATOM    549  CB  ASP    35      15.299 -17.660  -1.769  1.00  0.00         A
ATOM    550  HB1 ASP    35      15.747 -18.626  -1.590  1.00  0.00         A
ATOM    551  HB2 ASP    35      14.819 -17.666  -2.737  1.00  0.00         A
ATOM    552  CG  ASP    35      14.239 -17.420  -0.715  1.00  0.00         A
ATOM    553  OD1 ASP    35      14.434 -17.851   0.441  1.00  0.00         A
ATOM    554  OD2 ASP    35      13.203 -16.800  -1.031  1.00  0.00         A
ATOM    555  C   ASP    35      17.639 -17.093  -2.493  1.00  0.00         A
ATOM    556  O   ASP    35      18.191 -16.403  -3.353  1.00  0.00         A
ATOM    557  N   GLY    36      18.080 -18.292  -2.146  1.00  0.00         A
ATOM    558  HN  GLY    36      17.594 -18.806  -1.466  1.00  0.00         A
ATOM    559  CA  GLY    36      19.270 -18.849  -2.757  1.00  0.00         A
ATOM    560  HA1 GLY    36      19.338 -18.494  -3.775  1.00  0.00         A
ATOM    561  HA2 GLY    36      19.191 -19.926  -2.765  1.00  0.00         A
ATOM    562  C   GLY    36      20.528 -18.450  -2.013  1.00  0.00         A
ATOM    563  O   GLY    36      21.177 -17.462  -2.359  1.00  0.00         A
ATOM    564  N   TYR    37      20.878 -19.222  -0.995  1.00  0.00         A
ATOM    565  HN  TYR    37      20.370 -20.038  -0.820  1.00  0.00         A
ATOM    566  CA  TYR    37      22.029 -18.916  -0.165  1.00  0.00         A
ATOM    567  HA  TYR    37      22.264 -17.869  -0.285  1.00  0.00         A
ATOM    568  CB  TYR    37      21.715 -19.203   1.308  1.00  0.00         A
ATOM    569  HB1 TYR    37      21.593 -20.269   1.440  1.00  0.00         A
ATOM    570  HB2 TYR    37      20.795 -18.706   1.574  1.00  0.00         A
ATOM    571  CG  TYR    37      22.787 -18.735   2.272  1.00  0.00         A
ATOM    572  CD1 TYR    37      22.677 -17.510   2.915  1.00  0.00         A
ATOM    573  HD1 TYR    37      21.816 -16.889   2.717  1.00  0.00         A
ATOM    574  CD2 TYR    37      23.904 -19.519   2.543  1.00  0.00         A
ATOM    575  HD2 TYR    37      24.006 -20.474   2.051  1.00  0.00         A
ATOM    576  CE1 TYR    37      23.648 -17.078   3.800  1.00  0.00         A
ATOM    577  HE1 TYR    37      23.542 -16.121   4.289  1.00  0.00         A
ATOM    578  CE2 TYR    37      24.879 -19.092   3.425  1.00  0.00         A
ATOM    579  HE2 TYR    37      25.740 -19.714   3.621  1.00  0.00         A
ATOM    580  CZ  TYR    37      24.746 -17.871   4.051  1.00  0.00         A
ATOM    581  OH  TYR    37      25.710 -17.442   4.936  1.00  0.00         A
ATOM    582  HH  TYR    37      26.594 -17.620   4.567  1.00  0.00         A
ATOM    583  C   TYR    37      23.213 -19.749  -0.621  1.00  0.00         A
ATOM    584  O   TYR    37      23.195 -20.976  -0.518  1.00  0.00         A
ATOM    585  N   VAL    38      24.240 -19.089  -1.119  1.00  0.00         A
ATOM    586  HN  VAL    38      24.228 -18.109  -1.127  1.00  0.00         A
ATOM    587  CA  VAL    38      25.388 -19.790  -1.652  1.00  0.00         A
ATOM    588  HA  VAL    38      25.215 -20.843  -1.511  1.00  0.00         A
ATOM    589  CB  VAL    38      25.536 -19.536  -3.171  1.00  0.00         A
ATOM    590  HB  VAL    38      24.598 -19.793  -3.642  1.00  0.00         A
ATOM    591  CG1 VAL    38      25.814 -18.072  -3.469  1.00  0.00         A
ATOM    592 HG11 VAL    38      26.724 -17.773  -2.971  1.00  0.00         A
ATOM    593 HG12 VAL    38      24.992 -17.472  -3.108  1.00  0.00         A
ATOM    594 HG13 VAL    38      25.922 -17.935  -4.533  1.00  0.00         A
ATOM    595  CG2 VAL    38      26.610 -20.428  -3.763  1.00  0.00         A
ATOM    596 HG21 VAL    38      26.711 -20.218  -4.817  1.00  0.00         A
ATOM    597 HG22 VAL    38      26.328 -21.461  -3.626  1.00  0.00         A
ATOM    598 HG23 VAL    38      27.549 -20.240  -3.264  1.00  0.00         A
ATOM    599  C   VAL    38      26.666 -19.400  -0.902  1.00  0.00         A
ATOM    600  O   VAL    38      26.979 -18.217  -0.755  1.00  0.00         A
ATOM    601  N   PRO    39      27.390 -20.394  -0.363  1.00  0.00         A
ATOM    602  CA  PRO    39      28.680 -20.167   0.286  1.00  0.00         A
ATOM    603  HA  PRO    39      28.615 -19.394   1.038  1.00  0.00         A
ATOM    604  CB  PRO    39      29.014 -21.511   0.947  1.00  0.00         A
ATOM    605  HB1 PRO    39      29.286 -21.347   1.979  1.00  0.00         A
ATOM    606  HB2 PRO    39      29.837 -21.972   0.426  1.00  0.00         A
ATOM    607  CG  PRO    39      27.785 -22.344   0.839  1.00  0.00         A
ATOM    608  HG1 PRO    39      27.204 -22.262   1.746  1.00  0.00         A
ATOM    609  HG2 PRO    39      28.065 -23.370   0.664  1.00  0.00         A
ATOM    610  CD  PRO    39      27.007 -21.812  -0.329  1.00  0.00         A
ATOM    611  HD1 PRO    39      25.948 -21.922  -0.154  1.00  0.00         A
ATOM    612  HD2 PRO    39      27.298 -22.314  -1.240  1.00  0.00         A
ATOM    613  C   PRO    39      29.752 -19.800  -0.730  1.00  0.00         A
ATOM    614  O   PRO    39      30.101 -20.605  -1.595  1.00  0.00         A
ATOM    615  N   GLN    40      30.265 -18.585  -0.630  1.00  0.00         A
ATOM    616  HN  GLN    40      29.984 -18.008   0.108  1.00  0.00         A
ATOM    617  CA  GLN    40      31.237 -18.090  -1.593  1.00  0.00         A
ATOM    618  HA  GLN    40      31.554 -18.928  -2.194  1.00  0.00         A
ATOM    619  CB  GLN    40      30.585 -17.052  -2.506  1.00  0.00         A
ATOM    620  HB1 GLN    40      29.871 -17.549  -3.146  1.00  0.00         A
ATOM    621  HB2 GLN    40      31.353 -16.606  -3.117  1.00  0.00         A
ATOM    622  CG  GLN    40      29.863 -15.937  -1.762  1.00  0.00         A
ATOM    623  HG1 GLN    40      30.584 -15.392  -1.170  1.00  0.00         A
ATOM    624  HG2 GLN    40      29.123 -16.377  -1.110  1.00  0.00         A
ATOM    625  CD  GLN    40      29.171 -14.970  -2.699  1.00  0.00         A
ATOM    626  OE1 GLN    40      29.611 -14.759  -3.831  1.00  0.00         A
ATOM    627  NE2 GLN    40      28.089 -14.366  -2.236  1.00  0.00         A
ATOM    628 HE21 GLN    40      27.797 -14.574  -1.317  1.00  0.00         A
ATOM    629 HE22 GLN    40      27.622 -13.735  -2.820  1.00  0.00         A
ATOM    630  C   GLN    40      32.463 -17.506  -0.895  1.00  0.00         A
ATOM    631  O   GLN    40      32.764 -16.315  -1.018  1.00  0.00         A
ATOM    632  N   GLU    41      33.172 -18.370  -0.178  1.00  0.00         A
ATOM    633  HN  GLU    41      32.864 -19.298  -0.133  1.00  0.00         A
ATOM    634  CA  GLU    41      34.389 -17.998   0.542  1.00  0.00         A
ATOM    635  HA  GLU    41      34.769 -18.890   1.017  1.00  0.00         A
ATOM    636  CB  GLU    41      35.452 -17.464  -0.422  1.00  0.00         A
ATOM    637  HB1 GLU    41      36.339 -17.216   0.141  1.00  0.00         A
ATOM    638  HB2 GLU    41      35.075 -16.571  -0.897  1.00  0.00         A
ATOM    639  CG  GLU    41      35.837 -18.456  -1.505  1.00  0.00         A
ATOM    640  HG1 GLU    41      34.952 -18.722  -2.065  1.00  0.00         A
ATOM    641  HG2 GLU    41      36.244 -19.340  -1.038  1.00  0.00         A
ATOM    642  CD  GLU    41      36.866 -17.901  -2.461  1.00  0.00         A
ATOM    643  OE1 GLU    41      38.072 -18.139  -2.246  1.00  0.00         A
ATOM    644  OE2 GLU    41      36.472 -17.231  -3.442  1.00  0.00         A
ATOM    645  C   GLU    41      34.089 -16.969   1.626  1.00  0.00         A
ATOM    646  O   GLU    41      34.649 -15.868   1.634  1.00  0.00         A
ATOM    647  N   GLU    42      33.206 -17.346   2.541  1.00  0.00         A
ATOM    648  HN  GLU    42      32.805 -18.238   2.475  1.00  0.00         A
ATOM    649  CA  GLU    42      32.808 -16.486   3.641  1.00  0.00         A
ATOM    650  HA  GLU    42      32.562 -15.515   3.239  1.00  0.00         A
ATOM    651  CB  GLU    42      31.577 -17.071   4.329  1.00  0.00         A
ATOM    652  HB1 GLU    42      31.290 -16.420   5.136  1.00  0.00         A
ATOM    653  HB2 GLU    42      31.834 -18.039   4.734  1.00  0.00         A
ATOM    654  CG  GLU    42      30.380 -17.246   3.408  1.00  0.00         A
ATOM    655  HG1 GLU    42      30.706 -17.726   2.498  1.00  0.00         A
ATOM    656  HG2 GLU    42      29.973 -16.272   3.176  1.00  0.00         A
ATOM    657  CD  GLU    42      29.294 -18.087   4.041  1.00  0.00         A
ATOM    658  OE1 GLU    42      29.449 -19.328   4.084  1.00  0.00         A
ATOM    659  OE2 GLU    42      28.292 -17.516   4.516  1.00  0.00         A
ATOM    660  C   GLU    42      33.941 -16.339   4.652  1.00  0.00         A
ATOM    661  O   GLU    42      34.029 -17.099   5.619  1.00  0.00         A
ATOM    662  N   VAL    43      34.817 -15.379   4.410  1.00  0.00         A
ATOM    663  HN  VAL    43      34.737 -14.860   3.583  1.00  0.00         A
ATOM    664  CA  VAL    43      35.899 -15.081   5.333  1.00  0.00         A
ATOM    665  HA  VAL    43      36.438 -15.996   5.514  1.00  0.00         A
ATOM    666  CB  VAL    43      36.884 -14.049   4.727  1.00  0.00         A
ATOM    667  HB  VAL    43      37.287 -14.468   3.817  1.00  0.00         A
ATOM    668  CG1 VAL    43      36.163 -12.763   4.366  1.00  0.00         A
ATOM    669 HG11 VAL    43      35.389 -12.978   3.646  1.00  0.00         A
ATOM    670 HG12 VAL    43      36.866 -12.062   3.944  1.00  0.00         A
ATOM    671 HG13 VAL    43      35.720 -12.341   5.255  1.00  0.00         A
ATOM    672  CG2 VAL    43      38.048 -13.770   5.674  1.00  0.00         A
ATOM    673 HG21 VAL    43      37.666 -13.426   6.624  1.00  0.00         A
ATOM    674 HG22 VAL    43      38.686 -13.010   5.247  1.00  0.00         A
ATOM    675 HG23 VAL    43      38.619 -14.676   5.821  1.00  0.00         A
ATOM    676  C   VAL    43      35.333 -14.570   6.661  1.00  0.00         A
ATOM    677  O   VAL    43      34.464 -13.696   6.686  1.00  0.00         A
ATOM    678  N   PRO    44      35.781 -15.151   7.784  1.00  0.00         A
ATOM    679  CA  PRO    44      35.360 -14.715   9.115  1.00  0.00         A
ATOM    680  HA  PRO    44      34.284 -14.658   9.197  1.00  0.00         A
ATOM    681  CB  PRO    44      35.896 -15.815  10.033  1.00  0.00         A
ATOM    682  HB1 PRO    44      35.131 -16.560  10.189  1.00  0.00         A
ATOM    683  HB2 PRO    44      36.188 -15.386  10.981  1.00  0.00         A
ATOM    684  CG  PRO    44      37.065 -16.380   9.307  1.00  0.00         A
ATOM    685  HG1 PRO    44      37.208 -17.413   9.587  1.00  0.00         A
ATOM    686  HG2 PRO    44      37.950 -15.804   9.532  1.00  0.00         A
ATOM    687  CD  PRO    44      36.733 -16.278   7.844  1.00  0.00         A
ATOM    688  HD1 PRO    44      36.271 -17.191   7.496  1.00  0.00         A
ATOM    689  HD2 PRO    44      37.622 -16.063   7.271  1.00  0.00         A
ATOM    690  C   PRO    44      35.967 -13.366   9.475  1.00  0.00         A
ATOM    691  O   PRO    44      36.835 -12.855   8.763  1.00  0.00         A
ATOM    692  N   LEU    45      35.523 -12.798  10.587  1.00  0.00         A
ATOM    693  HN  LEU    45      34.876 -13.281  11.146  1.00  0.00         A
ATOM    694  CA  LEU    45      35.978 -11.479  11.009  1.00  0.00         A
ATOM    695  HA  LEU    45      36.110 -10.882  10.118  1.00  0.00         A
ATOM    696  CB  LEU    45      34.935 -10.803  11.899  1.00  0.00         A
ATOM    697  HB1 LEU    45      35.357  -9.887  12.283  1.00  0.00         A
ATOM    698  HB2 LEU    45      34.721 -11.460  12.730  1.00  0.00         A
ATOM    699  CG  LEU    45      33.620 -10.467  11.195  1.00  0.00         A
ATOM    700  HG  LEU    45      33.843 -10.203  10.172  1.00  0.00         A
ATOM    701  CD1 LEU    45      32.684 -11.665  11.166  1.00  0.00         A
ATOM    702 HD11 LEU    45      31.745 -11.375  10.719  1.00  0.00         A
ATOM    703 HD12 LEU    45      32.512 -12.011  12.174  1.00  0.00         A
ATOM    704 HD13 LEU    45      33.130 -12.457  10.583  1.00  0.00         A
ATOM    705  CD2 LEU    45      32.947  -9.276  11.856  1.00  0.00         A
ATOM    706 HD21 LEU    45      32.017  -9.063  11.349  1.00  0.00         A
ATOM    707 HD22 LEU    45      33.596  -8.415  11.794  1.00  0.00         A
ATOM    708 HD23 LEU    45      32.748  -9.504  12.892  1.00  0.00         A
ATOM    709  C   LEU    45      37.317 -11.574  11.722  1.00  0.00         A
ATOM    710  O   LEU    45      37.552 -10.935  12.751  1.00  0.00         A
ATOM    711  N   TYR    46      38.184 -12.385  11.146  1.00  0.00         A
ATOM    712  HN  TYR    46      37.906 -12.849  10.325  1.00  0.00         A
ATOM    713  CA  TYR    46      39.528 -12.600  11.642  1.00  0.00         A
ATOM    714  HA  TYR    46      39.782 -11.794  12.313  1.00  0.00         A
ATOM    715  CB  TYR    46      39.639 -13.945  12.373  1.00  0.00         A
ATOM    716  HB1 TYR    46      40.597 -13.995  12.867  1.00  0.00         A
ATOM    717  HB2 TYR    46      39.575 -14.742  11.649  1.00  0.00         A
ATOM    718  CG  TYR    46      38.569 -14.187  13.415  1.00  0.00         A
ATOM    719  CD1 TYR    46      37.649 -15.216  13.260  1.00  0.00         A
ATOM    720  HD1 TYR    46      37.708 -15.844  12.383  1.00  0.00         A
ATOM    721  CD2 TYR    46      38.478 -13.392  14.550  1.00  0.00         A
ATOM    722  HD2 TYR    46      39.186 -12.587  14.685  1.00  0.00         A
ATOM    723  CE1 TYR    46      36.670 -15.446  14.205  1.00  0.00         A
ATOM    724  HE1 TYR    46      35.964 -16.252  14.066  1.00  0.00         A
ATOM    725  CE2 TYR    46      37.501 -13.616  15.500  1.00  0.00         A
ATOM    726  HE2 TYR    46      37.447 -12.988  16.376  1.00  0.00         A
ATOM    727  CZ  TYR    46      36.601 -14.644  15.323  1.00  0.00         A
ATOM    728  OH  TYR    46      35.626 -14.870  16.267  1.00  0.00         A
ATOM    729  HH  TYR    46      35.618 -15.807  16.498  1.00  0.00         A
ATOM    730  C   TYR    46      40.483 -12.578  10.462  1.00  0.00         A
ATOM    731  O   TYR    46      40.330 -13.364   9.526  1.00  0.00         A
ATOM    732  N   GLU    47      41.437 -11.657  10.499  1.00  0.00         A
ATOM    733  HN  GLU    47      41.502 -11.076  11.286  1.00  0.00         A
ATOM    734  CA  GLU    47      42.387 -11.470   9.409  1.00  0.00         A
ATOM    735  HA  GLU    47      43.039 -10.664   9.697  1.00  0.00         A
ATOM    736  CB  GLU    47      43.233 -12.726   9.186  1.00  0.00         A
ATOM    737  HB1 GLU    47      43.651 -12.690   8.192  1.00  0.00         A
ATOM    738  HB2 GLU    47      42.595 -13.594   9.267  1.00  0.00         A
ATOM    739  CG  GLU    47      44.372 -12.879  10.181  1.00  0.00         A
ATOM    740  HG1 GLU    47      44.872 -13.817   9.994  1.00  0.00         A
ATOM    741  HG2 GLU    47      43.963 -12.883  11.180  1.00  0.00         A
ATOM    742  CD  GLU    47      45.386 -11.758  10.078  1.00  0.00         A
ATOM    743  OE1 GLU    47      46.115 -11.701   9.066  1.00  0.00         A
ATOM    744  OE2 GLU    47      45.468 -10.927  11.010  1.00  0.00         A
ATOM    745  C   GLU    47      41.674 -11.075   8.120  1.00  0.00         A
ATOM    746  O   GLU    47      42.118 -11.403   7.017  1.00  0.00         A
ATOM    747  N   SER    48      40.572 -10.356   8.264  1.00  0.00         A
ATOM    748  HN  SER    48      40.255 -10.144   9.168  1.00  0.00         A
ATOM    749  CA  SER    48      39.812  -9.879   7.119  1.00  0.00         A
ATOM    750  HA  SER    48      39.865 -10.625   6.341  1.00  0.00         A
ATOM    751  CB  SER    48      38.352  -9.665   7.524  1.00  0.00         A
ATOM    752  HB1 SER    48      37.708  -9.951   6.705  1.00  0.00         A
ATOM    753  HB2 SER    48      38.192  -8.624   7.761  1.00  0.00         A
ATOM    754  OG  SER    48      38.023 -10.451   8.658  1.00  0.00         A
ATOM    755  HG  SER    48      37.643 -11.294   8.371  1.00  0.00         A
ATOM    756  C   SER    48      40.409  -8.568   6.608  1.00  0.00         A
ATOM    757  O   SER    48      39.688  -7.623   6.283  1.00  0.00         A
ATOM    758  N   LYS    49      41.732  -8.517   6.547  1.00  0.00         A
ATOM    759  HN  LYS    49      42.250  -9.327   6.743  1.00  0.00         A
ATOM    760  CA  LYS    49      42.432  -7.303   6.181  1.00  0.00         A
ATOM    761  HA  LYS    49      41.823  -6.466   6.489  1.00  0.00         A
ATOM    762  CB  LYS    49      43.776  -7.228   6.901  1.00  0.00         A
ATOM    763  HB1 LYS    49      44.416  -8.014   6.530  1.00  0.00         A
ATOM    764  HB2 LYS    49      43.613  -7.377   7.958  1.00  0.00         A
ATOM    765  CG  LYS    49      44.488  -5.903   6.710  1.00  0.00         A
ATOM    766  HG1 LYS    49      43.860  -5.111   7.088  1.00  0.00         A
ATOM    767  HG2 LYS    49      44.666  -5.753   5.657  1.00  0.00         A
ATOM    768  CD  LYS    49      45.816  -5.872   7.442  1.00  0.00         A
ATOM    769  HD1 LYS    49      46.456  -6.647   7.043  1.00  0.00         A
ATOM    770  HD2 LYS    49      45.642  -6.052   8.492  1.00  0.00         A
ATOM    771  CE  LYS    49      46.507  -4.529   7.281  1.00  0.00         A
ATOM    772  HE1 LYS    49      45.858  -3.755   7.662  1.00  0.00         A
ATOM    773  HE2 LYS    49      46.692  -4.358   6.232  1.00  0.00         A
ATOM    774  NZ  LYS    49      47.796  -4.482   8.013  1.00  0.00         A
ATOM    775  HZ1 LYS    49      47.640  -4.662   9.024  1.00  0.00         A
ATOM    776  HZ2 LYS    49      48.236  -3.548   7.904  1.00  0.00         A
ATOM    777  HZ3 LYS    49      48.446  -5.204   7.641  1.00  0.00         A
ATOM    778  C   LYS    49      42.634  -7.233   4.674  1.00  0.00         A
ATOM    779  O   LYS    49      43.126  -8.177   4.052  1.00  0.00         A
ATOM    780  N   GLY    50      42.259  -6.105   4.104  1.00  0.00         A
ATOM    781  HN  GLY    50      41.914  -5.379   4.664  1.00  0.00         A
ATOM    782  CA  GLY    50      42.337  -5.919   2.675  1.00  0.00         A
ATOM    783  HA1 GLY    50      42.293  -6.882   2.190  1.00  0.00         A
ATOM    784  HA2 GLY    50      43.274  -5.440   2.431  1.00  0.00         A
ATOM    785  C   GLY    50      41.195  -5.063   2.180  1.00  0.00         A
ATOM    786  O   GLY    50      40.031  -5.434   2.325  1.00  0.00         A
ATOM    787  N   LYS    51      41.517  -3.905   1.632  1.00  0.00         A
ATOM    788  HN  LYS    51      42.464  -3.656   1.556  1.00  0.00         A
ATOM    789  CA  LYS    51      40.503  -2.986   1.143  1.00  0.00         A
ATOM    790  HA  LYS    51      39.536  -3.373   1.424  1.00  0.00         A
ATOM    791  CB  LYS    51      40.704  -1.607   1.785  1.00  0.00         A
ATOM    792  HB1 LYS    51      41.584  -1.152   1.354  1.00  0.00         A
ATOM    793  HB2 LYS    51      40.864  -1.740   2.844  1.00  0.00         A
ATOM    794  CG  LYS    51      39.536  -0.646   1.600  1.00  0.00         A
ATOM    795  HG1 LYS    51      39.375  -0.493   0.544  1.00  0.00         A
ATOM    796  HG2 LYS    51      39.780   0.295   2.069  1.00  0.00         A
ATOM    797  CD  LYS    51      38.257  -1.189   2.221  1.00  0.00         A
ATOM    798  HD1 LYS    51      38.453  -1.457   3.250  1.00  0.00         A
ATOM    799  HD2 LYS    51      37.946  -2.065   1.672  1.00  0.00         A
ATOM    800  CE  LYS    51      37.135  -0.162   2.182  1.00  0.00         A
ATOM    801  HE1 LYS    51      36.225  -0.630   2.530  1.00  0.00         A
ATOM    802  HE2 LYS    51      37.002   0.168   1.164  1.00  0.00         A
ATOM    803  NZ  LYS    51      37.431   1.019   3.037  1.00  0.00         A
ATOM    804  HZ1 LYS    51      37.556   0.722   4.028  1.00  0.00         A
ATOM    805  HZ2 LYS    51      36.650   1.702   2.990  1.00  0.00         A
ATOM    806  HZ3 LYS    51      38.302   1.485   2.717  1.00  0.00         A
ATOM    807  C   LYS    51      40.579  -2.894  -0.379  1.00  0.00         A
ATOM    808  O   LYS    51      39.843  -2.137  -1.012  1.00  0.00         A
ATOM    809  N   GLN    52      41.462  -3.695  -0.960  1.00  0.00         A
ATOM    810  HN  GLN    52      41.969  -4.324  -0.404  1.00  0.00         A
ATOM    811  CA  GLN    52      41.688  -3.681  -2.401  1.00  0.00         A
ATOM    812  HA  GLN    52      41.401  -2.709  -2.770  1.00  0.00         A
ATOM    813  CB  GLN    52      43.170  -3.911  -2.710  1.00  0.00         A
ATOM    814  HB1 GLN    52      43.739  -3.079  -2.325  1.00  0.00         A
ATOM    815  HB2 GLN    52      43.298  -3.959  -3.781  1.00  0.00         A
ATOM    816  CG  GLN    52      43.728  -5.189  -2.107  1.00  0.00         A
ATOM    817  HG1 GLN    52      43.122  -6.021  -2.437  1.00  0.00         A
ATOM    818  HG2 GLN    52      43.681  -5.115  -1.031  1.00  0.00         A
ATOM    819  CD  GLN    52      45.162  -5.447  -2.511  1.00  0.00         A
ATOM    820  OE1 GLN    52      46.096  -4.994  -1.853  1.00  0.00         A
ATOM    821  NE2 GLN    52      45.349  -6.189  -3.590  1.00  0.00         A
ATOM    822 HE21 GLN    52      44.557  -6.530  -4.062  1.00  0.00         A
ATOM    823 HE22 GLN    52      46.272  -6.364  -3.879  1.00  0.00         A
ATOM    824  C   GLN    52      40.841  -4.740  -3.096  1.00  0.00         A
ATOM    825  O   GLN    52      41.142  -5.158  -4.217  1.00  0.00         A
ATOM    826  N   PHE    53      39.787  -5.172  -2.423  1.00  0.00         A
ATOM    827  HN  PHE    53      39.606  -4.810  -1.541  1.00  0.00         A
ATOM    828  CA  PHE    53      38.889  -6.167  -2.964  1.00  0.00         A
ATOM    829  HA  PHE    53      39.490  -6.964  -3.374  1.00  0.00         A
ATOM    830  CB  PHE    53      37.995  -6.741  -1.857  1.00  0.00         A
ATOM    831  HB1 PHE    53      38.601  -7.344  -1.196  1.00  0.00         A
ATOM    832  HB2 PHE    53      37.238  -7.365  -2.307  1.00  0.00         A
ATOM    833  CG  PHE    53      37.293  -5.702  -1.021  1.00  0.00         A
ATOM    834  CD1 PHE    53      37.713  -5.443   0.272  1.00  0.00         A
ATOM    835  HD1 PHE    53      38.555  -5.987   0.675  1.00  0.00         A
ATOM    836  CD2 PHE    53      36.211  -4.994  -1.523  1.00  0.00         A
ATOM    837  HD2 PHE    53      35.874  -5.186  -2.531  1.00  0.00         A
ATOM    838  CE1 PHE    53      37.071  -4.499   1.048  1.00  0.00         A
ATOM    839  HE1 PHE    53      37.410  -4.307   2.055  1.00  0.00         A
ATOM    840  CE2 PHE    53      35.567  -4.047  -0.752  1.00  0.00         A
ATOM    841  HE2 PHE    53      34.727  -3.503  -1.155  1.00  0.00         A
ATOM    842  CZ  PHE    53      35.997  -3.800   0.536  1.00  0.00         A
ATOM    843  HZ  PHE    53      35.494  -3.062   1.142  1.00  0.00         A
ATOM    844  C   PHE    53      38.039  -5.577  -4.078  1.00  0.00         A
ATOM    845  O   PHE    53      37.834  -4.365  -4.153  1.00  0.00         A
ATOM    846  N   VAL    54      37.553  -6.445  -4.935  1.00  0.00         A
ATOM    847  HN  VAL    54      37.766  -7.391  -4.814  1.00  0.00         A
ATOM    848  CA  VAL    54      36.699  -6.041  -6.037  1.00  0.00         A
ATOM    849  HA  VAL    54      36.586  -4.967  -5.983  1.00  0.00         A
ATOM    850  CB  VAL    54      37.317  -6.392  -7.411  1.00  0.00         A
ATOM    851  HB  VAL    54      36.582  -6.190  -8.177  1.00  0.00         A
ATOM    852  CG1 VAL    54      38.535  -5.521  -7.680  1.00  0.00         A
ATOM    853 HG11 VAL    54      38.241  -4.482  -7.683  1.00  0.00         A
ATOM    854 HG12 VAL    54      38.958  -5.778  -8.641  1.00  0.00         A
ATOM    855 HG13 VAL    54      39.272  -5.685  -6.907  1.00  0.00         A
ATOM    856  CG2 VAL    54      37.696  -7.864  -7.486  1.00  0.00         A
ATOM    857 HG21 VAL    54      36.814  -8.470  -7.334  1.00  0.00         A
ATOM    858 HG22 VAL    54      38.423  -8.089  -6.719  1.00  0.00         A
ATOM    859 HG23 VAL    54      38.118  -8.079  -8.456  1.00  0.00         A
ATOM    860  C   VAL    54      35.322  -6.679  -5.897  1.00  0.00         A
ATOM    861  O   VAL    54      35.190  -7.901  -5.790  1.00  0.00         A
ATOM    862  N   ALA    55      34.299  -5.846  -5.875  1.00  0.00         A
ATOM    863  HN  ALA    55      34.461  -4.886  -6.001  1.00  0.00         A
ATOM    864  CA  ALA    55      32.940  -6.315  -5.671  1.00  0.00         A
ATOM    865  HA  ALA    55      32.960  -7.394  -5.661  1.00  0.00         A
ATOM    866  CB  ALA    55      32.421  -5.839  -4.322  1.00  0.00         A
ATOM    867  HB1 ALA    55      32.373  -4.761  -4.317  1.00  0.00         A
ATOM    868  HB2 ALA    55      33.087  -6.175  -3.540  1.00  0.00         A
ATOM    869  HB3 ALA    55      31.434  -6.244  -4.153  1.00  0.00         A
ATOM    870  C   ALA    55      32.026  -5.851  -6.795  1.00  0.00         A
ATOM    871  O   ALA    55      31.262  -4.898  -6.640  1.00  0.00         A
ATOM    872  N   GLN    56      32.122  -6.518  -7.937  1.00  0.00         A
ATOM    873  HN  GLN    56      32.790  -7.233  -8.018  1.00  0.00         A
ATOM    874  CA  GLN    56      31.270  -6.209  -9.077  1.00  0.00         A
ATOM    875  HA  GLN    56      30.542  -5.485  -8.752  1.00  0.00         A
ATOM    876  CB  GLN    56      32.090  -5.609 -10.220  1.00  0.00         A
ATOM    877  HB1 GLN    56      31.468  -5.553 -11.101  1.00  0.00         A
ATOM    878  HB2 GLN    56      32.927  -6.259 -10.423  1.00  0.00         A
ATOM    879  CG  GLN    56      32.628  -4.217  -9.928  1.00  0.00         A
ATOM    880  HG1 GLN    56      33.229  -3.894 -10.765  1.00  0.00         A
ATOM    881  HG2 GLN    56      33.242  -4.261  -9.041  1.00  0.00         A
ATOM    882  CD  GLN    56      31.527  -3.199  -9.701  1.00  0.00         A
ATOM    883  OE1 GLN    56      30.429  -3.321 -10.240  1.00  0.00         A
ATOM    884  NE2 GLN    56      31.817  -2.182  -8.907  1.00  0.00         A
ATOM    885 HE21 GLN    56      32.715  -2.140  -8.515  1.00  0.00         A
ATOM    886 HE22 GLN    56      31.122  -1.508  -8.746  1.00  0.00         A
ATOM    887  C   GLN    56      30.536  -7.452  -9.560  1.00  0.00         A
ATOM    888  O   GLN    56      29.861  -7.429 -10.587  1.00  0.00         A
ATOM    889  N   ARG    57      30.674  -8.541  -8.820  1.00  0.00         A
ATOM    890  HN  ARG    57      31.264  -8.516  -8.039  1.00  0.00         A
ATOM    891  CA  ARG    57      29.968  -9.774  -9.147  1.00  0.00         A
ATOM    892  HA  ARG    57      29.414  -9.603 -10.059  1.00  0.00         A
ATOM    893  CB  ARG    57      30.951 -10.933  -9.368  1.00  0.00         A
ATOM    894  HB1 ARG    57      31.702 -10.616 -10.077  1.00  0.00         A
ATOM    895  HB2 ARG    57      30.411 -11.770  -9.785  1.00  0.00         A
ATOM    896  CG  ARG    57      31.659 -11.409  -8.109  1.00  0.00         A
ATOM    897  HG1 ARG    57      30.922 -11.776  -7.411  1.00  0.00         A
ATOM    898  HG2 ARG    57      32.195 -10.582  -7.671  1.00  0.00         A
ATOM    899  CD  ARG    57      32.640 -12.526  -8.424  1.00  0.00         A
ATOM    900  HD1 ARG    57      33.424 -12.129  -9.053  1.00  0.00         A
ATOM    901  HD2 ARG    57      32.116 -13.304  -8.955  1.00  0.00         A
ATOM    902  NE  ARG    57      33.244 -13.101  -7.221  1.00  0.00         A
ATOM    903  HE  ARG    57      32.725 -13.045  -6.385  1.00  0.00         A
ATOM    904  CZ  ARG    57      34.435 -13.701  -7.200  1.00  0.00         A
ATOM    905  NH1 ARG    57      35.155 -13.798  -8.309  1.00  0.00         A
ATOM    906 HH11 ARG    57      34.810 -13.420  -9.170  1.00  0.00         A
ATOM    907 HH12 ARG    57      36.052 -14.251  -8.292  1.00  0.00         A
ATOM    908  NH2 ARG    57      34.905 -14.212  -6.068  1.00  0.00         A
ATOM    909 HH21 ARG    57      34.370 -14.147  -5.222  1.00  0.00         A
ATOM    910 HH22 ARG    57      35.801 -14.671  -6.055  1.00  0.00         A
ATOM    911  C   ARG    57      28.981 -10.113  -8.038  1.00  0.00         A
ATOM    912  O   ARG    57      28.542 -11.255  -7.901  1.00  0.00         A
ATOM    913  N   GLN    58      28.634  -9.095  -7.259  1.00  0.00         A
ATOM    914  HN  GLN    58      28.993  -8.207  -7.458  1.00  0.00         A
ATOM    915  CA  GLN    58      27.724  -9.250  -6.132  1.00  0.00         A
ATOM    916  HA  GLN    58      28.166  -9.950  -5.440  1.00  0.00         A
ATOM    917  CB  GLN    58      27.527  -7.906  -5.428  1.00  0.00         A
ATOM    918  HB1 GLN    58      26.827  -8.036  -4.617  1.00  0.00         A
ATOM    919  HB2 GLN    58      27.118  -7.202  -6.136  1.00  0.00         A
ATOM    920  CG  GLN    58      28.809  -7.319  -4.862  1.00  0.00         A
ATOM    921  HG1 GLN    58      29.522  -7.208  -5.666  1.00  0.00         A
ATOM    922  HG2 GLN    58      29.205  -8.001  -4.125  1.00  0.00         A
ATOM    923  CD  GLN    58      28.604  -5.964  -4.204  1.00  0.00         A
ATOM    924  OE1 GLN    58      29.305  -5.618  -3.255  1.00  0.00         A
ATOM    925  NE2 GLN    58      27.650  -5.187  -4.697  1.00  0.00         A
ATOM    926 HE21 GLN    58      27.119  -5.521  -5.453  1.00  0.00         A
ATOM    927 HE22 GLN    58      27.520  -4.302  -4.294  1.00  0.00         A
ATOM    928  C   GLN    58      26.376  -9.790  -6.593  1.00  0.00         A
ATOM    929  O   GLN    58      25.762  -9.248  -7.515  1.00  0.00         A
ATOM    930  N   ALA    59      25.936 -10.867  -5.958  1.00  0.00         A
ATOM    931  HN  ALA    59      26.493 -11.269  -5.260  1.00  0.00         A
ATOM    932  CA  ALA    59      24.653 -11.476  -6.274  1.00  0.00         A
ATOM    933  HA  ALA    59      24.583 -11.568  -7.348  1.00  0.00         A
ATOM    934  CB  ALA    59      24.569 -12.870  -5.670  1.00  0.00         A
ATOM    935  HB1 ALA    59      24.623 -12.799  -4.593  1.00  0.00         A
ATOM    936  HB2 ALA    59      25.390 -13.469  -6.033  1.00  0.00         A
ATOM    937  HB3 ALA    59      23.634 -13.330  -5.955  1.00  0.00         A
ATOM    938  C   ALA    59      23.503 -10.608  -5.777  1.00  0.00         A
ATOM    939  O   ALA    59      23.710  -9.663  -5.010  1.00  0.00         A
ATOM    940  N   GLY    60      22.296 -10.922  -6.219  1.00  0.00         A
ATOM    941  HN  GLY    60      22.188 -11.678  -6.836  1.00  0.00         A
ATOM    942  CA  GLY    60      21.139 -10.161  -5.810  1.00  0.00         A
ATOM    943  HA1 GLY    60      21.466  -9.202  -5.437  1.00  0.00         A
ATOM    944  HA2 GLY    60      20.634 -10.691  -5.017  1.00  0.00         A
ATOM    945  C   GLY    60      20.167  -9.937  -6.949  1.00  0.00         A
ATOM    946  O   GLY    60      20.509 -10.136  -8.117  1.00  0.00         A
ATOM    947  N   VAL    61      18.963  -9.511  -6.613  1.00  0.00         A
ATOM    948  HN  VAL    61      18.772  -9.317  -5.667  1.00  0.00         A
ATOM    949  CA  VAL    61      17.919  -9.302  -7.603  1.00  0.00         A
ATOM    950  HA  VAL    61      18.225  -9.798  -8.513  1.00  0.00         A
ATOM    951  CB  VAL    61      16.576  -9.926  -7.141  1.00  0.00         A
ATOM    952  HB  VAL    61      16.736 -10.982  -6.987  1.00  0.00         A
ATOM    953  CG1 VAL    61      16.110  -9.327  -5.820  1.00  0.00         A
ATOM    954 HG11 VAL    61      15.989  -8.259  -5.931  1.00  0.00         A
ATOM    955 HG12 VAL    61      16.844  -9.528  -5.053  1.00  0.00         A
ATOM    956 HG13 VAL    61      15.166  -9.769  -5.538  1.00  0.00         A
ATOM    957  CG2 VAL    61      15.503  -9.765  -8.209  1.00  0.00         A
ATOM    958 HG21 VAL    61      14.580 -10.204  -7.861  1.00  0.00         A
ATOM    959 HG22 VAL    61      15.819 -10.262  -9.114  1.00  0.00         A
ATOM    960 HG23 VAL    61      15.349  -8.715  -8.410  1.00  0.00         A
ATOM    961  C   VAL    61      17.734  -7.812  -7.894  1.00  0.00         A
ATOM    962  O   VAL    61      17.651  -6.992  -6.975  1.00  0.00         A
ATOM    963  N   PRO    62      17.722  -7.436  -9.178  1.00  0.00         A
ATOM    964  CA  PRO    62      17.415  -6.073  -9.591  1.00  0.00         A
ATOM    965  HA  PRO    62      17.909  -5.348  -8.961  1.00  0.00         A
ATOM    966  CB  PRO    62      17.979  -6.003 -11.009  1.00  0.00         A
ATOM    967  HB1 PRO    62      19.001  -5.660 -10.974  1.00  0.00         A
ATOM    968  HB2 PRO    62      17.384  -5.323 -11.602  1.00  0.00         A
ATOM    969  CG  PRO    62      17.891  -7.399 -11.525  1.00  0.00         A
ATOM    970  HG1 PRO    62      18.697  -7.582 -12.221  1.00  0.00         A
ATOM    971  HG2 PRO    62      16.937  -7.548 -12.009  1.00  0.00         A
ATOM    972  CD  PRO    62      18.016  -8.311 -10.330  1.00  0.00         A
ATOM    973  HD1 PRO    62      19.018  -8.709 -10.264  1.00  0.00         A
ATOM    974  HD2 PRO    62      17.297  -9.114 -10.393  1.00  0.00         A
ATOM    975  C   PRO    62      15.909  -5.815  -9.587  1.00  0.00         A
ATOM    976  O   PRO    62      15.140  -6.588 -10.162  1.00  0.00         A
ATOM    977  N   PRO    63      15.465  -4.737  -8.926  1.00  0.00         A
ATOM    978  CA  PRO    63      14.042  -4.405  -8.830  1.00  0.00         A
ATOM    979  HA  PRO    63      13.474  -5.213  -8.409  1.00  0.00         A
ATOM    980  CB  PRO    63      14.009  -3.217  -7.874  1.00  0.00         A
ATOM    981  HB1 PRO    63      13.791  -3.562  -6.874  1.00  0.00         A
ATOM    982  HB2 PRO    63      13.248  -2.528  -8.193  1.00  0.00         A
ATOM    983  CG  PRO    63      15.367  -2.616  -7.956  1.00  0.00         A
ATOM    984  HG1 PRO    63      15.611  -2.148  -7.017  1.00  0.00         A
ATOM    985  HG2 PRO    63      15.402  -1.893  -8.758  1.00  0.00         A
ATOM    986  CD  PRO    63      16.311  -3.752  -8.232  1.00  0.00         A
ATOM    987  HD1 PRO    63      16.694  -4.157  -7.308  1.00  0.00         A
ATOM    988  HD2 PRO    63      17.120  -3.422  -8.867  1.00  0.00         A
ATOM    989  C   PRO    63      13.453  -4.017 -10.181  1.00  0.00         A
ATOM    990  O   PRO    63      14.135  -3.412 -11.013  1.00  0.00         A
ATOM    991  N   GLY    64      12.197  -4.390 -10.398  1.00  0.00         A
ATOM    992  HN  GLY    64      11.727  -4.912  -9.712  1.00  0.00         A
ATOM    993  CA  GLY    64      11.516  -4.040 -11.629  1.00  0.00         A
ATOM    994  HA1 GLY    64      10.510  -4.431 -11.600  1.00  0.00         A
ATOM    995  HA2 GLY    64      12.044  -4.483 -12.461  1.00  0.00         A
ATOM    996  C   GLY    64      11.454  -2.542 -11.827  1.00  0.00         A
ATOM    997  O   GLY    64      10.989  -1.821 -10.942  1.00  0.00         A
ATOM    998  N   MET    65      11.928  -2.082 -12.982  1.00  0.00         A
ATOM    999  HN  MET    65      12.207  -2.725 -13.669  1.00  0.00         A
ATOM   1000  CA  MET    65      12.048  -0.653 -13.266  1.00  0.00         A
ATOM   1001  HA  MET    65      12.501  -0.554 -14.241  1.00  0.00         A
ATOM   1002  CB  MET    65      10.675   0.032 -13.286  1.00  0.00         A
ATOM   1003  HB1 MET    65      10.821   1.098 -13.383  1.00  0.00         A
ATOM   1004  HB2 MET    65      10.172  -0.169 -12.350  1.00  0.00         A
ATOM   1005  CG  MET    65       9.773  -0.430 -14.420  1.00  0.00         A
ATOM   1006  HG1 MET    65       8.831   0.094 -14.349  1.00  0.00         A
ATOM   1007  HG2 MET    65       9.600  -1.490 -14.316  1.00  0.00         A
ATOM   1008  SD  MET    65      10.486  -0.122 -16.050  1.00  0.00         A
ATOM   1009  CE  MET    65       9.160  -0.689 -17.115  1.00  0.00         A
ATOM   1010  HE1 MET    65       9.452  -0.572 -18.148  1.00  0.00         A
ATOM   1011  HE2 MET    65       8.271  -0.106 -16.925  1.00  0.00         A
ATOM   1012  HE3 MET    65       8.959  -1.731 -16.915  1.00  0.00         A
ATOM   1013  C   MET    65      12.958   0.018 -12.241  1.00  0.00         A
ATOM   1014  O   MET    65      12.527   0.890 -11.487  1.00  0.00         A
ATOM   1015  N   CYS    66      14.220  -0.397 -12.224  1.00  0.00         A
ATOM   1016  HN  CYS    66      14.508  -1.075 -12.871  1.00  0.00         A
ATOM   1017  CA  CYS    66      15.191   0.130 -11.271  1.00  0.00         A
ATOM   1018  HA  CYS    66      14.831  -0.091 -10.279  1.00  0.00         A
ATOM   1019  CB  CYS    66      16.546  -0.551 -11.470  1.00  0.00         A
ATOM   1020  HB1 CYS    66      16.437  -1.613 -11.304  1.00  0.00         A
ATOM   1021  HB2 CYS    66      17.245  -0.151 -10.754  1.00  0.00         A
ATOM   1022  SG  CYS    66      17.261  -0.319 -13.115  1.00  0.00         A
ATOM   1023  HG  CYS    66      16.999  -1.403 -13.833  1.00  0.00         A
ATOM   1024  C   CYS    66      15.339   1.645 -11.420  1.00  0.00         A
ATOM   1025  O   CYS    66      15.340   2.163 -12.535  1.00  0.00         A
ATOM   1026  N   PRO    67      15.474   2.377 -10.300  1.00  0.00         A
ATOM   1027  CA  PRO    67      15.576   3.829 -10.317  1.00  0.00         A
ATOM   1028  HA  PRO    67      14.952   4.259 -11.086  1.00  0.00         A
ATOM   1029  CB  PRO    67      15.040   4.227  -8.943  1.00  0.00         A
ATOM   1030  HB1 PRO    67      13.999   4.498  -9.029  1.00  0.00         A
ATOM   1031  HB2 PRO    67      15.604   5.064  -8.573  1.00  0.00         A
ATOM   1032  CG  PRO    67      15.214   3.038  -8.056  1.00  0.00         A
ATOM   1033  HG1 PRO    67      14.300   2.860  -7.508  1.00  0.00         A
ATOM   1034  HG2 PRO    67      16.027   3.214  -7.369  1.00  0.00         A
ATOM   1035  CD  PRO    67      15.530   1.852  -8.928  1.00  0.00         A
ATOM   1036  HD1 PRO    67      14.793   1.079  -8.782  1.00  0.00         A
ATOM   1037  HD2 PRO    67      16.516   1.485  -8.703  1.00  0.00         A
ATOM   1038  C   PRO    67      17.012   4.325 -10.494  1.00  0.00         A
ATOM   1039  O   PRO    67      17.325   5.473 -10.173  1.00  0.00         A
ATOM   1040  N   LEU    68      17.878   3.467 -11.020  1.00  0.00         A
ATOM   1041  HN  LEU    68      17.566   2.580 -11.293  1.00  0.00         A
ATOM   1042  CA  LEU    68      19.282   3.818 -11.204  1.00  0.00         A
ATOM   1043  HA  LEU    68      19.618   4.279 -10.289  1.00  0.00         A
ATOM   1044  CB  LEU    68      20.135   2.571 -11.463  1.00  0.00         A
ATOM   1045  HB1 LEU    68      21.026   2.876 -11.991  1.00  0.00         A
ATOM   1046  HB2 LEU    68      19.572   1.903 -12.099  1.00  0.00         A
ATOM   1047  CG  LEU    68      20.565   1.793 -10.211  1.00  0.00         A
ATOM   1048  HG  LEU    68      21.029   2.477  -9.518  1.00  0.00         A
ATOM   1049  CD1 LEU    68      19.372   1.163  -9.512  1.00  0.00         A
ATOM   1050 HD11 LEU    68      19.695   0.709  -8.586  1.00  0.00         A
ATOM   1051 HD12 LEU    68      18.942   0.407 -10.150  1.00  0.00         A
ATOM   1052 HD13 LEU    68      18.635   1.923  -9.303  1.00  0.00         A
ATOM   1053  CD2 LEU    68      21.588   0.728 -10.573  1.00  0.00         A
ATOM   1054 HD21 LEU    68      21.165   0.056 -11.305  1.00  0.00         A
ATOM   1055 HD22 LEU    68      21.856   0.172  -9.687  1.00  0.00         A
ATOM   1056 HD23 LEU    68      22.469   1.198 -10.983  1.00  0.00         A
ATOM   1057  C   LEU    68      19.457   4.824 -12.336  1.00  0.00         A
ATOM   1058  O   LEU    68      20.407   5.605 -12.339  1.00  0.00         A
ATOM   1059  N   LEU    69      18.534   4.814 -13.285  1.00  0.00         A
ATOM   1060  HN  LEU    69      17.806   4.157 -13.242  1.00  0.00         A
ATOM   1061  CA  LEU    69      18.572   5.766 -14.392  1.00  0.00         A
ATOM   1062  HA  LEU    69      19.582   6.141 -14.464  1.00  0.00         A
ATOM   1063  CB  LEU    69      18.192   5.098 -15.722  1.00  0.00         A
ATOM   1064  HB1 LEU    69      17.988   5.878 -16.441  1.00  0.00         A
ATOM   1065  HB2 LEU    69      17.287   4.532 -15.567  1.00  0.00         A
ATOM   1066  CG  LEU    69      19.243   4.156 -16.326  1.00  0.00         A
ATOM   1067  HG  LEU    69      20.201   4.655 -16.328  1.00  0.00         A
ATOM   1068  CD1 LEU    69      19.384   2.882 -15.504  1.00  0.00         A
ATOM   1069 HD11 LEU    69      20.136   2.248 -15.950  1.00  0.00         A
ATOM   1070 HD12 LEU    69      18.439   2.360 -15.485  1.00  0.00         A
ATOM   1071 HD13 LEU    69      19.677   3.134 -14.496  1.00  0.00         A
ATOM   1072  CD2 LEU    69      18.887   3.823 -17.767  1.00  0.00         A
ATOM   1073 HD21 LEU    69      17.914   3.359 -17.800  1.00  0.00         A
ATOM   1074 HD22 LEU    69      19.623   3.144 -18.172  1.00  0.00         A
ATOM   1075 HD23 LEU    69      18.874   4.730 -18.354  1.00  0.00         A
ATOM   1076  C   LEU    69      17.637   6.938 -14.111  1.00  0.00         A
ATOM   1077  O   LEU    69      17.400   7.792 -14.968  1.00  0.00         A
ATOM   1078  N   ALA    70      17.108   6.971 -12.899  1.00  0.00         A
ATOM   1079  HN  ALA    70      17.322   6.253 -12.268  1.00  0.00         A
ATOM   1080  CA  ALA    70      16.215   8.037 -12.481  1.00  0.00         A
ATOM   1081  HA  ALA    70      16.021   8.666 -13.337  1.00  0.00         A
ATOM   1082  CB  ALA    70      14.890   7.463 -12.000  1.00  0.00         A
ATOM   1083  HB1 ALA    70      15.064   6.823 -11.148  1.00  0.00         A
ATOM   1084  HB2 ALA    70      14.436   6.891 -12.795  1.00  0.00         A
ATOM   1085  HB3 ALA    70      14.231   8.270 -11.716  1.00  0.00         A
ATOM   1086  C   ALA    70      16.866   8.871 -11.388  1.00  0.00         A
ATOM   1087  O   ALA    70      16.192   9.394 -10.502  1.00  0.00         A
ATOM   1088  N   ALA    71      18.184   8.991 -11.456  1.00  0.00         A
ATOM   1089  HN  ALA    71      18.665   8.576 -12.206  1.00  0.00         A
ATOM   1090  CA  ALA    71      18.935   9.739 -10.459  1.00  0.00         A
ATOM   1091  HA  ALA    71      18.519   9.509  -9.493  1.00  0.00         A
ATOM   1092  CB  ALA    71      20.396   9.316 -10.462  1.00  0.00         A
ATOM   1093  HB1 ALA    71      20.462   8.250 -10.300  1.00  0.00         A
ATOM   1094  HB2 ALA    71      20.921   9.832  -9.672  1.00  0.00         A
ATOM   1095  HB3 ALA    71      20.841   9.565 -11.413  1.00  0.00         A
ATOM   1096  C   ALA    71      18.810  11.235 -10.701  1.00  0.00         A
ATOM   1097  O   ALA    71      18.645  12.017  -9.765  1.00  0.00         A
ATOM   1098  N   GLU    72      18.863  11.623 -11.964  1.00  0.00         A
ATOM   1099  HN  GLU    72      18.979  10.945 -12.665  1.00  0.00         A
ATOM   1100  CA  GLU    72      18.747  13.026 -12.339  1.00  0.00         A
ATOM   1101  HA  GLU    72      19.377  13.603 -11.678  1.00  0.00         A
ATOM   1102  CB  GLU    72      19.211  13.228 -13.785  1.00  0.00         A
ATOM   1103  HB1 GLU    72      18.494  12.765 -14.446  1.00  0.00         A
ATOM   1104  HB2 GLU    72      20.168  12.746 -13.914  1.00  0.00         A
ATOM   1105  CG  GLU    72      19.356  14.687 -14.189  1.00  0.00         A
ATOM   1106  HG1 GLU    72      18.399  15.174 -14.078  1.00  0.00         A
ATOM   1107  HG2 GLU    72      19.665  14.733 -15.223  1.00  0.00         A
ATOM   1108  CD  GLU    72      20.376  15.424 -13.347  1.00  0.00         A
ATOM   1109  OE1 GLU    72      19.991  16.373 -12.630  1.00  0.00         A
ATOM   1110  OE2 GLU    72      21.569  15.057 -13.393  1.00  0.00         A
ATOM   1111  C   GLU    72      17.302  13.484 -12.176  1.00  0.00         A
ATOM   1112  O   GLU    72      17.032  14.628 -11.811  1.00  0.00         A
ATOM   1113  N   SER    73      16.378  12.572 -12.442  1.00  0.00         A
ATOM   1114  HN  SER    73      16.659  11.690 -12.769  1.00  0.00         A
ATOM   1115  CA  SER    73      14.960  12.845 -12.283  1.00  0.00         A
ATOM   1116  HA  SER    73      14.749  13.804 -12.736  1.00  0.00         A
ATOM   1117  CB  SER    73      14.136  11.761 -12.986  1.00  0.00         A
ATOM   1118  HB1 SER    73      14.216  10.837 -12.432  1.00  0.00         A
ATOM   1119  HB2 SER    73      14.519  11.614 -13.985  1.00  0.00         A
ATOM   1120  OG  SER    73      12.770  12.122 -13.074  1.00  0.00         A
ATOM   1121  HG  SER    73      12.677  12.855 -13.698  1.00  0.00         A
ATOM   1122  C   SER    73      14.601  12.913 -10.800  1.00  0.00         A
ATOM   1123  O   SER    73      13.731  13.682 -10.395  1.00  0.00         A
ATOM   1124  N   LYS    74      15.291  12.118  -9.988  1.00  0.00         A
ATOM   1125  HN  LYS    74      15.968  11.520 -10.364  1.00  0.00         A
ATOM   1126  CA  LYS    74      15.060  12.121  -8.550  1.00  0.00         A
ATOM   1127  HA  LYS    74      13.993  12.108  -8.385  1.00  0.00         A
ATOM   1128  CB  LYS    74      15.685  10.885  -7.897  1.00  0.00         A
ATOM   1129  HB1 LYS    74      16.760  10.955  -7.979  1.00  0.00         A
ATOM   1130  HB2 LYS    74      15.351  10.008  -8.427  1.00  0.00         A
ATOM   1131  CG  LYS    74      15.329  10.721  -6.425  1.00  0.00         A
ATOM   1132  HG1 LYS    74      14.254  10.760  -6.322  1.00  0.00         A
ATOM   1133  HG2 LYS    74      15.772  11.532  -5.867  1.00  0.00         A
ATOM   1134  CD  LYS    74      15.833   9.399  -5.854  1.00  0.00         A
ATOM   1135  HD1 LYS    74      15.937   9.502  -4.783  1.00  0.00         A
ATOM   1136  HD2 LYS    74      16.795   9.177  -6.287  1.00  0.00         A
ATOM   1137  CE  LYS    74      14.886   8.236  -6.146  1.00  0.00         A
ATOM   1138  HE1 LYS    74      13.911   8.478  -5.748  1.00  0.00         A
ATOM   1139  HE2 LYS    74      15.262   7.355  -5.650  1.00  0.00         A
ATOM   1140  NZ  LYS    74      14.755   7.943  -7.600  1.00  0.00         A
ATOM   1141  HZ1 LYS    74      14.132   7.121  -7.743  1.00  0.00         A
ATOM   1142  HZ2 LYS    74      15.687   7.735  -8.009  1.00  0.00         A
ATOM   1143  HZ3 LYS    74      14.346   8.760  -8.093  1.00  0.00         A
ATOM   1144  C   LYS    74      15.634  13.391  -7.944  1.00  0.00         A
ATOM   1145  O   LYS    74      15.058  13.966  -7.024  1.00  0.00         A
ATOM   1146  N   LYS    75      16.763  13.830  -8.492  1.00  0.00         A
ATOM   1147  HN  LYS    75      17.194  13.290  -9.189  1.00  0.00         A
ATOM   1148  CA  LYS    75      17.392  15.079  -8.080  1.00  0.00         A
ATOM   1149  HA  LYS    75      17.663  14.995  -7.039  1.00  0.00         A
ATOM   1150  CB  LYS    75      18.650  15.329  -8.918  1.00  0.00         A
ATOM   1151  HB1 LYS    75      18.352  15.555  -9.931  1.00  0.00         A
ATOM   1152  HB2 LYS    75      19.248  14.430  -8.923  1.00  0.00         A
ATOM   1153  CG  LYS    75      19.515  16.470  -8.412  1.00  0.00         A
ATOM   1154  HG1 LYS    75      18.892  17.338  -8.252  1.00  0.00         A
ATOM   1155  HG2 LYS    75      20.267  16.696  -9.152  1.00  0.00         A
ATOM   1156  CD  LYS    75      20.199  16.106  -7.106  1.00  0.00         A
ATOM   1157  HD1 LYS    75      20.813  15.232  -7.266  1.00  0.00         A
ATOM   1158  HD2 LYS    75      19.446  15.886  -6.367  1.00  0.00         A
ATOM   1159  CE  LYS    75      21.076  17.236  -6.594  1.00  0.00         A
ATOM   1160  HE1 LYS    75      21.808  17.477  -7.351  1.00  0.00         A
ATOM   1161  HE2 LYS    75      21.580  16.904  -5.702  1.00  0.00         A
ATOM   1162  NZ  LYS    75      20.287  18.456  -6.276  1.00  0.00         A
ATOM   1163  HZ1 LYS    75      19.807  18.808  -7.129  1.00  0.00         A
ATOM   1164  HZ2 LYS    75      20.912  19.203  -5.913  1.00  0.00         A
ATOM   1165  HZ3 LYS    75      19.569  18.242  -5.553  1.00  0.00         A
ATOM   1166  C   LYS    75      16.413  16.235  -8.255  1.00  0.00         A
ATOM   1167  O   LYS    75      16.317  17.127  -7.410  1.00  0.00         A
ATOM   1168  N   GLU    76      15.679  16.197  -9.359  1.00  0.00         A
ATOM   1169  HN  GLU    76      15.827  15.468 -10.003  1.00  0.00         A
ATOM   1170  CA  GLU    76      14.663  17.198  -9.644  1.00  0.00         A
ATOM   1171  HA  GLU    76      15.083  18.172  -9.446  1.00  0.00         A
ATOM   1172  CB  GLU    76      14.246  17.119 -11.112  1.00  0.00         A
ATOM   1173  HB1 GLU    76      13.403  17.772 -11.273  1.00  0.00         A
ATOM   1174  HB2 GLU    76      13.947  16.105 -11.331  1.00  0.00         A
ATOM   1175  CG  GLU    76      15.343  17.507 -12.086  1.00  0.00         A
ATOM   1176  HG1 GLU    76      14.970  17.390 -13.093  1.00  0.00         A
ATOM   1177  HG2 GLU    76      16.185  16.849 -11.937  1.00  0.00         A
ATOM   1178  CD  GLU    76      15.809  18.936 -11.906  1.00  0.00         A
ATOM   1179  OE1 GLU    76      15.041  19.865 -12.230  1.00  0.00         A
ATOM   1180  OE2 GLU    76      16.957  19.138 -11.459  1.00  0.00         A
ATOM   1181  C   GLU    76      13.444  16.989  -8.756  1.00  0.00         A
ATOM   1182  O   GLU    76      12.818  17.945  -8.299  1.00  0.00         A
ATOM   1183  N   ARG    77      13.117  15.727  -8.510  1.00  0.00         A
ATOM   1184  HN  ARG    77      13.684  15.010  -8.869  1.00  0.00         A
ATOM   1185  CA  ARG    77      11.939  15.377  -7.732  1.00  0.00         A
ATOM   1186  HA  ARG    77      11.104  15.882  -8.168  1.00  0.00         A
ATOM   1187  CB  ARG    77      11.678  13.878  -7.792  1.00  0.00         A
ATOM   1188  HB1 ARG    77      12.518  13.361  -7.366  1.00  0.00         A
ATOM   1189  HB2 ARG    77      11.564  13.580  -8.824  1.00  0.00         A
ATOM   1190  CG  ARG    77      10.434  13.471  -7.034  1.00  0.00         A
ATOM   1191  HG1 ARG    77       9.597  14.046  -7.402  1.00  0.00         A
ATOM   1192  HG2 ARG    77      10.580  13.677  -5.987  1.00  0.00         A
ATOM   1193  CD  ARG    77      10.131  12.002  -7.199  1.00  0.00         A
ATOM   1194  HD1 ARG    77      10.919  11.425  -6.738  1.00  0.00         A
ATOM   1195  HD2 ARG    77      10.085  11.778  -8.251  1.00  0.00         A
ATOM   1196  NE  ARG    77       8.861  11.662  -6.574  1.00  0.00         A
ATOM   1197  HE  ARG    77       8.674  12.075  -5.689  1.00  0.00         A
ATOM   1198  CZ  ARG    77       7.937  10.883  -7.129  1.00  0.00         A
ATOM   1199  NH1 ARG    77       8.190  10.252  -8.271  1.00  0.00         A
ATOM   1200 HH11 ARG    77       9.079  10.358  -8.721  1.00  0.00         A
ATOM   1201 HH12 ARG    77       7.493   9.661  -8.686  1.00  0.00         A
ATOM   1202  NH2 ARG    77       6.766  10.718  -6.530  1.00  0.00         A
ATOM   1203 HH21 ARG    77       6.576  11.178  -5.656  1.00  0.00         A
ATOM   1204 HH22 ARG    77       6.066  10.134  -6.945  1.00  0.00         A
ATOM   1205  C   ARG    77      12.059  15.832  -6.287  1.00  0.00         A
ATOM   1206  O   ARG    77      11.105  16.361  -5.717  1.00  0.00         A
ATOM   1207  N   GLU    78      13.229  15.633  -5.707  1.00  0.00         A
ATOM   1208  HN  GLU    78      13.940  15.185  -6.215  1.00  0.00         A
ATOM   1209  CA  GLU    78      13.483  16.057  -4.336  1.00  0.00         A
ATOM   1210  HA  GLU    78      12.831  15.503  -3.690  1.00  0.00         A
ATOM   1211  CB  GLU    78      14.924  15.777  -3.938  1.00  0.00         A
ATOM   1212  HB1 GLU    78      15.098  16.179  -2.950  1.00  0.00         A
ATOM   1213  HB2 GLU    78      15.566  16.276  -4.635  1.00  0.00         A
ATOM   1214  CG  GLU    78      15.290  14.305  -3.924  1.00  0.00         A
ATOM   1215  HG1 GLU    78      15.157  13.903  -4.918  1.00  0.00         A
ATOM   1216  HG2 GLU    78      14.636  13.789  -3.237  1.00  0.00         A
ATOM   1217  CD  GLU    78      16.721  14.077  -3.494  1.00  0.00         A
ATOM   1218  OE1 GLU    78      16.941  13.659  -2.337  1.00  0.00         A
ATOM   1219  OE2 GLU    78      17.637  14.338  -4.302  1.00  0.00         A
ATOM   1220  C   GLU    78      13.192  17.541  -4.179  1.00  0.00         A
ATOM   1221  O   GLU    78      12.597  17.972  -3.194  1.00  0.00         A
ATOM   1222  N   LYS    79      13.595  18.308  -5.181  1.00  0.00         A
ATOM   1223  HN  LYS    79      14.026  17.889  -5.956  1.00  0.00         A
ATOM   1224  CA  LYS    79      13.415  19.749  -5.170  1.00  0.00         A
ATOM   1225  HA  LYS    79      13.871  20.133  -4.272  1.00  0.00         A
ATOM   1226  CB  LYS    79      14.112  20.363  -6.388  1.00  0.00         A
ATOM   1227  HB1 LYS    79      13.633  19.994  -7.283  1.00  0.00         A
ATOM   1228  HB2 LYS    79      15.144  20.048  -6.391  1.00  0.00         A
ATOM   1229  CG  LYS    79      14.083  21.882  -6.425  1.00  0.00         A
ATOM   1230  HG1 LYS    79      13.054  22.213  -6.413  1.00  0.00         A
ATOM   1231  HG2 LYS    79      14.560  22.220  -7.333  1.00  0.00         A
ATOM   1232  CD  LYS    79      14.809  22.487  -5.236  1.00  0.00         A
ATOM   1233  HD1 LYS    79      15.828  22.126  -5.226  1.00  0.00         A
ATOM   1234  HD2 LYS    79      14.308  22.186  -4.328  1.00  0.00         A
ATOM   1235  CE  LYS    79      14.821  24.001  -5.315  1.00  0.00         A
ATOM   1236  HE1 LYS    79      13.804  24.350  -5.409  1.00  0.00         A
ATOM   1237  HE2 LYS    79      15.383  24.297  -6.187  1.00  0.00         A
ATOM   1238  NZ  LYS    79      15.436  24.619  -4.112  1.00  0.00         A
ATOM   1239  HZ1 LYS    79      15.381  25.655  -4.177  1.00  0.00         A
ATOM   1240  HZ2 LYS    79      16.436  24.340  -4.036  1.00  0.00         A
ATOM   1241  HZ3 LYS    79      14.938  24.309  -3.254  1.00  0.00         A
ATOM   1242  C   LYS    79      11.932  20.112  -5.165  1.00  0.00         A
ATOM   1243  O   LYS    79      11.467  20.852  -4.297  1.00  0.00         A
ATOM   1244  N   GLN    80      11.191  19.570  -6.122  1.00  0.00         A
ATOM   1245  HN  GLN    80      11.609  18.939  -6.748  1.00  0.00         A
ATOM   1246  CA  GLN    80       9.776  19.896  -6.272  1.00  0.00         A
ATOM   1247  HA  GLN    80       9.702  20.973  -6.280  1.00  0.00         A
ATOM   1248  CB  GLN    80       9.223  19.370  -7.606  1.00  0.00         A
ATOM   1249  HB1 GLN    80       9.572  20.010  -8.401  1.00  0.00         A
ATOM   1250  HB2 GLN    80       8.146  19.410  -7.574  1.00  0.00         A
ATOM   1251  CG  GLN    80       9.628  17.945  -7.938  1.00  0.00         A
ATOM   1252  HG1 GLN    80       9.329  17.301  -7.124  1.00  0.00         A
ATOM   1253  HG2 GLN    80      10.701  17.906  -8.051  1.00  0.00         A
ATOM   1254  CD  GLN    80       8.989  17.440  -9.216  1.00  0.00         A
ATOM   1255  OE1 GLN    80       7.861  17.802  -9.546  1.00  0.00         A
ATOM   1256  NE2 GLN    80       9.715  16.618  -9.961  1.00  0.00         A
ATOM   1257 HE21 GLN    80      10.615  16.386  -9.654  1.00  0.00         A
ATOM   1258 HE22 GLN    80       9.319  16.272 -10.791  1.00  0.00         A
ATOM   1259  C   GLN    80       8.938  19.381  -5.101  1.00  0.00         A
ATOM   1260  O   GLN    80       8.066  20.096  -4.603  1.00  0.00         A
ATOM   1261  N   GLU    81       9.208  18.162  -4.642  1.00  0.00         A
ATOM   1262  HN  GLU    81       9.945  17.643  -5.039  1.00  0.00         A
ATOM   1263  CA  GLU    81       8.421  17.581  -3.558  1.00  0.00         A
ATOM   1264  HA  GLU    81       7.381  17.710  -3.822  1.00  0.00         A
ATOM   1265  CB  GLU    81       8.692  16.083  -3.399  1.00  0.00         A
ATOM   1266  HB1 GLU    81       8.192  15.730  -2.510  1.00  0.00         A
ATOM   1267  HB2 GLU    81       9.756  15.930  -3.289  1.00  0.00         A
ATOM   1268  CG  GLU    81       8.209  15.256  -4.579  1.00  0.00         A
ATOM   1269  HG1 GLU    81       8.953  15.301  -5.361  1.00  0.00         A
ATOM   1270  HG2 GLU    81       7.285  15.677  -4.941  1.00  0.00         A
ATOM   1271  CD  GLU    81       7.969  13.803  -4.221  1.00  0.00         A
ATOM   1272  OE1 GLU    81       6.809  13.445  -3.932  1.00  0.00         A
ATOM   1273  OE2 GLU    81       8.930  13.010  -4.239  1.00  0.00         A
ATOM   1274  C   GLU    81       8.662  18.307  -2.238  1.00  0.00         A
ATOM   1275  O   GLU    81       7.721  18.546  -1.486  1.00  0.00         A
ATOM   1276  N   ARG    82       9.909  18.679  -1.963  1.00  0.00         A
ATOM   1277  HN  ARG    82      10.632  18.455  -2.591  1.00  0.00         A
ATOM   1278  CA  ARG    82      10.220  19.409  -0.734  1.00  0.00         A
ATOM   1279  HA  ARG    82       9.754  18.881   0.084  1.00  0.00         A
ATOM   1280  CB  ARG    82      11.730  19.469  -0.486  1.00  0.00         A
ATOM   1281  HB1 ARG    82      11.921  20.149   0.331  1.00  0.00         A
ATOM   1282  HB2 ARG    82      12.213  19.847  -1.375  1.00  0.00         A
ATOM   1283  CG  ARG    82      12.357  18.126  -0.142  1.00  0.00         A
ATOM   1284  HG1 ARG    82      13.406  18.274   0.070  1.00  0.00         A
ATOM   1285  HG2 ARG    82      12.250  17.463  -0.987  1.00  0.00         A
ATOM   1286  CD  ARG    82      11.693  17.490   1.069  1.00  0.00         A
ATOM   1287  HD1 ARG    82      10.689  17.196   0.800  1.00  0.00         A
ATOM   1288  HD2 ARG    82      11.655  18.215   1.867  1.00  0.00         A
ATOM   1289  NE  ARG    82      12.424  16.312   1.531  1.00  0.00         A
ATOM   1290  HE  ARG    82      13.381  16.263   1.304  1.00  0.00         A
ATOM   1291  CZ  ARG    82      11.887  15.327   2.250  1.00  0.00         A
ATOM   1292  NH1 ARG    82      10.593  15.339   2.552  1.00  0.00         A
ATOM   1293 HH11 ARG    82      10.004  16.090   2.240  1.00  0.00         A
ATOM   1294 HH12 ARG    82      10.196  14.595   3.100  1.00  0.00         A
ATOM   1295  NH2 ARG    82      12.648  14.321   2.655  1.00  0.00         A
ATOM   1296 HH21 ARG    82      13.625  14.301   2.423  1.00  0.00         A
ATOM   1297 HH22 ARG    82      12.253  13.573   3.193  1.00  0.00         A
ATOM   1298  C   ARG    82       9.649  20.822  -0.783  1.00  0.00         A
ATOM   1299  O   ARG    82       9.315  21.403   0.250  1.00  0.00         A
ATOM   1300  N   THR    83       9.544  21.373  -1.982  1.00  0.00         A
ATOM   1301  HN  THR    83       9.865  20.879  -2.767  1.00  0.00         A
ATOM   1302  CA  THR    83       8.970  22.696  -2.160  1.00  0.00         A
ATOM   1303  HA  THR    83       9.420  23.354  -1.431  1.00  0.00         A
ATOM   1304  CB  THR    83       9.274  23.252  -3.567  1.00  0.00         A
ATOM   1305  HB  THR    83       8.841  22.587  -4.301  1.00  0.00         A
ATOM   1306  OG1 THR    83      10.692  23.312  -3.769  1.00  0.00         A
ATOM   1307  HG1 THR    83      11.020  22.428  -3.993  1.00  0.00         A
ATOM   1308  CG2 THR    83       8.674  24.638  -3.753  1.00  0.00         A
ATOM   1309 HG21 THR    83       8.917  25.006  -4.738  1.00  0.00         A
ATOM   1310 HG22 THR    83       9.077  25.309  -3.008  1.00  0.00         A
ATOM   1311 HG23 THR    83       7.600  24.584  -3.644  1.00  0.00         A
ATOM   1312  C   THR    83       7.460  22.666  -1.934  1.00  0.00         A
ATOM   1313  O   THR    83       6.917  23.490  -1.195  1.00  0.00         A
ATOM   1314  N   ARG    84       6.790  21.703  -2.556  1.00  0.00         A
ATOM   1315  HN  ARG    84       7.285  21.047  -3.096  1.00  0.00         A
ATOM   1316  CA  ARG    84       5.339  21.598  -2.460  1.00  0.00         A
ATOM   1317  HA  ARG    84       4.931  22.590  -2.580  1.00  0.00         A
ATOM   1318  CB  ARG    84       4.791  20.704  -3.572  1.00  0.00         A
ATOM   1319  HB1 ARG    84       3.731  20.565  -3.415  1.00  0.00         A
ATOM   1320  HB2 ARG    84       5.281  19.744  -3.518  1.00  0.00         A
ATOM   1321  CG  ARG    84       4.997  21.262  -4.970  1.00  0.00         A
ATOM   1322  HG1 ARG    84       6.056  21.330  -5.169  1.00  0.00         A
ATOM   1323  HG2 ARG    84       4.555  22.245  -5.024  1.00  0.00         A
ATOM   1324  CD  ARG    84       4.351  20.373  -6.018  1.00  0.00         A
ATOM   1325  HD1 ARG    84       4.820  19.401  -5.986  1.00  0.00         A
ATOM   1326  HD2 ARG    84       4.505  20.814  -6.992  1.00  0.00         A
ATOM   1327  NE  ARG    84       2.914  20.217  -5.788  1.00  0.00         A
ATOM   1328  HE  ARG    84       2.477  20.888  -5.214  1.00  0.00         A
ATOM   1329  CZ  ARG    84       2.171  19.238  -6.307  1.00  0.00         A
ATOM   1330  NH1 ARG    84       2.730  18.310  -7.074  1.00  0.00         A
ATOM   1331 HH11 ARG    84       3.713  18.339  -7.266  1.00  0.00         A
ATOM   1332 HH12 ARG    84       2.172  17.576  -7.469  1.00  0.00         A
ATOM   1333  NH2 ARG    84       0.870  19.182  -6.045  1.00  0.00         A
ATOM   1334 HH21 ARG    84       0.444  19.872  -5.454  1.00  0.00         A
ATOM   1335 HH22 ARG    84       0.305  18.455  -6.443  1.00  0.00         A
ATOM   1336  C   ARG    84       4.907  21.057  -1.101  1.00  0.00         A
ATOM   1337  O   ARG    84       4.164  21.712  -0.370  1.00  0.00         A
ATOM   1338  N   ALA    85       5.386  19.870  -0.757  1.00  0.00         A
ATOM   1339  HN  ALA    85       6.039  19.425  -1.344  1.00  0.00         A
ATOM   1340  CA  ALA    85       4.986  19.213   0.478  1.00  0.00         A
ATOM   1341  HA  ALA    85       3.947  19.448   0.657  1.00  0.00         A
ATOM   1342  CB  ALA    85       5.110  17.705   0.331  1.00  0.00         A
ATOM   1343  HB1 ALA    85       4.806  17.226   1.249  1.00  0.00         A
ATOM   1344  HB2 ALA    85       6.136  17.449   0.113  1.00  0.00         A
ATOM   1345  HB3 ALA    85       4.477  17.370  -0.476  1.00  0.00         A
ATOM   1346  C   ALA    85       5.812  19.711   1.661  1.00  0.00         A
ATOM   1347  O   ALA    85       6.422  18.924   2.387  1.00  0.00         A
ATOM   1348  N   LYS    86       5.831  21.024   1.841  1.00  0.00         A
ATOM   1349  HN  LYS    86       5.369  21.600   1.193  1.00  0.00         A
ATOM   1350  CA  LYS    86       6.522  21.631   2.965  1.00  0.00         A
ATOM   1351  HA  LYS    86       7.295  20.950   3.289  1.00  0.00         A
ATOM   1352  CB  LYS    86       7.163  22.957   2.539  1.00  0.00         A
ATOM   1353  HB1 LYS    86       6.387  23.617   2.181  1.00  0.00         A
ATOM   1354  HB2 LYS    86       7.855  22.764   1.733  1.00  0.00         A
ATOM   1355  CG  LYS    86       7.918  23.669   3.650  1.00  0.00         A
ATOM   1356  HG1 LYS    86       7.217  23.953   4.422  1.00  0.00         A
ATOM   1357  HG2 LYS    86       8.386  24.553   3.244  1.00  0.00         A
ATOM   1358  CD  LYS    86       8.990  22.782   4.259  1.00  0.00         A
ATOM   1359  HD1 LYS    86       9.630  22.413   3.471  1.00  0.00         A
ATOM   1360  HD2 LYS    86       8.513  21.951   4.758  1.00  0.00         A
ATOM   1361  CE  LYS    86       9.833  23.546   5.265  1.00  0.00         A
ATOM   1362  HE1 LYS    86       9.186  23.932   6.039  1.00  0.00         A
ATOM   1363  HE2 LYS    86      10.315  24.369   4.758  1.00  0.00         A
ATOM   1364  NZ  LYS    86      10.874  22.687   5.886  1.00  0.00         A
ATOM   1365  HZ1 LYS    86      11.511  22.314   5.154  1.00  0.00         A
ATOM   1366  HZ2 LYS    86      10.430  21.887   6.381  1.00  0.00         A
ATOM   1367  HZ3 LYS    86      11.433  23.235   6.569  1.00  0.00         A
ATOM   1368  C   LYS    86       5.543  21.850   4.113  1.00  0.00         A
ATOM   1369  O   LYS    86       5.650  21.222   5.166  1.00  0.00         A
ATOM   1370  N   LYS    87       4.579  22.732   3.896  1.00  0.00         A
ATOM   1371  HN  LYS    87       4.575  23.241   3.055  1.00  0.00         A
ATOM   1372  CA  LYS    87       3.530  22.974   4.877  1.00  0.00         A
ATOM   1373  HA  LYS    87       3.893  22.640   5.831  1.00  0.00         A
ATOM   1374  CB  LYS    87       3.197  24.464   4.962  1.00  0.00         A
ATOM   1375  HB1 LYS    87       2.301  24.588   5.553  1.00  0.00         A
ATOM   1376  HB2 LYS    87       3.015  24.834   3.967  1.00  0.00         A
ATOM   1377  CG  LYS    87       4.301  25.301   5.587  1.00  0.00         A
ATOM   1378  HG1 LYS    87       4.005  26.340   5.576  1.00  0.00         A
ATOM   1379  HG2 LYS    87       5.206  25.175   5.012  1.00  0.00         A
ATOM   1380  CD  LYS    87       4.565  24.877   7.021  1.00  0.00         A
ATOM   1381  HD1 LYS    87       4.891  23.849   7.027  1.00  0.00         A
ATOM   1382  HD2 LYS    87       3.652  24.970   7.585  1.00  0.00         A
ATOM   1383  CE  LYS    87       5.625  25.733   7.679  1.00  0.00         A
ATOM   1384  HE1 LYS    87       5.272  26.751   7.707  1.00  0.00         A
ATOM   1385  HE2 LYS    87       6.531  25.679   7.093  1.00  0.00         A
ATOM   1386  NZ  LYS    87       5.915  25.283   9.065  1.00  0.00         A
ATOM   1387  HZ1 LYS    87       6.300  24.316   9.057  1.00  0.00         A
ATOM   1388  HZ2 LYS    87       5.045  25.289   9.633  1.00  0.00         A
ATOM   1389  HZ3 LYS    87       6.608  25.916   9.512  1.00  0.00         A
ATOM   1390  C   LYS    87       2.287  22.173   4.525  1.00  0.00         A
ATOM   1391  O   LYS    87       1.306  22.153   5.269  1.00  0.00         A
ATOM   1392  N   GLN    88       2.348  21.500   3.387  1.00  0.00         A
ATOM   1393  HN  GLN    88       3.161  21.563   2.844  1.00  0.00         A
ATOM   1394  CA  GLN    88       1.245  20.673   2.921  1.00  0.00         A
ATOM   1395  HA  GLN    88       0.339  21.057   3.360  1.00  0.00         A
ATOM   1396  CB  GLN    88       1.128  20.736   1.399  1.00  0.00         A
ATOM   1397  HB1 GLN    88       0.405  20.001   1.078  1.00  0.00         A
ATOM   1398  HB2 GLN    88       2.087  20.494   0.967  1.00  0.00         A
ATOM   1399  CG  GLN    88       0.696  22.092   0.867  1.00  0.00         A
ATOM   1400  HG1 GLN    88       1.437  22.826   1.144  1.00  0.00         A
ATOM   1401  HG2 GLN    88      -0.252  22.353   1.308  1.00  0.00         A
ATOM   1402  CD  GLN    88       0.546  22.099  -0.640  1.00  0.00         A
ATOM   1403  OE1 GLN    88      -0.522  21.795  -1.172  1.00  0.00         A
ATOM   1404  NE2 GLN    88       1.610  22.445  -1.337  1.00  0.00         A
ATOM   1405 HE21 GLN    88       2.431  22.675  -0.847  1.00  0.00         A
ATOM   1406 HE22 GLN    88       1.542  22.456  -2.316  1.00  0.00         A
ATOM   1407  C   GLN    88       1.426  19.227   3.362  1.00  0.00         A
ATOM   1408  O   GLN    88       0.610  18.365   3.046  1.00  0.00         A
ATOM   1409  N   GLU    89       2.500  18.969   4.090  1.00  0.00         A
ATOM   1410  HN  GLU    89       3.118  19.695   4.304  1.00  0.00         A
ATOM   1411  CA  GLU    89       2.773  17.632   4.590  1.00  0.00         A
ATOM   1412  HA  GLU    89       1.834  17.101   4.641  1.00  0.00         A
ATOM   1413  CB  GLU    89       3.719  16.880   3.653  1.00  0.00         A
ATOM   1414  HB1 GLU    89       4.676  17.382   3.644  1.00  0.00         A
ATOM   1415  HB2 GLU    89       3.306  16.891   2.656  1.00  0.00         A
ATOM   1416  CG  GLU    89       3.942  15.433   4.063  1.00  0.00         A
ATOM   1417  HG1 GLU    89       3.024  14.885   3.912  1.00  0.00         A
ATOM   1418  HG2 GLU    89       4.206  15.407   5.109  1.00  0.00         A
ATOM   1419  CD  GLU    89       5.042  14.760   3.275  1.00  0.00         A
ATOM   1420  OE1 GLU    89       6.223  14.899   3.658  1.00  0.00         A
ATOM   1421  OE2 GLU    89       4.736  14.071   2.282  1.00  0.00         A
ATOM   1422  C   GLU    89       3.373  17.696   5.988  1.00  0.00         A
ATOM   1423  O   GLU    89       4.579  17.878   6.156  1.00  0.00         A
ATOM   1424  N   LYS    90       2.523  17.564   6.987  1.00  0.00         A
ATOM   1425  HN  LYS    90       1.564  17.483   6.792  1.00  0.00         A
ATOM   1426  CA  LYS    90       2.965  17.527   8.367  1.00  0.00         A
ATOM   1427  HA  LYS    90       4.045  17.550   8.376  1.00  0.00         A
ATOM   1428  CB  LYS    90       2.420  18.739   9.136  1.00  0.00         A
ATOM   1429  HB1 LYS    90       1.470  18.469   9.575  1.00  0.00         A
ATOM   1430  HB2 LYS    90       2.264  19.551   8.439  1.00  0.00         A
ATOM   1431  CG  LYS    90       3.335  19.239  10.250  1.00  0.00         A
ATOM   1432  HG1 LYS    90       2.909  20.138  10.671  1.00  0.00         A
ATOM   1433  HG2 LYS    90       4.304  19.464   9.832  1.00  0.00         A
ATOM   1434  CD  LYS    90       3.509  18.213  11.360  1.00  0.00         A
ATOM   1435  HD1 LYS    90       3.942  17.315  10.941  1.00  0.00         A
ATOM   1436  HD2 LYS    90       2.542  17.985  11.781  1.00  0.00         A
ATOM   1437  CE  LYS    90       4.417  18.730  12.464  1.00  0.00         A
ATOM   1438  HE1 LYS    90       4.476  17.984  13.243  1.00  0.00         A
ATOM   1439  HE2 LYS    90       3.991  19.635  12.868  1.00  0.00         A
ATOM   1440  NZ  LYS    90       5.788  19.022  11.968  1.00  0.00         A
ATOM   1441  HZ1 LYS    90       6.199  18.174  11.527  1.00  0.00         A
ATOM   1442  HZ2 LYS    90       6.397  19.318  12.756  1.00  0.00         A
ATOM   1443  HZ3 LYS    90       5.759  19.787  11.264  1.00  0.00         A
ATOM   1444  C   LYS    90       2.486  16.224   8.992  1.00  0.00         A
ATOM   1445  O   LYS    90       1.587  16.217   9.837  1.00  0.00         A
ATOM   1446  N   GLU    91       3.088  15.124   8.542  1.00  0.00         A
ATOM   1447  HN  GLU    91       3.827  15.221   7.904  1.00  0.00         A
ATOM   1448  CA  GLU    91       2.692  13.780   8.954  1.00  0.00         A
ATOM   1449  HA  GLU    91       3.304  13.080   8.403  1.00  0.00         A
ATOM   1450  CB  GLU    91       2.929  13.566  10.453  1.00  0.00         A
ATOM   1451  HB1 GLU    91       2.562  12.589  10.729  1.00  0.00         A
ATOM   1452  HB2 GLU    91       2.381  14.316  11.004  1.00  0.00         A
ATOM   1453  CG  GLU    91       4.393  13.656  10.852  1.00  0.00         A
ATOM   1454  HG1 GLU    91       4.485  13.396  11.896  1.00  0.00         A
ATOM   1455  HG2 GLU    91       4.734  14.670  10.702  1.00  0.00         A
ATOM   1456  CD  GLU    91       5.270  12.725  10.041  1.00  0.00         A
ATOM   1457  OE1 GLU    91       6.026  13.214   9.178  1.00  0.00         A
ATOM   1458  OE2 GLU    91       5.202  11.498  10.253  1.00  0.00         A
ATOM   1459  C   GLU    91       1.232  13.524   8.597  1.00  0.00         A
ATOM   1460  O   GLU    91       0.371  13.414   9.471  1.00  0.00         A
ATOM   1461  N   SER    92       0.965  13.429   7.302  1.00  0.00         A
ATOM   1462  HN  SER    92       1.703  13.474   6.657  1.00  0.00         A
ATOM   1463  CA  SER    92      -0.389  13.251   6.803  1.00  0.00         A
ATOM   1464  HA  SER    92      -1.026  13.949   7.324  1.00  0.00         A
ATOM   1465  CB  SER    92      -0.426  13.569   5.308  1.00  0.00         A
ATOM   1466  HB1 SER    92      -0.438  14.640   5.169  1.00  0.00         A
ATOM   1467  HB2 SER    92      -1.314  13.137   4.870  1.00  0.00         A
ATOM   1468  OG  SER    92       0.715  13.034   4.654  1.00  0.00         A
ATOM   1469  HG  SER    92       0.530  12.943   3.710  1.00  0.00         A
ATOM   1470  C   SER    92      -0.896  11.835   7.066  1.00  0.00         A
ATOM   1471  O   SER    92      -2.092  11.612   7.255  1.00  0.00         A
ATOM   1472  N   GLY    93       0.025  10.885   7.098  1.00  0.00         A
ATOM   1473  HN  GLY    93       0.965  11.123   6.943  1.00  0.00         A
ATOM   1474  CA  GLY    93      -0.340   9.508   7.344  1.00  0.00         A
ATOM   1475  HA1 GLY    93      -1.334   9.479   7.763  1.00  0.00         A
ATOM   1476  HA2 GLY    93       0.353   9.082   8.053  1.00  0.00         A
ATOM   1477  C   GLY    93      -0.322   8.682   6.080  1.00  0.00         A
ATOM   1478  O   GLY    93      -1.165   8.861   5.204  1.00  0.00         A
ATOM   1479  N   ARG    94       0.642   7.785   5.981  1.00  0.00         A
ATOM   1480  HN  ARG    94       1.291   7.689   6.714  1.00  0.00         A
ATOM   1481  CA  ARG    94       0.772   6.925   4.824  1.00  0.00         A
ATOM   1482  HA  ARG    94      -0.179   6.893   4.316  1.00  0.00         A
ATOM   1483  CB  ARG    94       1.837   7.489   3.879  1.00  0.00         A
ATOM   1484  HB1 ARG    94       2.731   7.695   4.451  1.00  0.00         A
ATOM   1485  HB2 ARG    94       1.472   8.413   3.457  1.00  0.00         A
ATOM   1486  CG  ARG    94       2.209   6.560   2.735  1.00  0.00         A
ATOM   1487  HG1 ARG    94       1.317   6.308   2.182  1.00  0.00         A
ATOM   1488  HG2 ARG    94       2.651   5.662   3.141  1.00  0.00         A
ATOM   1489  CD  ARG    94       3.207   7.218   1.795  1.00  0.00         A
ATOM   1490  HD1 ARG    94       2.728   8.059   1.313  1.00  0.00         A
ATOM   1491  HD2 ARG    94       3.505   6.499   1.046  1.00  0.00         A
ATOM   1492  NE  ARG    94       4.398   7.690   2.500  1.00  0.00         A
ATOM   1493  HE  ARG    94       4.514   7.398   3.435  1.00  0.00         A
ATOM   1494  CZ  ARG    94       5.319   8.489   1.957  1.00  0.00         A
ATOM   1495  NH1 ARG    94       5.199   8.890   0.697  1.00  0.00         A
ATOM   1496 HH11 ARG    94       4.417   8.595   0.146  1.00  0.00         A
ATOM   1497 HH12 ARG    94       5.890   9.496   0.292  1.00  0.00         A
ATOM   1498  NH2 ARG    94       6.358   8.886   2.679  1.00  0.00         A
ATOM   1499 HH21 ARG    94       6.453   8.592   3.634  1.00  0.00         A
ATOM   1500 HH22 ARG    94       7.056   9.481   2.271  1.00  0.00         A
ATOM   1501  C   ARG    94       1.146   5.529   5.281  1.00  0.00         A
ATOM   1502  O   ARG    94       2.040   5.373   6.114  1.00  0.00         A
ATOM   1503  N   GLN    95       0.444   4.523   4.772  1.00  0.00         A
ATOM   1504  HN  GLN    95      -0.283   4.712   4.139  1.00  0.00         A
ATOM   1505  CA  GLN    95       0.744   3.147   5.130  1.00  0.00         A
ATOM   1506  HA  GLN    95       0.748   3.087   6.204  1.00  0.00         A
ATOM   1507  CB  GLN    95      -0.316   2.176   4.586  1.00  0.00         A
ATOM   1508  HB1 GLN    95      -1.281   2.472   4.965  1.00  0.00         A
ATOM   1509  HB2 GLN    95      -0.092   1.182   4.942  1.00  0.00         A
ATOM   1510  CG  GLN    95      -0.400   2.127   3.075  1.00  0.00         A
ATOM   1511  HG1 GLN    95       0.591   1.968   2.691  1.00  0.00         A
ATOM   1512  HG2 GLN    95      -0.779   3.071   2.716  1.00  0.00         A
ATOM   1513  CD  GLN    95      -1.306   1.018   2.575  1.00  0.00         A
ATOM   1514  OE1 GLN    95      -2.506   1.218   2.383  1.00  0.00         A
ATOM   1515  NE2 GLN    95      -0.741  -0.161   2.362  1.00  0.00         A
ATOM   1516 HE21 GLN    95       0.220  -0.253   2.536  1.00  0.00         A
ATOM   1517 HE22 GLN    95      -1.309  -0.897   2.044  1.00  0.00         A
ATOM   1518  C   GLN    95       2.135   2.781   4.625  1.00  0.00         A
ATOM   1519  O   GLN    95       2.404   2.817   3.422  1.00  0.00         A
ATOM   1520  N   PRO    96       3.056   2.470   5.542  1.00  0.00         A
ATOM   1521  CA  PRO    96       4.425   2.156   5.175  1.00  0.00         A
ATOM   1522  HA  PRO    96       4.839   2.932   4.545  1.00  0.00         A
ATOM   1523  CB  PRO    96       5.172   2.125   6.504  1.00  0.00         A
ATOM   1524  HB1 PRO    96       5.663   3.072   6.655  1.00  0.00         A
ATOM   1525  HB2 PRO    96       5.906   1.334   6.485  1.00  0.00         A
ATOM   1526  CG  PRO    96       4.131   1.875   7.543  1.00  0.00         A
ATOM   1527  HG1 PRO    96       4.393   2.392   8.455  1.00  0.00         A
ATOM   1528  HG2 PRO    96       4.048   0.814   7.728  1.00  0.00         A
ATOM   1529  CD  PRO    96       2.834   2.408   6.998  1.00  0.00         A
ATOM   1530  HD1 PRO    96       2.634   3.391   7.397  1.00  0.00         A
ATOM   1531  HD2 PRO    96       2.025   1.734   7.233  1.00  0.00         A
ATOM   1532  C   PRO    96       4.526   0.814   4.465  1.00  0.00         A
ATOM   1533  O   PRO    96       4.341  -0.239   5.084  1.00  0.00         A
ATOM   1534  N   LYS    97       4.809   0.876   3.166  1.00  0.00         A
ATOM   1535  HN  LYS    97       4.941   1.757   2.765  1.00  0.00         A
ATOM   1536  CA  LYS    97       4.930  -0.312   2.316  1.00  0.00         A
ATOM   1537  HA  LYS    97       5.333   0.013   1.368  1.00  0.00         A
ATOM   1538  CB  LYS    97       5.901  -1.325   2.938  1.00  0.00         A
ATOM   1539  HB1 LYS    97       5.586  -1.529   3.951  1.00  0.00         A
ATOM   1540  HB2 LYS    97       6.887  -0.886   2.962  1.00  0.00         A
ATOM   1541  CG  LYS    97       5.992  -2.647   2.195  1.00  0.00         A
ATOM   1542  HG1 LYS    97       6.379  -2.468   1.202  1.00  0.00         A
ATOM   1543  HG2 LYS    97       5.006  -3.082   2.128  1.00  0.00         A
ATOM   1544  CD  LYS    97       6.914  -3.615   2.919  1.00  0.00         A
ATOM   1545  HD1 LYS    97       6.572  -3.727   3.938  1.00  0.00         A
ATOM   1546  HD2 LYS    97       7.914  -3.211   2.917  1.00  0.00         A
ATOM   1547  CE  LYS    97       6.936  -4.981   2.254  1.00  0.00         A
ATOM   1548  HE1 LYS    97       7.646  -5.607   2.774  1.00  0.00         A
ATOM   1549  HE2 LYS    97       7.249  -4.861   1.228  1.00  0.00         A
ATOM   1550  NZ  LYS    97       5.603  -5.640   2.276  1.00  0.00         A
ATOM   1551  HZ1 LYS    97       5.661  -6.577   1.813  1.00  0.00         A
ATOM   1552  HZ2 LYS    97       4.904  -5.061   1.775  1.00  0.00         A
ATOM   1553  HZ3 LYS    97       5.284  -5.774   3.259  1.00  0.00         A
ATOM   1554  C   LYS    97       3.567  -0.961   2.058  1.00  0.00         A
ATOM   1555  O   LYS    97       2.842  -1.323   2.986  1.00  0.00         A
ATOM   1556  N   ALA    98       3.220  -1.092   0.787  1.00  0.00         A
ATOM   1557  HN  ALA    98       3.809  -0.724   0.087  1.00  0.00         A
ATOM   1558  CA  ALA    98       2.000  -1.772   0.391  1.00  0.00         A
ATOM   1559  HA  ALA    98       1.340  -1.816   1.247  1.00  0.00         A
ATOM   1560  CB  ALA    98       1.293  -1.008  -0.718  1.00  0.00         A
ATOM   1561  HB1 ALA    98       1.073  -0.006  -0.381  1.00  0.00         A
ATOM   1562  HB2 ALA    98       0.372  -1.514  -0.968  1.00  0.00         A
ATOM   1563  HB3 ALA    98       1.929  -0.966  -1.589  1.00  0.00         A
ATOM   1564  C   ALA    98       2.315  -3.191  -0.053  1.00  0.00         A
ATOM   1565  O   ALA    98       3.324  -3.441  -0.716  1.00  0.00         A
ATOM   1566  N   PRO    99       1.463  -4.141   0.333  1.00  0.00         A
ATOM   1567  CA  PRO    99       1.649  -5.555   0.015  1.00  0.00         A
ATOM   1568  HA  PRO    99       2.658  -5.865   0.203  1.00  0.00         A
ATOM   1569  CB  PRO    99       0.702  -6.250   0.991  1.00  0.00         A
ATOM   1570  HB1 PRO    99       1.218  -6.471   1.912  1.00  0.00         A
ATOM   1571  HB2 PRO    99       0.325  -7.158   0.548  1.00  0.00         A
ATOM   1572  CG  PRO    99      -0.387  -5.268   1.201  1.00  0.00         A
ATOM   1573  HG1 PRO    99      -0.850  -5.423   2.164  1.00  0.00         A
ATOM   1574  HG2 PRO    99      -1.107  -5.373   0.414  1.00  0.00         A
ATOM   1575  CD  PRO    99       0.249  -3.911   1.134  1.00  0.00         A
ATOM   1576  HD1 PRO    99       0.501  -3.560   2.122  1.00  0.00         A
ATOM   1577  HD2 PRO    99      -0.410  -3.211   0.641  1.00  0.00         A
ATOM   1578  C   PRO    99       1.287  -5.894  -1.428  1.00  0.00         A
ATOM   1579  O   PRO    99       0.392  -6.701  -1.686  1.00  0.00         A
ATOM   1580  N   ALA   100       1.990  -5.281  -2.362  1.00  0.00         A
ATOM   1581  HN  ALA   100       2.687  -4.642  -2.093  1.00  0.00         A
ATOM   1582  CA  ALA   100       1.764  -5.533  -3.774  1.00  0.00         A
ATOM   1583  HA  ALA   100       1.263  -6.484  -3.862  1.00  0.00         A
ATOM   1584  CB  ALA   100       0.860  -4.467  -4.369  1.00  0.00         A
ATOM   1585  HB1 ALA   100       0.650  -4.710  -5.400  1.00  0.00         A
ATOM   1586  HB2 ALA   100       1.353  -3.509  -4.318  1.00  0.00         A
ATOM   1587  HB3 ALA   100      -0.064  -4.427  -3.813  1.00  0.00         A
ATOM   1588  C   ALA   100       3.089  -5.594  -4.526  1.00  0.00         A
ATOM   1589  O   ALA   100       3.935  -4.711  -4.373  1.00  0.00         A
ATOM   1590  N   PRO   101       3.301  -6.651  -5.326  1.00  0.00         A
ATOM   1591  CA  PRO   101       4.538  -6.842  -6.094  1.00  0.00         A
ATOM   1592  HA  PRO   101       5.405  -6.796  -5.457  1.00  0.00         A
ATOM   1593  CB  PRO   101       4.403  -8.259  -6.667  1.00  0.00         A
ATOM   1594  HB1 PRO   101       5.331  -8.794  -6.537  1.00  0.00         A
ATOM   1595  HB2 PRO   101       4.161  -8.202  -7.718  1.00  0.00         A
ATOM   1596  CG  PRO   101       3.301  -8.888  -5.889  1.00  0.00         A
ATOM   1597  HG1 PRO   101       3.696  -9.349  -4.996  1.00  0.00         A
ATOM   1598  HG2 PRO   101       2.794  -9.616  -6.496  1.00  0.00         A
ATOM   1599  CD  PRO   101       2.372  -7.770  -5.531  1.00  0.00         A
ATOM   1600  HD1 PRO   101       1.834  -8.002  -4.628  1.00  0.00         A
ATOM   1601  HD2 PRO   101       1.689  -7.566  -6.344  1.00  0.00         A
ATOM   1602  C   PRO   101       4.716  -5.832  -7.217  1.00  0.00         A
ATOM   1603  O   PRO   101       4.258  -6.035  -8.344  1.00  0.00         A
ATOM   1604  N   GLY   102       5.377  -4.737  -6.895  1.00  0.00         A
ATOM   1605  HN  GLY   102       5.575  -4.556  -5.949  1.00  0.00         A
ATOM   1606  CA  GLY   102       5.799  -3.803  -7.906  1.00  0.00         A
ATOM   1607  HA1 GLY   102       5.794  -4.302  -8.863  1.00  0.00         A
ATOM   1608  HA2 GLY   102       6.805  -3.501  -7.677  1.00  0.00         A
ATOM   1609  C   GLY   102       4.925  -2.570  -7.989  1.00  0.00         A
ATOM   1610  O   GLY   102       4.536  -2.153  -9.079  1.00  0.00         A
ATOM   1611  N   VAL   103       4.611  -1.981  -6.848  1.00  0.00         A
ATOM   1612  HN  VAL   103       4.925  -2.366  -6.004  1.00  0.00         A
ATOM   1613  CA  VAL   103       3.821  -0.761  -6.824  1.00  0.00         A
ATOM   1614  HA  VAL   103       3.403  -0.632  -7.802  1.00  0.00         A
ATOM   1615  CB  VAL   103       2.656  -0.844  -5.826  1.00  0.00         A
ATOM   1616  HB  VAL   103       2.307   0.155  -5.625  1.00  0.00         A
ATOM   1617  CG1 VAL   103       1.508  -1.649  -6.415  1.00  0.00         A
ATOM   1618 HG11 VAL   103       1.164  -1.176  -7.323  1.00  0.00         A
ATOM   1619 HG12 VAL   103       0.697  -1.693  -5.703  1.00  0.00         A
ATOM   1620 HG13 VAL   103       1.846  -2.650  -6.637  1.00  0.00         A
ATOM   1621  CG2 VAL   103       3.122  -1.458  -4.524  1.00  0.00         A
ATOM   1622 HG21 VAL   103       3.554  -2.425  -4.724  1.00  0.00         A
ATOM   1623 HG22 VAL   103       2.283  -1.568  -3.854  1.00  0.00         A
ATOM   1624 HG23 VAL   103       3.863  -0.818  -4.075  1.00  0.00         A
ATOM   1625  C   VAL   103       4.692   0.448  -6.505  1.00  0.00         A
ATOM   1626  O   VAL   103       5.786   0.310  -5.966  1.00  0.00         A
ATOM   1627  N   LEU   104       4.215   1.630  -6.859  1.00  0.00         A
ATOM   1628  HN  LEU   104       3.345   1.683  -7.302  1.00  0.00         A
ATOM   1629  CA  LEU   104       4.957   2.857  -6.612  1.00  0.00         A
ATOM   1630  HA  LEU   104       5.556   2.704  -5.727  1.00  0.00         A
ATOM   1631  CB  LEU   104       5.886   3.191  -7.789  1.00  0.00         A
ATOM   1632  HB1 LEU   104       6.539   2.345  -7.948  1.00  0.00         A
ATOM   1633  HB2 LEU   104       6.492   4.035  -7.503  1.00  0.00         A
ATOM   1634  CG  LEU   104       5.208   3.525  -9.125  1.00  0.00         A
ATOM   1635  HG  LEU   104       4.367   4.179  -8.945  1.00  0.00         A
ATOM   1636  CD1 LEU   104       6.186   4.250 -10.031  1.00  0.00         A
ATOM   1637 HD11 LEU   104       6.508   5.163  -9.553  1.00  0.00         A
ATOM   1638 HD12 LEU   104       5.705   4.483 -10.970  1.00  0.00         A
ATOM   1639 HD13 LEU   104       7.043   3.618 -10.211  1.00  0.00         A
ATOM   1640  CD2 LEU   104       4.697   2.269  -9.819  1.00  0.00         A
ATOM   1641 HD21 LEU   104       4.238   2.538 -10.759  1.00  0.00         A
ATOM   1642 HD22 LEU   104       3.968   1.779  -9.191  1.00  0.00         A
ATOM   1643 HD23 LEU   104       5.523   1.597 -10.001  1.00  0.00         A
ATOM   1644  C   LEU   104       3.993   4.005  -6.352  1.00  0.00         A
ATOM   1645  O   LEU   104       4.252   5.156  -6.709  1.00  0.00         A
ATOM   1646  N   VAL   105       2.879   3.679  -5.721  1.00  0.00         A
ATOM   1647  HN  VAL   105       2.764   2.761  -5.399  1.00  0.00         A
ATOM   1648  CA  VAL   105       1.833   4.653  -5.462  1.00  0.00         A
ATOM   1649  HA  VAL   105       2.212   5.627  -5.736  1.00  0.00         A
ATOM   1650  CB  VAL   105       0.569   4.371  -6.305  1.00  0.00         A
ATOM   1651  HB  VAL   105      -0.185   5.096  -6.036  1.00  0.00         A
ATOM   1652  CG1 VAL   105       0.866   4.526  -7.787  1.00  0.00         A
ATOM   1653 HG11 VAL   105      -0.024   4.306  -8.357  1.00  0.00         A
ATOM   1654 HG12 VAL   105       1.653   3.843  -8.070  1.00  0.00         A
ATOM   1655 HG13 VAL   105       1.180   5.539  -7.987  1.00  0.00         A
ATOM   1656  CG2 VAL   105       0.018   2.981  -6.012  1.00  0.00         A
ATOM   1657 HG21 VAL   105      -0.864   2.810  -6.611  1.00  0.00         A
ATOM   1658 HG22 VAL   105      -0.238   2.909  -4.966  1.00  0.00         A
ATOM   1659 HG23 VAL   105       0.766   2.240  -6.252  1.00  0.00         A
ATOM   1660  C   VAL   105       1.459   4.665  -3.988  1.00  0.00         A
ATOM   1661  O   VAL   105       1.695   3.694  -3.267  1.00  0.00         A
ATOM   1662  N   MET   106       0.896   5.777  -3.552  1.00  0.00         A
ATOM   1663  HN  MET   106       0.793   6.531  -4.171  1.00  0.00         A
ATOM   1664  CA  MET   106       0.413   5.921  -2.191  1.00  0.00         A
ATOM   1665  HA  MET   106       0.929   5.202  -1.572  1.00  0.00         A
ATOM   1666  CB  MET   106       0.709   7.334  -1.679  1.00  0.00         A
ATOM   1667  HB1 MET   106       0.308   8.046  -2.385  1.00  0.00         A
ATOM   1668  HB2 MET   106       1.779   7.465  -1.622  1.00  0.00         A
ATOM   1669  CG  MET   106       0.119   7.636  -0.309  1.00  0.00         A
ATOM   1670  HG1 MET   106       0.498   6.914   0.398  1.00  0.00         A
ATOM   1671  HG2 MET   106      -0.957   7.549  -0.368  1.00  0.00         A
ATOM   1672  SD  MET   106       0.533   9.292   0.277  1.00  0.00         A
ATOM   1673  CE  MET   106      -0.193  10.302  -1.016  1.00  0.00         A
ATOM   1674  HE1 MET   106       0.281  10.074  -1.959  1.00  0.00         A
ATOM   1675  HE2 MET   106      -0.046  11.345  -0.783  1.00  0.00         A
ATOM   1676  HE3 MET   106      -1.250  10.094  -1.086  1.00  0.00         A
ATOM   1677  C   MET   106      -1.086   5.643  -2.143  1.00  0.00         A
ATOM   1678  O   MET   106      -1.887   6.439  -2.640  1.00  0.00         A
ATOM   1679  N   PRO   107      -1.488   4.499  -1.569  1.00  0.00         A
ATOM   1680  CA  PRO   107      -2.896   4.129  -1.456  1.00  0.00         A
ATOM   1681  HA  PRO   107      -3.402   4.213  -2.398  1.00  0.00         A
ATOM   1682  CB  PRO   107      -2.868   2.662  -1.028  1.00  0.00         A
ATOM   1683  HB1 PRO   107      -3.490   2.084  -1.697  1.00  0.00         A
ATOM   1684  HB2 PRO   107      -3.252   2.586  -0.032  1.00  0.00         A
ATOM   1685  CG  PRO   107      -1.441   2.234  -1.115  1.00  0.00         A
ATOM   1686  HG1 PRO   107      -1.263   1.774  -2.074  1.00  0.00         A
ATOM   1687  HG2 PRO   107      -1.213   1.543  -0.316  1.00  0.00         A
ATOM   1688  CD  PRO   107      -0.617   3.479  -0.979  1.00  0.00         A
ATOM   1689  HD1 PRO   107       0.304   3.385  -1.534  1.00  0.00         A
ATOM   1690  HD2 PRO   107      -0.417   3.691   0.062  1.00  0.00         A
ATOM   1691  C   PRO   107      -3.616   4.976  -0.410  1.00  0.00         A
ATOM   1692  O   PRO   107      -2.973   5.645   0.403  1.00  0.00         A
ATOM   1693  N   PRO   108      -4.956   4.951  -0.406  1.00  0.00         A
ATOM   1694  CA  PRO   108      -5.756   5.785   0.490  1.00  0.00         A
ATOM   1695  HA  PRO   108      -5.464   6.822   0.429  1.00  0.00         A
ATOM   1696  CB  PRO   108      -7.179   5.616  -0.047  1.00  0.00         A
ATOM   1697  HB1 PRO   108      -7.397   6.404  -0.752  1.00  0.00         A
ATOM   1698  HB2 PRO   108      -7.883   5.652   0.772  1.00  0.00         A
ATOM   1699  CG  PRO   108      -7.174   4.283  -0.707  1.00  0.00         A
ATOM   1700  HG1 PRO   108      -7.895   4.253  -1.501  1.00  0.00         A
ATOM   1701  HG2 PRO   108      -7.386   3.514   0.020  1.00  0.00         A
ATOM   1702  CD  PRO   108      -5.798   4.099  -1.264  1.00  0.00         A
ATOM   1703  HD1 PRO   108      -5.753   4.424  -2.288  1.00  0.00         A
ATOM   1704  HD2 PRO   108      -5.514   3.069  -1.188  1.00  0.00         A
ATOM   1705  C   PRO   108      -5.660   5.317   1.935  1.00  0.00         A
ATOM   1706  O   PRO   108      -5.973   4.166   2.250  1.00  0.00         A
ATOM   1707  N   SER   109      -5.201   6.204   2.802  1.00  0.00         A
ATOM   1708  HN  SER   109      -4.947   7.095   2.484  1.00  0.00         A
ATOM   1709  CA  SER   109      -5.056   5.894   4.212  1.00  0.00         A
ATOM   1710  HA  SER   109      -4.478   4.987   4.297  1.00  0.00         A
ATOM   1711  CB  SER   109      -4.305   7.032   4.902  1.00  0.00         A
ATOM   1712  HB1 SER   109      -4.041   6.733   5.904  1.00  0.00         A
ATOM   1713  HB2 SER   109      -4.934   7.910   4.937  1.00  0.00         A
ATOM   1714  OG  SER   109      -3.118   7.342   4.188  1.00  0.00         A
ATOM   1715  HG  SER   109      -2.615   8.017   4.671  1.00  0.00         A
ATOM   1716  C   SER   109      -6.425   5.674   4.852  1.00  0.00         A
ATOM   1717  O   SER   109      -7.283   6.557   4.814  1.00  0.00         A
ATOM   1718  N   THR   110      -6.626   4.485   5.412  1.00  0.00         A
ATOM   1719  HN  THR   110      -5.898   3.830   5.415  1.00  0.00         A
ATOM   1720  CA  THR   110      -7.898   4.121   6.022  1.00  0.00         A
ATOM   1721  HA  THR   110      -8.673   4.239   5.279  1.00  0.00         A
ATOM   1722  CB  THR   110      -7.882   2.651   6.480  1.00  0.00         A
ATOM   1723  HB  THR   110      -7.244   2.567   7.348  1.00  0.00         A
ATOM   1724  OG1 THR   110      -7.361   1.820   5.433  1.00  0.00         A
ATOM   1725  HG1 THR   110      -6.945   1.041   5.823  1.00  0.00         A
ATOM   1726  CG2 THR   110      -9.279   2.180   6.855  1.00  0.00         A
ATOM   1727 HG21 THR   110      -9.664   2.793   7.656  1.00  0.00         A
ATOM   1728 HG22 THR   110      -9.237   1.151   7.178  1.00  0.00         A
ATOM   1729 HG23 THR   110      -9.930   2.261   5.996  1.00  0.00         A
ATOM   1730  C   THR   110      -8.212   5.016   7.218  1.00  0.00         A
ATOM   1731  O   THR   110      -7.683   4.820   8.313  1.00  0.00         A
ATOM   1732  N   CYS   111      -9.064   6.002   6.999  1.00  0.00         A
ATOM   1733  HN  CYS   111      -9.453   6.112   6.104  1.00  0.00         A
ATOM   1734  CA  CYS   111      -9.436   6.927   8.053  1.00  0.00         A
ATOM   1735  HA  CYS   111      -8.865   6.677   8.934  1.00  0.00         A
ATOM   1736  CB  CYS   111      -9.113   8.361   7.638  1.00  0.00         A
ATOM   1737  HB1 CYS   111      -9.246   9.013   8.489  1.00  0.00         A
ATOM   1738  HB2 CYS   111      -9.788   8.660   6.854  1.00  0.00         A
ATOM   1739  SG  CYS   111      -7.425   8.587   7.032  1.00  0.00         A
ATOM   1740  HG  CYS   111      -7.367   8.080   5.803  1.00  0.00         A
ATOM   1741  C   CYS   111     -10.921   6.800   8.369  1.00  0.00         A
ATOM   1742  O   CYS   111     -11.769   7.099   7.525  1.00  0.00         A
ATOM   1743  N   PRO   112     -11.247   6.326   9.581  1.00  0.00         A
ATOM   1744  CA  PRO   112     -12.629   6.229  10.055  1.00  0.00         A
ATOM   1745  HA  PRO   112     -13.200   5.502   9.489  1.00  0.00         A
ATOM   1746  CB  PRO   112     -12.487   5.766  11.506  1.00  0.00         A
ATOM   1747  HB1 PRO   112     -13.277   5.068  11.740  1.00  0.00         A
ATOM   1748  HB2 PRO   112     -12.545   6.619  12.165  1.00  0.00         A
ATOM   1749  CG  PRO   112     -11.149   5.117  11.575  1.00  0.00         A
ATOM   1750  HG1 PRO   112     -11.231   4.075  11.305  1.00  0.00         A
ATOM   1751  HG2 PRO   112     -10.743   5.217  12.571  1.00  0.00         A
ATOM   1752  CD  PRO   112     -10.285   5.846  10.585  1.00  0.00         A
ATOM   1753  HD1 PRO   112      -9.572   5.170  10.140  1.00  0.00         A
ATOM   1754  HD2 PRO   112      -9.780   6.675  11.056  1.00  0.00         A
ATOM   1755  C   PRO   112     -13.338   7.572   9.990  1.00  0.00         A
ATOM   1756  O   PRO   112     -12.699   8.616  10.145  1.00  0.00         A
ATOM   1757  N   PRO   113     -14.669   7.530   9.779  1.00  0.00         A
ATOM   1758  CA  PRO   113     -15.534   8.652   9.491  1.00  0.00         A
ATOM   1759  HA  PRO   113     -15.833   8.626   8.459  1.00  0.00         A
ATOM   1760  CB  PRO   113     -16.732   8.322  10.366  1.00  0.00         A
ATOM   1761  HB1 PRO   113     -17.624   8.764   9.951  1.00  0.00         A
ATOM   1762  HB2 PRO   113     -16.559   8.694  11.354  1.00  0.00         A
ATOM   1763  CG  PRO   113     -16.803   6.829  10.361  1.00  0.00         A
ATOM   1764  HG1 PRO   113     -17.623   6.505   9.737  1.00  0.00         A
ATOM   1765  HG2 PRO   113     -16.937   6.467  11.369  1.00  0.00         A
ATOM   1766  CD  PRO   113     -15.491   6.335   9.800  1.00  0.00         A
ATOM   1767  HD1 PRO   113     -15.633   5.985   8.807  1.00  0.00         A
ATOM   1768  HD2 PRO   113     -15.059   5.571  10.425  1.00  0.00         A
ATOM   1769  C   PRO   113     -14.939  10.013   9.826  1.00  0.00         A
ATOM   1770  O   PRO   113     -14.907  10.427  10.989  1.00  0.00         A
ATOM   1771  N   PRO   114     -14.453  10.714   8.798  1.00  0.00         A
ATOM   1772  CA  PRO   114     -13.693  11.944   8.947  1.00  0.00         A
ATOM   1773  HA  PRO   114     -13.005  11.881   9.771  1.00  0.00         A
ATOM   1774  CB  PRO   114     -12.908  12.033   7.623  1.00  0.00         A
ATOM   1775  HB1 PRO   114     -11.849  12.059   7.831  1.00  0.00         A
ATOM   1776  HB2 PRO   114     -13.195  12.931   7.094  1.00  0.00         A
ATOM   1777  CG  PRO   114     -13.279  10.803   6.852  1.00  0.00         A
ATOM   1778  HG1 PRO   114     -12.553  10.024   7.022  1.00  0.00         A
ATOM   1779  HG2 PRO   114     -13.352  11.031   5.801  1.00  0.00         A
ATOM   1780  CD  PRO   114     -14.602  10.379   7.387  1.00  0.00         A
ATOM   1781  HD1 PRO   114     -14.748   9.321   7.246  1.00  0.00         A
ATOM   1782  HD2 PRO   114     -15.397  10.947   6.932  1.00  0.00         A
ATOM   1783  C   PRO   114     -14.590  13.157   9.127  1.00  0.00         A
ATOM   1784  O   PRO   114     -15.554  13.348   8.385  1.00  0.00         A
ATOM   1785  N   LYS   115     -14.286  13.964  10.126  1.00  0.00         A
ATOM   1786  HN  LYS   115     -13.517  13.752  10.701  1.00  0.00         A
ATOM   1787  CA  LYS   115     -15.055  15.165  10.379  1.00  0.00         A
ATOM   1788  HA  LYS   115     -15.867  15.187   9.671  1.00  0.00         A
ATOM   1789  CB  LYS   115     -15.625  15.158  11.798  1.00  0.00         A
ATOM   1790  HB1 LYS   115     -14.812  15.264  12.501  1.00  0.00         A
ATOM   1791  HB2 LYS   115     -16.118  14.213  11.970  1.00  0.00         A
ATOM   1792  CG  LYS   115     -16.627  16.273  12.050  1.00  0.00         A
ATOM   1793  HG1 LYS   115     -17.447  16.174  11.358  1.00  0.00         A
ATOM   1794  HG2 LYS   115     -16.139  17.223  11.897  1.00  0.00         A
ATOM   1795  CD  LYS   115     -17.180  16.231  13.457  1.00  0.00         A
ATOM   1796  HD1 LYS   115     -17.510  15.225  13.673  1.00  0.00         A
ATOM   1797  HD2 LYS   115     -18.017  16.903  13.510  1.00  0.00         A
ATOM   1798  CE  LYS   115     -16.140  16.642  14.486  1.00  0.00         A
ATOM   1799  HE1 LYS   115     -15.746  17.610  14.214  1.00  0.00         A
ATOM   1800  HE2 LYS   115     -15.342  15.915  14.485  1.00  0.00         A
ATOM   1801  NZ  LYS   115     -16.718  16.719  15.852  1.00  0.00         A
ATOM   1802  HZ1 LYS   115     -17.522  17.377  15.862  1.00  0.00         A
ATOM   1803  HZ2 LYS   115     -16.002  17.058  16.525  1.00  0.00         A
ATOM   1804  HZ3 LYS   115     -17.048  15.781  16.157  1.00  0.00         A
ATOM   1805  C   LYS   115     -14.183  16.389  10.158  1.00  0.00         A
ATOM   1806  O   LYS   115     -13.529  16.881  11.080  1.00  0.00         A
ATOM   1807  N   VAL   116     -14.166  16.861   8.924  1.00  0.00         A
ATOM   1808  HN  VAL   116     -14.721  16.427   8.239  1.00  0.00         A
ATOM   1809  CA  VAL   116     -13.351  18.000   8.550  1.00  0.00         A
ATOM   1810  HA  VAL   116     -13.261  18.631   9.415  1.00  0.00         A
ATOM   1811  CB  VAL   116     -11.930  17.550   8.139  1.00  0.00         A
ATOM   1812  HB  VAL   116     -11.428  17.177   9.020  1.00  0.00         A
ATOM   1813  CG1 VAL   116     -12.002  16.422   7.129  1.00  0.00         A
ATOM   1814 HG11 VAL   116     -11.006  16.089   6.884  1.00  0.00         A
ATOM   1815 HG12 VAL   116     -12.497  16.776   6.238  1.00  0.00         A
ATOM   1816 HG13 VAL   116     -12.566  15.604   7.553  1.00  0.00         A
ATOM   1817  CG2 VAL   116     -11.122  18.718   7.592  1.00  0.00         A
ATOM   1818 HG21 VAL   116     -11.017  19.473   8.357  1.00  0.00         A
ATOM   1819 HG22 VAL   116     -11.633  19.140   6.738  1.00  0.00         A
ATOM   1820 HG23 VAL   116     -10.145  18.370   7.291  1.00  0.00         A
ATOM   1821  C   VAL   116     -14.014  18.797   7.425  1.00  0.00         A
ATOM   1822  O   VAL   116     -14.094  18.349   6.279  1.00  0.00         A
ATOM   1823  N   SER   117     -14.493  19.983   7.758  1.00  0.00         A
ATOM   1824  HN  SER   117     -14.396  20.299   8.684  1.00  0.00         A
ATOM   1825  CA  SER   117     -15.158  20.839   6.787  1.00  0.00         A
ATOM   1826  HA  SER   117     -15.783  20.211   6.169  1.00  0.00         A
ATOM   1827  CB  SER   117     -16.037  21.857   7.511  1.00  0.00         A
ATOM   1828  HB1 SER   117     -16.921  21.364   7.886  1.00  0.00         A
ATOM   1829  HB2 SER   117     -16.323  22.638   6.822  1.00  0.00         A
ATOM   1830  OG  SER   117     -15.343  22.442   8.600  1.00  0.00         A
ATOM   1831  HG  SER   117     -15.289  23.396   8.469  1.00  0.00         A
ATOM   1832  C   SER   117     -14.137  21.542   5.899  1.00  0.00         A
ATOM   1833  O   SER   117     -14.487  22.183   4.908  1.00  0.00         A
ATOM   1834  N   GLN   118     -12.870  21.396   6.256  1.00  0.00         A
ATOM   1835  HN  GLN   118     -12.663  20.864   7.052  1.00  0.00         A
ATOM   1836  CA  GLN   118     -11.780  22.011   5.514  1.00  0.00         A
ATOM   1837  HA  GLN   118     -12.088  23.004   5.228  1.00  0.00         A
ATOM   1838  CB  GLN   118     -10.540  22.109   6.402  1.00  0.00         A
ATOM   1839  HB1 GLN   118      -9.765  22.628   5.860  1.00  0.00         A
ATOM   1840  HB2 GLN   118     -10.198  21.111   6.634  1.00  0.00         A
ATOM   1841  CG  GLN   118     -10.784  22.846   7.710  1.00  0.00         A
ATOM   1842  HG1 GLN   118     -11.645  22.412   8.197  1.00  0.00         A
ATOM   1843  HG2 GLN   118     -10.982  23.885   7.491  1.00  0.00         A
ATOM   1844  CD  GLN   118      -9.601  22.771   8.657  1.00  0.00         A
ATOM   1845  OE1 GLN   118      -9.766  22.789   9.877  1.00  0.00         A
ATOM   1846  NE2 GLN   118      -8.399  22.696   8.106  1.00  0.00         A
ATOM   1847 HE21 GLN   118      -8.337  22.697   7.126  1.00  0.00         A
ATOM   1848 HE22 GLN   118      -7.619  22.641   8.700  1.00  0.00         A
ATOM   1849  C   GLN   118     -11.456  21.209   4.254  1.00  0.00         A
ATOM   1850  O   GLN   118     -10.746  21.684   3.372  1.00  0.00         A
ATOM   1851  N   GLN   119     -11.985  19.993   4.173  1.00  0.00         A
ATOM   1852  HN  GLN   119     -12.578  19.680   4.888  1.00  0.00         A
ATOM   1853  CA  GLN   119     -11.709  19.112   3.041  1.00  0.00         A
ATOM   1854  HA  GLN   119     -11.087  19.652   2.344  1.00  0.00         A
ATOM   1855  CB  GLN   119     -10.961  17.866   3.513  1.00  0.00         A
ATOM   1856  HB1 GLN   119     -10.892  17.169   2.690  1.00  0.00         A
ATOM   1857  HB2 GLN   119     -11.527  17.411   4.310  1.00  0.00         A
ATOM   1858  CG  GLN   119      -9.552  18.144   4.022  1.00  0.00         A
ATOM   1859  HG1 GLN   119      -9.164  17.243   4.474  1.00  0.00         A
ATOM   1860  HG2 GLN   119      -9.601  18.924   4.767  1.00  0.00         A
ATOM   1861  CD  GLN   119      -8.598  18.585   2.923  1.00  0.00         A
ATOM   1862  OE1 GLN   119      -9.000  19.199   1.934  1.00  0.00         A
ATOM   1863  NE2 GLN   119      -7.323  18.281   3.095  1.00  0.00         A
ATOM   1864 HE21 GLN   119      -7.066  17.796   3.910  1.00  0.00         A
ATOM   1865 HE22 GLN   119      -6.685  18.549   2.401  1.00  0.00         A
ATOM   1866  C   GLN   119     -12.997  18.706   2.336  1.00  0.00         A
ATOM   1867  O   GLN   119     -13.052  17.662   1.681  1.00  0.00         A
ATOM   1868  N   GLN   120     -14.019  19.544   2.480  1.00  0.00         A
ATOM   1869  HN  GLN   120     -13.883  20.353   3.013  1.00  0.00         A
ATOM   1870  CA  GLN   120     -15.336  19.310   1.881  1.00  0.00         A
ATOM   1871  HA  GLN   120     -15.936  20.185   2.085  1.00  0.00         A
ATOM   1872  CB  GLN   120     -15.236  19.136   0.359  1.00  0.00         A
ATOM   1873  HB1 GLN   120     -16.187  18.787  -0.014  1.00  0.00         A
ATOM   1874  HB2 GLN   120     -14.481  18.396   0.142  1.00  0.00         A
ATOM   1875  CG  GLN   120     -14.875  20.415  -0.381  1.00  0.00         A
ATOM   1876  HG1 GLN   120     -13.901  20.745  -0.049  1.00  0.00         A
ATOM   1877  HG2 GLN   120     -15.609  21.172  -0.147  1.00  0.00         A
ATOM   1878  CD  GLN   120     -14.836  20.227  -1.885  1.00  0.00         A
ATOM   1879  OE1 GLN   120     -15.540  19.381  -2.436  1.00  0.00         A
ATOM   1880  NE2 GLN   120     -14.019  21.017  -2.561  1.00  0.00         A
ATOM   1881 HE21 GLN   120     -13.487  21.672  -2.061  1.00  0.00         A
ATOM   1882 HE22 GLN   120     -13.980  20.918  -3.538  1.00  0.00         A
ATOM   1883  C   GLN   120     -16.032  18.104   2.513  1.00  0.00         A
ATOM   1884  O   GLN   120     -15.512  17.503   3.458  1.00  0.00         A
ATOM   1885  N   GLN   121     -17.217  17.774   1.990  1.00  0.00         A
ATOM   1886  HN  GLN   121     -17.549  18.277   1.218  1.00  0.00         A
ATOM   1887  CA  GLN   121     -18.043  16.693   2.530  1.00  0.00         A
ATOM   1888  HA  GLN   121     -18.992  16.718   2.015  1.00  0.00         A
ATOM   1889  CB  GLN   121     -17.378  15.331   2.290  1.00  0.00         A
ATOM   1890  HB1 GLN   121     -16.558  15.217   2.984  1.00  0.00         A
ATOM   1891  HB2 GLN   121     -16.992  15.304   1.283  1.00  0.00         A
ATOM   1892  CG  GLN   121     -18.320  14.151   2.469  1.00  0.00         A
ATOM   1893  HG1 GLN   121     -19.197  14.310   1.859  1.00  0.00         A
ATOM   1894  HG2 GLN   121     -18.610  14.094   3.507  1.00  0.00         A
ATOM   1895  CD  GLN   121     -17.684  12.835   2.072  1.00  0.00         A
ATOM   1896  OE1 GLN   121     -17.075  12.151   2.894  1.00  0.00         A
ATOM   1897  NE2 GLN   121     -17.817  12.471   0.807  1.00  0.00         A
ATOM   1898 HE21 GLN   121     -18.311  13.065   0.205  1.00  0.00         A
ATOM   1899 HE22 GLN   121     -17.415  11.623   0.522  1.00  0.00         A
ATOM   1900  C   GLN   121     -18.288  16.936   4.017  1.00  0.00         A
ATOM   1901  O   GLN   121     -17.979  16.102   4.869  1.00  0.00         A
ATOM   1902  N   GLN   122     -18.843  18.102   4.312  1.00  0.00         A
ATOM   1903  HN  GLN   122     -19.182  18.663   3.581  1.00  0.00         A
ATOM   1904  CA  GLN   122     -18.976  18.575   5.682  1.00  0.00         A
ATOM   1905  HA  GLN   122     -18.245  18.058   6.283  1.00  0.00         A
ATOM   1906  CB  GLN   122     -18.688  20.078   5.734  1.00  0.00         A
ATOM   1907  HB1 GLN   122     -17.698  20.255   5.342  1.00  0.00         A
ATOM   1908  HB2 GLN   122     -18.723  20.404   6.762  1.00  0.00         A
ATOM   1909  CG  GLN   122     -19.674  20.920   4.933  1.00  0.00         A
ATOM   1910  HG1 GLN   122     -20.639  20.879   5.419  1.00  0.00         A
ATOM   1911  HG2 GLN   122     -19.756  20.506   3.940  1.00  0.00         A
ATOM   1912  CD  GLN   122     -19.252  22.372   4.815  1.00  0.00         A
ATOM   1913  OE1 GLN   122     -19.584  23.201   5.662  1.00  0.00         A
ATOM   1914  NE2 GLN   122     -18.527  22.691   3.755  1.00  0.00         A
ATOM   1915 HE21 GLN   122     -18.307  21.980   3.112  1.00  0.00         A
ATOM   1916 HE22 GLN   122     -18.246  23.623   3.648  1.00  0.00         A
ATOM   1917  C   GLN   122     -20.365  18.293   6.245  1.00  0.00         A
ATOM   1918  O   GLN   122     -20.589  18.417   7.449  1.00  0.00         A
ATOM   1919  N   GLN   123     -21.294  17.922   5.379  1.00  0.00         A
ATOM   1920  HN  GLN   123     -21.050  17.792   4.437  1.00  0.00         A
ATOM   1921  CA  GLN   123     -22.671  17.697   5.797  1.00  0.00         A
ATOM   1922  HA  GLN   123     -22.663  17.318   6.808  1.00  0.00         A
ATOM   1923  CB  GLN   123     -23.447  19.012   5.756  1.00  0.00         A
ATOM   1924  HB1 GLN   123     -23.638  19.266   4.723  1.00  0.00         A
ATOM   1925  HB2 GLN   123     -22.843  19.784   6.195  1.00  0.00         A
ATOM   1926  CG  GLN   123     -24.781  18.966   6.484  1.00  0.00         A
ATOM   1927  HG1 GLN   123     -25.388  18.190   6.042  1.00  0.00         A
ATOM   1928  HG2 GLN   123     -25.274  19.918   6.362  1.00  0.00         A
ATOM   1929  CD  GLN   123     -24.640  18.684   7.970  1.00  0.00         A
ATOM   1930  OE1 GLN   123     -23.639  19.038   8.596  1.00  0.00         A
ATOM   1931  NE2 GLN   123     -25.649  18.050   8.545  1.00  0.00         A
ATOM   1932 HE21 GLN   123     -26.417  17.800   7.987  1.00  0.00         A
ATOM   1933 HE22 GLN   123     -25.593  17.863   9.506  1.00  0.00         A
ATOM   1934  C   GLN   123     -23.341  16.686   4.885  1.00  0.00         A
ATOM   1935  O   GLN   123     -23.786  15.626   5.323  1.00  0.00         A
ATOM   1936  N   GLN   124     -23.418  17.029   3.614  1.00  0.00         A
ATOM   1937  HN  GLN   124     -23.066  17.903   3.334  1.00  0.00         A
ATOM   1938  CA  GLN   124     -24.015  16.145   2.628  1.00  0.00         A
ATOM   1939  HA  GLN   124     -24.937  15.764   3.043  1.00  0.00         A
ATOM   1940  CB  GLN   124     -24.327  16.902   1.337  1.00  0.00         A
ATOM   1941  HB1 GLN   124     -23.406  17.280   0.923  1.00  0.00         A
ATOM   1942  HB2 GLN   124     -24.977  17.730   1.560  1.00  0.00         A
ATOM   1943  CG  GLN   124     -25.001  16.058   0.279  1.00  0.00         A
ATOM   1944  HG1 GLN   124     -24.316  15.285  -0.031  1.00  0.00         A
ATOM   1945  HG2 GLN   124     -25.228  16.692  -0.556  1.00  0.00         A
ATOM   1946  CD  GLN   124     -26.287  15.410   0.758  1.00  0.00         A
ATOM   1947  OE1 GLN   124     -26.281  14.291   1.274  1.00  0.00         A
ATOM   1948  NE2 GLN   124     -27.398  16.104   0.585  1.00  0.00         A
ATOM   1949 HE21 GLN   124     -27.333  16.988   0.162  1.00  0.00         A
ATOM   1950 HE22 GLN   124     -28.244  15.710   0.888  1.00  0.00         A
ATOM   1951  C   GLN   124     -23.088  14.971   2.339  1.00  0.00         A
ATOM   1952  O   GLN   124     -21.885  15.152   2.125  1.00  0.00         A
ATOM   1953  N   GLN   125     -23.670  13.776   2.337  1.00  0.00         A
ATOM   1954  HN  GLN   125     -24.639  13.729   2.495  1.00  0.00         A
ATOM   1955  CA  GLN   125     -22.941  12.532   2.102  1.00  0.00         A
ATOM   1956  HA  GLN   125     -23.657  11.725   2.147  1.00  0.00         A
ATOM   1957  CB  GLN   125     -22.296  12.538   0.706  1.00  0.00         A
ATOM   1958  HB1 GLN   125     -21.459  13.221   0.717  1.00  0.00         A
ATOM   1959  HB2 GLN   125     -23.023  12.890  -0.010  1.00  0.00         A
ATOM   1960  CG  GLN   125     -21.793  11.175   0.243  1.00  0.00         A
ATOM   1961  HG1 GLN   125     -21.022  10.841   0.921  1.00  0.00         A
ATOM   1962  HG2 GLN   125     -21.378  11.277  -0.749  1.00  0.00         A
ATOM   1963  CD  GLN   125     -22.890  10.128   0.202  1.00  0.00         A
ATOM   1964  OE1 GLN   125     -24.060  10.444  -0.012  1.00  0.00         A
ATOM   1965  NE2 GLN   125     -22.518   8.875   0.401  1.00  0.00         A
ATOM   1966 HE21 GLN   125     -21.566   8.693   0.559  1.00  0.00         A
ATOM   1967 HE22 GLN   125     -23.208   8.176   0.381  1.00  0.00         A
ATOM   1968  C   GLN   125     -21.890  12.303   3.191  1.00  0.00         A
ATOM   1969  O   GLN   125     -20.749  11.942   2.909  1.00  0.00         A
ATOM   1970  N   GLN   126     -22.280  12.511   4.440  1.00  0.00         A
ATOM   1971  HN  GLN   126     -23.192  12.832   4.616  1.00  0.00         A
ATOM   1972  CA  GLN   126     -21.380  12.260   5.556  1.00  0.00         A
ATOM   1973  HA  GLN   126     -20.369  12.351   5.183  1.00  0.00         A
ATOM   1974  CB  GLN   126     -21.586  13.281   6.683  1.00  0.00         A
ATOM   1975  HB1 GLN   126     -21.407  14.270   6.287  1.00  0.00         A
ATOM   1976  HB2 GLN   126     -20.866  13.084   7.462  1.00  0.00         A
ATOM   1977  CG  GLN   126     -22.970  13.266   7.309  1.00  0.00         A
ATOM   1978  HG1 GLN   126     -23.161  12.282   7.710  1.00  0.00         A
ATOM   1979  HG2 GLN   126     -23.701  13.494   6.546  1.00  0.00         A
ATOM   1980  CD  GLN   126     -23.101  14.282   8.427  1.00  0.00         A
ATOM   1981  OE1 GLN   126     -23.469  15.434   8.199  1.00  0.00         A
ATOM   1982  NE2 GLN   126     -22.801  13.866   9.647  1.00  0.00         A
ATOM   1983 HE21 GLN   126     -22.515  12.932   9.762  1.00  0.00         A
ATOM   1984 HE22 GLN   126     -22.876  14.507  10.386  1.00  0.00         A
ATOM   1985  C   GLN   126     -21.576  10.836   6.066  1.00  0.00         A
ATOM   1986  O   GLN   126     -22.698  10.323   6.068  1.00  0.00         A
ATOM   1987  N   PRO   127     -20.483  10.172   6.471  1.00  0.00         A
ATOM   1988  CA  PRO   127     -20.512   8.767   6.902  1.00  0.00         A
ATOM   1989  HA  PRO   127     -21.030   8.149   6.185  1.00  0.00         A
ATOM   1990  CB  PRO   127     -19.032   8.383   6.927  1.00  0.00         A
ATOM   1991  HB1 PRO   127     -18.751   7.962   5.974  1.00  0.00         A
ATOM   1992  HB2 PRO   127     -18.859   7.661   7.712  1.00  0.00         A
ATOM   1993  CG  PRO   127     -18.313   9.659   7.189  1.00  0.00         A
ATOM   1994  HG1 PRO   127     -17.322   9.617   6.761  1.00  0.00         A
ATOM   1995  HG2 PRO   127     -18.255   9.837   8.253  1.00  0.00         A
ATOM   1996  CD  PRO   127     -19.121  10.738   6.526  1.00  0.00         A
ATOM   1997  HD1 PRO   127     -18.745  10.933   5.533  1.00  0.00         A
ATOM   1998  HD2 PRO   127     -19.103  11.640   7.120  1.00  0.00         A
ATOM   1999  C   PRO   127     -21.143   8.571   8.281  1.00  0.00         A
ATOM   2000  O   PRO   127     -20.477   8.161   9.235  1.00  0.00         A
ATOM   2001  N   SER   128     -22.427   8.869   8.381  1.00  0.00         A
ATOM   2002  HN  SER   128     -22.893   9.240   7.599  1.00  0.00         A
ATOM   2003  CA  SER   128     -23.163   8.673   9.617  1.00  0.00         A
ATOM   2004  HA  SER   128     -22.449   8.511  10.404  1.00  0.00         A
ATOM   2005  CB  SER   128     -23.977   9.917   9.942  1.00  0.00         A
ATOM   2006  HB1 SER   128     -24.479   9.782  10.888  1.00  0.00         A
ATOM   2007  HB2 SER   128     -24.705  10.072   9.167  1.00  0.00         A
ATOM   2008  OG  SER   128     -23.141  11.061  10.027  1.00  0.00         A
ATOM   2009  HG  SER   128     -22.215  10.781   9.998  1.00  0.00         A
ATOM   2010  C   SER   128     -24.070   7.450   9.514  1.00  0.00         A
ATOM   2011  O   SER   128     -25.278   7.570   9.295  1.00  0.00         A
ATOM   2012  N   GLY   129     -23.475   6.274   9.654  1.00  0.00         A
ATOM   2013  HN  GLY   129     -22.507   6.241   9.806  1.00  0.00         A
ATOM   2014  CA  GLY   129     -24.229   5.040   9.566  1.00  0.00         A
ATOM   2015  HA1 GLY   129     -25.284   5.269   9.569  1.00  0.00         A
ATOM   2016  HA2 GLY   129     -23.999   4.425  10.423  1.00  0.00         A
ATOM   2017  C   GLY   129     -23.896   4.274   8.305  1.00  0.00         A
ATOM   2018  O   GLY   129     -23.409   4.854   7.334  1.00  0.00         A
ATOM   2019  N   SER   130     -24.173   2.977   8.302  1.00  0.00         A
ATOM   2020  HN  SER   130     -24.589   2.572   9.096  1.00  0.00         A
ATOM   2021  CA  SER   130     -23.858   2.128   7.158  1.00  0.00         A
ATOM   2022  HA  SER   130     -22.907   2.449   6.761  1.00  0.00         A
ATOM   2023  CB  SER   130     -23.740   0.672   7.611  1.00  0.00         A
ATOM   2024  HB1 SER   130     -23.405   0.065   6.784  1.00  0.00         A
ATOM   2025  HB2 SER   130     -24.704   0.323   7.949  1.00  0.00         A
ATOM   2026  OG  SER   130     -22.810   0.548   8.676  1.00  0.00         A
ATOM   2027  HG  SER   130     -23.034  -0.229   9.206  1.00  0.00         A
ATOM   2028  C   SER   130     -24.917   2.257   6.058  1.00  0.00         A
ATOM   2029  O   SER   130     -25.253   1.278   5.387  1.00  0.00         A
ATOM   2030  N   ARG   131     -25.437   3.476   5.890  1.00  0.00         A
ATOM   2031  HN  ARG   131     -25.131   4.199   6.478  1.00  0.00         A
ATOM   2032  CA  ARG   131     -26.432   3.786   4.858  1.00  0.00         A
ATOM   2033  HA  ARG   131     -26.729   4.814   4.993  1.00  0.00         A
ATOM   2034  CB  ARG   131     -25.820   3.629   3.459  1.00  0.00         A
ATOM   2035  HB1 ARG   131     -26.575   3.850   2.721  1.00  0.00         A
ATOM   2036  HB2 ARG   131     -25.496   2.607   3.335  1.00  0.00         A
ATOM   2037  CG  ARG   131     -24.627   4.538   3.210  1.00  0.00         A
ATOM   2038  HG1 ARG   131     -24.247   4.352   2.216  1.00  0.00         A
ATOM   2039  HG2 ARG   131     -23.861   4.316   3.937  1.00  0.00         A
ATOM   2040  CD  ARG   131     -25.005   6.006   3.326  1.00  0.00         A
ATOM   2041  HD1 ARG   131     -25.497   6.164   4.273  1.00  0.00         A
ATOM   2042  HD2 ARG   131     -25.680   6.258   2.522  1.00  0.00         A
ATOM   2043  NE  ARG   131     -23.835   6.876   3.252  1.00  0.00         A
ATOM   2044  HE  ARG   131     -23.024   6.505   2.833  1.00  0.00         A
ATOM   2045  CZ  ARG   131     -23.794   8.113   3.739  1.00  0.00         A
ATOM   2046  NH1 ARG   131     -24.876   8.655   4.291  1.00  0.00         A
ATOM   2047 HH11 ARG   131     -25.733   8.132   4.342  1.00  0.00         A
ATOM   2048 HH12 ARG   131     -24.842   9.585   4.664  1.00  0.00         A
ATOM   2049  NH2 ARG   131     -22.669   8.811   3.667  1.00  0.00         A
ATOM   2050 HH21 ARG   131     -21.853   8.407   3.243  1.00  0.00         A
ATOM   2051 HH22 ARG   131     -22.625   9.735   4.050  1.00  0.00         A
ATOM   2052  C   ARG   131     -27.675   2.907   4.994  1.00  0.00         A
ATOM   2053  O   ARG   131     -28.380   2.655   4.014  1.00  0.00         A
ATOM   2054  N   ASP   132     -27.943   2.457   6.214  1.00  0.00         A
ATOM   2055  HN  ASP   132     -27.370   2.732   6.959  1.00  0.00         A
ATOM   2056  CA  ASP   132     -29.067   1.566   6.476  1.00  0.00         A
ATOM   2057  HA  ASP   132     -29.947   1.993   6.018  1.00  0.00         A
ATOM   2058  CB  ASP   132     -28.800   0.186   5.866  1.00  0.00         A
ATOM   2059  HB1 ASP   132     -27.950  -0.259   6.364  1.00  0.00         A
ATOM   2060  HB2 ASP   132     -28.571   0.304   4.818  1.00  0.00         A
ATOM   2061  CG  ASP   132     -29.976  -0.763   5.990  1.00  0.00         A
ATOM   2062  OD1 ASP   132     -31.134  -0.297   5.949  1.00  0.00         A
ATOM   2063  OD2 ASP   132     -29.744  -1.988   6.092  1.00  0.00         A
ATOM   2064  C   ASP   132     -29.300   1.446   7.977  1.00  0.00         A
ATOM   2065  O   ASP   132     -28.821   0.514   8.620  1.00  0.00         A
ATOM   2066  N   ILE   133     -30.009   2.417   8.536  1.00  0.00         A
ATOM   2067  HN  ILE   133     -30.342   3.150   7.975  1.00  0.00         A
ATOM   2068  CA  ILE   133     -30.296   2.428   9.965  1.00  0.00         A
ATOM   2069  HA  ILE   133     -29.870   1.536  10.394  1.00  0.00         A
ATOM   2070  CB  ILE   133     -29.662   3.652  10.661  1.00  0.00         A
ATOM   2071  HB  ILE   133     -30.020   3.680  11.678  1.00  0.00         A
ATOM   2072  CG1 ILE   133     -30.077   4.946   9.951  1.00  0.00         A
ATOM   2073 HG11 ILE   133     -31.156   5.004   9.929  1.00  0.00         A
ATOM   2074 HG12 ILE   133     -29.703   4.928   8.939  1.00  0.00         A
ATOM   2075  CG2 ILE   133     -28.146   3.518  10.699  1.00  0.00         A
ATOM   2076 HG21 ILE   133     -27.876   2.629  11.249  1.00  0.00         A
ATOM   2077 HG22 ILE   133     -27.720   4.384  11.185  1.00  0.00         A
ATOM   2078 HG23 ILE   133     -27.765   3.447   9.691  1.00  0.00         A
ATOM   2079  CD1 ILE   133     -29.557   6.203  10.613  1.00  0.00         A
ATOM   2080 HD11 ILE   133     -28.478   6.177  10.639  1.00  0.00         A
ATOM   2081 HD12 ILE   133     -29.940   6.264  11.621  1.00  0.00         A
ATOM   2082 HD13 ILE   133     -29.882   7.066  10.052  1.00  0.00         A
ATOM   2083  C   ILE   133     -31.797   2.428  10.229  1.00  0.00         A
ATOM   2084  O   ILE   133     -32.246   2.134  11.339  1.00  0.00         A
ATOM   2085  N   ASN   134     -32.564   2.760   9.205  1.00  0.00         A
ATOM   2086  HN  ASN   134     -32.143   2.958   8.345  1.00  0.00         A
ATOM   2087  CA  ASN   134     -34.016   2.842   9.327  1.00  0.00         A
ATOM   2088  HA  ASN   134     -34.285   2.462  10.301  1.00  0.00         A
ATOM   2089  CB  ASN   134     -34.484   4.299   9.217  1.00  0.00         A
ATOM   2090  HB1 ASN   134     -34.188   4.693   8.256  1.00  0.00         A
ATOM   2091  HB2 ASN   134     -34.017   4.880   9.998  1.00  0.00         A
ATOM   2092  CG  ASN   134     -35.991   4.440   9.352  1.00  0.00         A
ATOM   2093  OD1 ASN   134     -36.723   4.414   8.362  1.00  0.00         A
ATOM   2094  ND2 ASN   134     -36.466   4.584  10.578  1.00  0.00         A
ATOM   2095 HD21 ASN   134     -35.827   4.595  11.325  1.00  0.00         A
ATOM   2096 HD22 ASN   134     -37.435   4.670  10.694  1.00  0.00         A
ATOM   2097  C   ASN   134     -34.706   1.994   8.266  1.00  0.00         A
ATOM   2098  O   ASN   134     -35.795   1.468   8.495  1.00  0.00         A
ATOM   2099  N   SER   135     -34.057   1.838   7.118  1.00  0.00         A
ATOM   2100  HN  SER   135     -33.165   2.231   7.013  1.00  0.00         A
ATOM   2101  CA  SER   135     -34.633   1.107   5.996  1.00  0.00         A
ATOM   2102  HA  SER   135     -35.667   1.401   5.915  1.00  0.00         A
ATOM   2103  CB  SER   135     -33.908   1.502   4.709  1.00  0.00         A
ATOM   2104  HB1 SER   135     -34.297   2.446   4.352  1.00  0.00         A
ATOM   2105  HB2 SER   135     -34.069   0.741   3.960  1.00  0.00         A
ATOM   2106  OG  SER   135     -32.512   1.637   4.931  1.00  0.00         A
ATOM   2107  HG  SER   135     -32.165   0.825   5.349  1.00  0.00         A
ATOM   2108  C   SER   135     -34.577  -0.409   6.204  1.00  0.00         A
ATOM   2109  O   SER   135     -34.770  -1.185   5.267  1.00  0.00         A
ATOM   2110  N   ILE   136     -34.322  -0.823   7.434  1.00  0.00         A
ATOM   2111  HN  ILE   136     -34.182  -0.157   8.135  1.00  0.00         A
ATOM   2112  CA  ILE   136     -34.263  -2.235   7.775  1.00  0.00         A
ATOM   2113  HA  ILE   136     -33.879  -2.774   6.921  1.00  0.00         A
ATOM   2114  CB  ILE   136     -33.326  -2.480   8.978  1.00  0.00         A
ATOM   2115  HB  ILE   136     -33.786  -2.058   9.858  1.00  0.00         A
ATOM   2116  CG1 ILE   136     -31.974  -1.801   8.743  1.00  0.00         A
ATOM   2117 HG11 ILE   136     -32.137  -0.752   8.540  1.00  0.00         A
ATOM   2118 HG12 ILE   136     -31.494  -2.256   7.890  1.00  0.00         A
ATOM   2119  CG2 ILE   136     -33.137  -3.974   9.209  1.00  0.00         A
ATOM   2120 HG21 ILE   136     -34.094  -4.433   9.410  1.00  0.00         A
ATOM   2121 HG22 ILE   136     -32.480  -4.128  10.052  1.00  0.00         A
ATOM   2122 HG23 ILE   136     -32.701  -4.422   8.327  1.00  0.00         A
ATOM   2123  CD1 ILE   136     -31.025  -1.905   9.916  1.00  0.00         A
ATOM   2124 HD11 ILE   136     -30.812  -2.945  10.115  1.00  0.00         A
ATOM   2125 HD12 ILE   136     -31.479  -1.457  10.788  1.00  0.00         A
ATOM   2126 HD13 ILE   136     -30.106  -1.388   9.683  1.00  0.00         A
ATOM   2127  C   ILE   136     -35.663  -2.747   8.106  1.00  0.00         A
ATOM   2128  O   ILE   136     -36.102  -2.689   9.257  1.00  0.00         A
ATOM   2129  N   SER   137     -36.370  -3.217   7.091  1.00  0.00         A
ATOM   2130  HN  SER   137     -35.969  -3.247   6.197  1.00  0.00         A
ATOM   2131  CA  SER   137     -37.731  -3.689   7.263  1.00  0.00         A
ATOM   2132  HA  SER   137     -37.995  -3.573   8.302  1.00  0.00         A
ATOM   2133  CB  SER   137     -38.676  -2.840   6.410  1.00  0.00         A
ATOM   2134  HB1 SER   137     -38.731  -1.842   6.819  1.00  0.00         A
ATOM   2135  HB2 SER   137     -39.656  -3.286   6.417  1.00  0.00         A
ATOM   2136  OG  SER   137     -38.224  -2.760   5.066  1.00  0.00         A
ATOM   2137  HG  SER   137     -38.867  -3.195   4.489  1.00  0.00         A
ATOM   2138  C   SER   137     -37.853  -5.161   6.883  1.00  0.00         A
ATOM   2139  O   SER   137     -37.102  -5.663   6.043  1.00  0.00         A
ATOM   2140  N   LYS   138     -38.797  -5.848   7.506  1.00  0.00         A
ATOM   2141  HN  LYS   138     -39.344  -5.407   8.184  1.00  0.00         A
ATOM   2142  CA  LYS   138     -39.073  -7.230   7.202  1.00  0.00         A
ATOM   2143  HA  LYS   138     -38.550  -7.482   6.292  1.00  0.00         A
ATOM   2144  CB  LYS   138     -38.582  -8.134   8.340  1.00  0.00         A
ATOM   2145  HB1 LYS   138     -37.502  -8.120   8.354  1.00  0.00         A
ATOM   2146  HB2 LYS   138     -38.916  -9.143   8.153  1.00  0.00         A
ATOM   2147  CG  LYS   138     -39.080  -7.716   9.714  1.00  0.00         A
ATOM   2148  HG1 LYS   138     -40.155  -7.825   9.744  1.00  0.00         A
ATOM   2149  HG2 LYS   138     -38.817  -6.682   9.882  1.00  0.00         A
ATOM   2150  CD  LYS   138     -38.467  -8.564  10.816  1.00  0.00         A
ATOM   2151  HD1 LYS   138     -37.392  -8.533  10.725  1.00  0.00         A
ATOM   2152  HD2 LYS   138     -38.810  -9.582  10.705  1.00  0.00         A
ATOM   2153  CE  LYS   138     -38.863  -8.060  12.196  1.00  0.00         A
ATOM   2154  HE1 LYS   138     -38.550  -7.030  12.292  1.00  0.00         A
ATOM   2155  HE2 LYS   138     -38.360  -8.658  12.941  1.00  0.00         A
ATOM   2156  NZ  LYS   138     -40.330  -8.143  12.423  1.00  0.00         A
ATOM   2157  HZ1 LYS   138     -40.646  -9.132  12.353  1.00  0.00         A
ATOM   2158  HZ2 LYS   138     -40.836  -7.579  11.711  1.00  0.00         A
ATOM   2159  HZ3 LYS   138     -40.568  -7.782  13.366  1.00  0.00         A
ATOM   2160  C   LYS   138     -40.568  -7.383   6.973  1.00  0.00         A
ATOM   2161  O   LYS   138     -41.299  -6.392   6.943  1.00  0.00         A
ATOM   2162  N   THR   139     -41.020  -8.605   6.819  1.00  0.00         A
ATOM   2163  HN  THR   139     -40.405  -9.352   6.935  1.00  0.00         A
ATOM   2164  CA  THR   139     -42.414  -8.863   6.494  1.00  0.00         A
ATOM   2165  HA  THR   139     -42.740  -8.074   5.831  1.00  0.00         A
ATOM   2166  CB  THR   139     -42.593 -10.195   5.756  1.00  0.00         A
ATOM   2167  HB  THR   139     -43.630 -10.483   5.839  1.00  0.00         A
ATOM   2168  OG1 THR   139     -41.774 -11.210   6.355  1.00  0.00         A
ATOM   2169  HG1 THR   139     -41.056 -11.438   5.749  1.00  0.00         A
ATOM   2170  CG2 THR   139     -42.248 -10.046   4.283  1.00  0.00         A
ATOM   2171 HG21 THR   139     -41.228  -9.704   4.186  1.00  0.00         A
ATOM   2172 HG22 THR   139     -42.914  -9.328   3.829  1.00  0.00         A
ATOM   2173 HG23 THR   139     -42.356 -11.000   3.789  1.00  0.00         A
ATOM   2174  C   THR   139     -43.306  -8.845   7.730  1.00  0.00         A
ATOM   2175  O   THR   139     -43.494  -9.857   8.404  1.00  0.00         A
ATOM   2176  N   LEU   140     -43.855  -7.680   8.008  1.00  0.00         A
ATOM   2177  HN  LEU   140     -43.621  -6.911   7.457  1.00  0.00         A
ATOM   2178  CA  LEU   140     -44.788  -7.507   9.106  1.00  0.00         A
ATOM   2179  HA  LEU   140     -45.026  -8.481   9.499  1.00  0.00         A
ATOM   2180  CB  LEU   140     -44.147  -6.650  10.210  1.00  0.00         A
ATOM   2181  HB1 LEU   140     -44.099  -5.630   9.857  1.00  0.00         A
ATOM   2182  HB2 LEU   140     -43.139  -7.004  10.362  1.00  0.00         A
ATOM   2183  CG  LEU   140     -44.858  -6.647  11.573  1.00  0.00         A
ATOM   2184  HG  LEU   140     -45.114  -7.662  11.842  1.00  0.00         A
ATOM   2185  CD1 LEU   140     -43.932  -6.093  12.643  1.00  0.00         A
ATOM   2186 HD11 LEU   140     -44.445  -6.084  13.593  1.00  0.00         A
ATOM   2187 HD12 LEU   140     -43.641  -5.086  12.382  1.00  0.00         A
ATOM   2188 HD13 LEU   140     -43.052  -6.715  12.715  1.00  0.00         A
ATOM   2189  CD2 LEU   140     -46.139  -5.828  11.528  1.00  0.00         A
ATOM   2190 HD21 LEU   140     -46.602  -5.831  12.503  1.00  0.00         A
ATOM   2191 HD22 LEU   140     -46.817  -6.258  10.806  1.00  0.00         A
ATOM   2192 HD23 LEU   140     -45.907  -4.813  11.243  1.00  0.00         A
ATOM   2193  C   LEU   140     -46.058  -6.860   8.571  1.00  0.00         A
ATOM   2194  O   LEU   140     -47.157  -7.386   8.729  1.00  0.00         A
ATOM   2195  N   GLU   141     -45.891  -5.724   7.914  1.00  0.00         A
ATOM   2196  HN  GLU   141     -44.992  -5.337   7.848  1.00  0.00         A
ATOM   2197  CA  GLU   141     -47.010  -5.026   7.297  1.00  0.00         A
ATOM   2198  HA  GLU   141     -47.905  -5.341   7.781  1.00  0.00         A
ATOM   2199  CB  GLU   141     -46.841  -3.515   7.438  1.00  0.00         A
ATOM   2200  HB1 GLU   141     -47.815  -3.052   7.424  1.00  0.00         A
ATOM   2201  HB2 GLU   141     -46.266  -3.150   6.602  1.00  0.00         A
ATOM   2202  CG  GLU   141     -46.137  -3.104   8.717  1.00  0.00         A
ATOM   2203  HG1 GLU   141     -45.126  -3.483   8.691  1.00  0.00         A
ATOM   2204  HG2 GLU   141     -46.659  -3.539   9.551  1.00  0.00         A
ATOM   2205  CD  GLU   141     -46.084  -1.602   8.892  1.00  0.00         A
ATOM   2206  OE1 GLU   141     -46.690  -1.087   9.857  1.00  0.00         A
ATOM   2207  OE2 GLU   141     -45.448  -0.927   8.056  1.00  0.00         A
ATOM   2208  C   GLU   141     -47.083  -5.396   5.833  1.00  0.00         A
ATOM   2209  O   GLU   141     -48.110  -5.255   5.172  1.00  0.00         A
ATOM   2210  N   ASP   142     -45.969  -5.895   5.363  1.00  0.00         A
ATOM   2211  HN  ASP   142     -45.224  -5.993   5.988  1.00  0.00         A
ATOM   2212  CA  ASP   142     -45.799  -6.286   3.965  1.00  0.00         A
ATOM   2213  HA  ASP   142     -46.320  -5.569   3.354  1.00  0.00         A
ATOM   2214  CB  ASP   142     -44.309  -6.282   3.596  1.00  0.00         A
ATOM   2215  HB1 ASP   142     -43.808  -7.059   4.155  1.00  0.00         A
ATOM   2216  HB2 ASP   142     -43.885  -5.326   3.863  1.00  0.00         A
ATOM   2217  CG  ASP   142     -44.054  -6.516   2.117  1.00  0.00         A
ATOM   2218  OD1 ASP   142     -44.328  -5.604   1.307  1.00  0.00         A
ATOM   2219  OD2 ASP   142     -43.542  -7.598   1.757  1.00  0.00         A
ATOM   2220  C   ASP   142     -46.413  -7.651   3.712  1.00  0.00         A
ATOM   2221  O   ASP   142     -46.477  -8.120   2.580  1.00  0.00         A
ATOM   2222  N   THR   143     -46.899  -8.276   4.772  1.00  0.00         A
ATOM   2223  HN  THR   143     -46.799  -7.871   5.656  1.00  0.00         A
ATOM   2224  CA  THR   143     -47.589  -9.544   4.635  1.00  0.00         A
ATOM   2225  HA  THR   143     -47.062 -10.116   3.913  1.00  0.00         A
ATOM   2226  CB  THR   143     -47.618 -10.336   5.955  1.00  0.00         A
ATOM   2227  HB  THR   143     -46.631 -10.316   6.389  1.00  0.00         A
ATOM   2228  OG1 THR   143     -47.999 -11.695   5.708  1.00  0.00         A
ATOM   2229  HG1 THR   143     -47.250 -12.276   5.899  1.00  0.00         A
ATOM   2230  CG2 THR   143     -48.586  -9.711   6.927  1.00  0.00         A
ATOM   2231 HG21 THR   143     -48.602 -10.284   7.840  1.00  0.00         A
ATOM   2232 HG22 THR   143     -49.569  -9.701   6.486  1.00  0.00         A
ATOM   2233 HG23 THR   143     -48.274  -8.700   7.137  1.00  0.00         A
ATOM   2234  C   THR   143     -48.998  -9.301   4.111  1.00  0.00         A
ATOM   2235  O   THR   143     -49.711 -10.225   3.719  1.00  0.00         A
ATOM   2236  N   LEU   144     -49.360  -8.031   4.066  1.00  0.00         A
ATOM   2237  HN  LEU   144     -48.750  -7.364   4.432  1.00  0.00         A
ATOM   2238  CA  LEU   144     -50.614  -7.593   3.474  1.00  0.00         A
ATOM   2239  HA  LEU   144     -51.323  -8.403   3.556  1.00  0.00         A
ATOM   2240  CB  LEU   144     -51.169  -6.358   4.197  1.00  0.00         A
ATOM   2241  HB1 LEU   144     -51.901  -5.899   3.555  1.00  0.00         A
ATOM   2242  HB2 LEU   144     -50.357  -5.660   4.339  1.00  0.00         A
ATOM   2243  CG  LEU   144     -51.821  -6.613   5.562  1.00  0.00         A
ATOM   2244  HG  LEU   144     -52.473  -7.471   5.485  1.00  0.00         A
ATOM   2245  CD1 LEU   144     -50.776  -6.917   6.623  1.00  0.00         A
ATOM   2246 HD11 LEU   144     -50.120  -6.066   6.736  1.00  0.00         A
ATOM   2247 HD12 LEU   144     -50.200  -7.778   6.322  1.00  0.00         A
ATOM   2248 HD13 LEU   144     -51.267  -7.121   7.564  1.00  0.00         A
ATOM   2249  CD2 LEU   144     -52.666  -5.419   5.976  1.00  0.00         A
ATOM   2250 HD21 LEU   144     -53.454  -5.268   5.254  1.00  0.00         A
ATOM   2251 HD22 LEU   144     -52.045  -4.537   6.021  1.00  0.00         A
ATOM   2252 HD23 LEU   144     -53.099  -5.605   6.948  1.00  0.00         A
ATOM   2253  C   LEU   144     -50.389  -7.277   2.000  1.00  0.00         A
ATOM   2254  O   LEU   144     -50.685  -6.176   1.532  1.00  0.00         A
ATOM   2255  N   LYS   145     -49.818  -8.250   1.298  1.00  0.00         A
ATOM   2256  HN  LYS   145     -49.565  -9.067   1.768  1.00  0.00         A
ATOM   2257  CA  LYS   145     -49.523  -8.140  -0.131  1.00  0.00         A
ATOM   2258  HA  LYS   145     -48.703  -7.450  -0.244  1.00  0.00         A
ATOM   2259  CB  LYS   145     -49.103  -9.504  -0.708  1.00  0.00         A
ATOM   2260  HB1 LYS   145     -49.120  -9.439  -1.786  1.00  0.00         A
ATOM   2261  HB2 LYS   145     -49.822 -10.245  -0.396  1.00  0.00         A
ATOM   2262  CG  LYS   145     -47.717  -9.981  -0.284  1.00  0.00         A
ATOM   2263  HG1 LYS   145     -47.052  -9.131  -0.271  1.00  0.00         A
ATOM   2264  HG2 LYS   145     -47.361 -10.701  -1.006  1.00  0.00         A
ATOM   2265  CD  LYS   145     -47.709 -10.631   1.095  1.00  0.00         A
ATOM   2266  HD1 LYS   145     -48.146  -9.946   1.803  1.00  0.00         A
ATOM   2267  HD2 LYS   145     -46.690 -10.839   1.378  1.00  0.00         A
ATOM   2268  CE  LYS   145     -48.499 -11.929   1.121  1.00  0.00         A
ATOM   2269  HE1 LYS   145     -48.121 -12.585   0.352  1.00  0.00         A
ATOM   2270  HE2 LYS   145     -49.534 -11.702   0.925  1.00  0.00         A
ATOM   2271  NZ  LYS   145     -48.400 -12.612   2.439  1.00  0.00         A
ATOM   2272  HZ1 LYS   145     -48.932 -13.507   2.420  1.00  0.00         A
ATOM   2273  HZ2 LYS   145     -48.794 -12.007   3.189  1.00  0.00         A
ATOM   2274  HZ3 LYS   145     -47.405 -12.819   2.662  1.00  0.00         A
ATOM   2275  C   LYS   145     -50.717  -7.619  -0.929  1.00  0.00         A
ATOM   2276  O   LYS   145     -50.596  -6.616  -1.642  1.00  0.00         A
ATOM   2277  N   LEU   146     -51.863  -8.289  -0.792  1.00  0.00         A
ATOM   2278  HN  LEU   146     -51.926  -8.988  -0.109  1.00  0.00         A
ATOM   2279  CA  LEU   146     -53.023  -8.012  -1.636  1.00  0.00         A
ATOM   2280  HA  LEU   146     -53.784  -8.741  -1.400  1.00  0.00         A
ATOM   2281  CB  LEU   146     -53.589  -6.605  -1.389  1.00  0.00         A
ATOM   2282  HB1 LEU   146     -54.082  -6.278  -2.286  1.00  0.00         A
ATOM   2283  HB2 LEU   146     -52.760  -5.941  -1.195  1.00  0.00         A
ATOM   2284  CG  LEU   146     -54.582  -6.480  -0.229  1.00  0.00         A
ATOM   2285  HG  LEU   146     -55.387  -7.186  -0.377  1.00  0.00         A
ATOM   2286  CD1 LEU   146     -53.917  -6.803   1.093  1.00  0.00         A
ATOM   2287 HD11 LEU   146     -54.634  -6.701   1.892  1.00  0.00         A
ATOM   2288 HD12 LEU   146     -53.096  -6.122   1.255  1.00  0.00         A
ATOM   2289 HD13 LEU   146     -53.544  -7.815   1.068  1.00  0.00         A
ATOM   2290  CD2 LEU   146     -55.182  -5.084  -0.194  1.00  0.00         A
ATOM   2291 HD21 LEU   146     -55.880  -5.013   0.626  1.00  0.00         A
ATOM   2292 HD22 LEU   146     -55.698  -4.890  -1.123  1.00  0.00         A
ATOM   2293 HD23 LEU   146     -54.395  -4.356  -0.060  1.00  0.00         A
ATOM   2294  C   LEU   146     -52.628  -8.184  -3.095  1.00  0.00         A
ATOM   2295  O   LEU   146     -52.470  -7.207  -3.827  1.00  0.00         A
ATOM   2296  N   ASP   147     -52.455  -9.442  -3.493  1.00  0.00         A
ATOM   2297  HN  ASP   147     -52.675 -10.165  -2.869  1.00  0.00         A
ATOM   2298  CA  ASP   147     -51.955  -9.791  -4.820  1.00  0.00         A
ATOM   2299  HA  ASP   147     -51.032  -9.254  -4.975  1.00  0.00         A
ATOM   2300  CB  ASP   147     -51.674 -11.293  -4.897  1.00  0.00         A
ATOM   2301  HB1 ASP   147     -52.605 -11.833  -4.815  1.00  0.00         A
ATOM   2302  HB2 ASP   147     -51.028 -11.575  -4.079  1.00  0.00         A
ATOM   2303  CG  ASP   147     -51.004 -11.691  -6.195  1.00  0.00         A
ATOM   2304  OD1 ASP   147     -51.628 -12.418  -6.997  1.00  0.00         A
ATOM   2305  OD2 ASP   147     -49.842 -11.283  -6.415  1.00  0.00         A
ATOM   2306  C   ASP   147     -52.944  -9.384  -5.904  1.00  0.00         A
ATOM   2307  O   ASP   147     -53.790 -10.174  -6.323  1.00  0.00         A
ATOM   2308  N   ALA   148     -52.836  -8.125  -6.314  1.00  0.00         A
ATOM   2309  HN  ALA   148     -52.134  -7.569  -5.912  1.00  0.00         A
ATOM   2310  CA  ALA   148     -53.709  -7.519  -7.318  1.00  0.00         A
ATOM   2311  HA  ALA   148     -53.365  -6.510  -7.462  1.00  0.00         A
ATOM   2312  CB  ALA   148     -53.602  -8.244  -8.653  1.00  0.00         A
ATOM   2313  HB1 ALA   148     -52.571  -8.261  -8.972  1.00  0.00         A
ATOM   2314  HB2 ALA   148     -54.199  -7.730  -9.391  1.00  0.00         A
ATOM   2315  HB3 ALA   148     -53.961  -9.257  -8.543  1.00  0.00         A
ATOM   2316  C   ALA   148     -55.156  -7.453  -6.841  1.00  0.00         A
ATOM   2317  O   ALA   148     -56.064  -7.126  -7.603  1.00  0.00         A
ATOM   2318  N   ALA   149     -55.325  -7.737  -5.550  1.00  0.00         A
ATOM   2319  HN  ALA   149     -54.526  -7.926  -5.021  1.00  0.00         A
ATOM   2320  CA  ALA   149     -56.628  -7.766  -4.884  1.00  0.00         A
ATOM   2321  HA  ALA   149     -56.501  -8.301  -3.956  1.00  0.00         A
ATOM   2322  CB  ALA   149     -57.077  -6.353  -4.544  1.00  0.00         A
ATOM   2323  HB1 ALA   149     -56.331  -5.882  -3.918  1.00  0.00         A
ATOM   2324  HB2 ALA   149     -58.018  -6.391  -4.015  1.00  0.00         A
ATOM   2325  HB3 ALA   149     -57.197  -5.782  -5.453  1.00  0.00         A
ATOM   2326  C   ALA   149     -57.679  -8.496  -5.720  1.00  0.00         A
ATOM   2327  O   ALA   149     -58.760  -7.965  -5.981  1.00  0.00         A
ATOM   2328  N   GLN   150     -57.356  -9.719  -6.122  1.00  0.00         A
ATOM   2329  HN  GLN   150     -56.520 -10.114  -5.809  1.00  0.00         A
ATOM   2330  CA  GLN   150     -58.216 -10.500  -7.003  1.00  0.00         A
ATOM   2331  HA  GLN   150     -58.575  -9.843  -7.780  1.00  0.00         A
ATOM   2332  CB  GLN   150     -57.423 -11.639  -7.648  1.00  0.00         A
ATOM   2333  HB1 GLN   150     -58.090 -12.217  -8.269  1.00  0.00         A
ATOM   2334  HB2 GLN   150     -57.030 -12.275  -6.869  1.00  0.00         A
ATOM   2335  CG  GLN   150     -56.263 -11.163  -8.507  1.00  0.00         A
ATOM   2336  HG1 GLN   150     -55.708 -12.024  -8.848  1.00  0.00         A
ATOM   2337  HG2 GLN   150     -55.621 -10.538  -7.906  1.00  0.00         A
ATOM   2338  CD  GLN   150     -56.717 -10.368  -9.716  1.00  0.00         A
ATOM   2339  OE1 GLN   150     -56.855  -9.148  -9.660  1.00  0.00         A
ATOM   2340  NE2 GLN   150     -56.946 -11.055 -10.822  1.00  0.00         A
ATOM   2341 HE21 GLN   150     -56.811 -12.029 -10.800  1.00  0.00         A
ATOM   2342 HE22 GLN   150     -57.252 -10.568 -11.617  1.00  0.00         A
ATOM   2343  C   GLN   150     -59.412 -11.064  -6.246  1.00  0.00         A
ATOM   2344  O   GLN   150     -59.345 -12.147  -5.660  1.00  0.00         A
ATOM   2345  N   GLU   151     -60.496 -10.312  -6.254  1.00  0.00         A
ATOM   2346  HN  GLU   151     -60.461  -9.439  -6.701  1.00  0.00         A
ATOM   2347  CA  GLU   151     -61.735 -10.730  -5.613  1.00  0.00         A
ATOM   2348  HA  GLU   151     -61.806 -11.802  -5.709  1.00  0.00         A
ATOM   2349  CB  GLU   151     -61.718 -10.362  -4.127  1.00  0.00         A
ATOM   2350  HB1 GLU   151     -60.961 -10.952  -3.632  1.00  0.00         A
ATOM   2351  HB2 GLU   151     -62.680 -10.600  -3.700  1.00  0.00         A
ATOM   2352  CG  GLU   151     -61.430  -8.895  -3.855  1.00  0.00         A
ATOM   2353  HG1 GLU   151     -62.202  -8.296  -4.316  1.00  0.00         A
ATOM   2354  HG2 GLU   151     -60.472  -8.642  -4.286  1.00  0.00         A
ATOM   2355  CD  GLU   151     -61.392  -8.586  -2.377  1.00  0.00         A
ATOM   2356  OE1 GLU   151     -62.427  -8.160  -1.825  1.00  0.00         A
ATOM   2357  OE2 GLU   151     -60.328  -8.779  -1.755  1.00  0.00         A
ATOM   2358  C   GLU   151     -62.934 -10.100  -6.315  1.00  0.00         A
ATOM   2359  O   GLU   151     -63.826  -9.533  -5.681  1.00  0.00         A
ATOM   2360  N   VAL   152     -62.942 -10.207  -7.636  1.00  0.00         A
ATOM   2361  HN  VAL   152     -62.218 -10.699  -8.076  1.00  0.00         A
ATOM   2362  CA  VAL   152     -63.996  -9.615  -8.450  1.00  0.00         A
ATOM   2363  HA  VAL   152     -64.074  -8.571  -8.186  1.00  0.00         A
ATOM   2364  CB  VAL   152     -63.665  -9.714  -9.959  1.00  0.00         A
ATOM   2365  HB  VAL   152     -62.635  -9.421 -10.096  1.00  0.00         A
ATOM   2366  CG1 VAL   152     -63.813 -11.144 -10.454  1.00  0.00         A
ATOM   2367 HG11 VAL   152     -63.620 -11.181 -11.515  1.00  0.00         A
ATOM   2368 HG12 VAL   152     -64.818 -11.487 -10.257  1.00  0.00         A
ATOM   2369 HG13 VAL   152     -63.108 -11.778  -9.936  1.00  0.00         A
ATOM   2370  CG2 VAL   152     -64.536  -8.766 -10.772  1.00  0.00         A
ATOM   2371 HG21 VAL   152     -64.312  -8.882 -11.821  1.00  0.00         A
ATOM   2372 HG22 VAL   152     -64.335  -7.748 -10.473  1.00  0.00         A
ATOM   2373 HG23 VAL   152     -65.577  -8.994 -10.598  1.00  0.00         A
ATOM   2374  C   VAL   152     -65.337 -10.296  -8.180  1.00  0.00         A
ATOM   2375  O   VAL   152     -65.392 -11.478  -7.821  1.00  0.00         A
ATOM   2376  N   VAL   153     -66.409  -9.545  -8.341  1.00  0.00         A
ATOM   2377  HN  VAL   153     -66.300  -8.608  -8.605  1.00  0.00         A
ATOM   2378  CA  VAL   153     -67.742 -10.075  -8.155  1.00  0.00         A
ATOM   2379  HA  VAL   153     -67.700 -10.801  -7.356  1.00  0.00         A
ATOM   2380  CB  VAL   153     -68.741  -8.963  -7.754  1.00  0.00         A
ATOM   2381  HB  VAL   153     -68.321  -8.427  -6.915  1.00  0.00         A
ATOM   2382  CG1 VAL   153     -68.950  -7.965  -8.884  1.00  0.00         A
ATOM   2383 HG11 VAL   153     -69.632  -7.192  -8.561  1.00  0.00         A
ATOM   2384 HG12 VAL   153     -69.365  -8.474  -9.742  1.00  0.00         A
ATOM   2385 HG13 VAL   153     -68.004  -7.521  -9.153  1.00  0.00         A
ATOM   2386  CG2 VAL   153     -70.064  -9.562  -7.310  1.00  0.00         A
ATOM   2387 HG21 VAL   153     -70.505 -10.108  -8.131  1.00  0.00         A
ATOM   2388 HG22 VAL   153     -70.731  -8.772  -7.002  1.00  0.00         A
ATOM   2389 HG23 VAL   153     -69.893 -10.233  -6.482  1.00  0.00         A
ATOM   2390  C   VAL   153     -68.200 -10.774  -9.433  1.00  0.00         A
ATOM   2391  O   VAL   153     -67.924 -10.309 -10.541  1.00  0.00         A
ATOM   2392  N   ASP   154     -68.863 -11.906  -9.274  1.00  0.00         A
ATOM   2393  HN  ASP   154     -69.057 -12.221  -8.366  1.00  0.00         A
ATOM   2394  CA  ASP   154     -69.313 -12.694 -10.415  1.00  0.00         A
ATOM   2395  HA  ASP   154     -68.499 -12.751 -11.121  1.00  0.00         A
ATOM   2396  CB  ASP   154     -69.694 -14.107  -9.973  1.00  0.00         A
ATOM   2397  HB1 ASP   154     -70.634 -14.071  -9.441  1.00  0.00         A
ATOM   2398  HB2 ASP   154     -68.928 -14.491  -9.317  1.00  0.00         A
ATOM   2399  CG  ASP   154     -69.841 -15.056 -11.145  1.00  0.00         A
ATOM   2400  OD1 ASP   154     -68.914 -15.856 -11.381  1.00  0.00         A
ATOM   2401  OD2 ASP   154     -70.874 -15.005 -11.841  1.00  0.00         A
ATOM   2402  C   ASP   154     -70.505 -12.024 -11.088  1.00  0.00         A
ATOM   2403  O   ASP   154     -71.519 -11.763 -10.444  1.00  0.00         A
ATOM   2404  N   PRO   155     -70.394 -11.734 -12.395  1.00  0.00         A
ATOM   2405  CA  PRO   155     -71.445 -11.033 -13.144  1.00  0.00         A
ATOM   2406  HA  PRO   155     -71.706 -10.106 -12.668  1.00  0.00         A
ATOM   2407  CB  PRO   155     -70.791 -10.747 -14.500  1.00  0.00         A
ATOM   2408  HB1 PRO   155     -70.375  -9.751 -14.498  1.00  0.00         A
ATOM   2409  HB2 PRO   155     -71.530 -10.833 -15.284  1.00  0.00         A
ATOM   2410  CG  PRO   155     -69.727 -11.780 -14.638  1.00  0.00         A
ATOM   2411  HG1 PRO   155     -68.925 -11.401 -15.254  1.00  0.00         A
ATOM   2412  HG2 PRO   155     -70.141 -12.678 -15.070  1.00  0.00         A
ATOM   2413  CD  PRO   155     -69.230 -12.052 -13.245  1.00  0.00         A
ATOM   2414  HD1 PRO   155     -68.394 -11.409 -13.010  1.00  0.00         A
ATOM   2415  HD2 PRO   155     -68.950 -13.090 -13.142  1.00  0.00         A
ATOM   2416  C   PRO   155     -72.708 -11.868 -13.326  1.00  0.00         A
ATOM   2417  O   PRO   155     -73.795 -11.328 -13.540  1.00  0.00         A
ATOM   2418  N   ALA   156     -72.563 -13.179 -13.248  1.00  0.00         A
ATOM   2419  HN  ALA   156     -71.675 -13.551 -13.059  1.00  0.00         A
ATOM   2420  CA  ALA   156     -73.697 -14.077 -13.410  1.00  0.00         A
ATOM   2421  HA  ALA   156     -74.434 -13.570 -14.016  1.00  0.00         A
ATOM   2422  CB  ALA   156     -73.280 -15.342 -14.141  1.00  0.00         A
ATOM   2423  HB1 ALA   156     -72.554 -15.878 -13.548  1.00  0.00         A
ATOM   2424  HB2 ALA   156     -72.845 -15.079 -15.093  1.00  0.00         A
ATOM   2425  HB3 ALA   156     -74.147 -15.967 -14.303  1.00  0.00         A
ATOM   2426  C   ALA   156     -74.324 -14.423 -12.065  1.00  0.00         A
ATOM   2427  O   ALA   156     -75.539 -14.601 -11.963  1.00  0.00         A
ATOM   2428  N   LYS   157     -73.467 -14.528 -11.045  1.00  0.00         A
ATOM   2429  HN  LYS   157     -72.508 -14.388 -11.227  1.00  0.00         A
ATOM   2430  CA  LYS   157     -73.875 -14.863  -9.672  1.00  0.00         A
ATOM   2431  HA  LYS   157     -73.010 -14.737  -9.044  1.00  0.00         A
ATOM   2432  CB  LYS   157     -74.992 -13.942  -9.171  1.00  0.00         A
ATOM   2433  HB1 LYS   157     -75.322 -14.293  -8.204  1.00  0.00         A
ATOM   2434  HB2 LYS   157     -75.819 -13.995  -9.862  1.00  0.00         A
ATOM   2435  CG  LYS   157     -74.584 -12.488  -9.032  1.00  0.00         A
ATOM   2436  HG1 LYS   157     -75.462 -11.897  -8.819  1.00  0.00         A
ATOM   2437  HG2 LYS   157     -74.143 -12.159  -9.961  1.00  0.00         A
ATOM   2438  CD  LYS   157     -73.574 -12.293  -7.916  1.00  0.00         A
ATOM   2439  HD1 LYS   157     -72.663 -12.814  -8.172  1.00  0.00         A
ATOM   2440  HD2 LYS   157     -73.978 -12.697  -7.001  1.00  0.00         A
ATOM   2441  CE  LYS   157     -73.261 -10.822  -7.713  1.00  0.00         A
ATOM   2442  HE1 LYS   157     -72.806 -10.436  -8.614  1.00  0.00         A
ATOM   2443  HE2 LYS   157     -72.567 -10.725  -6.892  1.00  0.00         A
ATOM   2444  NZ  LYS   157     -74.482 -10.029  -7.409  1.00  0.00         A
ATOM   2445  HZ1 LYS   157     -75.139 -10.059  -8.215  1.00  0.00         A
ATOM   2446  HZ2 LYS   157     -74.228  -9.038  -7.223  1.00  0.00         A
ATOM   2447  HZ3 LYS   157     -74.962 -10.415  -6.572  1.00  0.00         A
ATOM   2448  C   LYS   157     -74.323 -16.312  -9.571  1.00  0.00         A
ATOM   2449  O   LYS   157     -74.834 -16.745  -8.535  1.00  0.00         A
ATOM   2450  N   GLN   158     -74.088 -17.049 -10.648  1.00  0.00         A
ATOM   2451  HN  GLN   158     -73.593 -16.639 -11.385  1.00  0.00         A
ATOM   2452  CA  GLN   158     -74.521 -18.438 -10.777  1.00  0.00         A
ATOM   2453  HA  GLN   158     -74.293 -18.749 -11.773  1.00  0.00         A
ATOM   2454  CB  GLN   158     -73.768 -19.356  -9.802  1.00  0.00         A
ATOM   2455  HB1 GLN   158     -74.318 -20.280  -9.700  1.00  0.00         A
ATOM   2456  HB2 GLN   158     -73.720 -18.872  -8.838  1.00  0.00         A
ATOM   2457  CG  GLN   158     -72.343 -19.694 -10.233  1.00  0.00         A
ATOM   2458  HG1 GLN   158     -72.383 -20.209 -11.181  1.00  0.00         A
ATOM   2459  HG2 GLN   158     -71.906 -20.345  -9.492  1.00  0.00         A
ATOM   2460  CD  GLN   158     -71.451 -18.474 -10.382  1.00  0.00         A
ATOM   2461  OE1 GLN   158     -70.816 -18.036  -9.426  1.00  0.00         A
ATOM   2462  NE2 GLN   158     -71.384 -17.926 -11.589  1.00  0.00         A
ATOM   2463 HE21 GLN   158     -71.902 -18.334 -12.317  1.00  0.00         A
ATOM   2464 HE22 GLN   158     -70.825 -17.123 -11.702  1.00  0.00         A
ATOM   2465  C   GLN   158     -76.025 -18.570 -10.589  1.00  0.00         A
ATOM   2466  O   GLN   158     -76.795 -18.458 -11.542  1.00  0.00         A
ATOM   2467  N   LEU   159     -76.423 -18.797  -9.358  1.00  0.00         A
ATOM   2468  HN  LEU   159     -75.743 -18.890  -8.663  1.00  0.00         A
ATOM   2469  CA  LEU   159     -77.828 -18.914  -9.000  1.00  0.00         A
ATOM   2470  HA  LEU   159     -78.358 -18.112  -9.493  1.00  0.00         A
ATOM   2471  CB  LEU   159     -78.396 -20.256  -9.491  1.00  0.00         A
ATOM   2472  HB1 LEU   159     -78.681 -20.139 -10.526  1.00  0.00         A
ATOM   2473  HB2 LEU   159     -79.283 -20.476  -8.917  1.00  0.00         A
ATOM   2474  CG  LEU   159     -77.451 -21.463  -9.393  1.00  0.00         A
ATOM   2475  HG  LEU   159     -76.490 -21.189  -9.804  1.00  0.00         A
ATOM   2476  CD1 LEU   159     -77.233 -21.885  -7.949  1.00  0.00         A
ATOM   2477 HD11 LEU   159     -76.784 -21.069  -7.400  1.00  0.00         A
ATOM   2478 HD12 LEU   159     -76.578 -22.742  -7.919  1.00  0.00         A
ATOM   2479 HD13 LEU   159     -78.182 -22.141  -7.502  1.00  0.00         A
ATOM   2480  CD2 LEU   159     -77.993 -22.621 -10.214  1.00  0.00         A
ATOM   2481 HD21 LEU   159     -78.970 -22.895  -9.847  1.00  0.00         A
ATOM   2482 HD22 LEU   159     -77.326 -23.465 -10.127  1.00  0.00         A
ATOM   2483 HD23 LEU   159     -78.067 -22.325 -11.249  1.00  0.00         A
ATOM   2484  C   LEU   159     -78.008 -18.759  -7.494  1.00  0.00         A
ATOM   2485  O   LEU   159     -78.964 -19.274  -6.909  1.00  0.00         A
ATOM   2486  N   LYS   160     -77.097 -18.024  -6.874  1.00  0.00         A
ATOM   2487  HN  LYS   160     -76.427 -17.537  -7.404  1.00  0.00         A
ATOM   2488  HA  LYS   160     -77.947 -18.410  -5.040  1.00  0.00         A
ATOM   2489  CB  LYS   160     -75.816 -18.526  -4.853  1.00  0.00         A
ATOM   2490  HB1 LYS   160     -74.957 -18.004  -5.245  1.00  0.00         A
ATOM   2491  HB2 LYS   160     -75.771 -19.559  -5.167  1.00  0.00         A
ATOM   2492  CG  LYS   160     -75.746 -18.486  -3.336  1.00  0.00         A
ATOM   2493  HG1 LYS   160     -76.645 -18.929  -2.933  1.00  0.00         A
ATOM   2494  HG2 LYS   160     -75.677 -17.457  -3.019  1.00  0.00         A
ATOM   2495  CD  LYS   160     -74.538 -19.246  -2.806  1.00  0.00         A
ATOM   2496  HD1 LYS   160     -74.596 -20.271  -3.142  1.00  0.00         A
ATOM   2497  HD2 LYS   160     -74.557 -19.221  -1.727  1.00  0.00         A
ATOM   2498  CE  LYS   160     -73.225 -18.642  -3.286  1.00  0.00         A
ATOM   2499  HE1 LYS   160     -73.222 -18.633  -4.366  1.00  0.00         A
ATOM   2500  HE2 LYS   160     -72.412 -19.259  -2.933  1.00  0.00         A
ATOM   2501  NZ  LYS   160     -73.026 -17.252  -2.791  1.00  0.00         A
ATOM   2502  HZ1 LYS   160     -73.072 -17.230  -1.752  1.00  0.00         A
ATOM   2503  HZ2 LYS   160     -73.762 -16.624  -3.171  1.00  0.00         A
ATOM   2504  HZ3 LYS   160     -72.097 -16.896  -3.092  1.00  0.00         A
ATOM   2505  CA  LYS   160     -77.085 -17.890  -5.428  1.00  0.00         A
ATOM   2506  C   LYS   160     -77.176 -16.423  -5.033  1.00  0.00         A
ATOM   2507  OT1 LYS   160     -78.138 -16.052  -4.329  1.00  0.00         A
ATOM   2508  OT2 LYS   160     -76.307 -15.639  -5.460  1.00  0.00         A
END
