# Supplementary material for: The EJC disassembly factor PYM is an intrinsically disordered protein and forms a fuzzy complex with RNA
Source: Front Mol Biosci. 2023 Mar 30;10:1148653. doi: 10.3389/fmolb.2023.1148653 (PMC10098021; doi:10.3389/fmolb.2023.1148653)
Supplement: Supplementary file 2 [file DataSheet1.ZIP › PYM_structures/pym_4.pdb]

REMARK FILENAME="pym160_151_water.pdb"
REMARK ===============================================================
REMARK            overall,bonds,angles,improper,dihe,vdw,elec,noe,cdih,coup,sani,vean
REMARK energies: -4680.28, 38.2484, 189.571, 72.9961, 715.608, -208.946, -5639.51, 151.184, 0.561828, 0, 0, 0
REMARK ===============================================================
REMARK            bonds,angles,impropers,dihe,noe,cdih,coup,sani,vean
REMARK rms-dev.: 3.887414E-03,0.518817,1.26146,40.7693,3.738859E-02,0.457808,0, 0, 0
REMARK ===============================================================
REMARK               noe,cdih,coup,sani,vean
REMARK               >0.5,>5,>1,>0,>5
REMARK violations.: 0, 0, 0, 0, 0
REMARK ===============================================================
REMARK DATE:28-Oct-2020  01:38:31       created by user: dverma
REMARK VERSION:1.21
ATOM      1  HA1 GLY     1       1.066   7.483  13.766  1.00  0.00         A
ATOM      2  HA2 GLY     1       2.495   7.172  12.790  1.00  0.00         A
ATOM      3  C   GLY     1       2.304   5.923  14.499  1.00  0.00         A
ATOM      4  O   GLY     1       2.236   5.849  15.726  1.00  0.00         A
ATOM      5  N   GLY     1       2.834   8.346  14.496  1.00  0.00         A
ATOM      6  HT1 GLY     1       2.689   9.245  13.996  1.00  0.00         A
ATOM      7  HT2 GLY     1       3.854   8.143  14.528  1.00  0.00         A
ATOM      8  HT3 GLY     1       2.483   8.440  15.469  1.00  0.00         A
ATOM      9  CA  GLY     1       2.119   7.250  13.799  1.00  0.00         A
ATOM     10  N   ALA     2       2.550   4.875  13.725  1.00  0.00         A
ATOM     11  HN  ALA     2       2.594   4.995  12.751  1.00  0.00         A
ATOM     12  CA  ALA     2       2.756   3.547  14.282  1.00  0.00         A
ATOM     13  HA  ALA     2       2.805   3.638  15.357  1.00  0.00         A
ATOM     14  CB  ALA     2       1.583   2.644  13.934  1.00  0.00         A
ATOM     15  HB1 ALA     2       1.718   1.683  14.407  1.00  0.00         A
ATOM     16  HB2 ALA     2       1.534   2.515  12.863  1.00  0.00         A
ATOM     17  HB3 ALA     2       0.667   3.093  14.286  1.00  0.00         A
ATOM     18  C   ALA     2       4.063   2.951  13.775  1.00  0.00         A
ATOM     19  O   ALA     2       4.204   1.731  13.677  1.00  0.00         A
ATOM     20  N   MET     3       5.009   3.835  13.455  1.00  0.00         A
ATOM     21  HN  MET     3       4.815   4.790  13.576  1.00  0.00         A
ATOM     22  CA  MET     3       6.325   3.450  12.933  1.00  0.00         A
ATOM     23  HA  MET     3       6.921   4.348  12.872  1.00  0.00         A
ATOM     24  CB  MET     3       7.030   2.458  13.869  1.00  0.00         A
ATOM     25  HB1 MET     3       7.947   2.131  13.401  1.00  0.00         A
ATOM     26  HB2 MET     3       6.387   1.602  14.014  1.00  0.00         A
ATOM     27  CG  MET     3       7.370   3.033  15.235  1.00  0.00         A
ATOM     28  HG1 MET     3       7.811   2.253  15.838  1.00  0.00         A
ATOM     29  HG2 MET     3       6.460   3.377  15.703  1.00  0.00         A
ATOM     30  SD  MET     3       8.526   4.414  15.142  1.00  0.00         A
ATOM     31  CE  MET     3       8.746   4.782  16.881  1.00  0.00         A
ATOM     32  HE1 MET     3       9.146   3.915  17.384  1.00  0.00         A
ATOM     33  HE2 MET     3       7.794   5.044  17.318  1.00  0.00         A
ATOM     34  HE3 MET     3       9.432   5.610  16.990  1.00  0.00         A
ATOM     35  C   MET     3       6.215   2.852  11.531  1.00  0.00         A
ATOM     36  O   MET     3       5.120   2.575  11.039  1.00  0.00         A
ATOM     37  N   GLY     4       7.357   2.676  10.884  1.00  0.00         A
ATOM     38  HN  GLY     4       8.195   2.957  11.309  1.00  0.00         A
ATOM     39  CA  GLY     4       7.386   2.087   9.561  1.00  0.00         A
ATOM     40  HA1 GLY     4       7.856   2.779   8.878  1.00  0.00         A
ATOM     41  HA2 GLY     4       6.374   1.903   9.235  1.00  0.00         A
ATOM     42  C   GLY     4       8.156   0.784   9.545  1.00  0.00         A
ATOM     43  O   GLY     4       9.102   0.618   8.776  1.00  0.00         A
ATOM     44  N   MET     5       7.752  -0.143  10.400  1.00  0.00         A
ATOM     45  HN  MET     5       6.952   0.023  10.948  1.00  0.00         A
ATOM     46  CA  MET     5       8.458  -1.409  10.544  1.00  0.00         A
ATOM     47  HA  MET     5       9.384  -1.339   9.992  1.00  0.00         A
ATOM     48  CB  MET     5       8.775  -1.673  12.020  1.00  0.00         A
ATOM     49  HB1 MET     5       9.321  -2.600  12.097  1.00  0.00         A
ATOM     50  HB2 MET     5       7.846  -1.768  12.561  1.00  0.00         A
ATOM     51  CG  MET     5       9.600  -0.577  12.678  1.00  0.00         A
ATOM     52  HG1 MET     5       9.052   0.352  12.617  1.00  0.00         A
ATOM     53  HG2 MET     5      10.532  -0.477  12.141  1.00  0.00         A
ATOM     54  SD  MET     5       9.966  -0.922  14.413  1.00  0.00         A
ATOM     55  CE  MET     5       8.317  -1.067  15.098  1.00  0.00         A
ATOM     56  HE1 MET     5       7.806  -1.898  14.636  1.00  0.00         A
ATOM     57  HE2 MET     5       7.767  -0.156  14.908  1.00  0.00         A
ATOM     58  HE3 MET     5       8.383  -1.233  16.162  1.00  0.00         A
ATOM     59  C   MET     5       7.630  -2.559   9.982  1.00  0.00         A
ATOM     60  O   MET     5       7.738  -3.696  10.443  1.00  0.00         A
ATOM     61  N   SER     6       6.794  -2.254   8.995  1.00  0.00         A
ATOM     62  HN  SER     6       6.757  -1.330   8.672  1.00  0.00         A
ATOM     63  CA  SER     6       5.929  -3.250   8.371  1.00  0.00         A
ATOM     64  HA  SER     6       6.494  -4.163   8.260  1.00  0.00         A
ATOM     65  CB  SER     6       4.702  -3.518   9.251  1.00  0.00         A
ATOM     66  HB1 SER     6       4.051  -4.223   8.754  1.00  0.00         A
ATOM     67  HB2 SER     6       4.170  -2.592   9.415  1.00  0.00         A
ATOM     68  OG  SER     6       5.079  -4.054  10.509  1.00  0.00         A
ATOM     69  HG  SER     6       6.040  -3.985  10.607  1.00  0.00         A
ATOM     70  C   SER     6       5.479  -2.772   6.994  1.00  0.00         A
ATOM     71  O   SER     6       5.531  -1.578   6.698  1.00  0.00         A
ATOM     72  N   THR     7       5.056  -3.710   6.155  1.00  0.00         A
ATOM     73  HN  THR     7       5.107  -4.654   6.424  1.00  0.00         A
ATOM     74  CA  THR     7       4.518  -3.383   4.844  1.00  0.00         A
ATOM     75  HA  THR     7       5.126  -2.604   4.408  1.00  0.00         A
ATOM     76  CB  THR     7       4.536  -4.609   3.915  1.00  0.00         A
ATOM     77  HB  THR     7       3.780  -5.298   4.252  1.00  0.00         A
ATOM     78  OG1 THR     7       5.819  -5.247   3.975  1.00  0.00         A
ATOM     79  HG1 THR     7       5.828  -5.872   4.710  1.00  0.00         A
ATOM     80  CG2 THR     7       4.230  -4.216   2.476  1.00  0.00         A
ATOM     81 HG21 THR     7       3.256  -3.752   2.428  1.00  0.00         A
ATOM     82 HG22 THR     7       4.239  -5.099   1.852  1.00  0.00         A
ATOM     83 HG23 THR     7       4.977  -3.521   2.127  1.00  0.00         A
ATOM     84  C   THR     7       3.084  -2.886   4.987  1.00  0.00         A
ATOM     85  O   THR     7       2.156  -3.675   5.167  1.00  0.00         A
ATOM     86  N   TYR     8       2.915  -1.580   4.929  1.00  0.00         A
ATOM     87  HN  TYR     8       3.682  -1.013   4.724  1.00  0.00         A
ATOM     88  CA  TYR     8       1.614  -0.971   5.149  1.00  0.00         A
ATOM     89  HA  TYR     8       1.109  -1.559   5.901  1.00  0.00         A
ATOM     90  CB  TYR     8       1.767   0.454   5.673  1.00  0.00         A
ATOM     91  HB1 TYR     8       0.838   0.986   5.525  1.00  0.00         A
ATOM     92  HB2 TYR     8       2.552   0.951   5.124  1.00  0.00         A
ATOM     93  CG  TYR     8       2.112   0.520   7.142  1.00  0.00         A
ATOM     94  CD1 TYR     8       1.113   0.489   8.105  1.00  0.00         A
ATOM     95  HD1 TYR     8       0.082   0.416   7.790  1.00  0.00         A
ATOM     96  CD2 TYR     8       3.430   0.614   7.565  1.00  0.00         A
ATOM     97  HD2 TYR     8       4.219   0.640   6.828  1.00  0.00         A
ATOM     98  CE1 TYR     8       1.416   0.547   9.449  1.00  0.00         A
ATOM     99  HE1 TYR     8       0.625   0.521  10.183  1.00  0.00         A
ATOM    100  CE2 TYR     8       3.741   0.672   8.909  1.00  0.00         A
ATOM    101  HE2 TYR     8       4.772   0.744   9.220  1.00  0.00         A
ATOM    102  CZ  TYR     8       2.732   0.639   9.847  1.00  0.00         A
ATOM    103  OH  TYR     8       3.041   0.697  11.188  1.00  0.00         A
ATOM    104  HH  TYR     8       3.664   1.425  11.342  1.00  0.00         A
ATOM    105  C   TYR     8       0.762  -0.978   3.890  1.00  0.00         A
ATOM    106  O   TYR     8       0.963  -0.179   2.977  1.00  0.00         A
ATOM    107  N   LEU     9      -0.175  -1.910   3.854  1.00  0.00         A
ATOM    108  HN  LEU     9      -0.187  -2.590   4.556  1.00  0.00         A
ATOM    109  CA  LEU     9      -1.184  -1.968   2.808  1.00  0.00         A
ATOM    110  HA  LEU     9      -1.040  -1.127   2.145  1.00  0.00         A
ATOM    111  CB  LEU     9      -1.068  -3.277   2.020  1.00  0.00         A
ATOM    112  HB1 LEU     9      -1.789  -3.253   1.217  1.00  0.00         A
ATOM    113  HB2 LEU     9      -1.321  -4.093   2.682  1.00  0.00         A
ATOM    114  CG  LEU     9       0.309  -3.561   1.414  1.00  0.00         A
ATOM    115  HG  LEU     9       1.043  -3.602   2.206  1.00  0.00         A
ATOM    116  CD1 LEU     9       0.310  -4.904   0.705  1.00  0.00         A
ATOM    117 HD11 LEU     9       1.283  -5.080   0.271  1.00  0.00         A
ATOM    118 HD12 LEU     9      -0.436  -4.896  -0.077  1.00  0.00         A
ATOM    119 HD13 LEU     9       0.084  -5.687   1.412  1.00  0.00         A
ATOM    120  CD2 LEU     9       0.714  -2.457   0.451  1.00  0.00         A
ATOM    121 HD21 LEU     9       0.776  -1.519   0.982  1.00  0.00         A
ATOM    122 HD22 LEU     9      -0.023  -2.379  -0.334  1.00  0.00         A
ATOM    123 HD23 LEU     9       1.675  -2.693   0.019  1.00  0.00         A
ATOM    124  C   LEU     9      -2.555  -1.869   3.463  1.00  0.00         A
ATOM    125  O   LEU     9      -3.465  -2.651   3.176  1.00  0.00         A
ATOM    126  N   GLN    10      -2.685  -0.905   4.362  1.00  0.00         A
ATOM    127  HN  GLN    10      -1.973  -0.226   4.443  1.00  0.00         A
ATOM    128  CA  GLN    10      -3.856  -0.795   5.215  1.00  0.00         A
ATOM    129  HA  GLN    10      -4.366  -1.747   5.206  1.00  0.00         A
ATOM    130  CB  GLN    10      -3.405  -0.485   6.646  1.00  0.00         A
ATOM    131  HB1 GLN    10      -2.935   0.483   6.656  1.00  0.00         A
ATOM    132  HB2 GLN    10      -2.684  -1.225   6.953  1.00  0.00         A
ATOM    133  CG  GLN    10      -4.525  -0.469   7.663  1.00  0.00         A
ATOM    134  HG1 GLN    10      -5.126  -1.346   7.519  1.00  0.00         A
ATOM    135  HG2 GLN    10      -5.129   0.412   7.503  1.00  0.00         A
ATOM    136  CD  GLN    10      -4.013  -0.455   9.089  1.00  0.00         A
ATOM    137  OE1 GLN    10      -3.828  -1.508   9.702  1.00  0.00         A
ATOM    138  NE2 GLN    10      -3.766   0.728   9.620  1.00  0.00         A
ATOM    139 HE21 GLN    10      -3.924   1.530   9.065  1.00  0.00         A
ATOM    140 HE22 GLN    10      -3.441   0.764  10.544  1.00  0.00         A
ATOM    141  C   GLN    10      -4.807   0.279   4.696  1.00  0.00         A
ATOM    142  O   GLN    10      -5.953   0.377   5.140  1.00  0.00         A
ATOM    143  N   SER    11      -4.310   1.083   3.756  1.00  0.00         A
ATOM    144  HN  SER    11      -3.364   0.977   3.500  1.00  0.00         A
ATOM    145  CA  SER    11      -5.095   2.132   3.110  1.00  0.00         A
ATOM    146  HA  SER    11      -4.526   2.491   2.264  1.00  0.00         A
ATOM    147  CB  SER    11      -6.439   1.580   2.607  1.00  0.00         A
ATOM    148  HB1 SER    11      -7.119   1.494   3.442  1.00  0.00         A
ATOM    149  HB2 SER    11      -6.283   0.606   2.174  1.00  0.00         A
ATOM    150  OG  SER    11      -7.026   2.427   1.627  1.00  0.00         A
ATOM    151  HG  SER    11      -6.482   3.220   1.519  1.00  0.00         A
ATOM    152  C   SER    11      -5.315   3.296   4.074  1.00  0.00         A
ATOM    153  O   SER    11      -6.167   4.156   3.854  1.00  0.00         A
ATOM    154  N   SER    12      -4.538   3.315   5.145  1.00  0.00         A
ATOM    155  HN  SER    12      -3.906   2.575   5.291  1.00  0.00         A
ATOM    156  CA  SER    12      -4.584   4.401   6.108  1.00  0.00         A
ATOM    157  HA  SER    12      -5.414   5.043   5.849  1.00  0.00         A
ATOM    158  CB  SER    12      -4.793   3.846   7.519  1.00  0.00         A
ATOM    159  HB1 SER    12      -5.802   3.469   7.608  1.00  0.00         A
ATOM    160  HB2 SER    12      -4.640   4.635   8.240  1.00  0.00         A
ATOM    161  OG  SER    12      -3.886   2.791   7.800  1.00  0.00         A
ATOM    162  HG  SER    12      -3.142   2.820   7.171  1.00  0.00         A
ATOM    163  C   SER    12      -3.294   5.203   6.023  1.00  0.00         A
ATOM    164  O   SER    12      -2.972   6.009   6.898  1.00  0.00         A
ATOM    165  N   GLU    13      -2.572   4.972   4.938  1.00  0.00         A
ATOM    166  HN  GLU    13      -2.931   4.368   4.256  1.00  0.00         A
ATOM    167  CA  GLU    13      -1.266   5.567   4.721  1.00  0.00         A
ATOM    168  HA  GLU    13      -0.855   5.841   5.681  1.00  0.00         A
ATOM    169  CB  GLU    13      -0.330   4.556   4.039  1.00  0.00         A
ATOM    170  HB1 GLU    13       0.607   5.049   3.823  1.00  0.00         A
ATOM    171  HB2 GLU    13      -0.779   4.244   3.109  1.00  0.00         A
ATOM    172  CG  GLU    13      -0.026   3.304   4.860  1.00  0.00         A
ATOM    173  HG1 GLU    13       0.374   3.611   5.815  1.00  0.00         A
ATOM    174  HG2 GLU    13       0.717   2.724   4.335  1.00  0.00         A
ATOM    175  CD  GLU    13      -1.239   2.419   5.104  1.00  0.00         A
ATOM    176  OE1 GLU    13      -1.804   2.473   6.217  1.00  0.00         A
ATOM    177  OE2 GLU    13      -1.641   1.676   4.187  1.00  0.00         A
ATOM    178  C   GLU    13      -1.395   6.816   3.857  1.00  0.00         A
ATOM    179  O   GLU    13      -0.593   7.047   2.952  1.00  0.00         A
ATOM    180  N   GLY    14      -2.410   7.618   4.136  1.00  0.00         A
ATOM    181  HN  GLY    14      -2.990   7.418   4.902  1.00  0.00         A
ATOM    182  CA  GLY    14      -2.656   8.795   3.333  1.00  0.00         A
ATOM    183  HA1 GLY    14      -3.182   8.503   2.438  1.00  0.00         A
ATOM    184  HA2 GLY    14      -1.709   9.231   3.055  1.00  0.00         A
ATOM    185  C   GLY    14      -3.473   9.833   4.062  1.00  0.00         A
ATOM    186  O   GLY    14      -3.696   9.725   5.268  1.00  0.00         A
ATOM    187  N   LYS    15      -3.938  10.826   3.324  1.00  0.00         A
ATOM    188  HN  LYS    15      -3.795  10.811   2.350  1.00  0.00         A
ATOM    189  CA  LYS    15      -4.669  11.933   3.912  1.00  0.00         A
ATOM    190  HA  LYS    15      -4.491  11.921   4.974  1.00  0.00         A
ATOM    191  CB  LYS    15      -4.175  13.263   3.335  1.00  0.00         A
ATOM    192  HB1 LYS    15      -4.679  14.070   3.845  1.00  0.00         A
ATOM    193  HB2 LYS    15      -4.426  13.302   2.286  1.00  0.00         A
ATOM    194  CG  LYS    15      -2.673  13.475   3.474  1.00  0.00         A
ATOM    195  HG1 LYS    15      -2.400  14.383   2.956  1.00  0.00         A
ATOM    196  HG2 LYS    15      -2.161  12.638   3.023  1.00  0.00         A
ATOM    197  CD  LYS    15      -2.234  13.588   4.930  1.00  0.00         A
ATOM    198  HD1 LYS    15      -1.189  13.320   4.998  1.00  0.00         A
ATOM    199  HD2 LYS    15      -2.818  12.903   5.524  1.00  0.00         A
ATOM    200  CE  LYS    15      -2.418  14.996   5.487  1.00  0.00         A
ATOM    201  HE1 LYS    15      -1.897  15.689   4.843  1.00  0.00         A
ATOM    202  HE2 LYS    15      -1.984  15.034   6.473  1.00  0.00         A
ATOM    203  NZ  LYS    15      -3.845  15.406   5.578  1.00  0.00         A
ATOM    204  HZ1 LYS    15      -4.392  14.687   6.092  1.00  0.00         A
ATOM    205  HZ2 LYS    15      -4.250  15.526   4.629  1.00  0.00         A
ATOM    206  HZ3 LYS    15      -3.922  16.310   6.090  1.00  0.00         A
ATOM    207  C   LYS    15      -6.163  11.785   3.670  1.00  0.00         A
ATOM    208  O   LYS    15      -6.745  12.495   2.851  1.00  0.00         A
ATOM    209  N   PHE    16      -6.776  10.850   4.376  1.00  0.00         A
ATOM    210  HN  PHE    16      -6.249  10.269   4.963  1.00  0.00         A
ATOM    211  CA  PHE    16      -8.218  10.672   4.308  1.00  0.00         A
ATOM    212  HA  PHE    16      -8.520  10.877   3.293  1.00  0.00         A
ATOM    213  CB  PHE    16      -8.612   9.229   4.660  1.00  0.00         A
ATOM    214  HB1 PHE    16      -8.421   8.596   3.806  1.00  0.00         A
ATOM    215  HB2 PHE    16      -9.667   9.201   4.888  1.00  0.00         A
ATOM    216  CG  PHE    16      -7.874   8.650   5.840  1.00  0.00         A
ATOM    217  CD1 PHE    16      -6.649   8.026   5.665  1.00  0.00         A
ATOM    218  HD1 PHE    16      -6.225   7.962   4.673  1.00  0.00         A
ATOM    219  CD2 PHE    16      -8.405   8.724   7.117  1.00  0.00         A
ATOM    220  HD2 PHE    16      -9.359   9.207   7.267  1.00  0.00         A
ATOM    221  CE1 PHE    16      -5.969   7.490   6.739  1.00  0.00         A
ATOM    222  HE1 PHE    16      -5.015   7.006   6.588  1.00  0.00         A
ATOM    223  CE2 PHE    16      -7.727   8.191   8.195  1.00  0.00         A
ATOM    224  HE2 PHE    16      -8.149   8.257   9.185  1.00  0.00         A
ATOM    225  CZ  PHE    16      -6.508   7.573   8.006  1.00  0.00         A
ATOM    226  HZ  PHE    16      -5.978   7.154   8.847  1.00  0.00         A
ATOM    227  C   PHE    16      -8.911  11.668   5.230  1.00  0.00         A
ATOM    228  O   PHE    16      -8.772  11.605   6.451  1.00  0.00         A
ATOM    229  N   ILE    17      -9.640  12.602   4.641  1.00  0.00         A
ATOM    230  HN  ILE    17      -9.758  12.577   3.666  1.00  0.00         A
ATOM    231  CA  ILE    17     -10.279  13.658   5.408  1.00  0.00         A
ATOM    232  HA  ILE    17     -10.233  13.386   6.450  1.00  0.00         A
ATOM    233  CB  ILE    17      -9.543  15.010   5.228  1.00  0.00         A
ATOM    234  HB  ILE    17      -9.543  15.254   4.176  1.00  0.00         A
ATOM    235  CG1 ILE    17      -8.096  14.902   5.714  1.00  0.00         A
ATOM    236 HG11 ILE    17      -7.589  14.138   5.143  1.00  0.00         A
ATOM    237 HG12 ILE    17      -8.094  14.625   6.757  1.00  0.00         A
ATOM    238  CG2 ILE    17     -10.270  16.123   5.970  1.00  0.00         A
ATOM    239 HG21 ILE    17     -10.335  15.874   7.018  1.00  0.00         A
ATOM    240 HG22 ILE    17     -11.265  16.237   5.565  1.00  0.00         A
ATOM    241 HG23 ILE    17      -9.726  17.049   5.853  1.00  0.00         A
ATOM    242  CD1 ILE    17      -7.309  16.186   5.574  1.00  0.00         A
ATOM    243 HD11 ILE    17      -7.309  16.496   4.540  1.00  0.00         A
ATOM    244 HD12 ILE    17      -6.293  16.024   5.901  1.00  0.00         A
ATOM    245 HD13 ILE    17      -7.765  16.955   6.180  1.00  0.00         A
ATOM    246  C   ILE    17     -11.737  13.827   4.996  1.00  0.00         A
ATOM    247  O   ILE    17     -12.045  13.921   3.806  1.00  0.00         A
ATOM    248  N   PRO    18     -12.659  13.849   5.971  1.00  0.00         A
ATOM    249  CA  PRO    18     -14.052  14.169   5.719  1.00  0.00         A
ATOM    250  HA  PRO    18     -14.430  13.671   4.839  1.00  0.00         A
ATOM    251  CB  PRO    18     -14.790  13.658   6.969  1.00  0.00         A
ATOM    252  HB1 PRO    18     -15.549  12.948   6.673  1.00  0.00         A
ATOM    253  HB2 PRO    18     -15.254  14.491   7.476  1.00  0.00         A
ATOM    254  CG  PRO    18     -13.748  13.013   7.827  1.00  0.00         A
ATOM    255  HG1 PRO    18     -13.762  11.944   7.678  1.00  0.00         A
ATOM    256  HG2 PRO    18     -13.930  13.249   8.865  1.00  0.00         A
ATOM    257  CD  PRO    18     -12.429  13.580   7.390  1.00  0.00         A
ATOM    258  HD1 PRO    18     -11.641  12.858   7.529  1.00  0.00         A
ATOM    259  HD2 PRO    18     -12.217  14.494   7.920  1.00  0.00         A
ATOM    260  C   PRO    18     -14.233  15.671   5.577  1.00  0.00         A
ATOM    261  O   PRO    18     -13.894  16.438   6.479  1.00  0.00         A
ATOM    262  N   ALA    19     -14.755  16.082   4.443  1.00  0.00         A
ATOM    263  HN  ALA    19     -14.975  15.422   3.758  1.00  0.00         A
ATOM    264  CA  ALA    19     -15.004  17.489   4.182  1.00  0.00         A
ATOM    265  HA  ALA    19     -14.785  18.041   5.085  1.00  0.00         A
ATOM    266  CB  ALA    19     -14.093  17.998   3.076  1.00  0.00         A
ATOM    267  HB1 ALA    19     -13.062  17.828   3.353  1.00  0.00         A
ATOM    268  HB2 ALA    19     -14.258  19.055   2.935  1.00  0.00         A
ATOM    269  HB3 ALA    19     -14.311  17.473   2.159  1.00  0.00         A
ATOM    270  C   ALA    19     -16.461  17.695   3.818  1.00  0.00         A
ATOM    271  O   ALA    19     -17.146  16.732   3.472  1.00  0.00         A
ATOM    272  N   THR    20     -16.925  18.938   3.931  1.00  0.00         A
ATOM    273  HN  THR    20     -16.313  19.641   4.233  1.00  0.00         A
ATOM    274  CA  THR    20     -18.313  19.298   3.648  1.00  0.00         A
ATOM    275  HA  THR    20     -18.482  20.259   4.077  1.00  0.00         A
ATOM    276  CB  THR    20     -18.600  19.418   2.126  1.00  0.00         A
ATOM    277  HB  THR    20     -19.657  19.593   1.990  1.00  0.00         A
ATOM    278  OG1 THR    20     -18.235  18.218   1.426  1.00  0.00         A
ATOM    279  HG1 THR    20     -18.268  18.379   0.475  1.00  0.00         A
ATOM    280  CG2 THR    20     -17.841  20.592   1.532  1.00  0.00         A
ATOM    281 HG21 THR    20     -18.038  20.648   0.472  1.00  0.00         A
ATOM    282 HG22 THR    20     -16.782  20.455   1.695  1.00  0.00         A
ATOM    283 HG23 THR    20     -18.162  21.506   2.007  1.00  0.00         A
ATOM    284  C   THR    20     -19.288  18.344   4.318  1.00  0.00         A
ATOM    285  O   THR    20     -19.408  18.327   5.543  1.00  0.00         A
ATOM    286  N   LYS    21     -19.957  17.556   3.515  1.00  0.00         A
ATOM    287  HN  LYS    21     -19.843  17.678   2.550  1.00  0.00         A
ATOM    288  CA  LYS    21     -20.835  16.507   4.003  1.00  0.00         A
ATOM    289  HA  LYS    21     -20.507  16.231   4.999  1.00  0.00         A
ATOM    290  CB  LYS    21     -22.297  16.976   4.061  1.00  0.00         A
ATOM    291  HB1 LYS    21     -22.920  16.130   4.315  1.00  0.00         A
ATOM    292  HB2 LYS    21     -22.583  17.337   3.085  1.00  0.00         A
ATOM    293  CG  LYS    21     -22.567  18.083   5.071  1.00  0.00         A
ATOM    294  HG1 LYS    21     -23.612  18.354   5.021  1.00  0.00         A
ATOM    295  HG2 LYS    21     -21.960  18.940   4.821  1.00  0.00         A
ATOM    296  CD  LYS    21     -22.237  17.649   6.492  1.00  0.00         A
ATOM    297  HD1 LYS    21     -21.181  17.424   6.551  1.00  0.00         A
ATOM    298  HD2 LYS    21     -22.811  16.766   6.733  1.00  0.00         A
ATOM    299  CE  LYS    21     -22.565  18.743   7.496  1.00  0.00         A
ATOM    300  HE1 LYS    21     -23.621  18.962   7.436  1.00  0.00         A
ATOM    301  HE2 LYS    21     -22.001  19.627   7.241  1.00  0.00         A
ATOM    302  NZ  LYS    21     -22.232  18.342   8.890  1.00  0.00         A
ATOM    303  HZ1 LYS    21     -21.208  18.191   8.988  1.00  0.00         A
ATOM    304  HZ2 LYS    21     -22.728  17.463   9.141  1.00  0.00         A
ATOM    305  HZ3 LYS    21     -22.525  19.086   9.554  1.00  0.00         A
ATOM    306  C   LYS    21     -20.716  15.294   3.097  1.00  0.00         A
ATOM    307  O   LYS    21     -21.106  15.335   1.931  1.00  0.00         A
ATOM    308  N   ARG    22     -20.145  14.233   3.636  1.00  0.00         A
ATOM    309  HN  ARG    22     -19.813  14.297   4.557  1.00  0.00         A
ATOM    310  CA  ARG    22     -20.005  12.973   2.916  1.00  0.00         A
ATOM    311  HA  ARG    22     -19.423  13.157   2.026  1.00  0.00         A
ATOM    312  CB  ARG    22     -19.284  11.939   3.788  1.00  0.00         A
ATOM    313  HB1 ARG    22     -19.170  11.024   3.225  1.00  0.00         A
ATOM    314  HB2 ARG    22     -19.885  11.745   4.655  1.00  0.00         A
ATOM    315  CG  ARG    22     -17.913  12.382   4.261  1.00  0.00         A
ATOM    316  HG1 ARG    22     -17.472  11.592   4.848  1.00  0.00         A
ATOM    317  HG2 ARG    22     -18.020  13.270   4.867  1.00  0.00         A
ATOM    318  CD  ARG    22     -17.010  12.691   3.088  1.00  0.00         A
ATOM    319  HD1 ARG    22     -16.095  13.132   3.454  1.00  0.00         A
ATOM    320  HD2 ARG    22     -17.521  13.394   2.453  1.00  0.00         A
ATOM    321  NE  ARG    22     -16.690  11.497   2.308  1.00  0.00         A
ATOM    322  HE  ARG    22     -16.521  10.666   2.805  1.00  0.00         A
ATOM    323  CZ  ARG    22     -16.605  11.478   0.978  1.00  0.00         A
ATOM    324  NH1 ARG    22     -16.822  12.583   0.274  1.00  0.00         A
ATOM    325 HH11 ARG    22     -17.047  13.445   0.738  1.00  0.00         A
ATOM    326 HH12 ARG    22     -16.765  12.562  -0.729  1.00  0.00         A
ATOM    327  NH2 ARG    22     -16.297  10.352   0.349  1.00  0.00         A
ATOM    328 HH21 ARG    22     -16.124   9.510   0.872  1.00  0.00         A
ATOM    329 HH22 ARG    22     -16.231  10.338  -0.653  1.00  0.00         A
ATOM    330  C   ARG    22     -21.377  12.446   2.507  1.00  0.00         A
ATOM    331  O   ARG    22     -22.322  12.475   3.300  1.00  0.00         A
ATOM    332  N   PRO    23     -21.504  11.961   1.263  1.00  0.00         A
ATOM    333  CA  PRO    23     -22.791  11.533   0.692  1.00  0.00         A
ATOM    334  HA  PRO    23     -23.556  12.279   0.844  1.00  0.00         A
ATOM    335  CB  PRO    23     -22.480  11.424  -0.799  1.00  0.00         A
ATOM    336  HB1 PRO    23     -22.678  12.369  -1.282  1.00  0.00         A
ATOM    337  HB2 PRO    23     -23.091  10.650  -1.242  1.00  0.00         A
ATOM    338  CG  PRO    23     -21.034  11.077  -0.852  1.00  0.00         A
ATOM    339  HG1 PRO    23     -20.608  11.412  -1.786  1.00  0.00         A
ATOM    340  HG2 PRO    23     -20.907  10.010  -0.741  1.00  0.00         A
ATOM    341  CD  PRO    23     -20.397  11.801   0.301  1.00  0.00         A
ATOM    342  HD1 PRO    23     -20.023  12.762  -0.018  1.00  0.00         A
ATOM    343  HD2 PRO    23     -19.600  11.207   0.726  1.00  0.00         A
ATOM    344  C   PRO    23     -23.287  10.186   1.227  1.00  0.00         A
ATOM    345  O   PRO    23     -23.693   9.311   0.457  1.00  0.00         A
ATOM    346  N   ASP    24     -23.258  10.030   2.541  1.00  0.00         A
ATOM    347  HN  ASP    24     -22.901  10.757   3.098  1.00  0.00         A
ATOM    348  CA  ASP    24     -23.759   8.821   3.183  1.00  0.00         A
ATOM    349  HA  ASP    24     -24.597   8.466   2.605  1.00  0.00         A
ATOM    350  CB  ASP    24     -22.686   7.729   3.227  1.00  0.00         A
ATOM    351  HB1 ASP    24     -21.837   8.089   3.789  1.00  0.00         A
ATOM    352  HB2 ASP    24     -22.374   7.498   2.219  1.00  0.00         A
ATOM    353  CG  ASP    24     -23.190   6.453   3.878  1.00  0.00         A
ATOM    354  OD1 ASP    24     -24.171   5.865   3.371  1.00  0.00         A
ATOM    355  OD2 ASP    24     -22.600   6.021   4.891  1.00  0.00         A
ATOM    356  C   ASP    24     -24.240   9.133   4.591  1.00  0.00         A
ATOM    357  O   ASP    24     -25.425   9.015   4.892  1.00  0.00         A
ATOM    358  N   GLY    25     -23.318   9.553   5.442  1.00  0.00         A
ATOM    359  HN  GLY    25     -22.390   9.633   5.142  1.00  0.00         A
ATOM    360  CA  GLY    25     -23.667   9.882   6.808  1.00  0.00         A
ATOM    361  HA1 GLY    25     -23.305   9.099   7.459  1.00  0.00         A
ATOM    362  HA2 GLY    25     -24.742   9.937   6.891  1.00  0.00         A
ATOM    363  C   GLY    25     -23.072  11.201   7.251  1.00  0.00         A
ATOM    364  O   GLY    25     -22.237  11.231   8.149  1.00  0.00         A
ATOM    365  N   THR    26     -23.510  12.285   6.614  1.00  0.00         A
ATOM    366  HN  THR    26     -24.201  12.172   5.927  1.00  0.00         A
ATOM    367  CA  THR    26     -23.021  13.638   6.899  1.00  0.00         A
ATOM    368  HA  THR    26     -23.251  14.242   6.042  1.00  0.00         A
ATOM    369  CB  THR    26     -23.736  14.274   8.113  1.00  0.00         A
ATOM    370  HB  THR    26     -23.234  15.198   8.358  1.00  0.00         A
ATOM    371  OG1 THR    26     -23.686  13.400   9.251  1.00  0.00         A
ATOM    372  HG1 THR    26     -24.320  12.682   9.127  1.00  0.00         A
ATOM    373  CG2 THR    26     -25.183  14.590   7.771  1.00  0.00         A
ATOM    374 HG21 THR    26     -25.215  15.293   6.952  1.00  0.00         A
ATOM    375 HG22 THR    26     -25.671  15.020   8.633  1.00  0.00         A
ATOM    376 HG23 THR    26     -25.692  13.682   7.486  1.00  0.00         A
ATOM    377  C   THR    26     -21.508  13.688   7.089  1.00  0.00         A
ATOM    378  O   THR    26     -20.749  13.620   6.127  1.00  0.00         A
ATOM    379  N   TRP    27     -21.067  13.794   8.321  1.00  0.00         A
ATOM    380  HN  TRP    27     -21.714  13.855   9.054  1.00  0.00         A
ATOM    381  CA  TRP    27     -19.644  13.826   8.597  1.00  0.00         A
ATOM    382  HA  TRP    27     -19.149  13.806   7.643  1.00  0.00         A
ATOM    383  CB  TRP    27     -19.255  15.110   9.319  1.00  0.00         A
ATOM    384  HB1 TRP    27     -18.776  14.861  10.254  1.00  0.00         A
ATOM    385  HB2 TRP    27     -20.145  15.689   9.518  1.00  0.00         A
ATOM    386  CG  TRP    27     -18.312  15.958   8.517  1.00  0.00         A
ATOM    387  CD1 TRP    27     -18.122  15.915   7.163  1.00  0.00         A
ATOM    388  HD1 TRP    27     -18.641  15.247   6.492  1.00  0.00         A
ATOM    389  CD2 TRP    27     -17.427  16.970   9.012  1.00  0.00         A
ATOM    390  NE1 TRP    27     -17.178  16.833   6.793  1.00  0.00         A
ATOM    391  HE1 TRP    27     -16.873  16.993   5.877  1.00  0.00         A
ATOM    392  CE2 TRP    27     -16.737  17.496   7.904  1.00  0.00         A
ATOM    393  CE3 TRP    27     -17.152  17.488  10.281  1.00  0.00         A
ATOM    394  HE3 TRP    27     -17.657  17.113  11.159  1.00  0.00         A
ATOM    395  CZ2 TRP    27     -15.791  18.509   8.025  1.00  0.00         A
ATOM    396  HZ2 TRP    27     -15.266  18.905   7.168  1.00  0.00         A
ATOM    397  CZ3 TRP    27     -16.210  18.494  10.399  1.00  0.00         A
ATOM    398  HZ3 TRP    27     -15.984  18.905  11.371  1.00  0.00         A
ATOM    399  CH2 TRP    27     -15.540  18.995   9.277  1.00  0.00         A
ATOM    400  HH2 TRP    27     -14.813  19.782   9.417  1.00  0.00         A
ATOM    401  C   TRP    27     -19.191  12.600   9.372  1.00  0.00         A
ATOM    402  O   TRP    27     -18.807  12.679  10.541  1.00  0.00         A
ATOM    403  N   ARG    28     -19.247  11.470   8.690  1.00  0.00         A
ATOM    404  HN  ARG    28     -19.653  11.481   7.796  1.00  0.00         A
ATOM    405  CA  ARG    28     -18.745  10.208   9.200  1.00  0.00         A
ATOM    406  HA  ARG    28     -17.726  10.358   9.535  1.00  0.00         A
ATOM    407  CB  ARG    28     -19.599   9.701  10.369  1.00  0.00         A
ATOM    408  HB1 ARG    28     -19.689  10.492  11.099  1.00  0.00         A
ATOM    409  HB2 ARG    28     -19.099   8.860  10.826  1.00  0.00         A
ATOM    410  CG  ARG    28     -20.996   9.263   9.970  1.00  0.00         A
ATOM    411  HG1 ARG    28     -21.016   8.187   9.887  1.00  0.00         A
ATOM    412  HG2 ARG    28     -21.244   9.706   9.017  1.00  0.00         A
ATOM    413  CD  ARG    28     -22.023   9.700  10.998  1.00  0.00         A
ATOM    414  HD1 ARG    28     -21.711   9.352  11.969  1.00  0.00         A
ATOM    415  HD2 ARG    28     -22.976   9.260  10.747  1.00  0.00         A
ATOM    416  NE  ARG    28     -22.167  11.157  11.040  1.00  0.00         A
ATOM    417  HE  ARG    28     -22.013  11.650  10.197  1.00  0.00         A
ATOM    418  CZ  ARG    28     -22.512  11.839  12.132  1.00  0.00         A
ATOM    419  NH1 ARG    28     -22.695  11.205  13.287  1.00  0.00         A
ATOM    420 HH11 ARG    28     -22.575  10.210  13.341  1.00  0.00         A
ATOM    421 HH12 ARG    28     -22.951  11.717  14.110  1.00  0.00         A
ATOM    422  NH2 ARG    28     -22.667  13.156  12.072  1.00  0.00         A
ATOM    423 HH21 ARG    28     -22.533  13.642  11.204  1.00  0.00         A
ATOM    424 HH22 ARG    28     -22.910  13.674  12.898  1.00  0.00         A
ATOM    425  C   ARG    28     -18.728   9.210   8.060  1.00  0.00         A
ATOM    426  O   ARG    28     -19.036   9.572   6.921  1.00  0.00         A
ATOM    427  N   LYS    29     -18.386   7.968   8.371  1.00  0.00         A
ATOM    428  HN  LYS    29     -18.326   7.716   9.305  1.00  0.00         A
ATOM    429  CA  LYS    29     -18.151   6.952   7.373  1.00  0.00         A
ATOM    430  HA  LYS    29     -17.679   6.134   7.864  1.00  0.00         A
ATOM    431  CB  LYS    29     -19.475   6.497   6.766  1.00  0.00         A
ATOM    432  HB1 LYS    29     -19.858   7.292   6.142  1.00  0.00         A
ATOM    433  HB2 LYS    29     -20.177   6.316   7.566  1.00  0.00         A
ATOM    434  CG  LYS    29     -19.391   5.238   5.925  1.00  0.00         A
ATOM    435  HG1 LYS    29     -18.461   5.247   5.374  1.00  0.00         A
ATOM    436  HG2 LYS    29     -20.210   5.252   5.241  1.00  0.00         A
ATOM    437  CD  LYS    29     -19.468   3.954   6.751  1.00  0.00         A
ATOM    438  HD1 LYS    29     -19.577   3.116   6.077  1.00  0.00         A
ATOM    439  HD2 LYS    29     -20.332   4.008   7.395  1.00  0.00         A
ATOM    440  CE  LYS    29     -18.234   3.734   7.613  1.00  0.00         A
ATOM    441  HE1 LYS    29     -18.210   4.490   8.381  1.00  0.00         A
ATOM    442  HE2 LYS    29     -17.354   3.820   6.994  1.00  0.00         A
ATOM    443  NZ  LYS    29     -18.240   2.397   8.262  1.00  0.00         A
ATOM    444  HZ1 LYS    29     -19.058   2.312   8.897  1.00  0.00         A
ATOM    445  HZ2 LYS    29     -17.372   2.265   8.818  1.00  0.00         A
ATOM    446  HZ3 LYS    29     -18.295   1.648   7.544  1.00  0.00         A
ATOM    447  C   LYS    29     -17.182   7.463   6.327  1.00  0.00         A
ATOM    448  O   LYS    29     -17.371   7.309   5.119  1.00  0.00         A
ATOM    449  N   ALA    30     -16.130   8.074   6.824  1.00  0.00         A
ATOM    450  HN  ALA    30     -16.050   8.169   7.801  1.00  0.00         A
ATOM    451  CA  ALA    30     -15.112   8.626   5.978  1.00  0.00         A
ATOM    452  HA  ALA    30     -15.249   8.218   4.992  1.00  0.00         A
ATOM    453  CB  ALA    30     -15.285  10.111   5.910  1.00  0.00         A
ATOM    454  HB1 ALA    30     -15.038  10.536   6.867  1.00  0.00         A
ATOM    455  HB2 ALA    30     -16.316  10.322   5.679  1.00  0.00         A
ATOM    456  HB3 ALA    30     -14.642  10.515   5.147  1.00  0.00         A
ATOM    457  C   ALA    30     -13.736   8.240   6.462  1.00  0.00         A
ATOM    458  O   ALA    30     -13.017   9.012   7.098  1.00  0.00         A
ATOM    459  N   ARG    31     -13.404   7.018   6.146  1.00  0.00         A
ATOM    460  HN  ARG    31     -14.056   6.479   5.659  1.00  0.00         A
ATOM    461  CA  ARG    31     -12.130   6.430   6.494  1.00  0.00         A
ATOM    462  HA  ARG    31     -11.661   7.036   7.243  1.00  0.00         A
ATOM    463  CB  ARG    31     -12.390   5.033   7.048  1.00  0.00         A
ATOM    464  HB1 ARG    31     -12.952   4.479   6.313  1.00  0.00         A
ATOM    465  HB2 ARG    31     -12.990   5.128   7.938  1.00  0.00         A
ATOM    466  CG  ARG    31     -11.142   4.238   7.388  1.00  0.00         A
ATOM    467  HG1 ARG    31     -10.506   4.839   8.016  1.00  0.00         A
ATOM    468  HG2 ARG    31     -10.627   3.993   6.480  1.00  0.00         A
ATOM    469  CD  ARG    31     -11.479   2.950   8.112  1.00  0.00         A
ATOM    470  HD1 ARG    31     -11.834   3.197   9.095  1.00  0.00         A
ATOM    471  HD2 ARG    31     -10.582   2.355   8.194  1.00  0.00         A
ATOM    472  NE  ARG    31     -12.504   2.171   7.417  1.00  0.00         A
ATOM    473  HE  ARG    31     -13.230   2.673   6.965  1.00  0.00         A
ATOM    474  CZ  ARG    31     -12.533   0.839   7.382  1.00  0.00         A
ATOM    475  NH1 ARG    31     -11.571   0.133   7.961  1.00  0.00         A
ATOM    476 HH11 ARG    31     -10.816   0.597   8.428  1.00  0.00         A
ATOM    477 HH12 ARG    31     -11.597  -0.870   7.938  1.00  0.00         A
ATOM    478  NH2 ARG    31     -13.530   0.216   6.767  1.00  0.00         A
ATOM    479 HH21 ARG    31     -14.268   0.748   6.329  1.00  0.00         A
ATOM    480 HH22 ARG    31     -13.555  -0.786   6.733  1.00  0.00         A
ATOM    481  C   ARG    31     -11.237   6.385   5.271  1.00  0.00         A
ATOM    482  O   ARG    31     -10.015   6.251   5.376  1.00  0.00         A
ATOM    483  N   ARG    32     -11.878   6.538   4.121  1.00  0.00         A
ATOM    484  HN  ARG    32     -12.838   6.718   4.151  1.00  0.00         A
ATOM    485  CA  ARG    32     -11.228   6.475   2.822  1.00  0.00         A
ATOM    486  HA  ARG    32     -10.646   7.361   2.689  1.00  0.00         A
ATOM    487  CB  ARG    32     -10.296   5.270   2.737  1.00  0.00         A
ATOM    488  HB1 ARG    32      -9.602   5.330   3.568  1.00  0.00         A
ATOM    489  HB2 ARG    32      -9.742   5.321   1.812  1.00  0.00         A
ATOM    490  CG  ARG    32     -10.986   3.929   2.803  1.00  0.00         A
ATOM    491  HG1 ARG    32     -11.988   4.022   2.413  1.00  0.00         A
ATOM    492  HG2 ARG    32     -11.019   3.593   3.830  1.00  0.00         A
ATOM    493  CD  ARG    32     -10.223   2.935   1.977  1.00  0.00         A
ATOM    494  HD1 ARG    32      -9.258   2.786   2.431  1.00  0.00         A
ATOM    495  HD2 ARG    32     -10.095   3.359   0.993  1.00  0.00         A
ATOM    496  NE  ARG    32     -10.915   1.650   1.869  1.00  0.00         A
ATOM    497  HE  ARG    32     -11.862   1.623   2.155  1.00  0.00         A
ATOM    498  CZ  ARG    32     -10.355   0.535   1.400  1.00  0.00         A
ATOM    499  NH1 ARG    32      -9.076   0.525   1.043  1.00  0.00         A
ATOM    500 HH11 ARG    32      -8.520   1.359   1.127  1.00  0.00         A
ATOM    501 HH12 ARG    32      -8.655  -0.319   0.695  1.00  0.00         A
ATOM    502  NH2 ARG    32     -11.070  -0.577   1.308  1.00  0.00         A
ATOM    503 HH21 ARG    32     -12.031  -0.583   1.594  1.00  0.00         A
ATOM    504 HH22 ARG    32     -10.656  -1.417   0.948  1.00  0.00         A
ATOM    505  C   ARG    32     -12.299   6.425   1.736  1.00  0.00         A
ATOM    506  O   ARG    32     -13.015   5.443   1.625  1.00  0.00         A
ATOM    507  N   VAL    33     -12.418   7.497   0.953  1.00  0.00         A
ATOM    508  HN  VAL    33     -11.765   8.222   1.047  1.00  0.00         A
ATOM    509  CA  VAL    33     -13.491   7.652  -0.040  1.00  0.00         A
ATOM    510  HA  VAL    33     -13.566   8.693  -0.223  1.00  0.00         A
ATOM    511  CB  VAL    33     -13.180   7.003  -1.416  1.00  0.00         A
ATOM    512  HB  VAL    33     -14.113   6.760  -1.892  1.00  0.00         A
ATOM    513  CG1 VAL    33     -12.438   7.993  -2.300  1.00  0.00         A
ATOM    514 HG11 VAL    33     -11.517   8.287  -1.816  1.00  0.00         A
ATOM    515 HG12 VAL    33     -13.054   8.866  -2.461  1.00  0.00         A
ATOM    516 HG13 VAL    33     -12.213   7.530  -3.250  1.00  0.00         A
ATOM    517  CG2 VAL    33     -12.362   5.734  -1.281  1.00  0.00         A
ATOM    518 HG21 VAL    33     -11.419   5.974  -0.816  1.00  0.00         A
ATOM    519 HG22 VAL    33     -12.189   5.309  -2.257  1.00  0.00         A
ATOM    520 HG23 VAL    33     -12.895   5.028  -0.665  1.00  0.00         A
ATOM    521  C   VAL    33     -14.863   7.216   0.484  1.00  0.00         A
ATOM    522  O   VAL    33     -15.475   7.914   1.295  1.00  0.00         A
ATOM    523  N   LYS    34     -15.340   6.078   0.026  1.00  0.00         A
ATOM    524  HN  LYS    34     -14.807   5.581  -0.614  1.00  0.00         A
ATOM    525  CA  LYS    34     -16.643   5.557   0.446  1.00  0.00         A
ATOM    526  HA  LYS    34     -17.195   6.377   0.866  1.00  0.00         A
ATOM    527  CB  LYS    34     -17.417   4.996  -0.753  1.00  0.00         A
ATOM    528  HB1 LYS    34     -18.371   4.626  -0.406  1.00  0.00         A
ATOM    529  HB2 LYS    34     -16.857   4.176  -1.174  1.00  0.00         A
ATOM    530  CG  LYS    34     -17.676   6.010  -1.859  1.00  0.00         A
ATOM    531  HG1 LYS    34     -18.176   5.512  -2.677  1.00  0.00         A
ATOM    532  HG2 LYS    34     -16.729   6.402  -2.201  1.00  0.00         A
ATOM    533  CD  LYS    34     -18.540   7.165  -1.380  1.00  0.00         A
ATOM    534  HD1 LYS    34     -18.025   7.681  -0.583  1.00  0.00         A
ATOM    535  HD2 LYS    34     -19.477   6.773  -1.011  1.00  0.00         A
ATOM    536  CE  LYS    34     -18.828   8.152  -2.503  1.00  0.00         A
ATOM    537  HE1 LYS    34     -17.888   8.500  -2.905  1.00  0.00         A
ATOM    538  HE2 LYS    34     -19.375   8.990  -2.097  1.00  0.00         A
ATOM    539  NZ  LYS    34     -19.627   7.541  -3.601  1.00  0.00         A
ATOM    540  HZ1 LYS    34     -20.530   7.181  -3.230  1.00  0.00         A
ATOM    541  HZ2 LYS    34     -19.104   6.755  -4.035  1.00  0.00         A
ATOM    542  HZ3 LYS    34     -19.828   8.254  -4.333  1.00  0.00         A
ATOM    543  C   LYS    34     -16.486   4.475   1.515  1.00  0.00         A
ATOM    544  O   LYS    34     -17.396   3.674   1.748  1.00  0.00         A
ATOM    545  N   ASP    35     -15.319   4.479   2.148  1.00  0.00         A
ATOM    546  HN  ASP    35     -14.660   5.158   1.883  1.00  0.00         A
ATOM    547  CA  ASP    35     -14.937   3.528   3.201  1.00  0.00         A
ATOM    548  HA  ASP    35     -14.018   3.888   3.625  1.00  0.00         A
ATOM    549  CB  ASP    35     -15.983   3.452   4.319  1.00  0.00         A
ATOM    550  HB1 ASP    35     -16.911   3.081   3.910  1.00  0.00         A
ATOM    551  HB2 ASP    35     -16.141   4.440   4.725  1.00  0.00         A
ATOM    552  CG  ASP    35     -15.550   2.532   5.445  1.00  0.00         A
ATOM    553  OD1 ASP    35     -15.867   1.325   5.393  1.00  0.00         A
ATOM    554  OD2 ASP    35     -14.888   3.009   6.389  1.00  0.00         A
ATOM    555  C   ASP    35     -14.667   2.141   2.635  1.00  0.00         A
ATOM    556  O   ASP    35     -13.557   1.617   2.747  1.00  0.00         A
ATOM    557  N   GLY    36     -15.676   1.561   2.028  1.00  0.00         A
ATOM    558  HN  GLY    36     -16.523   2.049   1.950  1.00  0.00         A
ATOM    559  CA  GLY    36     -15.546   0.236   1.465  1.00  0.00         A
ATOM    560  HA1 GLY    36     -15.749  -0.493   2.233  1.00  0.00         A
ATOM    561  HA2 GLY    36     -14.534   0.103   1.112  1.00  0.00         A
ATOM    562  C   GLY    36     -16.500   0.014   0.315  1.00  0.00         A
ATOM    563  O   GLY    36     -16.532   0.800  -0.632  1.00  0.00         A
ATOM    564  N   TYR    37     -17.282  -1.049   0.402  1.00  0.00         A
ATOM    565  HN  TYR    37     -17.236  -1.611   1.202  1.00  0.00         A
ATOM    566  CA  TYR    37     -18.246  -1.377  -0.632  1.00  0.00         A
ATOM    567  HA  TYR    37     -17.980  -0.828  -1.522  1.00  0.00         A
ATOM    568  CB  TYR    37     -18.222  -2.881  -0.941  1.00  0.00         A
ATOM    569  HB1 TYR    37     -18.262  -3.431  -0.012  1.00  0.00         A
ATOM    570  HB2 TYR    37     -17.302  -3.119  -1.453  1.00  0.00         A
ATOM    571  CG  TYR    37     -19.371  -3.353  -1.812  1.00  0.00         A
ATOM    572  CD1 TYR    37     -20.476  -3.984  -1.250  1.00  0.00         A
ATOM    573  HD1 TYR    37     -20.504  -4.138  -0.182  1.00  0.00         A
ATOM    574  CD2 TYR    37     -19.356  -3.164  -3.189  1.00  0.00         A
ATOM    575  HD2 TYR    37     -18.506  -2.675  -3.643  1.00  0.00         A
ATOM    576  CE1 TYR    37     -21.528  -4.415  -2.034  1.00  0.00         A
ATOM    577  HE1 TYR    37     -22.376  -4.903  -1.576  1.00  0.00         A
ATOM    578  CE2 TYR    37     -20.407  -3.593  -3.980  1.00  0.00         A
ATOM    579  HE2 TYR    37     -20.377  -3.439  -5.049  1.00  0.00         A
ATOM    580  CZ  TYR    37     -21.492  -4.217  -3.397  1.00  0.00         A
ATOM    581  OH  TYR    37     -22.543  -4.645  -4.177  1.00  0.00         A
ATOM    582  HH  TYR    37     -22.201  -5.097  -4.957  1.00  0.00         A
ATOM    583  C   TYR    37     -19.630  -0.951  -0.186  1.00  0.00         A
ATOM    584  O   TYR    37     -20.071  -1.300   0.913  1.00  0.00         A
ATOM    585  N   VAL    38     -20.307  -0.187  -1.020  1.00  0.00         A
ATOM    586  HN  VAL    38     -19.901   0.078  -1.876  1.00  0.00         A
ATOM    587  CA  VAL    38     -21.650   0.251  -0.701  1.00  0.00         A
ATOM    588  HA  VAL    38     -21.817   0.072   0.349  1.00  0.00         A
ATOM    589  CB  VAL    38     -21.851   1.749  -0.979  1.00  0.00         A
ATOM    590  HB  VAL    38     -22.163   1.857  -2.003  1.00  0.00         A
ATOM    591  CG1 VAL    38     -22.952   2.300  -0.092  1.00  0.00         A
ATOM    592 HG11 VAL    38     -23.084   3.353  -0.292  1.00  0.00         A
ATOM    593 HG12 VAL    38     -22.675   2.159   0.944  1.00  0.00         A
ATOM    594 HG13 VAL    38     -23.873   1.775  -0.294  1.00  0.00         A
ATOM    595  CG2 VAL    38     -20.557   2.528  -0.783  1.00  0.00         A
ATOM    596 HG21 VAL    38     -20.211   2.400   0.233  1.00  0.00         A
ATOM    597 HG22 VAL    38     -20.735   3.576  -0.973  1.00  0.00         A
ATOM    598 HG23 VAL    38     -19.807   2.160  -1.467  1.00  0.00         A
ATOM    599  C   VAL    38     -22.653  -0.559  -1.514  1.00  0.00         A
ATOM    600  O   VAL    38     -22.649  -0.500  -2.746  1.00  0.00         A
ATOM    601  N   PRO    39     -23.517  -1.330  -0.835  1.00  0.00         A
ATOM    602  CA  PRO    39     -24.443  -2.261  -1.489  1.00  0.00         A
ATOM    603  HA  PRO    39     -23.910  -2.993  -2.078  1.00  0.00         A
ATOM    604  CB  PRO    39     -25.152  -2.961  -0.321  1.00  0.00         A
ATOM    605  HB1 PRO    39     -25.206  -4.022  -0.513  1.00  0.00         A
ATOM    606  HB2 PRO    39     -26.146  -2.562  -0.207  1.00  0.00         A
ATOM    607  CG  PRO    39     -24.325  -2.671   0.879  1.00  0.00         A
ATOM    608  HG1 PRO    39     -23.577  -3.441   1.009  1.00  0.00         A
ATOM    609  HG2 PRO    39     -24.962  -2.614   1.746  1.00  0.00         A
ATOM    610  CD  PRO    39     -23.672  -1.345   0.624  1.00  0.00         A
ATOM    611  HD1 PRO    39     -22.713  -1.291   1.112  1.00  0.00         A
ATOM    612  HD2 PRO    39     -24.311  -0.538   0.952  1.00  0.00         A
ATOM    613  C   PRO    39     -25.451  -1.543  -2.377  1.00  0.00         A
ATOM    614  O   PRO    39     -25.873  -0.424  -2.067  1.00  0.00         A
ATOM    615  N   GLN    40     -25.846  -2.213  -3.460  1.00  0.00         A
ATOM    616  HN  GLN    40     -25.561  -3.139  -3.568  1.00  0.00         A
ATOM    617  CA  GLN    40     -26.707  -1.639  -4.479  1.00  0.00         A
ATOM    618  HA  GLN    40     -26.816  -2.377  -5.261  1.00  0.00         A
ATOM    619  CB  GLN    40     -28.087  -1.322  -3.910  1.00  0.00         A
ATOM    620  HB1 GLN    40     -28.713  -0.992  -4.714  1.00  0.00         A
ATOM    621  HB2 GLN    40     -27.995  -0.529  -3.184  1.00  0.00         A
ATOM    622  CG  GLN    40     -28.761  -2.510  -3.242  1.00  0.00         A
ATOM    623  HG1 GLN    40     -29.740  -2.208  -2.898  1.00  0.00         A
ATOM    624  HG2 GLN    40     -28.164  -2.817  -2.396  1.00  0.00         A
ATOM    625  CD  GLN    40     -28.919  -3.695  -4.176  1.00  0.00         A
ATOM    626  OE1 GLN    40     -28.035  -4.549  -4.269  1.00  0.00         A
ATOM    627  NE2 GLN    40     -30.044  -3.762  -4.870  1.00  0.00         A
ATOM    628 HE21 GLN    40     -30.709  -3.052  -4.747  1.00  0.00         A
ATOM    629 HE22 GLN    40     -30.171  -4.525  -5.474  1.00  0.00         A
ATOM    630  C   GLN    40     -26.066  -0.393  -5.083  1.00  0.00         A
ATOM    631  O   GLN    40     -26.235   0.719  -4.578  1.00  0.00         A
ATOM    632  N   GLU    41     -25.341  -0.586  -6.178  1.00  0.00         A
ATOM    633  HN  GLU    41     -25.330  -1.478  -6.590  1.00  0.00         A
ATOM    634  CA  GLU    41     -24.566   0.485  -6.795  1.00  0.00         A
ATOM    635  HA  GLU    41     -24.120   1.062  -6.001  1.00  0.00         A
ATOM    636  CB  GLU    41     -23.451  -0.105  -7.657  1.00  0.00         A
ATOM    637  HB1 GLU    41     -22.906   0.703  -8.122  1.00  0.00         A
ATOM    638  HB2 GLU    41     -23.896  -0.716  -8.427  1.00  0.00         A
ATOM    639  CG  GLU    41     -22.465  -0.963  -6.881  1.00  0.00         A
ATOM    640  HG1 GLU    41     -23.006  -1.766  -6.402  1.00  0.00         A
ATOM    641  HG2 GLU    41     -21.987  -0.353  -6.130  1.00  0.00         A
ATOM    642  CD  GLU    41     -21.395  -1.562  -7.769  1.00  0.00         A
ATOM    643  OE1 GLU    41     -21.692  -2.537  -8.488  1.00  0.00         A
ATOM    644  OE2 GLU    41     -20.249  -1.064  -7.753  1.00  0.00         A
ATOM    645  C   GLU    41     -25.446   1.413  -7.635  1.00  0.00         A
ATOM    646  O   GLU    41     -25.115   1.743  -8.775  1.00  0.00         A
ATOM    647  N   GLU    42     -26.571   1.819  -7.065  1.00  0.00         A
ATOM    648  HN  GLU    42     -26.824   1.440  -6.195  1.00  0.00         A
ATOM    649  CA  GLU    42     -27.439   2.815  -7.673  1.00  0.00         A
ATOM    650  HA  GLU    42     -26.864   3.347  -8.416  1.00  0.00         A
ATOM    651  CB  GLU    42     -28.661   2.178  -8.337  1.00  0.00         A
ATOM    652  HB1 GLU    42     -29.342   2.962  -8.636  1.00  0.00         A
ATOM    653  HB2 GLU    42     -29.155   1.544  -7.616  1.00  0.00         A
ATOM    654  CG  GLU    42     -28.340   1.338  -9.559  1.00  0.00         A
ATOM    655  HG1 GLU    42     -27.817   0.448  -9.242  1.00  0.00         A
ATOM    656  HG2 GLU    42     -27.708   1.911 -10.221  1.00  0.00         A
ATOM    657  CD  GLU    42     -29.586   0.928 -10.311  1.00  0.00         A
ATOM    658  OE1 GLU    42     -29.921   1.587 -11.318  1.00  0.00         A
ATOM    659  OE2 GLU    42     -30.244  -0.050  -9.894  1.00  0.00         A
ATOM    660  C   GLU    42     -27.893   3.801  -6.614  1.00  0.00         A
ATOM    661  O   GLU    42     -29.027   3.745  -6.139  1.00  0.00         A
ATOM    662  N   VAL    43     -26.992   4.686  -6.229  1.00  0.00         A
ATOM    663  HN  VAL    43     -26.108   4.674  -6.640  1.00  0.00         A
ATOM    664  CA  VAL    43     -27.290   5.681  -5.219  1.00  0.00         A
ATOM    665  HA  VAL    43     -27.787   5.177  -4.409  1.00  0.00         A
ATOM    666  CB  VAL    43     -25.999   6.323  -4.658  1.00  0.00         A
ATOM    667  HB  VAL    43     -25.418   5.546  -4.183  1.00  0.00         A
ATOM    668  CG1 VAL    43     -25.158   6.917  -5.770  1.00  0.00         A
ATOM    669 HG11 VAL    43     -25.724   7.684  -6.274  1.00  0.00         A
ATOM    670 HG12 VAL    43     -24.899   6.141  -6.473  1.00  0.00         A
ATOM    671 HG13 VAL    43     -24.259   7.344  -5.354  1.00  0.00         A
ATOM    672  CG2 VAL    43     -26.326   7.374  -3.606  1.00  0.00         A
ATOM    673 HG21 VAL    43     -26.947   8.141  -4.045  1.00  0.00         A
ATOM    674 HG22 VAL    43     -25.410   7.817  -3.243  1.00  0.00         A
ATOM    675 HG23 VAL    43     -26.852   6.910  -2.785  1.00  0.00         A
ATOM    676  C   VAL    43     -28.232   6.748  -5.779  1.00  0.00         A
ATOM    677  O   VAL    43     -27.943   7.386  -6.796  1.00  0.00         A
ATOM    678  N   PRO    44     -29.405   6.895  -5.142  1.00  0.00         A
ATOM    679  CA  PRO    44     -30.407   7.905  -5.502  1.00  0.00         A
ATOM    680  HA  PRO    44     -30.918   7.651  -6.418  1.00  0.00         A
ATOM    681  CB  PRO    44     -31.389   7.858  -4.332  1.00  0.00         A
ATOM    682  HB1 PRO    44     -32.387   8.054  -4.691  1.00  0.00         A
ATOM    683  HB2 PRO    44     -31.113   8.602  -3.599  1.00  0.00         A
ATOM    684  CG  PRO    44     -31.271   6.480  -3.782  1.00  0.00         A
ATOM    685  HG1 PRO    44     -31.952   5.820  -4.296  1.00  0.00         A
ATOM    686  HG2 PRO    44     -31.485   6.489  -2.724  1.00  0.00         A
ATOM    687  CD  PRO    44     -29.852   6.049  -4.021  1.00  0.00         A
ATOM    688  HD1 PRO    44     -29.821   5.005  -4.294  1.00  0.00         A
ATOM    689  HD2 PRO    44     -29.249   6.226  -3.146  1.00  0.00         A
ATOM    690  C   PRO    44     -29.814   9.305  -5.619  1.00  0.00         A
ATOM    691  O   PRO    44     -28.778   9.604  -5.021  1.00  0.00         A
ATOM    692  N   LEU    45     -30.492  10.172  -6.366  1.00  0.00         A
ATOM    693  HN  LEU    45     -31.341   9.891  -6.772  1.00  0.00         A
ATOM    694  CA  LEU    45     -30.003  11.531  -6.599  1.00  0.00         A
ATOM    695  HA  LEU    45     -28.950  11.451  -6.750  1.00  0.00         A
ATOM    696  CB  LEU    45     -30.624  12.134  -7.870  1.00  0.00         A
ATOM    697  HB1 LEU    45     -30.068  11.775  -8.723  1.00  0.00         A
ATOM    698  HB2 LEU    45     -30.521  13.194  -7.820  1.00  0.00         A
ATOM    699  CG  LEU    45     -32.091  11.836  -8.103  1.00  0.00         A
ATOM    700  HG  LEU    45     -32.219  10.779  -8.105  1.00  0.00         A
ATOM    701  CD1 LEU    45     -32.931  12.411  -6.985  1.00  0.00         A
ATOM    702 HD11 LEU    45     -33.942  12.045  -7.063  1.00  0.00         A
ATOM    703 HD12 LEU    45     -32.928  13.488  -7.053  1.00  0.00         A
ATOM    704 HD13 LEU    45     -32.504  12.109  -6.038  1.00  0.00         A
ATOM    705  CD2 LEU    45     -32.541  12.374  -9.451  1.00  0.00         A
ATOM    706 HD21 LEU    45     -33.589  12.156  -9.594  1.00  0.00         A
ATOM    707 HD22 LEU    45     -31.965  11.906 -10.236  1.00  0.00         A
ATOM    708 HD23 LEU    45     -32.387  13.443  -9.481  1.00  0.00         A
ATOM    709  C   LEU    45     -30.219  12.427  -5.381  1.00  0.00         A
ATOM    710  O   LEU    45     -30.073  13.649  -5.452  1.00  0.00         A
ATOM    711  N   TYR    46     -30.568  11.800  -4.271  1.00  0.00         A
ATOM    712  HN  TYR    46     -30.782  10.847  -4.322  1.00  0.00         A
ATOM    713  CA  TYR    46     -30.624  12.465  -2.982  1.00  0.00         A
ATOM    714  HA  TYR    46     -30.323  13.486  -3.119  1.00  0.00         A
ATOM    715  CB  TYR    46     -32.031  12.419  -2.378  1.00  0.00         A
ATOM    716  HB1 TYR    46     -31.992  12.813  -1.372  1.00  0.00         A
ATOM    717  HB2 TYR    46     -32.363  11.393  -2.341  1.00  0.00         A
ATOM    718  CG  TYR    46     -33.068  13.210  -3.144  1.00  0.00         A
ATOM    719  CD1 TYR    46     -34.206  12.592  -3.644  1.00  0.00         A
ATOM    720  HD1 TYR    46     -34.341  11.533  -3.485  1.00  0.00         A
ATOM    721  CD2 TYR    46     -32.914  14.574  -3.361  1.00  0.00         A
ATOM    722  HD2 TYR    46     -32.034  15.070  -2.980  1.00  0.00         A
ATOM    723  CE1 TYR    46     -35.162  13.309  -4.337  1.00  0.00         A
ATOM    724  HE1 TYR    46     -36.040  12.810  -4.717  1.00  0.00         A
ATOM    725  CE2 TYR    46     -33.865  15.297  -4.054  1.00  0.00         A
ATOM    726  HE2 TYR    46     -33.727  16.356  -4.214  1.00  0.00         A
ATOM    727  CZ  TYR    46     -34.986  14.660  -4.539  1.00  0.00         A
ATOM    728  OH  TYR    46     -35.939  15.378  -5.224  1.00  0.00         A
ATOM    729  HH  TYR    46     -35.507  15.955  -5.866  1.00  0.00         A
ATOM    730  C   TYR    46     -29.639  11.808  -2.044  1.00  0.00         A
ATOM    731  O   TYR    46     -30.018  11.200  -1.041  1.00  0.00         A
ATOM    732  N   GLU    47     -28.368  11.918  -2.385  1.00  0.00         A
ATOM    733  HN  GLU    47     -28.128  12.418  -3.190  1.00  0.00         A
ATOM    734  CA  GLU    47     -27.328  11.315  -1.584  1.00  0.00         A
ATOM    735  HA  GLU    47     -27.748  10.412  -1.180  1.00  0.00         A
ATOM    736  CB  GLU    47     -26.103  10.952  -2.441  1.00  0.00         A
ATOM    737  HB1 GLU    47     -26.369  10.135  -3.096  1.00  0.00         A
ATOM    738  HB2 GLU    47     -25.309  10.626  -1.786  1.00  0.00         A
ATOM    739  CG  GLU    47     -25.570  12.093  -3.298  1.00  0.00         A
ATOM    740  HG1 GLU    47     -25.230  12.886  -2.648  1.00  0.00         A
ATOM    741  HG2 GLU    47     -26.368  12.461  -3.924  1.00  0.00         A
ATOM    742  CD  GLU    47     -24.420  11.672  -4.191  1.00  0.00         A
ATOM    743  OE1 GLU    47     -23.249  11.900  -3.820  1.00  0.00         A
ATOM    744  OE2 GLU    47     -24.681  11.120  -5.280  1.00  0.00         A
ATOM    745  C   GLU    47     -26.956  12.227  -0.418  1.00  0.00         A
ATOM    746  O   GLU    47     -25.903  12.868  -0.410  1.00  0.00         A
ATOM    747  N   SER    48     -27.855  12.282   0.559  1.00  0.00         A
ATOM    748  HN  SER    48     -28.668  11.738   0.482  1.00  0.00         A
ATOM    749  CA  SER    48     -27.686  13.124   1.731  1.00  0.00         A
ATOM    750  HA  SER    48     -28.560  13.001   2.349  1.00  0.00         A
ATOM    751  CB  SER    48     -26.456  12.679   2.529  1.00  0.00         A
ATOM    752  HB1 SER    48     -26.359  13.292   3.413  1.00  0.00         A
ATOM    753  HB2 SER    48     -25.574  12.788   1.916  1.00  0.00         A
ATOM    754  OG  SER    48     -26.572  11.320   2.922  1.00  0.00         A
ATOM    755  HG  SER    48     -27.114  10.848   2.277  1.00  0.00         A
ATOM    756  C   SER    48     -27.589  14.597   1.326  1.00  0.00         A
ATOM    757  O   SER    48     -28.484  15.123   0.661  1.00  0.00         A
ATOM    758  N   LYS    49     -26.506  15.255   1.706  1.00  0.00         A
ATOM    759  HN  LYS    49     -25.810  14.784   2.212  1.00  0.00         A
ATOM    760  CA  LYS    49     -26.314  16.660   1.378  1.00  0.00         A
ATOM    761  HA  LYS    49     -27.274  17.058   1.082  1.00  0.00         A
ATOM    762  CB  LYS    49     -25.814  17.437   2.604  1.00  0.00         A
ATOM    763  HB1 LYS    49     -25.271  18.306   2.266  1.00  0.00         A
ATOM    764  HB2 LYS    49     -25.146  16.803   3.167  1.00  0.00         A
ATOM    765  CG  LYS    49     -26.927  17.902   3.538  1.00  0.00         A
ATOM    766  HG1 LYS    49     -27.593  18.552   2.990  1.00  0.00         A
ATOM    767  HG2 LYS    49     -26.487  18.449   4.359  1.00  0.00         A
ATOM    768  CD  LYS    49     -27.728  16.738   4.101  1.00  0.00         A
ATOM    769  HD1 LYS    49     -27.102  16.179   4.782  1.00  0.00         A
ATOM    770  HD2 LYS    49     -28.037  16.099   3.287  1.00  0.00         A
ATOM    771  CE  LYS    49     -28.960  17.222   4.845  1.00  0.00         A
ATOM    772  HE1 LYS    49     -29.534  17.854   4.186  1.00  0.00         A
ATOM    773  HE2 LYS    49     -28.644  17.792   5.705  1.00  0.00         A
ATOM    774  NZ  LYS    49     -29.816  16.096   5.302  1.00  0.00         A
ATOM    775  HZ1 LYS    49     -29.311  15.524   6.009  1.00  0.00         A
ATOM    776  HZ2 LYS    49     -30.068  15.489   4.499  1.00  0.00         A
ATOM    777  HZ3 LYS    49     -30.690  16.462   5.730  1.00  0.00         A
ATOM    778  C   LYS    49     -25.345  16.813   0.211  1.00  0.00         A
ATOM    779  O   LYS    49     -24.923  17.923  -0.122  1.00  0.00         A
ATOM    780  N   GLY    50     -25.002  15.690  -0.410  1.00  0.00         A
ATOM    781  HN  GLY    50     -25.353  14.832  -0.085  1.00  0.00         A
ATOM    782  CA  GLY    50     -24.121  15.715  -1.558  1.00  0.00         A
ATOM    783  HA1 GLY    50     -23.659  14.750  -1.669  1.00  0.00         A
ATOM    784  HA2 GLY    50     -23.353  16.457  -1.396  1.00  0.00         A
ATOM    785  C   GLY    50     -24.867  16.051  -2.830  1.00  0.00         A
ATOM    786  O   GLY    50     -25.357  15.167  -3.532  1.00  0.00         A
ATOM    787  N   LYS    51     -24.967  17.333  -3.121  1.00  0.00         A
ATOM    788  HN  LYS    51     -24.544  17.988  -2.528  1.00  0.00         A
ATOM    789  CA  LYS    51     -25.693  17.791  -4.295  1.00  0.00         A
ATOM    790  HA  LYS    51     -26.188  16.937  -4.731  1.00  0.00         A
ATOM    791  CB  LYS    51     -26.748  18.825  -3.897  1.00  0.00         A
ATOM    792  HB1 LYS    51     -27.325  19.087  -4.773  1.00  0.00         A
ATOM    793  HB2 LYS    51     -26.248  19.708  -3.531  1.00  0.00         A
ATOM    794  CG  LYS    51     -27.708  18.342  -2.821  1.00  0.00         A
ATOM    795  HG1 LYS    51     -28.428  19.121  -2.621  1.00  0.00         A
ATOM    796  HG2 LYS    51     -27.147  18.131  -1.923  1.00  0.00         A
ATOM    797  CD  LYS    51     -28.445  17.083  -3.245  1.00  0.00         A
ATOM    798  HD1 LYS    51     -27.730  16.285  -3.376  1.00  0.00         A
ATOM    799  HD2 LYS    51     -28.953  17.270  -4.177  1.00  0.00         A
ATOM    800  CE  LYS    51     -29.467  16.662  -2.201  1.00  0.00         A
ATOM    801  HE1 LYS    51     -28.958  16.510  -1.261  1.00  0.00         A
ATOM    802  HE2 LYS    51     -29.924  15.736  -2.516  1.00  0.00         A
ATOM    803  NZ  LYS    51     -30.528  17.686  -2.017  1.00  0.00         A
ATOM    804  HZ1 LYS    51     -31.183  17.394  -1.264  1.00  0.00         A
ATOM    805  HZ2 LYS    51     -31.069  17.805  -2.897  1.00  0.00         A
ATOM    806  HZ3 LYS    51     -30.108  18.600  -1.758  1.00  0.00         A
ATOM    807  C   LYS    51     -24.736  18.381  -5.324  1.00  0.00         A
ATOM    808  O   LYS    51     -25.109  19.255  -6.108  1.00  0.00         A
ATOM    809  N   GLN    52     -23.498  17.893  -5.298  1.00  0.00         A
ATOM    810  HN  GLN    52     -23.273  17.220  -4.619  1.00  0.00         A
ATOM    811  CA  GLN    52     -22.460  18.312  -6.236  1.00  0.00         A
ATOM    812  HA  GLN    52     -21.552  17.798  -5.959  1.00  0.00         A
ATOM    813  CB  GLN    52     -22.828  17.910  -7.668  1.00  0.00         A
ATOM    814  HB1 GLN    52     -22.086  18.306  -8.343  1.00  0.00         A
ATOM    815  HB2 GLN    52     -23.789  18.337  -7.913  1.00  0.00         A
ATOM    816  CG  GLN    52     -22.908  16.405  -7.876  1.00  0.00         A
ATOM    817  HG1 GLN    52     -23.725  16.017  -7.286  1.00  0.00         A
ATOM    818  HG2 GLN    52     -21.983  15.959  -7.542  1.00  0.00         A
ATOM    819  CD  GLN    52     -23.133  16.024  -9.327  1.00  0.00         A
ATOM    820  OE1 GLN    52     -22.697  14.963  -9.778  1.00  0.00         A
ATOM    821  NE2 GLN    52     -23.812  16.884 -10.070  1.00  0.00         A
ATOM    822 HE21 GLN    52     -24.131  17.710  -9.648  1.00  0.00         A
ATOM    823 HE22 GLN    52     -23.970  16.661 -11.011  1.00  0.00         A
ATOM    824  C   GLN    52     -22.200  19.814  -6.157  1.00  0.00         A
ATOM    825  O   GLN    52     -22.303  20.530  -7.155  1.00  0.00         A
ATOM    826  N   PHE    53     -21.863  20.288  -4.968  1.00  0.00         A
ATOM    827  HN  PHE    53     -21.838  19.680  -4.197  1.00  0.00         A
ATOM    828  CA  PHE    53     -21.509  21.687  -4.784  1.00  0.00         A
ATOM    829  HA  PHE    53     -21.643  22.179  -5.735  1.00  0.00         A
ATOM    830  CB  PHE    53     -22.413  22.361  -3.749  1.00  0.00         A
ATOM    831  HB1 PHE    53     -21.951  23.282  -3.425  1.00  0.00         A
ATOM    832  HB2 PHE    53     -22.529  21.703  -2.901  1.00  0.00         A
ATOM    833  CG  PHE    53     -23.784  22.687  -4.272  1.00  0.00         A
ATOM    834  CD1 PHE    53     -23.974  23.772  -5.113  1.00  0.00         A
ATOM    835  HD1 PHE    53     -23.126  24.381  -5.392  1.00  0.00         A
ATOM    836  CD2 PHE    53     -24.879  21.916  -3.923  1.00  0.00         A
ATOM    837  HD2 PHE    53     -24.742  21.069  -3.266  1.00  0.00         A
ATOM    838  CE1 PHE    53     -25.231  24.080  -5.599  1.00  0.00         A
ATOM    839  HE1 PHE    53     -25.365  24.928  -6.253  1.00  0.00         A
ATOM    840  CE2 PHE    53     -26.139  22.219  -4.404  1.00  0.00         A
ATOM    841  HE2 PHE    53     -26.986  21.610  -4.124  1.00  0.00         A
ATOM    842  CZ  PHE    53     -26.315  23.302  -5.244  1.00  0.00         A
ATOM    843  HZ  PHE    53     -27.299  23.540  -5.621  1.00  0.00         A
ATOM    844  C   PHE    53     -20.049  21.814  -4.378  1.00  0.00         A
ATOM    845  O   PHE    53     -19.694  21.593  -3.218  1.00  0.00         A
ATOM    846  N   VAL    54     -19.216  22.168  -5.353  1.00  0.00         A
ATOM    847  HN  VAL    54     -19.587  22.356  -6.242  1.00  0.00         A
ATOM    848  CA  VAL    54     -17.775  22.298  -5.157  1.00  0.00         A
ATOM    849  HA  VAL    54     -17.340  22.536  -6.117  1.00  0.00         A
ATOM    850  CB  VAL    54     -17.420  23.441  -4.176  1.00  0.00         A
ATOM    851  HB  VAL    54     -17.706  23.137  -3.181  1.00  0.00         A
ATOM    852  CG1 VAL    54     -15.921  23.715  -4.178  1.00  0.00         A
ATOM    853 HG11 VAL    54     -15.695  24.486  -3.456  1.00  0.00         A
ATOM    854 HG12 VAL    54     -15.617  24.043  -5.161  1.00  0.00         A
ATOM    855 HG13 VAL    54     -15.390  22.812  -3.920  1.00  0.00         A
ATOM    856  CG2 VAL    54     -18.189  24.705  -4.528  1.00  0.00         A
ATOM    857 HG21 VAL    54     -17.928  25.490  -3.835  1.00  0.00         A
ATOM    858 HG22 VAL    54     -19.249  24.510  -4.470  1.00  0.00         A
ATOM    859 HG23 VAL    54     -17.935  25.012  -5.532  1.00  0.00         A
ATOM    860  C   VAL    54     -17.174  20.975  -4.672  1.00  0.00         A
ATOM    861  O   VAL    54     -16.714  20.848  -3.532  1.00  0.00         A
ATOM    862  N   ALA    55     -17.209  19.985  -5.549  1.00  0.00         A
ATOM    863  HN  ALA    55     -17.635  20.135  -6.419  1.00  0.00         A
ATOM    864  CA  ALA    55     -16.633  18.682  -5.267  1.00  0.00         A
ATOM    865  HA  ALA    55     -16.587  18.556  -4.195  1.00  0.00         A
ATOM    866  CB  ALA    55     -17.515  17.585  -5.843  1.00  0.00         A
ATOM    867  HB1 ALA    55     -18.492  17.631  -5.386  1.00  0.00         A
ATOM    868  HB2 ALA    55     -17.068  16.623  -5.644  1.00  0.00         A
ATOM    869  HB3 ALA    55     -17.610  17.723  -6.910  1.00  0.00         A
ATOM    870  C   ALA    55     -15.225  18.596  -5.843  1.00  0.00         A
ATOM    871  O   ALA    55     -14.781  19.505  -6.550  1.00  0.00         A
ATOM    872  N   GLN    56     -14.525  17.512  -5.543  1.00  0.00         A
ATOM    873  HN  GLN    56     -14.933  16.813  -4.987  1.00  0.00         A
ATOM    874  CA  GLN    56     -13.166  17.331  -6.026  1.00  0.00         A
ATOM    875  HA  GLN    56     -13.075  17.872  -6.954  1.00  0.00         A
ATOM    876  CB  GLN    56     -12.159  17.900  -5.019  1.00  0.00         A
ATOM    877  HB1 GLN    56     -12.329  18.962  -4.921  1.00  0.00         A
ATOM    878  HB2 GLN    56     -11.160  17.738  -5.395  1.00  0.00         A
ATOM    879  CG  GLN    56     -12.256  17.276  -3.636  1.00  0.00         A
ATOM    880  HG1 GLN    56     -12.014  16.226  -3.714  1.00  0.00         A
ATOM    881  HG2 GLN    56     -13.269  17.383  -3.282  1.00  0.00         A
ATOM    882  CD  GLN    56     -11.324  17.915  -2.625  1.00  0.00         A
ATOM    883  OE1 GLN    56     -11.622  17.946  -1.432  1.00  0.00         A
ATOM    884  NE2 GLN    56     -10.192  18.427  -3.085  1.00  0.00         A
ATOM    885 HE21 GLN    56     -10.011  18.371  -4.048  1.00  0.00         A
ATOM    886 HE22 GLN    56      -9.579  18.846  -2.441  1.00  0.00         A
ATOM    887  C   GLN    56     -12.879  15.859  -6.296  1.00  0.00         A
ATOM    888  O   GLN    56     -13.168  14.992  -5.468  1.00  0.00         A
ATOM    889  N   ARG    57     -12.310  15.581  -7.458  1.00  0.00         A
ATOM    890  HN  ARG    57     -12.104  16.316  -8.077  1.00  0.00         A
ATOM    891  CA  ARG    57     -11.962  14.219  -7.832  1.00  0.00         A
ATOM    892  HA  ARG    57     -12.623  13.550  -7.302  1.00  0.00         A
ATOM    893  CB  ARG    57     -12.136  14.007  -9.335  1.00  0.00         A
ATOM    894  HB1 ARG    57     -11.823  13.003  -9.583  1.00  0.00         A
ATOM    895  HB2 ARG    57     -11.507  14.709  -9.861  1.00  0.00         A
ATOM    896  CG  ARG    57     -13.563  14.192  -9.820  1.00  0.00         A
ATOM    897  HG1 ARG    57     -13.825  15.237  -9.748  1.00  0.00         A
ATOM    898  HG2 ARG    57     -14.225  13.608  -9.198  1.00  0.00         A
ATOM    899  CD  ARG    57     -13.714  13.743 -11.262  1.00  0.00         A
ATOM    900  HD1 ARG    57     -13.090  14.363 -11.888  1.00  0.00         A
ATOM    901  HD2 ARG    57     -14.747  13.856 -11.557  1.00  0.00         A
ATOM    902  NE  ARG    57     -13.320  12.345 -11.433  1.00  0.00         A
ATOM    903  HE  ARG    57     -12.979  11.873 -10.637  1.00  0.00         A
ATOM    904  CZ  ARG    57     -13.384  11.686 -12.587  1.00  0.00         A
ATOM    905  NH1 ARG    57     -13.855  12.284 -13.673  1.00  0.00         A
ATOM    906 HH11 ARG    57     -14.163  13.235 -13.631  1.00  0.00         A
ATOM    907 HH12 ARG    57     -13.908  11.785 -14.544  1.00  0.00         A
ATOM    908  NH2 ARG    57     -12.975  10.428 -12.653  1.00  0.00         A
ATOM    909 HH21 ARG    57     -12.614   9.972 -11.834  1.00  0.00         A
ATOM    910 HH22 ARG    57     -13.023   9.926 -13.520  1.00  0.00         A
ATOM    911  C   ARG    57     -10.528  13.918  -7.428  1.00  0.00         A
ATOM    912  O   ARG    57      -9.658  13.708  -8.275  1.00  0.00         A
ATOM    913  N   GLN    58     -10.285  13.911  -6.129  1.00  0.00         A
ATOM    914  HN  GLN    58     -11.027  14.047  -5.503  1.00  0.00         A
ATOM    915  CA  GLN    58      -8.950  13.692  -5.605  1.00  0.00         A
ATOM    916  HA  GLN    58      -8.306  13.440  -6.433  1.00  0.00         A
ATOM    917  CB  GLN    58      -8.429  14.966  -4.939  1.00  0.00         A
ATOM    918  HB1 GLN    58      -7.474  14.756  -4.481  1.00  0.00         A
ATOM    919  HB2 GLN    58      -9.126  15.271  -4.174  1.00  0.00         A
ATOM    920  CG  GLN    58      -8.247  16.121  -5.909  1.00  0.00         A
ATOM    921  HG1 GLN    58      -7.942  16.995  -5.355  1.00  0.00         A
ATOM    922  HG2 GLN    58      -9.190  16.316  -6.398  1.00  0.00         A
ATOM    923  CD  GLN    58      -7.204  15.829  -6.969  1.00  0.00         A
ATOM    924  OE1 GLN    58      -6.244  15.097  -6.729  1.00  0.00         A
ATOM    925  NE2 GLN    58      -7.389  16.393  -8.149  1.00  0.00         A
ATOM    926 HE21 GLN    58      -8.177  16.962  -8.273  1.00  0.00         A
ATOM    927 HE22 GLN    58      -6.730  16.220  -8.856  1.00  0.00         A
ATOM    928  C   GLN    58      -8.947  12.544  -4.612  1.00  0.00         A
ATOM    929  O   GLN    58      -9.928  12.323  -3.899  1.00  0.00         A
ATOM    930  N   ALA    59      -7.846  11.817  -4.574  1.00  0.00         A
ATOM    931  HN  ALA    59      -7.100  12.048  -5.168  1.00  0.00         A
ATOM    932  CA  ALA    59      -7.699  10.696  -3.666  1.00  0.00         A
ATOM    933  HA  ALA    59      -8.595  10.632  -3.065  1.00  0.00         A
ATOM    934  CB  ALA    59      -7.550   9.396  -4.444  1.00  0.00         A
ATOM    935  HB1 ALA    59      -8.416   9.252  -5.074  1.00  0.00         A
ATOM    936  HB2 ALA    59      -7.466   8.571  -3.753  1.00  0.00         A
ATOM    937  HB3 ALA    59      -6.662   9.444  -5.057  1.00  0.00         A
ATOM    938  C   ALA    59      -6.504  10.916  -2.752  1.00  0.00         A
ATOM    939  O   ALA    59      -5.416  10.389  -2.995  1.00  0.00         A
ATOM    940  N   GLY    60      -6.708  11.719  -1.713  1.00  0.00         A
ATOM    941  HN  GLY    60      -7.585  12.147  -1.606  1.00  0.00         A
ATOM    942  CA  GLY    60      -5.657  11.987  -0.746  1.00  0.00         A
ATOM    943  HA1 GLY    60      -6.027  12.693  -0.020  1.00  0.00         A
ATOM    944  HA2 GLY    60      -4.809  12.416  -1.255  1.00  0.00         A
ATOM    945  C   GLY    60      -5.216  10.735  -0.021  1.00  0.00         A
ATOM    946  O   GLY    60      -4.111  10.662   0.519  1.00  0.00         A
ATOM    947  N   VAL    61      -6.100   9.759  -0.006  1.00  0.00         A
ATOM    948  HN  VAL    61      -6.972   9.910  -0.422  1.00  0.00         A
ATOM    949  CA  VAL    61      -5.827   8.473   0.597  1.00  0.00         A
ATOM    950  HA  VAL    61      -4.920   8.563   1.176  1.00  0.00         A
ATOM    951  CB  VAL    61      -6.975   8.068   1.549  1.00  0.00         A
ATOM    952  HB  VAL    61      -6.962   8.741   2.394  1.00  0.00         A
ATOM    953  CG1 VAL    61      -8.328   8.204   0.862  1.00  0.00         A
ATOM    954 HG11 VAL    61      -8.471   9.230   0.552  1.00  0.00         A
ATOM    955 HG12 VAL    61      -9.111   7.923   1.550  1.00  0.00         A
ATOM    956 HG13 VAL    61      -8.360   7.559  -0.004  1.00  0.00         A
ATOM    957  CG2 VAL    61      -6.775   6.654   2.072  1.00  0.00         A
ATOM    958 HG21 VAL    61      -5.835   6.596   2.600  1.00  0.00         A
ATOM    959 HG22 VAL    61      -6.766   5.962   1.243  1.00  0.00         A
ATOM    960 HG23 VAL    61      -7.582   6.401   2.744  1.00  0.00         A
ATOM    961  C   VAL    61      -5.625   7.410  -0.486  1.00  0.00         A
ATOM    962  O   VAL    61      -6.474   7.239  -1.363  1.00  0.00         A
ATOM    963  N   PRO    62      -4.470   6.722  -0.464  1.00  0.00         A
ATOM    964  CA  PRO    62      -4.176   5.628  -1.396  1.00  0.00         A
ATOM    965  HA  PRO    62      -4.041   5.992  -2.404  1.00  0.00         A
ATOM    966  CB  PRO    62      -2.856   5.060  -0.869  1.00  0.00         A
ATOM    967  HB1 PRO    62      -2.251   4.723  -1.694  1.00  0.00         A
ATOM    968  HB2 PRO    62      -3.058   4.235  -0.201  1.00  0.00         A
ATOM    969  CG  PRO    62      -2.218   6.196  -0.157  1.00  0.00         A
ATOM    970  HG1 PRO    62      -1.676   6.813  -0.857  1.00  0.00         A
ATOM    971  HG2 PRO    62      -1.556   5.823   0.611  1.00  0.00         A
ATOM    972  CD  PRO    62      -3.347   6.970   0.457  1.00  0.00         A
ATOM    973  HD1 PRO    62      -3.104   8.021   0.496  1.00  0.00         A
ATOM    974  HD2 PRO    62      -3.567   6.593   1.443  1.00  0.00         A
ATOM    975  C   PRO    62      -5.259   4.552  -1.383  1.00  0.00         A
ATOM    976  O   PRO    62      -5.691   4.105  -0.315  1.00  0.00         A
ATOM    977  N   PRO    63      -5.714   4.125  -2.572  1.00  0.00         A
ATOM    978  CA  PRO    63      -6.774   3.128  -2.698  1.00  0.00         A
ATOM    979  HA  PRO    63      -7.618   3.375  -2.081  1.00  0.00         A
ATOM    980  CB  PRO    63      -7.184   3.219  -4.161  1.00  0.00         A
ATOM    981  HB1 PRO    63      -8.022   3.892  -4.256  1.00  0.00         A
ATOM    982  HB2 PRO    63      -7.462   2.241  -4.514  1.00  0.00         A
ATOM    983  CG  PRO    63      -5.984   3.741  -4.874  1.00  0.00         A
ATOM    984  HG1 PRO    63      -6.298   4.343  -5.711  1.00  0.00         A
ATOM    985  HG2 PRO    63      -5.373   2.918  -5.213  1.00  0.00         A
ATOM    986  CD  PRO    63      -5.222   4.583  -3.885  1.00  0.00         A
ATOM    987  HD1 PRO    63      -5.443   5.630  -4.035  1.00  0.00         A
ATOM    988  HD2 PRO    63      -4.160   4.404  -3.981  1.00  0.00         A
ATOM    989  C   PRO    63      -6.293   1.723  -2.352  1.00  0.00         A
ATOM    990  O   PRO    63      -5.842   0.970  -3.219  1.00  0.00         A
ATOM    991  N   GLY    64      -6.382   1.387  -1.074  1.00  0.00         A
ATOM    992  HN  GLY    64      -6.715   2.045  -0.432  1.00  0.00         A
ATOM    993  CA  GLY    64      -5.975   0.078  -0.614  1.00  0.00         A
ATOM    994  HA1 GLY    64      -6.422  -0.667  -1.251  1.00  0.00         A
ATOM    995  HA2 GLY    64      -6.330  -0.066   0.393  1.00  0.00         A
ATOM    996  C   GLY    64      -4.473  -0.095  -0.637  1.00  0.00         A
ATOM    997  O   GLY    64      -3.764   0.440   0.214  1.00  0.00         A
ATOM    998  N   MET    65      -3.996  -0.839  -1.618  1.00  0.00         A
ATOM    999  HN  MET    65      -4.626  -1.252  -2.248  1.00  0.00         A
ATOM   1000  CA  MET    65      -2.571  -1.063  -1.798  1.00  0.00         A
ATOM   1001  HA  MET    65      -2.054  -0.586  -0.979  1.00  0.00         A
ATOM   1002  CB  MET    65      -2.263  -2.563  -1.778  1.00  0.00         A
ATOM   1003  HB1 MET    65      -2.419  -2.938  -0.777  1.00  0.00         A
ATOM   1004  HB2 MET    65      -1.228  -2.711  -2.051  1.00  0.00         A
ATOM   1005  CG  MET    65      -3.125  -3.375  -2.729  1.00  0.00         A
ATOM   1006  HG1 MET    65      -2.886  -3.092  -3.743  1.00  0.00         A
ATOM   1007  HG2 MET    65      -4.163  -3.153  -2.530  1.00  0.00         A
ATOM   1008  SD  MET    65      -2.874  -5.151  -2.550  1.00  0.00         A
ATOM   1009  CE  MET    65      -4.160  -5.764  -3.632  1.00  0.00         A
ATOM   1010  HE1 MET    65      -3.992  -5.399  -4.635  1.00  0.00         A
ATOM   1011  HE2 MET    65      -5.121  -5.418  -3.280  1.00  0.00         A
ATOM   1012  HE3 MET    65      -4.144  -6.843  -3.634  1.00  0.00         A
ATOM   1013  C   MET    65      -2.106  -0.434  -3.105  1.00  0.00         A
ATOM   1014  O   MET    65      -0.997  -0.696  -3.579  1.00  0.00         A
ATOM   1015  N   CYS    66      -2.978   0.407  -3.674  1.00  0.00         A
ATOM   1016  HN  CYS    66      -3.834   0.563  -3.230  1.00  0.00         A
ATOM   1017  CA  CYS    66      -2.709   1.111  -4.923  1.00  0.00         A
ATOM   1018  HA  CYS    66      -3.553   1.757  -5.118  1.00  0.00         A
ATOM   1019  CB  CYS    66      -1.454   1.972  -4.769  1.00  0.00         A
ATOM   1020  HB1 CYS    66      -1.420   2.676  -5.582  1.00  0.00         A
ATOM   1021  HB2 CYS    66      -0.583   1.344  -4.808  1.00  0.00         A
ATOM   1022  SG  CYS    66      -1.396   2.920  -3.231  1.00  0.00         A
ATOM   1023  HG  CYS    66      -0.897   2.135  -2.284  1.00  0.00         A
ATOM   1024  C   CYS    66      -2.576   0.117  -6.090  1.00  0.00         A
ATOM   1025  O   CYS    66      -2.547  -1.097  -5.883  1.00  0.00         A
ATOM   1026  N   PRO    67      -2.497   0.608  -7.343  1.00  0.00         A
ATOM   1027  CA  PRO    67      -2.509  -0.249  -8.515  1.00  0.00         A
ATOM   1028  HA  PRO    67      -3.202  -1.065  -8.388  1.00  0.00         A
ATOM   1029  CB  PRO    67      -3.010   0.671  -9.633  1.00  0.00         A
ATOM   1030  HB1 PRO    67      -4.032   0.422  -9.860  1.00  0.00         A
ATOM   1031  HB2 PRO    67      -2.400   0.533 -10.512  1.00  0.00         A
ATOM   1032  CG  PRO    67      -2.908   2.074  -9.125  1.00  0.00         A
ATOM   1033  HG1 PRO    67      -3.888   2.530  -9.129  1.00  0.00         A
ATOM   1034  HG2 PRO    67      -2.237   2.638  -9.752  1.00  0.00         A
ATOM   1035  CD  PRO    67      -2.373   2.019  -7.723  1.00  0.00         A
ATOM   1036  HD1 PRO    67      -2.964   2.638  -7.074  1.00  0.00         A
ATOM   1037  HD2 PRO    67      -1.340   2.327  -7.705  1.00  0.00         A
ATOM   1038  C   PRO    67      -1.131  -0.816  -8.841  1.00  0.00         A
ATOM   1039  O   PRO    67      -0.897  -1.319  -9.940  1.00  0.00         A
ATOM   1040  N   LEU    68      -0.230  -0.746  -7.870  1.00  0.00         A
ATOM   1041  HN  LEU    68      -0.478  -0.318  -7.024  1.00  0.00         A
ATOM   1042  CA  LEU    68       1.108  -1.295  -8.023  1.00  0.00         A
ATOM   1043  HA  LEU    68       1.430  -1.111  -9.032  1.00  0.00         A
ATOM   1044  CB  LEU    68       2.080  -0.624  -7.050  1.00  0.00         A
ATOM   1045  HB1 LEU    68       3.045  -1.097  -7.155  1.00  0.00         A
ATOM   1046  HB2 LEU    68       1.723  -0.794  -6.045  1.00  0.00         A
ATOM   1047  CG  LEU    68       2.264   0.883  -7.244  1.00  0.00         A
ATOM   1048  HG  LEU    68       1.303   1.370  -7.172  1.00  0.00         A
ATOM   1049  CD1 LEU    68       3.161   1.452  -6.157  1.00  0.00         A
ATOM   1050 HD11 LEU    68       3.261   2.518  -6.296  1.00  0.00         A
ATOM   1051 HD12 LEU    68       4.135   0.989  -6.214  1.00  0.00         A
ATOM   1052 HD13 LEU    68       2.723   1.255  -5.190  1.00  0.00         A
ATOM   1053  CD2 LEU    68       2.841   1.178  -8.621  1.00  0.00         A
ATOM   1054 HD21 LEU    68       2.141   0.862  -9.380  1.00  0.00         A
ATOM   1055 HD22 LEU    68       3.771   0.642  -8.744  1.00  0.00         A
ATOM   1056 HD23 LEU    68       3.022   2.239  -8.716  1.00  0.00         A
ATOM   1057  C   LEU    68       1.081  -2.795  -7.783  1.00  0.00         A
ATOM   1058  O   LEU    68       1.242  -3.589  -8.707  1.00  0.00         A
ATOM   1059  N   LEU    69       0.831  -3.173  -6.540  1.00  0.00         A
ATOM   1060  HN  LEU    69       0.689  -2.488  -5.856  1.00  0.00         A
ATOM   1061  CA  LEU    69       0.769  -4.581  -6.164  1.00  0.00         A
ATOM   1062  HA  LEU    69       1.611  -5.078  -6.617  1.00  0.00         A
ATOM   1063  CB  LEU    69       0.855  -4.738  -4.644  1.00  0.00         A
ATOM   1064  HB1 LEU    69       0.779  -5.788  -4.407  1.00  0.00         A
ATOM   1065  HB2 LEU    69       0.013  -4.225  -4.204  1.00  0.00         A
ATOM   1066  CG  LEU    69       2.136  -4.196  -4.004  1.00  0.00         A
ATOM   1067  HG  LEU    69       2.199  -3.133  -4.185  1.00  0.00         A
ATOM   1068  CD1 LEU    69       2.113  -4.414  -2.501  1.00  0.00         A
ATOM   1069 HD11 LEU    69       2.015  -5.469  -2.292  1.00  0.00         A
ATOM   1070 HD12 LEU    69       1.276  -3.883  -2.073  1.00  0.00         A
ATOM   1071 HD13 LEU    69       3.032  -4.045  -2.070  1.00  0.00         A
ATOM   1072  CD2 LEU    69       3.365  -4.853  -4.616  1.00  0.00         A
ATOM   1073 HD21 LEU    69       3.411  -4.621  -5.669  1.00  0.00         A
ATOM   1074 HD22 LEU    69       3.304  -5.923  -4.485  1.00  0.00         A
ATOM   1075 HD23 LEU    69       4.253  -4.481  -4.127  1.00  0.00         A
ATOM   1076  C   LEU    69      -0.511  -5.217  -6.690  1.00  0.00         A
ATOM   1077  O   LEU    69      -0.629  -6.441  -6.762  1.00  0.00         A
ATOM   1078  N   ALA    70      -1.455  -4.371  -7.086  1.00  0.00         A
ATOM   1079  HN  ALA    70      -1.294  -3.410  -6.996  1.00  0.00         A
ATOM   1080  CA  ALA    70      -2.721  -4.831  -7.644  1.00  0.00         A
ATOM   1081  HA  ALA    70      -3.141  -5.551  -6.957  1.00  0.00         A
ATOM   1082  CB  ALA    70      -3.701  -3.676  -7.774  1.00  0.00         A
ATOM   1083  HB1 ALA    70      -4.673  -4.058  -8.047  1.00  0.00         A
ATOM   1084  HB2 ALA    70      -3.354  -2.997  -8.537  1.00  0.00         A
ATOM   1085  HB3 ALA    70      -3.770  -3.153  -6.831  1.00  0.00         A
ATOM   1086  C   ALA    70      -2.515  -5.504  -8.997  1.00  0.00         A
ATOM   1087  O   ALA    70      -3.423  -6.143  -9.533  1.00  0.00         A
ATOM   1088  N   ALA    71      -1.315  -5.355  -9.545  1.00  0.00         A
ATOM   1089  HN  ALA    71      -0.643  -4.812  -9.082  1.00  0.00         A
ATOM   1090  CA  ALA    71      -0.972  -5.974 -10.814  1.00  0.00         A
ATOM   1091  HA  ALA    71      -1.771  -5.776 -11.506  1.00  0.00         A
ATOM   1092  CB  ALA    71       0.305  -5.366 -11.373  1.00  0.00         A
ATOM   1093  HB1 ALA    71       0.179  -4.298 -11.479  1.00  0.00         A
ATOM   1094  HB2 ALA    71       0.518  -5.800 -12.338  1.00  0.00         A
ATOM   1095  HB3 ALA    71       1.125  -5.566 -10.699  1.00  0.00         A
ATOM   1096  C   ALA    71      -0.820  -7.480 -10.659  1.00  0.00         A
ATOM   1097  O   ALA    71      -1.226  -8.250 -11.531  1.00  0.00         A
ATOM   1098  N   GLU    72      -0.246  -7.898  -9.540  1.00  0.00         A
ATOM   1099  HN  GLU    72       0.036  -7.240  -8.873  1.00  0.00         A
ATOM   1100  CA  GLU    72      -0.031  -9.317  -9.287  1.00  0.00         A
ATOM   1101  HA  GLU    72      -0.102  -9.828 -10.236  1.00  0.00         A
ATOM   1102  CB  GLU    72       1.359  -9.573  -8.700  1.00  0.00         A
ATOM   1103  HB1 GLU    72       2.100  -9.205  -9.395  1.00  0.00         A
ATOM   1104  HB2 GLU    72       1.493 -10.637  -8.581  1.00  0.00         A
ATOM   1105  CG  GLU    72       1.604  -8.915  -7.354  1.00  0.00         A
ATOM   1106  HG1 GLU    72       0.803  -9.187  -6.682  1.00  0.00         A
ATOM   1107  HG2 GLU    72       1.616  -7.843  -7.485  1.00  0.00         A
ATOM   1108  CD  GLU    72       2.919  -9.347  -6.742  1.00  0.00         A
ATOM   1109  OE1 GLU    72       3.948  -8.691  -7.010  1.00  0.00         A
ATOM   1110  OE2 GLU    72       2.933 -10.360  -6.010  1.00  0.00         A
ATOM   1111  C   GLU    72      -1.105  -9.881  -8.367  1.00  0.00         A
ATOM   1112  O   GLU    72      -1.310 -11.093  -8.316  1.00  0.00         A
ATOM   1113  N   SER    73      -1.809  -9.006  -7.654  1.00  0.00         A
ATOM   1114  HN  SER    73      -1.581  -8.051  -7.692  1.00  0.00         A
ATOM   1115  CA  SER    73      -2.907  -9.445  -6.805  1.00  0.00         A
ATOM   1116  HA  SER    73      -2.550 -10.264  -6.199  1.00  0.00         A
ATOM   1117  CB  SER    73      -3.379  -8.316  -5.893  1.00  0.00         A
ATOM   1118  HB1 SER    73      -2.539  -7.935  -5.331  1.00  0.00         A
ATOM   1119  HB2 SER    73      -4.126  -8.694  -5.212  1.00  0.00         A
ATOM   1120  OG  SER    73      -3.942  -7.258  -6.644  1.00  0.00         A
ATOM   1121  HG  SER    73      -4.891  -7.215  -6.470  1.00  0.00         A
ATOM   1122  C   SER    73      -4.058  -9.942  -7.670  1.00  0.00         A
ATOM   1123  O   SER    73      -4.987 -10.578  -7.186  1.00  0.00         A
ATOM   1124  N   LYS    74      -3.980  -9.641  -8.961  1.00  0.00         A
ATOM   1125  HN  LYS    74      -3.271  -9.036  -9.262  1.00  0.00         A
ATOM   1126  CA  LYS    74      -4.918 -10.169  -9.935  1.00  0.00         A
ATOM   1127  HA  LYS    74      -5.918  -9.920  -9.612  1.00  0.00         A
ATOM   1128  CB  LYS    74      -4.652  -9.537 -11.302  1.00  0.00         A
ATOM   1129  HB1 LYS    74      -3.654  -9.804 -11.619  1.00  0.00         A
ATOM   1130  HB2 LYS    74      -4.711  -8.463 -11.205  1.00  0.00         A
ATOM   1131  CG  LYS    74      -5.624  -9.969 -12.384  1.00  0.00         A
ATOM   1132  HG1 LYS    74      -6.626  -9.701 -12.084  1.00  0.00         A
ATOM   1133  HG2 LYS    74      -5.557 -11.039 -12.511  1.00  0.00         A
ATOM   1134  CD  LYS    74      -5.305  -9.294 -13.706  1.00  0.00         A
ATOM   1135  HD1 LYS    74      -4.295  -9.548 -13.994  1.00  0.00         A
ATOM   1136  HD2 LYS    74      -5.388  -8.226 -13.582  1.00  0.00         A
ATOM   1137  CE  LYS    74      -6.256  -9.737 -14.799  1.00  0.00         A
ATOM   1138  HE1 LYS    74      -7.263  -9.474 -14.511  1.00  0.00         A
ATOM   1139  HE2 LYS    74      -6.183 -10.808 -14.911  1.00  0.00         A
ATOM   1140  NZ  LYS    74      -5.943  -9.094 -16.100  1.00  0.00         A
ATOM   1141  HZ1 LYS    74      -6.608  -9.421 -16.831  1.00  0.00         A
ATOM   1142  HZ2 LYS    74      -4.978  -9.336 -16.397  1.00  0.00         A
ATOM   1143  HZ3 LYS    74      -6.019  -8.060 -16.017  1.00  0.00         A
ATOM   1144  C   LYS    74      -4.776 -11.688 -10.008  1.00  0.00         A
ATOM   1145  O   LYS    74      -5.754 -12.416 -10.181  1.00  0.00         A
ATOM   1146  N   LYS    75      -3.544 -12.158  -9.849  1.00  0.00         A
ATOM   1147  HN  LYS    75      -2.800 -11.525  -9.754  1.00  0.00         A
ATOM   1148  CA  LYS    75      -3.265 -13.585  -9.800  1.00  0.00         A
ATOM   1149  HA  LYS    75      -3.848 -14.063 -10.567  1.00  0.00         A
ATOM   1150  CB  LYS    75      -1.782 -13.851 -10.062  1.00  0.00         A
ATOM   1151  HB1 LYS    75      -1.557 -14.876  -9.810  1.00  0.00         A
ATOM   1152  HB2 LYS    75      -1.203 -13.199  -9.429  1.00  0.00         A
ATOM   1153  CG  LYS    75      -1.355 -13.606 -11.504  1.00  0.00         A
ATOM   1154  HG1 LYS    75      -0.294 -13.794 -11.591  1.00  0.00         A
ATOM   1155  HG2 LYS    75      -1.559 -12.577 -11.759  1.00  0.00         A
ATOM   1156  CD  LYS    75      -2.098 -14.512 -12.479  1.00  0.00         A
ATOM   1157  HD1 LYS    75      -1.794 -14.263 -13.486  1.00  0.00         A
ATOM   1158  HD2 LYS    75      -3.159 -14.345 -12.373  1.00  0.00         A
ATOM   1159  CE  LYS    75      -1.802 -15.982 -12.224  1.00  0.00         A
ATOM   1160  HE1 LYS    75      -1.976 -16.195 -11.180  1.00  0.00         A
ATOM   1161  HE2 LYS    75      -0.767 -16.175 -12.461  1.00  0.00         A
ATOM   1162  NZ  LYS    75      -2.659 -16.874 -13.047  1.00  0.00         A
ATOM   1163  HZ1 LYS    75      -2.416 -17.868 -12.868  1.00  0.00         A
ATOM   1164  HZ2 LYS    75      -2.525 -16.673 -14.059  1.00  0.00         A
ATOM   1165  HZ3 LYS    75      -3.666 -16.725 -12.804  1.00  0.00         A
ATOM   1166  C   LYS    75      -3.677 -14.150  -8.448  1.00  0.00         A
ATOM   1167  O   LYS    75      -4.013 -15.327  -8.323  1.00  0.00         A
ATOM   1168  N   GLU    76      -3.658 -13.293  -7.437  1.00  0.00         A
ATOM   1169  HN  GLU    76      -3.319 -12.386  -7.589  1.00  0.00         A
ATOM   1170  CA  GLU    76      -4.114 -13.661  -6.105  1.00  0.00         A
ATOM   1171  HA  GLU    76      -3.739 -14.648  -5.882  1.00  0.00         A
ATOM   1172  CB  GLU    76      -3.584 -12.670  -5.067  1.00  0.00         A
ATOM   1173  HB1 GLU    76      -3.938 -12.966  -4.091  1.00  0.00         A
ATOM   1174  HB2 GLU    76      -3.968 -11.689  -5.297  1.00  0.00         A
ATOM   1175  CG  GLU    76      -2.070 -12.584  -5.018  1.00  0.00         A
ATOM   1176  HG1 GLU    76      -1.788 -11.819  -4.311  1.00  0.00         A
ATOM   1177  HG2 GLU    76      -1.707 -12.318  -5.999  1.00  0.00         A
ATOM   1178  CD  GLU    76      -1.424 -13.888  -4.604  1.00  0.00         A
ATOM   1179  OE1 GLU    76      -1.217 -14.092  -3.390  1.00  0.00         A
ATOM   1180  OE2 GLU    76      -1.115 -14.711  -5.489  1.00  0.00         A
ATOM   1181  C   GLU    76      -5.637 -13.684  -6.057  1.00  0.00         A
ATOM   1182  O   GLU    76      -6.231 -14.353  -5.217  1.00  0.00         A
ATOM   1183  N   ARG    77      -6.261 -12.956  -6.981  1.00  0.00         A
ATOM   1184  HN  ARG    77      -5.723 -12.469  -7.641  1.00  0.00         A
ATOM   1185  CA  ARG    77      -7.715 -12.834  -7.028  1.00  0.00         A
ATOM   1186  HA  ARG    77      -8.043 -12.499  -6.064  1.00  0.00         A
ATOM   1187  CB  ARG    77      -8.127 -11.798  -8.067  1.00  0.00         A
ATOM   1188  HB1 ARG    77      -7.862 -12.163  -9.043  1.00  0.00         A
ATOM   1189  HB2 ARG    77      -7.587 -10.882  -7.878  1.00  0.00         A
ATOM   1190  CG  ARG    77      -9.612 -11.486  -8.062  1.00  0.00         A
ATOM   1191  HG1 ARG    77      -9.906 -11.185  -7.068  1.00  0.00         A
ATOM   1192  HG2 ARG    77     -10.157 -12.369  -8.350  1.00  0.00         A
ATOM   1193  CD  ARG    77      -9.937 -10.372  -9.032  1.00  0.00         A
ATOM   1194  HD1 ARG    77      -9.690 -10.698 -10.032  1.00  0.00         A
ATOM   1195  HD2 ARG    77      -9.338  -9.516  -8.777  1.00  0.00         A
ATOM   1196  NE  ARG    77     -11.349 -10.002  -8.988  1.00  0.00         A
ATOM   1197  HE  ARG    77     -11.988 -10.694  -8.697  1.00  0.00         A
ATOM   1198  CZ  ARG    77     -11.818  -8.801  -9.315  1.00  0.00         A
ATOM   1199  NH1 ARG    77     -10.989  -7.841  -9.709  1.00  0.00         A
ATOM   1200 HH11 ARG    77     -10.003  -8.015  -9.763  1.00  0.00         A
ATOM   1201 HH12 ARG    77     -11.346  -6.934  -9.955  1.00  0.00         A
ATOM   1202  NH2 ARG    77     -13.121  -8.560  -9.247  1.00  0.00         A
ATOM   1203 HH21 ARG    77     -13.752  -9.281  -8.947  1.00  0.00         A
ATOM   1204 HH22 ARG    77     -13.483  -7.658  -9.500  1.00  0.00         A
ATOM   1205  C   ARG    77      -8.366 -14.178  -7.320  1.00  0.00         A
ATOM   1206  O   ARG    77      -9.514 -14.424  -6.948  1.00  0.00         A
ATOM   1207  N   GLU    78      -7.617 -15.047  -7.973  1.00  0.00         A
ATOM   1208  HN  GLU    78      -6.737 -14.765  -8.296  1.00  0.00         A
ATOM   1209  CA  GLU    78      -8.064 -16.408  -8.219  1.00  0.00         A
ATOM   1210  HA  GLU    78      -9.010 -16.368  -8.720  1.00  0.00         A
ATOM   1211  CB  GLU    78      -7.062 -17.131  -9.104  1.00  0.00         A
ATOM   1212  HB1 GLU    78      -7.404 -18.141  -9.268  1.00  0.00         A
ATOM   1213  HB2 GLU    78      -6.120 -17.158  -8.594  1.00  0.00         A
ATOM   1214  CG  GLU    78      -6.858 -16.467 -10.457  1.00  0.00         A
ATOM   1215  HG1 GLU    78      -6.611 -15.427 -10.299  1.00  0.00         A
ATOM   1216  HG2 GLU    78      -7.777 -16.536 -11.019  1.00  0.00         A
ATOM   1217  CD  GLU    78      -5.751 -17.112 -11.263  1.00  0.00         A
ATOM   1218  OE1 GLU    78      -5.491 -18.316 -11.069  1.00  0.00         A
ATOM   1219  OE2 GLU    78      -5.142 -16.421 -12.108  1.00  0.00         A
ATOM   1220  C   GLU    78      -8.226 -17.142  -6.892  1.00  0.00         A
ATOM   1221  O   GLU    78      -9.131 -17.955  -6.713  1.00  0.00         A
ATOM   1222  N   LYS    79      -7.352 -16.814  -5.953  1.00  0.00         A
ATOM   1223  HN  LYS    79      -6.661 -16.147  -6.158  1.00  0.00         A
ATOM   1224  CA  LYS    79      -7.389 -17.401  -4.627  1.00  0.00         A
ATOM   1225  HA  LYS    79      -7.747 -18.409  -4.727  1.00  0.00         A
ATOM   1226  CB  LYS    79      -5.991 -17.450  -4.038  1.00  0.00         A
ATOM   1227  HB1 LYS    79      -6.052 -17.766  -3.008  1.00  0.00         A
ATOM   1228  HB2 LYS    79      -5.555 -16.462  -4.082  1.00  0.00         A
ATOM   1229  CG  LYS    79      -5.086 -18.410  -4.781  1.00  0.00         A
ATOM   1230  HG1 LYS    79      -5.130 -18.191  -5.837  1.00  0.00         A
ATOM   1231  HG2 LYS    79      -5.424 -19.421  -4.604  1.00  0.00         A
ATOM   1232  CD  LYS    79      -3.661 -18.281  -4.310  1.00  0.00         A
ATOM   1233  HD1 LYS    79      -3.605 -18.582  -3.275  1.00  0.00         A
ATOM   1234  HD2 LYS    79      -3.370 -17.251  -4.404  1.00  0.00         A
ATOM   1235  CE  LYS    79      -2.718 -19.146  -5.130  1.00  0.00         A
ATOM   1236  HE1 LYS    79      -1.708 -18.984  -4.781  1.00  0.00         A
ATOM   1237  HE2 LYS    79      -2.791 -18.853  -6.166  1.00  0.00         A
ATOM   1238  NZ  LYS    79      -3.044 -20.591  -5.014  1.00  0.00         A
ATOM   1239  HZ1 LYS    79      -3.016 -20.888  -4.017  1.00  0.00         A
ATOM   1240  HZ2 LYS    79      -2.357 -21.158  -5.549  1.00  0.00         A
ATOM   1241  HZ3 LYS    79      -3.994 -20.777  -5.392  1.00  0.00         A
ATOM   1242  C   LYS    79      -8.333 -16.625  -3.718  1.00  0.00         A
ATOM   1243  O   LYS    79      -8.908 -17.188  -2.788  1.00  0.00         A
ATOM   1244  N   GLN    80      -8.493 -15.331  -3.998  1.00  0.00         A
ATOM   1245  HN  GLN    80      -7.945 -14.928  -4.706  1.00  0.00         A
ATOM   1246  CA  GLN    80      -9.442 -14.492  -3.269  1.00  0.00         A
ATOM   1247  HA  GLN    80      -9.158 -14.493  -2.227  1.00  0.00         A
ATOM   1248  CB  GLN    80      -9.422 -13.055  -3.794  1.00  0.00         A
ATOM   1249  HB1 GLN    80     -10.176 -12.486  -3.271  1.00  0.00         A
ATOM   1250  HB2 GLN    80      -9.661 -13.066  -4.846  1.00  0.00         A
ATOM   1251  CG  GLN    80      -8.087 -12.348  -3.616  1.00  0.00         A
ATOM   1252  HG1 GLN    80      -7.315 -12.938  -4.089  1.00  0.00         A
ATOM   1253  HG2 GLN    80      -7.878 -12.263  -2.561  1.00  0.00         A
ATOM   1254  CD  GLN    80      -8.075 -10.956  -4.226  1.00  0.00         A
ATOM   1255  OE1 GLN    80      -7.044 -10.479  -4.698  1.00  0.00         A
ATOM   1256  NE2 GLN    80      -9.216 -10.287  -4.211  1.00  0.00         A
ATOM   1257 HE21 GLN    80     -10.004 -10.718  -3.812  1.00  0.00         A
ATOM   1258 HE22 GLN    80      -9.230  -9.387  -4.600  1.00  0.00         A
ATOM   1259  C   GLN    80     -10.849 -15.056  -3.399  1.00  0.00         A
ATOM   1260  O   GLN    80     -11.641 -15.012  -2.458  1.00  0.00         A
ATOM   1261  N   GLU    81     -11.151 -15.587  -4.573  1.00  0.00         A
ATOM   1262  HN  GLU    81     -10.506 -15.535  -5.306  1.00  0.00         A
ATOM   1263  CA  GLU    81     -12.420 -16.231  -4.806  1.00  0.00         A
ATOM   1264  HA  GLU    81     -13.203 -15.567  -4.476  1.00  0.00         A
ATOM   1265  CB  GLU    81     -12.591 -16.510  -6.295  1.00  0.00         A
ATOM   1266  HB1 GLU    81     -11.799 -17.169  -6.619  1.00  0.00         A
ATOM   1267  HB2 GLU    81     -12.518 -15.581  -6.836  1.00  0.00         A
ATOM   1268  CG  GLU    81     -13.915 -17.159  -6.629  1.00  0.00         A
ATOM   1269  HG1 GLU    81     -14.710 -16.510  -6.297  1.00  0.00         A
ATOM   1270  HG2 GLU    81     -13.974 -18.097  -6.102  1.00  0.00         A
ATOM   1271  CD  GLU    81     -14.086 -17.422  -8.108  1.00  0.00         A
ATOM   1272  OE1 GLU    81     -14.891 -16.716  -8.753  1.00  0.00         A
ATOM   1273  OE2 GLU    81     -13.427 -18.341  -8.632  1.00  0.00         A
ATOM   1274  C   GLU    81     -12.501 -17.530  -4.016  1.00  0.00         A
ATOM   1275  O   GLU    81     -13.459 -17.763  -3.286  1.00  0.00         A
ATOM   1276  N   ARG    82     -11.470 -18.354  -4.149  1.00  0.00         A
ATOM   1277  HN  ARG    82     -10.714 -18.078  -4.711  1.00  0.00         A
ATOM   1278  CA  ARG    82     -11.433 -19.663  -3.501  1.00  0.00         A
ATOM   1279  HA  ARG    82     -12.300 -20.213  -3.835  1.00  0.00         A
ATOM   1280  CB  ARG    82     -10.180 -20.432  -3.919  1.00  0.00         A
ATOM   1281  HB1 ARG    82     -10.103 -21.327  -3.320  1.00  0.00         A
ATOM   1282  HB2 ARG    82      -9.314 -19.812  -3.739  1.00  0.00         A
ATOM   1283  CG  ARG    82     -10.178 -20.838  -5.383  1.00  0.00         A
ATOM   1284  HG1 ARG    82     -10.177 -19.946  -5.993  1.00  0.00         A
ATOM   1285  HG2 ARG    82     -11.067 -21.415  -5.587  1.00  0.00         A
ATOM   1286  CD  ARG    82      -8.957 -21.673  -5.725  1.00  0.00         A
ATOM   1287  HD1 ARG    82      -8.074 -21.064  -5.604  1.00  0.00         A
ATOM   1288  HD2 ARG    82      -9.034 -21.997  -6.753  1.00  0.00         A
ATOM   1289  NE  ARG    82      -8.843 -22.850  -4.866  1.00  0.00         A
ATOM   1290  HE  ARG    82      -9.588 -23.024  -4.235  1.00  0.00         A
ATOM   1291  CZ  ARG    82      -7.801 -23.679  -4.863  1.00  0.00         A
ATOM   1292  NH1 ARG    82      -6.817 -23.522  -5.740  1.00  0.00         A
ATOM   1293 HH11 ARG    82      -6.853 -22.778  -6.412  1.00  0.00         A
ATOM   1294 HH12 ARG    82      -6.031 -24.146  -5.736  1.00  0.00         A
ATOM   1295  NH2 ARG    82      -7.756 -24.678  -3.992  1.00  0.00         A
ATOM   1296 HH21 ARG    82      -8.511 -24.803  -3.330  1.00  0.00         A
ATOM   1297 HH22 ARG    82      -6.979 -25.310  -3.988  1.00  0.00         A
ATOM   1298  C   ARG    82     -11.491 -19.555  -1.977  1.00  0.00         A
ATOM   1299  O   ARG    82     -12.152 -20.356  -1.322  1.00  0.00         A
ATOM   1300  N   THR    83     -10.808 -18.563  -1.415  1.00  0.00         A
ATOM   1301  HN  THR    83     -10.315 -17.932  -1.987  1.00  0.00         A
ATOM   1302  CA  THR    83     -10.766 -18.398   0.034  1.00  0.00         A
ATOM   1303  HA  THR    83     -10.496 -19.345   0.459  1.00  0.00         A
ATOM   1304  CB  THR    83      -9.698 -17.367   0.463  1.00  0.00         A
ATOM   1305  HB  THR    83      -8.751 -17.646   0.022  1.00  0.00         A
ATOM   1306  OG1 THR    83      -9.560 -17.348   1.890  1.00  0.00         A
ATOM   1307  HG1 THR    83     -10.330 -16.912   2.280  1.00  0.00         A
ATOM   1308  CG2 THR    83     -10.063 -15.983  -0.018  1.00  0.00         A
ATOM   1309 HG21 THR    83     -10.166 -15.997  -1.092  1.00  0.00         A
ATOM   1310 HG22 THR    83      -9.290 -15.286   0.264  1.00  0.00         A
ATOM   1311 HG23 THR    83     -10.999 -15.689   0.428  1.00  0.00         A
ATOM   1312  C   THR    83     -12.137 -17.996   0.582  1.00  0.00         A
ATOM   1313  O   THR    83     -12.428 -18.199   1.762  1.00  0.00         A
ATOM   1314  N   ARG    84     -12.980 -17.439  -0.281  1.00  0.00         A
ATOM   1315  HN  ARG    84     -12.686 -17.283  -1.204  1.00  0.00         A
ATOM   1316  CA  ARG    84     -14.331 -17.061   0.108  1.00  0.00         A
ATOM   1317  HA  ARG    84     -14.340 -16.920   1.179  1.00  0.00         A
ATOM   1318  CB  ARG    84     -14.740 -15.757  -0.573  1.00  0.00         A
ATOM   1319  HB1 ARG    84     -15.762 -15.532  -0.309  1.00  0.00         A
ATOM   1320  HB2 ARG    84     -14.674 -15.888  -1.644  1.00  0.00         A
ATOM   1321  CG  ARG    84     -13.876 -14.571  -0.185  1.00  0.00         A
ATOM   1322  HG1 ARG    84     -12.858 -14.765  -0.486  1.00  0.00         A
ATOM   1323  HG2 ARG    84     -13.919 -14.439   0.886  1.00  0.00         A
ATOM   1324  CD  ARG    84     -14.357 -13.300  -0.858  1.00  0.00         A
ATOM   1325  HD1 ARG    84     -15.387 -13.139  -0.589  1.00  0.00         A
ATOM   1326  HD2 ARG    84     -14.279 -13.422  -1.928  1.00  0.00         A
ATOM   1327  NE  ARG    84     -13.574 -12.133  -0.458  1.00  0.00         A
ATOM   1328  HE  ARG    84     -12.596 -12.223  -0.461  1.00  0.00         A
ATOM   1329  CZ  ARG    84     -14.111 -10.966  -0.105  1.00  0.00         A
ATOM   1330  NH1 ARG    84     -15.430 -10.809  -0.106  1.00  0.00         A
ATOM   1331 HH11 ARG    84     -16.030 -11.567  -0.374  1.00  0.00         A
ATOM   1332 HH12 ARG    84     -15.833  -9.928   0.164  1.00  0.00         A
ATOM   1333  NH2 ARG    84     -13.329  -9.954   0.245  1.00  0.00         A
ATOM   1334 HH21 ARG    84     -12.330 -10.061   0.247  1.00  0.00         A
ATOM   1335 HH22 ARG    84     -13.734  -9.071   0.506  1.00  0.00         A
ATOM   1336  C   ARG    84     -15.308 -18.173  -0.249  1.00  0.00         A
ATOM   1337  O   ARG    84     -16.187 -18.524   0.539  1.00  0.00         A
ATOM   1338  N   ALA    85     -15.119 -18.750  -1.431  1.00  0.00         A
ATOM   1339  HN  ALA    85     -14.412 -18.405  -2.025  1.00  0.00         A
ATOM   1340  CA  ALA    85     -15.935 -19.869  -1.885  1.00  0.00         A
ATOM   1341  HA  ALA    85     -16.973 -19.583  -1.795  1.00  0.00         A
ATOM   1342  CB  ALA    85     -15.649 -20.172  -3.348  1.00  0.00         A
ATOM   1343  HB1 ALA    85     -15.759 -19.270  -3.931  1.00  0.00         A
ATOM   1344  HB2 ALA    85     -16.348 -20.915  -3.703  1.00  0.00         A
ATOM   1345  HB3 ALA    85     -14.641 -20.547  -3.449  1.00  0.00         A
ATOM   1346  C   ALA    85     -15.685 -21.102  -1.021  1.00  0.00         A
ATOM   1347  O   ALA    85     -16.394 -22.103  -1.121  1.00  0.00         A
ATOM   1348  N   LYS    86     -14.663 -21.016  -0.179  1.00  0.00         A
ATOM   1349  HN  LYS    86     -14.066 -20.240  -0.243  1.00  0.00         A
ATOM   1350  CA  LYS    86     -14.383 -22.036   0.819  1.00  0.00         A
ATOM   1351  HA  LYS    86     -14.187 -22.969   0.314  1.00  0.00         A
ATOM   1352  CB  LYS    86     -13.157 -21.624   1.641  1.00  0.00         A
ATOM   1353  HB1 LYS    86     -13.494 -21.118   2.534  1.00  0.00         A
ATOM   1354  HB2 LYS    86     -12.566 -20.936   1.055  1.00  0.00         A
ATOM   1355  CG  LYS    86     -12.256 -22.776   2.061  1.00  0.00         A
ATOM   1356  HG1 LYS    86     -11.433 -22.378   2.636  1.00  0.00         A
ATOM   1357  HG2 LYS    86     -11.873 -23.259   1.177  1.00  0.00         A
ATOM   1358  CD  LYS    86     -12.987 -23.807   2.900  1.00  0.00         A
ATOM   1359  HD1 LYS    86     -13.755 -24.269   2.297  1.00  0.00         A
ATOM   1360  HD2 LYS    86     -13.438 -23.314   3.747  1.00  0.00         A
ATOM   1361  CE  LYS    86     -12.037 -24.881   3.400  1.00  0.00         A
ATOM   1362  HE1 LYS    86     -11.594 -25.378   2.549  1.00  0.00         A
ATOM   1363  HE2 LYS    86     -12.597 -25.596   3.983  1.00  0.00         A
ATOM   1364  NZ  LYS    86     -10.960 -24.306   4.242  1.00  0.00         A
ATOM   1365  HZ1 LYS    86     -10.420 -23.600   3.701  1.00  0.00         A
ATOM   1366  HZ2 LYS    86     -10.308 -25.053   4.559  1.00  0.00         A
ATOM   1367  HZ3 LYS    86     -11.370 -23.841   5.079  1.00  0.00         A
ATOM   1368  C   LYS    86     -15.596 -22.195   1.732  1.00  0.00         A
ATOM   1369  O   LYS    86     -15.985 -23.308   2.089  1.00  0.00         A
ATOM   1370  N   LYS    87     -16.207 -21.065   2.075  1.00  0.00         A
ATOM   1371  HN  LYS    87     -15.861 -20.212   1.726  1.00  0.00         A
ATOM   1372  CA  LYS    87     -17.376 -21.044   2.945  1.00  0.00         A
ATOM   1373  HA  LYS    87     -17.186 -21.699   3.767  1.00  0.00         A
ATOM   1374  CB  LYS    87     -17.596 -19.624   3.468  1.00  0.00         A
ATOM   1375  HB1 LYS    87     -17.810 -18.981   2.631  1.00  0.00         A
ATOM   1376  HB2 LYS    87     -16.690 -19.286   3.942  1.00  0.00         A
ATOM   1377  CG  LYS    87     -18.727 -19.487   4.470  1.00  0.00         A
ATOM   1378  HG1 LYS    87     -18.548 -20.156   5.300  1.00  0.00         A
ATOM   1379  HG2 LYS    87     -19.655 -19.746   3.987  1.00  0.00         A
ATOM   1380  CD  LYS    87     -18.819 -18.063   4.991  1.00  0.00         A
ATOM   1381  HD1 LYS    87     -18.967 -17.396   4.157  1.00  0.00         A
ATOM   1382  HD2 LYS    87     -17.899 -17.812   5.496  1.00  0.00         A
ATOM   1383  CE  LYS    87     -19.972 -17.894   5.959  1.00  0.00         A
ATOM   1384  HE1 LYS    87     -19.875 -18.623   6.749  1.00  0.00         A
ATOM   1385  HE2 LYS    87     -20.893 -18.059   5.425  1.00  0.00         A
ATOM   1386  NZ  LYS    87     -19.995 -16.531   6.551  1.00  0.00         A
ATOM   1387  HZ1 LYS    87     -19.123 -16.361   7.096  1.00  0.00         A
ATOM   1388  HZ2 LYS    87     -20.811 -16.427   7.187  1.00  0.00         A
ATOM   1389  HZ3 LYS    87     -20.064 -15.816   5.801  1.00  0.00         A
ATOM   1390  C   LYS    87     -18.604 -21.542   2.192  1.00  0.00         A
ATOM   1391  O   LYS    87     -19.581 -21.998   2.784  1.00  0.00         A
ATOM   1392  N   GLN    88     -18.516 -21.474   0.878  1.00  0.00         A
ATOM   1393  HN  GLN    88     -17.706 -21.092   0.488  1.00  0.00         A
ATOM   1394  CA  GLN    88     -19.573 -21.951  -0.006  1.00  0.00         A
ATOM   1395  HA  GLN    88     -20.512 -21.887   0.526  1.00  0.00         A
ATOM   1396  CB  GLN    88     -19.633 -21.062  -1.254  1.00  0.00         A
ATOM   1397  HB1 GLN    88     -18.734 -21.218  -1.832  1.00  0.00         A
ATOM   1398  HB2 GLN    88     -19.668 -20.030  -0.939  1.00  0.00         A
ATOM   1399  CG  GLN    88     -20.829 -21.322  -2.157  1.00  0.00         A
ATOM   1400  HG1 GLN    88     -21.733 -21.174  -1.585  1.00  0.00         A
ATOM   1401  HG2 GLN    88     -20.788 -22.344  -2.502  1.00  0.00         A
ATOM   1402  CD  GLN    88     -20.864 -20.406  -3.365  1.00  0.00         A
ATOM   1403  OE1 GLN    88     -21.333 -20.793  -4.437  1.00  0.00         A
ATOM   1404  NE2 GLN    88     -20.388 -19.180  -3.201  1.00  0.00         A
ATOM   1405 HE21 GLN    88     -20.043 -18.929  -2.316  1.00  0.00         A
ATOM   1406 HE22 GLN    88     -20.400 -18.571  -3.969  1.00  0.00         A
ATOM   1407  C   GLN    88     -19.306 -23.414  -0.380  1.00  0.00         A
ATOM   1408  O   GLN    88     -19.975 -23.998  -1.237  1.00  0.00         A
ATOM   1409  N   GLU    89     -18.300 -23.985   0.282  1.00  0.00         A
ATOM   1410  HN  GLU    89     -17.791 -23.434   0.915  1.00  0.00         A
ATOM   1411  CA  GLU    89     -17.921 -25.386   0.120  1.00  0.00         A
ATOM   1412  HA  GLU    89     -17.080 -25.565   0.773  1.00  0.00         A
ATOM   1413  CB  GLU    89     -19.073 -26.309   0.541  1.00  0.00         A
ATOM   1414  HB1 GLU    89     -19.839 -26.277  -0.219  1.00  0.00         A
ATOM   1415  HB2 GLU    89     -19.486 -25.946   1.470  1.00  0.00         A
ATOM   1416  CG  GLU    89     -18.658 -27.759   0.742  1.00  0.00         A
ATOM   1417  HG1 GLU    89     -17.897 -27.798   1.506  1.00  0.00         A
ATOM   1418  HG2 GLU    89     -18.256 -28.139  -0.186  1.00  0.00         A
ATOM   1419  CD  GLU    89     -19.812 -28.641   1.163  1.00  0.00         A
ATOM   1420  OE1 GLU    89     -19.934 -28.931   2.373  1.00  0.00         A
ATOM   1421  OE2 GLU    89     -20.602 -29.052   0.290  1.00  0.00         A
ATOM   1422  C   GLU    89     -17.476 -25.680  -1.315  1.00  0.00         A
ATOM   1423  O   GLU    89     -17.727 -26.754  -1.856  1.00  0.00         A
ATOM   1424  N   LYS    90     -16.804 -24.718  -1.928  1.00  0.00         A
ATOM   1425  HN  LYS    90     -16.695 -23.847  -1.483  1.00  0.00         A
ATOM   1426  CA  LYS    90     -16.236 -24.920  -3.256  1.00  0.00         A
ATOM   1427  HA  LYS    90     -16.799 -25.701  -3.732  1.00  0.00         A
ATOM   1428  CB  LYS    90     -16.329 -23.644  -4.095  1.00  0.00         A
ATOM   1429  HB1 LYS    90     -15.849 -23.815  -5.047  1.00  0.00         A
ATOM   1430  HB2 LYS    90     -15.811 -22.851  -3.577  1.00  0.00         A
ATOM   1431  CG  LYS    90     -17.759 -23.192  -4.355  1.00  0.00         A
ATOM   1432  HG1 LYS    90     -17.740 -22.292  -4.952  1.00  0.00         A
ATOM   1433  HG2 LYS    90     -18.241 -22.991  -3.411  1.00  0.00         A
ATOM   1434  CD  LYS    90     -18.550 -24.258  -5.094  1.00  0.00         A
ATOM   1435  HD1 LYS    90     -18.534 -25.170  -4.516  1.00  0.00         A
ATOM   1436  HD2 LYS    90     -18.088 -24.433  -6.055  1.00  0.00         A
ATOM   1437  CE  LYS    90     -19.994 -23.841  -5.315  1.00  0.00         A
ATOM   1438  HE1 LYS    90     -20.012 -22.967  -5.948  1.00  0.00         A
ATOM   1439  HE2 LYS    90     -20.436 -23.602  -4.359  1.00  0.00         A
ATOM   1440  NZ  LYS    90     -20.784 -24.923  -5.957  1.00  0.00         A
ATOM   1441  HZ1 LYS    90     -20.357 -25.186  -6.869  1.00  0.00         A
ATOM   1442  HZ2 LYS    90     -21.758 -24.607  -6.125  1.00  0.00         A
ATOM   1443  HZ3 LYS    90     -20.805 -25.764  -5.344  1.00  0.00         A
ATOM   1444  C   LYS    90     -14.794 -25.380  -3.134  1.00  0.00         A
ATOM   1445  O   LYS    90     -14.099 -25.607  -4.123  1.00  0.00         A
ATOM   1446  N   GLU    91     -14.371 -25.516  -1.894  1.00  0.00         A
ATOM   1447  HN  GLU    91     -14.975 -25.260  -1.172  1.00  0.00         A
ATOM   1448  CA  GLU    91     -13.056 -26.040  -1.563  1.00  0.00         A
ATOM   1449  HA  GLU    91     -12.518 -26.213  -2.483  1.00  0.00         A
ATOM   1450  CB  GLU    91     -12.287 -25.038  -0.702  1.00  0.00         A
ATOM   1451  HB1 GLU    91     -11.400 -25.519  -0.318  1.00  0.00         A
ATOM   1452  HB2 GLU    91     -12.913 -24.744   0.127  1.00  0.00         A
ATOM   1453  CG  GLU    91     -11.864 -23.783  -1.447  1.00  0.00         A
ATOM   1454  HG1 GLU    91     -11.476 -23.068  -0.736  1.00  0.00         A
ATOM   1455  HG2 GLU    91     -12.727 -23.364  -1.943  1.00  0.00         A
ATOM   1456  CD  GLU    91     -10.799 -24.059  -2.484  1.00  0.00         A
ATOM   1457  OE1 GLU    91     -11.077 -23.906  -3.689  1.00  0.00         A
ATOM   1458  OE2 GLU    91      -9.674 -24.440  -2.098  1.00  0.00         A
ATOM   1459  C   GLU    91     -13.212 -27.357  -0.816  1.00  0.00         A
ATOM   1460  O   GLU    91     -12.248 -27.890  -0.260  1.00  0.00         A
ATOM   1461  N   SER    92     -14.450 -27.859  -0.812  1.00  0.00         A
ATOM   1462  HN  SER    92     -15.143 -27.384  -1.316  1.00  0.00         A
ATOM   1463  CA  SER    92     -14.826 -29.086  -0.109  1.00  0.00         A
ATOM   1464  HA  SER    92     -15.852 -29.286  -0.347  1.00  0.00         A
ATOM   1465  CB  SER    92     -13.989 -30.264  -0.596  1.00  0.00         A
ATOM   1466  HB1 SER    92     -14.394 -31.183  -0.200  1.00  0.00         A
ATOM   1467  HB2 SER    92     -12.980 -30.139  -0.257  1.00  0.00         A
ATOM   1468  OG  SER    92     -13.993 -30.333  -2.014  1.00  0.00         A
ATOM   1469  HG  SER    92     -14.482 -29.580  -2.367  1.00  0.00         A
ATOM   1470  C   SER    92     -14.710 -28.927   1.410  1.00  0.00         A
ATOM   1471  O   SER    92     -15.716 -28.901   2.119  1.00  0.00         A
ATOM   1472  N   GLY    93     -13.484 -28.794   1.892  1.00  0.00         A
ATOM   1473  HN  GLY    93     -12.727 -28.790   1.266  1.00  0.00         A
ATOM   1474  CA  GLY    93     -13.240 -28.652   3.311  1.00  0.00         A
ATOM   1475  HA1 GLY    93     -13.978 -29.220   3.856  1.00  0.00         A
ATOM   1476  HA2 GLY    93     -13.325 -27.609   3.581  1.00  0.00         A
ATOM   1477  C   GLY    93     -11.861 -29.151   3.681  1.00  0.00         A
ATOM   1478  O   GLY    93     -11.688 -29.850   4.677  1.00  0.00         A
ATOM   1479  N   ARG    94     -10.870 -28.787   2.877  1.00  0.00         A
ATOM   1480  HN  ARG    94     -11.047 -28.149   2.157  1.00  0.00         A
ATOM   1481  CA  ARG    94      -9.518 -29.301   3.051  1.00  0.00         A
ATOM   1482  HA  ARG    94      -9.593 -30.297   3.460  1.00  0.00         A
ATOM   1483  CB  ARG    94      -8.810 -29.374   1.693  1.00  0.00         A
ATOM   1484  HB1 ARG    94      -8.522 -28.376   1.397  1.00  0.00         A
ATOM   1485  HB2 ARG    94      -9.498 -29.772   0.962  1.00  0.00         A
ATOM   1486  CG  ARG    94      -7.567 -30.246   1.700  1.00  0.00         A
ATOM   1487  HG1 ARG    94      -7.846 -31.248   1.990  1.00  0.00         A
ATOM   1488  HG2 ARG    94      -6.864 -29.846   2.414  1.00  0.00         A
ATOM   1489  CD  ARG    94      -6.904 -30.295   0.335  1.00  0.00         A
ATOM   1490  HD1 ARG    94      -6.527 -29.312   0.096  1.00  0.00         A
ATOM   1491  HD2 ARG    94      -7.639 -30.587  -0.399  1.00  0.00         A
ATOM   1492  NE  ARG    94      -5.796 -31.250   0.306  1.00  0.00         A
ATOM   1493  HE  ARG    94      -5.692 -31.842   1.087  1.00  0.00         A
ATOM   1494  CZ  ARG    94      -4.937 -31.366  -0.704  1.00  0.00         A
ATOM   1495  NH1 ARG    94      -5.050 -30.586  -1.770  1.00  0.00         A
ATOM   1496 HH11 ARG    94      -5.786 -29.905  -1.821  1.00  0.00         A
ATOM   1497 HH12 ARG    94      -4.399 -30.670  -2.527  1.00  0.00         A
ATOM   1498  NH2 ARG    94      -3.964 -32.266  -0.647  1.00  0.00         A
ATOM   1499 HH21 ARG    94      -3.872 -32.860   0.158  1.00  0.00         A
ATOM   1500 HH22 ARG    94      -3.319 -32.363  -1.409  1.00  0.00         A
ATOM   1501  C   ARG    94      -8.729 -28.427   4.026  1.00  0.00         A
ATOM   1502  O   ARG    94      -7.698 -27.856   3.667  1.00  0.00         A
ATOM   1503  N   GLN    95      -9.238 -28.336   5.261  1.00  0.00         A
ATOM   1504  HN  GLN    95     -10.060 -28.833   5.462  1.00  0.00         A
ATOM   1505  CA  GLN    95      -8.631 -27.528   6.327  1.00  0.00         A
ATOM   1506  HA  GLN    95      -9.173 -27.742   7.236  1.00  0.00         A
ATOM   1507  CB  GLN    95      -7.158 -27.906   6.540  1.00  0.00         A
ATOM   1508  HB1 GLN    95      -6.729 -27.239   7.274  1.00  0.00         A
ATOM   1509  HB2 GLN    95      -6.632 -27.789   5.609  1.00  0.00         A
ATOM   1510  CG  GLN    95      -6.955 -29.332   7.017  1.00  0.00         A
ATOM   1511  HG1 GLN    95      -7.380 -30.007   6.288  1.00  0.00         A
ATOM   1512  HG2 GLN    95      -7.463 -29.454   7.958  1.00  0.00         A
ATOM   1513  CD  GLN    95      -5.492 -29.682   7.207  1.00  0.00         A
ATOM   1514  OE1 GLN    95      -4.931 -29.502   8.288  1.00  0.00         A
ATOM   1515  NE2 GLN    95      -4.863 -30.186   6.159  1.00  0.00         A
ATOM   1516 HE21 GLN    95      -5.369 -30.305   5.326  1.00  0.00         A
ATOM   1517 HE22 GLN    95      -3.915 -30.416   6.253  1.00  0.00         A
ATOM   1518  C   GLN    95      -8.760 -26.031   6.033  1.00  0.00         A
ATOM   1519  O   GLN    95      -8.599 -25.590   4.895  1.00  0.00         A
ATOM   1520  N   PRO    96      -9.100 -25.225   7.050  1.00  0.00         A
ATOM   1521  CA  PRO    96      -9.168 -23.772   6.906  1.00  0.00         A
ATOM   1522  HA  PRO    96      -9.787 -23.493   6.068  1.00  0.00         A
ATOM   1523  CB  PRO    96      -9.808 -23.283   8.208  1.00  0.00         A
ATOM   1524  HB1 PRO    96     -10.627 -22.622   7.972  1.00  0.00         A
ATOM   1525  HB2 PRO    96      -9.070 -22.751   8.788  1.00  0.00         A
ATOM   1526  CG  PRO    96     -10.282 -24.507   8.921  1.00  0.00         A
ATOM   1527  HG1 PRO    96     -11.327 -24.670   8.709  1.00  0.00         A
ATOM   1528  HG2 PRO    96     -10.131 -24.391   9.983  1.00  0.00         A
ATOM   1529  CD  PRO    96      -9.461 -25.655   8.406  1.00  0.00         A
ATOM   1530  HD1 PRO    96     -10.054 -26.556   8.380  1.00  0.00         A
ATOM   1531  HD2 PRO    96      -8.580 -25.798   9.013  1.00  0.00         A
ATOM   1532  C   PRO    96      -7.787 -23.158   6.739  1.00  0.00         A
ATOM   1533  O   PRO    96      -7.068 -22.944   7.717  1.00  0.00         A
ATOM   1534  N   LYS    97      -7.427 -22.873   5.499  1.00  0.00         A
ATOM   1535  HN  LYS    97      -8.074 -23.002   4.777  1.00  0.00         A
ATOM   1536  CA  LYS    97      -6.103 -22.360   5.186  1.00  0.00         A
ATOM   1537  HA  LYS    97      -5.908 -21.526   5.842  1.00  0.00         A
ATOM   1538  CB  LYS    97      -5.050 -23.444   5.430  1.00  0.00         A
ATOM   1539  HB1 LYS    97      -5.206 -24.246   4.723  1.00  0.00         A
ATOM   1540  HB2 LYS    97      -5.178 -23.830   6.429  1.00  0.00         A
ATOM   1541  CG  LYS    97      -3.618 -22.956   5.286  1.00  0.00         A
ATOM   1542  HG1 LYS    97      -3.461 -22.126   5.958  1.00  0.00         A
ATOM   1543  HG2 LYS    97      -3.459 -22.633   4.269  1.00  0.00         A
ATOM   1544  CD  LYS    97      -2.619 -24.053   5.615  1.00  0.00         A
ATOM   1545  HD1 LYS    97      -1.621 -23.678   5.442  1.00  0.00         A
ATOM   1546  HD2 LYS    97      -2.803 -24.897   4.967  1.00  0.00         A
ATOM   1547  CE  LYS    97      -2.733 -24.513   7.064  1.00  0.00         A
ATOM   1548  HE1 LYS    97      -2.044 -25.329   7.220  1.00  0.00         A
ATOM   1549  HE2 LYS    97      -3.739 -24.857   7.242  1.00  0.00         A
ATOM   1550  NZ  LYS    97      -2.418 -23.424   8.028  1.00  0.00         A
ATOM   1551  HZ1 LYS    97      -1.434 -23.109   7.908  1.00  0.00         A
ATOM   1552  HZ2 LYS    97      -2.543 -23.761   9.004  1.00  0.00         A
ATOM   1553  HZ3 LYS    97      -3.050 -22.614   7.874  1.00  0.00         A
ATOM   1554  C   LYS    97      -6.043 -21.878   3.741  1.00  0.00         A
ATOM   1555  O   LYS    97      -6.218 -22.663   2.805  1.00  0.00         A
ATOM   1556  N   ALA    98      -5.819 -20.582   3.574  1.00  0.00         A
ATOM   1557  HN  ALA    98      -5.717 -20.011   4.365  1.00  0.00         A
ATOM   1558  CA  ALA    98      -5.723 -19.971   2.255  1.00  0.00         A
ATOM   1559  HA  ALA    98      -5.152 -20.628   1.613  1.00  0.00         A
ATOM   1560  CB  ALA    98      -7.105 -19.792   1.647  1.00  0.00         A
ATOM   1561  HB1 ALA    98      -7.682 -19.112   2.256  1.00  0.00         A
ATOM   1562  HB2 ALA    98      -7.604 -20.749   1.601  1.00  0.00         A
ATOM   1563  HB3 ALA    98      -7.005 -19.389   0.650  1.00  0.00         A
ATOM   1564  C   ALA    98      -5.010 -18.631   2.345  1.00  0.00         A
ATOM   1565  O   ALA    98      -5.166 -17.896   3.321  1.00  0.00         A
ATOM   1566  N   PRO    99      -4.206 -18.309   1.326  1.00  0.00         A
ATOM   1567  CA  PRO    99      -3.446 -17.056   1.270  1.00  0.00         A
ATOM   1568  HA  PRO    99      -2.834 -16.934   2.144  1.00  0.00         A
ATOM   1569  CB  PRO    99      -2.549 -17.236   0.044  1.00  0.00         A
ATOM   1570  HB1 PRO    99      -1.579 -17.602   0.349  1.00  0.00         A
ATOM   1571  HB2 PRO    99      -2.443 -16.293  -0.468  1.00  0.00         A
ATOM   1572  CG  PRO    99      -3.262 -18.223  -0.798  1.00  0.00         A
ATOM   1573  HG1 PRO    99      -2.558 -18.769  -1.409  1.00  0.00         A
ATOM   1574  HG2 PRO    99      -3.974 -17.707  -1.410  1.00  0.00         A
ATOM   1575  CD  PRO    99      -3.972 -19.149   0.143  1.00  0.00         A
ATOM   1576  HD1 PRO    99      -3.351 -19.995   0.389  1.00  0.00         A
ATOM   1577  HD2 PRO    99      -4.906 -19.477  -0.286  1.00  0.00         A
ATOM   1578  C   PRO    99      -4.344 -15.830   1.108  1.00  0.00         A
ATOM   1579  O   PRO    99      -5.435 -15.910   0.537  1.00  0.00         A
ATOM   1580  N   ALA   100      -3.880 -14.700   1.623  1.00  0.00         A
ATOM   1581  HN  ALA   100      -2.992 -14.697   2.039  1.00  0.00         A
ATOM   1582  CA  ALA   100      -4.640 -13.459   1.581  1.00  0.00         A
ATOM   1583  HA  ALA   100      -5.637 -13.686   1.235  1.00  0.00         A
ATOM   1584  CB  ALA   100      -4.743 -12.866   2.979  1.00  0.00         A
ATOM   1585  HB1 ALA   100      -5.337 -11.965   2.945  1.00  0.00         A
ATOM   1586  HB2 ALA   100      -3.754 -12.631   3.344  1.00  0.00         A
ATOM   1587  HB3 ALA   100      -5.210 -13.581   3.640  1.00  0.00         A
ATOM   1588  C   ALA   100      -3.993 -12.461   0.623  1.00  0.00         A
ATOM   1589  O   ALA   100      -2.770 -12.446   0.469  1.00  0.00         A
ATOM   1590  N   PRO   101      -4.808 -11.628  -0.046  1.00  0.00         A
ATOM   1591  CA  PRO   101      -4.319 -10.631  -1.004  1.00  0.00         A
ATOM   1592  HA  PRO   101      -3.649 -11.071  -1.722  1.00  0.00         A
ATOM   1593  CB  PRO   101      -5.586 -10.155  -1.710  1.00  0.00         A
ATOM   1594  HB1 PRO   101      -5.739 -10.730  -2.612  1.00  0.00         A
ATOM   1595  HB2 PRO   101      -5.494  -9.107  -1.955  1.00  0.00         A
ATOM   1596  CG  PRO   101      -6.676 -10.391  -0.726  1.00  0.00         A
ATOM   1597  HG1 PRO   101      -7.599 -10.573  -1.244  1.00  0.00         A
ATOM   1598  HG2 PRO   101      -6.773  -9.536  -0.074  1.00  0.00         A
ATOM   1599  CD  PRO   101      -6.279 -11.606   0.062  1.00  0.00         A
ATOM   1600  HD1 PRO   101      -6.710 -12.496  -0.373  1.00  0.00         A
ATOM   1601  HD2 PRO   101      -6.590 -11.500   1.089  1.00  0.00         A
ATOM   1602  C   PRO   101      -3.607  -9.466  -0.341  1.00  0.00         A
ATOM   1603  O   PRO   101      -4.232  -8.550   0.200  1.00  0.00         A
ATOM   1604  N   GLY   102      -2.291  -9.515  -0.399  1.00  0.00         A
ATOM   1605  HN  GLY   102      -1.860 -10.303  -0.797  1.00  0.00         A
ATOM   1606  CA  GLY   102      -1.480  -8.444   0.115  1.00  0.00         A
ATOM   1607  HA1 GLY   102      -1.880  -7.502  -0.230  1.00  0.00         A
ATOM   1608  HA2 GLY   102      -0.486  -8.567  -0.274  1.00  0.00         A
ATOM   1609  C   GLY   102      -1.425  -8.431   1.629  1.00  0.00         A
ATOM   1610  O   GLY   102      -2.132  -7.660   2.278  1.00  0.00         A
ATOM   1611  N   VAL   103      -0.595  -9.292   2.193  1.00  0.00         A
ATOM   1612  HN  VAL   103      -0.057  -9.879   1.634  1.00  0.00         A
ATOM   1613  CA  VAL   103      -0.457  -9.391   3.628  1.00  0.00         A
ATOM   1614  HA  VAL   103      -1.427  -9.235   4.075  1.00  0.00         A
ATOM   1615  CB  VAL   103       0.046 -10.791   4.023  1.00  0.00         A
ATOM   1616  HB  VAL   103       1.057 -10.903   3.658  1.00  0.00         A
ATOM   1617  CG1 VAL   103       0.067 -10.945   5.526  1.00  0.00         A
ATOM   1618 HG11 VAL   103      -0.929 -10.797   5.913  1.00  0.00         A
ATOM   1619 HG12 VAL   103       0.732 -10.210   5.949  1.00  0.00         A
ATOM   1620 HG13 VAL   103       0.410 -11.935   5.781  1.00  0.00         A
ATOM   1621  CG2 VAL   103      -0.813 -11.869   3.382  1.00  0.00         A
ATOM   1622 HG21 VAL   103      -0.433 -12.841   3.657  1.00  0.00         A
ATOM   1623 HG22 VAL   103      -0.785 -11.761   2.308  1.00  0.00         A
ATOM   1624 HG23 VAL   103      -1.830 -11.770   3.728  1.00  0.00         A
ATOM   1625  C   VAL   103       0.512  -8.334   4.146  1.00  0.00         A
ATOM   1626  O   VAL   103       1.579  -8.119   3.565  1.00  0.00         A
ATOM   1627  N   LEU   104       0.137  -7.675   5.234  1.00  0.00         A
ATOM   1628  HN  LEU   104      -0.722  -7.896   5.654  1.00  0.00         A
ATOM   1629  CA  LEU   104       0.968  -6.636   5.828  1.00  0.00         A
ATOM   1630  HA  LEU   104       1.411  -6.070   5.021  1.00  0.00         A
ATOM   1631  CB  LEU   104       0.127  -5.689   6.698  1.00  0.00         A
ATOM   1632  HB1 LEU   104       0.803  -5.082   7.282  1.00  0.00         A
ATOM   1633  HB2 LEU   104      -0.462  -6.289   7.374  1.00  0.00         A
ATOM   1634  CG  LEU   104      -0.824  -4.749   5.942  1.00  0.00         A
ATOM   1635  HG  LEU   104      -0.287  -4.291   5.124  1.00  0.00         A
ATOM   1636  CD1 LEU   104      -2.007  -5.505   5.354  1.00  0.00         A
ATOM   1637 HD11 LEU   104      -2.586  -5.945   6.153  1.00  0.00         A
ATOM   1638 HD12 LEU   104      -1.646  -6.285   4.700  1.00  0.00         A
ATOM   1639 HD13 LEU   104      -2.628  -4.823   4.793  1.00  0.00         A
ATOM   1640  CD2 LEU   104      -1.307  -3.640   6.861  1.00  0.00         A
ATOM   1641 HD21 LEU   104      -1.816  -4.072   7.710  1.00  0.00         A
ATOM   1642 HD22 LEU   104      -1.988  -2.999   6.321  1.00  0.00         A
ATOM   1643 HD23 LEU   104      -0.462  -3.062   7.202  1.00  0.00         A
ATOM   1644  C   LEU   104       2.087  -7.259   6.659  1.00  0.00         A
ATOM   1645  O   LEU   104       2.082  -7.190   7.890  1.00  0.00         A
ATOM   1646  N   VAL   105       3.033  -7.884   5.973  1.00  0.00         A
ATOM   1647  HN  VAL   105       2.970  -7.908   4.994  1.00  0.00         A
ATOM   1648  CA  VAL   105       4.159  -8.536   6.623  1.00  0.00         A
ATOM   1649  HA  VAL   105       3.800  -8.989   7.535  1.00  0.00         A
ATOM   1650  CB  VAL   105       4.761  -9.646   5.733  1.00  0.00         A
ATOM   1651  HB  VAL   105       5.583 -10.100   6.266  1.00  0.00         A
ATOM   1652  CG1 VAL   105       3.726 -10.722   5.454  1.00  0.00         A
ATOM   1653 HG11 VAL   105       2.873 -10.281   4.960  1.00  0.00         A
ATOM   1654 HG12 VAL   105       3.412 -11.168   6.386  1.00  0.00         A
ATOM   1655 HG13 VAL   105       4.158 -11.479   4.819  1.00  0.00         A
ATOM   1656  CG2 VAL   105       5.297  -9.071   4.428  1.00  0.00         A
ATOM   1657 HG21 VAL   105       6.073  -8.352   4.645  1.00  0.00         A
ATOM   1658 HG22 VAL   105       4.496  -8.584   3.893  1.00  0.00         A
ATOM   1659 HG23 VAL   105       5.703  -9.867   3.823  1.00  0.00         A
ATOM   1660  C   VAL   105       5.246  -7.527   6.966  1.00  0.00         A
ATOM   1661  O   VAL   105       5.316  -6.450   6.372  1.00  0.00         A
ATOM   1662  N   MET   106       6.081  -7.866   7.930  1.00  0.00         A
ATOM   1663  HN  MET   106       5.957  -8.723   8.392  1.00  0.00         A
ATOM   1664  CA  MET   106       7.185  -6.999   8.307  1.00  0.00         A
ATOM   1665  HA  MET   106       7.019  -6.046   7.828  1.00  0.00         A
ATOM   1666  CB  MET   106       7.227  -6.780   9.829  1.00  0.00         A
ATOM   1667  HB1 MET   106       6.299  -6.317  10.135  1.00  0.00         A
ATOM   1668  HB2 MET   106       8.040  -6.109  10.057  1.00  0.00         A
ATOM   1669  CG  MET   106       7.417  -8.044  10.655  1.00  0.00         A
ATOM   1670  HG1 MET   106       8.340  -8.518  10.356  1.00  0.00         A
ATOM   1671  HG2 MET   106       6.590  -8.711  10.463  1.00  0.00         A
ATOM   1672  SD  MET   106       7.487  -7.702  12.425  1.00  0.00         A
ATOM   1673  CE  MET   106       7.881  -9.327  13.067  1.00  0.00         A
ATOM   1674  HE1 MET   106       7.973  -9.278  14.142  1.00  0.00         A
ATOM   1675  HE2 MET   106       8.814  -9.666  12.641  1.00  0.00         A
ATOM   1676  HE3 MET   106       7.094 -10.017  12.805  1.00  0.00         A
ATOM   1677  C   MET   106       8.511  -7.564   7.794  1.00  0.00         A
ATOM   1678  O   MET   106       9.006  -8.574   8.292  1.00  0.00         A
ATOM   1679  N   PRO   107       9.090  -6.927   6.766  1.00  0.00         A
ATOM   1680  CA  PRO   107      10.362  -7.362   6.185  1.00  0.00         A
ATOM   1681  HA  PRO   107      10.310  -8.371   5.830  1.00  0.00         A
ATOM   1682  CB  PRO   107      10.579  -6.420   5.000  1.00  0.00         A
ATOM   1683  HB1 PRO   107      10.886  -6.993   4.137  1.00  0.00         A
ATOM   1684  HB2 PRO   107      11.344  -5.713   5.252  1.00  0.00         A
ATOM   1685  CG  PRO   107       9.266  -5.752   4.766  1.00  0.00         A
ATOM   1686  HG1 PRO   107       8.694  -6.313   4.043  1.00  0.00         A
ATOM   1687  HG2 PRO   107       9.425  -4.742   4.415  1.00  0.00         A
ATOM   1688  CD  PRO   107       8.559  -5.735   6.089  1.00  0.00         A
ATOM   1689  HD1 PRO   107       7.492  -5.817   5.945  1.00  0.00         A
ATOM   1690  HD2 PRO   107       8.801  -4.838   6.638  1.00  0.00         A
ATOM   1691  C   PRO   107      11.512  -7.233   7.178  1.00  0.00         A
ATOM   1692  O   PRO   107      11.490  -6.357   8.048  1.00  0.00         A
ATOM   1693  N   PRO   108      12.514  -8.121   7.088  1.00  0.00         A
ATOM   1694  CA  PRO   108      13.713  -8.054   7.927  1.00  0.00         A
ATOM   1695  HA  PRO   108      13.457  -7.980   8.972  1.00  0.00         A
ATOM   1696  CB  PRO   108      14.424  -9.390   7.662  1.00  0.00         A
ATOM   1697  HB1 PRO   108      14.713  -9.837   8.601  1.00  0.00         A
ATOM   1698  HB2 PRO   108      15.300  -9.217   7.056  1.00  0.00         A
ATOM   1699  CG  PRO   108      13.423 -10.231   6.946  1.00  0.00         A
ATOM   1700  HG1 PRO   108      12.831 -10.785   7.659  1.00  0.00         A
ATOM   1701  HG2 PRO   108      13.915 -10.901   6.265  1.00  0.00         A
ATOM   1702  CD  PRO   108      12.561  -9.280   6.189  1.00  0.00         A
ATOM   1703  HD1 PRO   108      11.588  -9.705   6.045  1.00  0.00         A
ATOM   1704  HD2 PRO   108      13.013  -9.024   5.242  1.00  0.00         A
ATOM   1705  C   PRO   108      14.612  -6.883   7.542  1.00  0.00         A
ATOM   1706  O   PRO   108      15.633  -7.054   6.869  1.00  0.00         A
ATOM   1707  N   SER   109      14.218  -5.693   7.963  1.00  0.00         A
ATOM   1708  HN  SER   109      13.395  -5.622   8.496  1.00  0.00         A
ATOM   1709  CA  SER   109      14.963  -4.488   7.659  1.00  0.00         A
ATOM   1710  HA  SER   109      15.203  -4.501   6.606  1.00  0.00         A
ATOM   1711  CB  SER   109      14.104  -3.258   7.960  1.00  0.00         A
ATOM   1712  HB1 SER   109      14.616  -2.372   7.615  1.00  0.00         A
ATOM   1713  HB2 SER   109      13.940  -3.188   9.024  1.00  0.00         A
ATOM   1714  OG  SER   109      12.846  -3.343   7.306  1.00  0.00         A
ATOM   1715  HG  SER   109      12.605  -2.474   6.964  1.00  0.00         A
ATOM   1716  C   SER   109      16.262  -4.446   8.460  1.00  0.00         A
ATOM   1717  O   SER   109      16.276  -4.058   9.628  1.00  0.00         A
ATOM   1718  N   THR   110      17.344  -4.883   7.832  1.00  0.00         A
ATOM   1719  HN  THR   110      17.256  -5.252   6.928  1.00  0.00         A
ATOM   1720  CA  THR   110      18.656  -4.852   8.456  1.00  0.00         A
ATOM   1721  HA  THR   110      18.517  -4.888   9.524  1.00  0.00         A
ATOM   1722  CB  THR   110      19.491  -6.074   8.029  1.00  0.00         A
ATOM   1723  HB  THR   110      20.534  -5.863   8.213  1.00  0.00         A
ATOM   1724  OG1 THR   110      19.302  -6.331   6.629  1.00  0.00         A
ATOM   1725  HG1 THR   110      18.655  -7.040   6.523  1.00  0.00         A
ATOM   1726  CG2 THR   110      19.096  -7.306   8.828  1.00  0.00         A
ATOM   1727 HG21 THR   110      19.689  -8.150   8.506  1.00  0.00         A
ATOM   1728 HG22 THR   110      18.049  -7.518   8.667  1.00  0.00         A
ATOM   1729 HG23 THR   110      19.269  -7.124   9.878  1.00  0.00         A
ATOM   1730  C   THR   110      19.389  -3.563   8.097  1.00  0.00         A
ATOM   1731  O   THR   110      20.511  -3.318   8.540  1.00  0.00         A
ATOM   1732  N   CYS   111      18.733  -2.745   7.294  1.00  0.00         A
ATOM   1733  HN  CYS   111      17.845  -3.005   6.978  1.00  0.00         A
ATOM   1734  CA  CYS   111      19.280  -1.469   6.869  1.00  0.00         A
ATOM   1735  HA  CYS   111      20.236  -1.336   7.350  1.00  0.00         A
ATOM   1736  CB  CYS   111      19.474  -1.473   5.350  1.00  0.00         A
ATOM   1737  HB1 CYS   111      20.314  -2.107   5.103  1.00  0.00         A
ATOM   1738  HB2 CYS   111      19.679  -0.467   5.018  1.00  0.00         A
ATOM   1739  SG  CYS   111      18.038  -2.075   4.429  1.00  0.00         A
ATOM   1740  HG  CYS   111      17.158  -1.084   4.354  1.00  0.00         A
ATOM   1741  C   CYS   111      18.345  -0.340   7.288  1.00  0.00         A
ATOM   1742  O   CYS   111      17.130  -0.429   7.085  1.00  0.00         A
ATOM   1743  N   PRO   112      18.890   0.720   7.912  1.00  0.00         A
ATOM   1744  CA  PRO   112      18.102   1.877   8.348  1.00  0.00         A
ATOM   1745  HA  PRO   112      17.389   1.603   9.115  1.00  0.00         A
ATOM   1746  CB  PRO   112      19.143   2.833   8.931  1.00  0.00         A
ATOM   1747  HB1 PRO   112      18.733   3.319   9.804  1.00  0.00         A
ATOM   1748  HB2 PRO   112      19.410   3.573   8.191  1.00  0.00         A
ATOM   1749  CG  PRO   112      20.302   1.970   9.280  1.00  0.00         A
ATOM   1750  HG1 PRO   112      20.172   1.560  10.270  1.00  0.00         A
ATOM   1751  HG2 PRO   112      21.217   2.541   9.226  1.00  0.00         A
ATOM   1752  CD  PRO   112      20.314   0.870   8.257  1.00  0.00         A
ATOM   1753  HD1 PRO   112      20.706  -0.038   8.686  1.00  0.00         A
ATOM   1754  HD2 PRO   112      20.892   1.165   7.394  1.00  0.00         A
ATOM   1755  C   PRO   112      17.354   2.539   7.199  1.00  0.00         A
ATOM   1756  O   PRO   112      17.818   2.520   6.056  1.00  0.00         A
ATOM   1757  N   PRO   113      16.187   3.128   7.531  1.00  0.00         A
ATOM   1758  CA  PRO   113      15.213   3.702   6.629  1.00  0.00         A
ATOM   1759  HA  PRO   113      14.370   3.041   6.533  1.00  0.00         A
ATOM   1760  CB  PRO   113      14.787   4.944   7.402  1.00  0.00         A
ATOM   1761  HB1 PRO   113      13.765   5.195   7.162  1.00  0.00         A
ATOM   1762  HB2 PRO   113      15.435   5.753   7.145  1.00  0.00         A
ATOM   1763  CG  PRO   113      14.940   4.581   8.844  1.00  0.00         A
ATOM   1764  HG1 PRO   113      13.967   4.474   9.300  1.00  0.00         A
ATOM   1765  HG2 PRO   113      15.510   5.343   9.354  1.00  0.00         A
ATOM   1766  CD  PRO   113      15.678   3.269   8.882  1.00  0.00         A
ATOM   1767  HD1 PRO   113      14.998   2.480   9.090  1.00  0.00         A
ATOM   1768  HD2 PRO   113      16.477   3.294   9.602  1.00  0.00         A
ATOM   1769  C   PRO   113      15.747   4.071   5.249  1.00  0.00         A
ATOM   1770  O   PRO   113      16.581   4.971   5.112  1.00  0.00         A
ATOM   1771  N   PRO   114      15.253   3.385   4.210  1.00  0.00         A
ATOM   1772  CA  PRO   114      15.723   3.552   2.839  1.00  0.00         A
ATOM   1773  HA  PRO   114      16.797   3.550   2.795  1.00  0.00         A
ATOM   1774  CB  PRO   114      15.174   2.308   2.114  1.00  0.00         A
ATOM   1775  HB1 PRO   114      15.978   1.806   1.598  1.00  0.00         A
ATOM   1776  HB2 PRO   114      14.417   2.609   1.404  1.00  0.00         A
ATOM   1777  CG  PRO   114      14.598   1.448   3.194  1.00  0.00         A
ATOM   1778  HG1 PRO   114      15.351   0.775   3.573  1.00  0.00         A
ATOM   1779  HG2 PRO   114      13.748   0.898   2.822  1.00  0.00         A
ATOM   1780  CD  PRO   114      14.183   2.389   4.270  1.00  0.00         A
ATOM   1781  HD1 PRO   114      14.162   1.888   5.223  1.00  0.00         A
ATOM   1782  HD2 PRO   114      13.228   2.831   4.039  1.00  0.00         A
ATOM   1783  C   PRO   114      15.192   4.833   2.207  1.00  0.00         A
ATOM   1784  O   PRO   114      14.133   4.844   1.578  1.00  0.00         A
ATOM   1785  N   LYS   115      15.932   5.910   2.394  1.00  0.00         A
ATOM   1786  HN  LYS   115      16.778   5.825   2.887  1.00  0.00         A
ATOM   1787  CA  LYS   115      15.539   7.213   1.889  1.00  0.00         A
ATOM   1788  HA  LYS   115      14.461   7.246   1.848  1.00  0.00         A
ATOM   1789  CB  LYS   115      16.044   8.305   2.831  1.00  0.00         A
ATOM   1790  HB1 LYS   115      15.680   9.260   2.484  1.00  0.00         A
ATOM   1791  HB2 LYS   115      17.122   8.311   2.807  1.00  0.00         A
ATOM   1792  CG  LYS   115      15.599   8.121   4.273  1.00  0.00         A
ATOM   1793  HG1 LYS   115      15.804   7.104   4.576  1.00  0.00         A
ATOM   1794  HG2 LYS   115      14.542   8.312   4.347  1.00  0.00         A
ATOM   1795  CD  LYS   115      16.319   9.067   5.210  1.00  0.00         A
ATOM   1796  HD1 LYS   115      15.847   9.009   6.175  1.00  0.00         A
ATOM   1797  HD2 LYS   115      16.232  10.072   4.825  1.00  0.00         A
ATOM   1798  CE  LYS   115      17.797   8.718   5.350  1.00  0.00         A
ATOM   1799  HE1 LYS   115      18.256   9.427   6.024  1.00  0.00         A
ATOM   1800  HE2 LYS   115      18.265   8.791   4.382  1.00  0.00         A
ATOM   1801  NZ  LYS   115      18.003   7.343   5.885  1.00  0.00         A
ATOM   1802  HZ1 LYS   115      19.020   7.132   5.947  1.00  0.00         A
ATOM   1803  HZ2 LYS   115      17.556   6.639   5.261  1.00  0.00         A
ATOM   1804  HZ3 LYS   115      17.588   7.260   6.836  1.00  0.00         A
ATOM   1805  C   LYS   115      16.095   7.428   0.490  1.00  0.00         A
ATOM   1806  O   LYS   115      17.302   7.607   0.309  1.00  0.00         A
ATOM   1807  N   VAL   116      15.214   7.407  -0.494  1.00  0.00         A
ATOM   1808  HN  VAL   116      14.263   7.294  -0.284  1.00  0.00         A
ATOM   1809  CA  VAL   116      15.610   7.562  -1.879  1.00  0.00         A
ATOM   1810  HA  VAL   116      16.548   8.085  -1.899  1.00  0.00         A
ATOM   1811  CB  VAL   116      15.807   6.189  -2.558  1.00  0.00         A
ATOM   1812  HB  VAL   116      16.543   5.638  -1.988  1.00  0.00         A
ATOM   1813  CG1 VAL   116      14.518   5.393  -2.541  1.00  0.00         A
ATOM   1814 HG11 VAL   116      13.763   5.927  -3.097  1.00  0.00         A
ATOM   1815 HG12 VAL   116      14.192   5.270  -1.519  1.00  0.00         A
ATOM   1816 HG13 VAL   116      14.683   4.426  -2.989  1.00  0.00         A
ATOM   1817  CG2 VAL   116      16.336   6.349  -3.975  1.00  0.00         A
ATOM   1818 HG21 VAL   116      15.685   7.008  -4.530  1.00  0.00         A
ATOM   1819 HG22 VAL   116      16.368   5.384  -4.458  1.00  0.00         A
ATOM   1820 HG23 VAL   116      17.330   6.768  -3.942  1.00  0.00         A
ATOM   1821  C   VAL   116      14.567   8.389  -2.623  1.00  0.00         A
ATOM   1822  O   VAL   116      13.363   8.229  -2.404  1.00  0.00         A
ATOM   1823  N   SER   117      15.019   9.283  -3.485  1.00  0.00         A
ATOM   1824  HN  SER   117      15.982   9.330  -3.675  1.00  0.00         A
ATOM   1825  CA  SER   117      14.119  10.205  -4.157  1.00  0.00         A
ATOM   1826  HA  SER   117      13.306  10.412  -3.478  1.00  0.00         A
ATOM   1827  CB  SER   117      14.852  11.513  -4.459  1.00  0.00         A
ATOM   1828  HB1 SER   117      15.029  12.046  -3.537  1.00  0.00         A
ATOM   1829  HB2 SER   117      14.246  12.119  -5.116  1.00  0.00         A
ATOM   1830  OG  SER   117      16.098  11.265  -5.089  1.00  0.00         A
ATOM   1831  HG  SER   117      15.946  11.074  -6.025  1.00  0.00         A
ATOM   1832  C   SER   117      13.539   9.598  -5.437  1.00  0.00         A
ATOM   1833  O   SER   117      13.627  10.184  -6.516  1.00  0.00         A
ATOM   1834  N   GLN   118      12.946   8.418  -5.310  1.00  0.00         A
ATOM   1835  HN  GLN   118      12.950   7.972  -4.436  1.00  0.00         A
ATOM   1836  CA  GLN   118      12.293   7.770  -6.441  1.00  0.00         A
ATOM   1837  HA  GLN   118      12.801   8.086  -7.339  1.00  0.00         A
ATOM   1838  CB  GLN   118      12.385   6.248  -6.325  1.00  0.00         A
ATOM   1839  HB1 GLN   118      11.718   5.803  -7.048  1.00  0.00         A
ATOM   1840  HB2 GLN   118      12.074   5.954  -5.333  1.00  0.00         A
ATOM   1841  CG  GLN   118      13.784   5.700  -6.566  1.00  0.00         A
ATOM   1842  HG1 GLN   118      14.467   6.178  -5.881  1.00  0.00         A
ATOM   1843  HG2 GLN   118      14.075   5.929  -7.580  1.00  0.00         A
ATOM   1844  CD  GLN   118      13.867   4.200  -6.369  1.00  0.00         A
ATOM   1845  OE1 GLN   118      12.893   3.480  -6.580  1.00  0.00         A
ATOM   1846  NE2 GLN   118      15.032   3.718  -5.968  1.00  0.00         A
ATOM   1847 HE21 GLN   118      15.772   4.345  -5.828  1.00  0.00         A
ATOM   1848 HE22 GLN   118      15.108   2.750  -5.819  1.00  0.00         A
ATOM   1849  C   GLN   118      10.834   8.201  -6.528  1.00  0.00         A
ATOM   1850  O   GLN   118      10.204   8.089  -7.576  1.00  0.00         A
ATOM   1851  N   GLN   119      10.309   8.703  -5.421  1.00  0.00         A
ATOM   1852  HN  GLN   119      10.866   8.781  -4.622  1.00  0.00         A
ATOM   1853  CA  GLN   119       8.931   9.167  -5.370  1.00  0.00         A
ATOM   1854  HA  GLN   119       8.452   8.894  -6.299  1.00  0.00         A
ATOM   1855  CB  GLN   119       8.183   8.508  -4.206  1.00  0.00         A
ATOM   1856  HB1 GLN   119       7.181   8.908  -4.167  1.00  0.00         A
ATOM   1857  HB2 GLN   119       8.692   8.751  -3.284  1.00  0.00         A
ATOM   1858  CG  GLN   119       8.086   6.990  -4.310  1.00  0.00         A
ATOM   1859  HG1 GLN   119       7.677   6.607  -3.387  1.00  0.00         A
ATOM   1860  HG2 GLN   119       9.079   6.589  -4.454  1.00  0.00         A
ATOM   1861  CD  GLN   119       7.209   6.521  -5.460  1.00  0.00         A
ATOM   1862  OE1 GLN   119       7.087   7.185  -6.490  1.00  0.00         A
ATOM   1863  NE2 GLN   119       6.587   5.368  -5.289  1.00  0.00         A
ATOM   1864 HE21 GLN   119       6.724   4.888  -4.445  1.00  0.00         A
ATOM   1865 HE22 GLN   119       6.016   5.036  -6.014  1.00  0.00         A
ATOM   1866  C   GLN   119       8.899  10.681  -5.222  1.00  0.00         A
ATOM   1867  O   GLN   119       9.674  11.250  -4.450  1.00  0.00         A
ATOM   1868  N   GLN   120       7.993  11.326  -5.947  1.00  0.00         A
ATOM   1869  HN  GLN   120       7.368  10.809  -6.501  1.00  0.00         A
ATOM   1870  CA  GLN   120       7.900  12.783  -5.946  1.00  0.00         A
ATOM   1871  HA  GLN   120       8.907  13.172  -5.911  1.00  0.00         A
ATOM   1872  CB  GLN   120       7.226  13.283  -7.227  1.00  0.00         A
ATOM   1873  HB1 GLN   120       7.810  12.960  -8.076  1.00  0.00         A
ATOM   1874  HB2 GLN   120       7.202  14.363  -7.211  1.00  0.00         A
ATOM   1875  CG  GLN   120       5.803  12.780  -7.410  1.00  0.00         A
ATOM   1876  HG1 GLN   120       5.218  13.079  -6.553  1.00  0.00         A
ATOM   1877  HG2 GLN   120       5.822  11.703  -7.473  1.00  0.00         A
ATOM   1878  CD  GLN   120       5.145  13.325  -8.660  1.00  0.00         A
ATOM   1879  OE1 GLN   120       5.806  13.599  -9.662  1.00  0.00         A
ATOM   1880  NE2 GLN   120       3.834  13.486  -8.612  1.00  0.00         A
ATOM   1881 HE21 GLN   120       3.366  13.246  -7.784  1.00  0.00         A
ATOM   1882 HE22 GLN   120       3.381  13.848  -9.405  1.00  0.00         A
ATOM   1883  C   GLN   120       7.143  13.292  -4.718  1.00  0.00         A
ATOM   1884  O   GLN   120       6.788  14.469  -4.636  1.00  0.00         A
ATOM   1885  N   GLN   121       6.880  12.398  -3.776  1.00  0.00         A
ATOM   1886  HN  GLN   121       7.078  11.454  -3.949  1.00  0.00         A
ATOM   1887  CA  GLN   121       6.297  12.779  -2.500  1.00  0.00         A
ATOM   1888  HA  GLN   121       5.499  13.480  -2.699  1.00  0.00         A
ATOM   1889  CB  GLN   121       5.718  11.561  -1.783  1.00  0.00         A
ATOM   1890  HB1 GLN   121       5.764  11.729  -0.717  1.00  0.00         A
ATOM   1891  HB2 GLN   121       6.316  10.695  -2.028  1.00  0.00         A
ATOM   1892  CG  GLN   121       4.277  11.266  -2.157  1.00  0.00         A
ATOM   1893  HG1 GLN   121       3.993  10.314  -1.734  1.00  0.00         A
ATOM   1894  HG2 GLN   121       4.202  11.224  -3.232  1.00  0.00         A
ATOM   1895  CD  GLN   121       3.323  12.330  -1.649  1.00  0.00         A
ATOM   1896  OE1 GLN   121       2.818  12.242  -0.530  1.00  0.00         A
ATOM   1897  NE2 GLN   121       3.058  13.332  -2.469  1.00  0.00         A
ATOM   1898 HE21 GLN   121       3.483  13.334  -3.354  1.00  0.00         A
ATOM   1899 HE22 GLN   121       2.452  14.038  -2.155  1.00  0.00         A
ATOM   1900  C   GLN   121       7.342  13.457  -1.623  1.00  0.00         A
ATOM   1901  O   GLN   121       7.905  12.842  -0.720  1.00  0.00         A
ATOM   1902  N   GLN   122       7.599  14.727  -1.898  1.00  0.00         A
ATOM   1903  HN  GLN   122       7.118  15.163  -2.637  1.00  0.00         A
ATOM   1904  CA  GLN   122       8.582  15.492  -1.141  1.00  0.00         A
ATOM   1905  HA  GLN   122       9.317  14.795  -0.765  1.00  0.00         A
ATOM   1906  CB  GLN   122       9.282  16.508  -2.049  1.00  0.00         A
ATOM   1907  HB1 GLN   122       9.828  15.972  -2.812  1.00  0.00         A
ATOM   1908  HB2 GLN   122       9.981  17.080  -1.457  1.00  0.00         A
ATOM   1909  CG  GLN   122       8.336  17.479  -2.735  1.00  0.00         A
ATOM   1910  HG1 GLN   122       7.918  18.141  -1.992  1.00  0.00         A
ATOM   1911  HG2 GLN   122       7.543  16.918  -3.204  1.00  0.00         A
ATOM   1912  CD  GLN   122       9.027  18.313  -3.792  1.00  0.00         A
ATOM   1913  OE1 GLN   122       9.082  17.932  -4.960  1.00  0.00         A
ATOM   1914  NE2 GLN   122       9.559  19.454  -3.392  1.00  0.00         A
ATOM   1915 HE21 GLN   122       9.480  19.697  -2.446  1.00  0.00         A
ATOM   1916 HE22 GLN   122      10.008  20.013  -4.060  1.00  0.00         A
ATOM   1917  C   GLN   122       7.921  16.184   0.046  1.00  0.00         A
ATOM   1918  O   GLN   122       8.508  17.058   0.687  1.00  0.00         A
ATOM   1919  N   GLN   123       6.684  15.791   0.323  1.00  0.00         A
ATOM   1920  HN  GLN   123       6.242  15.159  -0.279  1.00  0.00         A
ATOM   1921  CA  GLN   123       5.968  16.276   1.493  1.00  0.00         A
ATOM   1922  HA  GLN   123       6.139  17.337   1.578  1.00  0.00         A
ATOM   1923  CB  GLN   123       4.467  16.016   1.348  1.00  0.00         A
ATOM   1924  HB1 GLN   123       3.977  16.287   2.271  1.00  0.00         A
ATOM   1925  HB2 GLN   123       4.312  14.963   1.166  1.00  0.00         A
ATOM   1926  CG  GLN   123       3.817  16.795   0.217  1.00  0.00         A
ATOM   1927  HG1 GLN   123       4.355  16.591  -0.694  1.00  0.00         A
ATOM   1928  HG2 GLN   123       3.877  17.849   0.442  1.00  0.00         A
ATOM   1929  CD  GLN   123       2.361  16.426   0.015  1.00  0.00         A
ATOM   1930  OE1 GLN   123       2.037  15.527  -0.762  1.00  0.00         A
ATOM   1931  NE2 GLN   123       1.473  17.113   0.713  1.00  0.00         A
ATOM   1932 HE21 GLN   123       1.799  17.817   1.316  1.00  0.00         A
ATOM   1933 HE22 GLN   123       0.524  16.891   0.605  1.00  0.00         A
ATOM   1934  C   GLN   123       6.494  15.587   2.743  1.00  0.00         A
ATOM   1935  O   GLN   123       7.026  16.229   3.646  1.00  0.00         A
ATOM   1936  N   GLN   124       6.357  14.273   2.776  1.00  0.00         A
ATOM   1937  HN  GLN   124       5.932  13.817   2.023  1.00  0.00         A
ATOM   1938  CA  GLN   124       6.818  13.487   3.901  1.00  0.00         A
ATOM   1939  HA  GLN   124       7.142  14.167   4.674  1.00  0.00         A
ATOM   1940  CB  GLN   124       5.670  12.633   4.434  1.00  0.00         A
ATOM   1941  HB1 GLN   124       5.388  11.918   3.679  1.00  0.00         A
ATOM   1942  HB2 GLN   124       4.829  13.268   4.647  1.00  0.00         A
ATOM   1943  CG  GLN   124       6.014  11.871   5.688  1.00  0.00         A
ATOM   1944  HG1 GLN   124       6.758  11.136   5.439  1.00  0.00         A
ATOM   1945  HG2 GLN   124       5.124  11.379   6.036  1.00  0.00         A
ATOM   1946  CD  GLN   124       6.548  12.757   6.802  1.00  0.00         A
ATOM   1947  OE1 GLN   124       7.375  12.328   7.606  1.00  0.00         A
ATOM   1948  NE2 GLN   124       6.074  13.992   6.866  1.00  0.00         A
ATOM   1949 HE21 GLN   124       5.409  14.271   6.202  1.00  0.00         A
ATOM   1950 HE22 GLN   124       6.409  14.580   7.577  1.00  0.00         A
ATOM   1951  C   GLN   124       7.996  12.613   3.483  1.00  0.00         A
ATOM   1952  O   GLN   124       7.967  11.994   2.422  1.00  0.00         A
ATOM   1953  N   GLN   125       9.022  12.557   4.323  1.00  0.00         A
ATOM   1954  HN  GLN   125       8.952  13.000   5.195  1.00  0.00         A
ATOM   1955  CA  GLN   125      10.249  11.840   3.985  1.00  0.00         A
ATOM   1956  HA  GLN   125      10.292  11.764   2.910  1.00  0.00         A
ATOM   1957  CB  GLN   125      11.474  12.623   4.471  1.00  0.00         A
ATOM   1958  HB1 GLN   125      11.509  13.570   3.954  1.00  0.00         A
ATOM   1959  HB2 GLN   125      12.365  12.060   4.230  1.00  0.00         A
ATOM   1960  CG  GLN   125      11.479  12.899   5.967  1.00  0.00         A
ATOM   1961  HG1 GLN   125      11.445  11.958   6.497  1.00  0.00         A
ATOM   1962  HG2 GLN   125      10.606  13.485   6.214  1.00  0.00         A
ATOM   1963  CD  GLN   125      12.711  13.660   6.407  1.00  0.00         A
ATOM   1964  OE1 GLN   125      13.735  13.069   6.749  1.00  0.00         A
ATOM   1965  NE2 GLN   125      12.623  14.979   6.401  1.00  0.00         A
ATOM   1966 HE21 GLN   125      11.777  15.386   6.118  1.00  0.00         A
ATOM   1967 HE22 GLN   125      13.409  15.496   6.672  1.00  0.00         A
ATOM   1968  C   GLN   125      10.252  10.427   4.568  1.00  0.00         A
ATOM   1969  O   GLN   125      11.283   9.929   5.025  1.00  0.00         A
ATOM   1970  N   GLN   126       9.098   9.782   4.547  1.00  0.00         A
ATOM   1971  HN  GLN   126       8.303  10.233   4.195  1.00  0.00         A
ATOM   1972  CA  GLN   126       8.996   8.405   5.006  1.00  0.00         A
ATOM   1973  HA  GLN   126       9.847   8.202   5.639  1.00  0.00         A
ATOM   1974  CB  GLN   126       7.708   8.178   5.808  1.00  0.00         A
ATOM   1975  HB1 GLN   126       7.679   7.148   6.132  1.00  0.00         A
ATOM   1976  HB2 GLN   126       6.862   8.365   5.164  1.00  0.00         A
ATOM   1977  CG  GLN   126       7.576   9.066   7.036  1.00  0.00         A
ATOM   1978  HG1 GLN   126       6.686   8.776   7.577  1.00  0.00         A
ATOM   1979  HG2 GLN   126       7.479  10.089   6.716  1.00  0.00         A
ATOM   1980  CD  GLN   126       8.760   8.973   7.974  1.00  0.00         A
ATOM   1981  OE1 GLN   126       9.412   7.934   8.081  1.00  0.00         A
ATOM   1982  NE2 GLN   126       9.048  10.068   8.658  1.00  0.00         A
ATOM   1983 HE21 GLN   126       8.484  10.864   8.520  1.00  0.00         A
ATOM   1984 HE22 GLN   126       9.813  10.045   9.269  1.00  0.00         A
ATOM   1985  C   GLN   126       9.035   7.462   3.810  1.00  0.00         A
ATOM   1986  O   GLN   126       8.375   7.710   2.801  1.00  0.00         A
ATOM   1987  N   PRO   127       9.813   6.374   3.903  1.00  0.00         A
ATOM   1988  CA  PRO   127       9.946   5.397   2.816  1.00  0.00         A
ATOM   1989  HA  PRO   127      10.136   5.883   1.871  1.00  0.00         A
ATOM   1990  CB  PRO   127      11.172   4.583   3.231  1.00  0.00         A
ATOM   1991  HB1 PRO   127      12.062   5.022   2.807  1.00  0.00         A
ATOM   1992  HB2 PRO   127      11.064   3.565   2.885  1.00  0.00         A
ATOM   1993  CG  PRO   127      11.184   4.657   4.718  1.00  0.00         A
ATOM   1994  HG1 PRO   127      12.195   4.555   5.083  1.00  0.00         A
ATOM   1995  HG2 PRO   127      10.557   3.880   5.127  1.00  0.00         A
ATOM   1996  CD  PRO   127      10.635   6.012   5.074  1.00  0.00         A
ATOM   1997  HD1 PRO   127      11.439   6.719   5.213  1.00  0.00         A
ATOM   1998  HD2 PRO   127      10.028   5.950   5.965  1.00  0.00         A
ATOM   1999  C   PRO   127       8.716   4.497   2.685  1.00  0.00         A
ATOM   2000  O   PRO   127       8.817   3.269   2.720  1.00  0.00         A
ATOM   2001  N   SER   128       7.556   5.117   2.528  1.00  0.00         A
ATOM   2002  HN  SER   128       7.543   6.102   2.498  1.00  0.00         A
ATOM   2003  CA  SER   128       6.305   4.392   2.394  1.00  0.00         A
ATOM   2004  HA  SER   128       6.351   3.526   3.027  1.00  0.00         A
ATOM   2005  CB  SER   128       5.151   5.276   2.849  1.00  0.00         A
ATOM   2006  HB1 SER   128       4.245   4.691   2.898  1.00  0.00         A
ATOM   2007  HB2 SER   128       5.024   6.078   2.146  1.00  0.00         A
ATOM   2008  OG  SER   128       5.414   5.826   4.131  1.00  0.00         A
ATOM   2009  HG  SER   128       6.180   5.389   4.514  1.00  0.00         A
ATOM   2010  C   SER   128       6.099   3.938   0.951  1.00  0.00         A
ATOM   2011  O   SER   128       5.141   4.332   0.288  1.00  0.00         A
ATOM   2012  N   GLY   129       7.015   3.112   0.473  1.00  0.00         A
ATOM   2013  HN  GLY   129       7.753   2.824   1.056  1.00  0.00         A
ATOM   2014  CA  GLY   129       6.942   2.625  -0.886  1.00  0.00         A
ATOM   2015  HA1 GLY   129       7.593   3.221  -1.508  1.00  0.00         A
ATOM   2016  HA2 GLY   129       5.927   2.725  -1.238  1.00  0.00         A
ATOM   2017  C   GLY   129       7.357   1.178  -0.985  1.00  0.00         A
ATOM   2018  O   GLY   129       8.264   0.832  -1.741  1.00  0.00         A
ATOM   2019  N   SER   130       6.698   0.334  -0.209  1.00  0.00         A
ATOM   2020  HN  SER   130       5.983   0.673   0.368  1.00  0.00         A
ATOM   2021  CA  SER   130       7.007  -1.085  -0.179  1.00  0.00         A
ATOM   2022  HA  SER   130       8.081  -1.191  -0.210  1.00  0.00         A
ATOM   2023  CB  SER   130       6.483  -1.695   1.120  1.00  0.00         A
ATOM   2024  HB1 SER   130       6.830  -2.715   1.202  1.00  0.00         A
ATOM   2025  HB2 SER   130       5.404  -1.679   1.114  1.00  0.00         A
ATOM   2026  OG  SER   130       6.945  -0.962   2.244  1.00  0.00         A
ATOM   2027  HG  SER   130       7.591  -1.489   2.723  1.00  0.00         A
ATOM   2028  C   SER   130       6.403  -1.801  -1.386  1.00  0.00         A
ATOM   2029  O   SER   130       5.336  -2.405  -1.297  1.00  0.00         A
ATOM   2030  N   ARG   131       7.087  -1.718  -2.517  1.00  0.00         A
ATOM   2031  HN  ARG   131       7.916  -1.192  -2.535  1.00  0.00         A
ATOM   2032  CA  ARG   131       6.644  -2.396  -3.726  1.00  0.00         A
ATOM   2033  HA  ARG   131       5.627  -2.713  -3.563  1.00  0.00         A
ATOM   2034  CB  ARG   131       6.680  -1.440  -4.935  1.00  0.00         A
ATOM   2035  HB1 ARG   131       5.959  -0.653  -4.769  1.00  0.00         A
ATOM   2036  HB2 ARG   131       6.391  -1.991  -5.816  1.00  0.00         A
ATOM   2037  CG  ARG   131       8.037  -0.789  -5.213  1.00  0.00         A
ATOM   2038  HG1 ARG   131       8.478  -0.491  -4.274  1.00  0.00         A
ATOM   2039  HG2 ARG   131       7.883   0.084  -5.827  1.00  0.00         A
ATOM   2040  CD  ARG   131       8.999  -1.724  -5.934  1.00  0.00         A
ATOM   2041  HD1 ARG   131       9.186  -2.580  -5.303  1.00  0.00         A
ATOM   2042  HD2 ARG   131       9.925  -1.200  -6.111  1.00  0.00         A
ATOM   2043  NE  ARG   131       8.463  -2.187  -7.215  1.00  0.00         A
ATOM   2044  HE  ARG   131       7.484  -2.191  -7.317  1.00  0.00         A
ATOM   2045  CZ  ARG   131       9.215  -2.599  -8.235  1.00  0.00         A
ATOM   2046  NH1 ARG   131      10.538  -2.613  -8.132  1.00  0.00         A
ATOM   2047 HH11 ARG   131      10.983  -2.317  -7.284  1.00  0.00         A
ATOM   2048 HH12 ARG   131      11.099  -2.916  -8.909  1.00  0.00         A
ATOM   2049  NH2 ARG   131       8.640  -3.009  -9.360  1.00  0.00         A
ATOM   2050 HH21 ARG   131       7.640  -3.015  -9.445  1.00  0.00         A
ATOM   2051 HH22 ARG   131       9.205  -3.308 -10.134  1.00  0.00         A
ATOM   2052  C   ARG   131       7.495  -3.632  -3.967  1.00  0.00         A
ATOM   2053  O   ARG   131       7.190  -4.465  -4.821  1.00  0.00         A
ATOM   2054  N   ASP   132       8.560  -3.732  -3.192  1.00  0.00         A
ATOM   2055  HN  ASP   132       8.734  -3.022  -2.538  1.00  0.00         A
ATOM   2056  CA  ASP   132       9.475  -4.857  -3.261  1.00  0.00         A
ATOM   2057  HA  ASP   132       8.991  -5.656  -3.802  1.00  0.00         A
ATOM   2058  CB  ASP   132      10.763  -4.458  -3.982  1.00  0.00         A
ATOM   2059  HB1 ASP   132      11.275  -3.707  -3.400  1.00  0.00         A
ATOM   2060  HB2 ASP   132      10.515  -4.050  -4.950  1.00  0.00         A
ATOM   2061  CG  ASP   132      11.700  -5.628  -4.186  1.00  0.00         A
ATOM   2062  OD1 ASP   132      12.542  -5.889  -3.303  1.00  0.00         A
ATOM   2063  OD2 ASP   132      11.600  -6.289  -5.239  1.00  0.00         A
ATOM   2064  C   ASP   132       9.793  -5.324  -1.852  1.00  0.00         A
ATOM   2065  O   ASP   132      10.104  -4.511  -0.979  1.00  0.00         A
ATOM   2066  N   ILE   133       9.698  -6.623  -1.623  1.00  0.00         A
ATOM   2067  HN  ILE   133       9.491  -7.228  -2.367  1.00  0.00         A
ATOM   2068  CA  ILE   133       9.902  -7.170  -0.291  1.00  0.00         A
ATOM   2069  HA  ILE   133       9.871  -6.357   0.404  1.00  0.00         A
ATOM   2070  CB  ILE   133       8.787  -8.174   0.083  1.00  0.00         A
ATOM   2071  HB  ILE   133       8.843  -9.011  -0.595  1.00  0.00         A
ATOM   2072  CG1 ILE   133       7.410  -7.512  -0.050  1.00  0.00         A
ATOM   2073 HG11 ILE   133       7.297  -7.134  -1.056  1.00  0.00         A
ATOM   2074 HG12 ILE   133       7.344  -6.690   0.647  1.00  0.00         A
ATOM   2075  CG2 ILE   133       8.992  -8.697   1.501  1.00  0.00         A
ATOM   2076 HG21 ILE   133       8.215  -9.408   1.739  1.00  0.00         A
ATOM   2077 HG22 ILE   133       8.953  -7.873   2.198  1.00  0.00         A
ATOM   2078 HG23 ILE   133       9.956  -9.180   1.569  1.00  0.00         A
ATOM   2079  CD1 ILE   133       6.253  -8.448   0.229  1.00  0.00         A
ATOM   2080 HD11 ILE   133       6.329  -8.824   1.239  1.00  0.00         A
ATOM   2081 HD12 ILE   133       6.283  -9.275  -0.466  1.00  0.00         A
ATOM   2082 HD13 ILE   133       5.321  -7.915   0.112  1.00  0.00         A
ATOM   2083  C   ILE   133      11.255  -7.854  -0.177  1.00  0.00         A
ATOM   2084  O   ILE   133      11.982  -7.667   0.798  1.00  0.00         A
ATOM   2085  N   ASN   134      11.594  -8.627  -1.187  1.00  0.00         A
ATOM   2086  HN  ASN   134      11.020  -8.645  -1.978  1.00  0.00         A
ATOM   2087  CA  ASN   134      12.807  -9.433  -1.157  1.00  0.00         A
ATOM   2088  HA  ASN   134      13.518  -8.937  -0.514  1.00  0.00         A
ATOM   2089  CB  ASN   134      12.494 -10.817  -0.574  1.00  0.00         A
ATOM   2090  HB1 ASN   134      11.754 -11.300  -1.195  1.00  0.00         A
ATOM   2091  HB2 ASN   134      12.094 -10.696   0.421  1.00  0.00         A
ATOM   2092  CG  ASN   134      13.710 -11.719  -0.490  1.00  0.00         A
ATOM   2093  OD1 ASN   134      13.992 -12.488  -1.410  1.00  0.00         A
ATOM   2094  ND2 ASN   134      14.436 -11.636   0.613  1.00  0.00         A
ATOM   2095 HD21 ASN   134      14.155 -11.003   1.309  1.00  0.00         A
ATOM   2096 HD22 ASN   134      15.227 -12.210   0.691  1.00  0.00         A
ATOM   2097  C   ASN   134      13.417  -9.566  -2.551  1.00  0.00         A
ATOM   2098  O   ASN   134      14.492  -9.020  -2.814  1.00  0.00         A
ATOM   2099  N   SER   135      12.721 -10.289  -3.433  1.00  0.00         A
ATOM   2100  HN  SER   135      11.859 -10.664  -3.159  1.00  0.00         A
ATOM   2101  CA  SER   135      13.188 -10.526  -4.801  1.00  0.00         A
ATOM   2102  HA  SER   135      12.574 -11.293  -5.224  1.00  0.00         A
ATOM   2103  CB  SER   135      13.020  -9.266  -5.635  1.00  0.00         A
ATOM   2104  HB1 SER   135      13.307  -9.469  -6.656  1.00  0.00         A
ATOM   2105  HB2 SER   135      13.646  -8.500  -5.230  1.00  0.00         A
ATOM   2106  OG  SER   135      11.673  -8.818  -5.616  1.00  0.00         A
ATOM   2107  HG  SER   135      11.657  -7.862  -5.415  1.00  0.00         A
ATOM   2108  C   SER   135      14.645 -10.997  -4.828  1.00  0.00         A
ATOM   2109  O   SER   135      15.462 -10.481  -5.593  1.00  0.00         A
ATOM   2110  N   ILE   136      14.949 -11.983  -3.987  1.00  0.00         A
ATOM   2111  HN  ILE   136      14.235 -12.362  -3.434  1.00  0.00         A
ATOM   2112  CA  ILE   136      16.300 -12.518  -3.845  1.00  0.00         A
ATOM   2113  HA  ILE   136      16.263 -13.305  -3.105  1.00  0.00         A
ATOM   2114  CB  ILE   136      16.831 -13.125  -5.165  1.00  0.00         A
ATOM   2115  HB  ILE   136      16.951 -12.324  -5.880  1.00  0.00         A
ATOM   2116  CG1 ILE   136      15.837 -14.152  -5.726  1.00  0.00         A
ATOM   2117 HG11 ILE   136      16.221 -14.540  -6.656  1.00  0.00         A
ATOM   2118 HG12 ILE   136      14.893 -13.663  -5.910  1.00  0.00         A
ATOM   2119  CG2 ILE   136      18.196 -13.771  -4.945  1.00  0.00         A
ATOM   2120 HG21 ILE   136      18.564 -14.163  -5.881  1.00  0.00         A
ATOM   2121 HG22 ILE   136      18.104 -14.576  -4.230  1.00  0.00         A
ATOM   2122 HG23 ILE   136      18.887 -13.032  -4.568  1.00  0.00         A
ATOM   2123  CD1 ILE   136      15.576 -15.324  -4.803  1.00  0.00         A
ATOM   2124 HD11 ILE   136      14.888 -16.009  -5.276  1.00  0.00         A
ATOM   2125 HD12 ILE   136      15.149 -14.966  -3.878  1.00  0.00         A
ATOM   2126 HD13 ILE   136      16.506 -15.833  -4.596  1.00  0.00         A
ATOM   2127  C   ILE   136      17.260 -11.436  -3.353  1.00  0.00         A
ATOM   2128  O   ILE   136      17.981 -10.817  -4.138  1.00  0.00         A
ATOM   2129  N   SER   137      17.250 -11.200  -2.051  1.00  0.00         A
ATOM   2130  HN  SER   137      16.638 -11.708  -1.475  1.00  0.00         A
ATOM   2131  CA  SER   137      18.131 -10.214  -1.451  1.00  0.00         A
ATOM   2132  HA  SER   137      18.260  -9.407  -2.155  1.00  0.00         A
ATOM   2133  CB  SER   137      17.510  -9.666  -0.166  1.00  0.00         A
ATOM   2134  HB1 SER   137      18.125  -8.862   0.213  1.00  0.00         A
ATOM   2135  HB2 SER   137      17.458 -10.454   0.570  1.00  0.00         A
ATOM   2136  OG  SER   137      16.201  -9.171  -0.397  1.00  0.00         A
ATOM   2137  HG  SER   137      16.064  -9.054  -1.346  1.00  0.00         A
ATOM   2138  C   SER   137      19.490 -10.834  -1.147  1.00  0.00         A
ATOM   2139  O   SER   137      19.576 -11.842  -0.445  1.00  0.00         A
ATOM   2140  N   LYS   138      20.546 -10.243  -1.683  1.00  0.00         A
ATOM   2141  HN  LYS   138      20.422  -9.452  -2.249  1.00  0.00         A
ATOM   2142  CA  LYS   138      21.889 -10.723  -1.430  1.00  0.00         A
ATOM   2143  HA  LYS   138      21.861 -11.275  -0.502  1.00  0.00         A
ATOM   2144  CB  LYS   138      22.375 -11.659  -2.535  1.00  0.00         A
ATOM   2145  HB1 LYS   138      21.888 -12.607  -2.410  1.00  0.00         A
ATOM   2146  HB2 LYS   138      23.440 -11.798  -2.423  1.00  0.00         A
ATOM   2147  CG  LYS   138      22.112 -11.154  -3.947  1.00  0.00         A
ATOM   2148  HG1 LYS   138      22.538 -10.166  -4.051  1.00  0.00         A
ATOM   2149  HG2 LYS   138      21.047 -11.107  -4.110  1.00  0.00         A
ATOM   2150  CD  LYS   138      22.729 -12.070  -4.993  1.00  0.00         A
ATOM   2151  HD1 LYS   138      22.276 -13.047  -4.914  1.00  0.00         A
ATOM   2152  HD2 LYS   138      23.790 -12.147  -4.810  1.00  0.00         A
ATOM   2153  CE  LYS   138      22.509 -11.534  -6.399  1.00  0.00         A
ATOM   2154  HE1 LYS   138      22.914 -10.534  -6.456  1.00  0.00         A
ATOM   2155  HE2 LYS   138      21.449 -11.503  -6.597  1.00  0.00         A
ATOM   2156  NZ  LYS   138      23.167 -12.382  -7.427  1.00  0.00         A
ATOM   2157  HZ1 LYS   138      22.778 -13.345  -7.404  1.00  0.00         A
ATOM   2158  HZ2 LYS   138      24.189 -12.430  -7.253  1.00  0.00         A
ATOM   2159  HZ3 LYS   138      23.011 -11.981  -8.376  1.00  0.00         A
ATOM   2160  C   LYS   138      22.851  -9.571  -1.263  1.00  0.00         A
ATOM   2161  O   LYS   138      22.989  -8.714  -2.135  1.00  0.00         A
ATOM   2162  N   THR   139      23.507  -9.569  -0.132  1.00  0.00         A
ATOM   2163  HN  THR   139      23.348 -10.302   0.497  1.00  0.00         A
ATOM   2164  CA  THR   139      24.458  -8.527   0.205  1.00  0.00         A
ATOM   2165  HA  THR   139      24.495  -7.835  -0.624  1.00  0.00         A
ATOM   2166  CB  THR   139      24.018  -7.754   1.458  1.00  0.00         A
ATOM   2167  HB  THR   139      24.863  -7.185   1.809  1.00  0.00         A
ATOM   2168  OG1 THR   139      23.607  -8.667   2.486  1.00  0.00         A
ATOM   2169  HG1 THR   139      24.210  -8.598   3.236  1.00  0.00         A
ATOM   2170  CG2 THR   139      22.883  -6.792   1.139  1.00  0.00         A
ATOM   2171 HG21 THR   139      23.213  -6.076   0.401  1.00  0.00         A
ATOM   2172 HG22 THR   139      22.590  -6.272   2.039  1.00  0.00         A
ATOM   2173 HG23 THR   139      22.040  -7.345   0.753  1.00  0.00         A
ATOM   2174  C   THR   139      25.849  -9.110   0.418  1.00  0.00         A
ATOM   2175  O   THR   139      26.207  -9.530   1.519  1.00  0.00         A
ATOM   2176  N   LEU   140      26.631  -9.123  -0.644  1.00  0.00         A
ATOM   2177  HN  LEU   140      26.317  -8.696  -1.467  1.00  0.00         A
ATOM   2178  CA  LEU   140      27.952  -9.732  -0.617  1.00  0.00         A
ATOM   2179  HA  LEU   140      27.904 -10.598   0.025  1.00  0.00         A
ATOM   2180  CB  LEU   140      28.384 -10.175  -2.022  1.00  0.00         A
ATOM   2181  HB1 LEU   140      29.439 -10.399  -1.991  1.00  0.00         A
ATOM   2182  HB2 LEU   140      28.234  -9.344  -2.694  1.00  0.00         A
ATOM   2183  CG  LEU   140      27.655 -11.393  -2.605  1.00  0.00         A
ATOM   2184  HG  LEU   140      27.626 -12.174  -1.861  1.00  0.00         A
ATOM   2185  CD1 LEU   140      26.220 -11.054  -2.983  1.00  0.00         A
ATOM   2186 HD11 LEU   140      25.684 -10.726  -2.104  1.00  0.00         A
ATOM   2187 HD12 LEU   140      25.739 -11.931  -3.392  1.00  0.00         A
ATOM   2188 HD13 LEU   140      26.219 -10.266  -3.720  1.00  0.00         A
ATOM   2189  CD2 LEU   140      28.413 -11.925  -3.812  1.00  0.00         A
ATOM   2190 HD21 LEU   140      29.405 -12.224  -3.510  1.00  0.00         A
ATOM   2191 HD22 LEU   140      28.483 -11.151  -4.561  1.00  0.00         A
ATOM   2192 HD23 LEU   140      27.888 -12.776  -4.220  1.00  0.00         A
ATOM   2193  C   LEU   140      28.981  -8.762  -0.060  1.00  0.00         A
ATOM   2194  O   LEU   140      29.648  -9.043   0.937  1.00  0.00         A
ATOM   2195  N   GLU   141      29.078  -7.604  -0.692  1.00  0.00         A
ATOM   2196  HN  GLU   141      28.435  -7.392  -1.403  1.00  0.00         A
ATOM   2197  CA  GLU   141      30.112  -6.634  -0.365  1.00  0.00         A
ATOM   2198  HA  GLU   141      30.977  -7.177  -0.033  1.00  0.00         A
ATOM   2199  CB  GLU   141      30.469  -5.838  -1.614  1.00  0.00         A
ATOM   2200  HB1 GLU   141      31.332  -5.225  -1.405  1.00  0.00         A
ATOM   2201  HB2 GLU   141      29.637  -5.200  -1.870  1.00  0.00         A
ATOM   2202  CG  GLU   141      30.784  -6.722  -2.806  1.00  0.00         A
ATOM   2203  HG1 GLU   141      29.978  -7.431  -2.928  1.00  0.00         A
ATOM   2204  HG2 GLU   141      31.703  -7.255  -2.613  1.00  0.00         A
ATOM   2205  CD  GLU   141      30.940  -5.941  -4.091  1.00  0.00         A
ATOM   2206  OE1 GLU   141      29.938  -5.793  -4.824  1.00  0.00         A
ATOM   2207  OE2 GLU   141      32.062  -5.477  -4.380  1.00  0.00         A
ATOM   2208  C   GLU   141      29.659  -5.707   0.751  1.00  0.00         A
ATOM   2209  O   GLU   141      30.303  -4.701   1.050  1.00  0.00         A
ATOM   2210  N   ASP   142      28.560  -6.076   1.381  1.00  0.00         A
ATOM   2211  HN  ASP   142      28.123  -6.908   1.109  1.00  0.00         A
ATOM   2212  CA  ASP   142      27.988  -5.282   2.462  1.00  0.00         A
ATOM   2213  HA  ASP   142      28.166  -4.246   2.239  1.00  0.00         A
ATOM   2214  CB  ASP   142      26.483  -5.524   2.563  1.00  0.00         A
ATOM   2215  HB1 ASP   142      26.313  -6.535   2.904  1.00  0.00         A
ATOM   2216  HB2 ASP   142      26.037  -5.396   1.588  1.00  0.00         A
ATOM   2217  CG  ASP   142      25.807  -4.574   3.528  1.00  0.00         A
ATOM   2218  OD1 ASP   142      25.828  -3.353   3.271  1.00  0.00         A
ATOM   2219  OD2 ASP   142      25.243  -5.043   4.537  1.00  0.00         A
ATOM   2220  C   ASP   142      28.664  -5.619   3.783  1.00  0.00         A
ATOM   2221  O   ASP   142      28.501  -4.927   4.784  1.00  0.00         A
ATOM   2222  N   THR   143      29.457  -6.675   3.758  1.00  0.00         A
ATOM   2223  HN  THR   143      29.555  -7.169   2.920  1.00  0.00         A
ATOM   2224  CA  THR   143      30.191  -7.119   4.933  1.00  0.00         A
ATOM   2225  HA  THR   143      29.603  -6.900   5.798  1.00  0.00         A
ATOM   2226  CB  THR   143      30.429  -8.631   4.884  1.00  0.00         A
ATOM   2227  HB  THR   143      29.495  -9.101   4.648  1.00  0.00         A
ATOM   2228  OG1 THR   143      30.899  -9.111   6.151  1.00  0.00         A
ATOM   2229  HG1 THR   143      31.548  -8.487   6.508  1.00  0.00         A
ATOM   2230  CG2 THR   143      31.428  -8.975   3.803  1.00  0.00         A
ATOM   2231 HG21 THR   143      32.357  -8.472   4.012  1.00  0.00         A
ATOM   2232 HG22 THR   143      31.044  -8.645   2.851  1.00  0.00         A
ATOM   2233 HG23 THR   143      31.587 -10.041   3.783  1.00  0.00         A
ATOM   2234  C   THR   143      31.517  -6.378   5.035  1.00  0.00         A
ATOM   2235  O   THR   143      32.420  -6.765   5.779  1.00  0.00         A
ATOM   2236  N   LEU   144      31.596  -5.301   4.269  1.00  0.00         A
ATOM   2237  HN  LEU   144      30.825  -5.082   3.715  1.00  0.00         A
ATOM   2238  CA  LEU   144      32.772  -4.445   4.210  1.00  0.00         A
ATOM   2239  HA  LEU   144      32.523  -3.594   3.592  1.00  0.00         A
ATOM   2240  CB  LEU   144      33.159  -3.945   5.603  1.00  0.00         A
ATOM   2241  HB1 LEU   144      34.076  -3.383   5.519  1.00  0.00         A
ATOM   2242  HB2 LEU   144      33.339  -4.807   6.226  1.00  0.00         A
ATOM   2243  CG  LEU   144      32.118  -3.065   6.295  1.00  0.00         A
ATOM   2244  HG  LEU   144      31.195  -3.618   6.393  1.00  0.00         A
ATOM   2245  CD1 LEU   144      32.590  -2.684   7.688  1.00  0.00         A
ATOM   2246 HD11 LEU   144      33.521  -2.142   7.616  1.00  0.00         A
ATOM   2247 HD12 LEU   144      32.738  -3.580   8.274  1.00  0.00         A
ATOM   2248 HD13 LEU   144      31.846  -2.062   8.163  1.00  0.00         A
ATOM   2249  CD2 LEU   144      31.840  -1.820   5.468  1.00  0.00         A
ATOM   2250 HD21 LEU   144      32.758  -1.268   5.327  1.00  0.00         A
ATOM   2251 HD22 LEU   144      31.123  -1.200   5.983  1.00  0.00         A
ATOM   2252 HD23 LEU   144      31.442  -2.106   4.506  1.00  0.00         A
ATOM   2253  C   LEU   144      33.934  -5.182   3.564  1.00  0.00         A
ATOM   2254  O   LEU   144      34.945  -5.464   4.205  1.00  0.00         A
ATOM   2255  N   LYS   145      33.771  -5.492   2.288  1.00  0.00         A
ATOM   2256  HN  LYS   145      32.940  -5.233   1.838  1.00  0.00         A
ATOM   2257  CA  LYS   145      34.798  -6.184   1.530  1.00  0.00         A
ATOM   2258  HA  LYS   145      35.148  -7.018   2.117  1.00  0.00         A
ATOM   2259  CB  LYS   145      34.211  -6.706   0.220  1.00  0.00         A
ATOM   2260  HB1 LYS   145      33.927  -5.863  -0.393  1.00  0.00         A
ATOM   2261  HB2 LYS   145      33.329  -7.287   0.442  1.00  0.00         A
ATOM   2262  CG  LYS   145      35.159  -7.577  -0.584  1.00  0.00         A
ATOM   2263  HG1 LYS   145      35.586  -8.328   0.064  1.00  0.00         A
ATOM   2264  HG2 LYS   145      35.944  -6.960  -0.997  1.00  0.00         A
ATOM   2265  CD  LYS   145      34.418  -8.261  -1.716  1.00  0.00         A
ATOM   2266  HD1 LYS   145      33.996  -7.508  -2.362  1.00  0.00         A
ATOM   2267  HD2 LYS   145      33.629  -8.859  -1.292  1.00  0.00         A
ATOM   2268  CE  LYS   145      35.320  -9.168  -2.531  1.00  0.00         A
ATOM   2269  HE1 LYS   145      34.722  -9.666  -3.281  1.00  0.00         A
ATOM   2270  HE2 LYS   145      35.745  -9.904  -1.870  1.00  0.00         A
ATOM   2271  NZ  LYS   145      36.419  -8.426  -3.205  1.00  0.00         A
ATOM   2272  HZ1 LYS   145      36.027  -7.675  -3.810  1.00  0.00         A
ATOM   2273  HZ2 LYS   145      36.973  -9.075  -3.801  1.00  0.00         A
ATOM   2274  HZ3 LYS   145      37.052  -7.997  -2.501  1.00  0.00         A
ATOM   2275  C   LYS   145      35.960  -5.238   1.261  1.00  0.00         A
ATOM   2276  O   LYS   145      37.118  -5.587   1.494  1.00  0.00         A
ATOM   2277  N   LEU   146      35.622  -4.030   0.804  1.00  0.00         A
ATOM   2278  HN  LEU   146      34.673  -3.832   0.660  1.00  0.00         A
ATOM   2279  CA  LEU   146      36.604  -2.988   0.510  1.00  0.00         A
ATOM   2280  HA  LEU   146      36.100  -2.232  -0.071  1.00  0.00         A
ATOM   2281  CB  LEU   146      37.136  -2.342   1.797  1.00  0.00         A
ATOM   2282  HB1 LEU   146      38.105  -1.918   1.582  1.00  0.00         A
ATOM   2283  HB2 LEU   146      37.261  -3.120   2.535  1.00  0.00         A
ATOM   2284  CG  LEU   146      36.257  -1.239   2.409  1.00  0.00         A
ATOM   2285  HG  LEU   146      36.752  -0.850   3.286  1.00  0.00         A
ATOM   2286  CD1 LEU   146      36.076  -0.084   1.433  1.00  0.00         A
ATOM   2287 HD11 LEU   146      35.573  -0.436   0.544  1.00  0.00         A
ATOM   2288 HD12 LEU   146      37.043   0.316   1.165  1.00  0.00         A
ATOM   2289 HD13 LEU   146      35.483   0.690   1.898  1.00  0.00         A
ATOM   2290  CD2 LEU   146      34.905  -1.785   2.843  1.00  0.00         A
ATOM   2291 HD21 LEU   146      35.049  -2.557   3.584  1.00  0.00         A
ATOM   2292 HD22 LEU   146      34.393  -2.200   1.987  1.00  0.00         A
ATOM   2293 HD23 LEU   146      34.313  -0.987   3.265  1.00  0.00         A
ATOM   2294  C   LEU   146      37.752  -3.535  -0.323  1.00  0.00         A
ATOM   2295  O   LEU   146      38.866  -3.720   0.169  1.00  0.00         A
ATOM   2296  N   ASP   147      37.465  -3.791  -1.588  1.00  0.00         A
ATOM   2297  HN  ASP   147      36.557  -3.606  -1.916  1.00  0.00         A
ATOM   2298  CA  ASP   147      38.447  -4.328  -2.522  1.00  0.00         A
ATOM   2299  HA  ASP   147      38.990  -5.110  -2.015  1.00  0.00         A
ATOM   2300  CB  ASP   147      37.734  -4.925  -3.741  1.00  0.00         A
ATOM   2301  HB1 ASP   147      37.192  -5.808  -3.434  1.00  0.00         A
ATOM   2302  HB2 ASP   147      38.471  -5.201  -4.479  1.00  0.00         A
ATOM   2303  CG  ASP   147      36.754  -3.960  -4.385  1.00  0.00         A
ATOM   2304  OD1 ASP   147      35.729  -3.632  -3.747  1.00  0.00         A
ATOM   2305  OD2 ASP   147      36.990  -3.542  -5.540  1.00  0.00         A
ATOM   2306  C   ASP   147      39.435  -3.246  -2.951  1.00  0.00         A
ATOM   2307  O   ASP   147      39.505  -2.876  -4.125  1.00  0.00         A
ATOM   2308  N   ALA   148      40.203  -2.751  -1.978  1.00  0.00         A
ATOM   2309  HN  ALA   148      40.129  -3.140  -1.078  1.00  0.00         A
ATOM   2310  CA  ALA   148      41.135  -1.650  -2.196  1.00  0.00         A
ATOM   2311  HA  ALA   148      41.565  -1.389  -1.238  1.00  0.00         A
ATOM   2312  CB  ALA   148      42.267  -2.067  -3.128  1.00  0.00         A
ATOM   2313  HB1 ALA   148      42.797  -2.904  -2.699  1.00  0.00         A
ATOM   2314  HB2 ALA   148      42.948  -1.239  -3.261  1.00  0.00         A
ATOM   2315  HB3 ALA   148      41.857  -2.354  -4.086  1.00  0.00         A
ATOM   2316  C   ALA   148      40.390  -0.439  -2.741  1.00  0.00         A
ATOM   2317  O   ALA   148      40.811   0.189  -3.712  1.00  0.00         A
ATOM   2318  N   ALA   149      39.280  -0.108  -2.091  1.00  0.00         A
ATOM   2319  HN  ALA   149      39.052  -0.588  -1.266  1.00  0.00         A
ATOM   2320  CA  ALA   149      38.403   0.956  -2.555  1.00  0.00         A
ATOM   2321  HA  ALA   149      38.516   1.034  -3.623  1.00  0.00         A
ATOM   2322  CB  ALA   149      36.953   0.614  -2.252  1.00  0.00         A
ATOM   2323  HB1 ALA   149      36.815   0.550  -1.183  1.00  0.00         A
ATOM   2324  HB2 ALA   149      36.706  -0.335  -2.704  1.00  0.00         A
ATOM   2325  HB3 ALA   149      36.310   1.383  -2.653  1.00  0.00         A
ATOM   2326  C   ALA   149      38.779   2.288  -1.928  1.00  0.00         A
ATOM   2327  O   ALA   149      38.039   3.267  -2.023  1.00  0.00         A
ATOM   2328  N   GLN   150      39.931   2.314  -1.283  1.00  0.00         A
ATOM   2329  HN  GLN   150      40.442   1.487  -1.193  1.00  0.00         A
ATOM   2330  CA  GLN   150      40.450   3.541  -0.708  1.00  0.00         A
ATOM   2331  HA  GLN   150      39.622   4.055  -0.243  1.00  0.00         A
ATOM   2332  CB  GLN   150      41.510   3.241   0.361  1.00  0.00         A
ATOM   2333  HB1 GLN   150      41.027   2.765   1.201  1.00  0.00         A
ATOM   2334  HB2 GLN   150      41.941   4.175   0.690  1.00  0.00         A
ATOM   2335  CG  GLN   150      42.641   2.339  -0.112  1.00  0.00         A
ATOM   2336  HG1 GLN   150      43.064   2.755  -1.015  1.00  0.00         A
ATOM   2337  HG2 GLN   150      42.239   1.358  -0.323  1.00  0.00         A
ATOM   2338  CD  GLN   150      43.740   2.199   0.921  1.00  0.00         A
ATOM   2339  OE1 GLN   150      43.489   2.260   2.125  1.00  0.00         A
ATOM   2340  NE2 GLN   150      44.966   2.021   0.462  1.00  0.00         A
ATOM   2341 HE21 GLN   150      45.098   1.985  -0.512  1.00  0.00         A
ATOM   2342 HE22 GLN   150      45.699   1.938   1.111  1.00  0.00         A
ATOM   2343  C   GLN   150      41.016   4.435  -1.808  1.00  0.00         A
ATOM   2344  O   GLN   150      42.194   4.353  -2.160  1.00  0.00         A
ATOM   2345  N   GLU   151      40.156   5.268  -2.370  1.00  0.00         A
ATOM   2346  HN  GLU   151      39.224   5.262  -2.062  1.00  0.00         A
ATOM   2347  CA  GLU   151      40.547   6.186  -3.432  1.00  0.00         A
ATOM   2348  HA  GLU   151      41.171   5.647  -4.129  1.00  0.00         A
ATOM   2349  CB  GLU   151      39.313   6.711  -4.162  1.00  0.00         A
ATOM   2350  HB1 GLU   151      39.635   7.320  -4.994  1.00  0.00         A
ATOM   2351  HB2 GLU   151      38.743   7.323  -3.480  1.00  0.00         A
ATOM   2352  CG  GLU   151      38.401   5.622  -4.696  1.00  0.00         A
ATOM   2353  HG1 GLU   151      38.054   5.022  -3.867  1.00  0.00         A
ATOM   2354  HG2 GLU   151      38.960   5.002  -5.380  1.00  0.00         A
ATOM   2355  CD  GLU   151      37.201   6.188  -5.423  1.00  0.00         A
ATOM   2356  OE1 GLU   151      37.193   6.168  -6.669  1.00  0.00         A
ATOM   2357  OE2 GLU   151      36.265   6.668  -4.749  1.00  0.00         A
ATOM   2358  C   GLU   151      41.336   7.354  -2.858  1.00  0.00         A
ATOM   2359  O   GLU   151      40.854   8.487  -2.812  1.00  0.00         A
ATOM   2360  N   VAL   152      42.540   7.063  -2.399  1.00  0.00         A
ATOM   2361  HN  VAL   152      42.866   6.143  -2.470  1.00  0.00         A
ATOM   2362  CA  VAL   152      43.391   8.059  -1.783  1.00  0.00         A
ATOM   2363  HA  VAL   152      42.959   9.032  -1.964  1.00  0.00         A
ATOM   2364  CB  VAL   152      43.486   7.841  -0.259  1.00  0.00         A
ATOM   2365  HB  VAL   152      44.176   8.564   0.140  1.00  0.00         A
ATOM   2366  CG1 VAL   152      42.134   8.059   0.400  1.00  0.00         A
ATOM   2367 HG11 VAL   152      41.801   9.069   0.213  1.00  0.00         A
ATOM   2368 HG12 VAL   152      42.222   7.899   1.464  1.00  0.00         A
ATOM   2369 HG13 VAL   152      41.418   7.362  -0.011  1.00  0.00         A
ATOM   2370  CG2 VAL   152      44.017   6.448   0.060  1.00  0.00         A
ATOM   2371 HG21 VAL   152      44.055   6.313   1.131  1.00  0.00         A
ATOM   2372 HG22 VAL   152      45.011   6.338  -0.352  1.00  0.00         A
ATOM   2373 HG23 VAL   152      43.364   5.705  -0.374  1.00  0.00         A
ATOM   2374  C   VAL   152      44.791   8.016  -2.379  1.00  0.00         A
ATOM   2375  O   VAL   152      45.131   7.097  -3.128  1.00  0.00         A
ATOM   2376  N   VAL   153      45.592   9.011  -2.045  1.00  0.00         A
ATOM   2377  HN  VAL   153      45.246   9.733  -1.476  1.00  0.00         A
ATOM   2378  CA  VAL   153      46.971   9.069  -2.487  1.00  0.00         A
ATOM   2379  HA  VAL   153      47.282   8.062  -2.723  1.00  0.00         A
ATOM   2380  CB  VAL   153      47.124   9.934  -3.763  1.00  0.00         A
ATOM   2381  HB  VAL   153      46.534   9.481  -4.547  1.00  0.00         A
ATOM   2382  CG1 VAL   153      46.600  11.345  -3.542  1.00  0.00         A
ATOM   2383 HG11 VAL   153      46.741  11.926  -4.442  1.00  0.00         A
ATOM   2384 HG12 VAL   153      47.141  11.804  -2.729  1.00  0.00         A
ATOM   2385 HG13 VAL   153      45.549  11.305  -3.299  1.00  0.00         A
ATOM   2386  CG2 VAL   153      48.574   9.962  -4.224  1.00  0.00         A
ATOM   2387 HG21 VAL   153      48.658  10.566  -5.115  1.00  0.00         A
ATOM   2388 HG22 VAL   153      48.902   8.957  -4.439  1.00  0.00         A
ATOM   2389 HG23 VAL   153      49.192  10.383  -3.444  1.00  0.00         A
ATOM   2390  C   VAL   153      47.854   9.602  -1.362  1.00  0.00         A
ATOM   2391  O   VAL   153      47.530  10.605  -0.724  1.00  0.00         A
ATOM   2392  N   ASP   154      48.942   8.895  -1.095  1.00  0.00         A
ATOM   2393  HN  ASP   154      49.128   8.092  -1.624  1.00  0.00         A
ATOM   2394  CA  ASP   154      49.864   9.267  -0.029  1.00  0.00         A
ATOM   2395  HA  ASP   154      49.301   9.363   0.886  1.00  0.00         A
ATOM   2396  CB  ASP   154      50.926   8.178   0.144  1.00  0.00         A
ATOM   2397  HB1 ASP   154      51.635   8.248  -0.668  1.00  0.00         A
ATOM   2398  HB2 ASP   154      50.449   7.210   0.117  1.00  0.00         A
ATOM   2399  CG  ASP   154      51.682   8.301   1.451  1.00  0.00         A
ATOM   2400  OD1 ASP   154      51.420   7.497   2.368  1.00  0.00         A
ATOM   2401  OD2 ASP   154      52.542   9.198   1.571  1.00  0.00         A
ATOM   2402  C   ASP   154      50.531  10.599  -0.350  1.00  0.00         A
ATOM   2403  O   ASP   154      51.136  10.755  -1.409  1.00  0.00         A
ATOM   2404  N   PRO   155      50.423  11.582   0.559  1.00  0.00         A
ATOM   2405  CA  PRO   155      50.963  12.928   0.337  1.00  0.00         A
ATOM   2406  HA  PRO   155      50.600  13.343  -0.586  1.00  0.00         A
ATOM   2407  CB  PRO   155      50.409  13.734   1.515  1.00  0.00         A
ATOM   2408  HB1 PRO   155      49.497  14.230   1.219  1.00  0.00         A
ATOM   2409  HB2 PRO   155      51.138  14.465   1.827  1.00  0.00         A
ATOM   2410  CG  PRO   155      50.157  12.725   2.580  1.00  0.00         A
ATOM   2411  HG1 PRO   155      49.357  13.062   3.224  1.00  0.00         A
ATOM   2412  HG2 PRO   155      51.058  12.564   3.154  1.00  0.00         A
ATOM   2413  CD  PRO   155      49.758  11.462   1.870  1.00  0.00         A
ATOM   2414  HD1 PRO   155      48.685  11.417   1.753  1.00  0.00         A
ATOM   2415  HD2 PRO   155      50.118  10.597   2.408  1.00  0.00         A
ATOM   2416  C   PRO   155      52.488  12.960   0.328  1.00  0.00         A
ATOM   2417  O   PRO   155      53.101  13.870  -0.235  1.00  0.00         A
ATOM   2418  N   ALA   156      53.091  11.968   0.960  1.00  0.00         A
ATOM   2419  HN  ALA   156      52.543  11.285   1.402  1.00  0.00         A
ATOM   2420  CA  ALA   156      54.540  11.850   0.992  1.00  0.00         A
ATOM   2421  HA  ALA   156      54.956  12.837   0.862  1.00  0.00         A
ATOM   2422  CB  ALA   156      55.004  11.311   2.335  1.00  0.00         A
ATOM   2423  HB1 ALA   156      54.616  10.313   2.474  1.00  0.00         A
ATOM   2424  HB2 ALA   156      54.640  11.952   3.125  1.00  0.00         A
ATOM   2425  HB3 ALA   156      56.083  11.285   2.359  1.00  0.00         A
ATOM   2426  C   ALA   156      55.026  10.959  -0.142  1.00  0.00         A
ATOM   2427  O   ALA   156      56.081  11.199  -0.729  1.00  0.00         A
ATOM   2428  N   LYS   157      54.250   9.926  -0.439  1.00  0.00         A
ATOM   2429  HN  LYS   157      53.432   9.780   0.092  1.00  0.00         A
ATOM   2430  CA  LYS   157      54.569   8.997  -1.516  1.00  0.00         A
ATOM   2431  HA  LYS   157      55.583   9.187  -1.829  1.00  0.00         A
ATOM   2432  CB  LYS   157      54.460   7.551  -1.017  1.00  0.00         A
ATOM   2433  HB1 LYS   157      53.425   7.336  -0.798  1.00  0.00         A
ATOM   2434  HB2 LYS   157      55.034   7.454  -0.110  1.00  0.00         A
ATOM   2435  CG  LYS   157      54.961   6.511  -2.006  1.00  0.00         A
ATOM   2436  HG1 LYS   157      56.007   6.692  -2.206  1.00  0.00         A
ATOM   2437  HG2 LYS   157      54.397   6.597  -2.922  1.00  0.00         A
ATOM   2438  CD  LYS   157      54.799   5.103  -1.454  1.00  0.00         A
ATOM   2439  HD1 LYS   157      53.760   4.943  -1.207  1.00  0.00         A
ATOM   2440  HD2 LYS   157      55.402   5.004  -0.564  1.00  0.00         A
ATOM   2441  CE  LYS   157      55.234   4.052  -2.462  1.00  0.00         A
ATOM   2442  HE1 LYS   157      55.132   3.076  -2.012  1.00  0.00         A
ATOM   2443  HE2 LYS   157      56.269   4.222  -2.718  1.00  0.00         A
ATOM   2444  NZ  LYS   157      54.415   4.101  -3.703  1.00  0.00         A
ATOM   2445  HZ1 LYS   157      54.508   5.031  -4.157  1.00  0.00         A
ATOM   2446  HZ2 LYS   157      53.412   3.940  -3.478  1.00  0.00         A
ATOM   2447  HZ3 LYS   157      54.730   3.369  -4.369  1.00  0.00         A
ATOM   2448  C   LYS   157      53.634   9.229  -2.700  1.00  0.00         A
ATOM   2449  O   LYS   157      52.790   8.388  -3.026  1.00  0.00         A
ATOM   2450  N   GLN   158      53.785  10.382  -3.333  1.00  0.00         A
ATOM   2451  HN  GLN   158      54.489  10.997  -3.040  1.00  0.00         A
ATOM   2452  CA  GLN   158      52.935  10.761  -4.452  1.00  0.00         A
ATOM   2453  HA  GLN   158      51.928  10.443  -4.229  1.00  0.00         A
ATOM   2454  CB  GLN   158      52.950  12.278  -4.634  1.00  0.00         A
ATOM   2455  HB1 GLN   158      52.273  12.541  -5.432  1.00  0.00         A
ATOM   2456  HB2 GLN   158      53.949  12.586  -4.904  1.00  0.00         A
ATOM   2457  CG  GLN   158      52.537  13.041  -3.388  1.00  0.00         A
ATOM   2458  HG1 GLN   158      53.227  12.804  -2.591  1.00  0.00         A
ATOM   2459  HG2 GLN   158      51.542  12.733  -3.106  1.00  0.00         A
ATOM   2460  CD  GLN   158      52.537  14.540  -3.598  1.00  0.00         A
ATOM   2461  OE1 GLN   158      51.518  15.131  -3.960  1.00  0.00         A
ATOM   2462  NE2 GLN   158      53.682  15.165  -3.383  1.00  0.00         A
ATOM   2463 HE21 GLN   158      54.457  14.629  -3.106  1.00  0.00         A
ATOM   2464 HE22 GLN   158      53.714  16.137  -3.513  1.00  0.00         A
ATOM   2465  C   GLN   158      53.393  10.083  -5.736  1.00  0.00         A
ATOM   2466  O   GLN   158      54.502   9.552  -5.808  1.00  0.00         A
ATOM   2467  N   LEU   159      52.535  10.104  -6.743  1.00  0.00         A
ATOM   2468  HN  LEU   159      51.673  10.557  -6.625  1.00  0.00         A
ATOM   2469  CA  LEU   159      52.838   9.488  -8.024  1.00  0.00         A
ATOM   2470  HA  LEU   159      53.712   8.867  -7.898  1.00  0.00         A
ATOM   2471  CB  LEU   159      51.665   8.618  -8.488  1.00  0.00         A
ATOM   2472  HB1 LEU   159      51.891   8.243  -9.474  1.00  0.00         A
ATOM   2473  HB2 LEU   159      50.787   9.244  -8.554  1.00  0.00         A
ATOM   2474  CG  LEU   159      51.334   7.425  -7.587  1.00  0.00         A
ATOM   2475  HG  LEU   159      51.114   7.781  -6.591  1.00  0.00         A
ATOM   2476  CD1 LEU   159      50.106   6.695  -8.108  1.00  0.00         A
ATOM   2477 HD11 LEU   159      50.300   6.332  -9.107  1.00  0.00         A
ATOM   2478 HD12 LEU   159      49.266   7.373  -8.128  1.00  0.00         A
ATOM   2479 HD13 LEU   159      49.881   5.861  -7.460  1.00  0.00         A
ATOM   2480  CD2 LEU   159      52.519   6.473  -7.500  1.00  0.00         A
ATOM   2481 HD21 LEU   159      52.773   6.123  -8.489  1.00  0.00         A
ATOM   2482 HD22 LEU   159      52.259   5.630  -6.877  1.00  0.00         A
ATOM   2483 HD23 LEU   159      53.365   6.989  -7.072  1.00  0.00         A
ATOM   2484  C   LEU   159      53.137  10.557  -9.069  1.00  0.00         A
ATOM   2485  O   LEU   159      52.429  11.565  -9.149  1.00  0.00         A
ATOM   2486  N   LYS   160      54.178  10.318  -9.867  1.00  0.00         A
ATOM   2487  HN  LYS   160      54.689   9.490  -9.734  1.00  0.00         A
ATOM   2488  HA  LYS   160      55.382  10.751 -11.490  1.00  0.00         A
ATOM   2489  CB  LYS   160      53.440  11.571 -11.864  1.00  0.00         A
ATOM   2490  HB1 LYS   160      53.796  12.232 -12.639  1.00  0.00         A
ATOM   2491  HB2 LYS   160      52.671  12.077 -11.302  1.00  0.00         A
ATOM   2492  CG  LYS   160      52.821  10.353 -12.528  1.00  0.00         A
ATOM   2493  HG1 LYS   160      52.684   9.583 -11.783  1.00  0.00         A
ATOM   2494  HG2 LYS   160      53.490   9.996 -13.297  1.00  0.00         A
ATOM   2495  CD  LYS   160      51.473  10.675 -13.160  1.00  0.00         A
ATOM   2496  HD1 LYS   160      51.246   9.919 -13.898  1.00  0.00         A
ATOM   2497  HD2 LYS   160      51.537  11.638 -13.642  1.00  0.00         A
ATOM   2498  CE  LYS   160      50.344  10.717 -12.131  1.00  0.00         A
ATOM   2499  HE1 LYS   160      50.344   9.785 -11.584  1.00  0.00         A
ATOM   2500  HE2 LYS   160      49.407  10.819 -12.655  1.00  0.00         A
ATOM   2501  NZ  LYS   160      50.474  11.844 -11.164  1.00  0.00         A
ATOM   2502  HZ1 LYS   160      50.643  12.735 -11.671  1.00  0.00         A
ATOM   2503  HZ2 LYS   160      51.265  11.672 -10.509  1.00  0.00         A
ATOM   2504  HZ3 LYS   160      49.599  11.939 -10.608  1.00  0.00         A
ATOM   2505  CA  LYS   160      54.603  11.240 -10.923  1.00  0.00         A
ATOM   2506  C   LYS   160      55.172  12.521 -10.323  1.00  0.00         A
ATOM   2507  OT1 LYS   160      54.467  13.556 -10.327  1.00  0.00         A
ATOM   2508  OT2 LYS   160      56.314  12.485  -9.825  1.00  0.00         A
END
