# Supplementary material for: The EJC disassembly factor PYM is an intrinsically disordered protein and forms a fuzzy complex with RNA
Source: Front Mol Biosci. 2023 Mar 30;10:1148653. doi: 10.3389/fmolb.2023.1148653 (PMC10098021; doi:10.3389/fmolb.2023.1148653)
Supplement: Supplementary file 2 [file DataSheet1.ZIP › PYM_structures/pym_14.pdb]

REMARK FILENAME="pym160_14_water.pdb"
REMARK ===============================================================
REMARK            overall,bonds,angles,improper,dihe,vdw,elec,noe,cdih,coup,sani,vean
REMARK energies: -4441.76, 38.9136, 202.709, 88.5075, 720.172, -218.637, -5407.56, 133.183, 0.954653, 0, 0, 0
REMARK ===============================================================
REMARK            bonds,angles,impropers,dihe,noe,cdih,coup,sani,vean
REMARK rms-dev.: 3.921071E-03,0.536495,1.39626,40.9673,3.509224E-02,0.596766,0, 0, 0
REMARK ===============================================================
REMARK               noe,cdih,coup,sani,vean
REMARK               >0.5,>5,>1,>0,>5
REMARK violations.: 0, 0, 0, 0, 0
REMARK ===============================================================
REMARK DATE:28-Oct-2020  00:50:04       created by user: dverma
REMARK VERSION:1.21
ATOM      1  HA1 GLY     1       8.868  15.964  -6.272  1.00  0.00         A
ATOM      2  HA2 GLY     1       8.129  16.589  -7.740  1.00  0.00         A
ATOM      3  C   GLY     1       6.781  16.331  -6.117  1.00  0.00         A
ATOM      4  O   GLY     1       5.748  15.657  -6.164  1.00  0.00         A
ATOM      5  N   GLY     1       7.866  14.529  -7.431  1.00  0.00         A
ATOM      6  HT1 GLY     1       7.033  14.459  -8.048  1.00  0.00         A
ATOM      7  HT2 GLY     1       7.752  13.862  -6.638  1.00  0.00         A
ATOM      8  HT3 GLY     1       8.711  14.265  -7.974  1.00  0.00         A
ATOM      9  CA  GLY     1       7.999  15.911  -6.910  1.00  0.00         A
ATOM     10  N   ALA     2       6.902  17.433  -5.383  1.00  0.00         A
ATOM     11  HN  ALA     2       7.769  17.897  -5.359  1.00  0.00         A
ATOM     12  CA  ALA     2       5.790  17.970  -4.609  1.00  0.00         A
ATOM     13  HA  ALA     2       5.483  17.218  -3.896  1.00  0.00         A
ATOM     14  CB  ALA     2       6.233  19.205  -3.839  1.00  0.00         A
ATOM     15  HB1 ALA     2       7.059  18.949  -3.192  1.00  0.00         A
ATOM     16  HB2 ALA     2       5.411  19.573  -3.244  1.00  0.00         A
ATOM     17  HB3 ALA     2       6.545  19.970  -4.535  1.00  0.00         A
ATOM     18  C   ALA     2       4.615  18.301  -5.522  1.00  0.00         A
ATOM     19  O   ALA     2       4.812  18.815  -6.627  1.00  0.00         A
ATOM     20  N   MET     3       3.404  18.008  -5.051  1.00  0.00         A
ATOM     21  HN  MET     3       3.321  17.682  -4.129  1.00  0.00         A
ATOM     22  CA  MET     3       2.194  18.152  -5.858  1.00  0.00         A
ATOM     23  HA  MET     3       1.358  17.842  -5.246  1.00  0.00         A
ATOM     24  CB  MET     3       1.983  19.613  -6.286  1.00  0.00         A
ATOM     25  HB1 MET     3       2.789  19.901  -6.945  1.00  0.00         A
ATOM     26  HB2 MET     3       2.010  20.240  -5.407  1.00  0.00         A
ATOM     27  CG  MET     3       0.666  19.860  -7.007  1.00  0.00         A
ATOM     28  HG1 MET     3      -0.143  19.520  -6.378  1.00  0.00         A
ATOM     29  HG2 MET     3       0.666  19.294  -7.926  1.00  0.00         A
ATOM     30  SD  MET     3       0.396  21.601  -7.404  1.00  0.00         A
ATOM     31  CE  MET     3       0.288  22.314  -5.762  1.00  0.00         A
ATOM     32  HE1 MET     3       1.221  22.162  -5.241  1.00  0.00         A
ATOM     33  HE2 MET     3      -0.511  21.836  -5.215  1.00  0.00         A
ATOM     34  HE3 MET     3       0.086  23.372  -5.842  1.00  0.00         A
ATOM     35  C   MET     3       2.275  17.223  -7.069  1.00  0.00         A
ATOM     36  O   MET     3       2.346  17.662  -8.218  1.00  0.00         A
ATOM     37  N   GLY     4       2.286  15.929  -6.788  1.00  0.00         A
ATOM     38  HN  GLY     4       2.193  15.645  -5.852  1.00  0.00         A
ATOM     39  CA  GLY     4       2.419  14.931  -7.827  1.00  0.00         A
ATOM     40  HA1 GLY     4       3.166  15.257  -8.535  1.00  0.00         A
ATOM     41  HA2 GLY     4       1.472  14.825  -8.338  1.00  0.00         A
ATOM     42  C   GLY     4       2.829  13.589  -7.259  1.00  0.00         A
ATOM     43  O   GLY     4       2.164  12.579  -7.498  1.00  0.00         A
ATOM     44  N   MET     5       3.924  13.594  -6.495  1.00  0.00         A
ATOM     45  HN  MET     5       4.420  14.437  -6.394  1.00  0.00         A
ATOM     46  CA  MET     5       4.430  12.401  -5.809  1.00  0.00         A
ATOM     47  HA  MET     5       5.240  12.724  -5.170  1.00  0.00         A
ATOM     48  CB  MET     5       3.345  11.772  -4.928  1.00  0.00         A
ATOM     49  HB1 MET     5       3.665  10.784  -4.630  1.00  0.00         A
ATOM     50  HB2 MET     5       2.435  11.687  -5.503  1.00  0.00         A
ATOM     51  CG  MET     5       3.042  12.575  -3.674  1.00  0.00         A
ATOM     52  HG1 MET     5       2.201  12.124  -3.167  1.00  0.00         A
ATOM     53  HG2 MET     5       2.790  13.585  -3.960  1.00  0.00         A
ATOM     54  SD  MET     5       4.442  12.629  -2.538  1.00  0.00         A
ATOM     55  CE  MET     5       3.758  13.607  -1.204  1.00  0.00         A
ATOM     56  HE1 MET     5       3.492  14.584  -1.575  1.00  0.00         A
ATOM     57  HE2 MET     5       4.492  13.708  -0.417  1.00  0.00         A
ATOM     58  HE3 MET     5       2.878  13.118  -0.814  1.00  0.00         A
ATOM     59  C   MET     5       4.988  11.365  -6.786  1.00  0.00         A
ATOM     60  O   MET     5       6.205  11.230  -6.919  1.00  0.00         A
ATOM     61  N   SER     6       4.097  10.644  -7.459  1.00  0.00         A
ATOM     62  HN  SER     6       3.146  10.859  -7.354  1.00  0.00         A
ATOM     63  CA  SER     6       4.477   9.561  -8.365  1.00  0.00         A
ATOM     64  HA  SER     6       3.570   9.179  -8.810  1.00  0.00         A
ATOM     65  CB  SER     6       5.392  10.081  -9.483  1.00  0.00         A
ATOM     66  HB1 SER     6       6.369  10.295  -9.074  1.00  0.00         A
ATOM     67  HB2 SER     6       4.972  10.984  -9.898  1.00  0.00         A
ATOM     68  OG  SER     6       5.530   9.126 -10.521  1.00  0.00         A
ATOM     69  HG  SER     6       4.844   9.274 -11.184  1.00  0.00         A
ATOM     70  C   SER     6       5.153   8.418  -7.594  1.00  0.00         A
ATOM     71  O   SER     6       5.202   8.436  -6.360  1.00  0.00         A
ATOM     72  N   THR     7       5.677   7.442  -8.336  1.00  0.00         A
ATOM     73  HN  THR     7       5.662   7.546  -9.314  1.00  0.00         A
ATOM     74  CA  THR     7       6.276   6.225  -7.776  1.00  0.00         A
ATOM     75  HA  THR     7       6.382   5.531  -8.595  1.00  0.00         A
ATOM     76  CB  THR     7       7.694   6.464  -7.195  1.00  0.00         A
ATOM     77  HB  THR     7       7.987   5.584  -6.641  1.00  0.00         A
ATOM     78  OG1 THR     7       7.708   7.594  -6.309  1.00  0.00         A
ATOM     79  HG1 THR     7       6.852   8.045  -6.353  1.00  0.00         A
ATOM     80  CG2 THR     7       8.702   6.681  -8.313  1.00  0.00         A
ATOM     81 HG21 THR     7       9.682   6.842  -7.888  1.00  0.00         A
ATOM     82 HG22 THR     7       8.414   7.545  -8.893  1.00  0.00         A
ATOM     83 HG23 THR     7       8.725   5.810  -8.951  1.00  0.00         A
ATOM     84  C   THR     7       5.372   5.563  -6.735  1.00  0.00         A
ATOM     85  O   THR     7       4.411   4.877  -7.086  1.00  0.00         A
ATOM     86  N   TYR     8       5.672   5.782  -5.468  1.00  0.00         A
ATOM     87  HN  TYR     8       6.460   6.323  -5.253  1.00  0.00         A
ATOM     88  CA  TYR     8       4.861   5.250  -4.387  1.00  0.00         A
ATOM     89  HA  TYR     8       3.840   5.190  -4.734  1.00  0.00         A
ATOM     90  CB  TYR     8       5.345   3.849  -3.994  1.00  0.00         A
ATOM     91  HB1 TYR     8       6.321   3.927  -3.538  1.00  0.00         A
ATOM     92  HB2 TYR     8       5.415   3.239  -4.881  1.00  0.00         A
ATOM     93  CG  TYR     8       4.427   3.147  -3.017  1.00  0.00         A
ATOM     94  CD1 TYR     8       4.701   3.139  -1.656  1.00  0.00         A
ATOM     95  HD1 TYR     8       5.591   3.634  -1.296  1.00  0.00         A
ATOM     96  CD2 TYR     8       3.278   2.505  -3.459  1.00  0.00         A
ATOM     97  HD2 TYR     8       3.052   2.502  -4.514  1.00  0.00         A
ATOM     98  CE1 TYR     8       3.855   2.512  -0.763  1.00  0.00         A
ATOM     99  HE1 TYR     8       4.084   2.517   0.292  1.00  0.00         A
ATOM    100  CE2 TYR     8       2.428   1.873  -2.572  1.00  0.00         A
ATOM    101  HE2 TYR     8       1.540   1.376  -2.936  1.00  0.00         A
ATOM    102  CZ  TYR     8       2.721   1.879  -1.226  1.00  0.00         A
ATOM    103  OH  TYR     8       1.875   1.257  -0.337  1.00  0.00         A
ATOM    104  HH  TYR     8       1.683   0.363  -0.645  1.00  0.00         A
ATOM    105  C   TYR     8       4.922   6.190  -3.191  1.00  0.00         A
ATOM    106  O   TYR     8       5.908   6.903  -3.008  1.00  0.00         A
ATOM    107  N   LEU     9       3.864   6.203  -2.392  1.00  0.00         A
ATOM    108  HN  LEU     9       3.110   5.609  -2.588  1.00  0.00         A
ATOM    109  CA  LEU     9       3.798   7.073  -1.225  1.00  0.00         A
ATOM    110  HA  LEU     9       4.255   8.015  -1.488  1.00  0.00         A
ATOM    111  CB  LEU     9       2.342   7.323  -0.824  1.00  0.00         A
ATOM    112  HB1 LEU     9       2.337   7.937   0.064  1.00  0.00         A
ATOM    113  HB2 LEU     9       1.891   6.371  -0.584  1.00  0.00         A
ATOM    114  CG  LEU     9       1.477   8.010  -1.884  1.00  0.00         A
ATOM    115  HG  LEU     9       1.437   7.389  -2.767  1.00  0.00         A
ATOM    116  CD1 LEU     9       0.059   8.194  -1.374  1.00  0.00         A
ATOM    117 HD11 LEU     9      -0.535   8.679  -2.134  1.00  0.00         A
ATOM    118 HD12 LEU     9       0.074   8.807  -0.484  1.00  0.00         A
ATOM    119 HD13 LEU     9      -0.371   7.231  -1.141  1.00  0.00         A
ATOM    120  CD2 LEU     9       2.070   9.353  -2.274  1.00  0.00         A
ATOM    121 HD21 LEU     9       1.427   9.832  -2.998  1.00  0.00         A
ATOM    122 HD22 LEU     9       3.049   9.204  -2.705  1.00  0.00         A
ATOM    123 HD23 LEU     9       2.153   9.978  -1.398  1.00  0.00         A
ATOM    124  C   LEU     9       4.562   6.470  -0.051  1.00  0.00         A
ATOM    125  O   LEU     9       3.982   5.791   0.797  1.00  0.00         A
ATOM    126  N   GLN    10       5.865   6.704  -0.023  1.00  0.00         A
ATOM    127  HN  GLN    10       6.278   7.197  -0.765  1.00  0.00         A
ATOM    128  CA  GLN    10       6.705   6.256   1.078  1.00  0.00         A
ATOM    129  HA  GLN    10       6.129   6.344   1.987  1.00  0.00         A
ATOM    130  CB  GLN    10       7.122   4.793   0.892  1.00  0.00         A
ATOM    131  HB1 GLN    10       7.726   4.710   0.001  1.00  0.00         A
ATOM    132  HB2 GLN    10       6.239   4.193   0.775  1.00  0.00         A
ATOM    133  CG  GLN    10       7.915   4.236   2.059  1.00  0.00         A
ATOM    134  HG1 GLN    10       7.278   4.214   2.931  1.00  0.00         A
ATOM    135  HG2 GLN    10       8.750   4.887   2.241  1.00  0.00         A
ATOM    136  CD  GLN    10       8.436   2.838   1.801  1.00  0.00         A
ATOM    137  OE1 GLN    10       9.537   2.659   1.283  1.00  0.00         A
ATOM    138  NE2 GLN    10       7.654   1.834   2.163  1.00  0.00         A
ATOM    139 HE21 GLN    10       6.788   2.045   2.574  1.00  0.00         A
ATOM    140 HE22 GLN    10       7.969   0.921   2.003  1.00  0.00         A
ATOM    141  C   GLN    10       7.936   7.150   1.192  1.00  0.00         A
ATOM    142  O   GLN    10       9.010   6.827   0.687  1.00  0.00         A
ATOM    143  N   SER    11       7.757   8.289   1.832  1.00  0.00         A
ATOM    144  HN  SER    11       6.853   8.516   2.163  1.00  0.00         A
ATOM    145  CA  SER    11       8.845   9.225   2.052  1.00  0.00         A
ATOM    146  HA  SER    11       9.771   8.715   1.829  1.00  0.00         A
ATOM    147  CB  SER    11       8.696  10.422   1.112  1.00  0.00         A
ATOM    148  HB1 SER    11       9.069  10.157   0.134  1.00  0.00         A
ATOM    149  HB2 SER    11       9.262  11.255   1.501  1.00  0.00         A
ATOM    150  OG  SER    11       7.332  10.810   0.994  1.00  0.00         A
ATOM    151  HG  SER    11       6.921  10.291   0.286  1.00  0.00         A
ATOM    152  C   SER    11       8.870   9.676   3.508  1.00  0.00         A
ATOM    153  O   SER    11       9.852   9.469   4.220  1.00  0.00         A
ATOM    154  N   SER    12       7.774  10.272   3.953  1.00  0.00         A
ATOM    155  HN  SER    12       7.027  10.428   3.333  1.00  0.00         A
ATOM    156  CA  SER    12       7.648  10.692   5.340  1.00  0.00         A
ATOM    157  HA  SER    12       8.638  10.708   5.772  1.00  0.00         A
ATOM    158  CB  SER    12       7.042  12.094   5.419  1.00  0.00         A
ATOM    159  HB1 SER    12       7.004  12.410   6.451  1.00  0.00         A
ATOM    160  HB2 SER    12       6.043  12.076   5.010  1.00  0.00         A
ATOM    161  OG  SER    12       7.820  13.026   4.683  1.00  0.00         A
ATOM    162  HG  SER    12       7.679  12.885   3.739  1.00  0.00         A
ATOM    163  C   SER    12       6.793   9.689   6.103  1.00  0.00         A
ATOM    164  O   SER    12       6.418   9.907   7.256  1.00  0.00         A
ATOM    165  N   GLU    13       6.489   8.584   5.436  1.00  0.00         A
ATOM    166  HN  GLU    13       6.786   8.498   4.505  1.00  0.00         A
ATOM    167  CA  GLU    13       5.714   7.506   6.029  1.00  0.00         A
ATOM    168  HA  GLU    13       4.970   7.946   6.676  1.00  0.00         A
ATOM    169  CB  GLU    13       5.013   6.682   4.939  1.00  0.00         A
ATOM    170  HB1 GLU    13       4.596   5.794   5.393  1.00  0.00         A
ATOM    171  HB2 GLU    13       5.747   6.385   4.205  1.00  0.00         A
ATOM    172  CG  GLU    13       3.888   7.416   4.212  1.00  0.00         A
ATOM    173  HG1 GLU    13       3.119   7.666   4.929  1.00  0.00         A
ATOM    174  HG2 GLU    13       3.475   6.758   3.463  1.00  0.00         A
ATOM    175  CD  GLU    13       4.345   8.690   3.531  1.00  0.00         A
ATOM    176  OE1 GLU    13       5.322   8.643   2.758  1.00  0.00         A
ATOM    177  OE2 GLU    13       3.739   9.751   3.779  1.00  0.00         A
ATOM    178  C   GLU    13       6.623   6.607   6.857  1.00  0.00         A
ATOM    179  O   GLU    13       6.165   5.855   7.718  1.00  0.00         A
ATOM    180  N   GLY    14       7.918   6.697   6.593  1.00  0.00         A
ATOM    181  HN  GLY    14       8.225   7.319   5.901  1.00  0.00         A
ATOM    182  CA  GLY    14       8.886   5.908   7.322  1.00  0.00         A
ATOM    183  HA1 GLY    14       9.183   5.065   6.717  1.00  0.00         A
ATOM    184  HA2 GLY    14       8.431   5.548   8.233  1.00  0.00         A
ATOM    185  C   GLY    14      10.112   6.721   7.667  1.00  0.00         A
ATOM    186  O   GLY    14      10.594   7.501   6.845  1.00  0.00         A
ATOM    187  N   LYS    15      10.612   6.554   8.880  1.00  0.00         A
ATOM    188  HN  LYS    15      10.194   5.910   9.486  1.00  0.00         A
ATOM    189  CA  LYS    15      11.770   7.304   9.330  1.00  0.00         A
ATOM    190  HA  LYS    15      11.843   8.189   8.717  1.00  0.00         A
ATOM    191  CB  LYS    15      11.599   7.727  10.794  1.00  0.00         A
ATOM    192  HB1 LYS    15      11.576   6.839  11.409  1.00  0.00         A
ATOM    193  HB2 LYS    15      10.660   8.248  10.899  1.00  0.00         A
ATOM    194  CG  LYS    15      12.708   8.635  11.314  1.00  0.00         A
ATOM    195  HG1 LYS    15      13.624   8.067  11.371  1.00  0.00         A
ATOM    196  HG2 LYS    15      12.439   8.982  12.300  1.00  0.00         A
ATOM    197  CD  LYS    15      12.930   9.844  10.413  1.00  0.00         A
ATOM    198  HD1 LYS    15      13.228   9.499   9.434  1.00  0.00         A
ATOM    199  HD2 LYS    15      13.715  10.453  10.835  1.00  0.00         A
ATOM    200  CE  LYS    15      11.673  10.690  10.278  1.00  0.00         A
ATOM    201  HE1 LYS    15      11.410  11.076  11.251  1.00  0.00         A
ATOM    202  HE2 LYS    15      10.873  10.067   9.911  1.00  0.00         A
ATOM    203  NZ  LYS    15      11.867  11.827   9.341  1.00  0.00         A
ATOM    204  HZ1 LYS    15      10.981  12.364   9.241  1.00  0.00         A
ATOM    205  HZ2 LYS    15      12.152  11.476   8.404  1.00  0.00         A
ATOM    206  HZ3 LYS    15      12.607  12.465   9.695  1.00  0.00         A
ATOM    207  C   LYS    15      13.038   6.483   9.142  1.00  0.00         A
ATOM    208  O   LYS    15      13.420   5.684   9.999  1.00  0.00         A
ATOM    209  N   PHE    16      13.658   6.670   7.992  1.00  0.00         A
ATOM    210  HN  PHE    16      13.259   7.281   7.339  1.00  0.00         A
ATOM    211  CA  PHE    16      14.904   5.998   7.661  1.00  0.00         A
ATOM    212  HA  PHE    16      14.808   4.949   7.902  1.00  0.00         A
ATOM    213  CB  PHE    16      15.180   6.141   6.164  1.00  0.00         A
ATOM    214  HB1 PHE    16      16.076   5.588   5.917  1.00  0.00         A
ATOM    215  HB2 PHE    16      15.333   7.184   5.933  1.00  0.00         A
ATOM    216  CG  PHE    16      14.066   5.634   5.291  1.00  0.00         A
ATOM    217  CD1 PHE    16      13.948   4.283   5.008  1.00  0.00         A
ATOM    218  HD1 PHE    16      14.663   3.590   5.425  1.00  0.00         A
ATOM    219  CD2 PHE    16      13.138   6.511   4.748  1.00  0.00         A
ATOM    220  HD2 PHE    16      13.219   7.567   4.961  1.00  0.00         A
ATOM    221  CE1 PHE    16      12.928   3.816   4.201  1.00  0.00         A
ATOM    222  HE1 PHE    16      12.848   2.760   3.988  1.00  0.00         A
ATOM    223  CE2 PHE    16      12.115   6.050   3.940  1.00  0.00         A
ATOM    224  HE2 PHE    16      11.398   6.743   3.525  1.00  0.00         A
ATOM    225  CZ  PHE    16      12.010   4.700   3.667  1.00  0.00         A
ATOM    226  HZ  PHE    16      11.213   4.336   3.036  1.00  0.00         A
ATOM    227  C   PHE    16      16.060   6.596   8.459  1.00  0.00         A
ATOM    228  O   PHE    16      16.447   7.744   8.233  1.00  0.00         A
ATOM    229  N   ILE    17      16.609   5.817   9.385  1.00  0.00         A
ATOM    230  HN  ILE    17      16.261   4.911   9.517  1.00  0.00         A
ATOM    231  CA  ILE    17      17.727   6.262  10.203  1.00  0.00         A
ATOM    232  HA  ILE    17      18.067   7.213   9.821  1.00  0.00         A
ATOM    233  CB  ILE    17      17.329   6.441  11.686  1.00  0.00         A
ATOM    234  HB  ILE    17      16.979   5.491  12.051  1.00  0.00         A
ATOM    235  CG1 ILE    17      16.206   7.474  11.828  1.00  0.00         A
ATOM    236 HG11 ILE    17      15.908   7.530  12.866  1.00  0.00         A
ATOM    237 HG12 ILE    17      15.363   7.158  11.234  1.00  0.00         A
ATOM    238  CG2 ILE    17      18.536   6.850  12.522  1.00  0.00         A
ATOM    239 HG21 ILE    17      19.298   6.088  12.451  1.00  0.00         A
ATOM    240 HG22 ILE    17      18.237   6.965  13.553  1.00  0.00         A
ATOM    241 HG23 ILE    17      18.928   7.787  12.155  1.00  0.00         A
ATOM    242  CD1 ILE    17      16.590   8.870  11.379  1.00  0.00         A
ATOM    243 HD11 ILE    17      16.835   8.856  10.327  1.00  0.00         A
ATOM    244 HD12 ILE    17      17.447   9.207  11.943  1.00  0.00         A
ATOM    245 HD13 ILE    17      15.762   9.542  11.546  1.00  0.00         A
ATOM    246  C   ILE    17      18.863   5.252  10.112  1.00  0.00         A
ATOM    247  O   ILE    17      18.777   4.154  10.665  1.00  0.00         A
ATOM    248  N   PRO    18      19.925   5.600   9.386  1.00  0.00         A
ATOM    249  CA  PRO    18      21.073   4.743   9.208  1.00  0.00         A
ATOM    250  HA  PRO    18      20.788   3.698   9.138  1.00  0.00         A
ATOM    251  CB  PRO    18      21.653   5.213   7.877  1.00  0.00         A
ATOM    252  HB1 PRO    18      21.276   4.588   7.081  1.00  0.00         A
ATOM    253  HB2 PRO    18      22.730   5.144   7.911  1.00  0.00         A
ATOM    254  CG  PRO    18      21.203   6.633   7.713  1.00  0.00         A
ATOM    255  HG1 PRO    18      20.812   6.777   6.717  1.00  0.00         A
ATOM    256  HG2 PRO    18      22.036   7.299   7.882  1.00  0.00         A
ATOM    257  CD  PRO    18      20.123   6.893   8.736  1.00  0.00         A
ATOM    258  HD1 PRO    18      19.214   7.227   8.257  1.00  0.00         A
ATOM    259  HD2 PRO    18      20.463   7.618   9.455  1.00  0.00         A
ATOM    260  C   PRO    18      22.086   4.923  10.326  1.00  0.00         A
ATOM    261  O   PRO    18      22.292   6.030  10.831  1.00  0.00         A
ATOM    262  N   ALA    19      22.718   3.843  10.706  1.00  0.00         A
ATOM    263  HN  ALA    19      22.466   2.983  10.320  1.00  0.00         A
ATOM    264  CA  ALA    19      23.793   3.901  11.666  1.00  0.00         A
ATOM    265  HA  ALA    19      23.937   4.934  11.946  1.00  0.00         A
ATOM    266  CB  ALA    19      23.447   3.108  12.916  1.00  0.00         A
ATOM    267  HB1 ALA    19      22.556   3.518  13.367  1.00  0.00         A
ATOM    268  HB2 ALA    19      24.265   3.165  13.617  1.00  0.00         A
ATOM    269  HB3 ALA    19      23.272   2.076  12.650  1.00  0.00         A
ATOM    270  C   ALA    19      25.062   3.387  11.015  1.00  0.00         A
ATOM    271  O   ALA    19      25.088   3.121   9.809  1.00  0.00         A
ATOM    272  N   THR    20      26.099   3.221  11.798  1.00  0.00         A
ATOM    273  HN  THR    20      25.984   3.292  12.771  1.00  0.00         A
ATOM    274  CA  THR    20      27.394   2.883  11.245  1.00  0.00         A
ATOM    275  HA  THR    20      27.219   2.473  10.265  1.00  0.00         A
ATOM    276  CB  THR    20      28.292   4.127  11.069  1.00  0.00         A
ATOM    277  HB  THR    20      27.906   4.698  10.240  1.00  0.00         A
ATOM    278  OG1 THR    20      29.642   3.742  10.766  1.00  0.00         A
ATOM    279  HG1 THR    20      29.641   3.079  10.067  1.00  0.00         A
ATOM    280  CG2 THR    20      28.270   5.002  12.308  1.00  0.00         A
ATOM    281 HG21 THR    20      28.635   4.437  13.151  1.00  0.00         A
ATOM    282 HG22 THR    20      27.257   5.321  12.499  1.00  0.00         A
ATOM    283 HG23 THR    20      28.898   5.866  12.151  1.00  0.00         A
ATOM    284  C   THR    20      28.100   1.829  12.074  1.00  0.00         A
ATOM    285  O   THR    20      28.471   2.050  13.228  1.00  0.00         A
ATOM    286  N   LYS    21      28.235   0.665  11.479  1.00  0.00         A
ATOM    287  HN  LYS    21      27.795   0.526  10.613  1.00  0.00         A
ATOM    288  CA  LYS    21      29.001  -0.411  12.078  1.00  0.00         A
ATOM    289  HA  LYS    21      29.122  -0.187  13.119  1.00  0.00         A
ATOM    290  CB  LYS    21      28.283  -1.755  11.932  1.00  0.00         A
ATOM    291  HB1 LYS    21      28.436  -2.125  10.929  1.00  0.00         A
ATOM    292  HB2 LYS    21      27.227  -1.604  12.093  1.00  0.00         A
ATOM    293  CG  LYS    21      28.764  -2.815  12.907  1.00  0.00         A
ATOM    294  HG1 LYS    21      29.819  -2.987  12.748  1.00  0.00         A
ATOM    295  HG2 LYS    21      28.216  -3.728  12.733  1.00  0.00         A
ATOM    296  CD  LYS    21      28.545  -2.372  14.344  1.00  0.00         A
ATOM    297  HD1 LYS    21      27.519  -2.052  14.455  1.00  0.00         A
ATOM    298  HD2 LYS    21      29.206  -1.545  14.559  1.00  0.00         A
ATOM    299  CE  LYS    21      28.830  -3.494  15.329  1.00  0.00         A
ATOM    300  HE1 LYS    21      28.768  -3.098  16.331  1.00  0.00         A
ATOM    301  HE2 LYS    21      29.828  -3.864  15.150  1.00  0.00         A
ATOM    302  NZ  LYS    21      27.867  -4.618  15.193  1.00  0.00         A
ATOM    303  HZ1 LYS    21      27.871  -4.980  14.217  1.00  0.00         A
ATOM    304  HZ2 LYS    21      26.907  -4.300  15.429  1.00  0.00         A
ATOM    305  HZ3 LYS    21      28.129  -5.391  15.837  1.00  0.00         A
ATOM    306  C   LYS    21      30.369  -0.476  11.421  1.00  0.00         A
ATOM    307  O   LYS    21      30.509  -1.042  10.336  1.00  0.00         A
ATOM    308  N   ARG    22      31.360   0.128  12.079  1.00  0.00         A
ATOM    309  HN  ARG    22      31.162   0.542  12.946  1.00  0.00         A
ATOM    310  CA  ARG    22      32.727   0.207  11.559  1.00  0.00         A
ATOM    311  HA  ARG    22      33.348   0.615  12.343  1.00  0.00         A
ATOM    312  CB  ARG    22      33.249  -1.194  11.193  1.00  0.00         A
ATOM    313  HB1 ARG    22      34.278  -1.110  10.883  1.00  0.00         A
ATOM    314  HB2 ARG    22      32.668  -1.577  10.372  1.00  0.00         A
ATOM    315  CG  ARG    22      33.180  -2.193  12.343  1.00  0.00         A
ATOM    316  HG1 ARG    22      33.551  -3.148  12.001  1.00  0.00         A
ATOM    317  HG2 ARG    22      32.151  -2.296  12.654  1.00  0.00         A
ATOM    318  CD  ARG    22      34.010  -1.735  13.532  1.00  0.00         A
ATOM    319  HD1 ARG    22      33.679  -0.751  13.826  1.00  0.00         A
ATOM    320  HD2 ARG    22      35.046  -1.689  13.234  1.00  0.00         A
ATOM    321  NE  ARG    22      33.886  -2.637  14.677  1.00  0.00         A
ATOM    322  HE  ARG    22      33.120  -3.258  14.682  1.00  0.00         A
ATOM    323  CZ  ARG    22      34.728  -2.651  15.711  1.00  0.00         A
ATOM    324  NH1 ARG    22      35.788  -1.851  15.720  1.00  0.00         A
ATOM    325 HH11 ARG    22      35.960  -1.233  14.951  1.00  0.00         A
ATOM    326 HH12 ARG    22      36.420  -1.860  16.501  1.00  0.00         A
ATOM    327  NH2 ARG    22      34.514  -3.474  16.729  1.00  0.00         A
ATOM    328 HH21 ARG    22      33.718  -4.084  16.724  1.00  0.00         A
ATOM    329 HH22 ARG    22      35.146  -3.491  17.510  1.00  0.00         A
ATOM    330  C   ARG    22      32.787   1.160  10.354  1.00  0.00         A
ATOM    331  O   ARG    22      31.757   1.492   9.757  1.00  0.00         A
ATOM    332  N   PRO    23      33.990   1.629   9.981  1.00  0.00         A
ATOM    333  CA  PRO    23      34.148   2.640   8.941  1.00  0.00         A
ATOM    334  HA  PRO    23      33.383   3.399   9.015  1.00  0.00         A
ATOM    335  CB  PRO    23      35.507   3.257   9.263  1.00  0.00         A
ATOM    336  HB1 PRO    23      35.369   4.108   9.913  1.00  0.00         A
ATOM    337  HB2 PRO    23      35.987   3.572   8.348  1.00  0.00         A
ATOM    338  CG  PRO    23      36.284   2.178   9.942  1.00  0.00         A
ATOM    339  HG1 PRO    23      36.895   2.607  10.723  1.00  0.00         A
ATOM    340  HG2 PRO    23      36.906   1.672   9.221  1.00  0.00         A
ATOM    341  CD  PRO    23      35.290   1.209  10.536  1.00  0.00         A
ATOM    342  HD1 PRO    23      35.287   1.280  11.613  1.00  0.00         A
ATOM    343  HD2 PRO    23      35.526   0.202  10.230  1.00  0.00         A
ATOM    344  C   PRO    23      34.130   2.049   7.533  1.00  0.00         A
ATOM    345  O   PRO    23      35.016   2.314   6.717  1.00  0.00         A
ATOM    346  N   ASP    24      33.110   1.248   7.261  1.00  0.00         A
ATOM    347  HN  ASP    24      32.469   1.040   7.978  1.00  0.00         A
ATOM    348  CA  ASP    24      32.914   0.660   5.941  1.00  0.00         A
ATOM    349  HA  ASP    24      33.880   0.552   5.472  1.00  0.00         A
ATOM    350  CB  ASP    24      32.254  -0.716   6.068  1.00  0.00         A
ATOM    351  HB1 ASP    24      31.297  -0.604   6.557  1.00  0.00         A
ATOM    352  HB2 ASP    24      32.884  -1.355   6.666  1.00  0.00         A
ATOM    353  CG  ASP    24      32.030  -1.387   4.727  1.00  0.00         A
ATOM    354  OD1 ASP    24      32.958  -2.067   4.241  1.00  0.00         A
ATOM    355  OD2 ASP    24      30.923  -1.252   4.160  1.00  0.00         A
ATOM    356  C   ASP    24      32.042   1.573   5.091  1.00  0.00         A
ATOM    357  O   ASP    24      32.266   1.741   3.889  1.00  0.00         A
ATOM    358  N   GLY    25      31.061   2.175   5.745  1.00  0.00         A
ATOM    359  HN  GLY    25      30.972   2.020   6.707  1.00  0.00         A
ATOM    360  CA  GLY    25      30.120   3.051   5.079  1.00  0.00         A
ATOM    361  HA1 GLY    25      29.865   2.635   4.117  1.00  0.00         A
ATOM    362  HA2 GLY    25      30.573   4.021   4.940  1.00  0.00         A
ATOM    363  C   GLY    25      28.861   3.201   5.902  1.00  0.00         A
ATOM    364  O   GLY    25      28.477   4.307   6.284  1.00  0.00         A
ATOM    365  N   THR    26      28.232   2.073   6.185  1.00  0.00         A
ATOM    366  HN  THR    26      28.555   1.238   5.778  1.00  0.00         A
ATOM    367  CA  THR    26      27.087   2.014   7.076  1.00  0.00         A
ATOM    368  HA  THR    26      27.109   2.882   7.720  1.00  0.00         A
ATOM    369  CB  THR    26      25.751   2.000   6.301  1.00  0.00         A
ATOM    370  HB  THR    26      24.958   1.763   6.996  1.00  0.00         A
ATOM    371  OG1 THR    26      25.788   0.992   5.283  1.00  0.00         A
ATOM    372  HG1 THR    26      26.638   1.026   4.825  1.00  0.00         A
ATOM    373  CG2 THR    26      25.453   3.355   5.673  1.00  0.00         A
ATOM    374 HG21 THR    26      24.508   3.310   5.152  1.00  0.00         A
ATOM    375 HG22 THR    26      26.237   3.610   4.976  1.00  0.00         A
ATOM    376 HG23 THR    26      25.401   4.107   6.448  1.00  0.00         A
ATOM    377  C   THR    26      27.186   0.755   7.927  1.00  0.00         A
ATOM    378  O   THR    26      28.142  -0.007   7.789  1.00  0.00         A
ATOM    379  N   TRP    27      26.227   0.530   8.810  1.00  0.00         A
ATOM    380  HN  TRP    27      25.543   1.217   8.977  1.00  0.00         A
ATOM    381  CA  TRP    27      26.196  -0.721   9.556  1.00  0.00         A
ATOM    382  HA  TRP    27      27.211  -0.958   9.824  1.00  0.00         A
ATOM    383  CB  TRP    27      25.380  -0.615  10.842  1.00  0.00         A
ATOM    384  HB1 TRP    27      25.906   0.036  11.524  1.00  0.00         A
ATOM    385  HB2 TRP    27      25.318  -1.597  11.279  1.00  0.00         A
ATOM    386  CG  TRP    27      23.976  -0.095  10.699  1.00  0.00         A
ATOM    387  CD1 TRP    27      23.359   0.388   9.576  1.00  0.00         A
ATOM    388  HD1 TRP    27      23.824   0.446   8.604  1.00  0.00         A
ATOM    389  CD2 TRP    27      23.017   0.002  11.752  1.00  0.00         A
ATOM    390  NE1 TRP    27      22.082   0.787   9.876  1.00  0.00         A
ATOM    391  HE1 TRP    27      21.437   1.167   9.241  1.00  0.00         A
ATOM    392  CE2 TRP    27      21.849   0.557  11.205  1.00  0.00         A
ATOM    393  CE3 TRP    27      23.036  -0.331  13.111  1.00  0.00         A
ATOM    394  HE3 TRP    27      23.913  -0.764  13.568  1.00  0.00         A
ATOM    395  CZ2 TRP    27      20.716   0.798  11.971  1.00  0.00         A
ATOM    396  HZ2 TRP    27      19.834   1.237  11.548  1.00  0.00         A
ATOM    397  CZ3 TRP    27      21.906  -0.094  13.869  1.00  0.00         A
ATOM    398  HZ3 TRP    27      21.902  -0.342  14.920  1.00  0.00         A
ATOM    399  CH2 TRP    27      20.759   0.465  13.296  1.00  0.00         A
ATOM    400  HH2 TRP    27      19.898   0.634  13.925  1.00  0.00         A
ATOM    401  C   TRP    27      25.680  -1.853   8.706  1.00  0.00         A
ATOM    402  O   TRP    27      25.982  -3.021   8.962  1.00  0.00         A
ATOM    403  N   ARG    28      24.943  -1.490   7.667  1.00  0.00         A
ATOM    404  HN  ARG    28      24.837  -0.540   7.475  1.00  0.00         A
ATOM    405  CA  ARG    28      24.296  -2.460   6.804  1.00  0.00         A
ATOM    406  HA  ARG    28      23.750  -1.921   6.044  1.00  0.00         A
ATOM    407  CB  ARG    28      25.342  -3.351   6.137  1.00  0.00         A
ATOM    408  HB1 ARG    28      24.849  -4.012   5.440  1.00  0.00         A
ATOM    409  HB2 ARG    28      25.834  -3.941   6.896  1.00  0.00         A
ATOM    410  CG  ARG    28      26.398  -2.565   5.386  1.00  0.00         A
ATOM    411  HG1 ARG    28      26.396  -1.546   5.742  1.00  0.00         A
ATOM    412  HG2 ARG    28      26.167  -2.582   4.330  1.00  0.00         A
ATOM    413  CD  ARG    28      27.774  -3.163   5.600  1.00  0.00         A
ATOM    414  HD1 ARG    28      28.494  -2.580   5.045  1.00  0.00         A
ATOM    415  HD2 ARG    28      27.773  -4.177   5.232  1.00  0.00         A
ATOM    416  NE  ARG    28      28.162  -3.174   7.014  1.00  0.00         A
ATOM    417  HE  ARG    28      27.469  -2.935   7.683  1.00  0.00         A
ATOM    418  CZ  ARG    28      29.389  -3.479   7.437  1.00  0.00         A
ATOM    419  NH1 ARG    28      30.331  -3.819   6.564  1.00  0.00         A
ATOM    420 HH11 ARG    28      30.124  -3.850   5.582  1.00  0.00         A
ATOM    421 HH12 ARG    28      31.256  -4.047   6.880  1.00  0.00         A
ATOM    422  NH2 ARG    28      29.671  -3.448   8.730  1.00  0.00         A
ATOM    423 HH21 ARG    28      28.965  -3.199   9.395  1.00  0.00         A
ATOM    424 HH22 ARG    28      30.596  -3.668   9.050  1.00  0.00         A
ATOM    425  C   ARG    28      23.318  -3.294   7.618  1.00  0.00         A
ATOM    426  O   ARG    28      22.972  -2.933   8.747  1.00  0.00         A
ATOM    427  N   LYS    29      22.877  -4.401   7.039  1.00  0.00         A
ATOM    428  HN  LYS    29      23.237  -4.639   6.161  1.00  0.00         A
ATOM    429  CA  LYS    29      21.892  -5.287   7.672  1.00  0.00         A
ATOM    430  HA  LYS    29      21.630  -6.040   6.965  1.00  0.00         A
ATOM    431  CB  LYS    29      22.486  -5.952   8.919  1.00  0.00         A
ATOM    432  HB1 LYS    29      21.771  -6.661   9.310  1.00  0.00         A
ATOM    433  HB2 LYS    29      22.671  -5.193   9.663  1.00  0.00         A
ATOM    434  CG  LYS    29      23.790  -6.687   8.649  1.00  0.00         A
ATOM    435  HG1 LYS    29      24.205  -7.021   9.588  1.00  0.00         A
ATOM    436  HG2 LYS    29      24.478  -6.006   8.170  1.00  0.00         A
ATOM    437  CD  LYS    29      23.581  -7.890   7.742  1.00  0.00         A
ATOM    438  HD1 LYS    29      23.118  -7.558   6.825  1.00  0.00         A
ATOM    439  HD2 LYS    29      22.933  -8.596   8.238  1.00  0.00         A
ATOM    440  CE  LYS    29      24.896  -8.577   7.411  1.00  0.00         A
ATOM    441  HE1 LYS    29      25.520  -7.885   6.864  1.00  0.00         A
ATOM    442  HE2 LYS    29      24.691  -9.438   6.794  1.00  0.00         A
ATOM    443  NZ  LYS    29      25.617  -9.019   8.633  1.00  0.00         A
ATOM    444  HZ1 LYS    29      26.476  -9.542   8.373  1.00  0.00         A
ATOM    445  HZ2 LYS    29      25.009  -9.639   9.205  1.00  0.00         A
ATOM    446  HZ3 LYS    29      25.888  -8.195   9.207  1.00  0.00         A
ATOM    447  C   LYS    29      20.627  -4.529   8.028  1.00  0.00         A
ATOM    448  O   LYS    29      19.822  -4.977   8.849  1.00  0.00         A
ATOM    449  N   ALA    30      20.449  -3.398   7.370  1.00  0.00         A
ATOM    450  HN  ALA    30      21.077  -3.164   6.656  1.00  0.00         A
ATOM    451  CA  ALA    30      19.368  -2.492   7.671  1.00  0.00         A
ATOM    452  HA  ALA    30      18.437  -3.035   7.607  1.00  0.00         A
ATOM    453  CB  ALA    30      19.525  -1.957   9.076  1.00  0.00         A
ATOM    454  HB1 ALA    30      19.828  -2.770   9.722  1.00  0.00         A
ATOM    455  HB2 ALA    30      18.585  -1.551   9.413  1.00  0.00         A
ATOM    456  HB3 ALA    30      20.281  -1.184   9.085  1.00  0.00         A
ATOM    457  C   ALA    30      19.345  -1.364   6.670  1.00  0.00         A
ATOM    458  O   ALA    30      20.107  -0.398   6.772  1.00  0.00         A
ATOM    459  N   ARG    31      18.474  -1.496   5.699  1.00  0.00         A
ATOM    460  HN  ARG    31      17.873  -2.274   5.699  1.00  0.00         A
ATOM    461  CA  ARG    31      18.371  -0.519   4.641  1.00  0.00         A
ATOM    462  HA  ARG    31      19.343  -0.067   4.522  1.00  0.00         A
ATOM    463  CB  ARG    31      17.951  -1.199   3.340  1.00  0.00         A
ATOM    464  HB1 ARG    31      16.884  -1.352   3.363  1.00  0.00         A
ATOM    465  HB2 ARG    31      18.437  -2.159   3.281  1.00  0.00         A
ATOM    466  CG  ARG    31      18.303  -0.418   2.087  1.00  0.00         A
ATOM    467  HG1 ARG    31      19.353  -0.185   2.100  1.00  0.00         A
ATOM    468  HG2 ARG    31      17.729   0.492   2.069  1.00  0.00         A
ATOM    469  CD  ARG    31      17.995  -1.222   0.840  1.00  0.00         A
ATOM    470  HD1 ARG    31      16.970  -1.043   0.566  1.00  0.00         A
ATOM    471  HD2 ARG    31      18.129  -2.270   1.059  1.00  0.00         A
ATOM    472  NE  ARG    31      18.858  -0.858  -0.286  1.00  0.00         A
ATOM    473  HE  ARG    31      19.274   0.033  -0.269  1.00  0.00         A
ATOM    474  CZ  ARG    31      19.125  -1.671  -1.307  1.00  0.00         A
ATOM    475  NH1 ARG    31      18.569  -2.873  -1.363  1.00  0.00         A
ATOM    476 HH11 ARG    31      17.944  -3.174  -0.641  1.00  0.00         A
ATOM    477 HH12 ARG    31      18.782  -3.498  -2.129  1.00  0.00         A
ATOM    478  NH2 ARG    31      19.954  -1.284  -2.266  1.00  0.00         A
ATOM    479 HH21 ARG    31      20.390  -0.372  -2.221  1.00  0.00         A
ATOM    480 HH22 ARG    31      20.154  -1.891  -3.039  1.00  0.00         A
ATOM    481  C   ARG    31      17.402   0.568   5.054  1.00  0.00         A
ATOM    482  O   ARG    31      16.328   0.753   4.480  1.00  0.00         A
ATOM    483  N   ARG    32      17.817   1.269   6.082  1.00  0.00         A
ATOM    484  HN  ARG    32      18.685   1.039   6.480  1.00  0.00         A
ATOM    485  CA  ARG    32      17.071   2.362   6.655  1.00  0.00         A
ATOM    486  HA  ARG    32      16.035   2.265   6.376  1.00  0.00         A
ATOM    487  CB  ARG    32      17.215   2.287   8.162  1.00  0.00         A
ATOM    488  HB1 ARG    32      16.737   3.144   8.613  1.00  0.00         A
ATOM    489  HB2 ARG    32      18.273   2.302   8.387  1.00  0.00         A
ATOM    490  CG  ARG    32      16.627   1.019   8.767  1.00  0.00         A
ATOM    491  HG1 ARG    32      16.742   1.060   9.837  1.00  0.00         A
ATOM    492  HG2 ARG    32      17.165   0.167   8.380  1.00  0.00         A
ATOM    493  CD  ARG    32      15.152   0.858   8.435  1.00  0.00         A
ATOM    494  HD1 ARG    32      14.820  -0.102   8.799  1.00  0.00         A
ATOM    495  HD2 ARG    32      15.032   0.893   7.363  1.00  0.00         A
ATOM    496  NE  ARG    32      14.326   1.903   9.039  1.00  0.00         A
ATOM    497  HE  ARG    32      14.737   2.449   9.752  1.00  0.00         A
ATOM    498  CZ  ARG    32      13.054   2.129   8.709  1.00  0.00         A
ATOM    499  NH1 ARG    32      12.484   1.438   7.727  1.00  0.00         A
ATOM    500 HH11 ARG    32      13.009   0.747   7.223  1.00  0.00         A
ATOM    501 HH12 ARG    32      11.519   1.595   7.493  1.00  0.00         A
ATOM    502  NH2 ARG    32      12.356   3.057   9.353  1.00  0.00         A
ATOM    503 HH21 ARG    32      12.786   3.595  10.088  1.00  0.00         A
ATOM    504 HH22 ARG    32      11.394   3.220   9.118  1.00  0.00         A
ATOM    505  C   ARG    32      17.632   3.668   6.120  1.00  0.00         A
ATOM    506  O   ARG    32      17.900   4.607   6.865  1.00  0.00         A
ATOM    507  N   VAL    33      17.797   3.685   4.810  1.00  0.00         A
ATOM    508  HN  VAL    33      17.406   2.953   4.292  1.00  0.00         A
ATOM    509  CA  VAL    33      18.505   4.737   4.094  1.00  0.00         A
ATOM    510  HA  VAL    33      17.880   5.601   4.034  1.00  0.00         A
ATOM    511  CB  VAL    33      19.828   5.116   4.798  1.00  0.00         A
ATOM    512  HB  VAL    33      19.622   5.240   5.851  1.00  0.00         A
ATOM    513  CG1 VAL    33      20.839   3.999   4.650  1.00  0.00         A
ATOM    514 HG11 VAL    33      20.981   3.794   3.601  1.00  0.00         A
ATOM    515 HG12 VAL    33      20.465   3.116   5.142  1.00  0.00         A
ATOM    516 HG13 VAL    33      21.776   4.296   5.093  1.00  0.00         A
ATOM    517  CG2 VAL    33      20.388   6.430   4.266  1.00  0.00         A
ATOM    518 HG21 VAL    33      21.295   6.678   4.797  1.00  0.00         A
ATOM    519 HG22 VAL    33      19.661   7.216   4.407  1.00  0.00         A
ATOM    520 HG23 VAL    33      20.607   6.327   3.214  1.00  0.00         A
ATOM    521  C   VAL    33      18.818   4.224   2.692  1.00  0.00         A
ATOM    522  O   VAL    33      18.706   3.021   2.438  1.00  0.00         A
ATOM    523  N   LYS    34      19.172   5.112   1.775  1.00  0.00         A
ATOM    524  HN  LYS    34      19.065   6.068   1.950  1.00  0.00         A
ATOM    525  CA  LYS    34      19.729   4.670   0.520  1.00  0.00         A
ATOM    526  HA  LYS    34      19.116   3.862   0.148  1.00  0.00         A
ATOM    527  CB  LYS    34      19.772   5.801  -0.517  1.00  0.00         A
ATOM    528  HB1 LYS    34      20.670   6.379  -0.363  1.00  0.00         A
ATOM    529  HB2 LYS    34      18.913   6.440  -0.370  1.00  0.00         A
ATOM    530  CG  LYS    34      19.763   5.306  -1.964  1.00  0.00         A
ATOM    531  HG1 LYS    34      19.830   6.158  -2.625  1.00  0.00         A
ATOM    532  HG2 LYS    34      18.838   4.780  -2.147  1.00  0.00         A
ATOM    533  CD  LYS    34      20.926   4.365  -2.252  1.00  0.00         A
ATOM    534  HD1 LYS    34      20.999   3.645  -1.448  1.00  0.00         A
ATOM    535  HD2 LYS    34      21.837   4.941  -2.300  1.00  0.00         A
ATOM    536  CE  LYS    34      20.751   3.620  -3.564  1.00  0.00         A
ATOM    537  HE1 LYS    34      20.855   4.321  -4.378  1.00  0.00         A
ATOM    538  HE2 LYS    34      19.763   3.183  -3.588  1.00  0.00         A
ATOM    539  NZ  LYS    34      21.763   2.540  -3.720  1.00  0.00         A
ATOM    540  HZ1 LYS    34      21.638   2.057  -4.633  1.00  0.00         A
ATOM    541  HZ2 LYS    34      21.662   1.838  -2.953  1.00  0.00         A
ATOM    542  HZ3 LYS    34      22.723   2.938  -3.681  1.00  0.00         A
ATOM    543  C   LYS    34      21.126   4.142   0.810  1.00  0.00         A
ATOM    544  O   LYS    34      22.010   4.896   1.221  1.00  0.00         A
ATOM    545  N   ASP    35      21.286   2.842   0.625  1.00  0.00         A
ATOM    546  HN  ASP    35      20.547   2.332   0.240  1.00  0.00         A
ATOM    547  CA  ASP    35      22.519   2.139   0.962  1.00  0.00         A
ATOM    548  HA  ASP    35      22.605   2.128   2.037  1.00  0.00         A
ATOM    549  CB  ASP    35      22.455   0.692   0.461  1.00  0.00         A
ATOM    550  HB1 ASP    35      21.607   0.198   0.914  1.00  0.00         A
ATOM    551  HB2 ASP    35      23.359   0.179   0.748  1.00  0.00         A
ATOM    552  CG  ASP    35      22.313   0.603  -1.045  1.00  0.00         A
ATOM    553  OD1 ASP    35      21.223   0.937  -1.569  1.00  0.00         A
ATOM    554  OD2 ASP    35      23.281   0.200  -1.717  1.00  0.00         A
ATOM    555  C   ASP    35      23.746   2.834   0.384  1.00  0.00         A
ATOM    556  O   ASP    35      23.808   3.138  -0.810  1.00  0.00         A
ATOM    557  N   GLY    36      24.712   3.094   1.249  1.00  0.00         A
ATOM    558  HN  GLY    36      24.582   2.867   2.191  1.00  0.00         A
ATOM    559  CA  GLY    36      25.950   3.707   0.823  1.00  0.00         A
ATOM    560  HA1 GLY    36      26.332   4.324   1.622  1.00  0.00         A
ATOM    561  HA2 GLY    36      25.756   4.326  -0.041  1.00  0.00         A
ATOM    562  C   GLY    36      26.987   2.671   0.464  1.00  0.00         A
ATOM    563  O   GLY    36      28.103   2.688   0.985  1.00  0.00         A
ATOM    564  N   TYR    37      26.610   1.751  -0.413  1.00  0.00         A
ATOM    565  HN  TYR    37      25.702   1.783  -0.779  1.00  0.00         A
ATOM    566  CA  TYR    37      27.520   0.717  -0.862  1.00  0.00         A
ATOM    567  HA  TYR    37      28.141   0.436  -0.024  1.00  0.00         A
ATOM    568  CB  TYR    37      26.756  -0.514  -1.357  1.00  0.00         A
ATOM    569  HB1 TYR    37      26.117  -0.226  -2.179  1.00  0.00         A
ATOM    570  HB2 TYR    37      26.147  -0.899  -0.553  1.00  0.00         A
ATOM    571  CG  TYR    37      27.657  -1.636  -1.837  1.00  0.00         A
ATOM    572  CD1 TYR    37      28.329  -2.450  -0.932  1.00  0.00         A
ATOM    573  HD1 TYR    37      28.201  -2.276   0.126  1.00  0.00         A
ATOM    574  CD2 TYR    37      27.836  -1.879  -3.194  1.00  0.00         A
ATOM    575  HD2 TYR    37      27.321  -1.257  -3.912  1.00  0.00         A
ATOM    576  CE1 TYR    37      29.154  -3.472  -1.366  1.00  0.00         A
ATOM    577  HE1 TYR    37      29.668  -4.093  -0.647  1.00  0.00         A
ATOM    578  CE2 TYR    37      28.658  -2.900  -3.635  1.00  0.00         A
ATOM    579  HE2 TYR    37      28.782  -3.072  -4.693  1.00  0.00         A
ATOM    580  CZ  TYR    37      29.315  -3.693  -2.718  1.00  0.00         A
ATOM    581  OH  TYR    37      30.134  -4.712  -3.156  1.00  0.00         A
ATOM    582  HH  TYR    37      30.676  -4.393  -3.890  1.00  0.00         A
ATOM    583  C   TYR    37      28.404   1.270  -1.962  1.00  0.00         A
ATOM    584  O   TYR    37      27.925   1.638  -3.039  1.00  0.00         A
ATOM    585  N   VAL    38      29.687   1.347  -1.680  1.00  0.00         A
ATOM    586  HN  VAL    38      30.010   1.019  -0.815  1.00  0.00         A
ATOM    587  CA  VAL    38      30.634   1.897  -2.625  1.00  0.00         A
ATOM    588  HA  VAL    38      30.105   2.567  -3.286  1.00  0.00         A
ATOM    589  CB  VAL    38      31.755   2.686  -1.915  1.00  0.00         A
ATOM    590  HB  VAL    38      32.631   2.058  -1.879  1.00  0.00         A
ATOM    591  CG1 VAL    38      32.107   3.932  -2.707  1.00  0.00         A
ATOM    592 HG11 VAL    38      32.885   4.477  -2.194  1.00  0.00         A
ATOM    593 HG12 VAL    38      31.229   4.557  -2.799  1.00  0.00         A
ATOM    594 HG13 VAL    38      32.451   3.649  -3.690  1.00  0.00         A
ATOM    595  CG2 VAL    38      31.365   3.045  -0.487  1.00  0.00         A
ATOM    596 HG21 VAL    38      31.202   2.140   0.081  1.00  0.00         A
ATOM    597 HG22 VAL    38      30.458   3.631  -0.498  1.00  0.00         A
ATOM    598 HG23 VAL    38      32.159   3.617  -0.031  1.00  0.00         A
ATOM    599  C   VAL    38      31.257   0.772  -3.438  1.00  0.00         A
ATOM    600  O   VAL    38      31.640  -0.258  -2.882  1.00  0.00         A
ATOM    601  N   PRO    39      31.330   0.934  -4.768  1.00  0.00         A
ATOM    602  CA  PRO    39      31.971  -0.046  -5.643  1.00  0.00         A
ATOM    603  HA  PRO    39      31.443  -0.989  -5.636  1.00  0.00         A
ATOM    604  CB  PRO    39      31.885   0.588  -7.034  1.00  0.00         A
ATOM    605  HB1 PRO    39      31.669  -0.172  -7.768  1.00  0.00         A
ATOM    606  HB2 PRO    39      32.819   1.070  -7.271  1.00  0.00         A
ATOM    607  CG  PRO    39      30.784   1.579  -6.940  1.00  0.00         A
ATOM    608  HG1 PRO    39      29.840   1.107  -7.170  1.00  0.00         A
ATOM    609  HG2 PRO    39      30.978   2.390  -7.621  1.00  0.00         A
ATOM    610  CD  PRO    39      30.791   2.075  -5.522  1.00  0.00         A
ATOM    611  HD1 PRO    39      29.789   2.311  -5.198  1.00  0.00         A
ATOM    612  HD2 PRO    39      31.432   2.938  -5.427  1.00  0.00         A
ATOM    613  C   PRO    39      33.421  -0.272  -5.243  1.00  0.00         A
ATOM    614  O   PRO    39      34.219   0.670  -5.203  1.00  0.00         A
ATOM    615  N   GLN    40      33.752  -1.519  -4.942  1.00  0.00         A
ATOM    616  HN  GLN    40      33.107  -2.229  -5.079  1.00  0.00         A
ATOM    617  CA  GLN    40      35.060  -1.860  -4.443  1.00  0.00         A
ATOM    618  HA  GLN    40      35.368  -1.081  -3.763  1.00  0.00         A
ATOM    619  CB  GLN    40      35.014  -3.187  -3.686  1.00  0.00         A
ATOM    620  HB1 GLN    40      36.020  -3.463  -3.409  1.00  0.00         A
ATOM    621  HB2 GLN    40      34.610  -3.946  -4.338  1.00  0.00         A
ATOM    622  CG  GLN    40      34.168  -3.146  -2.425  1.00  0.00         A
ATOM    623  HG1 GLN    40      33.166  -2.841  -2.688  1.00  0.00         A
ATOM    624  HG2 GLN    40      34.596  -2.427  -1.742  1.00  0.00         A
ATOM    625  CD  GLN    40      34.101  -4.492  -1.735  1.00  0.00         A
ATOM    626  OE1 GLN    40      34.944  -4.816  -0.895  1.00  0.00         A
ATOM    627  NE2 GLN    40      33.103  -5.285  -2.084  1.00  0.00         A
ATOM    628 HE21 GLN    40      32.470  -4.963  -2.760  1.00  0.00         A
ATOM    629 HE22 GLN    40      33.034  -6.163  -1.653  1.00  0.00         A
ATOM    630  C   GLN    40      36.062  -1.943  -5.575  1.00  0.00         A
ATOM    631  O   GLN    40      35.717  -1.785  -6.751  1.00  0.00         A
ATOM    632  N   GLU    41      37.298  -2.208  -5.193  1.00  0.00         A
ATOM    633  HN  GLU    41      37.449  -2.421  -4.252  1.00  0.00         A
ATOM    634  CA  GLU    41      38.434  -2.214  -6.111  1.00  0.00         A
ATOM    635  HA  GLU    41      39.322  -2.419  -5.528  1.00  0.00         A
ATOM    636  CB  GLU    41      38.271  -3.309  -7.163  1.00  0.00         A
ATOM    637  HB1 GLU    41      39.136  -3.307  -7.810  1.00  0.00         A
ATOM    638  HB2 GLU    41      37.389  -3.100  -7.752  1.00  0.00         A
ATOM    639  CG  GLU    41      38.129  -4.695  -6.560  1.00  0.00         A
ATOM    640  HG1 GLU    41      37.309  -4.687  -5.856  1.00  0.00         A
ATOM    641  HG2 GLU    41      39.043  -4.946  -6.043  1.00  0.00         A
ATOM    642  CD  GLU    41      37.861  -5.749  -7.603  1.00  0.00         A
ATOM    643  OE1 GLU    41      36.714  -5.820  -8.093  1.00  0.00         A
ATOM    644  OE2 GLU    41      38.792  -6.505  -7.946  1.00  0.00         A
ATOM    645  C   GLU    41      38.592  -0.843  -6.758  1.00  0.00         A
ATOM    646  O   GLU    41      39.157  -0.705  -7.842  1.00  0.00         A
ATOM    647  N   GLU    42      38.067   0.159  -6.064  1.00  0.00         A
ATOM    648  HN  GLU    42      37.592  -0.049  -5.234  1.00  0.00         A
ATOM    649  CA  GLU    42      38.170   1.549  -6.465  1.00  0.00         A
ATOM    650  HA  GLU    42      38.916   1.631  -7.236  1.00  0.00         A
ATOM    651  CB  GLU    42      36.840   2.061  -7.003  1.00  0.00         A
ATOM    652  HB1 GLU    42      36.929   3.118  -7.203  1.00  0.00         A
ATOM    653  HB2 GLU    42      36.079   1.909  -6.252  1.00  0.00         A
ATOM    654  CG  GLU    42      36.392   1.373  -8.277  1.00  0.00         A
ATOM    655  HG1 GLU    42      35.476   1.823  -8.599  1.00  0.00         A
ATOM    656  HG2 GLU    42      36.225   0.328  -8.067  1.00  0.00         A
ATOM    657  CD  GLU    42      37.403   1.486  -9.398  1.00  0.00         A
ATOM    658  OE1 GLU    42      37.989   2.576  -9.571  1.00  0.00         A
ATOM    659  OE2 GLU    42      37.595   0.493 -10.133  1.00  0.00         A
ATOM    660  C   GLU    42      38.582   2.373  -5.256  1.00  0.00         A
ATOM    661  O   GLU    42      37.797   2.522  -4.320  1.00  0.00         A
ATOM    662  N   VAL    43      39.809   2.897  -5.291  1.00  0.00         A
ATOM    663  HN  VAL    43      40.320   2.821  -6.115  1.00  0.00         A
ATOM    664  CA  VAL    43      40.437   3.592  -4.166  1.00  0.00         A
ATOM    665  HA  VAL    43      41.417   3.893  -4.501  1.00  0.00         A
ATOM    666  CB  VAL    43      39.682   4.883  -3.731  1.00  0.00         A
ATOM    667  HB  VAL    43      40.435   5.587  -3.424  1.00  0.00         A
ATOM    668  CG1 VAL    43      38.934   5.517  -4.893  1.00  0.00         A
ATOM    669 HG11 VAL    43      38.441   6.416  -4.555  1.00  0.00         A
ATOM    670 HG12 VAL    43      38.197   4.823  -5.270  1.00  0.00         A
ATOM    671 HG13 VAL    43      39.631   5.761  -5.679  1.00  0.00         A
ATOM    672  CG2 VAL    43      38.759   4.649  -2.541  1.00  0.00         A
ATOM    673 HG21 VAL    43      38.029   3.895  -2.796  1.00  0.00         A
ATOM    674 HG22 VAL    43      38.254   5.570  -2.289  1.00  0.00         A
ATOM    675 HG23 VAL    43      39.342   4.315  -1.696  1.00  0.00         A
ATOM    676  C   VAL    43      40.627   2.651  -2.968  1.00  0.00         A
ATOM    677  O   VAL    43      39.872   1.696  -2.775  1.00  0.00         A
ATOM    678  N   PRO    44      41.685   2.876  -2.175  1.00  0.00         A
ATOM    679  CA  PRO    44      41.932   2.103  -0.955  1.00  0.00         A
ATOM    680  HA  PRO    44      42.132   1.065  -1.176  1.00  0.00         A
ATOM    681  CB  PRO    44      43.178   2.758  -0.354  1.00  0.00         A
ATOM    682  HB1 PRO    44      43.825   1.996   0.054  1.00  0.00         A
ATOM    683  HB2 PRO    44      42.884   3.442   0.428  1.00  0.00         A
ATOM    684  CG  PRO    44      43.830   3.474  -1.485  1.00  0.00         A
ATOM    685  HG1 PRO    44      44.514   2.813  -1.991  1.00  0.00         A
ATOM    686  HG2 PRO    44      44.354   4.343  -1.116  1.00  0.00         A
ATOM    687  CD  PRO    44      42.728   3.887  -2.413  1.00  0.00         A
ATOM    688  HD1 PRO    44      43.067   3.857  -3.437  1.00  0.00         A
ATOM    689  HD2 PRO    44      42.373   4.873  -2.161  1.00  0.00         A
ATOM    690  C   PRO    44      40.759   2.203   0.014  1.00  0.00         A
ATOM    691  O   PRO    44      40.273   3.300   0.298  1.00  0.00         A
ATOM    692  N   LEU    45      40.318   1.067   0.539  1.00  0.00         A
ATOM    693  HN  LEU    45      40.807   0.234   0.361  1.00  0.00         A
ATOM    694  CA  LEU    45      39.129   1.027   1.387  1.00  0.00         A
ATOM    695  HA  LEU    45      38.434   1.758   1.001  1.00  0.00         A
ATOM    696  CB  LEU    45      38.474  -0.348   1.321  1.00  0.00         A
ATOM    697  HB1 LEU    45      37.657  -0.367   2.005  1.00  0.00         A
ATOM    698  HB2 LEU    45      39.197  -1.089   1.622  1.00  0.00         A
ATOM    699  CG  LEU    45      37.941  -0.719  -0.044  1.00  0.00         A
ATOM    700  HG  LEU    45      38.730  -0.582  -0.747  1.00  0.00         A
ATOM    701  CD1 LEU    45      37.505  -2.174  -0.075  1.00  0.00         A
ATOM    702 HD11 LEU    45      36.751  -2.339   0.680  1.00  0.00         A
ATOM    703 HD12 LEU    45      38.355  -2.810   0.121  1.00  0.00         A
ATOM    704 HD13 LEU    45      37.097  -2.407  -1.047  1.00  0.00         A
ATOM    705  CD2 LEU    45      36.789   0.192  -0.443  1.00  0.00         A
ATOM    706 HD21 LEU    45      36.008   0.130   0.300  1.00  0.00         A
ATOM    707 HD22 LEU    45      36.398  -0.119  -1.400  1.00  0.00         A
ATOM    708 HD23 LEU    45      37.140   1.210  -0.512  1.00  0.00         A
ATOM    709  C   LEU    45      39.456   1.395   2.824  1.00  0.00         A
ATOM    710  O   LEU    45      39.052   0.719   3.771  1.00  0.00         A
ATOM    711  N   TYR    46      40.184   2.483   2.968  1.00  0.00         A
ATOM    712  HN  TYR    46      40.513   2.934   2.160  1.00  0.00         A
ATOM    713  CA  TYR    46      40.493   3.041   4.275  1.00  0.00         A
ATOM    714  HA  TYR    46      40.254   2.304   5.022  1.00  0.00         A
ATOM    715  CB  TYR    46      41.974   3.418   4.381  1.00  0.00         A
ATOM    716  HB1 TYR    46      42.190   3.716   5.397  1.00  0.00         A
ATOM    717  HB2 TYR    46      42.175   4.247   3.719  1.00  0.00         A
ATOM    718  CG  TYR    46      42.916   2.295   4.016  1.00  0.00         A
ATOM    719  CD1 TYR    46      42.895   1.091   4.707  1.00  0.00         A
ATOM    720  HD1 TYR    46      42.193   0.962   5.517  1.00  0.00         A
ATOM    721  CD2 TYR    46      43.827   2.441   2.980  1.00  0.00         A
ATOM    722  HD2 TYR    46      43.856   3.373   2.435  1.00  0.00         A
ATOM    723  CE1 TYR    46      43.755   0.064   4.372  1.00  0.00         A
ATOM    724  HE1 TYR    46      43.724  -0.865   4.920  1.00  0.00         A
ATOM    725  CE2 TYR    46      44.690   1.420   2.639  1.00  0.00         A
ATOM    726  HE2 TYR    46      45.391   1.554   1.828  1.00  0.00         A
ATOM    727  CZ  TYR    46      44.651   0.233   3.336  1.00  0.00         A
ATOM    728  OH  TYR    46      45.513  -0.788   2.997  1.00  0.00         A
ATOM    729  HH  TYR    46      45.013  -1.607   2.886  1.00  0.00         A
ATOM    730  C   TYR    46      39.626   4.258   4.506  1.00  0.00         A
ATOM    731  O   TYR    46      39.962   5.152   5.281  1.00  0.00         A
ATOM    732  N   GLU    47      38.496   4.274   3.824  1.00  0.00         A
ATOM    733  HN  GLU    47      38.274   3.518   3.247  1.00  0.00         A
ATOM    734  CA  GLU    47      37.568   5.369   3.918  1.00  0.00         A
ATOM    735  HA  GLU    47      37.689   5.811   4.893  1.00  0.00         A
ATOM    736  CB  GLU    47      37.866   6.422   2.844  1.00  0.00         A
ATOM    737  HB1 GLU    47      38.840   6.848   3.033  1.00  0.00         A
ATOM    738  HB2 GLU    47      37.123   7.203   2.906  1.00  0.00         A
ATOM    739  CG  GLU    47      37.854   5.873   1.426  1.00  0.00         A
ATOM    740  HG1 GLU    47      36.904   5.392   1.248  1.00  0.00         A
ATOM    741  HG2 GLU    47      38.647   5.147   1.328  1.00  0.00         A
ATOM    742  CD  GLU    47      38.055   6.951   0.383  1.00  0.00         A
ATOM    743  OE1 GLU    47      39.221   7.257   0.052  1.00  0.00         A
ATOM    744  OE2 GLU    47      37.047   7.498  -0.110  1.00  0.00         A
ATOM    745  C   GLU    47      36.142   4.861   3.776  1.00  0.00         A
ATOM    746  O   GLU    47      35.868   3.946   2.997  1.00  0.00         A
ATOM    747  N   SER    48      35.248   5.437   4.550  1.00  0.00         A
ATOM    748  HN  SER    48      35.551   6.066   5.238  1.00  0.00         A
ATOM    749  CA  SER    48      33.831   5.144   4.434  1.00  0.00         A
ATOM    750  HA  SER    48      33.724   4.222   3.881  1.00  0.00         A
ATOM    751  CB  SER    48      33.221   4.971   5.825  1.00  0.00         A
ATOM    752  HB1 SER    48      33.528   4.019   6.235  1.00  0.00         A
ATOM    753  HB2 SER    48      32.145   5.001   5.750  1.00  0.00         A
ATOM    754  OG  SER    48      33.645   6.002   6.700  1.00  0.00         A
ATOM    755  HG  SER    48      33.215   6.832   6.453  1.00  0.00         A
ATOM    756  C   SER    48      33.131   6.264   3.672  1.00  0.00         A
ATOM    757  O   SER    48      31.910   6.417   3.735  1.00  0.00         A
ATOM    758  N   LYS    49      33.923   7.049   2.954  1.00  0.00         A
ATOM    759  HN  LYS    49      34.879   6.843   2.904  1.00  0.00         A
ATOM    760  CA  LYS    49      33.410   8.196   2.225  1.00  0.00         A
ATOM    761  HA  LYS    49      32.591   8.611   2.793  1.00  0.00         A
ATOM    762  CB  LYS    49      34.504   9.256   2.078  1.00  0.00         A
ATOM    763  HB1 LYS    49      34.082  10.129   1.603  1.00  0.00         A
ATOM    764  HB2 LYS    49      35.291   8.861   1.453  1.00  0.00         A
ATOM    765  CG  LYS    49      35.115   9.681   3.405  1.00  0.00         A
ATOM    766  HG1 LYS    49      35.571   8.820   3.871  1.00  0.00         A
ATOM    767  HG2 LYS    49      34.334  10.065   4.043  1.00  0.00         A
ATOM    768  CD  LYS    49      36.171  10.759   3.220  1.00  0.00         A
ATOM    769  HD1 LYS    49      35.699  11.647   2.825  1.00  0.00         A
ATOM    770  HD2 LYS    49      36.915  10.405   2.523  1.00  0.00         A
ATOM    771  CE  LYS    49      36.853  11.105   4.535  1.00  0.00         A
ATOM    772  HE1 LYS    49      37.573  11.890   4.355  1.00  0.00         A
ATOM    773  HE2 LYS    49      37.364  10.228   4.899  1.00  0.00         A
ATOM    774  NZ  LYS    49      35.888  11.563   5.572  1.00  0.00         A
ATOM    775  HZ1 LYS    49      35.198  10.813   5.780  1.00  0.00         A
ATOM    776  HZ2 LYS    49      35.376  12.405   5.243  1.00  0.00         A
ATOM    777  HZ3 LYS    49      36.394  11.801   6.450  1.00  0.00         A
ATOM    778  C   LYS    49      32.890   7.767   0.860  1.00  0.00         A
ATOM    779  O   LYS    49      33.562   7.928  -0.160  1.00  0.00         A
ATOM    780  N   GLY    50      31.700   7.193   0.860  1.00  0.00         A
ATOM    781  HN  GLY    50      31.240   7.049   1.713  1.00  0.00         A
ATOM    782  CA  GLY    50      31.069   6.775  -0.370  1.00  0.00         A
ATOM    783  HA1 GLY    50      31.383   5.769  -0.603  1.00  0.00         A
ATOM    784  HA2 GLY    50      31.378   7.435  -1.168  1.00  0.00         A
ATOM    785  C   GLY    50      29.562   6.805  -0.258  1.00  0.00         A
ATOM    786  O   GLY    50      28.991   6.133   0.603  1.00  0.00         A
ATOM    787  N   LYS    51      28.929   7.608  -1.113  1.00  0.00         A
ATOM    788  HN  LYS    51      29.463   8.124  -1.754  1.00  0.00         A
ATOM    789  CA  LYS    51      27.473   7.753  -1.135  1.00  0.00         A
ATOM    790  HA  LYS    51      27.238   8.499  -1.878  1.00  0.00         A
ATOM    791  CB  LYS    51      26.807   6.436  -1.541  1.00  0.00         A
ATOM    792  HB1 LYS    51      25.736   6.549  -1.477  1.00  0.00         A
ATOM    793  HB2 LYS    51      27.123   5.660  -0.859  1.00  0.00         A
ATOM    794  CG  LYS    51      27.159   6.002  -2.953  1.00  0.00         A
ATOM    795  HG1 LYS    51      28.234   5.915  -3.034  1.00  0.00         A
ATOM    796  HG2 LYS    51      26.805   6.750  -3.646  1.00  0.00         A
ATOM    797  CD  LYS    51      26.529   4.669  -3.305  1.00  0.00         A
ATOM    798  HD1 LYS    51      25.456   4.754  -3.220  1.00  0.00         A
ATOM    799  HD2 LYS    51      26.890   3.917  -2.620  1.00  0.00         A
ATOM    800  CE  LYS    51      26.883   4.258  -4.723  1.00  0.00         A
ATOM    801  HE1 LYS    51      27.959   4.221  -4.815  1.00  0.00         A
ATOM    802  HE2 LYS    51      26.490   4.996  -5.406  1.00  0.00         A
ATOM    803  NZ  LYS    51      26.322   2.931  -5.075  1.00  0.00         A
ATOM    804  HZ1 LYS    51      26.538   2.699  -6.065  1.00  0.00         A
ATOM    805  HZ2 LYS    51      25.291   2.932  -4.950  1.00  0.00         A
ATOM    806  HZ3 LYS    51      26.732   2.194  -4.462  1.00  0.00         A
ATOM    807  C   LYS    51      26.947   8.238   0.211  1.00  0.00         A
ATOM    808  O   LYS    51      25.892   7.808   0.683  1.00  0.00         A
ATOM    809  N   GLN    52      27.692   9.149   0.818  1.00  0.00         A
ATOM    810  HN  GLN    52      28.521   9.451   0.384  1.00  0.00         A
ATOM    811  CA  GLN    52      27.322   9.714   2.105  1.00  0.00         A
ATOM    812  HA  GLN    52      26.560   9.087   2.541  1.00  0.00         A
ATOM    813  CB  GLN    52      28.540   9.745   3.031  1.00  0.00         A
ATOM    814  HB1 GLN    52      28.241  10.136   3.992  1.00  0.00         A
ATOM    815  HB2 GLN    52      29.289  10.394   2.603  1.00  0.00         A
ATOM    816  CG  GLN    52      29.160   8.375   3.246  1.00  0.00         A
ATOM    817  HG1 GLN    52      30.066   8.489   3.823  1.00  0.00         A
ATOM    818  HG2 GLN    52      29.400   7.948   2.283  1.00  0.00         A
ATOM    819  CD  GLN    52      28.234   7.425   3.978  1.00  0.00         A
ATOM    820  OE1 GLN    52      27.445   7.841   4.830  1.00  0.00         A
ATOM    821  NE2 GLN    52      28.300   6.150   3.632  1.00  0.00         A
ATOM    822 HE21 GLN    52      28.933   5.894   2.925  1.00  0.00         A
ATOM    823 HE22 GLN    52      27.717   5.513   4.093  1.00  0.00         A
ATOM    824  C   GLN    52      26.763  11.118   1.917  1.00  0.00         A
ATOM    825  O   GLN    52      27.148  12.058   2.614  1.00  0.00         A
ATOM    826  N   PHE    53      25.853  11.251   0.965  1.00  0.00         A
ATOM    827  HN  PHE    53      25.548  10.456   0.481  1.00  0.00         A
ATOM    828  CA  PHE    53      25.278  12.541   0.630  1.00  0.00         A
ATOM    829  HA  PHE    53      25.718  13.279   1.280  1.00  0.00         A
ATOM    830  CB  PHE    53      25.588  12.904  -0.825  1.00  0.00         A
ATOM    831  HB1 PHE    53      25.240  13.908  -1.018  1.00  0.00         A
ATOM    832  HB2 PHE    53      25.071  12.218  -1.477  1.00  0.00         A
ATOM    833  CG  PHE    53      27.052  12.848  -1.161  1.00  0.00         A
ATOM    834  CD1 PHE    53      27.569  11.786  -1.884  1.00  0.00         A
ATOM    835  HD1 PHE    53      26.909  10.997  -2.211  1.00  0.00         A
ATOM    836  CD2 PHE    53      27.909  13.853  -0.748  1.00  0.00         A
ATOM    837  HD2 PHE    53      27.518  14.687  -0.184  1.00  0.00         A
ATOM    838  CE1 PHE    53      28.913  11.728  -2.190  1.00  0.00         A
ATOM    839  HE1 PHE    53      29.304  10.894  -2.754  1.00  0.00         A
ATOM    840  CE2 PHE    53      29.255  13.800  -1.052  1.00  0.00         A
ATOM    841  HE2 PHE    53      29.914  14.590  -0.725  1.00  0.00         A
ATOM    842  CZ  PHE    53      29.757  12.737  -1.772  1.00  0.00         A
ATOM    843  HZ  PHE    53      30.810  12.693  -2.010  1.00  0.00         A
ATOM    844  C   PHE    53      23.773  12.520   0.848  1.00  0.00         A
ATOM    845  O   PHE    53      23.105  11.538   0.522  1.00  0.00         A
ATOM    846  N   VAL    54      23.246  13.598   1.401  1.00  0.00         A
ATOM    847  HN  VAL    54      23.829  14.348   1.634  1.00  0.00         A
ATOM    848  CA  VAL    54      21.820  13.703   1.656  1.00  0.00         A
ATOM    849  HA  VAL    54      21.408  12.703   1.609  1.00  0.00         A
ATOM    850  CB  VAL    54      21.529  14.274   3.069  1.00  0.00         A
ATOM    851  HB  VAL    54      21.869  13.553   3.798  1.00  0.00         A
ATOM    852  CG1 VAL    54      22.285  15.574   3.309  1.00  0.00         A
ATOM    853 HG11 VAL    54      22.036  15.960   4.287  1.00  0.00         A
ATOM    854 HG12 VAL    54      22.008  16.296   2.556  1.00  0.00         A
ATOM    855 HG13 VAL    54      23.347  15.388   3.256  1.00  0.00         A
ATOM    856  CG2 VAL    54      20.032  14.479   3.273  1.00  0.00         A
ATOM    857 HG21 VAL    54      19.655  15.155   2.520  1.00  0.00         A
ATOM    858 HG22 VAL    54      19.858  14.899   4.252  1.00  0.00         A
ATOM    859 HG23 VAL    54      19.524  13.529   3.193  1.00  0.00         A
ATOM    860  C   VAL    54      21.141  14.552   0.584  1.00  0.00         A
ATOM    861  O   VAL    54      21.478  15.723   0.384  1.00  0.00         A
ATOM    862  N   ALA    55      20.209  13.939  -0.125  1.00  0.00         A
ATOM    863  HN  ALA    55      20.022  12.995   0.055  1.00  0.00         A
ATOM    864  CA  ALA    55      19.453  14.624  -1.162  1.00  0.00         A
ATOM    865  HA  ALA    55      19.650  15.683  -1.077  1.00  0.00         A
ATOM    866  CB  ALA    55      19.901  14.161  -2.540  1.00  0.00         A
ATOM    867  HB1 ALA    55      19.701  13.105  -2.647  1.00  0.00         A
ATOM    868  HB2 ALA    55      20.959  14.340  -2.653  1.00  0.00         A
ATOM    869  HB3 ALA    55      19.359  14.709  -3.298  1.00  0.00         A
ATOM    870  C   ALA    55      17.962  14.379  -0.975  1.00  0.00         A
ATOM    871  O   ALA    55      17.482  13.263  -1.168  1.00  0.00         A
ATOM    872  N   GLN    56      17.235  15.419  -0.595  1.00  0.00         A
ATOM    873  HN  GLN    56      17.661  16.296  -0.506  1.00  0.00         A
ATOM    874  CA  GLN    56      15.816  15.291  -0.312  1.00  0.00         A
ATOM    875  HA  GLN    56      15.666  14.328   0.150  1.00  0.00         A
ATOM    876  CB  GLN    56      15.361  16.374   0.667  1.00  0.00         A
ATOM    877  HB1 GLN    56      14.282  16.385   0.695  1.00  0.00         A
ATOM    878  HB2 GLN    56      15.714  17.331   0.315  1.00  0.00         A
ATOM    879  CG  GLN    56      15.873  16.170   2.085  1.00  0.00         A
ATOM    880  HG1 GLN    56      15.625  17.043   2.672  1.00  0.00         A
ATOM    881  HG2 GLN    56      16.946  16.055   2.053  1.00  0.00         A
ATOM    882  CD  GLN    56      15.277  14.946   2.761  1.00  0.00         A
ATOM    883  OE1 GLN    56      14.950  13.952   2.113  1.00  0.00         A
ATOM    884  NE2 GLN    56      15.130  15.012   4.073  1.00  0.00         A
ATOM    885 HE21 GLN    56      15.415  15.832   4.531  1.00  0.00         A
ATOM    886 HE22 GLN    56      14.729  14.244   4.533  1.00  0.00         A
ATOM    887  C   GLN    56      14.985  15.344  -1.587  1.00  0.00         A
ATOM    888  O   GLN    56      14.433  16.384  -1.951  1.00  0.00         A
ATOM    889  N   ARG    57      14.923  14.215  -2.270  1.00  0.00         A
ATOM    890  HN  ARG    57      15.486  13.460  -1.989  1.00  0.00         A
ATOM    891  CA  ARG    57      14.045  14.054  -3.418  1.00  0.00         A
ATOM    892  HA  ARG    57      13.734  15.034  -3.748  1.00  0.00         A
ATOM    893  CB  ARG    57      14.775  13.333  -4.555  1.00  0.00         A
ATOM    894  HB1 ARG    57      14.105  13.243  -5.397  1.00  0.00         A
ATOM    895  HB2 ARG    57      15.050  12.344  -4.218  1.00  0.00         A
ATOM    896  CG  ARG    57      16.036  14.044  -5.022  1.00  0.00         A
ATOM    897  HG1 ARG    57      16.523  13.436  -5.769  1.00  0.00         A
ATOM    898  HG2 ARG    57      16.695  14.176  -4.178  1.00  0.00         A
ATOM    899  CD  ARG    57      15.726  15.407  -5.620  1.00  0.00         A
ATOM    900  HD1 ARG    57      16.657  15.890  -5.879  1.00  0.00         A
ATOM    901  HD2 ARG    57      15.208  16.001  -4.882  1.00  0.00         A
ATOM    902  NE  ARG    57      14.894  15.308  -6.819  1.00  0.00         A
ATOM    903  HE  ARG    57      14.800  14.418  -7.228  1.00  0.00         A
ATOM    904  CZ  ARG    57      14.275  16.344  -7.386  1.00  0.00         A
ATOM    905  NH1 ARG    57      14.378  17.556  -6.855  1.00  0.00         A
ATOM    906 HH11 ARG    57      14.922  17.699  -6.023  1.00  0.00         A
ATOM    907 HH12 ARG    57      13.917  18.337  -7.283  1.00  0.00         A
ATOM    908  NH2 ARG    57      13.555  16.164  -8.489  1.00  0.00         A
ATOM    909 HH21 ARG    57      13.475  15.251  -8.895  1.00  0.00         A
ATOM    910 HH22 ARG    57      13.090  16.941  -8.921  1.00  0.00         A
ATOM    911  C   ARG    57      12.823  13.259  -2.982  1.00  0.00         A
ATOM    912  O   ARG    57      12.598  12.141  -3.449  1.00  0.00         A
ATOM    913  N   GLN    58      12.047  13.859  -2.077  1.00  0.00         A
ATOM    914  HN  GLN    58      12.208  14.805  -1.873  1.00  0.00         A
ATOM    915  CA  GLN    58      10.978  13.158  -1.364  1.00  0.00         A
ATOM    916  HA  GLN    58      10.499  13.867  -0.704  1.00  0.00         A
ATOM    917  CB  GLN    58       9.932  12.562  -2.311  1.00  0.00         A
ATOM    918  HB1 GLN    58       9.236  11.979  -1.728  1.00  0.00         A
ATOM    919  HB2 GLN    58      10.432  11.909  -3.010  1.00  0.00         A
ATOM    920  CG  GLN    58       9.143  13.586  -3.107  1.00  0.00         A
ATOM    921  HG1 GLN    58       9.816  14.103  -3.775  1.00  0.00         A
ATOM    922  HG2 GLN    58       8.698  14.293  -2.422  1.00  0.00         A
ATOM    923  CD  GLN    58       8.041  12.943  -3.928  1.00  0.00         A
ATOM    924  OE1 GLN    58       7.684  13.427  -5.000  1.00  0.00         A
ATOM    925  NE2 GLN    58       7.486  11.852  -3.425  1.00  0.00         A
ATOM    926 HE21 GLN    58       7.810  11.524  -2.562  1.00  0.00         A
ATOM    927 HE22 GLN    58       6.769  11.417  -3.934  1.00  0.00         A
ATOM    928  C   GLN    58      11.592  12.051  -0.528  1.00  0.00         A
ATOM    929  O   GLN    58      11.285  10.874  -0.727  1.00  0.00         A
ATOM    930  N   ALA    59      12.454  12.451   0.408  1.00  0.00         A
ATOM    931  HN  ALA    59      12.516  13.408   0.611  1.00  0.00         A
ATOM    932  CA  ALA    59      13.305  11.525   1.154  1.00  0.00         A
ATOM    933  HA  ALA    59      13.815  12.096   1.918  1.00  0.00         A
ATOM    934  CB  ALA    59      12.487  10.436   1.845  1.00  0.00         A
ATOM    935  HB1 ALA    59      11.758  10.892   2.499  1.00  0.00         A
ATOM    936  HB2 ALA    59      13.145   9.806   2.424  1.00  0.00         A
ATOM    937  HB3 ALA    59      11.980   9.840   1.102  1.00  0.00         A
ATOM    938  C   ALA    59      14.353  10.915   0.227  1.00  0.00         A
ATOM    939  O   ALA    59      14.048  10.459  -0.877  1.00  0.00         A
ATOM    940  N   GLY    60      15.602  10.935   0.677  1.00  0.00         A
ATOM    941  HN  GLY    60      15.784  11.307   1.567  1.00  0.00         A
ATOM    942  CA  GLY    60      16.697  10.420  -0.126  1.00  0.00         A
ATOM    943  HA1 GLY    60      17.620  10.584   0.402  1.00  0.00         A
ATOM    944  HA2 GLY    60      16.728  10.955  -1.064  1.00  0.00         A
ATOM    945  C   GLY    60      16.556   8.943  -0.408  1.00  0.00         A
ATOM    946  O   GLY    60      17.135   8.423  -1.363  1.00  0.00         A
ATOM    947  N   VAL    61      15.787   8.275   0.429  1.00  0.00         A
ATOM    948  HN  VAL    61      15.375   8.756   1.176  1.00  0.00         A
ATOM    949  CA  VAL    61      15.525   6.857   0.271  1.00  0.00         A
ATOM    950  HA  VAL    61      16.397   6.395  -0.167  1.00  0.00         A
ATOM    951  CB  VAL    61      15.244   6.193   1.629  1.00  0.00         A
ATOM    952  HB  VAL    61      14.246   6.470   1.939  1.00  0.00         A
ATOM    953  CG1 VAL    61      15.296   4.677   1.511  1.00  0.00         A
ATOM    954 HG11 VAL    61      15.098   4.235   2.477  1.00  0.00         A
ATOM    955 HG12 VAL    61      16.275   4.375   1.171  1.00  0.00         A
ATOM    956 HG13 VAL    61      14.550   4.345   0.804  1.00  0.00         A
ATOM    957  CG2 VAL    61      16.221   6.696   2.675  1.00  0.00         A
ATOM    958 HG21 VAL    61      16.114   7.765   2.782  1.00  0.00         A
ATOM    959 HG22 VAL    61      17.230   6.466   2.364  1.00  0.00         A
ATOM    960 HG23 VAL    61      16.015   6.217   3.621  1.00  0.00         A
ATOM    961  C   VAL    61      14.323   6.639  -0.639  1.00  0.00         A
ATOM    962  O   VAL    61      13.216   7.080  -0.326  1.00  0.00         A
ATOM    963  N   PRO    62      14.528   5.979  -1.789  1.00  0.00         A
ATOM    964  CA  PRO    62      13.443   5.662  -2.723  1.00  0.00         A
ATOM    965  HA  PRO    62      12.992   6.560  -3.121  1.00  0.00         A
ATOM    966  CB  PRO    62      14.147   4.896  -3.847  1.00  0.00         A
ATOM    967  HB1 PRO    62      13.732   5.187  -4.799  1.00  0.00         A
ATOM    968  HB2 PRO    62      14.013   3.834  -3.701  1.00  0.00         A
ATOM    969  CG  PRO    62      15.579   5.284  -3.740  1.00  0.00         A
ATOM    970  HG1 PRO    62      15.756   6.198  -4.288  1.00  0.00         A
ATOM    971  HG2 PRO    62      16.206   4.491  -4.118  1.00  0.00         A
ATOM    972  CD  PRO    62      15.830   5.497  -2.278  1.00  0.00         A
ATOM    973  HD1 PRO    62      16.598   6.240  -2.130  1.00  0.00         A
ATOM    974  HD2 PRO    62      16.101   4.566  -1.803  1.00  0.00         A
ATOM    975  C   PRO    62      12.362   4.797  -2.070  1.00  0.00         A
ATOM    976  O   PRO    62      12.664   3.931  -1.246  1.00  0.00         A
ATOM    977  N   PRO    63      11.090   4.999  -2.454  1.00  0.00         A
ATOM    978  CA  PRO    63       9.943   4.346  -1.809  1.00  0.00         A
ATOM    979  HA  PRO    63      10.017   4.389  -0.739  1.00  0.00         A
ATOM    980  CB  PRO    63       8.778   5.202  -2.257  1.00  0.00         A
ATOM    981  HB1 PRO    63       8.645   6.004  -1.558  1.00  0.00         A
ATOM    982  HB2 PRO    63       7.885   4.600  -2.301  1.00  0.00         A
ATOM    983  CG  PRO    63       9.172   5.708  -3.597  1.00  0.00         A
ATOM    984  HG1 PRO    63       8.693   6.653  -3.780  1.00  0.00         A
ATOM    985  HG2 PRO    63       8.896   4.992  -4.357  1.00  0.00         A
ATOM    986  CD  PRO    63      10.667   5.881  -3.558  1.00  0.00         A
ATOM    987  HD1 PRO    63      10.920   6.908  -3.349  1.00  0.00         A
ATOM    988  HD2 PRO    63      11.107   5.566  -4.492  1.00  0.00         A
ATOM    989  C   PRO    63       9.740   2.900  -2.247  1.00  0.00         A
ATOM    990  O   PRO    63       8.615   2.394  -2.279  1.00  0.00         A
ATOM    991  N   GLY    64      10.836   2.245  -2.570  1.00  0.00         A
ATOM    992  HN  GLY    64      11.693   2.707  -2.496  1.00  0.00         A
ATOM    993  CA  GLY    64      10.787   0.868  -3.013  1.00  0.00         A
ATOM    994  HA1 GLY    64      10.060   0.340  -2.420  1.00  0.00         A
ATOM    995  HA2 GLY    64      11.757   0.417  -2.863  1.00  0.00         A
ATOM    996  C   GLY    64      10.411   0.751  -4.475  1.00  0.00         A
ATOM    997  O   GLY    64      11.272   0.515  -5.328  1.00  0.00         A
ATOM    998  N   MET    65       9.126   0.922  -4.763  1.00  0.00         A
ATOM    999  HN  MET    65       8.494   1.086  -4.030  1.00  0.00         A
ATOM   1000  CA  MET    65       8.624   0.873  -6.130  1.00  0.00         A
ATOM   1001  HA  MET    65       9.046   0.003  -6.611  1.00  0.00         A
ATOM   1002  CB  MET    65       7.094   0.763  -6.128  1.00  0.00         A
ATOM   1003  HB1 MET    65       6.678   1.743  -5.952  1.00  0.00         A
ATOM   1004  HB2 MET    65       6.796   0.108  -5.322  1.00  0.00         A
ATOM   1005  CG  MET    65       6.500   0.218  -7.423  1.00  0.00         A
ATOM   1006  HG1 MET    65       5.450   0.021  -7.260  1.00  0.00         A
ATOM   1007  HG2 MET    65       7.000  -0.707  -7.666  1.00  0.00         A
ATOM   1008  SD  MET    65       6.664   1.338  -8.829  1.00  0.00         A
ATOM   1009  CE  MET    65       5.873   0.372 -10.113  1.00  0.00         A
ATOM   1010  HE1 MET    65       6.400  -0.563 -10.236  1.00  0.00         A
ATOM   1011  HE2 MET    65       5.895   0.922 -11.041  1.00  0.00         A
ATOM   1012  HE3 MET    65       4.848   0.174  -9.836  1.00  0.00         A
ATOM   1013  C   MET    65       9.075   2.124  -6.875  1.00  0.00         A
ATOM   1014  O   MET    65       8.434   3.175  -6.805  1.00  0.00         A
ATOM   1015  N   CYS    66      10.202   2.007  -7.556  1.00  0.00         A
ATOM   1016  HN  CYS    66      10.641   1.136  -7.604  1.00  0.00         A
ATOM   1017  CA  CYS    66      10.817   3.126  -8.231  1.00  0.00         A
ATOM   1018  HA  CYS    66      10.043   3.723  -8.690  1.00  0.00         A
ATOM   1019  CB  CYS    66      11.578   3.962  -7.208  1.00  0.00         A
ATOM   1020  HB1 CYS    66      10.878   4.395  -6.509  1.00  0.00         A
ATOM   1021  HB2 CYS    66      12.102   4.746  -7.723  1.00  0.00         A
ATOM   1022  SG  CYS    66      12.797   3.018  -6.263  1.00  0.00         A
ATOM   1023  HG  CYS    66      12.202   1.914  -5.818  1.00  0.00         A
ATOM   1024  C   CYS    66      11.780   2.616  -9.296  1.00  0.00         A
ATOM   1025  O   CYS    66      12.255   1.482  -9.210  1.00  0.00         A
ATOM   1026  N   PRO    67      12.108   3.445 -10.299  1.00  0.00         A
ATOM   1027  CA  PRO    67      13.025   3.062 -11.359  1.00  0.00         A
ATOM   1028  HA  PRO    67      12.856   2.042 -11.675  1.00  0.00         A
ATOM   1029  CB  PRO    67      12.680   4.016 -12.505  1.00  0.00         A
ATOM   1030  HB1 PRO    67      12.121   3.481 -13.255  1.00  0.00         A
ATOM   1031  HB2 PRO    67      13.590   4.397 -12.935  1.00  0.00         A
ATOM   1032  CG  PRO    67      11.864   5.127 -11.924  1.00  0.00         A
ATOM   1033  HG1 PRO    67      10.922   5.196 -12.450  1.00  0.00         A
ATOM   1034  HG2 PRO    67      12.404   6.057 -12.015  1.00  0.00         A
ATOM   1035  CD  PRO    67      11.621   4.819 -10.474  1.00  0.00         A
ATOM   1036  HD1 PRO    67      10.568   4.883 -10.256  1.00  0.00         A
ATOM   1037  HD2 PRO    67      12.179   5.499  -9.854  1.00  0.00         A
ATOM   1038  C   PRO    67      14.485   3.224 -10.941  1.00  0.00         A
ATOM   1039  O   PRO    67      15.382   3.276 -11.781  1.00  0.00         A
ATOM   1040  N   LEU    68      14.712   3.301  -9.634  1.00  0.00         A
ATOM   1041  HN  LEU    68      13.953   3.252  -9.019  1.00  0.00         A
ATOM   1042  CA  LEU    68      16.056   3.452  -9.095  1.00  0.00         A
ATOM   1043  HA  LEU    68      16.719   3.671  -9.912  1.00  0.00         A
ATOM   1044  CB  LEU    68      16.109   4.601  -8.088  1.00  0.00         A
ATOM   1045  HB1 LEU    68      17.108   4.647  -7.681  1.00  0.00         A
ATOM   1046  HB2 LEU    68      15.423   4.377  -7.284  1.00  0.00         A
ATOM   1047  CG  LEU    68      15.760   5.981  -8.643  1.00  0.00         A
ATOM   1048  HG  LEU    68      14.734   5.977  -8.985  1.00  0.00         A
ATOM   1049  CD1 LEU    68      15.887   7.028  -7.551  1.00  0.00         A
ATOM   1050 HD11 LEU    68      15.197   6.801  -6.752  1.00  0.00         A
ATOM   1051 HD12 LEU    68      15.659   8.001  -7.958  1.00  0.00         A
ATOM   1052 HD13 LEU    68      16.896   7.026  -7.167  1.00  0.00         A
ATOM   1053  CD2 LEU    68      16.653   6.330  -9.826  1.00  0.00         A
ATOM   1054 HD21 LEU    68      16.413   7.322 -10.177  1.00  0.00         A
ATOM   1055 HD22 LEU    68      16.490   5.618 -10.621  1.00  0.00         A
ATOM   1056 HD23 LEU    68      17.687   6.296  -9.518  1.00  0.00         A
ATOM   1057  C   LEU    68      16.517   2.167  -8.426  1.00  0.00         A
ATOM   1058  O   LEU    68      17.496   1.553  -8.845  1.00  0.00         A
ATOM   1059  N   LEU    69      15.799   1.762  -7.389  1.00  0.00         A
ATOM   1060  HN  LEU    69      15.017   2.286  -7.122  1.00  0.00         A
ATOM   1061  CA  LEU    69      16.151   0.564  -6.634  1.00  0.00         A
ATOM   1062  HA  LEU    69      17.185   0.648  -6.357  1.00  0.00         A
ATOM   1063  CB  LEU    69      15.303   0.449  -5.363  1.00  0.00         A
ATOM   1064  HB1 LEU    69      15.481  -0.521  -4.925  1.00  0.00         A
ATOM   1065  HB2 LEU    69      14.263   0.509  -5.647  1.00  0.00         A
ATOM   1066  CG  LEU    69      15.571   1.513  -4.295  1.00  0.00         A
ATOM   1067  HG  LEU    69      15.368   2.489  -4.710  1.00  0.00         A
ATOM   1068  CD1 LEU    69      14.650   1.310  -3.101  1.00  0.00         A
ATOM   1069 HD11 LEU    69      14.878   2.044  -2.343  1.00  0.00         A
ATOM   1070 HD12 LEU    69      14.794   0.318  -2.698  1.00  0.00         A
ATOM   1071 HD13 LEU    69      13.623   1.424  -3.416  1.00  0.00         A
ATOM   1072  CD2 LEU    69      17.027   1.480  -3.853  1.00  0.00         A
ATOM   1073 HD21 LEU    69      17.270   0.494  -3.485  1.00  0.00         A
ATOM   1074 HD22 LEU    69      17.180   2.204  -3.066  1.00  0.00         A
ATOM   1075 HD23 LEU    69      17.664   1.720  -4.691  1.00  0.00         A
ATOM   1076  C   LEU    69      15.983  -0.685  -7.482  1.00  0.00         A
ATOM   1077  O   LEU    69      16.662  -1.689  -7.268  1.00  0.00         A
ATOM   1078  N   ALA    70      15.091  -0.602  -8.457  1.00  0.00         A
ATOM   1079  HN  ALA    70      14.602   0.236  -8.575  1.00  0.00         A
ATOM   1080  CA  ALA    70      14.818  -1.718  -9.352  1.00  0.00         A
ATOM   1081  HA  ALA    70      14.505  -2.558  -8.749  1.00  0.00         A
ATOM   1082  CB  ALA    70      13.682  -1.368 -10.301  1.00  0.00         A
ATOM   1083  HB1 ALA    70      13.449  -2.224 -10.916  1.00  0.00         A
ATOM   1084  HB2 ALA    70      13.981  -0.541 -10.930  1.00  0.00         A
ATOM   1085  HB3 ALA    70      12.810  -1.087  -9.728  1.00  0.00         A
ATOM   1086  C   ALA    70      16.067  -2.111 -10.136  1.00  0.00         A
ATOM   1087  O   ALA    70      16.279  -3.286 -10.434  1.00  0.00         A
ATOM   1088  N   ALA    71      16.905  -1.124 -10.443  1.00  0.00         A
ATOM   1089  HN  ALA    71      16.693  -0.211 -10.156  1.00  0.00         A
ATOM   1090  CA  ALA    71      18.133  -1.367 -11.191  1.00  0.00         A
ATOM   1091  HA  ALA    71      17.872  -1.884 -12.099  1.00  0.00         A
ATOM   1092  CB  ALA    71      18.794  -0.047 -11.565  1.00  0.00         A
ATOM   1093  HB1 ALA    71      19.059   0.491 -10.666  1.00  0.00         A
ATOM   1094  HB2 ALA    71      18.107   0.547 -12.151  1.00  0.00         A
ATOM   1095  HB3 ALA    71      19.686  -0.241 -12.143  1.00  0.00         A
ATOM   1096  C   ALA    71      19.091  -2.237 -10.387  1.00  0.00         A
ATOM   1097  O   ALA    71      19.805  -3.076 -10.938  1.00  0.00         A
ATOM   1098  N   GLU    72      19.079  -2.049  -9.078  1.00  0.00         A
ATOM   1099  HN  GLU    72      18.472  -1.380  -8.700  1.00  0.00         A
ATOM   1100  CA  GLU    72      19.941  -2.813  -8.192  1.00  0.00         A
ATOM   1101  HA  GLU    72      20.869  -3.004  -8.711  1.00  0.00         A
ATOM   1102  CB  GLU    72      20.235  -2.020  -6.916  1.00  0.00         A
ATOM   1103  HB1 GLU    72      20.965  -2.559  -6.331  1.00  0.00         A
ATOM   1104  HB2 GLU    72      19.324  -1.931  -6.344  1.00  0.00         A
ATOM   1105  CG  GLU    72      20.773  -0.622  -7.179  1.00  0.00         A
ATOM   1106  HG1 GLU    72      21.101  -0.195  -6.243  1.00  0.00         A
ATOM   1107  HG2 GLU    72      19.979  -0.016  -7.590  1.00  0.00         A
ATOM   1108  CD  GLU    72      21.936  -0.616  -8.150  1.00  0.00         A
ATOM   1109  OE1 GLU    72      21.730  -0.254  -9.325  1.00  0.00         A
ATOM   1110  OE2 GLU    72      23.061  -0.973  -7.747  1.00  0.00         A
ATOM   1111  C   GLU    72      19.291  -4.145  -7.847  1.00  0.00         A
ATOM   1112  O   GLU    72      19.976  -5.150  -7.653  1.00  0.00         A
ATOM   1113  N   SER    73      17.961  -4.148  -7.796  1.00  0.00         A
ATOM   1114  HN  SER    73      17.476  -3.309  -7.956  1.00  0.00         A
ATOM   1115  CA  SER    73      17.202  -5.354  -7.494  1.00  0.00         A
ATOM   1116  HA  SER    73      17.568  -5.741  -6.557  1.00  0.00         A
ATOM   1117  CB  SER    73      15.719  -5.024  -7.343  1.00  0.00         A
ATOM   1118  HB1 SER    73      15.163  -5.935  -7.177  1.00  0.00         A
ATOM   1119  HB2 SER    73      15.364  -4.541  -8.242  1.00  0.00         A
ATOM   1120  OG  SER    73      15.511  -4.154  -6.244  1.00  0.00         A
ATOM   1121  HG  SER    73      16.161  -4.355  -5.552  1.00  0.00         A
ATOM   1122  C   SER    73      17.403  -6.415  -8.567  1.00  0.00         A
ATOM   1123  O   SER    73      17.288  -7.608  -8.293  1.00  0.00         A
ATOM   1124  N   LYS    74      17.720  -5.974  -9.780  1.00  0.00         A
ATOM   1125  HN  LYS    74      17.732  -5.007  -9.946  1.00  0.00         A
ATOM   1126  CA  LYS    74      18.045  -6.883 -10.872  1.00  0.00         A
ATOM   1127  HA  LYS    74      17.154  -7.438 -11.126  1.00  0.00         A
ATOM   1128  CB  LYS    74      18.511  -6.084 -12.091  1.00  0.00         A
ATOM   1129  HB1 LYS    74      19.370  -5.493 -11.810  1.00  0.00         A
ATOM   1130  HB2 LYS    74      17.716  -5.420 -12.396  1.00  0.00         A
ATOM   1131  CG  LYS    74      18.897  -6.941 -13.285  1.00  0.00         A
ATOM   1132  HG1 LYS    74      18.028  -7.486 -13.623  1.00  0.00         A
ATOM   1133  HG2 LYS    74      19.668  -7.636 -12.985  1.00  0.00         A
ATOM   1134  CD  LYS    74      19.421  -6.088 -14.427  1.00  0.00         A
ATOM   1135  HD1 LYS    74      20.285  -5.536 -14.084  1.00  0.00         A
ATOM   1136  HD2 LYS    74      18.649  -5.397 -14.731  1.00  0.00         A
ATOM   1137  CE  LYS    74      19.819  -6.937 -15.621  1.00  0.00         A
ATOM   1138  HE1 LYS    74      18.953  -7.482 -15.963  1.00  0.00         A
ATOM   1139  HE2 LYS    74      20.582  -7.635 -15.310  1.00  0.00         A
ATOM   1140  NZ  LYS    74      20.345  -6.111 -16.738  1.00  0.00         A
ATOM   1141  HZ1 LYS    74      19.639  -5.403 -17.026  1.00  0.00         A
ATOM   1142  HZ2 LYS    74      20.566  -6.712 -17.557  1.00  0.00         A
ATOM   1143  HZ3 LYS    74      21.212  -5.618 -16.442  1.00  0.00         A
ATOM   1144  C   LYS    74      19.136  -7.858 -10.433  1.00  0.00         A
ATOM   1145  O   LYS    74      19.054  -9.062 -10.685  1.00  0.00         A
ATOM   1146  N   LYS    75      20.138  -7.321  -9.748  1.00  0.00         A
ATOM   1147  HN  LYS    75      20.131  -6.355  -9.575  1.00  0.00         A
ATOM   1148  CA  LYS    75      21.245  -8.116  -9.237  1.00  0.00         A
ATOM   1149  HA  LYS    75      21.491  -8.857  -9.975  1.00  0.00         A
ATOM   1150  CB  LYS    75      22.463  -7.222  -9.006  1.00  0.00         A
ATOM   1151  HB1 LYS    75      23.218  -7.789  -8.486  1.00  0.00         A
ATOM   1152  HB2 LYS    75      22.162  -6.391  -8.389  1.00  0.00         A
ATOM   1153  CG  LYS    75      23.075  -6.665 -10.284  1.00  0.00         A
ATOM   1154  HG1 LYS    75      23.809  -5.916 -10.021  1.00  0.00         A
ATOM   1155  HG2 LYS    75      22.294  -6.210 -10.875  1.00  0.00         A
ATOM   1156  CD  LYS    75      23.749  -7.748 -11.115  1.00  0.00         A
ATOM   1157  HD1 LYS    75      24.050  -7.325 -12.062  1.00  0.00         A
ATOM   1158  HD2 LYS    75      23.045  -8.548 -11.285  1.00  0.00         A
ATOM   1159  CE  LYS    75      24.977  -8.315 -10.416  1.00  0.00         A
ATOM   1160  HE1 LYS    75      24.671  -8.749  -9.476  1.00  0.00         A
ATOM   1161  HE2 LYS    75      25.672  -7.510 -10.229  1.00  0.00         A
ATOM   1162  NZ  LYS    75      25.654  -9.358 -11.231  1.00  0.00         A
ATOM   1163  HZ1 LYS    75      26.510  -9.693 -10.743  1.00  0.00         A
ATOM   1164  HZ2 LYS    75      25.927  -8.971 -12.156  1.00  0.00         A
ATOM   1165  HZ3 LYS    75      25.018 -10.166 -11.380  1.00  0.00         A
ATOM   1166  C   LYS    75      20.856  -8.819  -7.938  1.00  0.00         A
ATOM   1167  O   LYS    75      21.280  -9.947  -7.680  1.00  0.00         A
ATOM   1168  N   GLU    76      20.028  -8.154  -7.133  1.00  0.00         A
ATOM   1169  HN  GLU    76      19.697  -7.272  -7.413  1.00  0.00         A
ATOM   1170  CA  GLU    76      19.605  -8.697  -5.842  1.00  0.00         A
ATOM   1171  HA  GLU    76      20.495  -8.916  -5.270  1.00  0.00         A
ATOM   1172  CB  GLU    76      18.758  -7.685  -5.071  1.00  0.00         A
ATOM   1173  HB1 GLU    76      18.486  -8.115  -4.118  1.00  0.00         A
ATOM   1174  HB2 GLU    76      17.858  -7.486  -5.633  1.00  0.00         A
ATOM   1175  CG  GLU    76      19.458  -6.364  -4.812  1.00  0.00         A
ATOM   1176  HG1 GLU    76      19.698  -5.908  -5.761  1.00  0.00         A
ATOM   1177  HG2 GLU    76      20.369  -6.556  -4.265  1.00  0.00         A
ATOM   1178  CD  GLU    76      18.606  -5.402  -4.013  1.00  0.00         A
ATOM   1179  OE1 GLU    76      19.035  -4.991  -2.915  1.00  0.00         A
ATOM   1180  OE2 GLU    76      17.495  -5.057  -4.472  1.00  0.00         A
ATOM   1181  C   GLU    76      18.805  -9.983  -6.016  1.00  0.00         A
ATOM   1182  O   GLU    76      18.752 -10.812  -5.111  1.00  0.00         A
ATOM   1183  N   ARG    77      18.169 -10.138  -7.175  1.00  0.00         A
ATOM   1184  HN  ARG    77      18.227  -9.425  -7.851  1.00  0.00         A
ATOM   1185  CA  ARG    77      17.374 -11.330  -7.461  1.00  0.00         A
ATOM   1186  HA  ARG    77      16.584 -11.375  -6.740  1.00  0.00         A
ATOM   1187  CB  ARG    77      16.758 -11.253  -8.852  1.00  0.00         A
ATOM   1188  HB1 ARG    77      16.212 -12.166  -9.042  1.00  0.00         A
ATOM   1189  HB2 ARG    77      17.547 -11.161  -9.576  1.00  0.00         A
ATOM   1190  CG  ARG    77      15.808 -10.087  -9.035  1.00  0.00         A
ATOM   1191  HG1 ARG    77      16.359  -9.166  -8.932  1.00  0.00         A
ATOM   1192  HG2 ARG    77      15.039 -10.136  -8.279  1.00  0.00         A
ATOM   1193  CD  ARG    77      15.159 -10.121 -10.400  1.00  0.00         A
ATOM   1194  HD1 ARG    77      14.452  -9.308 -10.472  1.00  0.00         A
ATOM   1195  HD2 ARG    77      14.642 -11.056 -10.499  1.00  0.00         A
ATOM   1196  NE  ARG    77      16.128 -10.008 -11.489  1.00  0.00         A
ATOM   1197  HE  ARG    77      17.069  -9.857 -11.245  1.00  0.00         A
ATOM   1198  CZ  ARG    77      15.801 -10.109 -12.778  1.00  0.00         A
ATOM   1199  NH1 ARG    77      14.537 -10.313 -13.128  1.00  0.00         A
ATOM   1200 HH11 ARG    77      13.823 -10.394 -12.426  1.00  0.00         A
ATOM   1201 HH12 ARG    77      14.289 -10.388 -14.097  1.00  0.00         A
ATOM   1202  NH2 ARG    77      16.736 -10.013 -13.716  1.00  0.00         A
ATOM   1203 HH21 ARG    77      17.695  -9.866 -13.462  1.00  0.00         A
ATOM   1204 HH22 ARG    77      16.485 -10.092 -14.687  1.00  0.00         A
ATOM   1205  C   ARG    77      18.214 -12.592  -7.340  1.00  0.00         A
ATOM   1206  O   ARG    77      17.747 -13.616  -6.847  1.00  0.00         A
ATOM   1207  N   GLU    78      19.460 -12.492  -7.762  1.00  0.00         A
ATOM   1208  HN  GLU    78      19.777 -11.627  -8.090  1.00  0.00         A
ATOM   1209  CA  GLU    78      20.373 -13.625  -7.745  1.00  0.00         A
ATOM   1210  HA  GLU    78      19.852 -14.475  -8.139  1.00  0.00         A
ATOM   1211  CB  GLU    78      21.571 -13.339  -8.633  1.00  0.00         A
ATOM   1212  HB1 GLU    78      22.252 -14.174  -8.586  1.00  0.00         A
ATOM   1213  HB2 GLU    78      22.063 -12.462  -8.262  1.00  0.00         A
ATOM   1214  CG  GLU    78      21.197 -13.106 -10.086  1.00  0.00         A
ATOM   1215  HG1 GLU    78      22.090 -12.857 -10.637  1.00  0.00         A
ATOM   1216  HG2 GLU    78      20.501 -12.283 -10.139  1.00  0.00         A
ATOM   1217  CD  GLU    78      20.557 -14.322 -10.724  1.00  0.00         A
ATOM   1218  OE1 GLU    78      19.322 -14.481 -10.619  1.00  0.00         A
ATOM   1219  OE2 GLU    78      21.291 -15.122 -11.342  1.00  0.00         A
ATOM   1220  C   GLU    78      20.825 -13.940  -6.326  1.00  0.00         A
ATOM   1221  O   GLU    78      21.034 -15.101  -5.971  1.00  0.00         A
ATOM   1222  N   LYS    79      20.963 -12.898  -5.514  1.00  0.00         A
ATOM   1223  HN  LYS    79      20.819 -11.995  -5.868  1.00  0.00         A
ATOM   1224  CA  LYS    79      21.317 -13.064  -4.110  1.00  0.00         A
ATOM   1225  HA  LYS    79      22.166 -13.730  -4.060  1.00  0.00         A
ATOM   1226  CB  LYS    79      21.698 -11.720  -3.476  1.00  0.00         A
ATOM   1227  HB1 LYS    79      21.511 -11.773  -2.413  1.00  0.00         A
ATOM   1228  HB2 LYS    79      21.075 -10.947  -3.901  1.00  0.00         A
ATOM   1229  CG  LYS    79      23.155 -11.321  -3.683  1.00  0.00         A
ATOM   1230  HG1 LYS    79      23.788 -12.072  -3.232  1.00  0.00         A
ATOM   1231  HG2 LYS    79      23.327 -10.371  -3.201  1.00  0.00         A
ATOM   1232  CD  LYS    79      23.516 -11.192  -5.156  1.00  0.00         A
ATOM   1233  HD1 LYS    79      22.910 -10.415  -5.598  1.00  0.00         A
ATOM   1234  HD2 LYS    79      23.317 -12.131  -5.650  1.00  0.00         A
ATOM   1235  CE  LYS    79      24.984 -10.840  -5.337  1.00  0.00         A
ATOM   1236  HE1 LYS    79      25.584 -11.568  -4.811  1.00  0.00         A
ATOM   1237  HE2 LYS    79      25.159  -9.861  -4.916  1.00  0.00         A
ATOM   1238  NZ  LYS    79      25.382 -10.827  -6.770  1.00  0.00         A
ATOM   1239  HZ1 LYS    79      25.209 -11.758  -7.200  1.00  0.00         A
ATOM   1240  HZ2 LYS    79      26.392 -10.599  -6.859  1.00  0.00         A
ATOM   1241  HZ3 LYS    79      24.835 -10.111  -7.288  1.00  0.00         A
ATOM   1242  C   LYS    79      20.156 -13.694  -3.353  1.00  0.00         A
ATOM   1243  O   LYS    79      20.353 -14.559  -2.499  1.00  0.00         A
ATOM   1244  N   GLN    80      18.945 -13.268  -3.687  1.00  0.00         A
ATOM   1245  HN  GLN    80      18.860 -12.538  -4.341  1.00  0.00         A
ATOM   1246  CA  GLN    80      17.738 -13.839  -3.102  1.00  0.00         A
ATOM   1247  HA  GLN    80      17.852 -13.826  -2.029  1.00  0.00         A
ATOM   1248  CB  GLN    80      16.517 -12.998  -3.485  1.00  0.00         A
ATOM   1249  HB1 GLN    80      15.624 -13.503  -3.148  1.00  0.00         A
ATOM   1250  HB2 GLN    80      16.482 -12.901  -4.561  1.00  0.00         A
ATOM   1251  CG  GLN    80      16.534 -11.603  -2.879  1.00  0.00         A
ATOM   1252  HG1 GLN    80      17.510 -11.168  -3.040  1.00  0.00         A
ATOM   1253  HG2 GLN    80      16.349 -11.684  -1.819  1.00  0.00         A
ATOM   1254  CD  GLN    80      15.489 -10.685  -3.481  1.00  0.00         A
ATOM   1255  OE1 GLN    80      14.357 -10.611  -3.011  1.00  0.00         A
ATOM   1256  NE2 GLN    80      15.869  -9.965  -4.523  1.00  0.00         A
ATOM   1257 HE21 GLN    80      16.793 -10.067  -4.842  1.00  0.00         A
ATOM   1258 HE22 GLN    80      15.217  -9.359  -4.930  1.00  0.00         A
ATOM   1259  C   GLN    80      17.563 -15.284  -3.560  1.00  0.00         A
ATOM   1260  O   GLN    80      17.152 -16.146  -2.782  1.00  0.00         A
ATOM   1261  N   GLU    81      17.910 -15.541  -4.818  1.00  0.00         A
ATOM   1262  HN  GLU    81      18.203 -14.798  -5.390  1.00  0.00         A
ATOM   1263  CA  GLU    81      17.852 -16.885  -5.387  1.00  0.00         A
ATOM   1264  HA  GLU    81      16.863 -17.276  -5.210  1.00  0.00         A
ATOM   1265  CB  GLU    81      18.094 -16.841  -6.892  1.00  0.00         A
ATOM   1266  HB1 GLU    81      18.591 -17.751  -7.187  1.00  0.00         A
ATOM   1267  HB2 GLU    81      18.734 -16.001  -7.118  1.00  0.00         A
ATOM   1268  CG  GLU    81      16.824 -16.707  -7.705  1.00  0.00         A
ATOM   1269  HG1 GLU    81      17.083 -16.660  -8.753  1.00  0.00         A
ATOM   1270  HG2 GLU    81      16.318 -15.798  -7.416  1.00  0.00         A
ATOM   1271  CD  GLU    81      15.889 -17.876  -7.487  1.00  0.00         A
ATOM   1272  OE1 GLU    81      16.221 -18.995  -7.925  1.00  0.00         A
ATOM   1273  OE2 GLU    81      14.821 -17.685  -6.871  1.00  0.00         A
ATOM   1274  C   GLU    81      18.866 -17.821  -4.747  1.00  0.00         A
ATOM   1275  O   GLU    81      18.767 -19.036  -4.889  1.00  0.00         A
ATOM   1276  N   ARG    82      19.851 -17.258  -4.068  1.00  0.00         A
ATOM   1277  HN  ARG    82      19.920 -16.281  -4.042  1.00  0.00         A
ATOM   1278  CA  ARG    82      20.841 -18.068  -3.377  1.00  0.00         A
ATOM   1279  HA  ARG    82      20.794 -19.065  -3.789  1.00  0.00         A
ATOM   1280  CB  ARG    82      22.250 -17.504  -3.593  1.00  0.00         A
ATOM   1281  HB1 ARG    82      22.313 -16.534  -3.125  1.00  0.00         A
ATOM   1282  HB2 ARG    82      22.423 -17.395  -4.654  1.00  0.00         A
ATOM   1283  CG  ARG    82      23.351 -18.383  -3.018  1.00  0.00         A
ATOM   1284  HG1 ARG    82      23.199 -18.486  -1.954  1.00  0.00         A
ATOM   1285  HG2 ARG    82      24.307 -17.918  -3.205  1.00  0.00         A
ATOM   1286  CD  ARG    82      23.341 -19.763  -3.656  1.00  0.00         A
ATOM   1287  HD1 ARG    82      23.534 -19.657  -4.712  1.00  0.00         A
ATOM   1288  HD2 ARG    82      22.367 -20.203  -3.513  1.00  0.00         A
ATOM   1289  NE  ARG    82      24.344 -20.651  -3.079  1.00  0.00         A
ATOM   1290  HE  ARG    82      24.935 -20.277  -2.386  1.00  0.00         A
ATOM   1291  CZ  ARG    82      24.494 -21.927  -3.431  1.00  0.00         A
ATOM   1292  NH1 ARG    82      23.720 -22.452  -4.373  1.00  0.00         A
ATOM   1293 HH11 ARG    82      23.019 -21.891  -4.821  1.00  0.00         A
ATOM   1294 HH12 ARG    82      23.833 -23.414  -4.640  1.00  0.00         A
ATOM   1295  NH2 ARG    82      25.421 -22.674  -2.844  1.00  0.00         A
ATOM   1296 HH21 ARG    82      26.011 -22.279  -2.135  1.00  0.00         A
ATOM   1297 HH22 ARG    82      25.532 -23.638  -3.103  1.00  0.00         A
ATOM   1298  C   ARG    82      20.527 -18.138  -1.886  1.00  0.00         A
ATOM   1299  O   ARG    82      20.619 -19.196  -1.265  1.00  0.00         A
ATOM   1300  N   THR    83      20.147 -17.004  -1.319  1.00  0.00         A
ATOM   1301  HN  THR    83      20.064 -16.197  -1.874  1.00  0.00         A
ATOM   1302  CA  THR    83      19.861 -16.919   0.102  1.00  0.00         A
ATOM   1303  HA  THR    83      20.678 -17.383   0.636  1.00  0.00         A
ATOM   1304  CB  THR    83      19.765 -15.448   0.552  1.00  0.00         A
ATOM   1305  HB  THR    83      18.927 -14.988   0.049  1.00  0.00         A
ATOM   1306  OG1 THR    83      20.967 -14.752   0.190  1.00  0.00         A
ATOM   1307  HG1 THR    83      21.031 -14.707  -0.776  1.00  0.00         A
ATOM   1308  CG2 THR    83      19.547 -15.349   2.054  1.00  0.00         A
ATOM   1309 HG21 THR    83      19.504 -14.310   2.342  1.00  0.00         A
ATOM   1310 HG22 THR    83      20.364 -15.833   2.571  1.00  0.00         A
ATOM   1311 HG23 THR    83      18.618 -15.834   2.316  1.00  0.00         A
ATOM   1312  C   THR    83      18.564 -17.646   0.455  1.00  0.00         A
ATOM   1313  O   THR    83      18.575 -18.630   1.195  1.00  0.00         A
ATOM   1314  N   ARG    84      17.456 -17.191  -0.120  1.00  0.00         A
ATOM   1315  HN  ARG    84      17.525 -16.517  -0.833  1.00  0.00         A
ATOM   1316  CA  ARG    84      16.138 -17.687   0.260  1.00  0.00         A
ATOM   1317  HA  ARG    84      16.141 -17.845   1.327  1.00  0.00         A
ATOM   1318  CB  ARG    84      15.064 -16.656  -0.081  1.00  0.00         A
ATOM   1319  HB1 ARG    84      14.099 -17.068   0.165  1.00  0.00         A
ATOM   1320  HB2 ARG    84      15.099 -16.456  -1.142  1.00  0.00         A
ATOM   1321  CG  ARG    84      15.222 -15.337   0.655  1.00  0.00         A
ATOM   1322  HG1 ARG    84      16.175 -14.902   0.393  1.00  0.00         A
ATOM   1323  HG2 ARG    84      15.187 -15.521   1.718  1.00  0.00         A
ATOM   1324  CD  ARG    84      14.116 -14.366   0.285  1.00  0.00         A
ATOM   1325  HD1 ARG    84      13.168 -14.792   0.580  1.00  0.00         A
ATOM   1326  HD2 ARG    84      14.126 -14.221  -0.785  1.00  0.00         A
ATOM   1327  NE  ARG    84      14.277 -13.072   0.939  1.00  0.00         A
ATOM   1328  HE  ARG    84      14.731 -13.061   1.810  1.00  0.00         A
ATOM   1329  CZ  ARG    84      13.850 -11.922   0.423  1.00  0.00         A
ATOM   1330  NH1 ARG    84      13.203 -11.909  -0.735  1.00  0.00         A
ATOM   1331 HH11 ARG    84      13.024 -12.772  -1.233  1.00  0.00         A
ATOM   1332 HH12 ARG    84      12.887 -11.043  -1.123  1.00  0.00         A
ATOM   1333  NH2 ARG    84      14.052 -10.785   1.076  1.00  0.00         A
ATOM   1334 HH21 ARG    84      14.522 -10.789   1.963  1.00  0.00         A
ATOM   1335 HH22 ARG    84      13.741  -9.914   0.683  1.00  0.00         A
ATOM   1336  C   ARG    84      15.816 -19.008  -0.428  1.00  0.00         A
ATOM   1337  O   ARG    84      14.732 -19.560  -0.244  1.00  0.00         A
ATOM   1338  N   ALA    85      16.771 -19.514  -1.198  1.00  0.00         A
ATOM   1339  HN  ALA    85      17.620 -19.032  -1.273  1.00  0.00         A
ATOM   1340  CA  ALA    85      16.600 -20.759  -1.944  1.00  0.00         A
ATOM   1341  HA  ALA    85      15.723 -20.658  -2.569  1.00  0.00         A
ATOM   1342  CB  ALA    85      17.795 -20.997  -2.843  1.00  0.00         A
ATOM   1343  HB1 ALA    85      17.929 -20.147  -3.498  1.00  0.00         A
ATOM   1344  HB2 ALA    85      17.630 -21.884  -3.435  1.00  0.00         A
ATOM   1345  HB3 ALA    85      18.679 -21.126  -2.238  1.00  0.00         A
ATOM   1346  C   ALA    85      16.408 -21.953  -1.018  1.00  0.00         A
ATOM   1347  O   ALA    85      15.934 -23.003  -1.446  1.00  0.00         A
ATOM   1348  N   LYS    86      16.766 -21.782   0.251  1.00  0.00         A
ATOM   1349  HN  LYS    86      17.138 -20.919   0.528  1.00  0.00         A
ATOM   1350  CA  LYS    86      16.620 -22.847   1.240  1.00  0.00         A
ATOM   1351  HA  LYS    86      17.222 -23.685   0.924  1.00  0.00         A
ATOM   1352  CB  LYS    86      17.096 -22.370   2.616  1.00  0.00         A
ATOM   1353  HB1 LYS    86      17.109 -23.213   3.291  1.00  0.00         A
ATOM   1354  HB2 LYS    86      16.399 -21.635   2.989  1.00  0.00         A
ATOM   1355  CG  LYS    86      18.481 -21.748   2.602  1.00  0.00         A
ATOM   1356  HG1 LYS    86      18.839 -21.658   3.617  1.00  0.00         A
ATOM   1357  HG2 LYS    86      18.424 -20.769   2.148  1.00  0.00         A
ATOM   1358  CD  LYS    86      19.450 -22.602   1.810  1.00  0.00         A
ATOM   1359  HD1 LYS    86      19.076 -22.681   0.797  1.00  0.00         A
ATOM   1360  HD2 LYS    86      19.499 -23.584   2.257  1.00  0.00         A
ATOM   1361  CE  LYS    86      20.848 -22.000   1.784  1.00  0.00         A
ATOM   1362  HE1 LYS    86      21.508 -22.680   1.266  1.00  0.00         A
ATOM   1363  HE2 LYS    86      21.189 -21.875   2.801  1.00  0.00         A
ATOM   1364  NZ  LYS    86      20.880 -20.680   1.100  1.00  0.00         A
ATOM   1365  HZ1 LYS    86      20.605 -20.785   0.100  1.00  0.00         A
ATOM   1366  HZ2 LYS    86      21.839 -20.281   1.142  1.00  0.00         A
ATOM   1367  HZ3 LYS    86      20.222 -20.020   1.564  1.00  0.00         A
ATOM   1368  C   LYS    86      15.166 -23.284   1.320  1.00  0.00         A
ATOM   1369  O   LYS    86      14.856 -24.460   1.501  1.00  0.00         A
ATOM   1370  N   LYS    87      14.284 -22.317   1.169  1.00  0.00         A
ATOM   1371  HN  LYS    87      14.612 -21.400   1.051  1.00  0.00         A
ATOM   1372  CA  LYS    87      12.850 -22.573   1.168  1.00  0.00         A
ATOM   1373  HA  LYS    87      12.715 -23.637   1.223  1.00  0.00         A
ATOM   1374  CB  LYS    87      12.183 -21.931   2.385  1.00  0.00         A
ATOM   1375  HB1 LYS    87      12.476 -22.474   3.270  1.00  0.00         A
ATOM   1376  HB2 LYS    87      11.112 -21.997   2.270  1.00  0.00         A
ATOM   1377  CG  LYS    87      12.551 -20.473   2.577  1.00  0.00         A
ATOM   1378  HG1 LYS    87      12.204 -19.908   1.725  1.00  0.00         A
ATOM   1379  HG2 LYS    87      13.624 -20.399   2.648  1.00  0.00         A
ATOM   1380  CD  LYS    87      11.925 -19.905   3.841  1.00  0.00         A
ATOM   1381  HD1 LYS    87      12.237 -20.500   4.686  1.00  0.00         A
ATOM   1382  HD2 LYS    87      10.853 -19.944   3.745  1.00  0.00         A
ATOM   1383  CE  LYS    87      12.333 -18.463   4.072  1.00  0.00         A
ATOM   1384  HE1 LYS    87      12.008 -17.879   3.229  1.00  0.00         A
ATOM   1385  HE2 LYS    87      13.408 -18.412   4.154  1.00  0.00         A
ATOM   1386  NZ  LYS    87      11.724 -17.909   5.311  1.00  0.00         A
ATOM   1387  HZ1 LYS    87      10.693 -18.044   5.294  1.00  0.00         A
ATOM   1388  HZ2 LYS    87      11.925 -16.893   5.386  1.00  0.00         A
ATOM   1389  HZ3 LYS    87      12.111 -18.393   6.149  1.00  0.00         A
ATOM   1390  C   LYS    87      12.209 -22.063  -0.118  1.00  0.00         A
ATOM   1391  O   LYS    87      10.987 -22.069  -0.261  1.00  0.00         A
ATOM   1392  N   GLN    88      13.059 -21.614  -1.039  1.00  0.00         A
ATOM   1393  HN  GLN    88      14.015 -21.634  -0.838  1.00  0.00         A
ATOM   1394  CA  GLN    88      12.635 -21.099  -2.343  1.00  0.00         A
ATOM   1395  HA  GLN    88      13.508 -20.674  -2.815  1.00  0.00         A
ATOM   1396  CB  GLN    88      12.114 -22.233  -3.226  1.00  0.00         A
ATOM   1397  HB1 GLN    88      11.715 -21.811  -4.134  1.00  0.00         A
ATOM   1398  HB2 GLN    88      11.327 -22.750  -2.701  1.00  0.00         A
ATOM   1399  CG  GLN    88      13.184 -23.246  -3.600  1.00  0.00         A
ATOM   1400  HG1 GLN    88      13.525 -23.737  -2.700  1.00  0.00         A
ATOM   1401  HG2 GLN    88      14.011 -22.723  -4.057  1.00  0.00         A
ATOM   1402  CD  GLN    88      12.685 -24.302  -4.568  1.00  0.00         A
ATOM   1403  OE1 GLN    88      13.156 -25.441  -4.559  1.00  0.00         A
ATOM   1404  NE2 GLN    88      11.738 -23.933  -5.417  1.00  0.00         A
ATOM   1405 HE21 GLN    88      11.410 -23.009  -5.375  1.00  0.00         A
ATOM   1406 HE22 GLN    88      11.400 -24.598  -6.054  1.00  0.00         A
ATOM   1407  C   GLN    88      11.583 -19.996  -2.211  1.00  0.00         A
ATOM   1408  O   GLN    88      10.699 -19.868  -3.059  1.00  0.00         A
ATOM   1409  N   GLU    89      11.711 -19.198  -1.149  1.00  0.00         A
ATOM   1410  HN  GLU    89      12.465 -19.350  -0.542  1.00  0.00         A
ATOM   1411  CA  GLU    89      10.782 -18.104  -0.853  1.00  0.00         A
ATOM   1412  HA  GLU    89      11.109 -17.651   0.070  1.00  0.00         A
ATOM   1413  CB  GLU    89      10.808 -17.037  -1.947  1.00  0.00         A
ATOM   1414  HB1 GLU    89      10.003 -16.341  -1.775  1.00  0.00         A
ATOM   1415  HB2 GLU    89      10.656 -17.518  -2.900  1.00  0.00         A
ATOM   1416  CG  GLU    89      12.107 -16.259  -2.013  1.00  0.00         A
ATOM   1417  HG1 GLU    89      12.840 -16.850  -2.543  1.00  0.00         A
ATOM   1418  HG2 GLU    89      12.454 -16.072  -1.008  1.00  0.00         A
ATOM   1419  CD  GLU    89      11.949 -14.934  -2.725  1.00  0.00         A
ATOM   1420  OE1 GLU    89      12.061 -13.884  -2.061  1.00  0.00         A
ATOM   1421  OE2 GLU    89      11.706 -14.938  -3.945  1.00  0.00         A
ATOM   1422  C   GLU    89       9.351 -18.599  -0.657  1.00  0.00         A
ATOM   1423  O   GLU    89       8.616 -18.828  -1.617  1.00  0.00         A
ATOM   1424  N   LYS    90       8.956 -18.739   0.596  1.00  0.00         A
ATOM   1425  HN  LYS    90       9.579 -18.527   1.320  1.00  0.00         A
ATOM   1426  CA  LYS    90       7.605 -19.155   0.926  1.00  0.00         A
ATOM   1427  HA  LYS    90       7.141 -19.513   0.020  1.00  0.00         A
ATOM   1428  CB  LYS    90       7.625 -20.285   1.959  1.00  0.00         A
ATOM   1429  HB1 LYS    90       6.628 -20.415   2.353  1.00  0.00         A
ATOM   1430  HB2 LYS    90       8.288 -20.008   2.766  1.00  0.00         A
ATOM   1431  CG  LYS    90       8.093 -21.618   1.392  1.00  0.00         A
ATOM   1432  HG1 LYS    90       8.222 -22.318   2.205  1.00  0.00         A
ATOM   1433  HG2 LYS    90       9.035 -21.472   0.886  1.00  0.00         A
ATOM   1434  CD  LYS    90       7.082 -22.186   0.404  1.00  0.00         A
ATOM   1435  HD1 LYS    90       6.911 -21.461  -0.377  1.00  0.00         A
ATOM   1436  HD2 LYS    90       6.157 -22.378   0.925  1.00  0.00         A
ATOM   1437  CE  LYS    90       7.567 -23.483  -0.224  1.00  0.00         A
ATOM   1438  HE1 LYS    90       6.760 -23.910  -0.802  1.00  0.00         A
ATOM   1439  HE2 LYS    90       7.844 -24.166   0.563  1.00  0.00         A
ATOM   1440  NZ  LYS    90       8.738 -23.272  -1.113  1.00  0.00         A
ATOM   1441  HZ1 LYS    90       9.534 -22.869  -0.573  1.00  0.00         A
ATOM   1442  HZ2 LYS    90       8.491 -22.619  -1.882  1.00  0.00         A
ATOM   1443  HZ3 LYS    90       9.040 -24.177  -1.528  1.00  0.00         A
ATOM   1444  C   LYS    90       6.813 -17.963   1.440  1.00  0.00         A
ATOM   1445  O   LYS    90       6.876 -17.625   2.625  1.00  0.00         A
ATOM   1446  N   GLU    91       6.092 -17.327   0.523  1.00  0.00         A
ATOM   1447  HN  GLU    91       6.091 -17.672  -0.390  1.00  0.00         A
ATOM   1448  CA  GLU    91       5.306 -16.133   0.805  1.00  0.00         A
ATOM   1449  HA  GLU    91       4.725 -15.914  -0.080  1.00  0.00         A
ATOM   1450  CB  GLU    91       4.348 -16.355   1.978  1.00  0.00         A
ATOM   1451  HB1 GLU    91       4.901 -16.274   2.903  1.00  0.00         A
ATOM   1452  HB2 GLU    91       3.927 -17.346   1.904  1.00  0.00         A
ATOM   1453  CG  GLU    91       3.213 -15.353   2.012  1.00  0.00         A
ATOM   1454  HG1 GLU    91       2.545 -15.556   1.187  1.00  0.00         A
ATOM   1455  HG2 GLU    91       3.629 -14.366   1.899  1.00  0.00         A
ATOM   1456  CD  GLU    91       2.424 -15.409   3.300  1.00  0.00         A
ATOM   1457  OE1 GLU    91       2.542 -14.471   4.114  1.00  0.00         A
ATOM   1458  OE2 GLU    91       1.688 -16.395   3.510  1.00  0.00         A
ATOM   1459  C   GLU    91       6.231 -14.947   1.072  1.00  0.00         A
ATOM   1460  O   GLU    91       6.028 -14.164   2.000  1.00  0.00         A
ATOM   1461  N   SER    92       7.262 -14.838   0.252  1.00  0.00         A
ATOM   1462  HN  SER    92       7.407 -15.535  -0.422  1.00  0.00         A
ATOM   1463  CA  SER    92       8.184 -13.720   0.317  1.00  0.00         A
ATOM   1464  HA  SER    92       8.111 -13.281   1.292  1.00  0.00         A
ATOM   1465  CB  SER    92       9.610 -14.210   0.101  1.00  0.00         A
ATOM   1466  HB1 SER    92       9.647 -14.758  -0.816  1.00  0.00         A
ATOM   1467  HB2 SER    92       9.894 -14.855   0.917  1.00  0.00         A
ATOM   1468  OG  SER    92      10.533 -13.140   0.030  1.00  0.00         A
ATOM   1469  HG  SER    92      11.130 -13.286  -0.726  1.00  0.00         A
ATOM   1470  C   SER    92       7.809 -12.677  -0.730  1.00  0.00         A
ATOM   1471  O   SER    92       7.890 -11.472  -0.488  1.00  0.00         A
ATOM   1472  N   GLY    93       7.394 -13.152  -1.898  1.00  0.00         A
ATOM   1473  HN  GLY    93       7.397 -14.120  -2.051  1.00  0.00         A
ATOM   1474  CA  GLY    93       6.953 -12.264  -2.949  1.00  0.00         A
ATOM   1475  HA1 GLY    93       6.499 -11.392  -2.502  1.00  0.00         A
ATOM   1476  HA2 GLY    93       6.214 -12.774  -3.549  1.00  0.00         A
ATOM   1477  C   GLY    93       8.087 -11.819  -3.845  1.00  0.00         A
ATOM   1478  O   GLY    93       8.085 -12.119  -5.043  1.00  0.00         A
ATOM   1479  N   ARG    94       9.052 -11.107  -3.252  1.00  0.00         A
ATOM   1480  HN  ARG    94       8.984 -10.939  -2.285  1.00  0.00         A
ATOM   1481  CA  ARG    94      10.187 -10.536  -3.982  1.00  0.00         A
ATOM   1482  HA  ARG    94      10.886 -10.152  -3.252  1.00  0.00         A
ATOM   1483  CB  ARG    94      10.889 -11.595  -4.847  1.00  0.00         A
ATOM   1484  HB1 ARG    94      10.235 -11.865  -5.660  1.00  0.00         A
ATOM   1485  HB2 ARG    94      11.070 -12.471  -4.241  1.00  0.00         A
ATOM   1486  CG  ARG    94      12.221 -11.142  -5.432  1.00  0.00         A
ATOM   1487  HG1 ARG    94      12.930 -11.010  -4.627  1.00  0.00         A
ATOM   1488  HG2 ARG    94      12.077 -10.202  -5.944  1.00  0.00         A
ATOM   1489  CD  ARG    94      12.777 -12.159  -6.417  1.00  0.00         A
ATOM   1490  HD1 ARG    94      13.753 -11.830  -6.742  1.00  0.00         A
ATOM   1491  HD2 ARG    94      12.115 -12.213  -7.269  1.00  0.00         A
ATOM   1492  NE  ARG    94      12.896 -13.489  -5.826  1.00  0.00         A
ATOM   1493  HE  ARG    94      12.426 -13.647  -4.967  1.00  0.00         A
ATOM   1494  CZ  ARG    94      13.578 -14.497  -6.366  1.00  0.00         A
ATOM   1495  NH1 ARG    94      14.209 -14.345  -7.524  1.00  0.00         A
ATOM   1496 HH11 ARG    94      14.174 -13.466  -8.007  1.00  0.00         A
ATOM   1497 HH12 ARG    94      14.720 -15.108  -7.924  1.00  0.00         A
ATOM   1498  NH2 ARG    94      13.603 -15.666  -5.744  1.00  0.00         A
ATOM   1499 HH21 ARG    94      13.107 -15.780  -4.875  1.00  0.00         A
ATOM   1500 HH22 ARG    94      14.116 -16.445  -6.137  1.00  0.00         A
ATOM   1501  C   ARG    94       9.679  -9.371  -4.825  1.00  0.00         A
ATOM   1502  O   ARG    94      10.238  -9.017  -5.866  1.00  0.00         A
ATOM   1503  N   GLN    95       8.607  -8.777  -4.329  1.00  0.00         A
ATOM   1504  HN  GLN    95       8.269  -9.079  -3.455  1.00  0.00         A
ATOM   1505  CA  GLN    95       7.909  -7.696  -4.997  1.00  0.00         A
ATOM   1506  HA  GLN    95       8.615  -6.915  -5.210  1.00  0.00         A
ATOM   1507  CB  GLN    95       7.280  -8.186  -6.304  1.00  0.00         A
ATOM   1508  HB1 GLN    95       8.061  -8.530  -6.959  1.00  0.00         A
ATOM   1509  HB2 GLN    95       6.764  -7.362  -6.774  1.00  0.00         A
ATOM   1510  CG  GLN    95       6.295  -9.317  -6.109  1.00  0.00         A
ATOM   1511  HG1 GLN    95       5.528  -8.976  -5.439  1.00  0.00         A
ATOM   1512  HG2 GLN    95       6.812 -10.156  -5.667  1.00  0.00         A
ATOM   1513  CD  GLN    95       5.651  -9.772  -7.403  1.00  0.00         A
ATOM   1514  OE1 GLN    95       5.466  -8.987  -8.330  1.00  0.00         A
ATOM   1515  NE2 GLN    95       5.311 -11.050  -7.478  1.00  0.00         A
ATOM   1516 HE21 GLN    95       5.493 -11.624  -6.704  1.00  0.00         A
ATOM   1517 HE22 GLN    95       4.892 -11.368  -8.303  1.00  0.00         A
ATOM   1518  C   GLN    95       6.836  -7.159  -4.061  1.00  0.00         A
ATOM   1519  O   GLN    95       6.185  -7.930  -3.351  1.00  0.00         A
ATOM   1520  N   PRO    96       6.655  -5.837  -4.014  1.00  0.00         A
ATOM   1521  CA  PRO    96       5.655  -5.226  -3.145  1.00  0.00         A
ATOM   1522  HA  PRO    96       5.784  -5.547  -2.120  1.00  0.00         A
ATOM   1523  CB  PRO    96       5.934  -3.729  -3.263  1.00  0.00         A
ATOM   1524  HB1 PRO    96       6.563  -3.413  -2.446  1.00  0.00         A
ATOM   1525  HB2 PRO    96       5.001  -3.185  -3.237  1.00  0.00         A
ATOM   1526  CG  PRO    96       6.623  -3.570  -4.576  1.00  0.00         A
ATOM   1527  HG1 PRO    96       7.289  -2.720  -4.542  1.00  0.00         A
ATOM   1528  HG2 PRO    96       5.892  -3.442  -5.360  1.00  0.00         A
ATOM   1529  CD  PRO    96       7.405  -4.836  -4.794  1.00  0.00         A
ATOM   1530  HD1 PRO    96       8.411  -4.730  -4.418  1.00  0.00         A
ATOM   1531  HD2 PRO    96       7.417  -5.095  -5.843  1.00  0.00         A
ATOM   1532  C   PRO    96       4.240  -5.553  -3.604  1.00  0.00         A
ATOM   1533  O   PRO    96       3.813  -5.145  -4.687  1.00  0.00         A
ATOM   1534  N   LYS    97       3.517  -6.295  -2.783  1.00  0.00         A
ATOM   1535  HN  LYS    97       3.888  -6.543  -1.909  1.00  0.00         A
ATOM   1536  CA  LYS    97       2.184  -6.744  -3.147  1.00  0.00         A
ATOM   1537  HA  LYS    97       2.174  -6.897  -4.214  1.00  0.00         A
ATOM   1538  CB  LYS    97       1.850  -8.063  -2.449  1.00  0.00         A
ATOM   1539  HB1 LYS    97       1.639  -7.864  -1.409  1.00  0.00         A
ATOM   1540  HB2 LYS    97       2.704  -8.720  -2.515  1.00  0.00         A
ATOM   1541  CG  LYS    97       0.652  -8.775  -3.049  1.00  0.00         A
ATOM   1542  HG1 LYS    97       0.888  -9.058  -4.065  1.00  0.00         A
ATOM   1543  HG2 LYS    97      -0.191  -8.103  -3.048  1.00  0.00         A
ATOM   1544  CD  LYS    97       0.291 -10.022  -2.263  1.00  0.00         A
ATOM   1545  HD1 LYS    97       0.017  -9.736  -1.257  1.00  0.00         A
ATOM   1546  HD2 LYS    97       1.148 -10.678  -2.232  1.00  0.00         A
ATOM   1547  CE  LYS    97      -0.873 -10.760  -2.901  1.00  0.00         A
ATOM   1548  HE1 LYS    97      -1.124 -11.611  -2.286  1.00  0.00         A
ATOM   1549  HE2 LYS    97      -0.572 -11.100  -3.880  1.00  0.00         A
ATOM   1550  NZ  LYS    97      -2.073  -9.892  -3.042  1.00  0.00         A
ATOM   1551  HZ1 LYS    97      -2.850 -10.425  -3.481  1.00  0.00         A
ATOM   1552  HZ2 LYS    97      -1.855  -9.070  -3.639  1.00  0.00         A
ATOM   1553  HZ3 LYS    97      -2.382  -9.554  -2.108  1.00  0.00         A
ATOM   1554  C   LYS    97       1.154  -5.675  -2.812  1.00  0.00         A
ATOM   1555  O   LYS    97       0.376  -5.797  -1.862  1.00  0.00         A
ATOM   1556  N   ALA    98       1.172  -4.627  -3.606  1.00  0.00         A
ATOM   1557  HN  ALA    98       1.817  -4.607  -4.345  1.00  0.00         A
ATOM   1558  CA  ALA    98       0.276  -3.505  -3.434  1.00  0.00         A
ATOM   1559  HA  ALA    98      -0.157  -3.552  -2.446  1.00  0.00         A
ATOM   1560  CB  ALA    98       1.061  -2.215  -3.557  1.00  0.00         A
ATOM   1561  HB1 ALA    98       0.404  -1.376  -3.387  1.00  0.00         A
ATOM   1562  HB2 ALA    98       1.486  -2.150  -4.547  1.00  0.00         A
ATOM   1563  HB3 ALA    98       1.854  -2.209  -2.825  1.00  0.00         A
ATOM   1564  C   ALA    98      -0.836  -3.557  -4.468  1.00  0.00         A
ATOM   1565  O   ALA    98      -0.657  -4.111  -5.553  1.00  0.00         A
ATOM   1566  N   PRO    99      -2.004  -3.004  -4.125  1.00  0.00         A
ATOM   1567  CA  PRO    99      -3.154  -2.932  -5.031  1.00  0.00         A
ATOM   1568  HA  PRO    99      -3.470  -3.910  -5.343  1.00  0.00         A
ATOM   1569  CB  PRO    99      -4.247  -2.289  -4.171  1.00  0.00         A
ATOM   1570  HB1 PRO    99      -4.895  -3.054  -3.770  1.00  0.00         A
ATOM   1571  HB2 PRO    99      -4.818  -1.598  -4.770  1.00  0.00         A
ATOM   1572  CG  PRO    99      -3.513  -1.580  -3.098  1.00  0.00         A
ATOM   1573  HG1 PRO    99      -4.129  -1.496  -2.215  1.00  0.00         A
ATOM   1574  HG2 PRO    99      -3.224  -0.611  -3.454  1.00  0.00         A
ATOM   1575  CD  PRO    99      -2.300  -2.405  -2.817  1.00  0.00         A
ATOM   1576  HD1 PRO    99      -2.515  -3.166  -2.084  1.00  0.00         A
ATOM   1577  HD2 PRO    99      -1.485  -1.778  -2.485  1.00  0.00         A
ATOM   1578  C   PRO    99      -2.863  -2.075  -6.262  1.00  0.00         A
ATOM   1579  O   PRO    99      -3.029  -0.857  -6.226  1.00  0.00         A
ATOM   1580  N   ALA   100      -2.424  -2.739  -7.336  1.00  0.00         A
ATOM   1581  HN  ALA   100      -2.351  -3.715  -7.278  1.00  0.00         A
ATOM   1582  CA  ALA   100      -2.023  -2.088  -8.585  1.00  0.00         A
ATOM   1583  HA  ALA   100      -1.910  -2.867  -9.322  1.00  0.00         A
ATOM   1584  CB  ALA   100      -3.091  -1.128  -9.095  1.00  0.00         A
ATOM   1585  HB1 ALA   100      -3.205  -0.313  -8.396  1.00  0.00         A
ATOM   1586  HB2 ALA   100      -4.029  -1.652  -9.194  1.00  0.00         A
ATOM   1587  HB3 ALA   100      -2.791  -0.739 -10.056  1.00  0.00         A
ATOM   1588  C   ALA   100      -0.678  -1.374  -8.427  1.00  0.00         A
ATOM   1589  O   ALA   100      -0.504  -0.539  -7.538  1.00  0.00         A
ATOM   1590  N   PRO   101       0.305  -1.709  -9.282  1.00  0.00         A
ATOM   1591  CA  PRO   101       1.656  -1.144  -9.207  1.00  0.00         A
ATOM   1592  HA  PRO   101       2.069  -1.252  -8.219  1.00  0.00         A
ATOM   1593  CB  PRO   101       2.471  -1.993 -10.193  1.00  0.00         A
ATOM   1594  HB1 PRO   101       3.395  -2.302  -9.726  1.00  0.00         A
ATOM   1595  HB2 PRO   101       2.688  -1.411 -11.076  1.00  0.00         A
ATOM   1596  CG  PRO   101       1.608  -3.163 -10.515  1.00  0.00         A
ATOM   1597  HG1 PRO   101       1.797  -3.965  -9.817  1.00  0.00         A
ATOM   1598  HG2 PRO   101       1.796  -3.487 -11.522  1.00  0.00         A
ATOM   1599  CD  PRO   101       0.197  -2.677 -10.381  1.00  0.00         A
ATOM   1600  HD1 PRO   101      -0.458  -3.492 -10.122  1.00  0.00         A
ATOM   1601  HD2 PRO   101      -0.128  -2.198 -11.293  1.00  0.00         A
ATOM   1602  C   PRO   101       1.720   0.325  -9.601  1.00  0.00         A
ATOM   1603  O   PRO   101       1.913   0.663 -10.772  1.00  0.00         A
ATOM   1604  N   GLY   102       1.549   1.187  -8.618  1.00  0.00         A
ATOM   1605  HN  GLY   102       1.263   0.860  -7.738  1.00  0.00         A
ATOM   1606  CA  GLY   102       1.759   2.597  -8.826  1.00  0.00         A
ATOM   1607  HA1 GLY   102       1.988   2.765  -9.866  1.00  0.00         A
ATOM   1608  HA2 GLY   102       2.601   2.900  -8.229  1.00  0.00         A
ATOM   1609  C   GLY   102       0.562   3.438  -8.444  1.00  0.00         A
ATOM   1610  O   GLY   102       0.188   4.362  -9.170  1.00  0.00         A
ATOM   1611  N   VAL   103      -0.037   3.129  -7.305  1.00  0.00         A
ATOM   1612  HN  VAL   103       0.311   2.392  -6.763  1.00  0.00         A
ATOM   1613  CA  VAL   103      -1.191   3.872  -6.832  1.00  0.00         A
ATOM   1614  HA  VAL   103      -1.603   4.394  -7.671  1.00  0.00         A
ATOM   1615  CB  VAL   103      -2.281   2.943  -6.279  1.00  0.00         A
ATOM   1616  HB  VAL   103      -3.010   3.544  -5.763  1.00  0.00         A
ATOM   1617  CG1 VAL   103      -2.978   2.206  -7.412  1.00  0.00         A
ATOM   1618 HG11 VAL   103      -3.446   2.922  -8.072  1.00  0.00         A
ATOM   1619 HG12 VAL   103      -3.729   1.547  -7.005  1.00  0.00         A
ATOM   1620 HG13 VAL   103      -2.252   1.628  -7.964  1.00  0.00         A
ATOM   1621  CG2 VAL   103      -1.683   1.966  -5.292  1.00  0.00         A
ATOM   1622 HG21 VAL   103      -0.935   1.374  -5.794  1.00  0.00         A
ATOM   1623 HG22 VAL   103      -2.457   1.324  -4.903  1.00  0.00         A
ATOM   1624 HG23 VAL   103      -1.224   2.515  -4.486  1.00  0.00         A
ATOM   1625  C   VAL   103      -0.800   4.889  -5.768  1.00  0.00         A
ATOM   1626  O   VAL   103      -0.063   4.581  -4.831  1.00  0.00         A
ATOM   1627  N   LEU   104      -1.299   6.105  -5.920  1.00  0.00         A
ATOM   1628  HN  LEU   104      -1.886   6.289  -6.686  1.00  0.00         A
ATOM   1629  CA  LEU   104      -0.998   7.180  -4.988  1.00  0.00         A
ATOM   1630  HA  LEU   104      -0.179   6.860  -4.365  1.00  0.00         A
ATOM   1631  CB  LEU   104      -0.589   8.438  -5.755  1.00  0.00         A
ATOM   1632  HB1 LEU   104      -0.307   9.195  -5.039  1.00  0.00         A
ATOM   1633  HB2 LEU   104      -1.448   8.791  -6.308  1.00  0.00         A
ATOM   1634  CG  LEU   104       0.570   8.249  -6.734  1.00  0.00         A
ATOM   1635  HG  LEU   104       0.320   7.460  -7.428  1.00  0.00         A
ATOM   1636  CD1 LEU   104       0.803   9.518  -7.532  1.00  0.00         A
ATOM   1637 HD11 LEU   104       1.606   9.358  -8.236  1.00  0.00         A
ATOM   1638 HD12 LEU   104       1.067  10.321  -6.861  1.00  0.00         A
ATOM   1639 HD13 LEU   104      -0.099   9.777  -8.067  1.00  0.00         A
ATOM   1640  CD2 LEU   104       1.837   7.844  -5.995  1.00  0.00         A
ATOM   1641 HD21 LEU   104       2.649   7.748  -6.700  1.00  0.00         A
ATOM   1642 HD22 LEU   104       1.678   6.898  -5.500  1.00  0.00         A
ATOM   1643 HD23 LEU   104       2.084   8.597  -5.262  1.00  0.00         A
ATOM   1644  C   LEU   104      -2.203   7.467  -4.107  1.00  0.00         A
ATOM   1645  O   LEU   104      -2.423   8.594  -3.666  1.00  0.00         A
ATOM   1646  N   VAL   105      -2.980   6.430  -3.860  1.00  0.00         A
ATOM   1647  HN  VAL   105      -2.735   5.559  -4.232  1.00  0.00         A
ATOM   1648  CA  VAL   105      -4.174   6.538  -3.038  1.00  0.00         A
ATOM   1649  HA  VAL   105      -4.243   7.551  -2.671  1.00  0.00         A
ATOM   1650  CB  VAL   105      -5.452   6.218  -3.850  1.00  0.00         A
ATOM   1651  HB  VAL   105      -5.391   5.194  -4.189  1.00  0.00         A
ATOM   1652  CG1 VAL   105      -6.699   6.359  -2.988  1.00  0.00         A
ATOM   1653 HG11 VAL   105      -6.769   7.371  -2.620  1.00  0.00         A
ATOM   1654 HG12 VAL   105      -6.640   5.676  -2.154  1.00  0.00         A
ATOM   1655 HG13 VAL   105      -7.574   6.130  -3.579  1.00  0.00         A
ATOM   1656  CG2 VAL   105      -5.549   7.117  -5.072  1.00  0.00         A
ATOM   1657 HG21 VAL   105      -4.683   6.965  -5.700  1.00  0.00         A
ATOM   1658 HG22 VAL   105      -5.588   8.150  -4.757  1.00  0.00         A
ATOM   1659 HG23 VAL   105      -6.443   6.877  -5.627  1.00  0.00         A
ATOM   1660  C   VAL   105      -4.074   5.582  -1.858  1.00  0.00         A
ATOM   1661  O   VAL   105      -3.623   4.445  -2.014  1.00  0.00         A
ATOM   1662  N   MET   106      -4.459   6.058  -0.683  1.00  0.00         A
ATOM   1663  HN  MET   106      -4.737   6.996  -0.617  1.00  0.00         A
ATOM   1664  CA  MET   106      -4.480   5.226   0.512  1.00  0.00         A
ATOM   1665  HA  MET   106      -3.539   4.702   0.573  1.00  0.00         A
ATOM   1666  CB  MET   106      -4.654   6.093   1.763  1.00  0.00         A
ATOM   1667  HB1 MET   106      -5.558   6.674   1.660  1.00  0.00         A
ATOM   1668  HB2 MET   106      -3.812   6.765   1.840  1.00  0.00         A
ATOM   1669  CG  MET   106      -4.746   5.291   3.054  1.00  0.00         A
ATOM   1670  HG1 MET   106      -3.828   4.737   3.183  1.00  0.00         A
ATOM   1671  HG2 MET   106      -5.571   4.599   2.972  1.00  0.00         A
ATOM   1672  SD  MET   106      -5.005   6.329   4.511  1.00  0.00         A
ATOM   1673  CE  MET   106      -3.486   7.277   4.524  1.00  0.00         A
ATOM   1674  HE1 MET   106      -3.484   7.940   5.376  1.00  0.00         A
ATOM   1675  HE2 MET   106      -3.416   7.857   3.616  1.00  0.00         A
ATOM   1676  HE3 MET   106      -2.642   6.606   4.588  1.00  0.00         A
ATOM   1677  C   MET   106      -5.613   4.208   0.427  1.00  0.00         A
ATOM   1678  O   MET   106      -6.782   4.583   0.334  1.00  0.00         A
ATOM   1679  N   PRO   107      -5.277   2.907   0.439  1.00  0.00         A
ATOM   1680  CA  PRO   107      -6.272   1.833   0.418  1.00  0.00         A
ATOM   1681  HA  PRO   107      -6.877   1.871  -0.465  1.00  0.00         A
ATOM   1682  CB  PRO   107      -5.438   0.552   0.406  1.00  0.00         A
ATOM   1683  HB1 PRO   107      -5.860  -0.147  -0.300  1.00  0.00         A
ATOM   1684  HB2 PRO   107      -5.447   0.122   1.387  1.00  0.00         A
ATOM   1685  CG  PRO   107      -4.065   0.968   0.000  1.00  0.00         A
ATOM   1686  HG1 PRO   107      -3.970   0.916  -1.074  1.00  0.00         A
ATOM   1687  HG2 PRO   107      -3.333   0.330   0.473  1.00  0.00         A
ATOM   1688  CD  PRO   107      -3.902   2.383   0.470  1.00  0.00         A
ATOM   1689  HD1 PRO   107      -3.265   2.933  -0.206  1.00  0.00         A
ATOM   1690  HD2 PRO   107      -3.502   2.405   1.473  1.00  0.00         A
ATOM   1691  C   PRO   107      -7.168   1.869   1.654  1.00  0.00         A
ATOM   1692  O   PRO   107      -6.718   2.245   2.741  1.00  0.00         A
ATOM   1693  N   PRO   108      -8.452   1.493   1.501  1.00  0.00         A
ATOM   1694  CA  PRO   108      -9.417   1.472   2.610  1.00  0.00         A
ATOM   1695  HA  PRO   108      -9.608   2.467   2.985  1.00  0.00         A
ATOM   1696  CB  PRO   108     -10.690   0.911   1.964  1.00  0.00         A
ATOM   1697  HB1 PRO   108     -11.557   1.405   2.376  1.00  0.00         A
ATOM   1698  HB2 PRO   108     -10.752  -0.153   2.147  1.00  0.00         A
ATOM   1699  CG  PRO   108     -10.531   1.208   0.516  1.00  0.00         A
ATOM   1700  HG1 PRO   108     -10.849   2.218   0.308  1.00  0.00         A
ATOM   1701  HG2 PRO   108     -11.091   0.508  -0.076  1.00  0.00         A
ATOM   1702  CD  PRO   108      -9.074   1.057   0.237  1.00  0.00         A
ATOM   1703  HD1 PRO   108      -8.791   1.693  -0.579  1.00  0.00         A
ATOM   1704  HD2 PRO   108      -8.835   0.026   0.020  1.00  0.00         A
ATOM   1705  C   PRO   108      -8.954   0.580   3.759  1.00  0.00         A
ATOM   1706  O   PRO   108      -8.795  -0.634   3.598  1.00  0.00         A
ATOM   1707  N   SER   109      -8.723   1.192   4.910  1.00  0.00         A
ATOM   1708  HN  SER   109      -8.884   2.155   4.976  1.00  0.00         A
ATOM   1709  CA  SER   109      -8.232   0.483   6.079  1.00  0.00         A
ATOM   1710  HA  SER   109      -8.000  -0.529   5.787  1.00  0.00         A
ATOM   1711  CB  SER   109      -6.957   1.170   6.577  1.00  0.00         A
ATOM   1712  HB1 SER   109      -6.210   1.138   5.798  1.00  0.00         A
ATOM   1713  HB2 SER   109      -6.584   0.661   7.449  1.00  0.00         A
ATOM   1714  OG  SER   109      -7.209   2.526   6.909  1.00  0.00         A
ATOM   1715  HG  SER   109      -6.382   3.022   6.878  1.00  0.00         A
ATOM   1716  C   SER   109      -9.303   0.455   7.175  1.00  0.00         A
ATOM   1717  O   SER   109     -10.485   0.666   6.892  1.00  0.00         A
ATOM   1718  N   THR   110      -8.900   0.193   8.416  1.00  0.00         A
ATOM   1719  HN  THR   110      -7.964  -0.046   8.577  1.00  0.00         A
ATOM   1720  CA  THR   110      -9.825   0.226   9.543  1.00  0.00         A
ATOM   1721  HA  THR   110     -10.738  -0.257   9.233  1.00  0.00         A
ATOM   1722  CB  THR   110      -9.252  -0.544  10.757  1.00  0.00         A
ATOM   1723  HB  THR   110      -9.028  -1.554  10.447  1.00  0.00         A
ATOM   1724  OG1 THR   110     -10.210  -0.589  11.826  1.00  0.00         A
ATOM   1725  HG1 THR   110     -10.958  -0.011  11.609  1.00  0.00         A
ATOM   1726  CG2 THR   110      -7.966   0.101  11.256  1.00  0.00         A
ATOM   1727 HG21 THR   110      -7.237   0.113  10.461  1.00  0.00         A
ATOM   1728 HG22 THR   110      -7.579  -0.467  12.090  1.00  0.00         A
ATOM   1729 HG23 THR   110      -8.169   1.113  11.574  1.00  0.00         A
ATOM   1730  C   THR   110     -10.145   1.671   9.944  1.00  0.00         A
ATOM   1731  O   THR   110     -10.908   1.920  10.878  1.00  0.00         A
ATOM   1732  N   CYS   111      -9.554   2.616   9.231  1.00  0.00         A
ATOM   1733  HN  CYS   111      -8.950   2.357   8.505  1.00  0.00         A
ATOM   1734  CA  CYS   111      -9.791   4.029   9.481  1.00  0.00         A
ATOM   1735  HA  CYS   111      -9.911   4.166  10.544  1.00  0.00         A
ATOM   1736  CB  CYS   111      -8.598   4.855   8.996  1.00  0.00         A
ATOM   1737  HB1 CYS   111      -8.794   5.901   9.185  1.00  0.00         A
ATOM   1738  HB2 CYS   111      -8.474   4.705   7.934  1.00  0.00         A
ATOM   1739  SG  CYS   111      -7.029   4.438   9.792  1.00  0.00         A
ATOM   1740  HG  CYS   111      -6.182   5.430   9.546  1.00  0.00         A
ATOM   1741  C   CYS   111     -11.060   4.488   8.766  1.00  0.00         A
ATOM   1742  O   CYS   111     -11.332   4.069   7.638  1.00  0.00         A
ATOM   1743  N   PRO   112     -11.869   5.335   9.426  1.00  0.00         A
ATOM   1744  CA  PRO   112     -13.053   5.939   8.809  1.00  0.00         A
ATOM   1745  HA  PRO   112     -13.791   5.194   8.535  1.00  0.00         A
ATOM   1746  CB  PRO   112     -13.614   6.852   9.902  1.00  0.00         A
ATOM   1747  HB1 PRO   112     -14.692   6.803   9.895  1.00  0.00         A
ATOM   1748  HB2 PRO   112     -13.293   7.867   9.724  1.00  0.00         A
ATOM   1749  CG  PRO   112     -13.053   6.320  11.174  1.00  0.00         A
ATOM   1750  HG1 PRO   112     -13.692   5.541  11.560  1.00  0.00         A
ATOM   1751  HG2 PRO   112     -12.955   7.118  11.894  1.00  0.00         A
ATOM   1752  CD  PRO   112     -11.704   5.762  10.826  1.00  0.00         A
ATOM   1753  HD1 PRO   112     -11.470   4.922  11.460  1.00  0.00         A
ATOM   1754  HD2 PRO   112     -10.944   6.525  10.910  1.00  0.00         A
ATOM   1755  C   PRO   112     -12.688   6.745   7.573  1.00  0.00         A
ATOM   1756  O   PRO   112     -11.573   7.262   7.481  1.00  0.00         A
ATOM   1757  N   PRO   113     -13.642   6.853   6.631  1.00  0.00         A
ATOM   1758  CA  PRO   113     -13.496   7.432   5.312  1.00  0.00         A
ATOM   1759  HA  PRO   113     -13.485   6.653   4.572  1.00  0.00         A
ATOM   1760  CB  PRO   113     -14.801   8.210   5.197  1.00  0.00         A
ATOM   1761  HB1 PRO   113     -15.086   8.301   4.160  1.00  0.00         A
ATOM   1762  HB2 PRO   113     -14.670   9.179   5.630  1.00  0.00         A
ATOM   1763  CG  PRO   113     -15.797   7.408   5.973  1.00  0.00         A
ATOM   1764  HG1 PRO   113     -16.473   6.909   5.295  1.00  0.00         A
ATOM   1765  HG2 PRO   113     -16.347   8.054   6.640  1.00  0.00         A
ATOM   1766  CD  PRO   113     -15.010   6.392   6.764  1.00  0.00         A
ATOM   1767  HD1 PRO   113     -15.107   5.433   6.315  1.00  0.00         A
ATOM   1768  HD2 PRO   113     -15.320   6.373   7.796  1.00  0.00         A
ATOM   1769  C   PRO   113     -12.275   8.335   5.137  1.00  0.00         A
ATOM   1770  O   PRO   113     -12.200   9.423   5.712  1.00  0.00         A
ATOM   1771  N   PRO   114     -11.304   7.887   4.329  1.00  0.00         A
ATOM   1772  CA  PRO   114     -10.015   8.558   4.173  1.00  0.00         A
ATOM   1773  HA  PRO   114      -9.599   8.824   5.129  1.00  0.00         A
ATOM   1774  CB  PRO   114      -9.131   7.483   3.511  1.00  0.00         A
ATOM   1775  HB1 PRO   114      -8.222   7.360   4.081  1.00  0.00         A
ATOM   1776  HB2 PRO   114      -8.889   7.786   2.503  1.00  0.00         A
ATOM   1777  CG  PRO   114      -9.951   6.233   3.523  1.00  0.00         A
ATOM   1778  HG1 PRO   114      -9.773   5.678   4.430  1.00  0.00         A
ATOM   1779  HG2 PRO   114      -9.726   5.629   2.657  1.00  0.00         A
ATOM   1780  CD  PRO   114     -11.367   6.693   3.487  1.00  0.00         A
ATOM   1781  HD1 PRO   114     -12.017   5.946   3.909  1.00  0.00         A
ATOM   1782  HD2 PRO   114     -11.660   6.942   2.480  1.00  0.00         A
ATOM   1783  C   PRO   114     -10.106   9.806   3.299  1.00  0.00         A
ATOM   1784  O   PRO   114      -9.890   9.743   2.088  1.00  0.00         A
ATOM   1785  N   LYS   115     -10.433  10.932   3.932  1.00  0.00         A
ATOM   1786  HN  LYS   115     -10.611  10.892   4.897  1.00  0.00         A
ATOM   1787  CA  LYS   115     -10.552  12.222   3.254  1.00  0.00         A
ATOM   1788  HA  LYS   115     -10.925  12.926   3.978  1.00  0.00         A
ATOM   1789  CB  LYS   115      -9.189  12.709   2.749  1.00  0.00         A
ATOM   1790  HB1 LYS   115      -9.329  13.625   2.196  1.00  0.00         A
ATOM   1791  HB2 LYS   115      -8.776  11.960   2.089  1.00  0.00         A
ATOM   1792  CG  LYS   115      -8.183  12.972   3.860  1.00  0.00         A
ATOM   1793  HG1 LYS   115      -7.971  12.042   4.369  1.00  0.00         A
ATOM   1794  HG2 LYS   115      -8.600  13.677   4.559  1.00  0.00         A
ATOM   1795  CD  LYS   115      -6.886  13.544   3.325  1.00  0.00         A
ATOM   1796  HD1 LYS   115      -6.298  13.884   4.159  1.00  0.00         A
ATOM   1797  HD2 LYS   115      -7.115  14.380   2.681  1.00  0.00         A
ATOM   1798  CE  LYS   115      -6.090  12.517   2.533  1.00  0.00         A
ATOM   1799  HE1 LYS   115      -5.211  12.998   2.130  1.00  0.00         A
ATOM   1800  HE2 LYS   115      -6.702  12.152   1.722  1.00  0.00         A
ATOM   1801  NZ  LYS   115      -5.667  11.364   3.373  1.00  0.00         A
ATOM   1802  HZ1 LYS   115      -5.138  10.680   2.798  1.00  0.00         A
ATOM   1803  HZ2 LYS   115      -6.497  10.887   3.778  1.00  0.00         A
ATOM   1804  HZ3 LYS   115      -5.057  11.690   4.150  1.00  0.00         A
ATOM   1805  C   LYS   115     -11.552  12.152   2.108  1.00  0.00         A
ATOM   1806  O   LYS   115     -11.191  12.272   0.936  1.00  0.00         A
ATOM   1807  N   VAL   116     -12.816  11.974   2.458  1.00  0.00         A
ATOM   1808  HN  VAL   116     -13.053  11.958   3.411  1.00  0.00         A
ATOM   1809  CA  VAL   116     -13.861  11.814   1.462  1.00  0.00         A
ATOM   1810  HA  VAL   116     -13.404  11.893   0.491  1.00  0.00         A
ATOM   1811  CB  VAL   116     -14.540  10.430   1.580  1.00  0.00         A
ATOM   1812  HB  VAL   116     -15.232  10.461   2.408  1.00  0.00         A
ATOM   1813  CG1 VAL   116     -15.324  10.089   0.318  1.00  0.00         A
ATOM   1814 HG11 VAL   116     -16.096  10.829   0.162  1.00  0.00         A
ATOM   1815 HG12 VAL   116     -15.776   9.115   0.427  1.00  0.00         A
ATOM   1816 HG13 VAL   116     -14.655  10.083  -0.530  1.00  0.00         A
ATOM   1817  CG2 VAL   116     -13.502   9.359   1.870  1.00  0.00         A
ATOM   1818 HG21 VAL   116     -12.851   9.248   1.016  1.00  0.00         A
ATOM   1819 HG22 VAL   116     -13.996   8.421   2.075  1.00  0.00         A
ATOM   1820 HG23 VAL   116     -12.915   9.656   2.731  1.00  0.00         A
ATOM   1821  C   VAL   116     -14.891  12.924   1.609  1.00  0.00         A
ATOM   1822  O   VAL   116     -16.053  12.783   1.233  1.00  0.00         A
ATOM   1823  N   SER   117     -14.452  14.035   2.164  1.00  0.00         A
ATOM   1824  HN  SER   117     -13.527  14.072   2.493  1.00  0.00         A
ATOM   1825  CA  SER   117     -15.307  15.201   2.299  1.00  0.00         A
ATOM   1826  HA  SER   117     -16.324  14.871   2.181  1.00  0.00         A
ATOM   1827  CB  SER   117     -15.140  15.824   3.683  1.00  0.00         A
ATOM   1828  HB1 SER   117     -15.850  16.629   3.802  1.00  0.00         A
ATOM   1829  HB2 SER   117     -14.138  16.208   3.788  1.00  0.00         A
ATOM   1830  OG  SER   117     -15.370  14.858   4.695  1.00  0.00         A
ATOM   1831  HG  SER   117     -15.944  14.162   4.348  1.00  0.00         A
ATOM   1832  C   SER   117     -14.990  16.209   1.201  1.00  0.00         A
ATOM   1833  O   SER   117     -15.776  17.114   0.918  1.00  0.00         A
ATOM   1834  N   GLN   118     -13.828  16.032   0.583  1.00  0.00         A
ATOM   1835  HN  GLN   118     -13.215  15.348   0.921  1.00  0.00         A
ATOM   1836  CA  GLN   118     -13.440  16.828  -0.575  1.00  0.00         A
ATOM   1837  HA  GLN   118     -13.479  17.872  -0.301  1.00  0.00         A
ATOM   1838  CB  GLN   118     -12.021  16.467  -1.018  1.00  0.00         A
ATOM   1839  HB1 GLN   118     -11.782  17.033  -1.906  1.00  0.00         A
ATOM   1840  HB2 GLN   118     -11.989  15.414  -1.255  1.00  0.00         A
ATOM   1841  CG  GLN   118     -10.955  16.750   0.026  1.00  0.00         A
ATOM   1842  HG1 GLN   118     -11.268  16.326   0.967  1.00  0.00         A
ATOM   1843  HG2 GLN   118     -10.846  17.819   0.132  1.00  0.00         A
ATOM   1844  CD  GLN   118      -9.611  16.161  -0.351  1.00  0.00         A
ATOM   1845  OE1 GLN   118      -9.286  16.029  -1.531  1.00  0.00         A
ATOM   1846  NE2 GLN   118      -8.819  15.801   0.645  1.00  0.00         A
ATOM   1847 HE21 GLN   118      -9.136  15.938   1.563  1.00  0.00         A
ATOM   1848 HE22 GLN   118      -7.950  15.400   0.424  1.00  0.00         A
ATOM   1849  C   GLN   118     -14.414  16.569  -1.715  1.00  0.00         A
ATOM   1850  O   GLN   118     -14.999  17.492  -2.279  1.00  0.00         A
ATOM   1851  N   GLN   119     -14.584  15.296  -2.035  1.00  0.00         A
ATOM   1852  HN  GLN   119     -14.051  14.616  -1.576  1.00  0.00         A
ATOM   1853  CA  GLN   119     -15.548  14.876  -3.035  1.00  0.00         A
ATOM   1854  HA  GLN   119     -15.627  15.654  -3.780  1.00  0.00         A
ATOM   1855  CB  GLN   119     -15.083  13.576  -3.701  1.00  0.00         A
ATOM   1856  HB1 GLN   119     -14.997  12.810  -2.945  1.00  0.00         A
ATOM   1857  HB2 GLN   119     -14.111  13.740  -4.144  1.00  0.00         A
ATOM   1858  CG  GLN   119     -16.020  13.068  -4.787  1.00  0.00         A
ATOM   1859  HG1 GLN   119     -16.986  12.870  -4.347  1.00  0.00         A
ATOM   1860  HG2 GLN   119     -15.617  12.153  -5.195  1.00  0.00         A
ATOM   1861  CD  GLN   119     -16.196  14.063  -5.915  1.00  0.00         A
ATOM   1862  OE1 GLN   119     -17.080  14.918  -5.872  1.00  0.00         A
ATOM   1863  NE2 GLN   119     -15.351  13.967  -6.927  1.00  0.00         A
ATOM   1864 HE21 GLN   119     -14.663  13.266  -6.892  1.00  0.00         A
ATOM   1865 HE22 GLN   119     -15.446  14.595  -7.673  1.00  0.00         A
ATOM   1866  C   GLN   119     -16.905  14.674  -2.372  1.00  0.00         A
ATOM   1867  O   GLN   119     -16.979  14.272  -1.211  1.00  0.00         A
ATOM   1868  N   GLN   120     -17.971  14.953  -3.103  1.00  0.00         A
ATOM   1869  HN  GLN   120     -17.851  15.259  -4.030  1.00  0.00         A
ATOM   1870  CA  GLN   120     -19.319  14.800  -2.575  1.00  0.00         A
ATOM   1871  HA  GLN   120     -19.302  15.095  -1.537  1.00  0.00         A
ATOM   1872  CB  GLN   120     -20.296  15.701  -3.332  1.00  0.00         A
ATOM   1873  HB1 GLN   120     -21.299  15.493  -2.991  1.00  0.00         A
ATOM   1874  HB2 GLN   120     -20.230  15.476  -4.385  1.00  0.00         A
ATOM   1875  CG  GLN   120     -20.024  17.183  -3.143  1.00  0.00         A
ATOM   1876  HG1 GLN   120     -20.727  17.744  -3.740  1.00  0.00         A
ATOM   1877  HG2 GLN   120     -19.020  17.396  -3.479  1.00  0.00         A
ATOM   1878  CD  GLN   120     -20.152  17.628  -1.699  1.00  0.00         A
ATOM   1879  OE1 GLN   120     -19.460  18.547  -1.260  1.00  0.00         A
ATOM   1880  NE2 GLN   120     -21.045  16.996  -0.951  1.00  0.00         A
ATOM   1881 HE21 GLN   120     -21.575  16.280  -1.363  1.00  0.00         A
ATOM   1882 HE22 GLN   120     -21.141  17.271  -0.014  1.00  0.00         A
ATOM   1883  C   GLN   120     -19.766  13.346  -2.663  1.00  0.00         A
ATOM   1884  O   GLN   120     -20.643  13.007  -3.456  1.00  0.00         A
ATOM   1885  N   GLN   121     -19.149  12.504  -1.833  1.00  0.00         A
ATOM   1886  HN  GLN   121     -18.481  12.867  -1.212  1.00  0.00         A
ATOM   1887  CA  GLN   121     -19.417  11.067  -1.807  1.00  0.00         A
ATOM   1888  HA  GLN   121     -18.800  10.638  -1.030  1.00  0.00         A
ATOM   1889  CB  GLN   121     -20.886  10.780  -1.483  1.00  0.00         A
ATOM   1890  HB1 GLN   121     -21.035   9.711  -1.463  1.00  0.00         A
ATOM   1891  HB2 GLN   121     -21.501  11.205  -2.260  1.00  0.00         A
ATOM   1892  CG  GLN   121     -21.344  11.349  -0.150  1.00  0.00         A
ATOM   1893  HG1 GLN   121     -21.229  12.422  -0.171  1.00  0.00         A
ATOM   1894  HG2 GLN   121     -20.729  10.936   0.636  1.00  0.00         A
ATOM   1895  CD  GLN   121     -22.794  11.021   0.146  1.00  0.00         A
ATOM   1896  OE1 GLN   121     -23.305   9.979  -0.269  1.00  0.00         A
ATOM   1897  NE2 GLN   121     -23.473  11.912   0.848  1.00  0.00         A
ATOM   1898 HE21 GLN   121     -23.009  12.729   1.134  1.00  0.00         A
ATOM   1899 HE22 GLN   121     -24.413  11.721   1.054  1.00  0.00         A
ATOM   1900  C   GLN   121     -19.039  10.421  -3.134  1.00  0.00         A
ATOM   1901  O   GLN   121     -19.779  10.500  -4.114  1.00  0.00         A
ATOM   1902  N   GLN   122     -17.886   9.767  -3.157  1.00  0.00         A
ATOM   1903  HN  GLN   122     -17.351   9.705  -2.342  1.00  0.00         A
ATOM   1904  CA  GLN   122     -17.401   9.115  -4.356  1.00  0.00         A
ATOM   1905  HA  GLN   122     -17.495   9.812  -5.177  1.00  0.00         A
ATOM   1906  CB  GLN   122     -15.927   8.743  -4.178  1.00  0.00         A
ATOM   1907  HB1 GLN   122     -15.841   8.040  -3.364  1.00  0.00         A
ATOM   1908  HB2 GLN   122     -15.370   9.635  -3.931  1.00  0.00         A
ATOM   1909  CG  GLN   122     -15.302   8.121  -5.409  1.00  0.00         A
ATOM   1910  HG1 GLN   122     -15.910   7.284  -5.702  1.00  0.00         A
ATOM   1911  HG2 GLN   122     -14.309   7.777  -5.161  1.00  0.00         A
ATOM   1912  CD  GLN   122     -15.202   9.081  -6.577  1.00  0.00         A
ATOM   1913  OE1 GLN   122     -15.063  10.291  -6.397  1.00  0.00         A
ATOM   1914  NE2 GLN   122     -15.267   8.545  -7.784  1.00  0.00         A
ATOM   1915 HE21 GLN   122     -15.376   7.571  -7.856  1.00  0.00         A
ATOM   1916 HE22 GLN   122     -15.201   9.140  -8.562  1.00  0.00         A
ATOM   1917  C   GLN   122     -18.250   7.878  -4.655  1.00  0.00         A
ATOM   1918  O   GLN   122     -18.234   7.363  -5.773  1.00  0.00         A
ATOM   1919  N   GLN   123     -18.973   7.413  -3.629  1.00  0.00         A
ATOM   1920  HN  GLN   123     -18.830   7.811  -2.743  1.00  0.00         A
ATOM   1921  CA  GLN   123     -19.955   6.329  -3.752  1.00  0.00         A
ATOM   1922  HA  GLN   123     -20.533   6.312  -2.840  1.00  0.00         A
ATOM   1923  CB  GLN   123     -20.905   6.592  -4.930  1.00  0.00         A
ATOM   1924  HB1 GLN   123     -20.603   5.972  -5.760  1.00  0.00         A
ATOM   1925  HB2 GLN   123     -20.816   7.629  -5.220  1.00  0.00         A
ATOM   1926  CG  GLN   123     -22.371   6.307  -4.635  1.00  0.00         A
ATOM   1927  HG1 GLN   123     -22.948   6.508  -5.527  1.00  0.00         A
ATOM   1928  HG2 GLN   123     -22.698   6.965  -3.845  1.00  0.00         A
ATOM   1929  CD  GLN   123     -22.626   4.876  -4.206  1.00  0.00         A
ATOM   1930  OE1 GLN   123     -22.830   3.997  -5.038  1.00  0.00         A
ATOM   1931  NE2 GLN   123     -22.642   4.638  -2.904  1.00  0.00         A
ATOM   1932 HE21 GLN   123     -22.492   5.391  -2.291  1.00  0.00         A
ATOM   1933 HE22 GLN   123     -22.810   3.721  -2.604  1.00  0.00         A
ATOM   1934  C   GLN   123     -19.264   4.973  -3.909  1.00  0.00         A
ATOM   1935  O   GLN   123     -19.439   4.077  -3.085  1.00  0.00         A
ATOM   1936  N   GLN   124     -18.493   4.826  -4.973  1.00  0.00         A
ATOM   1937  HN  GLN   124     -18.435   5.564  -5.624  1.00  0.00         A
ATOM   1938  CA  GLN   124     -17.738   3.605  -5.216  1.00  0.00         A
ATOM   1939  HA  GLN   124     -18.409   2.769  -5.108  1.00  0.00         A
ATOM   1940  CB  GLN   124     -17.181   3.619  -6.640  1.00  0.00         A
ATOM   1941  HB1 GLN   124     -16.638   4.537  -6.791  1.00  0.00         A
ATOM   1942  HB2 GLN   124     -17.998   3.578  -7.339  1.00  0.00         A
ATOM   1943  CG  GLN   124     -16.252   2.474  -6.957  1.00  0.00         A
ATOM   1944  HG1 GLN   124     -15.402   2.529  -6.295  1.00  0.00         A
ATOM   1945  HG2 GLN   124     -15.922   2.592  -7.971  1.00  0.00         A
ATOM   1946  CD  GLN   124     -16.896   1.107  -6.813  1.00  0.00         A
ATOM   1947  OE1 GLN   124     -16.227   0.133  -6.475  1.00  0.00         A
ATOM   1948  NE2 GLN   124     -18.189   1.015  -7.076  1.00  0.00         A
ATOM   1949 HE21 GLN   124     -18.671   1.827  -7.350  1.00  0.00         A
ATOM   1950 HE22 GLN   124     -18.617   0.136  -6.986  1.00  0.00         A
ATOM   1951  C   GLN   124     -16.602   3.465  -4.208  1.00  0.00         A
ATOM   1952  O   GLN   124     -16.465   2.435  -3.543  1.00  0.00         A
ATOM   1953  N   GLN   125     -15.800   4.513  -4.094  1.00  0.00         A
ATOM   1954  HN  GLN   125     -15.981   5.302  -4.637  1.00  0.00         A
ATOM   1955  CA  GLN   125     -14.660   4.525  -3.183  1.00  0.00         A
ATOM   1956  HA  GLN   125     -14.198   3.551  -3.218  1.00  0.00         A
ATOM   1957  CB  GLN   125     -13.636   5.577  -3.618  1.00  0.00         A
ATOM   1958  HB1 GLN   125     -12.834   5.601  -2.894  1.00  0.00         A
ATOM   1959  HB2 GLN   125     -14.117   6.543  -3.636  1.00  0.00         A
ATOM   1960  CG  GLN   125     -13.030   5.321  -4.989  1.00  0.00         A
ATOM   1961  HG1 GLN   125     -12.446   6.184  -5.277  1.00  0.00         A
ATOM   1962  HG2 GLN   125     -13.830   5.177  -5.700  1.00  0.00         A
ATOM   1963  CD  GLN   125     -12.134   4.099  -5.017  1.00  0.00         A
ATOM   1964  OE1 GLN   125     -12.587   2.987  -5.283  1.00  0.00         A
ATOM   1965  NE2 GLN   125     -10.855   4.300  -4.742  1.00  0.00         A
ATOM   1966 HE21 GLN   125     -10.563   5.213  -4.540  1.00  0.00         A
ATOM   1967 HE22 GLN   125     -10.250   3.526  -4.753  1.00  0.00         A
ATOM   1968  C   GLN   125     -15.107   4.807  -1.752  1.00  0.00         A
ATOM   1969  O   GLN   125     -14.702   5.797  -1.143  1.00  0.00         A
ATOM   1970  N   GLN   126     -15.964   3.951  -1.231  1.00  0.00         A
ATOM   1971  HN  GLN   126     -16.340   3.243  -1.800  1.00  0.00         A
ATOM   1972  CA  GLN   126     -16.366   4.038   0.162  1.00  0.00         A
ATOM   1973  HA  GLN   126     -15.833   4.867   0.605  1.00  0.00         A
ATOM   1974  CB  GLN   126     -17.876   4.287   0.290  1.00  0.00         A
ATOM   1975  HB1 GLN   126     -18.150   5.098  -0.369  1.00  0.00         A
ATOM   1976  HB2 GLN   126     -18.094   4.577   1.307  1.00  0.00         A
ATOM   1977  CG  GLN   126     -18.742   3.084  -0.054  1.00  0.00         A
ATOM   1978  HG1 GLN   126     -18.456   2.258   0.581  1.00  0.00         A
ATOM   1979  HG2 GLN   126     -18.572   2.817  -1.087  1.00  0.00         A
ATOM   1980  CD  GLN   126     -20.221   3.356   0.139  1.00  0.00         A
ATOM   1981  OE1 GLN   126     -20.610   4.196   0.951  1.00  0.00         A
ATOM   1982  NE2 GLN   126     -21.058   2.628  -0.579  1.00  0.00         A
ATOM   1983 HE21 GLN   126     -20.681   1.956  -1.188  1.00  0.00         A
ATOM   1984 HE22 GLN   126     -22.021   2.781  -0.468  1.00  0.00         A
ATOM   1985  C   GLN   126     -15.970   2.757   0.890  1.00  0.00         A
ATOM   1986  O   GLN   126     -16.112   1.658   0.347  1.00  0.00         A
ATOM   1987  N   PRO   127     -15.441   2.877   2.115  1.00  0.00         A
ATOM   1988  CA  PRO   127     -15.036   1.720   2.913  1.00  0.00         A
ATOM   1989  HA  PRO   127     -14.476   1.010   2.323  1.00  0.00         A
ATOM   1990  CB  PRO   127     -14.128   2.335   3.978  1.00  0.00         A
ATOM   1991  HB1 PRO   127     -13.106   2.333   3.629  1.00  0.00         A
ATOM   1992  HB2 PRO   127     -14.204   1.766   4.893  1.00  0.00         A
ATOM   1993  CG  PRO   127     -14.639   3.724   4.153  1.00  0.00         A
ATOM   1994  HG1 PRO   127     -13.831   4.375   4.451  1.00  0.00         A
ATOM   1995  HG2 PRO   127     -15.422   3.735   4.898  1.00  0.00         A
ATOM   1996  CD  PRO   127     -15.186   4.150   2.816  1.00  0.00         A
ATOM   1997  HD1 PRO   127     -14.456   4.741   2.284  1.00  0.00         A
ATOM   1998  HD2 PRO   127     -16.102   4.707   2.944  1.00  0.00         A
ATOM   1999  C   PRO   127     -16.232   1.016   3.555  1.00  0.00         A
ATOM   2000  O   PRO   127     -16.308   0.875   4.777  1.00  0.00         A
ATOM   2001  N   SER   128     -17.163   0.576   2.723  1.00  0.00         A
ATOM   2002  HN  SER   128     -17.032   0.693   1.756  1.00  0.00         A
ATOM   2003  CA  SER   128     -18.362  -0.085   3.197  1.00  0.00         A
ATOM   2004  HA  SER   128     -18.191  -0.397   4.209  1.00  0.00         A
ATOM   2005  CB  SER   128     -19.544   0.883   3.171  1.00  0.00         A
ATOM   2006  HB1 SER   128     -19.699   1.217   2.163  1.00  0.00         A
ATOM   2007  HB2 SER   128     -19.327   1.731   3.802  1.00  0.00         A
ATOM   2008  OG  SER   128     -20.735   0.263   3.636  1.00  0.00         A
ATOM   2009  HG  SER   128     -20.618  -0.007   4.557  1.00  0.00         A
ATOM   2010  C   SER   128     -18.662  -1.310   2.344  1.00  0.00         A
ATOM   2011  O   SER   128     -18.952  -1.195   1.151  1.00  0.00         A
ATOM   2012  N   GLY   129     -18.585  -2.479   2.960  1.00  0.00         A
ATOM   2013  HN  GLY   129     -18.319  -2.508   3.903  1.00  0.00         A
ATOM   2014  CA  GLY   129     -18.873  -3.710   2.256  1.00  0.00         A
ATOM   2015  HA1 GLY   129     -18.257  -4.499   2.660  1.00  0.00         A
ATOM   2016  HA2 GLY   129     -18.634  -3.579   1.211  1.00  0.00         A
ATOM   2017  C   GLY   129     -20.327  -4.113   2.378  1.00  0.00         A
ATOM   2018  O   GLY   129     -20.645  -5.295   2.508  1.00  0.00         A
ATOM   2019  N   SER   130     -21.211  -3.129   2.352  1.00  0.00         A
ATOM   2020  HN  SER   130     -20.894  -2.205   2.275  1.00  0.00         A
ATOM   2021  CA  SER   130     -22.639  -3.383   2.429  1.00  0.00         A
ATOM   2022  HA  SER   130     -22.780  -4.397   2.771  1.00  0.00         A
ATOM   2023  CB  SER   130     -23.292  -2.416   3.427  1.00  0.00         A
ATOM   2024  HB1 SER   130     -23.300  -1.422   3.006  1.00  0.00         A
ATOM   2025  HB2 SER   130     -22.721  -2.411   4.344  1.00  0.00         A
ATOM   2026  OG  SER   130     -24.627  -2.796   3.728  1.00  0.00         A
ATOM   2027  HG  SER   130     -25.234  -2.134   3.373  1.00  0.00         A
ATOM   2028  C   SER   130     -23.254  -3.238   1.038  1.00  0.00         A
ATOM   2029  O   SER   130     -24.103  -2.380   0.798  1.00  0.00         A
ATOM   2030  N   ARG   131     -22.798  -4.075   0.116  1.00  0.00         A
ATOM   2031  HN  ARG   131     -22.139  -4.754   0.375  1.00  0.00         A
ATOM   2032  CA  ARG   131     -23.259  -4.029  -1.262  1.00  0.00         A
ATOM   2033  HA  ARG   131     -23.791  -3.100  -1.397  1.00  0.00         A
ATOM   2034  CB  ARG   131     -22.073  -4.065  -2.227  1.00  0.00         A
ATOM   2035  HB1 ARG   131     -22.430  -4.350  -3.205  1.00  0.00         A
ATOM   2036  HB2 ARG   131     -21.366  -4.804  -1.882  1.00  0.00         A
ATOM   2037  CG  ARG   131     -21.348  -2.735  -2.353  1.00  0.00         A
ATOM   2038  HG1 ARG   131     -20.484  -2.865  -2.988  1.00  0.00         A
ATOM   2039  HG2 ARG   131     -21.035  -2.411  -1.372  1.00  0.00         A
ATOM   2040  CD  ARG   131     -22.255  -1.675  -2.958  1.00  0.00         A
ATOM   2041  HD1 ARG   131     -21.681  -0.772  -3.108  1.00  0.00         A
ATOM   2042  HD2 ARG   131     -23.065  -1.476  -2.275  1.00  0.00         A
ATOM   2043  NE  ARG   131     -22.806  -2.107  -4.244  1.00  0.00         A
ATOM   2044  HE  ARG   131     -22.210  -2.624  -4.834  1.00  0.00         A
ATOM   2045  CZ  ARG   131     -24.048  -1.850  -4.658  1.00  0.00         A
ATOM   2046  NH1 ARG   131     -24.880  -1.152  -3.895  1.00  0.00         A
ATOM   2047 HH11 ARG   131     -24.581  -0.813  -2.999  1.00  0.00         A
ATOM   2048 HH12 ARG   131     -25.810  -0.946  -4.215  1.00  0.00         A
ATOM   2049  NH2 ARG   131     -24.454  -2.300  -5.837  1.00  0.00         A
ATOM   2050 HH21 ARG   131     -23.829  -2.831  -6.414  1.00  0.00         A
ATOM   2051 HH22 ARG   131     -25.387  -2.112  -6.158  1.00  0.00         A
ATOM   2052  C   ARG   131     -24.210  -5.178  -1.556  1.00  0.00         A
ATOM   2053  O   ARG   131     -23.845  -6.143  -2.232  1.00  0.00         A
ATOM   2054  N   ASP   132     -25.426  -5.056  -1.037  1.00  0.00         A
ATOM   2055  HN  ASP   132     -25.626  -4.267  -0.488  1.00  0.00         A
ATOM   2056  CA  ASP   132     -26.469  -6.060  -1.226  1.00  0.00         A
ATOM   2057  HA  ASP   132     -27.324  -5.746  -0.645  1.00  0.00         A
ATOM   2058  CB  ASP   132     -26.884  -6.157  -2.701  1.00  0.00         A
ATOM   2059  HB1 ASP   132     -26.032  -6.465  -3.287  1.00  0.00         A
ATOM   2060  HB2 ASP   132     -27.215  -5.187  -3.039  1.00  0.00         A
ATOM   2061  CG  ASP   132     -28.009  -7.152  -2.931  1.00  0.00         A
ATOM   2062  OD1 ASP   132     -29.068  -7.030  -2.275  1.00  0.00         A
ATOM   2063  OD2 ASP   132     -27.846  -8.054  -3.778  1.00  0.00         A
ATOM   2064  C   ASP   132     -25.999  -7.410  -0.698  1.00  0.00         A
ATOM   2065  O   ASP   132     -25.800  -8.366  -1.448  1.00  0.00         A
ATOM   2066  N   ILE   133     -25.793  -7.465   0.605  1.00  0.00         A
ATOM   2067  HN  ILE   133     -25.953  -6.661   1.147  1.00  0.00         A
ATOM   2068  CA  ILE   133     -25.340  -8.683   1.261  1.00  0.00         A
ATOM   2069  HA  ILE   133     -24.932  -9.336   0.502  1.00  0.00         A
ATOM   2070  CB  ILE   133     -24.232  -8.389   2.294  1.00  0.00         A
ATOM   2071  HB  ILE   133     -24.041  -9.295   2.848  1.00  0.00         A
ATOM   2072  CG1 ILE   133     -24.681  -7.294   3.267  1.00  0.00         A
ATOM   2073 HG11 ILE   133     -25.594  -7.606   3.752  1.00  0.00         A
ATOM   2074 HG12 ILE   133     -24.865  -6.385   2.715  1.00  0.00         A
ATOM   2075  CG2 ILE   133     -22.945  -7.986   1.590  1.00  0.00         A
ATOM   2076 HG21 ILE   133     -22.607  -8.799   0.965  1.00  0.00         A
ATOM   2077 HG22 ILE   133     -22.189  -7.759   2.327  1.00  0.00         A
ATOM   2078 HG23 ILE   133     -23.126  -7.114   0.980  1.00  0.00         A
ATOM   2079  CD1 ILE   133     -23.665  -6.982   4.342  1.00  0.00         A
ATOM   2080 HD11 ILE   133     -24.038  -6.186   4.967  1.00  0.00         A
ATOM   2081 HD12 ILE   133     -22.736  -6.677   3.883  1.00  0.00         A
ATOM   2082 HD13 ILE   133     -23.497  -7.864   4.944  1.00  0.00         A
ATOM   2083  C   ILE   133     -26.503  -9.388   1.945  1.00  0.00         A
ATOM   2084  O   ILE   133     -26.340 -10.002   3.004  1.00  0.00         A
ATOM   2085  N   ASN   134     -27.677  -9.281   1.326  1.00  0.00         A
ATOM   2086  HN  ASN   134     -27.721  -8.775   0.486  1.00  0.00         A
ATOM   2087  CA  ASN   134     -28.906  -9.873   1.851  1.00  0.00         A
ATOM   2088  HA  ASN   134     -29.694  -9.660   1.144  1.00  0.00         A
ATOM   2089  CB  ASN   134     -28.779 -11.394   2.001  1.00  0.00         A
ATOM   2090  HB1 ASN   134     -29.595 -11.758   2.606  1.00  0.00         A
ATOM   2091  HB2 ASN   134     -27.844 -11.623   2.491  1.00  0.00         A
ATOM   2092  CG  ASN   134     -28.808 -12.120   0.669  1.00  0.00         A
ATOM   2093  OD1 ASN   134     -28.388 -11.585  -0.361  1.00  0.00         A
ATOM   2094  ND2 ASN   134     -29.305 -13.345   0.679  1.00  0.00         A
ATOM   2095 HD21 ASN   134     -29.621 -13.711   1.533  1.00  0.00         A
ATOM   2096 HD22 ASN   134     -29.343 -13.837  -0.168  1.00  0.00         A
ATOM   2097  C   ASN   134     -29.273  -9.236   3.181  1.00  0.00         A
ATOM   2098  O   ASN   134     -29.651  -9.919   4.132  1.00  0.00         A
ATOM   2099  N   SER   135     -29.179  -7.916   3.228  1.00  0.00         A
ATOM   2100  HN  SER   135     -28.917  -7.429   2.416  1.00  0.00         A
ATOM   2101  CA  SER   135     -29.457  -7.159   4.438  1.00  0.00         A
ATOM   2102  HA  SER   135     -29.089  -7.732   5.275  1.00  0.00         A
ATOM   2103  CB  SER   135     -28.707  -5.827   4.384  1.00  0.00         A
ATOM   2104  HB1 SER   135     -27.688  -5.975   4.711  1.00  0.00         A
ATOM   2105  HB2 SER   135     -29.194  -5.114   5.032  1.00  0.00         A
ATOM   2106  OG  SER   135     -28.693  -5.307   3.062  1.00  0.00         A
ATOM   2107  HG  SER   135     -29.568  -4.959   2.841  1.00  0.00         A
ATOM   2108  C   SER   135     -30.959  -6.932   4.623  1.00  0.00         A
ATOM   2109  O   SER   135     -31.391  -5.870   5.072  1.00  0.00         A
ATOM   2110  N   ILE   136     -31.749  -7.936   4.270  1.00  0.00         A
ATOM   2111  HN  ILE   136     -31.349  -8.747   3.891  1.00  0.00         A
ATOM   2112  CA  ILE   136     -33.189  -7.876   4.451  1.00  0.00         A
ATOM   2113  HA  ILE   136     -33.439  -6.891   4.821  1.00  0.00         A
ATOM   2114  CB  ILE   136     -33.980  -8.126   3.137  1.00  0.00         A
ATOM   2115  HB  ILE   136     -33.804  -9.146   2.828  1.00  0.00         A
ATOM   2116  CG1 ILE   136     -33.529  -7.179   2.017  1.00  0.00         A
ATOM   2117 HG11 ILE   136     -33.306  -6.212   2.443  1.00  0.00         A
ATOM   2118 HG12 ILE   136     -34.330  -7.074   1.301  1.00  0.00         A
ATOM   2119  CG2 ILE   136     -35.475  -7.962   3.378  1.00  0.00         A
ATOM   2120 HG21 ILE   136     -35.676  -6.958   3.721  1.00  0.00         A
ATOM   2121 HG22 ILE   136     -35.799  -8.669   4.127  1.00  0.00         A
ATOM   2122 HG23 ILE   136     -36.011  -8.141   2.458  1.00  0.00         A
ATOM   2123  CD1 ILE   136     -32.301  -7.652   1.267  1.00  0.00         A
ATOM   2124 HD11 ILE   136     -32.063  -6.947   0.485  1.00  0.00         A
ATOM   2125 HD12 ILE   136     -32.495  -8.620   0.832  1.00  0.00         A
ATOM   2126 HD13 ILE   136     -31.468  -7.726   1.951  1.00  0.00         A
ATOM   2127  C   ILE   136     -33.606  -8.911   5.486  1.00  0.00         A
ATOM   2128  O   ILE   136     -33.966 -10.041   5.145  1.00  0.00         A
ATOM   2129  N   SER   137     -33.520  -8.536   6.751  1.00  0.00         A
ATOM   2130  HN  SER   137     -33.180  -7.640   6.966  1.00  0.00         A
ATOM   2131  CA  SER   137     -33.926  -9.418   7.829  1.00  0.00         A
ATOM   2132  HA  SER   137     -33.578 -10.412   7.594  1.00  0.00         A
ATOM   2133  CB  SER   137     -33.298  -8.965   9.146  1.00  0.00         A
ATOM   2134  HB1 SER   137     -33.588  -9.645   9.932  1.00  0.00         A
ATOM   2135  HB2 SER   137     -33.644  -7.970   9.384  1.00  0.00         A
ATOM   2136  OG  SER   137     -31.881  -8.949   9.053  1.00  0.00         A
ATOM   2137  HG  SER   137     -31.610  -9.372   8.227  1.00  0.00         A
ATOM   2138  C   SER   137     -35.445  -9.440   7.934  1.00  0.00         A
ATOM   2139  O   SER   137     -36.057  -8.498   8.438  1.00  0.00         A
ATOM   2140  N   LYS   138     -36.045 -10.510   7.430  1.00  0.00         A
ATOM   2141  HN  LYS   138     -35.506 -11.228   7.068  1.00  0.00         A
ATOM   2142  CA  LYS   138     -37.480 -10.639   7.396  1.00  0.00         A
ATOM   2143  HA  LYS   138     -37.863  -9.764   6.893  1.00  0.00         A
ATOM   2144  CB  LYS   138     -37.911 -11.868   6.606  1.00  0.00         A
ATOM   2145  HB1 LYS   138     -37.348 -12.725   6.945  1.00  0.00         A
ATOM   2146  HB2 LYS   138     -37.693 -11.685   5.572  1.00  0.00         A
ATOM   2147  CG  LYS   138     -39.396 -12.185   6.723  1.00  0.00         A
ATOM   2148  HG1 LYS   138     -39.962 -11.325   6.399  1.00  0.00         A
ATOM   2149  HG2 LYS   138     -39.627 -12.399   7.756  1.00  0.00         A
ATOM   2150  CD  LYS   138     -39.791 -13.384   5.874  1.00  0.00         A
ATOM   2151  HD1 LYS   138     -40.828 -13.621   6.066  1.00  0.00         A
ATOM   2152  HD2 LYS   138     -39.172 -14.226   6.148  1.00  0.00         A
ATOM   2153  CE  LYS   138     -39.615 -13.107   4.388  1.00  0.00         A
ATOM   2154  HE1 LYS   138     -38.567 -12.938   4.188  1.00  0.00         A
ATOM   2155  HE2 LYS   138     -40.176 -12.222   4.131  1.00  0.00         A
ATOM   2156  NZ  LYS   138     -40.091 -14.239   3.553  1.00  0.00         A
ATOM   2157  HZ1 LYS   138     -39.574 -15.107   3.797  1.00  0.00         A
ATOM   2158  HZ2 LYS   138     -39.939 -14.029   2.545  1.00  0.00         A
ATOM   2159  HZ3 LYS   138     -41.107 -14.398   3.710  1.00  0.00         A
ATOM   2160  C   LYS   138     -38.065 -10.671   8.783  1.00  0.00         A
ATOM   2161  O   LYS   138     -37.754 -11.527   9.617  1.00  0.00         A
ATOM   2162  N   THR   139     -38.898  -9.702   8.997  1.00  0.00         A
ATOM   2163  HN  THR   139     -39.017  -9.048   8.280  1.00  0.00         A
ATOM   2164  CA  THR   139     -39.657  -9.567  10.219  1.00  0.00         A
ATOM   2165  HA  THR   139     -39.215 -10.211  10.966  1.00  0.00         A
ATOM   2166  CB  THR   139     -39.623  -8.113  10.733  1.00  0.00         A
ATOM   2167  HB  THR   139     -40.394  -7.993  11.479  1.00  0.00         A
ATOM   2168  OG1 THR   139     -39.871  -7.204   9.648  1.00  0.00         A
ATOM   2169  HG1 THR   139     -40.714  -6.754   9.792  1.00  0.00         A
ATOM   2170  CG2 THR   139     -38.276  -7.794  11.366  1.00  0.00         A
ATOM   2171 HG21 THR   139     -38.106  -8.454  12.203  1.00  0.00         A
ATOM   2172 HG22 THR   139     -38.273  -6.770  11.708  1.00  0.00         A
ATOM   2173 HG23 THR   139     -37.493  -7.931  10.635  1.00  0.00         A
ATOM   2174  C   THR   139     -41.091 -10.005   9.967  1.00  0.00         A
ATOM   2175  O   THR   139     -41.873  -9.284   9.341  1.00  0.00         A
ATOM   2176  N   LEU   140     -41.421 -11.205  10.414  1.00  0.00         A
ATOM   2177  HN  LEU   140     -40.765 -11.720  10.929  1.00  0.00         A
ATOM   2178  CA  LEU   140     -42.735 -11.776  10.161  1.00  0.00         A
ATOM   2179  HA  LEU   140     -42.980 -11.572   9.129  1.00  0.00         A
ATOM   2180  CB  LEU   140     -42.713 -13.290  10.372  1.00  0.00         A
ATOM   2181  HB1 LEU   140     -42.724 -13.470  11.432  1.00  0.00         A
ATOM   2182  HB2 LEU   140     -41.788 -13.674   9.969  1.00  0.00         A
ATOM   2183  CG  LEU   140     -43.877 -14.072   9.742  1.00  0.00         A
ATOM   2184  HG  LEU   140     -43.521 -15.042   9.426  1.00  0.00         A
ATOM   2185  CD1 LEU   140     -45.002 -14.290  10.742  1.00  0.00         A
ATOM   2186 HD11 LEU   140     -44.631 -14.854  11.585  1.00  0.00         A
ATOM   2187 HD12 LEU   140     -45.803 -14.838  10.269  1.00  0.00         A
ATOM   2188 HD13 LEU   140     -45.371 -13.335  11.083  1.00  0.00         A
ATOM   2189  CD2 LEU   140     -44.402 -13.343   8.513  1.00  0.00         A
ATOM   2190 HD21 LEU   140     -43.612 -13.250   7.783  1.00  0.00         A
ATOM   2191 HD22 LEU   140     -44.743 -12.357   8.801  1.00  0.00         A
ATOM   2192 HD23 LEU   140     -45.224 -13.898   8.087  1.00  0.00         A
ATOM   2193  C   LEU   140     -43.784 -11.112  11.045  1.00  0.00         A
ATOM   2194  O   LEU   140     -44.231 -11.662  12.048  1.00  0.00         A
ATOM   2195  N   GLU   141     -44.128  -9.903  10.665  1.00  0.00         A
ATOM   2196  HN  GLU   141     -43.638  -9.499   9.920  1.00  0.00         A
ATOM   2197  CA  GLU   141     -45.163  -9.128  11.325  1.00  0.00         A
ATOM   2198  HA  GLU   141     -45.951  -9.804  11.607  1.00  0.00         A
ATOM   2199  CB  GLU   141     -44.598  -8.458  12.576  1.00  0.00         A
ATOM   2200  HB1 GLU   141     -44.568  -9.180  13.379  1.00  0.00         A
ATOM   2201  HB2 GLU   141     -45.245  -7.641  12.858  1.00  0.00         A
ATOM   2202  CG  GLU   141     -43.198  -7.912  12.371  1.00  0.00         A
ATOM   2203  HG1 GLU   141     -43.256  -7.033  11.747  1.00  0.00         A
ATOM   2204  HG2 GLU   141     -42.610  -8.670  11.871  1.00  0.00         A
ATOM   2205  CD  GLU   141     -42.520  -7.542  13.673  1.00  0.00         A
ATOM   2206  OE1 GLU   141     -42.559  -6.353  14.055  1.00  0.00         A
ATOM   2207  OE2 GLU   141     -41.942  -8.438  14.322  1.00  0.00         A
ATOM   2208  C   GLU   141     -45.719  -8.104  10.348  1.00  0.00         A
ATOM   2209  O   GLU   141     -46.364  -7.129  10.727  1.00  0.00         A
ATOM   2210  N   ASP   142     -45.453  -8.353   9.073  1.00  0.00         A
ATOM   2211  HN  ASP   142     -44.922  -9.144   8.850  1.00  0.00         A
ATOM   2212  CA  ASP   142     -45.935  -7.503   7.991  1.00  0.00         A
ATOM   2213  HA  ASP   142     -46.143  -6.528   8.399  1.00  0.00         A
ATOM   2214  CB  ASP   142     -44.856  -7.384   6.905  1.00  0.00         A
ATOM   2215  HB1 ASP   142     -44.629  -8.371   6.529  1.00  0.00         A
ATOM   2216  HB2 ASP   142     -43.964  -6.961   7.341  1.00  0.00         A
ATOM   2217  CG  ASP   142     -45.271  -6.512   5.736  1.00  0.00         A
ATOM   2218  OD1 ASP   142     -45.313  -5.272   5.894  1.00  0.00         A
ATOM   2219  OD2 ASP   142     -45.553  -7.061   4.651  1.00  0.00         A
ATOM   2220  C   ASP   142     -47.222  -8.088   7.423  1.00  0.00         A
ATOM   2221  O   ASP   142     -47.906  -7.477   6.600  1.00  0.00         A
ATOM   2222  N   THR   143     -47.566  -9.270   7.923  1.00  0.00         A
ATOM   2223  HN  THR   143     -47.010  -9.663   8.628  1.00  0.00         A
ATOM   2224  CA  THR   143     -48.740 -10.007   7.471  1.00  0.00         A
ATOM   2225  HA  THR   143     -48.737 -10.002   6.401  1.00  0.00         A
ATOM   2226  CB  THR   143     -48.674 -11.458   7.953  1.00  0.00         A
ATOM   2227  HB  THR   143     -49.662 -11.892   7.896  1.00  0.00         A
ATOM   2228  OG1 THR   143     -48.217 -11.493   9.315  1.00  0.00         A
ATOM   2229  HG1 THR   143     -48.964 -11.687   9.897  1.00  0.00         A
ATOM   2230  CG2 THR   143     -47.737 -12.255   7.074  1.00  0.00         A
ATOM   2231 HG21 THR   143     -47.691 -13.274   7.424  1.00  0.00         A
ATOM   2232 HG22 THR   143     -46.753 -11.813   7.112  1.00  0.00         A
ATOM   2233 HG23 THR   143     -48.102 -12.236   6.057  1.00  0.00         A
ATOM   2234  C   THR   143     -50.025  -9.367   7.955  1.00  0.00         A
ATOM   2235  O   THR   143     -51.125  -9.745   7.550  1.00  0.00         A
ATOM   2236  N   LEU   144     -49.862  -8.392   8.815  1.00  0.00         A
ATOM   2237  HN  LEU   144     -48.958  -8.192   9.118  1.00  0.00         A
ATOM   2238  CA  LEU   144     -50.979  -7.607   9.306  1.00  0.00         A
ATOM   2239  HA  LEU   144     -51.720  -8.291   9.693  1.00  0.00         A
ATOM   2240  CB  LEU   144     -50.535  -6.659  10.427  1.00  0.00         A
ATOM   2241  HB1 LEU   144     -51.269  -5.874  10.512  1.00  0.00         A
ATOM   2242  HB2 LEU   144     -49.594  -6.214  10.138  1.00  0.00         A
ATOM   2243  CG  LEU   144     -50.356  -7.299  11.812  1.00  0.00         A
ATOM   2244  HG  LEU   144     -51.250  -7.853  12.059  1.00  0.00         A
ATOM   2245  CD1 LEU   144     -49.188  -8.273  11.829  1.00  0.00         A
ATOM   2246 HD11 LEU   144     -48.273  -7.743  11.609  1.00  0.00         A
ATOM   2247 HD12 LEU   144     -49.347  -9.039  11.085  1.00  0.00         A
ATOM   2248 HD13 LEU   144     -49.113  -8.729  12.805  1.00  0.00         A
ATOM   2249  CD2 LEU   144     -50.165  -6.224  12.871  1.00  0.00         A
ATOM   2250 HD21 LEU   144     -50.024  -6.690  13.835  1.00  0.00         A
ATOM   2251 HD22 LEU   144     -51.039  -5.591  12.901  1.00  0.00         A
ATOM   2252 HD23 LEU   144     -49.298  -5.630  12.627  1.00  0.00         A
ATOM   2253  C   LEU   144     -51.590  -6.823   8.153  1.00  0.00         A
ATOM   2254  O   LEU   144     -52.802  -6.601   8.125  1.00  0.00         A
ATOM   2255  N   LYS   145     -50.739  -6.442   7.196  1.00  0.00         A
ATOM   2256  HN  LYS   145     -49.782  -6.586   7.335  1.00  0.00         A
ATOM   2257  CA  LYS   145     -51.173  -5.829   5.944  1.00  0.00         A
ATOM   2258  HA  LYS   145     -50.306  -5.383   5.490  1.00  0.00         A
ATOM   2259  CB  LYS   145     -51.683  -6.903   4.999  1.00  0.00         A
ATOM   2260  HB1 LYS   145     -52.197  -6.433   4.179  1.00  0.00         A
ATOM   2261  HB2 LYS   145     -52.368  -7.547   5.530  1.00  0.00         A
ATOM   2262  CG  LYS   145     -50.555  -7.746   4.439  1.00  0.00         A
ATOM   2263  HG1 LYS   145     -49.960  -8.119   5.260  1.00  0.00         A
ATOM   2264  HG2 LYS   145     -49.943  -7.128   3.803  1.00  0.00         A
ATOM   2265  CD  LYS   145     -51.066  -8.912   3.633  1.00  0.00         A
ATOM   2266  HD1 LYS   145     -51.672  -9.525   4.272  1.00  0.00         A
ATOM   2267  HD2 LYS   145     -50.223  -9.477   3.275  1.00  0.00         A
ATOM   2268  CE  LYS   145     -51.897  -8.456   2.449  1.00  0.00         A
ATOM   2269  HE1 LYS   145     -51.310  -7.772   1.855  1.00  0.00         A
ATOM   2270  HE2 LYS   145     -52.771  -7.949   2.823  1.00  0.00         A
ATOM   2271  NZ  LYS   145     -52.329  -9.593   1.596  1.00  0.00         A
ATOM   2272  HZ1 LYS   145     -52.914 -10.252   2.146  1.00  0.00         A
ATOM   2273  HZ2 LYS   145     -51.502 -10.105   1.232  1.00  0.00         A
ATOM   2274  HZ3 LYS   145     -52.889  -9.242   0.792  1.00  0.00         A
ATOM   2275  C   LYS   145     -52.224  -4.748   6.163  1.00  0.00         A
ATOM   2276  O   LYS   145     -53.271  -4.729   5.508  1.00  0.00         A
ATOM   2277  N   LEU   146     -51.935  -3.854   7.094  1.00  0.00         A
ATOM   2278  HN  LEU   146     -51.078  -3.919   7.569  1.00  0.00         A
ATOM   2279  CA  LEU   146     -52.850  -2.785   7.441  1.00  0.00         A
ATOM   2280  HA  LEU   146     -53.838  -3.074   7.116  1.00  0.00         A
ATOM   2281  CB  LEU   146     -52.856  -2.590   8.962  1.00  0.00         A
ATOM   2282  HB1 LEU   146     -51.898  -2.184   9.252  1.00  0.00         A
ATOM   2283  HB2 LEU   146     -52.968  -3.560   9.425  1.00  0.00         A
ATOM   2284  CG  LEU   146     -53.949  -1.672   9.507  1.00  0.00         A
ATOM   2285  HG  LEU   146     -53.854  -0.702   9.044  1.00  0.00         A
ATOM   2286  CD1 LEU   146     -55.329  -2.220   9.173  1.00  0.00         A
ATOM   2287 HD11 LEU   146     -56.084  -1.572   9.593  1.00  0.00         A
ATOM   2288 HD12 LEU   146     -55.433  -3.210   9.589  1.00  0.00         A
ATOM   2289 HD13 LEU   146     -55.451  -2.265   8.101  1.00  0.00         A
ATOM   2290  CD2 LEU   146     -53.792  -1.496  11.009  1.00  0.00         A
ATOM   2291 HD21 LEU   146     -52.834  -1.046  11.220  1.00  0.00         A
ATOM   2292 HD22 LEU   146     -53.851  -2.460  11.492  1.00  0.00         A
ATOM   2293 HD23 LEU   146     -54.579  -0.859  11.382  1.00  0.00         A
ATOM   2294  C   LEU   146     -52.445  -1.498   6.723  1.00  0.00         A
ATOM   2295  O   LEU   146     -52.655  -0.391   7.219  1.00  0.00         A
ATOM   2296  N   ASP   147     -51.855  -1.657   5.546  1.00  0.00         A
ATOM   2297  HN  ASP   147     -51.695  -2.563   5.211  1.00  0.00         A
ATOM   2298  CA  ASP   147     -51.445  -0.518   4.736  1.00  0.00         A
ATOM   2299  HA  ASP   147     -51.100   0.257   5.404  1.00  0.00         A
ATOM   2300  CB  ASP   147     -50.311  -0.898   3.778  1.00  0.00         A
ATOM   2301  HB1 ASP   147     -50.095  -0.055   3.137  1.00  0.00         A
ATOM   2302  HB2 ASP   147     -50.630  -1.731   3.171  1.00  0.00         A
ATOM   2303  CG  ASP   147     -49.034  -1.295   4.491  1.00  0.00         A
ATOM   2304  OD1 ASP   147     -48.689  -2.496   4.479  1.00  0.00         A
ATOM   2305  OD2 ASP   147     -48.362  -0.410   5.063  1.00  0.00         A
ATOM   2306  C   ASP   147     -52.631   0.012   3.944  1.00  0.00         A
ATOM   2307  O   ASP   147     -52.853  -0.390   2.801  1.00  0.00         A
ATOM   2308  N   ALA   148     -53.399   0.893   4.580  1.00  0.00         A
ATOM   2309  HN  ALA   148     -53.170   1.134   5.504  1.00  0.00         A
ATOM   2310  CA  ALA   148     -54.574   1.509   3.967  1.00  0.00         A
ATOM   2311  HA  ALA   148     -55.056   2.108   4.726  1.00  0.00         A
ATOM   2312  CB  ALA   148     -54.171   2.437   2.831  1.00  0.00         A
ATOM   2313  HB1 ALA   148     -53.454   3.158   3.192  1.00  0.00         A
ATOM   2314  HB2 ALA   148     -55.047   2.953   2.465  1.00  0.00         A
ATOM   2315  HB3 ALA   148     -53.733   1.859   2.031  1.00  0.00         A
ATOM   2316  C   ALA   148     -55.570   0.459   3.484  1.00  0.00         A
ATOM   2317  O   ALA   148     -55.828   0.323   2.286  1.00  0.00         A
ATOM   2318  N   ALA   149     -56.138  -0.275   4.428  1.00  0.00         A
ATOM   2319  HN  ALA   149     -55.893  -0.119   5.365  1.00  0.00         A
ATOM   2320  CA  ALA   149     -57.120  -1.302   4.117  1.00  0.00         A
ATOM   2321  HA  ALA   149     -56.973  -1.605   3.090  1.00  0.00         A
ATOM   2322  CB  ALA   149     -56.911  -2.517   5.009  1.00  0.00         A
ATOM   2323  HB1 ALA   149     -57.604  -3.296   4.726  1.00  0.00         A
ATOM   2324  HB2 ALA   149     -57.082  -2.240   6.039  1.00  0.00         A
ATOM   2325  HB3 ALA   149     -55.899  -2.876   4.896  1.00  0.00         A
ATOM   2326  C   ALA   149     -58.535  -0.753   4.275  1.00  0.00         A
ATOM   2327  O   ALA   149     -59.449  -1.462   4.698  1.00  0.00         A
ATOM   2328  N   GLN   150     -58.708   0.516   3.933  1.00  0.00         A
ATOM   2329  HN  GLN   150     -57.949   1.023   3.578  1.00  0.00         A
ATOM   2330  CA  GLN   150     -60.002   1.169   4.052  1.00  0.00         A
ATOM   2331  HA  GLN   150     -60.581   0.629   4.785  1.00  0.00         A
ATOM   2332  CB  GLN   150     -59.845   2.622   4.504  1.00  0.00         A
ATOM   2333  HB1 GLN   150     -60.828   3.041   4.666  1.00  0.00         A
ATOM   2334  HB2 GLN   150     -59.356   3.177   3.720  1.00  0.00         A
ATOM   2335  CG  GLN   150     -59.040   2.797   5.778  1.00  0.00         A
ATOM   2336  HG1 GLN   150     -58.019   2.491   5.588  1.00  0.00         A
ATOM   2337  HG2 GLN   150     -59.467   2.174   6.551  1.00  0.00         A
ATOM   2338  CD  GLN   150     -59.036   4.234   6.258  1.00  0.00         A
ATOM   2339  OE1 GLN   150     -59.129   5.168   5.464  1.00  0.00         A
ATOM   2340  NE2 GLN   150     -58.936   4.425   7.561  1.00  0.00         A
ATOM   2341 HE21 GLN   150     -58.869   3.638   8.140  1.00  0.00         A
ATOM   2342 HE22 GLN   150     -58.934   5.349   7.895  1.00  0.00         A
ATOM   2343  C   GLN   150     -60.735   1.134   2.719  1.00  0.00         A
ATOM   2344  O   GLN   150     -60.978   2.175   2.104  1.00  0.00         A
ATOM   2345  N   GLU   151     -61.073  -0.057   2.264  1.00  0.00         A
ATOM   2346  HN  GLU   151     -60.813  -0.859   2.767  1.00  0.00         A
ATOM   2347  CA  GLU   151     -61.827  -0.199   1.034  1.00  0.00         A
ATOM   2348  HA  GLU   151     -62.018   0.792   0.651  1.00  0.00         A
ATOM   2349  CB  GLU   151     -61.032  -0.991  -0.006  1.00  0.00         A
ATOM   2350  HB1 GLU   151     -61.011  -2.030   0.286  1.00  0.00         A
ATOM   2351  HB2 GLU   151     -60.020  -0.613  -0.034  1.00  0.00         A
ATOM   2352  CG  GLU   151     -61.613  -0.901  -1.409  1.00  0.00         A
ATOM   2353  HG1 GLU   151     -62.595  -1.351  -1.408  1.00  0.00         A
ATOM   2354  HG2 GLU   151     -60.970  -1.441  -2.087  1.00  0.00         A
ATOM   2355  CD  GLU   151     -61.736   0.531  -1.894  1.00  0.00         A
ATOM   2356  OE1 GLU   151     -62.873   1.042  -1.986  1.00  0.00         A
ATOM   2357  OE2 GLU   151     -60.691   1.160  -2.176  1.00  0.00         A
ATOM   2358  C   GLU   151     -63.160  -0.872   1.327  1.00  0.00         A
ATOM   2359  O   GLU   151     -63.315  -2.083   1.160  1.00  0.00         A
ATOM   2360  N   VAL   152     -64.108  -0.075   1.795  1.00  0.00         A
ATOM   2361  HN  VAL   152     -63.907   0.876   1.928  1.00  0.00         A
ATOM   2362  CA  VAL   152     -65.437  -0.565   2.118  1.00  0.00         A
ATOM   2363  HA  VAL   152     -65.332  -1.417   2.772  1.00  0.00         A
ATOM   2364  CB  VAL   152     -66.262   0.520   2.853  1.00  0.00         A
ATOM   2365  HB  VAL   152     -65.640   0.940   3.631  1.00  0.00         A
ATOM   2366  CG1 VAL   152     -66.649   1.650   1.910  1.00  0.00         A
ATOM   2367 HG11 VAL   152     -67.222   2.390   2.449  1.00  0.00         A
ATOM   2368 HG12 VAL   152     -67.244   1.253   1.101  1.00  0.00         A
ATOM   2369 HG13 VAL   152     -65.757   2.106   1.509  1.00  0.00         A
ATOM   2370  CG2 VAL   152     -67.493  -0.080   3.514  1.00  0.00         A
ATOM   2371 HG21 VAL   152     -67.187  -0.806   4.252  1.00  0.00         A
ATOM   2372 HG22 VAL   152     -68.104  -0.563   2.765  1.00  0.00         A
ATOM   2373 HG23 VAL   152     -68.063   0.703   3.993  1.00  0.00         A
ATOM   2374  C   VAL   152     -66.160  -1.000   0.844  1.00  0.00         A
ATOM   2375  O   VAL   152     -65.841  -0.530  -0.252  1.00  0.00         A
ATOM   2376  N   VAL   153     -67.108  -1.908   0.978  1.00  0.00         A
ATOM   2377  HN  VAL   153     -67.319  -2.259   1.868  1.00  0.00         A
ATOM   2378  CA  VAL   153     -67.863  -2.374  -0.169  1.00  0.00         A
ATOM   2379  HA  VAL   153     -67.421  -1.933  -1.050  1.00  0.00         A
ATOM   2380  CB  VAL   153     -67.795  -3.913  -0.318  1.00  0.00         A
ATOM   2381  HB  VAL   153     -66.757  -4.190  -0.421  1.00  0.00         A
ATOM   2382  CG1 VAL   153     -68.345  -4.618   0.913  1.00  0.00         A
ATOM   2383 HG11 VAL   153     -69.365  -4.305   1.081  1.00  0.00         A
ATOM   2384 HG12 VAL   153     -67.743  -4.363   1.773  1.00  0.00         A
ATOM   2385 HG13 VAL   153     -68.316  -5.686   0.758  1.00  0.00         A
ATOM   2386  CG2 VAL   153     -68.527  -4.364  -1.572  1.00  0.00         A
ATOM   2387 HG21 VAL   153     -68.061  -3.921  -2.440  1.00  0.00         A
ATOM   2388 HG22 VAL   153     -69.559  -4.049  -1.519  1.00  0.00         A
ATOM   2389 HG23 VAL   153     -68.482  -5.439  -1.649  1.00  0.00         A
ATOM   2390  C   VAL   153     -69.313  -1.912  -0.072  1.00  0.00         A
ATOM   2391  O   VAL   153     -69.971  -2.090   0.955  1.00  0.00         A
ATOM   2392  N   ASP   154     -69.792  -1.286  -1.130  1.00  0.00         A
ATOM   2393  HN  ASP   154     -69.210  -1.141  -1.908  1.00  0.00         A
ATOM   2394  CA  ASP   154     -71.164  -0.816  -1.175  1.00  0.00         A
ATOM   2395  HA  ASP   154     -71.575  -0.908  -0.180  1.00  0.00         A
ATOM   2396  CB  ASP   154     -71.230   0.655  -1.607  1.00  0.00         A
ATOM   2397  HB1 ASP   154     -70.601   1.240  -0.952  1.00  0.00         A
ATOM   2398  HB2 ASP   154     -72.249   1.001  -1.521  1.00  0.00         A
ATOM   2399  CG  ASP   154     -70.772   0.880  -3.034  1.00  0.00         A
ATOM   2400  OD1 ASP   154     -71.611   0.787  -3.949  1.00  0.00         A
ATOM   2401  OD2 ASP   154     -69.569   1.165  -3.243  1.00  0.00         A
ATOM   2402  C   ASP   154     -71.982  -1.686  -2.120  1.00  0.00         A
ATOM   2403  O   ASP   154     -71.534  -2.027  -3.216  1.00  0.00         A
ATOM   2404  N   PRO   155     -73.184  -2.084  -1.692  1.00  0.00         A
ATOM   2405  CA  PRO   155     -74.078  -2.914  -2.496  1.00  0.00         A
ATOM   2406  HA  PRO   155     -73.542  -3.706  -2.996  1.00  0.00         A
ATOM   2407  CB  PRO   155     -75.019  -3.511  -1.453  1.00  0.00         A
ATOM   2408  HB1 PRO   155     -74.605  -4.433  -1.075  1.00  0.00         A
ATOM   2409  HB2 PRO   155     -75.985  -3.698  -1.899  1.00  0.00         A
ATOM   2410  CG  PRO   155     -75.099  -2.474  -0.386  1.00  0.00         A
ATOM   2411  HG1 PRO   155     -75.288  -2.944   0.569  1.00  0.00         A
ATOM   2412  HG2 PRO   155     -75.884  -1.770  -0.618  1.00  0.00         A
ATOM   2413  CD  PRO   155     -73.762  -1.777  -0.368  1.00  0.00         A
ATOM   2414  HD1 PRO   155     -73.144  -2.175   0.422  1.00  0.00         A
ATOM   2415  HD2 PRO   155     -73.895  -0.712  -0.245  1.00  0.00         A
ATOM   2416  C   PRO   155     -74.863  -2.105  -3.526  1.00  0.00         A
ATOM   2417  O   PRO   155     -75.633  -2.660  -4.310  1.00  0.00         A
ATOM   2418  N   ALA   156     -74.659  -0.792  -3.527  1.00  0.00         A
ATOM   2419  HN  ALA   156     -73.965  -0.412  -2.947  1.00  0.00         A
ATOM   2420  CA  ALA   156     -75.423   0.094  -4.388  1.00  0.00         A
ATOM   2421  HA  ALA   156     -76.385  -0.366  -4.565  1.00  0.00         A
ATOM   2422  CB  ALA   156     -75.660   1.429  -3.696  1.00  0.00         A
ATOM   2423  HB1 ALA   156     -76.153   1.261  -2.749  1.00  0.00         A
ATOM   2424  HB2 ALA   156     -76.282   2.053  -4.320  1.00  0.00         A
ATOM   2425  HB3 ALA   156     -74.712   1.918  -3.526  1.00  0.00         A
ATOM   2426  C   ALA   156     -74.725   0.302  -5.726  1.00  0.00         A
ATOM   2427  O   ALA   156     -75.242   0.996  -6.603  1.00  0.00         A
ATOM   2428  N   LYS   157     -73.549  -0.313  -5.868  1.00  0.00         A
ATOM   2429  HN  LYS   157     -73.196  -0.831  -5.115  1.00  0.00         A
ATOM   2430  CA  LYS   157     -72.753  -0.219  -7.091  1.00  0.00         A
ATOM   2431  HA  LYS   157     -71.860  -0.810  -6.949  1.00  0.00         A
ATOM   2432  CB  LYS   157     -73.526  -0.765  -8.298  1.00  0.00         A
ATOM   2433  HB1 LYS   157     -72.928  -0.626  -9.186  1.00  0.00         A
ATOM   2434  HB2 LYS   157     -74.441  -0.203  -8.403  1.00  0.00         A
ATOM   2435  CG  LYS   157     -73.884  -2.238  -8.190  1.00  0.00         A
ATOM   2436  HG1 LYS   157     -74.485  -2.389  -7.305  1.00  0.00         A
ATOM   2437  HG2 LYS   157     -72.975  -2.815  -8.113  1.00  0.00         A
ATOM   2438  CD  LYS   157     -74.667  -2.714  -9.405  1.00  0.00         A
ATOM   2439  HD1 LYS   157     -74.796  -3.784  -9.341  1.00  0.00         A
ATOM   2440  HD2 LYS   157     -74.109  -2.471 -10.297  1.00  0.00         A
ATOM   2441  CE  LYS   157     -76.038  -2.056  -9.490  1.00  0.00         A
ATOM   2442  HE1 LYS   157     -76.522  -2.379 -10.400  1.00  0.00         A
ATOM   2443  HE2 LYS   157     -75.908  -0.985  -9.515  1.00  0.00         A
ATOM   2444  NZ  LYS   157     -76.901  -2.409  -8.331  1.00  0.00         A
ATOM   2445  HZ1 LYS   157     -77.812  -1.914  -8.398  1.00  0.00         A
ATOM   2446  HZ2 LYS   157     -76.441  -2.136  -7.441  1.00  0.00         A
ATOM   2447  HZ3 LYS   157     -77.078  -3.435  -8.315  1.00  0.00         A
ATOM   2448  C   LYS   157     -72.344   1.225  -7.350  1.00  0.00         A
ATOM   2449  O   LYS   157     -72.335   1.684  -8.493  1.00  0.00         A
ATOM   2450  N   GLN   158     -72.005   1.932  -6.283  1.00  0.00         A
ATOM   2451  HN  GLN   158     -71.967   1.485  -5.400  1.00  0.00         A
ATOM   2452  CA  GLN   158     -71.667   3.340  -6.375  1.00  0.00         A
ATOM   2453  HA  GLN   158     -72.401   3.814  -7.006  1.00  0.00         A
ATOM   2454  CB  GLN   158     -71.701   3.985  -4.990  1.00  0.00         A
ATOM   2455  HB1 GLN   158     -70.858   3.626  -4.421  1.00  0.00         A
ATOM   2456  HB2 GLN   158     -72.612   3.687  -4.491  1.00  0.00         A
ATOM   2457  CG  GLN   158     -71.647   5.505  -5.017  1.00  0.00         A
ATOM   2458  HG1 GLN   158     -70.821   5.811  -5.642  1.00  0.00         A
ATOM   2459  HG2 GLN   158     -71.488   5.865  -4.012  1.00  0.00         A
ATOM   2460  CD  GLN   158     -72.920   6.126  -5.557  1.00  0.00         A
ATOM   2461  OE1 GLN   158     -73.851   6.404  -4.804  1.00  0.00         A
ATOM   2462  NE2 GLN   158     -72.970   6.358  -6.857  1.00  0.00         A
ATOM   2463 HE21 GLN   158     -72.192   6.121  -7.404  1.00  0.00         A
ATOM   2464 HE22 GLN   158     -73.787   6.758  -7.224  1.00  0.00         A
ATOM   2465  C   GLN   158     -70.288   3.510  -7.001  1.00  0.00         A
ATOM   2466  O   GLN   158     -69.264   3.410  -6.323  1.00  0.00         A
ATOM   2467  N   LEU   159     -70.273   3.755  -8.299  1.00  0.00         A
ATOM   2468  HN  LEU   159     -71.124   3.853  -8.775  1.00  0.00         A
ATOM   2469  CA  LEU   159     -69.032   3.884  -9.041  1.00  0.00         A
ATOM   2470  HA  LEU   159     -68.376   3.082  -8.737  1.00  0.00         A
ATOM   2471  CB  LEU   159     -69.309   3.762 -10.539  1.00  0.00         A
ATOM   2472  HB1 LEU   159     -68.366   3.787 -11.063  1.00  0.00         A
ATOM   2473  HB2 LEU   159     -69.896   4.615 -10.846  1.00  0.00         A
ATOM   2474  CG  LEU   159     -70.051   2.490 -10.950  1.00  0.00         A
ATOM   2475  HG  LEU   159     -70.971   2.422 -10.383  1.00  0.00         A
ATOM   2476  CD1 LEU   159     -70.407   2.531 -12.427  1.00  0.00         A
ATOM   2477 HD11 LEU   159     -69.503   2.597 -13.013  1.00  0.00         A
ATOM   2478 HD12 LEU   159     -71.026   3.394 -12.624  1.00  0.00         A
ATOM   2479 HD13 LEU   159     -70.945   1.634 -12.694  1.00  0.00         A
ATOM   2480  CD2 LEU   159     -69.214   1.258 -10.636  1.00  0.00         A
ATOM   2481 HD21 LEU   159     -68.267   1.326 -11.151  1.00  0.00         A
ATOM   2482 HD22 LEU   159     -69.738   0.373 -10.964  1.00  0.00         A
ATOM   2483 HD23 LEU   159     -69.041   1.200  -9.572  1.00  0.00         A
ATOM   2484  C   LEU   159     -68.360   5.213  -8.734  1.00  0.00         A
ATOM   2485  O   LEU   159     -67.135   5.310  -8.715  1.00  0.00         A
ATOM   2486  N   LYS   160     -69.166   6.235  -8.496  1.00  0.00         A
ATOM   2487  HN  LYS   160     -70.137   6.107  -8.559  1.00  0.00         A
ATOM   2488  HA  LYS   160     -67.572   7.455  -8.046  1.00  0.00         A
ATOM   2489  CB  LYS   160     -68.971   8.573  -9.224  1.00  0.00         A
ATOM   2490  HB1 LYS   160     -68.596   9.536  -8.913  1.00  0.00         A
ATOM   2491  HB2 LYS   160     -70.044   8.635  -9.332  1.00  0.00         A
ATOM   2492  CG  LYS   160     -68.373   8.246 -10.587  1.00  0.00         A
ATOM   2493  HG1 LYS   160     -68.647   9.025 -11.284  1.00  0.00         A
ATOM   2494  HG2 LYS   160     -68.772   7.302 -10.926  1.00  0.00         A
ATOM   2495  CD  LYS   160     -66.856   8.145 -10.528  1.00  0.00         A
ATOM   2496  HD1 LYS   160     -66.584   7.367  -9.830  1.00  0.00         A
ATOM   2497  HD2 LYS   160     -66.455   9.089 -10.191  1.00  0.00         A
ATOM   2498  CE  LYS   160     -66.262   7.817 -11.887  1.00  0.00         A
ATOM   2499  HE1 LYS   160     -66.515   8.609 -12.576  1.00  0.00         A
ATOM   2500  HE2 LYS   160     -66.685   6.887 -12.237  1.00  0.00         A
ATOM   2501  NZ  LYS   160     -64.783   7.682 -11.826  1.00  0.00         A
ATOM   2502  HZ1 LYS   160     -64.400   7.494 -12.775  1.00  0.00         A
ATOM   2503  HZ2 LYS   160     -64.519   6.895 -11.201  1.00  0.00         A
ATOM   2504  HZ3 LYS   160     -64.356   8.557 -11.463  1.00  0.00         A
ATOM   2505  CA  LYS   160     -68.644   7.542  -8.138  1.00  0.00         A
ATOM   2506  C   LYS   160     -69.216   7.982  -6.796  1.00  0.00         A
ATOM   2507  OT1 LYS   160     -70.180   8.774  -6.784  1.00  0.00         A
ATOM   2508  OT2 LYS   160     -68.703   7.522  -5.755  1.00  0.00         A
END
