# Supplementary material for: The EJC disassembly factor PYM is an intrinsically disordered protein and forms a fuzzy complex with RNA
Source: Front Mol Biosci. 2023 Mar 30;10:1148653. doi: 10.3389/fmolb.2023.1148653 (PMC10098021; doi:10.3389/fmolb.2023.1148653)
Supplement: Supplementary file 2 [file DataSheet1.ZIP › PYM_structures/pym_10.pdb]

REMARK FILENAME="pym160_42_water.pdb"
REMARK ===============================================================
REMARK            overall,bonds,angles,improper,dihe,vdw,elec,noe,cdih,coup,sani,vean
REMARK energies: -4499.98, 39.1134, 197.982, 87.4023, 722.913, -253.47, -5433.21, 138.567, 0.720403, 0, 0, 0
REMARK ===============================================================
REMARK            bonds,angles,impropers,dihe,noe,cdih,coup,sani,vean
REMARK rms-dev.: 3.931126E-03,0.530202,1.3575,41.1765,3.579452E-02,0.518405,0, 0, 0
REMARK ===============================================================
REMARK               noe,cdih,coup,sani,vean
REMARK               >0.5,>5,>1,>0,>5
REMARK violations.: 0, 0, 0, 0, 0
REMARK ===============================================================
REMARK DATE:28-Oct-2020  01:46:57       created by user: dverma
REMARK VERSION:1.21
ATOM      1  HA1 GLY     1       1.805   2.788  -3.098  1.00  0.00         A
ATOM      2  HA2 GLY     1       0.673   2.473  -4.406  1.00  0.00         A
ATOM      3  C   GLY     1       1.587   0.734  -3.595  1.00  0.00         A
ATOM      4  O   GLY     1       2.232  -0.098  -4.235  1.00  0.00         A
ATOM      5  N   GLY     1       2.693   2.475  -4.974  1.00  0.00         A
ATOM      6  HT1 GLY     1       3.620   2.223  -4.581  1.00  0.00         A
ATOM      7  HT2 GLY     1       2.698   3.483  -5.223  1.00  0.00         A
ATOM      8  HT3 GLY     1       2.533   1.918  -5.836  1.00  0.00         A
ATOM      9  CA  GLY     1       1.627   2.196  -3.983  1.00  0.00         A
ATOM     10  N   ALA     2       0.830   0.419  -2.553  1.00  0.00         A
ATOM     11  HN  ALA     2       0.318   1.127  -2.104  1.00  0.00         A
ATOM     12  CA  ALA     2       0.725  -0.948  -2.067  1.00  0.00         A
ATOM     13  HA  ALA     2       1.693  -1.415  -2.173  1.00  0.00         A
ATOM     14  CB  ALA     2       0.352  -0.963  -0.592  1.00  0.00         A
ATOM     15  HB1 ALA     2      -0.620  -0.513  -0.462  1.00  0.00         A
ATOM     16  HB2 ALA     2       1.085  -0.404  -0.029  1.00  0.00         A
ATOM     17  HB3 ALA     2       0.327  -1.982  -0.236  1.00  0.00         A
ATOM     18  C   ALA     2      -0.293  -1.735  -2.880  1.00  0.00         A
ATOM     19  O   ALA     2      -0.146  -2.945  -3.060  1.00  0.00         A
ATOM     20  N   MET     3      -1.320  -1.027  -3.368  1.00  0.00         A
ATOM     21  HN  MET     3      -1.360  -0.065  -3.169  1.00  0.00         A
ATOM     22  CA  MET     3      -2.395  -1.614  -4.182  1.00  0.00         A
ATOM     23  HA  MET     3      -2.965  -0.795  -4.596  1.00  0.00         A
ATOM     24  CB  MET     3      -1.829  -2.446  -5.340  1.00  0.00         A
ATOM     25  HB1 MET     3      -2.650  -2.902  -5.873  1.00  0.00         A
ATOM     26  HB2 MET     3      -1.199  -3.223  -4.934  1.00  0.00         A
ATOM     27  CG  MET     3      -1.007  -1.638  -6.331  1.00  0.00         A
ATOM     28  HG1 MET     3      -0.236  -1.109  -5.791  1.00  0.00         A
ATOM     29  HG2 MET     3      -1.656  -0.926  -6.819  1.00  0.00         A
ATOM     30  SD  MET     3      -0.228  -2.668  -7.590  1.00  0.00         A
ATOM     31  CE  MET     3      -1.666  -3.371  -8.396  1.00  0.00         A
ATOM     32  HE1 MET     3      -2.228  -3.957  -7.684  1.00  0.00         A
ATOM     33  HE2 MET     3      -1.350  -4.003  -9.212  1.00  0.00         A
ATOM     34  HE3 MET     3      -2.289  -2.576  -8.778  1.00  0.00         A
ATOM     35  C   MET     3      -3.338  -2.465  -3.334  1.00  0.00         A
ATOM     36  O   MET     3      -4.551  -2.264  -3.350  1.00  0.00         A
ATOM     37  N   GLY     4      -2.775  -3.414  -2.601  1.00  0.00         A
ATOM     38  HN  GLY     4      -1.801  -3.539  -2.648  1.00  0.00         A
ATOM     39  CA  GLY     4      -3.564  -4.258  -1.729  1.00  0.00         A
ATOM     40  HA1 GLY     4      -3.647  -5.241  -2.169  1.00  0.00         A
ATOM     41  HA2 GLY     4      -4.552  -3.832  -1.623  1.00  0.00         A
ATOM     42  C   GLY     4      -2.928  -4.382  -0.363  1.00  0.00         A
ATOM     43  O   GLY     4      -1.890  -5.027  -0.211  1.00  0.00         A
ATOM     44  N   MET     5      -3.540  -3.761   0.631  1.00  0.00         A
ATOM     45  HN  MET     5      -4.413  -3.321   0.465  1.00  0.00         A
ATOM     46  CA  MET     5      -2.975  -3.741   1.970  1.00  0.00         A
ATOM     47  HA  MET     5      -1.939  -4.034   1.885  1.00  0.00         A
ATOM     48  CB  MET     5      -3.035  -2.327   2.571  1.00  0.00         A
ATOM     49  HB1 MET     5      -2.392  -1.679   1.994  1.00  0.00         A
ATOM     50  HB2 MET     5      -2.667  -2.368   3.585  1.00  0.00         A
ATOM     51  CG  MET     5      -4.428  -1.711   2.599  1.00  0.00         A
ATOM     52  HG1 MET     5      -5.054  -2.304   3.250  1.00  0.00         A
ATOM     53  HG2 MET     5      -4.835  -1.728   1.599  1.00  0.00         A
ATOM     54  SD  MET     5      -4.427  -0.005   3.192  1.00  0.00         A
ATOM     55  CE  MET     5      -3.836  -0.226   4.868  1.00  0.00         A
ATOM     56  HE1 MET     5      -4.503  -0.887   5.401  1.00  0.00         A
ATOM     57  HE2 MET     5      -3.803   0.731   5.368  1.00  0.00         A
ATOM     58  HE3 MET     5      -2.845  -0.655   4.847  1.00  0.00         A
ATOM     59  C   MET     5      -3.681  -4.746   2.870  1.00  0.00         A
ATOM     60  O   MET     5      -4.896  -4.689   3.069  1.00  0.00         A
ATOM     61  N   SER     6      -2.915  -5.685   3.394  1.00  0.00         A
ATOM     62  HN  SER     6      -1.963  -5.709   3.167  1.00  0.00         A
ATOM     63  CA  SER     6      -3.449  -6.678   4.302  1.00  0.00         A
ATOM     64  HA  SER     6      -4.505  -6.785   4.101  1.00  0.00         A
ATOM     65  CB  SER     6      -2.751  -8.025   4.081  1.00  0.00         A
ATOM     66  HB1 SER     6      -1.738  -7.966   4.450  1.00  0.00         A
ATOM     67  HB2 SER     6      -2.736  -8.251   3.025  1.00  0.00         A
ATOM     68  OG  SER     6      -3.424  -9.073   4.759  1.00  0.00         A
ATOM     69  HG  SER     6      -3.543  -9.820   4.158  1.00  0.00         A
ATOM     70  C   SER     6      -3.265  -6.201   5.738  1.00  0.00         A
ATOM     71  O   SER     6      -2.174  -5.777   6.125  1.00  0.00         A
ATOM     72  N   THR     7      -4.335  -6.232   6.513  1.00  0.00         A
ATOM     73  HN  THR     7      -5.186  -6.557   6.150  1.00  0.00         A
ATOM     74  CA  THR     7      -4.278  -5.804   7.894  1.00  0.00         A
ATOM     75  HA  THR     7      -3.495  -5.067   7.983  1.00  0.00         A
ATOM     76  CB  THR     7      -5.607  -5.157   8.332  1.00  0.00         A
ATOM     77  HB  THR     7      -6.379  -5.911   8.315  1.00  0.00         A
ATOM     78  OG1 THR     7      -5.956  -4.104   7.419  1.00  0.00         A
ATOM     79  HG1 THR     7      -5.303  -3.396   7.489  1.00  0.00         A
ATOM     80  CG2 THR     7      -5.506  -4.593   9.740  1.00  0.00         A
ATOM     81 HG21 THR     7      -5.267  -5.388  10.430  1.00  0.00         A
ATOM     82 HG22 THR     7      -6.449  -4.146  10.018  1.00  0.00         A
ATOM     83 HG23 THR     7      -4.730  -3.843   9.772  1.00  0.00         A
ATOM     84  C   THR     7      -3.947  -6.983   8.798  1.00  0.00         A
ATOM     85  O   THR     7      -4.669  -7.985   8.832  1.00  0.00         A
ATOM     86  N   TYR     8      -2.832  -6.865   9.499  1.00  0.00         A
ATOM     87  HN  TYR     8      -2.291  -6.056   9.396  1.00  0.00         A
ATOM     88  CA  TYR     8      -2.400  -7.890  10.429  1.00  0.00         A
ATOM     89  HA  TYR     8      -2.686  -8.849  10.021  1.00  0.00         A
ATOM     90  CB  TYR     8      -0.879  -7.851  10.596  1.00  0.00         A
ATOM     91  HB1 TYR     8      -0.589  -8.560  11.358  1.00  0.00         A
ATOM     92  HB2 TYR     8      -0.583  -6.859  10.902  1.00  0.00         A
ATOM     93  CG  TYR     8      -0.123  -8.192   9.328  1.00  0.00         A
ATOM     94  CD1 TYR     8       0.003  -7.267   8.298  1.00  0.00         A
ATOM     95  HD1 TYR     8      -0.445  -6.291   8.412  1.00  0.00         A
ATOM     96  CD2 TYR     8       0.461  -9.441   9.160  1.00  0.00         A
ATOM     97  HD2 TYR     8       0.375 -10.172   9.951  1.00  0.00         A
ATOM     98  CE1 TYR     8       0.686  -7.578   7.138  1.00  0.00         A
ATOM     99  HE1 TYR     8       0.772  -6.845   6.350  1.00  0.00         A
ATOM    100  CE2 TYR     8       1.148  -9.758   8.002  1.00  0.00         A
ATOM    101  HE2 TYR     8       1.594 -10.735   7.891  1.00  0.00         A
ATOM    102  CZ  TYR     8       1.257  -8.824   6.994  1.00  0.00         A
ATOM    103  OH  TYR     8       1.939  -9.135   5.839  1.00  0.00         A
ATOM    104  HH  TYR     8       2.495  -8.388   5.583  1.00  0.00         A
ATOM    105  C   TYR     8      -3.102  -7.698  11.765  1.00  0.00         A
ATOM    106  O   TYR     8      -3.831  -6.718  11.944  1.00  0.00         A
ATOM    107  N   LEU     9      -2.864  -8.621  12.695  1.00  0.00         A
ATOM    108  HN  LEU     9      -2.166  -9.290  12.528  1.00  0.00         A
ATOM    109  CA  LEU     9      -3.612  -8.690  13.951  1.00  0.00         A
ATOM    110  HA  LEU     9      -3.140  -9.447  14.562  1.00  0.00         A
ATOM    111  CB  LEU     9      -3.605  -7.357  14.723  1.00  0.00         A
ATOM    112  HB1 LEU     9      -4.422  -7.374  15.430  1.00  0.00         A
ATOM    113  HB2 LEU     9      -3.786  -6.561  14.016  1.00  0.00         A
ATOM    114  CG  LEU     9      -2.318  -7.027  15.491  1.00  0.00         A
ATOM    115  HG  LEU     9      -2.052  -7.871  16.109  1.00  0.00         A
ATOM    116  CD1 LEU     9      -1.159  -6.756  14.546  1.00  0.00         A
ATOM    117 HD11 LEU     9      -0.975  -7.633  13.943  1.00  0.00         A
ATOM    118 HD12 LEU     9      -0.276  -6.521  15.121  1.00  0.00         A
ATOM    119 HD13 LEU     9      -1.405  -5.922  13.906  1.00  0.00         A
ATOM    120  CD2 LEU     9      -2.539  -5.833  16.404  1.00  0.00         A
ATOM    121 HD21 LEU     9      -1.617  -5.596  16.913  1.00  0.00         A
ATOM    122 HD22 LEU     9      -3.301  -6.072  17.131  1.00  0.00         A
ATOM    123 HD23 LEU     9      -2.854  -4.984  15.816  1.00  0.00         A
ATOM    124  C   LEU     9      -5.042  -9.134  13.667  1.00  0.00         A
ATOM    125  O   LEU     9      -5.745  -8.541  12.846  1.00  0.00         A
ATOM    126  N   GLN    10      -5.472 -10.182  14.348  1.00  0.00         A
ATOM    127  HN  GLN    10      -4.904 -10.556  15.056  1.00  0.00         A
ATOM    128  CA  GLN    10      -6.773 -10.784  14.088  1.00  0.00         A
ATOM    129  HA  GLN    10      -6.940 -10.754  13.021  1.00  0.00         A
ATOM    130  CB  GLN    10      -6.769 -12.241  14.544  1.00  0.00         A
ATOM    131  HB1 GLN    10      -7.728 -12.678  14.332  1.00  0.00         A
ATOM    132  HB2 GLN    10      -6.591 -12.276  15.608  1.00  0.00         A
ATOM    133  CG  GLN    10      -5.707 -13.074  13.852  1.00  0.00         A
ATOM    134  HG1 GLN    10      -4.750 -12.620  14.034  1.00  0.00         A
ATOM    135  HG2 GLN    10      -5.905 -13.075  12.791  1.00  0.00         A
ATOM    136  CD  GLN    10      -5.664 -14.508  14.334  1.00  0.00         A
ATOM    137  OE1 GLN    10      -5.319 -15.415  13.578  1.00  0.00         A
ATOM    138  NE2 GLN    10      -5.998 -14.722  15.594  1.00  0.00         A
ATOM    139 HE21 GLN    10      -6.248 -13.952  16.146  1.00  0.00         A
ATOM    140 HE22 GLN    10      -5.988 -15.644  15.925  1.00  0.00         A
ATOM    141  C   GLN    10      -7.887 -10.000  14.775  1.00  0.00         A
ATOM    142  O   GLN    10      -8.733 -10.563  15.471  1.00  0.00         A
ATOM    143  N   SER    11      -7.879  -8.697  14.558  1.00  0.00         A
ATOM    144  HN  SER    11      -7.183  -8.319  13.975  1.00  0.00         A
ATOM    145  CA  SER    11      -8.862  -7.806  15.138  1.00  0.00         A
ATOM    146  HA  SER    11      -9.699  -8.395  15.477  1.00  0.00         A
ATOM    147  CB  SER    11      -8.248  -7.065  16.326  1.00  0.00         A
ATOM    148  HB1 SER    11      -9.018  -6.511  16.841  1.00  0.00         A
ATOM    149  HB2 SER    11      -7.489  -6.383  15.970  1.00  0.00         A
ATOM    150  OG  SER    11      -7.654  -7.977  17.237  1.00  0.00         A
ATOM    151  HG  SER    11      -8.237  -8.738  17.353  1.00  0.00         A
ATOM    152  C   SER    11      -9.337  -6.814  14.083  1.00  0.00         A
ATOM    153  O   SER    11      -8.523  -6.163  13.426  1.00  0.00         A
ATOM    154  N   SER    12     -10.648  -6.725  13.902  1.00  0.00         A
ATOM    155  HN  SER    12     -11.247  -7.294  14.432  1.00  0.00         A
ATOM    156  CA  SER    12     -11.220  -5.802  12.936  1.00  0.00         A
ATOM    157  HA  SER    12     -10.544  -5.740  12.096  1.00  0.00         A
ATOM    158  CB  SER    12     -12.583  -6.311  12.448  1.00  0.00         A
ATOM    159  HB1 SER    12     -13.278  -6.318  13.276  1.00  0.00         A
ATOM    160  HB2 SER    12     -12.473  -7.314  12.065  1.00  0.00         A
ATOM    161  OG  SER    12     -13.110  -5.486  11.418  1.00  0.00         A
ATOM    162  HG  SER    12     -13.662  -4.798  11.809  1.00  0.00         A
ATOM    163  C   SER    12     -11.359  -4.417  13.558  1.00  0.00         A
ATOM    164  O   SER    12     -11.319  -3.408  12.852  1.00  0.00         A
ATOM    165  N   GLU    13     -11.515  -4.390  14.885  1.00  0.00         A
ATOM    166  HN  GLU    13     -11.553  -5.245  15.367  1.00  0.00         A
ATOM    167  CA  GLU    13     -11.644  -3.150  15.658  1.00  0.00         A
ATOM    168  HA  GLU    13     -11.669  -3.427  16.702  1.00  0.00         A
ATOM    169  CB  GLU    13     -10.450  -2.219  15.433  1.00  0.00         A
ATOM    170  HB1 GLU    13     -10.642  -1.290  15.916  1.00  0.00         A
ATOM    171  HB2 GLU    13     -10.333  -2.046  14.375  1.00  0.00         A
ATOM    172  CG  GLU    13      -9.148  -2.749  15.968  1.00  0.00         A
ATOM    173  HG1 GLU    13      -8.865  -3.588  15.376  1.00  0.00         A
ATOM    174  HG2 GLU    13      -9.288  -3.055  16.993  1.00  0.00         A
ATOM    175  CD  GLU    13      -8.046  -1.714  15.913  1.00  0.00         A
ATOM    176  OE1 GLU    13      -8.006  -0.840  16.805  1.00  0.00         A
ATOM    177  OE2 GLU    13      -7.220  -1.766  14.978  1.00  0.00         A
ATOM    178  C   GLU    13     -12.939  -2.410  15.334  1.00  0.00         A
ATOM    179  O   GLU    13     -13.853  -2.351  16.157  1.00  0.00         A
ATOM    180  N   GLY    14     -13.009  -1.842  14.143  1.00  0.00         A
ATOM    181  HN  GLY    14     -12.266  -1.962  13.510  1.00  0.00         A
ATOM    182  CA  GLY    14     -14.166  -1.073  13.754  1.00  0.00         A
ATOM    183  HA1 GLY    14     -13.845  -0.089  13.455  1.00  0.00         A
ATOM    184  HA2 GLY    14     -14.826  -0.982  14.603  1.00  0.00         A
ATOM    185  C   GLY    14     -14.925  -1.708  12.613  1.00  0.00         A
ATOM    186  O   GLY    14     -14.916  -2.933  12.458  1.00  0.00         A
ATOM    187  N   LYS    15     -15.562  -0.873  11.806  1.00  0.00         A
ATOM    188  HN  LYS    15     -15.434   0.088  11.923  1.00  0.00         A
ATOM    189  CA  LYS    15     -16.404  -1.326  10.716  1.00  0.00         A
ATOM    190  HA  LYS    15     -16.105  -2.327  10.449  1.00  0.00         A
ATOM    191  CB  LYS    15     -17.881  -1.323  11.133  1.00  0.00         A
ATOM    192  HB1 LYS    15     -18.484  -1.573  10.273  1.00  0.00         A
ATOM    193  HB2 LYS    15     -18.143  -0.329  11.463  1.00  0.00         A
ATOM    194  CG  LYS    15     -18.218  -2.297  12.253  1.00  0.00         A
ATOM    195  HG1 LYS    15     -19.247  -2.151  12.545  1.00  0.00         A
ATOM    196  HG2 LYS    15     -17.573  -2.095  13.095  1.00  0.00         A
ATOM    197  CD  LYS    15     -18.027  -3.745  11.825  1.00  0.00         A
ATOM    198  HD1 LYS    15     -18.198  -4.384  12.679  1.00  0.00         A
ATOM    199  HD2 LYS    15     -17.015  -3.876  11.474  1.00  0.00         A
ATOM    200  CE  LYS    15     -18.988  -4.139  10.714  1.00  0.00         A
ATOM    201  HE1 LYS    15     -18.840  -3.478   9.874  1.00  0.00         A
ATOM    202  HE2 LYS    15     -19.999  -4.036  11.077  1.00  0.00         A
ATOM    203  NZ  LYS    15     -18.777  -5.542  10.267  1.00  0.00         A
ATOM    204  HZ1 LYS    15     -19.462  -5.785   9.523  1.00  0.00         A
ATOM    205  HZ2 LYS    15     -18.905  -6.197  11.064  1.00  0.00         A
ATOM    206  HZ3 LYS    15     -17.817  -5.656   9.888  1.00  0.00         A
ATOM    207  C   LYS    15     -16.212  -0.410   9.523  1.00  0.00         A
ATOM    208  O   LYS    15     -16.365   0.808   9.638  1.00  0.00         A
ATOM    209  N   PHE    16     -15.851  -0.991   8.394  1.00  0.00         A
ATOM    210  HN  PHE    16     -15.697  -1.956   8.392  1.00  0.00         A
ATOM    211  CA  PHE    16     -15.668  -0.227   7.165  1.00  0.00         A
ATOM    212  HA  PHE    16     -14.960   0.562   7.365  1.00  0.00         A
ATOM    213  CB  PHE    16     -15.112  -1.120   6.051  1.00  0.00         A
ATOM    214  HB1 PHE    16     -15.089  -0.558   5.129  1.00  0.00         A
ATOM    215  HB2 PHE    16     -15.758  -1.976   5.928  1.00  0.00         A
ATOM    216  CG  PHE    16     -13.723  -1.626   6.322  1.00  0.00         A
ATOM    217  CD1 PHE    16     -12.618  -0.840   6.035  1.00  0.00         A
ATOM    218  HD1 PHE    16     -12.764   0.144   5.616  1.00  0.00         A
ATOM    219  CD2 PHE    16     -13.522  -2.885   6.862  1.00  0.00         A
ATOM    220  HD2 PHE    16     -14.376  -3.506   7.088  1.00  0.00         A
ATOM    221  CE1 PHE    16     -11.340  -1.301   6.282  1.00  0.00         A
ATOM    222  HE1 PHE    16     -10.487  -0.680   6.053  1.00  0.00         A
ATOM    223  CE2 PHE    16     -12.246  -3.352   7.110  1.00  0.00         A
ATOM    224  HE2 PHE    16     -12.104  -4.336   7.532  1.00  0.00         A
ATOM    225  CZ  PHE    16     -11.153  -2.559   6.821  1.00  0.00         A
ATOM    226  HZ  PHE    16     -10.155  -2.921   7.015  1.00  0.00         A
ATOM    227  C   PHE    16     -16.986   0.395   6.719  1.00  0.00         A
ATOM    228  O   PHE    16     -17.901  -0.306   6.282  1.00  0.00         A
ATOM    229  N   ILE    17     -17.064   1.714   6.820  1.00  0.00         A
ATOM    230  HN  ILE    17     -16.294   2.212   7.172  1.00  0.00         A
ATOM    231  CA  ILE    17     -18.257   2.453   6.439  1.00  0.00         A
ATOM    232  HA  ILE    17     -18.938   1.773   5.954  1.00  0.00         A
ATOM    233  CB  ILE    17     -18.963   3.070   7.672  1.00  0.00         A
ATOM    234  HB  ILE    17     -18.278   3.765   8.135  1.00  0.00         A
ATOM    235  CG1 ILE    17     -19.332   1.985   8.693  1.00  0.00         A
ATOM    236 HG11 ILE    17     -19.756   2.454   9.568  1.00  0.00         A
ATOM    237 HG12 ILE    17     -18.438   1.451   8.977  1.00  0.00         A
ATOM    238  CG2 ILE    17     -20.204   3.851   7.249  1.00  0.00         A
ATOM    239 HG21 ILE    17     -20.670   4.285   8.120  1.00  0.00         A
ATOM    240 HG22 ILE    17     -20.901   3.184   6.763  1.00  0.00         A
ATOM    241 HG23 ILE    17     -19.919   4.636   6.564  1.00  0.00         A
ATOM    242  CD1 ILE    17     -20.332   0.967   8.183  1.00  0.00         A
ATOM    243 HD11 ILE    17     -19.922   0.458   7.324  1.00  0.00         A
ATOM    244 HD12 ILE    17     -21.245   1.470   7.902  1.00  0.00         A
ATOM    245 HD13 ILE    17     -20.541   0.249   8.960  1.00  0.00         A
ATOM    246  C   ILE    17     -17.875   3.569   5.474  1.00  0.00         A
ATOM    247  O   ILE    17     -17.102   4.457   5.830  1.00  0.00         A
ATOM    248  N   PRO    18     -18.361   3.520   4.228  1.00  0.00         A
ATOM    249  CA  PRO    18     -18.109   4.562   3.245  1.00  0.00         A
ATOM    250  HA  PRO    18     -17.097   4.935   3.311  1.00  0.00         A
ATOM    251  CB  PRO    18     -18.316   3.854   1.895  1.00  0.00         A
ATOM    252  HB1 PRO    18     -17.394   3.874   1.334  1.00  0.00         A
ATOM    253  HB2 PRO    18     -19.088   4.364   1.339  1.00  0.00         A
ATOM    254  CG  PRO    18     -18.722   2.448   2.224  1.00  0.00         A
ATOM    255  HG1 PRO    18     -17.874   1.788   2.113  1.00  0.00         A
ATOM    256  HG2 PRO    18     -19.525   2.137   1.574  1.00  0.00         A
ATOM    257  CD  PRO    18     -19.185   2.462   3.653  1.00  0.00         A
ATOM    258  HD1 PRO    18     -18.992   1.513   4.126  1.00  0.00         A
ATOM    259  HD2 PRO    18     -20.232   2.720   3.708  1.00  0.00         A
ATOM    260  C   PRO    18     -19.082   5.723   3.392  1.00  0.00         A
ATOM    261  O   PRO    18     -20.262   5.535   3.698  1.00  0.00         A
ATOM    262  N   ALA    19     -18.572   6.918   3.188  1.00  0.00         A
ATOM    263  HN  ALA    19     -17.612   6.994   2.995  1.00  0.00         A
ATOM    264  CA  ALA    19     -19.379   8.124   3.239  1.00  0.00         A
ATOM    265  HA  ALA    19     -20.415   7.841   3.109  1.00  0.00         A
ATOM    266  CB  ALA    19     -19.228   8.796   4.596  1.00  0.00         A
ATOM    267  HB1 ALA    19     -19.829   9.693   4.625  1.00  0.00         A
ATOM    268  HB2 ALA    19     -18.192   9.052   4.759  1.00  0.00         A
ATOM    269  HB3 ALA    19     -19.557   8.119   5.372  1.00  0.00         A
ATOM    270  C   ALA    19     -18.970   9.059   2.104  1.00  0.00         A
ATOM    271  O   ALA    19     -18.225   8.659   1.211  1.00  0.00         A
ATOM    272  N   THR    20     -19.422  10.303   2.150  1.00  0.00         A
ATOM    273  HN  THR    20     -19.858  10.633   2.960  1.00  0.00         A
ATOM    274  CA  THR    20     -19.214  11.220   1.050  1.00  0.00         A
ATOM    275  HA  THR    20     -18.626  10.716   0.297  1.00  0.00         A
ATOM    276  CB  THR    20     -20.549  11.662   0.417  1.00  0.00         A
ATOM    277  HB  THR    20     -20.366  12.530  -0.200  1.00  0.00         A
ATOM    278  OG1 THR    20     -21.490  12.009   1.443  1.00  0.00         A
ATOM    279  HG1 THR    20     -21.936  11.211   1.746  1.00  0.00         A
ATOM    280  CG2 THR    20     -21.129  10.563  -0.455  1.00  0.00         A
ATOM    281 HG21 THR    20     -21.297   9.681   0.143  1.00  0.00         A
ATOM    282 HG22 THR    20     -20.437  10.333  -1.251  1.00  0.00         A
ATOM    283 HG23 THR    20     -22.065  10.895  -0.876  1.00  0.00         A
ATOM    284  C   THR    20     -18.464  12.439   1.530  1.00  0.00         A
ATOM    285  O   THR    20     -18.948  13.182   2.389  1.00  0.00         A
ATOM    286  N   LYS    21     -17.274  12.633   1.008  1.00  0.00         A
ATOM    287  HN  LYS    21     -16.924  12.002   0.337  1.00  0.00         A
ATOM    288  CA  LYS    21     -16.499  13.785   1.377  1.00  0.00         A
ATOM    289  HA  LYS    21     -16.647  13.951   2.430  1.00  0.00         A
ATOM    290  CB  LYS    21     -15.013  13.571   1.120  1.00  0.00         A
ATOM    291  HB1 LYS    21     -14.848  13.470   0.058  1.00  0.00         A
ATOM    292  HB2 LYS    21     -14.696  12.667   1.619  1.00  0.00         A
ATOM    293  CG  LYS    21     -14.179  14.729   1.629  1.00  0.00         A
ATOM    294  HG1 LYS    21     -14.467  15.627   1.103  1.00  0.00         A
ATOM    295  HG2 LYS    21     -13.137  14.520   1.446  1.00  0.00         A
ATOM    296  CD  LYS    21     -14.387  14.940   3.119  1.00  0.00         A
ATOM    297  HD1 LYS    21     -13.794  14.218   3.660  1.00  0.00         A
ATOM    298  HD2 LYS    21     -15.437  14.795   3.358  1.00  0.00         A
ATOM    299  CE  LYS    21     -13.960  16.338   3.535  1.00  0.00         A
ATOM    300  HE1 LYS    21     -14.545  17.059   2.983  1.00  0.00         A
ATOM    301  HE2 LYS    21     -12.915  16.467   3.297  1.00  0.00         A
ATOM    302  NZ  LYS    21     -14.155  16.569   4.987  1.00  0.00         A
ATOM    303  HZ1 LYS    21     -15.160  16.469   5.235  1.00  0.00         A
ATOM    304  HZ2 LYS    21     -13.843  17.527   5.243  1.00  0.00         A
ATOM    305  HZ3 LYS    21     -13.604  15.882   5.538  1.00  0.00         A
ATOM    306  C   LYS    21     -16.987  14.994   0.592  1.00  0.00         A
ATOM    307  O   LYS    21     -17.156  14.915  -0.625  1.00  0.00         A
ATOM    308  N   ARG    22     -17.231  16.098   1.294  1.00  0.00         A
ATOM    309  HN  ARG    22     -17.129  16.077   2.269  1.00  0.00         A
ATOM    310  CA  ARG    22     -17.651  17.339   0.652  1.00  0.00         A
ATOM    311  HA  ARG    22     -18.646  17.188   0.273  1.00  0.00         A
ATOM    312  CB  ARG    22     -17.696  18.468   1.667  1.00  0.00         A
ATOM    313  HB1 ARG    22     -17.674  19.412   1.144  1.00  0.00         A
ATOM    314  HB2 ARG    22     -16.829  18.398   2.308  1.00  0.00         A
ATOM    315  CG  ARG    22     -18.938  18.431   2.535  1.00  0.00         A
ATOM    316  HG1 ARG    22     -19.056  17.436   2.938  1.00  0.00         A
ATOM    317  HG2 ARG    22     -19.796  18.683   1.933  1.00  0.00         A
ATOM    318  CD  ARG    22     -18.827  19.414   3.673  1.00  0.00         A
ATOM    319  HD1 ARG    22     -17.995  19.114   4.284  1.00  0.00         A
ATOM    320  HD2 ARG    22     -19.736  19.383   4.254  1.00  0.00         A
ATOM    321  NE  ARG    22     -18.603  20.779   3.200  1.00  0.00         A
ATOM    322  HE  ARG    22     -18.602  20.920   2.227  1.00  0.00         A
ATOM    323  CZ  ARG    22     -18.386  21.824   3.997  1.00  0.00         A
ATOM    324  NH1 ARG    22     -18.419  21.680   5.319  1.00  0.00         A
ATOM    325 HH11 ARG    22     -18.613  20.781   5.726  1.00  0.00         A
ATOM    326 HH12 ARG    22     -18.246  22.467   5.915  1.00  0.00         A
ATOM    327  NH2 ARG    22     -18.146  23.019   3.469  1.00  0.00         A
ATOM    328 HH21 ARG    22     -18.128  23.135   2.472  1.00  0.00         A
ATOM    329 HH22 ARG    22     -17.984  23.811   4.062  1.00  0.00         A
ATOM    330  C   ARG    22     -16.725  17.695  -0.509  1.00  0.00         A
ATOM    331  O   ARG    22     -15.512  17.516  -0.386  1.00  0.00         A
ATOM    332  N   PRO    23     -17.281  18.260  -1.606  1.00  0.00         A
ATOM    333  CA  PRO    23     -16.686  18.326  -2.936  1.00  0.00         A
ATOM    334  HA  PRO    23     -17.264  17.747  -3.639  1.00  0.00         A
ATOM    335  CB  PRO    23     -16.871  19.808  -3.256  1.00  0.00         A
ATOM    336  HB1 PRO    23     -17.053  19.926  -4.309  1.00  0.00         A
ATOM    337  HB2 PRO    23     -15.985  20.354  -2.971  1.00  0.00         A
ATOM    338  CG  PRO    23     -18.074  20.236  -2.447  1.00  0.00         A
ATOM    339  HG1 PRO    23     -18.866  20.549  -3.112  1.00  0.00         A
ATOM    340  HG2 PRO    23     -17.801  21.045  -1.786  1.00  0.00         A
ATOM    341  CD  PRO    23     -18.512  19.032  -1.643  1.00  0.00         A
ATOM    342  HD1 PRO    23     -19.290  18.496  -2.162  1.00  0.00         A
ATOM    343  HD2 PRO    23     -18.832  19.320  -0.653  1.00  0.00         A
ATOM    344  C   PRO    23     -15.225  17.875  -3.028  1.00  0.00         A
ATOM    345  O   PRO    23     -14.291  18.680  -2.981  1.00  0.00         A
ATOM    346  N   ASP    24     -15.051  16.566  -3.168  1.00  0.00         A
ATOM    347  HN  ASP    24     -15.846  15.988  -3.216  1.00  0.00         A
ATOM    348  CA  ASP    24     -13.731  15.952  -3.260  1.00  0.00         A
ATOM    349  HA  ASP    24     -13.150  16.505  -3.981  1.00  0.00         A
ATOM    350  CB  ASP    24     -13.022  15.984  -1.900  1.00  0.00         A
ATOM    351  HB1 ASP    24     -13.599  15.411  -1.189  1.00  0.00         A
ATOM    352  HB2 ASP    24     -12.958  17.006  -1.560  1.00  0.00         A
ATOM    353  CG  ASP    24     -11.617  15.411  -1.949  1.00  0.00         A
ATOM    354  OD1 ASP    24     -11.458  14.183  -1.790  1.00  0.00         A
ATOM    355  OD2 ASP    24     -10.658  16.190  -2.124  1.00  0.00         A
ATOM    356  C   ASP    24     -13.872  14.513  -3.731  1.00  0.00         A
ATOM    357  O   ASP    24     -13.287  14.109  -4.736  1.00  0.00         A
ATOM    358  N   GLY    25     -14.684  13.759  -3.006  1.00  0.00         A
ATOM    359  HN  GLY    25     -15.142  14.157  -2.234  1.00  0.00         A
ATOM    360  CA  GLY    25     -14.899  12.363  -3.314  1.00  0.00         A
ATOM    361  HA1 GLY    25     -14.000  11.951  -3.747  1.00  0.00         A
ATOM    362  HA2 GLY    25     -15.709  12.277  -4.025  1.00  0.00         A
ATOM    363  C   GLY    25     -15.247  11.587  -2.067  1.00  0.00         A
ATOM    364  O   GLY    25     -16.197  11.927  -1.370  1.00  0.00         A
ATOM    365  N   THR    26     -14.475  10.563  -1.772  1.00  0.00         A
ATOM    366  HN  THR    26     -13.766  10.300  -2.390  1.00  0.00         A
ATOM    367  CA  THR    26     -14.638   9.818  -0.545  1.00  0.00         A
ATOM    368  HA  THR    26     -15.664   9.916  -0.221  1.00  0.00         A
ATOM    369  CB  THR    26     -14.330   8.327  -0.770  1.00  0.00         A
ATOM    370  HB  THR    26     -14.045   7.886   0.175  1.00  0.00         A
ATOM    371  OG1 THR    26     -13.240   8.194  -1.695  1.00  0.00         A
ATOM    372  HG1 THR    26     -12.411   8.126  -1.209  1.00  0.00         A
ATOM    373  CG2 THR    26     -15.552   7.593  -1.304  1.00  0.00         A
ATOM    374 HG21 THR    26     -15.309   6.550  -1.452  1.00  0.00         A
ATOM    375 HG22 THR    26     -15.851   8.030  -2.245  1.00  0.00         A
ATOM    376 HG23 THR    26     -16.361   7.677  -0.594  1.00  0.00         A
ATOM    377  C   THR    26     -13.717  10.390   0.523  1.00  0.00         A
ATOM    378  O   THR    26     -12.684  10.984   0.197  1.00  0.00         A
ATOM    379  N   TRP    27     -14.108  10.244   1.786  1.00  0.00         A
ATOM    380  HN  TRP    27     -14.952   9.790   1.968  1.00  0.00         A
ATOM    381  CA  TRP    27     -13.302  10.731   2.904  1.00  0.00         A
ATOM    382  HA  TRP    27     -13.276  11.816   2.850  1.00  0.00         A
ATOM    383  CB  TRP    27     -13.917  10.307   4.238  1.00  0.00         A
ATOM    384  HB1 TRP    27     -13.244  10.581   5.038  1.00  0.00         A
ATOM    385  HB2 TRP    27     -14.053   9.237   4.240  1.00  0.00         A
ATOM    386  CG  TRP    27     -15.241  10.941   4.510  1.00  0.00         A
ATOM    387  CD1 TRP    27     -16.449  10.543   4.027  1.00  0.00         A
ATOM    388  HD1 TRP    27     -16.593   9.698   3.365  1.00  0.00         A
ATOM    389  CD2 TRP    27     -15.495  12.080   5.340  1.00  0.00         A
ATOM    390  NE1 TRP    27     -17.439  11.370   4.496  1.00  0.00         A
ATOM    391  HE1 TRP    27     -18.392  11.291   4.289  1.00  0.00         A
ATOM    392  CE2 TRP    27     -16.880  12.317   5.306  1.00  0.00         A
ATOM    393  CE3 TRP    27     -14.687  12.924   6.107  1.00  0.00         A
ATOM    394  HE3 TRP    27     -13.617  12.780   6.159  1.00  0.00         A
ATOM    395  CZ2 TRP    27     -17.477  13.357   6.007  1.00  0.00         A
ATOM    396  HZ2 TRP    27     -18.542  13.526   5.976  1.00  0.00         A
ATOM    397  CZ3 TRP    27     -15.281  13.958   6.805  1.00  0.00         A
ATOM    398  HZ3 TRP    27     -14.675  14.620   7.405  1.00  0.00         A
ATOM    399  CH2 TRP    27     -16.664  14.165   6.752  1.00  0.00         A
ATOM    400  HH2 TRP    27     -17.085  14.987   7.312  1.00  0.00         A
ATOM    401  C   TRP    27     -11.889  10.165   2.799  1.00  0.00         A
ATOM    402  O   TRP    27     -11.715   9.001   2.436  1.00  0.00         A
ATOM    403  N   ARG    28     -10.886  10.974   3.108  1.00  0.00         A
ATOM    404  HN  ARG    28     -11.076  11.868   3.464  1.00  0.00         A
ATOM    405  CA  ARG    28      -9.507  10.548   2.921  1.00  0.00         A
ATOM    406  HA  ARG    28      -9.444  10.098   1.940  1.00  0.00         A
ATOM    407  CB  ARG    28      -8.528  11.731   2.982  1.00  0.00         A
ATOM    408  HB1 ARG    28      -9.048  12.619   2.651  1.00  0.00         A
ATOM    409  HB2 ARG    28      -7.715  11.535   2.300  1.00  0.00         A
ATOM    410  CG  ARG    28      -7.923  12.021   4.356  1.00  0.00         A
ATOM    411  HG1 ARG    28      -7.007  12.577   4.217  1.00  0.00         A
ATOM    412  HG2 ARG    28      -7.700  11.083   4.840  1.00  0.00         A
ATOM    413  CD  ARG    28      -8.851  12.823   5.260  1.00  0.00         A
ATOM    414  HD1 ARG    28      -9.253  13.649   4.693  1.00  0.00         A
ATOM    415  HD2 ARG    28      -8.275  13.207   6.087  1.00  0.00         A
ATOM    416  NE  ARG    28      -9.958  12.028   5.791  1.00  0.00         A
ATOM    417  HE  ARG    28     -10.033  11.091   5.487  1.00  0.00         A
ATOM    418  CZ  ARG    28     -10.846  12.493   6.667  1.00  0.00         A
ATOM    419  NH1 ARG    28     -10.773  13.751   7.080  1.00  0.00         A
ATOM    420 HH11 ARG    28     -10.050  14.353   6.735  1.00  0.00         A
ATOM    421 HH12 ARG    28     -11.439  14.106   7.743  1.00  0.00         A
ATOM    422  NH2 ARG    28     -11.805  11.701   7.127  1.00  0.00         A
ATOM    423 HH21 ARG    28     -11.867  10.747   6.817  1.00  0.00         A
ATOM    424 HH22 ARG    28     -12.473  12.049   7.790  1.00  0.00         A
ATOM    425  C   ARG    28      -9.122   9.484   3.930  1.00  0.00         A
ATOM    426  O   ARG    28      -9.694   9.405   5.022  1.00  0.00         A
ATOM    427  N   LYS    29      -8.134   8.692   3.547  1.00  0.00         A
ATOM    428  HN  LYS    29      -7.650   8.910   2.729  1.00  0.00         A
ATOM    429  CA  LYS    29      -7.712   7.533   4.297  1.00  0.00         A
ATOM    430  HA  LYS    29      -7.049   6.981   3.673  1.00  0.00         A
ATOM    431  CB  LYS    29      -6.981   7.947   5.568  1.00  0.00         A
ATOM    432  HB1 LYS    29      -7.708   8.133   6.345  1.00  0.00         A
ATOM    433  HB2 LYS    29      -6.432   8.857   5.375  1.00  0.00         A
ATOM    434  CG  LYS    29      -6.009   6.901   6.064  1.00  0.00         A
ATOM    435  HG1 LYS    29      -6.549   5.985   6.258  1.00  0.00         A
ATOM    436  HG2 LYS    29      -5.562   7.259   6.970  1.00  0.00         A
ATOM    437  CD  LYS    29      -4.910   6.627   5.047  1.00  0.00         A
ATOM    438  HD1 LYS    29      -4.387   7.549   4.840  1.00  0.00         A
ATOM    439  HD2 LYS    29      -5.355   6.252   4.139  1.00  0.00         A
ATOM    440  CE  LYS    29      -3.917   5.601   5.559  1.00  0.00         A
ATOM    441  HE1 LYS    29      -3.474   5.970   6.472  1.00  0.00         A
ATOM    442  HE2 LYS    29      -3.146   5.462   4.816  1.00  0.00         A
ATOM    443  NZ  LYS    29      -4.566   4.293   5.829  1.00  0.00         A
ATOM    444  HZ1 LYS    29      -4.993   3.918   4.960  1.00  0.00         A
ATOM    445  HZ2 LYS    29      -5.306   4.401   6.549  1.00  0.00         A
ATOM    446  HZ3 LYS    29      -3.862   3.611   6.176  1.00  0.00         A
ATOM    447  C   LYS    29      -8.889   6.637   4.594  1.00  0.00         A
ATOM    448  O   LYS    29      -9.067   6.143   5.708  1.00  0.00         A
ATOM    449  N   ALA    30      -9.695   6.443   3.573  1.00  0.00         A
ATOM    450  HN  ALA    30      -9.525   6.923   2.730  1.00  0.00         A
ATOM    451  CA  ALA    30     -10.843   5.581   3.679  1.00  0.00         A
ATOM    452  HA  ALA    30     -10.595   4.779   4.355  1.00  0.00         A
ATOM    453  CB  ALA    30     -11.990   6.358   4.263  1.00  0.00         A
ATOM    454  HB1 ALA    30     -12.319   7.095   3.548  1.00  0.00         A
ATOM    455  HB2 ALA    30     -11.647   6.853   5.158  1.00  0.00         A
ATOM    456  HB3 ALA    30     -12.799   5.686   4.498  1.00  0.00         A
ATOM    457  C   ALA    30     -11.202   4.986   2.335  1.00  0.00         A
ATOM    458  O   ALA    30     -11.982   5.549   1.569  1.00  0.00         A
ATOM    459  N   ARG    31     -10.619   3.840   2.067  1.00  0.00         A
ATOM    460  HN  ARG    31     -10.054   3.430   2.752  1.00  0.00         A
ATOM    461  CA  ARG    31     -10.799   3.162   0.796  1.00  0.00         A
ATOM    462  HA  ARG    31     -11.154   3.883   0.084  1.00  0.00         A
ATOM    463  CB  ARG    31      -9.458   2.602   0.327  1.00  0.00         A
ATOM    464  HB1 ARG    31      -9.163   1.807   0.997  1.00  0.00         A
ATOM    465  HB2 ARG    31      -8.723   3.387   0.377  1.00  0.00         A
ATOM    466  CG  ARG    31      -9.471   2.048  -1.086  1.00  0.00         A
ATOM    467  HG1 ARG    31      -9.825   2.809  -1.756  1.00  0.00         A
ATOM    468  HG2 ARG    31     -10.129   1.196  -1.122  1.00  0.00         A
ATOM    469  CD  ARG    31      -8.086   1.619  -1.525  1.00  0.00         A
ATOM    470  HD1 ARG    31      -8.164   1.095  -2.466  1.00  0.00         A
ATOM    471  HD2 ARG    31      -7.685   0.958  -0.780  1.00  0.00         A
ATOM    472  NE  ARG    31      -7.181   2.756  -1.687  1.00  0.00         A
ATOM    473  HE  ARG    31      -7.575   3.604  -1.988  1.00  0.00         A
ATOM    474  CZ  ARG    31      -5.866   2.702  -1.468  1.00  0.00         A
ATOM    475  NH1 ARG    31      -5.295   1.581  -1.043  1.00  0.00         A
ATOM    476 HH11 ARG    31      -5.850   0.749  -0.877  1.00  0.00         A
ATOM    477 HH12 ARG    31      -4.306   1.550  -0.883  1.00  0.00         A
ATOM    478  NH2 ARG    31      -5.118   3.776  -1.674  1.00  0.00         A
ATOM    479 HH21 ARG    31      -5.533   4.631  -1.998  1.00  0.00         A
ATOM    480 HH22 ARG    31      -4.130   3.743  -1.499  1.00  0.00         A
ATOM    481  C   ARG    31     -11.836   2.062   0.934  1.00  0.00         A
ATOM    482  O   ARG    31     -12.440   1.623  -0.045  1.00  0.00         A
ATOM    483  N   ARG    32     -12.031   1.648   2.183  1.00  0.00         A
ATOM    484  HN  ARG    32     -11.458   2.020   2.881  1.00  0.00         A
ATOM    485  CA  ARG    32     -13.044   0.660   2.556  1.00  0.00         A
ATOM    486  HA  ARG    32     -13.051   0.595   3.633  1.00  0.00         A
ATOM    487  CB  ARG    32     -14.431   1.105   2.083  1.00  0.00         A
ATOM    488  HB1 ARG    32     -15.165   0.404   2.452  1.00  0.00         A
ATOM    489  HB2 ARG    32     -14.445   1.089   1.003  1.00  0.00         A
ATOM    490  CG  ARG    32     -14.835   2.506   2.539  1.00  0.00         A
ATOM    491  HG1 ARG    32     -15.789   2.751   2.096  1.00  0.00         A
ATOM    492  HG2 ARG    32     -14.091   3.208   2.195  1.00  0.00         A
ATOM    493  CD  ARG    32     -14.952   2.625   4.055  1.00  0.00         A
ATOM    494  HD1 ARG    32     -15.490   1.765   4.426  1.00  0.00         A
ATOM    495  HD2 ARG    32     -15.509   3.520   4.288  1.00  0.00         A
ATOM    496  NE  ARG    32     -13.652   2.694   4.725  1.00  0.00         A
ATOM    497  HE  ARG    32     -12.936   2.119   4.381  1.00  0.00         A
ATOM    498  CZ  ARG    32     -13.392   3.482   5.771  1.00  0.00         A
ATOM    499  NH1 ARG    32     -14.330   4.291   6.256  1.00  0.00         A
ATOM    500 HH11 ARG    32     -15.246   4.319   5.842  1.00  0.00         A
ATOM    501 HH12 ARG    32     -14.130   4.881   7.045  1.00  0.00         A
ATOM    502  NH2 ARG    32     -12.186   3.465   6.327  1.00  0.00         A
ATOM    503 HH21 ARG    32     -11.471   2.861   5.968  1.00  0.00         A
ATOM    504 HH22 ARG    32     -11.983   4.054   7.116  1.00  0.00         A
ATOM    505  C   ARG    32     -12.712  -0.720   1.997  1.00  0.00         A
ATOM    506  O   ARG    32     -11.784  -0.860   1.200  1.00  0.00         A
ATOM    507  N   VAL    33     -13.474  -1.729   2.452  1.00  0.00         A
ATOM    508  HN  VAL    33     -14.152  -1.526   3.128  1.00  0.00         A
ATOM    509  CA  VAL    33     -13.343  -3.127   2.008  1.00  0.00         A
ATOM    510  HA  VAL    33     -13.804  -3.730   2.761  1.00  0.00         A
ATOM    511  CB  VAL    33     -14.110  -3.392   0.689  1.00  0.00         A
ATOM    512  HB  VAL    33     -14.064  -4.448   0.479  1.00  0.00         A
ATOM    513  CG1 VAL    33     -15.572  -3.016   0.843  1.00  0.00         A
ATOM    514 HG11 VAL    33     -16.015  -3.608   1.629  1.00  0.00         A
ATOM    515 HG12 VAL    33     -16.091  -3.201  -0.085  1.00  0.00         A
ATOM    516 HG13 VAL    33     -15.647  -1.968   1.095  1.00  0.00         A
ATOM    517  CG2 VAL    33     -13.493  -2.650  -0.472  1.00  0.00         A
ATOM    518 HG21 VAL    33     -14.047  -2.861  -1.372  1.00  0.00         A
ATOM    519 HG22 VAL    33     -12.470  -2.970  -0.589  1.00  0.00         A
ATOM    520 HG23 VAL    33     -13.518  -1.592  -0.267  1.00  0.00         A
ATOM    521  C   VAL    33     -11.879  -3.569   1.894  1.00  0.00         A
ATOM    522  O   VAL    33     -11.007  -3.030   2.581  1.00  0.00         A
ATOM    523  N   LYS    34     -11.605  -4.578   1.079  1.00  0.00         A
ATOM    524  HN  LYS    34     -12.333  -5.074   0.654  1.00  0.00         A
ATOM    525  CA  LYS    34     -10.233  -4.954   0.813  1.00  0.00         A
ATOM    526  HA  LYS    34      -9.658  -4.685   1.684  1.00  0.00         A
ATOM    527  CB  LYS    34     -10.099  -6.467   0.584  1.00  0.00         A
ATOM    528  HB1 LYS    34     -10.663  -6.736  -0.297  1.00  0.00         A
ATOM    529  HB2 LYS    34     -10.513  -6.986   1.436  1.00  0.00         A
ATOM    530  CG  LYS    34      -8.658  -6.936   0.391  1.00  0.00         A
ATOM    531  HG1 LYS    34      -8.354  -6.715  -0.621  1.00  0.00         A
ATOM    532  HG2 LYS    34      -8.611  -8.002   0.557  1.00  0.00         A
ATOM    533  CD  LYS    34      -7.698  -6.247   1.357  1.00  0.00         A
ATOM    534  HD1 LYS    34      -7.734  -5.181   1.182  1.00  0.00         A
ATOM    535  HD2 LYS    34      -6.698  -6.608   1.168  1.00  0.00         A
ATOM    536  CE  LYS    34      -8.047  -6.522   2.810  1.00  0.00         A
ATOM    537  HE1 LYS    34      -7.736  -7.526   3.059  1.00  0.00         A
ATOM    538  HE2 LYS    34      -9.116  -6.435   2.935  1.00  0.00         A
ATOM    539  NZ  LYS    34      -7.373  -5.564   3.723  1.00  0.00         A
ATOM    540  HZ1 LYS    34      -7.815  -4.626   3.647  1.00  0.00         A
ATOM    541  HZ2 LYS    34      -6.365  -5.476   3.476  1.00  0.00         A
ATOM    542  HZ3 LYS    34      -7.450  -5.890   4.710  1.00  0.00         A
ATOM    543  C   LYS    34      -9.704  -4.156  -0.373  1.00  0.00         A
ATOM    544  O   LYS    34      -9.478  -4.692  -1.463  1.00  0.00         A
ATOM    545  N   ASP    35      -9.565  -2.854  -0.142  1.00  0.00         A
ATOM    546  HN  ASP    35      -9.887  -2.496   0.715  1.00  0.00         A
ATOM    547  CA  ASP    35      -8.993  -1.927  -1.114  1.00  0.00         A
ATOM    548  HA  ASP    35      -8.891  -0.973  -0.617  1.00  0.00         A
ATOM    549  CB  ASP    35      -7.603  -2.376  -1.580  1.00  0.00         A
ATOM    550  HB1 ASP    35      -7.369  -1.886  -2.514  1.00  0.00         A
ATOM    551  HB2 ASP    35      -7.608  -3.445  -1.732  1.00  0.00         A
ATOM    552  CG  ASP    35      -6.518  -2.041  -0.580  1.00  0.00         A
ATOM    553  OD1 ASP    35      -6.045  -2.958   0.122  1.00  0.00         A
ATOM    554  OD2 ASP    35      -6.129  -0.856  -0.498  1.00  0.00         A
ATOM    555  C   ASP    35      -9.903  -1.733  -2.314  1.00  0.00         A
ATOM    556  O   ASP    35     -10.989  -2.306  -2.400  1.00  0.00         A
ATOM    557  N   GLY    36      -9.440  -0.920  -3.241  1.00  0.00         A
ATOM    558  HN  GLY    36      -8.541  -0.546  -3.139  1.00  0.00         A
ATOM    559  CA  GLY    36     -10.220  -0.581  -4.405  1.00  0.00         A
ATOM    560  HA1 GLY    36     -11.166  -0.168  -4.091  1.00  0.00         A
ATOM    561  HA2 GLY    36     -10.395  -1.473  -4.985  1.00  0.00         A
ATOM    562  C   GLY    36      -9.497   0.433  -5.253  1.00  0.00         A
ATOM    563  O   GLY    36      -9.434   1.613  -4.900  1.00  0.00         A
ATOM    564  N   TYR    37      -8.928  -0.018  -6.356  1.00  0.00         A
ATOM    565  HN  TYR    37      -9.093  -0.941  -6.642  1.00  0.00         A
ATOM    566  CA  TYR    37      -8.117   0.848  -7.184  1.00  0.00         A
ATOM    567  HA  TYR    37      -7.850   1.712  -6.595  1.00  0.00         A
ATOM    568  CB  TYR    37      -6.838   0.141  -7.636  1.00  0.00         A
ATOM    569  HB1 TYR    37      -7.094  -0.640  -8.336  1.00  0.00         A
ATOM    570  HB2 TYR    37      -6.351  -0.296  -6.777  1.00  0.00         A
ATOM    571  CG  TYR    37      -5.851   1.068  -8.312  1.00  0.00         A
ATOM    572  CD1 TYR    37      -5.779   1.156  -9.697  1.00  0.00         A
ATOM    573  HD1 TYR    37      -6.437   0.545 -10.297  1.00  0.00         A
ATOM    574  CD2 TYR    37      -4.995   1.862  -7.559  1.00  0.00         A
ATOM    575  HD2 TYR    37      -5.039   1.805  -6.482  1.00  0.00         A
ATOM    576  CE1 TYR    37      -4.880   2.007 -10.312  1.00  0.00         A
ATOM    577  HE1 TYR    37      -4.838   2.061 -11.390  1.00  0.00         A
ATOM    578  CE2 TYR    37      -4.095   2.715  -8.166  1.00  0.00         A
ATOM    579  HE2 TYR    37      -3.438   3.325  -7.563  1.00  0.00         A
ATOM    580  CZ  TYR    37      -4.041   2.784  -9.542  1.00  0.00         A
ATOM    581  OH  TYR    37      -3.142   3.632 -10.148  1.00  0.00         A
ATOM    582  HH  TYR    37      -2.279   3.537  -9.726  1.00  0.00         A
ATOM    583  C   TYR    37      -8.914   1.307  -8.387  1.00  0.00         A
ATOM    584  O   TYR    37      -9.464   0.493  -9.132  1.00  0.00         A
ATOM    585  N   VAL    38      -8.989   2.607  -8.565  1.00  0.00         A
ATOM    586  HN  VAL    38      -8.554   3.209  -7.925  1.00  0.00         A
ATOM    587  CA  VAL    38      -9.701   3.165  -9.688  1.00  0.00         A
ATOM    588  HA  VAL    38      -9.736   2.410 -10.454  1.00  0.00         A
ATOM    589  CB  VAL    38     -11.159   3.521  -9.312  1.00  0.00         A
ATOM    590  HB  VAL    38     -11.637   2.621  -8.951  1.00  0.00         A
ATOM    591  CG1 VAL    38     -11.218   4.553  -8.198  1.00  0.00         A
ATOM    592 HG11 VAL    38     -12.248   4.798  -7.988  1.00  0.00         A
ATOM    593 HG12 VAL    38     -10.690   5.442  -8.506  1.00  0.00         A
ATOM    594 HG13 VAL    38     -10.755   4.148  -7.311  1.00  0.00         A
ATOM    595  CG2 VAL    38     -11.920   3.991 -10.535  1.00  0.00         A
ATOM    596 HG21 VAL    38     -11.444   4.872 -10.938  1.00  0.00         A
ATOM    597 HG22 VAL    38     -12.937   4.221 -10.258  1.00  0.00         A
ATOM    598 HG23 VAL    38     -11.915   3.207 -11.277  1.00  0.00         A
ATOM    599  C   VAL    38      -8.962   4.384 -10.239  1.00  0.00         A
ATOM    600  O   VAL    38      -8.697   5.349  -9.516  1.00  0.00         A
ATOM    601  N   PRO    39      -8.563   4.329 -11.518  1.00  0.00         A
ATOM    602  CA  PRO    39      -7.924   5.454 -12.187  1.00  0.00         A
ATOM    603  HA  PRO    39      -7.123   5.868 -11.592  1.00  0.00         A
ATOM    604  CB  PRO    39      -7.356   4.852 -13.481  1.00  0.00         A
ATOM    605  HB1 PRO    39      -6.304   5.084 -13.552  1.00  0.00         A
ATOM    606  HB2 PRO    39      -7.875   5.268 -14.329  1.00  0.00         A
ATOM    607  CG  PRO    39      -7.580   3.382 -13.393  1.00  0.00         A
ATOM    608  HG1 PRO    39      -6.681   2.892 -13.050  1.00  0.00         A
ATOM    609  HG2 PRO    39      -7.865   3.007 -14.363  1.00  0.00         A
ATOM    610  CD  PRO    39      -8.696   3.173 -12.411  1.00  0.00         A
ATOM    611  HD1 PRO    39      -8.555   2.250 -11.872  1.00  0.00         A
ATOM    612  HD2 PRO    39      -9.652   3.180 -12.915  1.00  0.00         A
ATOM    613  C   PRO    39      -8.934   6.543 -12.512  1.00  0.00         A
ATOM    614  O   PRO    39     -10.033   6.259 -12.993  1.00  0.00         A
ATOM    615  N   GLN    40      -8.569   7.787 -12.254  1.00  0.00         A
ATOM    616  HN  GLN    40      -7.668   7.964 -11.905  1.00  0.00         A
ATOM    617  CA  GLN    40      -9.475   8.896 -12.492  1.00  0.00         A
ATOM    618  HA  GLN    40     -10.474   8.542 -12.274  1.00  0.00         A
ATOM    619  CB  GLN    40      -9.160  10.067 -11.556  1.00  0.00         A
ATOM    620  HB1 GLN    40      -9.394   9.772 -10.543  1.00  0.00         A
ATOM    621  HB2 GLN    40      -9.787  10.901 -11.830  1.00  0.00         A
ATOM    622  CG  GLN    40      -7.713  10.534 -11.593  1.00  0.00         A
ATOM    623  HG1 GLN    40      -7.501  10.930 -12.575  1.00  0.00         A
ATOM    624  HG2 GLN    40      -7.068   9.689 -11.399  1.00  0.00         A
ATOM    625  CD  GLN    40      -7.425  11.607 -10.564  1.00  0.00         A
ATOM    626  OE1 GLN    40      -7.020  11.313  -9.439  1.00  0.00         A
ATOM    627  NE2 GLN    40      -7.652  12.857 -10.934  1.00  0.00         A
ATOM    628 HE21 GLN    40      -7.990  13.020 -11.841  1.00  0.00         A
ATOM    629 HE22 GLN    40      -7.467  13.573 -10.285  1.00  0.00         A
ATOM    630  C   GLN    40      -9.435   9.322 -13.958  1.00  0.00         A
ATOM    631  O   GLN    40      -8.960  10.406 -14.301  1.00  0.00         A
ATOM    632  N   GLU    41      -9.943   8.444 -14.815  1.00  0.00         A
ATOM    633  HN  GLU    41     -10.279   7.591 -14.469  1.00  0.00         A
ATOM    634  CA  GLU    41     -10.020   8.703 -16.245  1.00  0.00         A
ATOM    635  HA  GLU    41      -9.061   9.077 -16.568  1.00  0.00         A
ATOM    636  CB  GLU    41     -10.341   7.414 -17.009  1.00  0.00         A
ATOM    637  HB1 GLU    41     -10.412   7.641 -18.062  1.00  0.00         A
ATOM    638  HB2 GLU    41     -11.294   7.036 -16.667  1.00  0.00         A
ATOM    639  CG  GLU    41      -9.301   6.320 -16.825  1.00  0.00         A
ATOM    640  HG1 GLU    41      -9.244   6.070 -15.776  1.00  0.00         A
ATOM    641  HG2 GLU    41      -8.344   6.693 -17.157  1.00  0.00         A
ATOM    642  CD  GLU    41      -9.623   5.063 -17.606  1.00  0.00         A
ATOM    643  OE1 GLU    41     -10.242   4.142 -17.032  1.00  0.00         A
ATOM    644  OE2 GLU    41      -9.245   4.981 -18.795  1.00  0.00         A
ATOM    645  C   GLU    41     -11.082   9.757 -16.526  1.00  0.00         A
ATOM    646  O   GLU    41     -12.220   9.431 -16.868  1.00  0.00         A
ATOM    647  N   GLU    42     -10.692  11.016 -16.360  1.00  0.00         A
ATOM    648  HN  GLU    42      -9.760  11.189 -16.121  1.00  0.00         A
ATOM    649  CA  GLU    42     -11.580  12.150 -16.517  1.00  0.00         A
ATOM    650  HA  GLU    42     -11.028  13.030 -16.225  1.00  0.00         A
ATOM    651  CB  GLU    42     -12.019  12.301 -17.969  1.00  0.00         A
ATOM    652  HB1 GLU    42     -12.850  11.637 -18.156  1.00  0.00         A
ATOM    653  HB2 GLU    42     -11.197  12.033 -18.615  1.00  0.00         A
ATOM    654  CG  GLU    42     -12.450  13.711 -18.298  1.00  0.00         A
ATOM    655  HG1 GLU    42     -11.588  14.352 -18.197  1.00  0.00         A
ATOM    656  HG2 GLU    42     -13.212  14.017 -17.597  1.00  0.00         A
ATOM    657  CD  GLU    42     -12.998  13.841 -19.699  1.00  0.00         A
ATOM    658  OE1 GLU    42     -12.267  14.322 -20.591  1.00  0.00         A
ATOM    659  OE2 GLU    42     -14.167  13.458 -19.918  1.00  0.00         A
ATOM    660  C   GLU    42     -12.787  12.029 -15.599  1.00  0.00         A
ATOM    661  O   GLU    42     -13.919  11.810 -16.043  1.00  0.00         A
ATOM    662  N   VAL    43     -12.532  12.162 -14.312  1.00  0.00         A
ATOM    663  HN  VAL    43     -11.606  12.291 -14.024  1.00  0.00         A
ATOM    664  CA  VAL    43     -13.591  12.149 -13.320  1.00  0.00         A
ATOM    665  HA  VAL    43     -14.279  11.361 -13.581  1.00  0.00         A
ATOM    666  CB  VAL    43     -13.038  11.863 -11.902  1.00  0.00         A
ATOM    667  HB  VAL    43     -12.601  10.876 -11.907  1.00  0.00         A
ATOM    668  CG1 VAL    43     -11.948  12.852 -11.538  1.00  0.00         A
ATOM    669 HG11 VAL    43     -11.143  12.769 -12.250  1.00  0.00         A
ATOM    670 HG12 VAL    43     -11.579  12.634 -10.548  1.00  0.00         A
ATOM    671 HG13 VAL    43     -12.350  13.853 -11.564  1.00  0.00         A
ATOM    672  CG2 VAL    43     -14.149  11.882 -10.860  1.00  0.00         A
ATOM    673 HG21 VAL    43     -13.728  11.703  -9.882  1.00  0.00         A
ATOM    674 HG22 VAL    43     -14.869  11.110 -11.088  1.00  0.00         A
ATOM    675 HG23 VAL    43     -14.639  12.845 -10.872  1.00  0.00         A
ATOM    676  C   VAL    43     -14.330  13.484 -13.354  1.00  0.00         A
ATOM    677  O   VAL    43     -13.700  14.544 -13.356  1.00  0.00         A
ATOM    678  N   PRO    44     -15.669  13.453 -13.431  1.00  0.00         A
ATOM    679  CA  PRO    44     -16.490  14.668 -13.507  1.00  0.00         A
ATOM    680  HA  PRO    44     -16.121  15.332 -14.273  1.00  0.00         A
ATOM    681  CB  PRO    44     -17.869  14.139 -13.901  1.00  0.00         A
ATOM    682  HB1 PRO    44     -17.973  14.158 -14.975  1.00  0.00         A
ATOM    683  HB2 PRO    44     -18.635  14.752 -13.449  1.00  0.00         A
ATOM    684  CG  PRO    44     -17.900  12.746 -13.375  1.00  0.00         A
ATOM    685  HG1 PRO    44     -18.566  12.142 -13.973  1.00  0.00         A
ATOM    686  HG2 PRO    44     -18.221  12.751 -12.344  1.00  0.00         A
ATOM    687  CD  PRO    44     -16.490  12.230 -13.481  1.00  0.00         A
ATOM    688  HD1 PRO    44     -16.348  11.711 -14.417  1.00  0.00         A
ATOM    689  HD2 PRO    44     -16.261  11.580 -12.649  1.00  0.00         A
ATOM    690  C   PRO    44     -16.552  15.435 -12.189  1.00  0.00         A
ATOM    691  O   PRO    44     -17.633  15.740 -11.685  1.00  0.00         A
ATOM    692  N   LEU    45     -15.366  15.726 -11.664  1.00  0.00         A
ATOM    693  HN  LEU    45     -14.575  15.334 -12.095  1.00  0.00         A
ATOM    694  CA  LEU    45     -15.152  16.597 -10.509  1.00  0.00         A
ATOM    695  HA  LEU    45     -14.172  16.403 -10.150  1.00  0.00         A
ATOM    696  CB  LEU    45     -15.209  18.075 -10.927  1.00  0.00         A
ATOM    697  HB1 LEU    45     -15.068  18.681 -10.045  1.00  0.00         A
ATOM    698  HB2 LEU    45     -16.193  18.274 -11.322  1.00  0.00         A
ATOM    699  CG  LEU    45     -14.177  18.509 -11.975  1.00  0.00         A
ATOM    700  HG  LEU    45     -13.255  17.976 -11.798  1.00  0.00         A
ATOM    701  CD1 LEU    45     -14.643  18.164 -13.383  1.00  0.00         A
ATOM    702 HD11 LEU    45     -15.572  18.674 -13.590  1.00  0.00         A
ATOM    703 HD12 LEU    45     -14.794  17.097 -13.460  1.00  0.00         A
ATOM    704 HD13 LEU    45     -13.895  18.474 -14.096  1.00  0.00         A
ATOM    705  CD2 LEU    45     -13.892  19.998 -11.856  1.00  0.00         A
ATOM    706 HD21 LEU    45     -13.167  20.286 -12.603  1.00  0.00         A
ATOM    707 HD22 LEU    45     -13.499  20.211 -10.873  1.00  0.00         A
ATOM    708 HD23 LEU    45     -14.806  20.554 -12.007  1.00  0.00         A
ATOM    709  C   LEU    45     -16.111  16.343  -9.356  1.00  0.00         A
ATOM    710  O   LEU    45     -15.862  15.511  -8.477  1.00  0.00         A
ATOM    711  N   TYR    46     -17.199  17.069  -9.386  1.00  0.00         A
ATOM    712  HN  TYR    46     -17.366  17.597 -10.188  1.00  0.00         A
ATOM    713  CA  TYR    46     -18.156  17.106  -8.291  1.00  0.00         A
ATOM    714  HA  TYR    46     -17.612  16.995  -7.370  1.00  0.00         A
ATOM    715  CB  TYR    46     -18.885  18.452  -8.277  1.00  0.00         A
ATOM    716  HB1 TYR    46     -19.495  18.512  -7.387  1.00  0.00         A
ATOM    717  HB2 TYR    46     -19.521  18.518  -9.147  1.00  0.00         A
ATOM    718  CG  TYR    46     -17.960  19.649  -8.289  1.00  0.00         A
ATOM    719  CD1 TYR    46     -17.716  20.349  -9.464  1.00  0.00         A
ATOM    720  HD1 TYR    46     -18.200  20.032 -10.374  1.00  0.00         A
ATOM    721  CD2 TYR    46     -17.327  20.074  -7.130  1.00  0.00         A
ATOM    722  HD2 TYR    46     -17.507  19.541  -6.209  1.00  0.00         A
ATOM    723  CE1 TYR    46     -16.868  21.439  -9.482  1.00  0.00         A
ATOM    724  HE1 TYR    46     -16.691  21.970 -10.406  1.00  0.00         A
ATOM    725  CE2 TYR    46     -16.479  21.165  -7.140  1.00  0.00         A
ATOM    726  HE2 TYR    46     -15.996  21.482  -6.227  1.00  0.00         A
ATOM    727  CZ  TYR    46     -16.251  21.842  -8.320  1.00  0.00         A
ATOM    728  OH  TYR    46     -15.402  22.926  -8.338  1.00  0.00         A
ATOM    729  HH  TYR    46     -15.789  23.624  -8.887  1.00  0.00         A
ATOM    730  C   TYR    46     -19.165  15.974  -8.381  1.00  0.00         A
ATOM    731  O   TYR    46     -20.351  16.202  -8.619  1.00  0.00         A
ATOM    732  N   GLU    47     -18.699  14.754  -8.181  1.00  0.00         A
ATOM    733  HN  GLU    47     -17.730  14.610  -8.103  1.00  0.00         A
ATOM    734  CA  GLU    47     -19.604  13.626  -8.088  1.00  0.00         A
ATOM    735  HA  GLU    47     -20.579  13.987  -8.370  1.00  0.00         A
ATOM    736  CB  GLU    47     -19.202  12.490  -9.032  1.00  0.00         A
ATOM    737  HB1 GLU    47     -19.218  12.862 -10.046  1.00  0.00         A
ATOM    738  HB2 GLU    47     -19.926  11.694  -8.942  1.00  0.00         A
ATOM    739  CG  GLU    47     -17.825  11.905  -8.764  1.00  0.00         A
ATOM    740  HG1 GLU    47     -17.722  11.723  -7.705  1.00  0.00         A
ATOM    741  HG2 GLU    47     -17.075  12.614  -9.083  1.00  0.00         A
ATOM    742  CD  GLU    47     -17.611  10.603  -9.505  1.00  0.00         A
ATOM    743  OE1 GLU    47     -17.629   9.534  -8.859  1.00  0.00         A
ATOM    744  OE2 GLU    47     -17.453  10.636 -10.743  1.00  0.00         A
ATOM    745  C   GLU    47     -19.675  13.128  -6.649  1.00  0.00         A
ATOM    746  O   GLU    47     -20.051  11.986  -6.386  1.00  0.00         A
ATOM    747  N   SER    48     -19.325  14.010  -5.722  1.00  0.00         A
ATOM    748  HN  SER    48     -19.025  14.898  -6.001  1.00  0.00         A
ATOM    749  CA  SER    48     -19.367  13.699  -4.299  1.00  0.00         A
ATOM    750  HA  SER    48     -18.975  12.704  -4.159  1.00  0.00         A
ATOM    751  CB  SER    48     -18.499  14.698  -3.532  1.00  0.00         A
ATOM    752  HB1 SER    48     -18.385  14.364  -2.510  1.00  0.00         A
ATOM    753  HB2 SER    48     -18.973  15.667  -3.544  1.00  0.00         A
ATOM    754  OG  SER    48     -17.213  14.809  -4.123  1.00  0.00         A
ATOM    755  HG  SER    48     -16.810  13.936  -4.167  1.00  0.00         A
ATOM    756  C   SER    48     -20.803  13.749  -3.784  1.00  0.00         A
ATOM    757  O   SER    48     -21.077  13.459  -2.619  1.00  0.00         A
ATOM    758  N   LYS    49     -21.717  14.120  -4.666  1.00  0.00         A
ATOM    759  HN  LYS    49     -21.438  14.310  -5.586  1.00  0.00         A
ATOM    760  CA  LYS    49     -23.117  14.243  -4.317  1.00  0.00         A
ATOM    761  HA  LYS    49     -23.271  13.756  -3.366  1.00  0.00         A
ATOM    762  CB  LYS    49     -23.498  15.721  -4.197  1.00  0.00         A
ATOM    763  HB1 LYS    49     -23.436  16.176  -5.175  1.00  0.00         A
ATOM    764  HB2 LYS    49     -22.795  16.207  -3.539  1.00  0.00         A
ATOM    765  CG  LYS    49     -24.897  15.952  -3.652  1.00  0.00         A
ATOM    766  HG1 LYS    49     -24.955  15.543  -2.655  1.00  0.00         A
ATOM    767  HG2 LYS    49     -25.606  15.448  -4.289  1.00  0.00         A
ATOM    768  CD  LYS    49     -25.245  17.433  -3.602  1.00  0.00         A
ATOM    769  HD1 LYS    49     -26.264  17.540  -3.259  1.00  0.00         A
ATOM    770  HD2 LYS    49     -25.155  17.846  -4.595  1.00  0.00         A
ATOM    771  CE  LYS    49     -24.324  18.204  -2.665  1.00  0.00         A
ATOM    772  HE1 LYS    49     -24.602  19.248  -2.688  1.00  0.00         A
ATOM    773  HE2 LYS    49     -23.307  18.097  -3.009  1.00  0.00         A
ATOM    774  NZ  LYS    49     -24.413  17.712  -1.265  1.00  0.00         A
ATOM    775  HZ1 LYS    49     -24.024  16.749  -1.197  1.00  0.00         A
ATOM    776  HZ2 LYS    49     -25.405  17.695  -0.954  1.00  0.00         A
ATOM    777  HZ3 LYS    49     -23.876  18.337  -0.631  1.00  0.00         A
ATOM    778  C   LYS    49     -23.976  13.560  -5.373  1.00  0.00         A
ATOM    779  O   LYS    49     -24.139  14.075  -6.476  1.00  0.00         A
ATOM    780  N   GLY    50     -24.501  12.393  -5.041  1.00  0.00         A
ATOM    781  HN  GLY    50     -24.325  12.022  -4.154  1.00  0.00         A
ATOM    782  CA  GLY    50     -25.330  11.664  -5.976  1.00  0.00         A
ATOM    783  HA1 GLY    50     -24.836  11.638  -6.936  1.00  0.00         A
ATOM    784  HA2 GLY    50     -26.273  12.177  -6.081  1.00  0.00         A
ATOM    785  C   GLY    50     -25.592  10.247  -5.521  1.00  0.00         A
ATOM    786  O   GLY    50     -26.401  10.017  -4.625  1.00  0.00         A
ATOM    787  N   LYS    51     -24.892   9.298  -6.119  1.00  0.00         A
ATOM    788  HN  LYS    51     -24.224   9.551  -6.795  1.00  0.00         A
ATOM    789  CA  LYS    51     -25.075   7.889  -5.795  1.00  0.00         A
ATOM    790  HA  LYS    51     -25.920   7.814  -5.128  1.00  0.00         A
ATOM    791  CB  LYS    51     -25.373   7.089  -7.062  1.00  0.00         A
ATOM    792  HB1 LYS    51     -25.328   6.037  -6.829  1.00  0.00         A
ATOM    793  HB2 LYS    51     -24.619   7.317  -7.800  1.00  0.00         A
ATOM    794  CG  LYS    51     -26.733   7.386  -7.667  1.00  0.00         A
ATOM    795  HG1 LYS    51     -26.824   6.847  -8.598  1.00  0.00         A
ATOM    796  HG2 LYS    51     -26.809   8.446  -7.853  1.00  0.00         A
ATOM    797  CD  LYS    51     -27.864   6.968  -6.742  1.00  0.00         A
ATOM    798  HD1 LYS    51     -27.812   7.552  -5.836  1.00  0.00         A
ATOM    799  HD2 LYS    51     -27.754   5.921  -6.504  1.00  0.00         A
ATOM    800  CE  LYS    51     -29.220   7.185  -7.392  1.00  0.00         A
ATOM    801  HE1 LYS    51     -29.988   6.833  -6.720  1.00  0.00         A
ATOM    802  HE2 LYS    51     -29.259   6.618  -8.310  1.00  0.00         A
ATOM    803  NZ  LYS    51     -29.466   8.618  -7.701  1.00  0.00         A
ATOM    804  HZ1 LYS    51     -30.399   8.733  -8.148  1.00  0.00         A
ATOM    805  HZ2 LYS    51     -28.739   8.978  -8.351  1.00  0.00         A
ATOM    806  HZ3 LYS    51     -29.443   9.183  -6.827  1.00  0.00         A
ATOM    807  C   LYS    51     -23.846   7.327  -5.092  1.00  0.00         A
ATOM    808  O   LYS    51     -23.527   6.143  -5.213  1.00  0.00         A
ATOM    809  N   GLN    52     -23.161   8.186  -4.359  1.00  0.00         A
ATOM    810  HN  GLN    52     -23.445   9.122  -4.336  1.00  0.00         A
ATOM    811  CA  GLN    52     -21.989   7.783  -3.598  1.00  0.00         A
ATOM    812  HA  GLN    52     -21.687   6.810  -3.946  1.00  0.00         A
ATOM    813  CB  GLN    52     -20.851   8.787  -3.835  1.00  0.00         A
ATOM    814  HB1 GLN    52     -21.138   9.738  -3.409  1.00  0.00         A
ATOM    815  HB2 GLN    52     -20.715   8.910  -4.898  1.00  0.00         A
ATOM    816  CG  GLN    52     -19.512   8.384  -3.235  1.00  0.00         A
ATOM    817  HG1 GLN    52     -19.212   7.437  -3.659  1.00  0.00         A
ATOM    818  HG2 GLN    52     -19.625   8.281  -2.166  1.00  0.00         A
ATOM    819  CD  GLN    52     -18.430   9.406  -3.513  1.00  0.00         A
ATOM    820  OE1 GLN    52     -18.241  10.350  -2.751  1.00  0.00         A
ATOM    821  NE2 GLN    52     -17.708   9.224  -4.608  1.00  0.00         A
ATOM    822 HE21 GLN    52     -17.909   8.446  -5.172  1.00  0.00         A
ATOM    823 HE22 GLN    52     -17.006   9.871  -4.811  1.00  0.00         A
ATOM    824  C   GLN    52     -22.346   7.689  -2.116  1.00  0.00         A
ATOM    825  O   GLN    52     -21.489   7.495  -1.259  1.00  0.00         A
ATOM    826  N   PHE    53     -23.638   7.784  -1.828  1.00  0.00         A
ATOM    827  HN  PHE    53     -24.285   7.826  -2.563  1.00  0.00         A
ATOM    828  CA  PHE    53     -24.118   7.786  -0.450  1.00  0.00         A
ATOM    829  HA  PHE    53     -23.354   8.244   0.154  1.00  0.00         A
ATOM    830  CB  PHE    53     -25.410   8.597  -0.315  1.00  0.00         A
ATOM    831  HB1 PHE    53     -25.835   8.421   0.663  1.00  0.00         A
ATOM    832  HB2 PHE    53     -26.111   8.271  -1.067  1.00  0.00         A
ATOM    833  CG  PHE    53     -25.223  10.078  -0.475  1.00  0.00         A
ATOM    834  CD1 PHE    53     -25.421  10.688  -1.702  1.00  0.00         A
ATOM    835  HD1 PHE    53     -25.708  10.087  -2.552  1.00  0.00         A
ATOM    836  CD2 PHE    53     -24.857  10.861   0.607  1.00  0.00         A
ATOM    837  HD2 PHE    53     -24.698  10.396   1.568  1.00  0.00         A
ATOM    838  CE1 PHE    53     -25.256  12.051  -1.847  1.00  0.00         A
ATOM    839  HE1 PHE    53     -25.412  12.514  -2.809  1.00  0.00         A
ATOM    840  CE2 PHE    53     -24.690  12.224   0.467  1.00  0.00         A
ATOM    841  HE2 PHE    53     -24.404  12.823   1.318  1.00  0.00         A
ATOM    842  CZ  PHE    53     -24.891  12.819  -0.762  1.00  0.00         A
ATOM    843  HZ  PHE    53     -24.762  13.885  -0.874  1.00  0.00         A
ATOM    844  C   PHE    53     -24.343   6.370   0.057  1.00  0.00         A
ATOM    845  O   PHE    53     -25.025   6.157   1.059  1.00  0.00         A
ATOM    846  N   VAL    54     -23.754   5.419  -0.655  1.00  0.00         A
ATOM    847  HN  VAL    54     -23.260   5.686  -1.456  1.00  0.00         A
ATOM    848  CA  VAL    54     -23.796   4.005  -0.293  1.00  0.00         A
ATOM    849  HA  VAL    54     -23.184   3.472  -1.006  1.00  0.00         A
ATOM    850  CB  VAL    54     -23.203   3.762   1.111  1.00  0.00         A
ATOM    851  HB  VAL    54     -23.818   4.278   1.834  1.00  0.00         A
ATOM    852  CG1 VAL    54     -23.204   2.280   1.455  1.00  0.00         A
ATOM    853 HG11 VAL    54     -22.786   2.139   2.440  1.00  0.00         A
ATOM    854 HG12 VAL    54     -22.610   1.742   0.731  1.00  0.00         A
ATOM    855 HG13 VAL    54     -24.218   1.907   1.437  1.00  0.00         A
ATOM    856  CG2 VAL    54     -21.796   4.325   1.193  1.00  0.00         A
ATOM    857 HG21 VAL    54     -21.395   4.151   2.181  1.00  0.00         A
ATOM    858 HG22 VAL    54     -21.821   5.387   0.997  1.00  0.00         A
ATOM    859 HG23 VAL    54     -21.169   3.839   0.460  1.00  0.00         A
ATOM    860  C   VAL    54     -25.213   3.438  -0.360  1.00  0.00         A
ATOM    861  O   VAL    54     -26.012   3.606   0.560  1.00  0.00         A
ATOM    862  N   ALA    55     -25.515   2.770  -1.461  1.00  0.00         A
ATOM    863  HN  ALA    55     -24.866   2.742  -2.197  1.00  0.00         A
ATOM    864  CA  ALA    55     -26.787   2.078  -1.613  1.00  0.00         A
ATOM    865  HA  ALA    55     -27.415   2.350  -0.779  1.00  0.00         A
ATOM    866  CB  ALA    55     -27.478   2.506  -2.899  1.00  0.00         A
ATOM    867  HB1 ALA    55     -27.616   3.577  -2.894  1.00  0.00         A
ATOM    868  HB2 ALA    55     -28.440   2.020  -2.968  1.00  0.00         A
ATOM    869  HB3 ALA    55     -26.871   2.224  -3.746  1.00  0.00         A
ATOM    870  C   ALA    55     -26.564   0.572  -1.593  1.00  0.00         A
ATOM    871  O   ALA    55     -27.433  -0.213  -1.977  1.00  0.00         A
ATOM    872  N   GLN    56     -25.382   0.185  -1.139  1.00  0.00         A
ATOM    873  HN  GLN    56     -24.750   0.868  -0.834  1.00  0.00         A
ATOM    874  CA  GLN    56     -24.997  -1.216  -1.058  1.00  0.00         A
ATOM    875  HA  GLN    56     -25.839  -1.817  -1.362  1.00  0.00         A
ATOM    876  CB  GLN    56     -23.810  -1.502  -1.979  1.00  0.00         A
ATOM    877  HB1 GLN    56     -23.510  -2.532  -1.848  1.00  0.00         A
ATOM    878  HB2 GLN    56     -22.991  -0.862  -1.694  1.00  0.00         A
ATOM    879  CG  GLN    56     -24.094  -1.275  -3.453  1.00  0.00         A
ATOM    880  HG1 GLN    56     -24.390  -0.247  -3.597  1.00  0.00         A
ATOM    881  HG2 GLN    56     -24.898  -1.928  -3.758  1.00  0.00         A
ATOM    882  CD  GLN    56     -22.882  -1.558  -4.321  1.00  0.00         A
ATOM    883  OE1 GLN    56     -22.053  -2.406  -3.992  1.00  0.00         A
ATOM    884  NE2 GLN    56     -22.767  -0.848  -5.430  1.00  0.00         A
ATOM    885 HE21 GLN    56     -23.462  -0.185  -5.629  1.00  0.00         A
ATOM    886 HE22 GLN    56     -21.987  -1.007  -6.005  1.00  0.00         A
ATOM    887  C   GLN    56     -24.616  -1.572   0.372  1.00  0.00         A
ATOM    888  O   GLN    56     -24.558  -0.705   1.244  1.00  0.00         A
ATOM    889  N   ARG    57     -24.358  -2.847   0.606  1.00  0.00         A
ATOM    890  HN  ARG    57     -24.481  -3.499  -0.116  1.00  0.00         A
ATOM    891  CA  ARG    57     -23.893  -3.307   1.902  1.00  0.00         A
ATOM    892  HA  ARG    57     -23.808  -2.445   2.546  1.00  0.00         A
ATOM    893  CB  ARG    57     -24.880  -4.293   2.523  1.00  0.00         A
ATOM    894  HB1 ARG    57     -24.415  -4.755   3.381  1.00  0.00         A
ATOM    895  HB2 ARG    57     -25.112  -5.056   1.796  1.00  0.00         A
ATOM    896  CG  ARG    57     -26.180  -3.654   2.975  1.00  0.00         A
ATOM    897  HG1 ARG    57     -26.710  -3.283   2.110  1.00  0.00         A
ATOM    898  HG2 ARG    57     -25.955  -2.835   3.642  1.00  0.00         A
ATOM    899  CD  ARG    57     -27.057  -4.655   3.703  1.00  0.00         A
ATOM    900  HD1 ARG    57     -26.490  -5.081   4.517  1.00  0.00         A
ATOM    901  HD2 ARG    57     -27.338  -5.437   3.014  1.00  0.00         A
ATOM    902  NE  ARG    57     -28.269  -4.040   4.240  1.00  0.00         A
ATOM    903  HE  ARG    57     -28.533  -3.165   3.870  1.00  0.00         A
ATOM    904  CZ  ARG    57     -29.025  -4.596   5.186  1.00  0.00         A
ATOM    905  NH1 ARG    57     -28.678  -5.764   5.721  1.00  0.00         A
ATOM    906 HH11 ARG    57     -27.844  -6.232   5.415  1.00  0.00         A
ATOM    907 HH12 ARG    57     -29.247  -6.181   6.435  1.00  0.00         A
ATOM    908  NH2 ARG    57     -30.123  -3.981   5.605  1.00  0.00         A
ATOM    909 HH21 ARG    57     -30.390  -3.097   5.212  1.00  0.00         A
ATOM    910 HH22 ARG    57     -30.694  -4.399   6.315  1.00  0.00         A
ATOM    911  C   ARG    57     -22.527  -3.957   1.771  1.00  0.00         A
ATOM    912  O   ARG    57     -22.415  -5.125   1.393  1.00  0.00         A
ATOM    913  N   GLN    58     -21.490  -3.189   2.060  1.00  0.00         A
ATOM    914  HN  GLN    58     -21.646  -2.247   2.295  1.00  0.00         A
ATOM    915  CA  GLN    58     -20.126  -3.691   2.034  1.00  0.00         A
ATOM    916  HA  GLN    58     -20.044  -4.384   1.210  1.00  0.00         A
ATOM    917  CB  GLN    58     -19.124  -2.546   1.832  1.00  0.00         A
ATOM    918  HB1 GLN    58     -18.124  -2.954   1.848  1.00  0.00         A
ATOM    919  HB2 GLN    58     -19.229  -1.845   2.647  1.00  0.00         A
ATOM    920  CG  GLN    58     -19.305  -1.783   0.524  1.00  0.00         A
ATOM    921  HG1 GLN    58     -19.689  -2.464  -0.221  1.00  0.00         A
ATOM    922  HG2 GLN    58     -18.342  -1.414   0.205  1.00  0.00         A
ATOM    923  CD  GLN    58     -20.256  -0.602   0.636  1.00  0.00         A
ATOM    924  OE1 GLN    58     -21.174  -0.591   1.457  1.00  0.00         A
ATOM    925  NE2 GLN    58     -20.040   0.406  -0.195  1.00  0.00         A
ATOM    926 HE21 GLN    58     -19.287   0.334  -0.825  1.00  0.00         A
ATOM    927 HE22 GLN    58     -20.639   1.178  -0.154  1.00  0.00         A
ATOM    928  C   GLN    58     -19.825  -4.434   3.330  1.00  0.00         A
ATOM    929  O   GLN    58     -18.999  -4.001   4.136  1.00  0.00         A
ATOM    930  N   ALA    59     -20.516  -5.545   3.527  1.00  0.00         A
ATOM    931  HN  ALA    59     -21.131  -5.852   2.826  1.00  0.00         A
ATOM    932  CA  ALA    59     -20.385  -6.325   4.744  1.00  0.00         A
ATOM    933  HA  ALA    59     -19.931  -5.697   5.493  1.00  0.00         A
ATOM    934  CB  ALA    59     -21.756  -6.746   5.247  1.00  0.00         A
ATOM    935  HB1 ALA    59     -22.232  -7.375   4.509  1.00  0.00         A
ATOM    936  HB2 ALA    59     -22.362  -5.868   5.416  1.00  0.00         A
ATOM    937  HB3 ALA    59     -21.647  -7.293   6.170  1.00  0.00         A
ATOM    938  C   ALA    59     -19.502  -7.544   4.520  1.00  0.00         A
ATOM    939  O   ALA    59     -19.309  -7.980   3.383  1.00  0.00         A
ATOM    940  N   GLY    60     -18.976  -8.092   5.610  1.00  0.00         A
ATOM    941  HN  GLY    60     -19.192  -7.713   6.489  1.00  0.00         A
ATOM    942  CA  GLY    60     -18.098  -9.240   5.521  1.00  0.00         A
ATOM    943  HA1 GLY    60     -18.578 -10.008   4.935  1.00  0.00         A
ATOM    944  HA2 GLY    60     -17.917  -9.615   6.515  1.00  0.00         A
ATOM    945  C   GLY    60     -16.773  -8.895   4.887  1.00  0.00         A
ATOM    946  O   GLY    60     -16.436  -9.396   3.814  1.00  0.00         A
ATOM    947  N   VAL    61     -16.024  -8.034   5.551  1.00  0.00         A
ATOM    948  HN  VAL    61     -16.327  -7.708   6.426  1.00  0.00         A
ATOM    949  CA  VAL    61     -14.755  -7.573   5.022  1.00  0.00         A
ATOM    950  HA  VAL    61     -14.673  -7.912   4.000  1.00  0.00         A
ATOM    951  CB  VAL    61     -14.671  -6.037   5.033  1.00  0.00         A
ATOM    952  HB  VAL    61     -14.700  -5.703   6.060  1.00  0.00         A
ATOM    953  CG1 VAL    61     -13.359  -5.571   4.421  1.00  0.00         A
ATOM    954 HG11 VAL    61     -13.278  -4.499   4.519  1.00  0.00         A
ATOM    955 HG12 VAL    61     -13.335  -5.840   3.375  1.00  0.00         A
ATOM    956 HG13 VAL    61     -12.534  -6.043   4.934  1.00  0.00         A
ATOM    957  CG2 VAL    61     -15.859  -5.433   4.302  1.00  0.00         A
ATOM    958 HG21 VAL    61     -15.805  -4.354   4.353  1.00  0.00         A
ATOM    959 HG22 VAL    61     -16.776  -5.773   4.766  1.00  0.00         A
ATOM    960 HG23 VAL    61     -15.842  -5.746   3.269  1.00  0.00         A
ATOM    961  C   VAL    61     -13.596  -8.136   5.831  1.00  0.00         A
ATOM    962  O   VAL    61     -13.413  -7.779   7.000  1.00  0.00         A
ATOM    963  N   PRO    62     -12.813  -9.042   5.232  1.00  0.00         A
ATOM    964  CA  PRO    62     -11.596  -9.562   5.852  1.00  0.00         A
ATOM    965  HA  PRO    62     -11.795 -10.018   6.810  1.00  0.00         A
ATOM    966  CB  PRO    62     -11.103 -10.624   4.858  1.00  0.00         A
ATOM    967  HB1 PRO    62     -10.767 -11.498   5.398  1.00  0.00         A
ATOM    968  HB2 PRO    62     -10.286 -10.221   4.277  1.00  0.00         A
ATOM    969  CG  PRO    62     -12.281 -10.930   3.998  1.00  0.00         A
ATOM    970  HG1 PRO    62     -12.877 -11.708   4.451  1.00  0.00         A
ATOM    971  HG2 PRO    62     -11.951 -11.232   3.015  1.00  0.00         A
ATOM    972  CD  PRO    62     -13.063  -9.654   3.918  1.00  0.00         A
ATOM    973  HD1 PRO    62     -14.114  -9.861   3.780  1.00  0.00         A
ATOM    974  HD2 PRO    62     -12.688  -9.028   3.120  1.00  0.00         A
ATOM    975  C   PRO    62     -10.545  -8.472   6.002  1.00  0.00         A
ATOM    976  O   PRO    62     -10.195  -7.798   5.029  1.00  0.00         A
ATOM    977  N   PRO    63     -10.021  -8.280   7.226  1.00  0.00         A
ATOM    978  CA  PRO    63      -8.961  -7.305   7.477  1.00  0.00         A
ATOM    979  HA  PRO    63      -9.270  -6.311   7.214  1.00  0.00         A
ATOM    980  CB  PRO    63      -8.722  -7.397   8.989  1.00  0.00         A
ATOM    981  HB1 PRO    63      -8.590  -6.405   9.396  1.00  0.00         A
ATOM    982  HB2 PRO    63      -7.839  -7.990   9.181  1.00  0.00         A
ATOM    983  CG  PRO    63      -9.946  -8.049   9.533  1.00  0.00         A
ATOM    984  HG1 PRO    63     -10.698  -7.303   9.745  1.00  0.00         A
ATOM    985  HG2 PRO    63      -9.701  -8.600  10.426  1.00  0.00         A
ATOM    986  CD  PRO    63     -10.423  -8.980   8.457  1.00  0.00         A
ATOM    987  HD1 PRO    63     -11.494  -9.100   8.506  1.00  0.00         A
ATOM    988  HD2 PRO    63      -9.929  -9.938   8.540  1.00  0.00         A
ATOM    989  C   PRO    63      -7.701  -7.667   6.713  1.00  0.00         A
ATOM    990  O   PRO    63      -7.017  -6.811   6.154  1.00  0.00         A
ATOM    991  N   GLY    64      -7.430  -8.952   6.664  1.00  0.00         A
ATOM    992  HN  GLY    64      -8.034  -9.578   7.107  1.00  0.00         A
ATOM    993  CA  GLY    64      -6.270  -9.445   5.968  1.00  0.00         A
ATOM    994  HA1 GLY    64      -5.402  -8.900   6.305  1.00  0.00         A
ATOM    995  HA2 GLY    64      -6.400  -9.284   4.908  1.00  0.00         A
ATOM    996  C   GLY    64      -6.055 -10.915   6.223  1.00  0.00         A
ATOM    997  O   GLY    64      -6.506 -11.759   5.449  1.00  0.00         A
ATOM    998  N   MET    65      -5.401 -11.224   7.329  1.00  0.00         A
ATOM    999  HN  MET    65      -5.123 -10.506   7.936  1.00  0.00         A
ATOM   1000  CA  MET    65      -5.095 -12.604   7.672  1.00  0.00         A
ATOM   1001  HA  MET    65      -5.255 -13.202   6.787  1.00  0.00         A
ATOM   1002  CB  MET    65      -3.633 -12.741   8.102  1.00  0.00         A
ATOM   1003  HB1 MET    65      -3.471 -13.740   8.480  1.00  0.00         A
ATOM   1004  HB2 MET    65      -3.432 -12.030   8.888  1.00  0.00         A
ATOM   1005  CG  MET    65      -2.650 -12.494   6.970  1.00  0.00         A
ATOM   1006  HG1 MET    65      -2.760 -11.473   6.633  1.00  0.00         A
ATOM   1007  HG2 MET    65      -2.881 -13.165   6.158  1.00  0.00         A
ATOM   1008  SD  MET    65      -0.938 -12.758   7.463  1.00  0.00         A
ATOM   1009  CE  MET    65      -0.103 -12.484   5.903  1.00  0.00         A
ATOM   1010  HE1 MET    65      -0.296 -11.477   5.564  1.00  0.00         A
ATOM   1011  HE2 MET    65      -0.472 -13.187   5.171  1.00  0.00         A
ATOM   1012  HE3 MET    65       0.959 -12.624   6.033  1.00  0.00         A
ATOM   1013  C   MET    65      -6.027 -13.106   8.767  1.00  0.00         A
ATOM   1014  O   MET    65      -5.593 -13.473   9.860  1.00  0.00         A
ATOM   1015  N   CYS    66      -7.313 -13.105   8.465  1.00  0.00         A
ATOM   1016  HN  CYS    66      -7.598 -12.753   7.595  1.00  0.00         A
ATOM   1017  CA  CYS    66      -8.317 -13.627   9.375  1.00  0.00         A
ATOM   1018  HA  CYS    66      -7.943 -13.525  10.381  1.00  0.00         A
ATOM   1019  CB  CYS    66      -9.613 -12.825   9.234  1.00  0.00         A
ATOM   1020  HB1 CYS    66      -9.497 -11.869   9.724  1.00  0.00         A
ATOM   1021  HB2 CYS    66     -10.420 -13.372   9.702  1.00  0.00         A
ATOM   1022  SG  CYS    66     -10.085 -12.510   7.518  1.00  0.00         A
ATOM   1023  HG  CYS    66      -9.974 -13.653   6.852  1.00  0.00         A
ATOM   1024  C   CYS    66      -8.563 -15.103   9.076  1.00  0.00         A
ATOM   1025  O   CYS    66      -8.815 -15.469   7.928  1.00  0.00         A
ATOM   1026  N   PRO    67      -8.461 -15.975  10.086  1.00  0.00         A
ATOM   1027  CA  PRO    67      -8.662 -17.399   9.915  1.00  0.00         A
ATOM   1028  HA  PRO    67      -8.365 -17.731   8.932  1.00  0.00         A
ATOM   1029  CB  PRO    67      -7.724 -17.987  10.966  1.00  0.00         A
ATOM   1030  HB1 PRO    67      -6.766 -18.197  10.518  1.00  0.00         A
ATOM   1031  HB2 PRO    67      -8.153 -18.894  11.354  1.00  0.00         A
ATOM   1032  CG  PRO    67      -7.606 -16.954  12.037  1.00  0.00         A
ATOM   1033  HG1 PRO    67      -6.568 -16.841  12.318  1.00  0.00         A
ATOM   1034  HG2 PRO    67      -8.190 -17.253  12.894  1.00  0.00         A
ATOM   1035  CD  PRO    67      -8.136 -15.657  11.482  1.00  0.00         A
ATOM   1036  HD1 PRO    67      -7.379 -14.891  11.540  1.00  0.00         A
ATOM   1037  HD2 PRO    67      -9.019 -15.362  12.020  1.00  0.00         A
ATOM   1038  C   PRO    67     -10.102 -17.822  10.189  1.00  0.00         A
ATOM   1039  O   PRO    67     -10.974 -16.976  10.402  1.00  0.00         A
ATOM   1040  N   LEU    68     -10.333 -19.136  10.166  1.00  0.00         A
ATOM   1041  HN  LEU    68      -9.597 -19.733   9.907  1.00  0.00         A
ATOM   1042  CA  LEU    68     -11.626 -19.732  10.510  1.00  0.00         A
ATOM   1043  HA  LEU    68     -11.514 -20.798  10.432  1.00  0.00         A
ATOM   1044  CB  LEU    68     -12.009 -19.392  11.955  1.00  0.00         A
ATOM   1045  HB1 LEU    68     -12.973 -19.830  12.162  1.00  0.00         A
ATOM   1046  HB2 LEU    68     -12.095 -18.318  12.037  1.00  0.00         A
ATOM   1047  CG  LEU    68     -11.024 -19.879  13.021  1.00  0.00         A
ATOM   1048  HG  LEU    68     -10.040 -19.494  12.795  1.00  0.00         A
ATOM   1049  CD1 LEU    68     -11.426 -19.362  14.393  1.00  0.00         A
ATOM   1050 HD11 LEU    68     -10.715 -19.705  15.129  1.00  0.00         A
ATOM   1051 HD12 LEU    68     -12.410 -19.729  14.643  1.00  0.00         A
ATOM   1052 HD13 LEU    68     -11.437 -18.282  14.382  1.00  0.00         A
ATOM   1053  CD2 LEU    68     -10.948 -21.399  13.025  1.00  0.00         A
ATOM   1054 HD21 LEU    68     -10.268 -21.724  13.799  1.00  0.00         A
ATOM   1055 HD22 LEU    68     -10.593 -21.745  12.066  1.00  0.00         A
ATOM   1056 HD23 LEU    68     -11.930 -21.808  13.214  1.00  0.00         A
ATOM   1057  C   LEU    68     -12.734 -19.306   9.547  1.00  0.00         A
ATOM   1058  O   LEU    68     -13.036 -20.011   8.583  1.00  0.00         A
ATOM   1059  N   LEU    69     -13.313 -18.141   9.796  1.00  0.00         A
ATOM   1060  HN  LEU    69     -12.969 -17.592  10.533  1.00  0.00         A
ATOM   1061  CA  LEU    69     -14.429 -17.648   8.998  1.00  0.00         A
ATOM   1062  HA  LEU    69     -15.201 -18.389   9.027  1.00  0.00         A
ATOM   1063  CB  LEU    69     -14.972 -16.338   9.577  1.00  0.00         A
ATOM   1064  HB1 LEU    69     -15.696 -15.937   8.884  1.00  0.00         A
ATOM   1065  HB2 LEU    69     -14.152 -15.639   9.658  1.00  0.00         A
ATOM   1066  CG  LEU    69     -15.638 -16.456  10.949  1.00  0.00         A
ATOM   1067  HG  LEU    69     -14.933 -16.876  11.650  1.00  0.00         A
ATOM   1068  CD1 LEU    69     -16.051 -15.085  11.459  1.00  0.00         A
ATOM   1069 HD11 LEU    69     -15.176 -14.463  11.568  1.00  0.00         A
ATOM   1070 HD12 LEU    69     -16.540 -15.189  12.416  1.00  0.00         A
ATOM   1071 HD13 LEU    69     -16.731 -14.629  10.755  1.00  0.00         A
ATOM   1072  CD2 LEU    69     -16.845 -17.380  10.879  1.00  0.00         A
ATOM   1073 HD21 LEU    69     -16.526 -18.367  10.580  1.00  0.00         A
ATOM   1074 HD22 LEU    69     -17.551 -16.996  10.157  1.00  0.00         A
ATOM   1075 HD23 LEU    69     -17.314 -17.431  11.850  1.00  0.00         A
ATOM   1076  C   LEU    69     -14.015 -17.443   7.554  1.00  0.00         A
ATOM   1077  O   LEU    69     -14.732 -17.820   6.625  1.00  0.00         A
ATOM   1078  N   ALA    70     -12.845 -16.871   7.373  1.00  0.00         A
ATOM   1079  HN  ALA    70     -12.310 -16.637   8.157  1.00  0.00         A
ATOM   1080  CA  ALA    70     -12.338 -16.585   6.040  1.00  0.00         A
ATOM   1081  HA  ALA    70     -13.155 -16.188   5.457  1.00  0.00         A
ATOM   1082  CB  ALA    70     -11.248 -15.531   6.097  1.00  0.00         A
ATOM   1083  HB1 ALA    70     -11.630 -14.643   6.579  1.00  0.00         A
ATOM   1084  HB2 ALA    70     -10.929 -15.287   5.094  1.00  0.00         A
ATOM   1085  HB3 ALA    70     -10.408 -15.912   6.660  1.00  0.00         A
ATOM   1086  C   ALA    70     -11.824 -17.850   5.366  1.00  0.00         A
ATOM   1087  O   ALA    70     -11.715 -17.905   4.145  1.00  0.00         A
ATOM   1088  N   ALA    71     -11.529 -18.872   6.162  1.00  0.00         A
ATOM   1089  HN  ALA    71     -11.654 -18.779   7.129  1.00  0.00         A
ATOM   1090  CA  ALA    71     -11.034 -20.133   5.625  1.00  0.00         A
ATOM   1091  HA  ALA    71     -10.209 -19.911   4.970  1.00  0.00         A
ATOM   1092  CB  ALA    71     -10.530 -21.032   6.741  1.00  0.00         A
ATOM   1093  HB1 ALA    71      -9.760 -20.518   7.297  1.00  0.00         A
ATOM   1094  HB2 ALA    71     -10.125 -21.939   6.318  1.00  0.00         A
ATOM   1095  HB3 ALA    71     -11.348 -21.276   7.402  1.00  0.00         A
ATOM   1096  C   ALA    71     -12.120 -20.831   4.821  1.00  0.00         A
ATOM   1097  O   ALA    71     -11.880 -21.318   3.713  1.00  0.00         A
ATOM   1098  N   GLU    72     -13.320 -20.860   5.375  1.00  0.00         A
ATOM   1099  HN  GLU    72     -13.439 -20.494   6.276  1.00  0.00         A
ATOM   1100  CA  GLU    72     -14.453 -21.439   4.673  1.00  0.00         A
ATOM   1101  HA  GLU    72     -14.100 -22.329   4.172  1.00  0.00         A
ATOM   1102  CB  GLU    72     -15.571 -21.834   5.645  1.00  0.00         A
ATOM   1103  HB1 GLU    72     -15.182 -22.563   6.341  1.00  0.00         A
ATOM   1104  HB2 GLU    72     -16.375 -22.284   5.083  1.00  0.00         A
ATOM   1105  CG  GLU    72     -16.146 -20.679   6.444  1.00  0.00         A
ATOM   1106  HG1 GLU    72     -16.470 -19.909   5.759  1.00  0.00         A
ATOM   1107  HG2 GLU    72     -15.376 -20.285   7.090  1.00  0.00         A
ATOM   1108  CD  GLU    72     -17.324 -21.100   7.293  1.00  0.00         A
ATOM   1109  OE1 GLU    72     -17.140 -21.328   8.505  1.00  0.00         A
ATOM   1110  OE2 GLU    72     -18.445 -21.205   6.755  1.00  0.00         A
ATOM   1111  C   GLU    72     -14.971 -20.470   3.615  1.00  0.00         A
ATOM   1112  O   GLU    72     -15.360 -20.885   2.528  1.00  0.00         A
ATOM   1113  N   SER    73     -14.930 -19.172   3.921  1.00  0.00         A
ATOM   1114  HN  SER    73     -14.600 -18.901   4.804  1.00  0.00         A
ATOM   1115  CA  SER    73     -15.369 -18.144   2.981  1.00  0.00         A
ATOM   1116  HA  SER    73     -16.382 -18.373   2.687  1.00  0.00         A
ATOM   1117  CB  SER    73     -15.340 -16.766   3.652  1.00  0.00         A
ATOM   1118  HB1 SER    73     -14.315 -16.491   3.851  1.00  0.00         A
ATOM   1119  HB2 SER    73     -15.884 -16.810   4.583  1.00  0.00         A
ATOM   1120  OG  SER    73     -15.926 -15.768   2.831  1.00  0.00         A
ATOM   1121  HG  SER    73     -16.749 -16.106   2.452  1.00  0.00         A
ATOM   1122  C   SER    73     -14.480 -18.149   1.739  1.00  0.00         A
ATOM   1123  O   SER    73     -14.893 -17.724   0.663  1.00  0.00         A
ATOM   1124  N   LYS    74     -13.259 -18.646   1.903  1.00  0.00         A
ATOM   1125  HN  LYS    74     -12.978 -18.925   2.800  1.00  0.00         A
ATOM   1126  CA  LYS    74     -12.319 -18.780   0.801  1.00  0.00         A
ATOM   1127  HA  LYS    74     -12.248 -17.826   0.300  1.00  0.00         A
ATOM   1128  CB  LYS    74     -10.941 -19.169   1.343  1.00  0.00         A
ATOM   1129  HB1 LYS    74     -11.043 -20.071   1.929  1.00  0.00         A
ATOM   1130  HB2 LYS    74     -10.585 -18.376   1.984  1.00  0.00         A
ATOM   1131  CG  LYS    74      -9.892 -19.417   0.272  1.00  0.00         A
ATOM   1132  HG1 LYS    74      -9.708 -18.495  -0.261  1.00  0.00         A
ATOM   1133  HG2 LYS    74     -10.259 -20.166  -0.413  1.00  0.00         A
ATOM   1134  CD  LYS    74      -8.591 -19.903   0.888  1.00  0.00         A
ATOM   1135  HD1 LYS    74      -8.792 -20.783   1.480  1.00  0.00         A
ATOM   1136  HD2 LYS    74      -8.194 -19.125   1.523  1.00  0.00         A
ATOM   1137  CE  LYS    74      -7.554 -20.246  -0.169  1.00  0.00         A
ATOM   1138  HE1 LYS    74      -6.642 -20.543   0.327  1.00  0.00         A
ATOM   1139  HE2 LYS    74      -7.367 -19.368  -0.769  1.00  0.00         A
ATOM   1140  NZ  LYS    74      -8.001 -21.351  -1.057  1.00  0.00         A
ATOM   1141  HZ1 LYS    74      -8.218 -22.199  -0.495  1.00  0.00         A
ATOM   1142  HZ2 LYS    74      -7.253 -21.584  -1.740  1.00  0.00         A
ATOM   1143  HZ3 LYS    74      -8.853 -21.067  -1.582  1.00  0.00         A
ATOM   1144  C   LYS    74     -12.810 -19.830  -0.189  1.00  0.00         A
ATOM   1145  O   LYS    74     -12.683 -19.665  -1.401  1.00  0.00         A
ATOM   1146  N   LYS    75     -13.391 -20.899   0.335  1.00  0.00         A
ATOM   1147  HN  LYS    75     -13.503 -20.956   1.307  1.00  0.00         A
ATOM   1148  CA  LYS    75     -13.884 -21.981  -0.502  1.00  0.00         A
ATOM   1149  HA  LYS    75     -13.237 -22.056  -1.357  1.00  0.00         A
ATOM   1150  CB  LYS    75     -13.849 -23.302   0.264  1.00  0.00         A
ATOM   1151  HB1 LYS    75     -14.509 -23.224   1.110  1.00  0.00         A
ATOM   1152  HB2 LYS    75     -12.844 -23.474   0.618  1.00  0.00         A
ATOM   1153  CG  LYS    75     -14.274 -24.500  -0.566  1.00  0.00         A
ATOM   1154  HG1 LYS    75     -15.297 -24.361  -0.880  1.00  0.00         A
ATOM   1155  HG2 LYS    75     -14.199 -25.390   0.039  1.00  0.00         A
ATOM   1156  CD  LYS    75     -13.399 -24.666  -1.798  1.00  0.00         A
ATOM   1157  HD1 LYS    75     -12.382 -24.849  -1.484  1.00  0.00         A
ATOM   1158  HD2 LYS    75     -13.440 -23.759  -2.382  1.00  0.00         A
ATOM   1159  CE  LYS    75     -13.865 -25.824  -2.661  1.00  0.00         A
ATOM   1160  HE1 LYS    75     -14.912 -25.687  -2.891  1.00  0.00         A
ATOM   1161  HE2 LYS    75     -13.735 -26.743  -2.110  1.00  0.00         A
ATOM   1162  NZ  LYS    75     -13.099 -25.908  -3.930  1.00  0.00         A
ATOM   1163  HZ1 LYS    75     -12.095 -26.079  -3.733  1.00  0.00         A
ATOM   1164  HZ2 LYS    75     -13.189 -25.015  -4.464  1.00  0.00         A
ATOM   1165  HZ3 LYS    75     -13.464 -26.687  -4.517  1.00  0.00         A
ATOM   1166  C   LYS    75     -15.299 -21.676  -0.982  1.00  0.00         A
ATOM   1167  O   LYS    75     -15.661 -21.974  -2.119  1.00  0.00         A
ATOM   1168  N   GLU    76     -16.084 -21.057  -0.115  1.00  0.00         A
ATOM   1169  HN  GLU    76     -15.746 -20.877   0.793  1.00  0.00         A
ATOM   1170  CA  GLU    76     -17.441 -20.647  -0.458  1.00  0.00         A
ATOM   1171  HA  GLU    76     -17.957 -21.501  -0.869  1.00  0.00         A
ATOM   1172  CB  GLU    76     -18.173 -20.170   0.794  1.00  0.00         A
ATOM   1173  HB1 GLU    76     -19.142 -19.789   0.510  1.00  0.00         A
ATOM   1174  HB2 GLU    76     -17.601 -19.376   1.248  1.00  0.00         A
ATOM   1175  CG  GLU    76     -18.372 -21.257   1.832  1.00  0.00         A
ATOM   1176  HG1 GLU    76     -18.756 -20.809   2.736  1.00  0.00         A
ATOM   1177  HG2 GLU    76     -17.418 -21.715   2.036  1.00  0.00         A
ATOM   1178  CD  GLU    76     -19.336 -22.328   1.374  1.00  0.00         A
ATOM   1179  OE1 GLU    76     -20.552 -22.163   1.601  1.00  0.00         A
ATOM   1180  OE2 GLU    76     -18.889 -23.339   0.788  1.00  0.00         A
ATOM   1181  C   GLU    76     -17.413 -19.532  -1.497  1.00  0.00         A
ATOM   1182  O   GLU    76     -18.408 -19.266  -2.169  1.00  0.00         A
ATOM   1183  N   ARG    77     -16.257 -18.894  -1.617  1.00  0.00         A
ATOM   1184  HN  ARG    77     -15.506 -19.172  -1.052  1.00  0.00         A
ATOM   1185  CA  ARG    77     -16.064 -17.788  -2.542  1.00  0.00         A
ATOM   1186  HA  ARG    77     -16.703 -16.991  -2.238  1.00  0.00         A
ATOM   1187  CB  ARG    77     -14.615 -17.312  -2.479  1.00  0.00         A
ATOM   1188  HB1 ARG    77     -13.987 -18.085  -2.880  1.00  0.00         A
ATOM   1189  HB2 ARG    77     -14.348 -17.144  -1.447  1.00  0.00         A
ATOM   1190  CG  ARG    77     -14.350 -16.036  -3.251  1.00  0.00         A
ATOM   1191  HG1 ARG    77     -14.676 -16.169  -4.273  1.00  0.00         A
ATOM   1192  HG2 ARG    77     -13.292 -15.829  -3.233  1.00  0.00         A
ATOM   1193  CD  ARG    77     -15.088 -14.857  -2.647  1.00  0.00         A
ATOM   1194  HD1 ARG    77     -14.720 -14.691  -1.646  1.00  0.00         A
ATOM   1195  HD2 ARG    77     -16.139 -15.090  -2.611  1.00  0.00         A
ATOM   1196  NE  ARG    77     -14.895 -13.643  -3.431  1.00  0.00         A
ATOM   1197  HE  ARG    77     -14.623 -13.761  -4.378  1.00  0.00         A
ATOM   1198  CZ  ARG    77     -15.064 -12.410  -2.957  1.00  0.00         A
ATOM   1199  NH1 ARG    77     -15.451 -12.223  -1.701  1.00  0.00         A
ATOM   1200 HH11 ARG    77     -15.618 -13.009  -1.100  1.00  0.00         A
ATOM   1201 HH12 ARG    77     -15.588 -11.292  -1.349  1.00  0.00         A
ATOM   1202  NH2 ARG    77     -14.846 -11.363  -3.743  1.00  0.00         A
ATOM   1203 HH21 ARG    77     -14.553 -11.498  -4.693  1.00  0.00         A
ATOM   1204 HH22 ARG    77     -14.973 -10.430  -3.390  1.00  0.00         A
ATOM   1205  C   ARG    77     -16.422 -18.187  -3.968  1.00  0.00         A
ATOM   1206  O   ARG    77     -17.193 -17.502  -4.642  1.00  0.00         A
ATOM   1207  N   GLU    78     -15.882 -19.311  -4.408  1.00  0.00         A
ATOM   1208  HN  GLU    78     -15.322 -19.831  -3.800  1.00  0.00         A
ATOM   1209  CA  GLU    78     -16.111 -19.790  -5.767  1.00  0.00         A
ATOM   1210  HA  GLU    78     -15.930 -18.964  -6.438  1.00  0.00         A
ATOM   1211  CB  GLU    78     -15.148 -20.929  -6.115  1.00  0.00         A
ATOM   1212  HB1 GLU    78     -14.134 -20.574  -6.005  1.00  0.00         A
ATOM   1213  HB2 GLU    78     -15.308 -21.219  -7.143  1.00  0.00         A
ATOM   1214  CG  GLU    78     -15.317 -22.161  -5.244  1.00  0.00         A
ATOM   1215  HG1 GLU    78     -16.349 -22.476  -5.285  1.00  0.00         A
ATOM   1216  HG2 GLU    78     -15.062 -21.903  -4.226  1.00  0.00         A
ATOM   1217  CD  GLU    78     -14.441 -23.311  -5.684  1.00  0.00         A
ATOM   1218  OE1 GLU    78     -14.822 -24.025  -6.635  1.00  0.00         A
ATOM   1219  OE2 GLU    78     -13.370 -23.517  -5.077  1.00  0.00         A
ATOM   1220  C   GLU    78     -17.556 -20.250  -5.940  1.00  0.00         A
ATOM   1221  O   GLU    78     -18.110 -20.189  -7.036  1.00  0.00         A
ATOM   1222  N   LYS    79     -18.166 -20.693  -4.846  1.00  0.00         A
ATOM   1223  HN  LYS    79     -17.670 -20.716  -4.000  1.00  0.00         A
ATOM   1224  CA  LYS    79     -19.552 -21.141  -4.868  1.00  0.00         A
ATOM   1225  HA  LYS    79     -19.676 -21.804  -5.711  1.00  0.00         A
ATOM   1226  CB  LYS    79     -19.895 -21.894  -3.579  1.00  0.00         A
ATOM   1227  HB1 LYS    79     -20.910 -22.256  -3.647  1.00  0.00         A
ATOM   1228  HB2 LYS    79     -19.822 -21.210  -2.747  1.00  0.00         A
ATOM   1229  CG  LYS    79     -18.984 -23.081  -3.301  1.00  0.00         A
ATOM   1230  HG1 LYS    79     -19.280 -23.537  -2.369  1.00  0.00         A
ATOM   1231  HG2 LYS    79     -17.966 -22.729  -3.225  1.00  0.00         A
ATOM   1232  CD  LYS    79     -19.063 -24.119  -4.408  1.00  0.00         A
ATOM   1233  HD1 LYS    79     -18.796 -23.652  -5.344  1.00  0.00         A
ATOM   1234  HD2 LYS    79     -20.074 -24.494  -4.466  1.00  0.00         A
ATOM   1235  CE  LYS    79     -18.120 -25.283  -4.150  1.00  0.00         A
ATOM   1236  HE1 LYS    79     -18.413 -25.773  -3.234  1.00  0.00         A
ATOM   1237  HE2 LYS    79     -17.115 -24.900  -4.049  1.00  0.00         A
ATOM   1238  NZ  LYS    79     -18.149 -26.271  -5.259  1.00  0.00         A
ATOM   1239  HZ1 LYS    79     -17.480 -27.045  -5.068  1.00  0.00         A
ATOM   1240  HZ2 LYS    79     -17.883 -25.815  -6.154  1.00  0.00         A
ATOM   1241  HZ3 LYS    79     -19.103 -26.673  -5.359  1.00  0.00         A
ATOM   1242  C   LYS    79     -20.486 -19.950  -5.037  1.00  0.00         A
ATOM   1243  O   LYS    79     -21.551 -20.057  -5.648  1.00  0.00         A
ATOM   1244  N   GLN    80     -20.074 -18.819  -4.490  1.00  0.00         A
ATOM   1245  HN  GLN    80     -19.233 -18.814  -3.982  1.00  0.00         A
ATOM   1246  CA  GLN    80     -20.833 -17.589  -4.599  1.00  0.00         A
ATOM   1247  HA  GLN    80     -21.880 -17.828  -4.489  1.00  0.00         A
ATOM   1248  CB  GLN    80     -20.419 -16.628  -3.485  1.00  0.00         A
ATOM   1249  HB1 GLN    80     -19.360 -16.432  -3.571  1.00  0.00         A
ATOM   1250  HB2 GLN    80     -20.612 -17.097  -2.532  1.00  0.00         A
ATOM   1251  CG  GLN    80     -21.154 -15.300  -3.520  1.00  0.00         A
ATOM   1252  HG1 GLN    80     -22.204 -15.484  -3.353  1.00  0.00         A
ATOM   1253  HG2 GLN    80     -21.018 -14.855  -4.494  1.00  0.00         A
ATOM   1254  CD  GLN    80     -20.659 -14.325  -2.469  1.00  0.00         A
ATOM   1255  OE1 GLN    80     -20.688 -13.111  -2.671  1.00  0.00         A
ATOM   1256  NE2 GLN    80     -20.220 -14.841  -1.333  1.00  0.00         A
ATOM   1257 HE21 GLN    80     -20.239 -15.819  -1.227  1.00  0.00         A
ATOM   1258 HE22 GLN    80     -19.896 -14.228  -0.640  1.00  0.00         A
ATOM   1259  C   GLN    80     -20.611 -16.934  -5.959  1.00  0.00         A
ATOM   1260  O   GLN    80     -21.565 -16.654  -6.688  1.00  0.00         A
ATOM   1261  N   GLU    81     -19.346 -16.707  -6.296  1.00  0.00         A
ATOM   1262  HN  GLU    81     -18.630 -17.022  -5.699  1.00  0.00         A
ATOM   1263  CA  GLU    81     -18.988 -15.994  -7.517  1.00  0.00         A
ATOM   1264  HA  GLU    81     -19.578 -15.092  -7.549  1.00  0.00         A
ATOM   1265  CB  GLU    81     -17.509 -15.605  -7.490  1.00  0.00         A
ATOM   1266  HB1 GLU    81     -17.218 -15.256  -8.467  1.00  0.00         A
ATOM   1267  HB2 GLU    81     -16.927 -16.481  -7.245  1.00  0.00         A
ATOM   1268  CG  GLU    81     -17.180 -14.522  -6.478  1.00  0.00         A
ATOM   1269  HG1 GLU    81     -17.313 -14.924  -5.483  1.00  0.00         A
ATOM   1270  HG2 GLU    81     -17.856 -13.693  -6.624  1.00  0.00         A
ATOM   1271  CD  GLU    81     -15.761 -14.018  -6.613  1.00  0.00         A
ATOM   1272  OE1 GLU    81     -14.856 -14.586  -5.973  1.00  0.00         A
ATOM   1273  OE2 GLU    81     -15.538 -13.046  -7.363  1.00  0.00         A
ATOM   1274  C   GLU    81     -19.293 -16.812  -8.770  1.00  0.00         A
ATOM   1275  O   GLU    81     -19.796 -16.274  -9.756  1.00  0.00         A
ATOM   1276  N   ARG    82     -18.982 -18.107  -8.717  1.00  0.00         A
ATOM   1277  HN  ARG    82     -18.580 -18.459  -7.898  1.00  0.00         A
ATOM   1278  CA  ARG    82     -19.216 -19.033  -9.827  1.00  0.00         A
ATOM   1279  HA  ARG    82     -18.780 -19.979  -9.545  1.00  0.00         A
ATOM   1280  CB  ARG    82     -20.715 -19.244 -10.062  1.00  0.00         A
ATOM   1281  HB1 ARG    82     -20.851 -19.799 -10.977  1.00  0.00         A
ATOM   1282  HB2 ARG    82     -21.190 -18.279 -10.161  1.00  0.00         A
ATOM   1283  CG  ARG    82     -21.404 -19.998  -8.939  1.00  0.00         A
ATOM   1284  HG1 ARG    82     -22.461 -20.057  -9.153  1.00  0.00         A
ATOM   1285  HG2 ARG    82     -21.250 -19.465  -8.013  1.00  0.00         A
ATOM   1286  CD  ARG    82     -20.848 -21.405  -8.798  1.00  0.00         A
ATOM   1287  HD1 ARG    82     -19.784 -21.344  -8.629  1.00  0.00         A
ATOM   1288  HD2 ARG    82     -21.036 -21.945  -9.711  1.00  0.00         A
ATOM   1289  NE  ARG    82     -21.460 -22.128  -7.689  1.00  0.00         A
ATOM   1290  HE  ARG    82     -22.003 -21.605  -7.056  1.00  0.00         A
ATOM   1291  CZ  ARG    82     -21.316 -23.434  -7.488  1.00  0.00         A
ATOM   1292  NH1 ARG    82     -20.590 -24.163  -8.327  1.00  0.00         A
ATOM   1293 HH11 ARG    82     -20.146 -23.734  -9.117  1.00  0.00         A
ATOM   1294 HH12 ARG    82     -20.485 -25.151  -8.176  1.00  0.00         A
ATOM   1295  NH2 ARG    82     -21.899 -24.012  -6.448  1.00  0.00         A
ATOM   1296 HH21 ARG    82     -22.449 -23.466  -5.809  1.00  0.00         A
ATOM   1297 HH22 ARG    82     -21.800 -24.999  -6.297  1.00  0.00         A
ATOM   1298  C   ARG    82     -18.534 -18.570 -11.111  1.00  0.00         A
ATOM   1299  O   ARG    82     -17.355 -18.845 -11.326  1.00  0.00         A
ATOM   1300  N   THR    83     -19.270 -17.845 -11.940  1.00  0.00         A
ATOM   1301  HN  THR    83     -20.191 -17.621 -11.684  1.00  0.00         A
ATOM   1302  CA  THR    83     -18.752 -17.365 -13.213  1.00  0.00         A
ATOM   1303  HA  THR    83     -18.225 -18.176 -13.694  1.00  0.00         A
ATOM   1304  CB  THR    83     -19.905 -16.914 -14.131  1.00  0.00         A
ATOM   1305  HB  THR    83     -20.282 -15.966 -13.774  1.00  0.00         A
ATOM   1306  OG1 THR    83     -20.959 -17.885 -14.093  1.00  0.00         A
ATOM   1307  HG1 THR    83     -20.586 -18.768 -14.215  1.00  0.00         A
ATOM   1308  CG2 THR    83     -19.429 -16.742 -15.566  1.00  0.00         A
ATOM   1309 HG21 THR    83     -18.626 -16.020 -15.595  1.00  0.00         A
ATOM   1310 HG22 THR    83     -20.247 -16.394 -16.178  1.00  0.00         A
ATOM   1311 HG23 THR    83     -19.075 -17.690 -15.943  1.00  0.00         A
ATOM   1312  C   THR    83     -17.788 -16.202 -12.989  1.00  0.00         A
ATOM   1313  O   THR    83     -16.891 -15.947 -13.794  1.00  0.00         A
ATOM   1314  N   ARG    84     -17.977 -15.505 -11.875  1.00  0.00         A
ATOM   1315  HN  ARG    84     -18.720 -15.751 -11.278  1.00  0.00         A
ATOM   1316  CA  ARG    84     -17.114 -14.389 -11.514  1.00  0.00         A
ATOM   1317  HA  ARG    84     -16.959 -13.792 -12.400  1.00  0.00         A
ATOM   1318  CB  ARG    84     -17.785 -13.527 -10.446  1.00  0.00         A
ATOM   1319  HB1 ARG    84     -17.061 -12.832 -10.053  1.00  0.00         A
ATOM   1320  HB2 ARG    84     -18.129 -14.166  -9.648  1.00  0.00         A
ATOM   1321  CG  ARG    84     -18.974 -12.739 -10.961  1.00  0.00         A
ATOM   1322  HG1 ARG    84     -19.685 -13.424 -11.396  1.00  0.00         A
ATOM   1323  HG2 ARG    84     -18.634 -12.045 -11.713  1.00  0.00         A
ATOM   1324  CD  ARG    84     -19.650 -11.965  -9.847  1.00  0.00         A
ATOM   1325  HD1 ARG    84     -18.898 -11.417  -9.299  1.00  0.00         A
ATOM   1326  HD2 ARG    84     -20.138 -12.664  -9.185  1.00  0.00         A
ATOM   1327  NE  ARG    84     -20.642 -11.024 -10.358  1.00  0.00         A
ATOM   1328  HE  ARG    84     -20.871 -11.086 -11.314  1.00  0.00         A
ATOM   1329  CZ  ARG    84     -21.220 -10.082  -9.614  1.00  0.00         A
ATOM   1330  NH1 ARG    84     -20.971 -10.017  -8.311  1.00  0.00         A
ATOM   1331 HH11 ARG    84     -20.350 -10.678  -7.880  1.00  0.00         A
ATOM   1332 HH12 ARG    84     -21.399  -9.304  -7.751  1.00  0.00         A
ATOM   1333  NH2 ARG    84     -22.060  -9.218 -10.168  1.00  0.00         A
ATOM   1334 HH21 ARG    84     -22.264  -9.270 -11.148  1.00  0.00         A
ATOM   1335 HH22 ARG    84     -22.488  -8.502  -9.609  1.00  0.00         A
ATOM   1336  C   ARG    84     -15.761 -14.890 -11.019  1.00  0.00         A
ATOM   1337  O   ARG    84     -14.760 -14.176 -11.081  1.00  0.00         A
ATOM   1338  N   ALA    85     -15.735 -16.128 -10.544  1.00  0.00         A
ATOM   1339  HN  ALA    85     -16.566 -16.645 -10.519  1.00  0.00         A
ATOM   1340  CA  ALA    85     -14.502 -16.749 -10.087  1.00  0.00         A
ATOM   1341  HA  ALA    85     -13.782 -15.967  -9.896  1.00  0.00         A
ATOM   1342  CB  ALA    85     -14.734 -17.515  -8.793  1.00  0.00         A
ATOM   1343  HB1 ALA    85     -13.809 -17.977  -8.478  1.00  0.00         A
ATOM   1344  HB2 ALA    85     -15.480 -18.278  -8.955  1.00  0.00         A
ATOM   1345  HB3 ALA    85     -15.074 -16.835  -8.027  1.00  0.00         A
ATOM   1346  C   ALA    85     -13.956 -17.667 -11.167  1.00  0.00         A
ATOM   1347  O   ALA    85     -13.822 -18.875 -10.971  1.00  0.00         A
ATOM   1348  N   LYS    86     -13.657 -17.083 -12.315  1.00  0.00         A
ATOM   1349  HN  LYS    86     -13.757 -16.110 -12.397  1.00  0.00         A
ATOM   1350  CA  LYS    86     -13.183 -17.844 -13.454  1.00  0.00         A
ATOM   1351  HA  LYS    86     -13.431 -18.881 -13.288  1.00  0.00         A
ATOM   1352  CB  LYS    86     -13.880 -17.359 -14.732  1.00  0.00         A
ATOM   1353  HB1 LYS    86     -13.556 -16.351 -14.943  1.00  0.00         A
ATOM   1354  HB2 LYS    86     -14.946 -17.356 -14.566  1.00  0.00         A
ATOM   1355  CG  LYS    86     -13.594 -18.216 -15.954  1.00  0.00         A
ATOM   1356  HG1 LYS    86     -12.536 -18.175 -16.174  1.00  0.00         A
ATOM   1357  HG2 LYS    86     -14.155 -17.832 -16.793  1.00  0.00         A
ATOM   1358  CD  LYS    86     -13.993 -19.658 -15.710  1.00  0.00         A
ATOM   1359  HD1 LYS    86     -15.027 -19.686 -15.400  1.00  0.00         A
ATOM   1360  HD2 LYS    86     -13.369 -20.057 -14.927  1.00  0.00         A
ATOM   1361  CE  LYS    86     -13.826 -20.509 -16.957  1.00  0.00         A
ATOM   1362  HE1 LYS    86     -12.791 -20.480 -17.261  1.00  0.00         A
ATOM   1363  HE2 LYS    86     -14.443 -20.098 -17.744  1.00  0.00         A
ATOM   1364  NZ  LYS    86     -14.222 -21.920 -16.719  1.00  0.00         A
ATOM   1365  HZ1 LYS    86     -14.138 -22.469 -17.597  1.00  0.00         A
ATOM   1366  HZ2 LYS    86     -15.207 -21.968 -16.388  1.00  0.00         A
ATOM   1367  HZ3 LYS    86     -13.608 -22.347 -15.998  1.00  0.00         A
ATOM   1368  C   LYS    86     -11.671 -17.712 -13.591  1.00  0.00         A
ATOM   1369  O   LYS    86     -10.922 -18.636 -13.281  1.00  0.00         A
ATOM   1370  N   LYS    87     -11.232 -16.547 -14.033  1.00  0.00         A
ATOM   1371  HN  LYS    87     -11.881 -15.838 -14.223  1.00  0.00         A
ATOM   1372  CA  LYS    87      -9.814 -16.290 -14.249  1.00  0.00         A
ATOM   1373  HA  LYS    87      -9.361 -17.196 -14.593  1.00  0.00         A
ATOM   1374  CB  LYS    87      -9.624 -15.199 -15.299  1.00  0.00         A
ATOM   1375  HB1 LYS    87      -8.571 -15.096 -15.503  1.00  0.00         A
ATOM   1376  HB2 LYS    87      -9.993 -14.271 -14.898  1.00  0.00         A
ATOM   1377  CG  LYS    87     -10.336 -15.465 -16.611  1.00  0.00         A
ATOM   1378  HG1 LYS    87     -11.380 -15.642 -16.412  1.00  0.00         A
ATOM   1379  HG2 LYS    87      -9.901 -16.335 -17.079  1.00  0.00         A
ATOM   1380  CD  LYS    87     -10.201 -14.278 -17.546  1.00  0.00         A
ATOM   1381  HD1 LYS    87      -9.157 -14.138 -17.787  1.00  0.00         A
ATOM   1382  HD2 LYS    87     -10.578 -13.401 -17.050  1.00  0.00         A
ATOM   1383  CE  LYS    87     -10.981 -14.473 -18.829  1.00  0.00         A
ATOM   1384  HE1 LYS    87     -12.018 -14.619 -18.577  1.00  0.00         A
ATOM   1385  HE2 LYS    87     -10.604 -15.345 -19.341  1.00  0.00         A
ATOM   1386  NZ  LYS    87     -10.862 -13.292 -19.722  1.00  0.00         A
ATOM   1387  HZ1 LYS    87     -11.258 -12.449 -19.256  1.00  0.00         A
ATOM   1388  HZ2 LYS    87     -11.380 -13.457 -20.606  1.00  0.00         A
ATOM   1389  HZ3 LYS    87      -9.861 -13.111 -19.945  1.00  0.00         A
ATOM   1390  C   LYS    87      -9.137 -15.860 -12.958  1.00  0.00         A
ATOM   1391  O   LYS    87      -7.912 -15.882 -12.844  1.00  0.00         A
ATOM   1392  N   GLN    88      -9.949 -15.488 -11.986  1.00  0.00         A
ATOM   1393  HN  GLN    88     -10.915 -15.583 -12.120  1.00  0.00         A
ATOM   1394  CA  GLN    88      -9.449 -14.943 -10.729  1.00  0.00         A
ATOM   1395  HA  GLN    88      -8.549 -14.393 -10.954  1.00  0.00         A
ATOM   1396  CB  GLN    88     -10.471 -13.981 -10.122  1.00  0.00         A
ATOM   1397  HB1 GLN    88     -10.153 -13.718  -9.124  1.00  0.00         A
ATOM   1398  HB2 GLN    88     -11.427 -14.479 -10.066  1.00  0.00         A
ATOM   1399  CG  GLN    88     -10.649 -12.698 -10.920  1.00  0.00         A
ATOM   1400  HG1 GLN    88     -10.928 -12.954 -11.932  1.00  0.00         A
ATOM   1401  HG2 GLN    88      -9.711 -12.164 -10.933  1.00  0.00         A
ATOM   1402  CD  GLN    88     -11.715 -11.787 -10.338  1.00  0.00         A
ATOM   1403  OE1 GLN    88     -12.890 -11.873 -10.699  1.00  0.00         A
ATOM   1404  NE2 GLN    88     -11.313 -10.907  -9.436  1.00  0.00         A
ATOM   1405 HE21 GLN    88     -10.361 -10.891  -9.196  1.00  0.00         A
ATOM   1406 HE22 GLN    88     -11.980 -10.305  -9.045  1.00  0.00         A
ATOM   1407  C   GLN    88      -9.098 -16.044  -9.732  1.00  0.00         A
ATOM   1408  O   GLN    88      -8.774 -15.764  -8.576  1.00  0.00         A
ATOM   1409  N   GLU    89      -9.154 -17.293 -10.178  1.00  0.00         A
ATOM   1410  HN  GLU    89      -9.481 -17.465 -11.084  1.00  0.00         A
ATOM   1411  CA  GLU    89      -8.725 -18.408  -9.345  1.00  0.00         A
ATOM   1412  HA  GLU    89      -9.001 -18.182  -8.325  1.00  0.00         A
ATOM   1413  CB  GLU    89      -9.393 -19.719  -9.767  1.00  0.00         A
ATOM   1414  HB1 GLU    89      -8.944 -20.531  -9.214  1.00  0.00         A
ATOM   1415  HB2 GLU    89      -9.215 -19.874 -10.821  1.00  0.00         A
ATOM   1416  CG  GLU    89     -10.893 -19.755  -9.530  1.00  0.00         A
ATOM   1417  HG1 GLU    89     -11.379 -19.139 -10.273  1.00  0.00         A
ATOM   1418  HG2 GLU    89     -11.099 -19.362  -8.545  1.00  0.00         A
ATOM   1419  CD  GLU    89     -11.454 -21.160  -9.619  1.00  0.00         A
ATOM   1420  OE1 GLU    89     -11.627 -21.803  -8.562  1.00  0.00         A
ATOM   1421  OE2 GLU    89     -11.702 -21.640 -10.743  1.00  0.00         A
ATOM   1422  C   GLU    89      -7.211 -18.554  -9.421  1.00  0.00         A
ATOM   1423  O   GLU    89      -6.692 -19.499 -10.018  1.00  0.00         A
ATOM   1424  N   LYS    90      -6.511 -17.600  -8.831  1.00  0.00         A
ATOM   1425  HN  LYS    90      -6.976 -16.892  -8.350  1.00  0.00         A
ATOM   1426  CA  LYS    90      -5.075 -17.581  -8.829  1.00  0.00         A
ATOM   1427  HA  LYS    90      -4.719 -18.591  -8.954  1.00  0.00         A
ATOM   1428  CB  LYS    90      -4.525 -16.697  -9.955  1.00  0.00         A
ATOM   1429  HB1 LYS    90      -3.461 -16.575  -9.810  1.00  0.00         A
ATOM   1430  HB2 LYS    90      -4.996 -15.727  -9.895  1.00  0.00         A
ATOM   1431  CG  LYS    90      -4.752 -17.242 -11.354  1.00  0.00         A
ATOM   1432  HG1 LYS    90      -5.814 -17.282 -11.546  1.00  0.00         A
ATOM   1433  HG2 LYS    90      -4.334 -18.236 -11.417  1.00  0.00         A
ATOM   1434  CD  LYS    90      -4.092 -16.361 -12.399  1.00  0.00         A
ATOM   1435  HD1 LYS    90      -3.034 -16.305 -12.189  1.00  0.00         A
ATOM   1436  HD2 LYS    90      -4.523 -15.373 -12.345  1.00  0.00         A
ATOM   1437  CE  LYS    90      -4.288 -16.905 -13.805  1.00  0.00         A
ATOM   1438  HE1 LYS    90      -3.889 -17.908 -13.846  1.00  0.00         A
ATOM   1439  HE2 LYS    90      -3.750 -16.276 -14.498  1.00  0.00         A
ATOM   1440  NZ  LYS    90      -5.721 -16.938 -14.197  1.00  0.00         A
ATOM   1441  HZ1 LYS    90      -5.811 -17.238 -15.189  1.00  0.00         A
ATOM   1442  HZ2 LYS    90      -6.145 -15.994 -14.090  1.00  0.00         A
ATOM   1443  HZ3 LYS    90      -6.242 -17.608 -13.596  1.00  0.00         A
ATOM   1444  C   LYS    90      -4.607 -17.041  -7.501  1.00  0.00         A
ATOM   1445  O   LYS    90      -5.168 -16.078  -6.975  1.00  0.00         A
ATOM   1446  N   GLU    91      -3.579 -17.663  -6.973  1.00  0.00         A
ATOM   1447  HN  GLU    91      -3.254 -18.473  -7.410  1.00  0.00         A
ATOM   1448  CA  GLU    91      -2.929 -17.204  -5.750  1.00  0.00         A
ATOM   1449  HA  GLU    91      -3.680 -17.115  -4.981  1.00  0.00         A
ATOM   1450  CB  GLU    91      -1.874 -18.216  -5.309  1.00  0.00         A
ATOM   1451  HB1 GLU    91      -1.502 -17.931  -4.337  1.00  0.00         A
ATOM   1452  HB2 GLU    91      -1.058 -18.196  -6.015  1.00  0.00         A
ATOM   1453  CG  GLU    91      -2.388 -19.641  -5.219  1.00  0.00         A
ATOM   1454  HG1 GLU    91      -1.578 -20.277  -4.901  1.00  0.00         A
ATOM   1455  HG2 GLU    91      -2.725 -19.952  -6.196  1.00  0.00         A
ATOM   1456  CD  GLU    91      -3.533 -19.796  -4.242  1.00  0.00         A
ATOM   1457  OE1 GLU    91      -3.274 -19.882  -3.023  1.00  0.00         A
ATOM   1458  OE2 GLU    91      -4.696 -19.849  -4.686  1.00  0.00         A
ATOM   1459  C   GLU    91      -2.271 -15.843  -5.979  1.00  0.00         A
ATOM   1460  O   GLU    91      -1.704 -15.247  -5.064  1.00  0.00         A
ATOM   1461  N   SER    92      -2.355 -15.365  -7.213  1.00  0.00         A
ATOM   1462  HN  SER    92      -2.854 -15.882  -7.886  1.00  0.00         A
ATOM   1463  CA  SER    92      -1.757 -14.101  -7.604  1.00  0.00         A
ATOM   1464  HA  SER    92      -1.208 -13.716  -6.758  1.00  0.00         A
ATOM   1465  CB  SER    92      -0.791 -14.332  -8.767  1.00  0.00         A
ATOM   1466  HB1 SER    92       0.119 -14.777  -8.393  1.00  0.00         A
ATOM   1467  HB2 SER    92      -0.564 -13.388  -9.238  1.00  0.00         A
ATOM   1468  OG  SER    92      -1.361 -15.202  -9.735  1.00  0.00         A
ATOM   1469  HG  SER    92      -0.973 -16.082  -9.637  1.00  0.00         A
ATOM   1470  C   SER    92      -2.839 -13.096  -7.993  1.00  0.00         A
ATOM   1471  O   SER    92      -2.549 -12.002  -8.476  1.00  0.00         A
ATOM   1472  N   GLY    93      -4.090 -13.475  -7.762  1.00  0.00         A
ATOM   1473  HN  GLY    93      -4.259 -14.347  -7.339  1.00  0.00         A
ATOM   1474  CA  GLY    93      -5.206 -12.611  -8.087  1.00  0.00         A
ATOM   1475  HA1 GLY    93      -5.844 -13.107  -8.803  1.00  0.00         A
ATOM   1476  HA2 GLY    93      -4.831 -11.694  -8.517  1.00  0.00         A
ATOM   1477  C   GLY    93      -6.006 -12.294  -6.850  1.00  0.00         A
ATOM   1478  O   GLY    93      -7.196 -11.986  -6.915  1.00  0.00         A
ATOM   1479  N   ARG    94      -5.331 -12.379  -5.718  1.00  0.00         A
ATOM   1480  HN  ARG    94      -4.371 -12.574  -5.757  1.00  0.00         A
ATOM   1481  CA  ARG    94      -5.944 -12.175  -4.421  1.00  0.00         A
ATOM   1482  HA  ARG    94      -6.932 -11.767  -4.576  1.00  0.00         A
ATOM   1483  CB  ARG    94      -6.059 -13.521  -3.701  1.00  0.00         A
ATOM   1484  HB1 ARG    94      -6.177 -13.349  -2.648  1.00  0.00         A
ATOM   1485  HB2 ARG    94      -5.150 -14.080  -3.865  1.00  0.00         A
ATOM   1486  CG  ARG    94      -7.230 -14.363  -4.185  1.00  0.00         A
ATOM   1487  HG1 ARG    94      -7.315 -14.260  -5.257  1.00  0.00         A
ATOM   1488  HG2 ARG    94      -8.135 -14.006  -3.717  1.00  0.00         A
ATOM   1489  CD  ARG    94      -7.051 -15.833  -3.844  1.00  0.00         A
ATOM   1490  HD1 ARG    94      -6.252 -16.233  -4.451  1.00  0.00         A
ATOM   1491  HD2 ARG    94      -7.968 -16.354  -4.072  1.00  0.00         A
ATOM   1492  NE  ARG    94      -6.727 -16.047  -2.434  1.00  0.00         A
ATOM   1493  HE  ARG    94      -6.950 -15.324  -1.802  1.00  0.00         A
ATOM   1494  CZ  ARG    94      -6.127 -17.142  -1.973  1.00  0.00         A
ATOM   1495  NH1 ARG    94      -5.857 -18.148  -2.793  1.00  0.00         A
ATOM   1496 HH11 ARG    94      -6.109 -18.093  -3.764  1.00  0.00         A
ATOM   1497 HH12 ARG    94      -5.383 -18.966  -2.453  1.00  0.00         A
ATOM   1498  NH2 ARG    94      -5.810 -17.239  -0.688  1.00  0.00         A
ATOM   1499 HH21 ARG    94      -6.023 -16.486  -0.058  1.00  0.00         A
ATOM   1500 HH22 ARG    94      -5.344 -18.061  -0.343  1.00  0.00         A
ATOM   1501  C   ARG    94      -5.116 -11.180  -3.617  1.00  0.00         A
ATOM   1502  O   ARG    94      -4.234 -10.529  -4.178  1.00  0.00         A
ATOM   1503  N   GLN    95      -5.402 -11.043  -2.327  1.00  0.00         A
ATOM   1504  HN  GLN    95      -6.130 -11.568  -1.938  1.00  0.00         A
ATOM   1505  CA  GLN    95      -4.657 -10.115  -1.479  1.00  0.00         A
ATOM   1506  HA  GLN    95      -4.803  -9.125  -1.876  1.00  0.00         A
ATOM   1507  CB  GLN    95      -5.176 -10.148  -0.035  1.00  0.00         A
ATOM   1508  HB1 GLN    95      -6.237  -9.963  -0.043  1.00  0.00         A
ATOM   1509  HB2 GLN    95      -4.687  -9.369   0.530  1.00  0.00         A
ATOM   1510  CG  GLN    95      -4.934 -11.466   0.669  1.00  0.00         A
ATOM   1511  HG1 GLN    95      -3.916 -11.760   0.487  1.00  0.00         A
ATOM   1512  HG2 GLN    95      -5.602 -12.207   0.257  1.00  0.00         A
ATOM   1513  CD  GLN    95      -5.162 -11.389   2.164  1.00  0.00         A
ATOM   1514  OE1 GLN    95      -4.249 -11.065   2.926  1.00  0.00         A
ATOM   1515  NE2 GLN    95      -6.375 -11.691   2.597  1.00  0.00         A
ATOM   1516 HE21 GLN    95      -7.056 -11.941   1.936  1.00  0.00         A
ATOM   1517 HE22 GLN    95      -6.539 -11.669   3.567  1.00  0.00         A
ATOM   1518  C   GLN    95      -3.158 -10.432  -1.507  1.00  0.00         A
ATOM   1519  O   GLN    95      -2.743 -11.570  -1.282  1.00  0.00         A
ATOM   1520  N   PRO    96      -2.327  -9.433  -1.825  1.00  0.00         A
ATOM   1521  CA  PRO    96      -0.879  -9.587  -1.822  1.00  0.00         A
ATOM   1522  HA  PRO    96      -0.576 -10.555  -2.194  1.00  0.00         A
ATOM   1523  CB  PRO    96      -0.426  -8.493  -2.786  1.00  0.00         A
ATOM   1524  HB1 PRO    96      -0.415  -8.878  -3.795  1.00  0.00         A
ATOM   1525  HB2 PRO    96       0.563  -8.157  -2.512  1.00  0.00         A
ATOM   1526  CG  PRO    96      -1.436  -7.407  -2.628  1.00  0.00         A
ATOM   1527  HG1 PRO    96      -1.555  -6.880  -3.563  1.00  0.00         A
ATOM   1528  HG2 PRO    96      -1.118  -6.725  -1.853  1.00  0.00         A
ATOM   1529  CD  PRO    96      -2.733  -8.074  -2.235  1.00  0.00         A
ATOM   1530  HD1 PRO    96      -3.407  -8.112  -3.078  1.00  0.00         A
ATOM   1531  HD2 PRO    96      -3.191  -7.548  -1.411  1.00  0.00         A
ATOM   1532  C   PRO    96      -0.291  -9.358  -0.433  1.00  0.00         A
ATOM   1533  O   PRO    96      -0.995  -8.941   0.491  1.00  0.00         A
ATOM   1534  N   LYS    97       0.995  -9.633  -0.281  1.00  0.00         A
ATOM   1535  HN  LYS    97       1.502 -10.009  -1.035  1.00  0.00         A
ATOM   1536  CA  LYS    97       1.672  -9.386   0.982  1.00  0.00         A
ATOM   1537  HA  LYS    97       0.909  -9.212   1.724  1.00  0.00         A
ATOM   1538  CB  LYS    97       2.520 -10.592   1.402  1.00  0.00         A
ATOM   1539  HB1 LYS    97       1.864 -11.427   1.601  1.00  0.00         A
ATOM   1540  HB2 LYS    97       3.051 -10.342   2.306  1.00  0.00         A
ATOM   1541  CG  LYS    97       3.538 -11.027   0.358  1.00  0.00         A
ATOM   1542  HG1 LYS    97       4.159 -10.182   0.101  1.00  0.00         A
ATOM   1543  HG2 LYS    97       3.012 -11.369  -0.520  1.00  0.00         A
ATOM   1544  CD  LYS    97       4.420 -12.155   0.869  1.00  0.00         A
ATOM   1545  HD1 LYS    97       5.080 -12.470   0.073  1.00  0.00         A
ATOM   1546  HD2 LYS    97       3.794 -12.982   1.167  1.00  0.00         A
ATOM   1547  CE  LYS    97       5.259 -11.719   2.062  1.00  0.00         A
ATOM   1548  HE1 LYS    97       5.813 -12.572   2.424  1.00  0.00         A
ATOM   1549  HE2 LYS    97       4.602 -11.366   2.841  1.00  0.00         A
ATOM   1550  NZ  LYS    97       6.217 -10.635   1.711  1.00  0.00         A
ATOM   1551  HZ1 LYS    97       6.906 -10.980   1.012  1.00  0.00         A
ATOM   1552  HZ2 LYS    97       6.729 -10.322   2.559  1.00  0.00         A
ATOM   1553  HZ3 LYS    97       5.712  -9.820   1.306  1.00  0.00         A
ATOM   1554  C   LYS    97       2.519  -8.129   0.884  1.00  0.00         A
ATOM   1555  O   LYS    97       3.689  -8.099   1.276  1.00  0.00         A
ATOM   1556  N   ALA    98       1.889  -7.092   0.364  1.00  0.00         A
ATOM   1557  HN  ALA    98       0.956  -7.205   0.087  1.00  0.00         A
ATOM   1558  CA  ALA    98       2.508  -5.791   0.199  1.00  0.00         A
ATOM   1559  HA  ALA    98       3.406  -5.900  -0.392  1.00  0.00         A
ATOM   1560  CB  ALA    98       1.546  -4.888  -0.545  1.00  0.00         A
ATOM   1561  HB1 ALA    98       1.984  -3.909  -0.657  1.00  0.00         A
ATOM   1562  HB2 ALA    98       0.625  -4.816   0.014  1.00  0.00         A
ATOM   1563  HB3 ALA    98       1.343  -5.308  -1.518  1.00  0.00         A
ATOM   1564  C   ALA    98       2.866  -5.186   1.550  1.00  0.00         A
ATOM   1565  O   ALA    98       2.255  -5.518   2.568  1.00  0.00         A
ATOM   1566  N   PRO    99       3.878  -4.304   1.568  1.00  0.00         A
ATOM   1567  CA  PRO    99       4.326  -3.616   2.782  1.00  0.00         A
ATOM   1568  HA  PRO    99       4.756  -4.305   3.483  1.00  0.00         A
ATOM   1569  CB  PRO    99       5.410  -2.652   2.284  1.00  0.00         A
ATOM   1570  HB1 PRO    99       6.386  -3.036   2.540  1.00  0.00         A
ATOM   1571  HB2 PRO    99       5.266  -1.683   2.736  1.00  0.00         A
ATOM   1572  CG  PRO    99       5.222  -2.583   0.815  1.00  0.00         A
ATOM   1573  HG1 PRO    99       6.166  -2.395   0.327  1.00  0.00         A
ATOM   1574  HG2 PRO    99       4.518  -1.806   0.591  1.00  0.00         A
ATOM   1575  CD  PRO    99       4.670  -3.909   0.400  1.00  0.00         A
ATOM   1576  HD1 PRO    99       5.461  -4.616   0.215  1.00  0.00         A
ATOM   1577  HD2 PRO    99       4.045  -3.801  -0.474  1.00  0.00         A
ATOM   1578  C   PRO    99       3.189  -2.855   3.458  1.00  0.00         A
ATOM   1579  O   PRO    99       2.846  -1.737   3.066  1.00  0.00         A
ATOM   1580  N   ALA   100       2.608  -3.480   4.469  1.00  0.00         A
ATOM   1581  HN  ALA   100       2.970  -4.340   4.764  1.00  0.00         A
ATOM   1582  CA  ALA   100       1.452  -2.934   5.153  1.00  0.00         A
ATOM   1583  HA  ALA   100       0.909  -2.317   4.454  1.00  0.00         A
ATOM   1584  CB  ALA   100       0.540  -4.066   5.600  1.00  0.00         A
ATOM   1585  HB1 ALA   100       0.242  -4.649   4.741  1.00  0.00         A
ATOM   1586  HB2 ALA   100      -0.336  -3.656   6.079  1.00  0.00         A
ATOM   1587  HB3 ALA   100       1.069  -4.700   6.299  1.00  0.00         A
ATOM   1588  C   ALA   100       1.871  -2.093   6.353  1.00  0.00         A
ATOM   1589  O   ALA   100       2.856  -2.407   7.023  1.00  0.00         A
ATOM   1590  N   PRO   101       1.149  -0.997   6.622  1.00  0.00         A
ATOM   1591  CA  PRO   101       1.349  -0.193   7.829  1.00  0.00         A
ATOM   1592  HA  PRO   101       2.382   0.075   7.960  1.00  0.00         A
ATOM   1593  CB  PRO   101       0.509   1.068   7.584  1.00  0.00         A
ATOM   1594  HB1 PRO   101       1.093   1.944   7.823  1.00  0.00         A
ATOM   1595  HB2 PRO   101      -0.375   1.039   8.205  1.00  0.00         A
ATOM   1596  CG  PRO   101       0.158   1.027   6.135  1.00  0.00         A
ATOM   1597  HG1 PRO   101       0.916   1.535   5.557  1.00  0.00         A
ATOM   1598  HG2 PRO   101      -0.800   1.484   5.980  1.00  0.00         A
ATOM   1599  CD  PRO   101       0.107  -0.423   5.766  1.00  0.00         A
ATOM   1600  HD1 PRO   101       0.343  -0.554   4.723  1.00  0.00         A
ATOM   1601  HD2 PRO   101      -0.863  -0.841   5.996  1.00  0.00         A
ATOM   1602  C   PRO   101       0.874  -0.923   9.072  1.00  0.00         A
ATOM   1603  O   PRO   101      -0.192  -0.637   9.619  1.00  0.00         A
ATOM   1604  N   GLY   102       1.671  -1.885   9.494  1.00  0.00         A
ATOM   1605  HN  GLY   102       2.471  -2.108   8.970  1.00  0.00         A
ATOM   1606  CA  GLY   102       1.378  -2.613  10.695  1.00  0.00         A
ATOM   1607  HA1 GLY   102       0.375  -2.376  11.016  1.00  0.00         A
ATOM   1608  HA2 GLY   102       2.074  -2.300  11.454  1.00  0.00         A
ATOM   1609  C   GLY   102       1.492  -4.110  10.494  1.00  0.00         A
ATOM   1610  O   GLY   102       0.533  -4.848  10.719  1.00  0.00         A
ATOM   1611  N   VAL   103       2.664  -4.558  10.062  1.00  0.00         A
ATOM   1612  HN  VAL   103       3.389  -3.922   9.895  1.00  0.00         A
ATOM   1613  CA  VAL   103       2.915  -5.965   9.824  1.00  0.00         A
ATOM   1614  HA  VAL   103       2.048  -6.393   9.341  1.00  0.00         A
ATOM   1615  CB  VAL   103       4.134  -6.144   8.904  1.00  0.00         A
ATOM   1616  HB  VAL   103       5.018  -5.905   9.476  1.00  0.00         A
ATOM   1617  CG1 VAL   103       4.242  -7.578   8.436  1.00  0.00         A
ATOM   1618 HG11 VAL   103       4.340  -8.225   9.291  1.00  0.00         A
ATOM   1619 HG12 VAL   103       5.105  -7.683   7.799  1.00  0.00         A
ATOM   1620 HG13 VAL   103       3.351  -7.836   7.885  1.00  0.00         A
ATOM   1621  CG2 VAL   103       4.061  -5.201   7.714  1.00  0.00         A
ATOM   1622 HG21 VAL   103       4.030  -4.180   8.066  1.00  0.00         A
ATOM   1623 HG22 VAL   103       3.169  -5.411   7.143  1.00  0.00         A
ATOM   1624 HG23 VAL   103       4.930  -5.340   7.089  1.00  0.00         A
ATOM   1625  C   VAL   103       3.171  -6.685  11.144  1.00  0.00         A
ATOM   1626  O   VAL   103       4.296  -7.096  11.434  1.00  0.00         A
ATOM   1627  N   LEU   104       2.120  -6.790  11.955  1.00  0.00         A
ATOM   1628  HN  LEU   104       1.257  -6.446  11.644  1.00  0.00         A
ATOM   1629  CA  LEU   104       2.192  -7.389  13.288  1.00  0.00         A
ATOM   1630  HA  LEU   104       1.195  -7.403  13.678  1.00  0.00         A
ATOM   1631  CB  LEU   104       2.728  -8.821  13.215  1.00  0.00         A
ATOM   1632  HB1 LEU   104       3.692  -8.840  13.695  1.00  0.00         A
ATOM   1633  HB2 LEU   104       2.860  -9.079  12.174  1.00  0.00         A
ATOM   1634  CG  LEU   104       1.847  -9.891  13.866  1.00  0.00         A
ATOM   1635  HG  LEU   104       0.856  -9.841  13.438  1.00  0.00         A
ATOM   1636  CD1 LEU   104       2.406 -11.275  13.593  1.00  0.00         A
ATOM   1637 HD11 LEU   104       2.416 -11.458  12.529  1.00  0.00         A
ATOM   1638 HD12 LEU   104       1.789 -12.015  14.081  1.00  0.00         A
ATOM   1639 HD13 LEU   104       3.413 -11.337  13.978  1.00  0.00         A
ATOM   1640  CD2 LEU   104       1.728  -9.656  15.362  1.00  0.00         A
ATOM   1641 HD21 LEU   104       1.114 -10.427  15.801  1.00  0.00         A
ATOM   1642 HD22 LEU   104       1.276  -8.691  15.540  1.00  0.00         A
ATOM   1643 HD23 LEU   104       2.711  -9.680  15.810  1.00  0.00         A
ATOM   1644  C   LEU   104       3.041  -6.529  14.215  1.00  0.00         A
ATOM   1645  O   LEU   104       3.339  -6.894  15.352  1.00  0.00         A
ATOM   1646  N   VAL   105       3.394  -5.370  13.710  1.00  0.00         A
ATOM   1647  HN  VAL   105       3.102  -5.159  12.801  1.00  0.00         A
ATOM   1648  CA  VAL   105       4.189  -4.400  14.441  1.00  0.00         A
ATOM   1649  HA  VAL   105       4.300  -4.742  15.460  1.00  0.00         A
ATOM   1650  CB  VAL   105       5.593  -4.236  13.807  1.00  0.00         A
ATOM   1651  HB  VAL   105       5.471  -3.805  12.824  1.00  0.00         A
ATOM   1652  CG1 VAL   105       6.464  -3.299  14.629  1.00  0.00         A
ATOM   1653 HG11 VAL   105       6.606  -3.714  15.616  1.00  0.00         A
ATOM   1654 HG12 VAL   105       5.981  -2.337  14.709  1.00  0.00         A
ATOM   1655 HG13 VAL   105       7.422  -3.183  14.146  1.00  0.00         A
ATOM   1656  CG2 VAL   105       6.274  -5.587  13.650  1.00  0.00         A
ATOM   1657 HG21 VAL   105       6.364  -6.060  14.617  1.00  0.00         A
ATOM   1658 HG22 VAL   105       7.256  -5.447  13.224  1.00  0.00         A
ATOM   1659 HG23 VAL   105       5.684  -6.213  12.997  1.00  0.00         A
ATOM   1660  C   VAL   105       3.462  -3.062  14.430  1.00  0.00         A
ATOM   1661  O   VAL   105       2.785  -2.733  13.455  1.00  0.00         A
ATOM   1662  N   MET   106       3.585  -2.304  15.508  1.00  0.00         A
ATOM   1663  HN  MET   106       4.138  -2.617  16.258  1.00  0.00         A
ATOM   1664  CA  MET   106       2.926  -1.011  15.603  1.00  0.00         A
ATOM   1665  HA  MET   106       1.896  -1.146  15.315  1.00  0.00         A
ATOM   1666  CB  MET   106       2.975  -0.474  17.037  1.00  0.00         A
ATOM   1667  HB1 MET   106       2.739   0.579  17.020  1.00  0.00         A
ATOM   1668  HB2 MET   106       3.976  -0.601  17.420  1.00  0.00         A
ATOM   1669  CG  MET   106       2.009  -1.164  17.993  1.00  0.00         A
ATOM   1670  HG1 MET   106       1.006  -1.039  17.615  1.00  0.00         A
ATOM   1671  HG2 MET   106       2.085  -0.690  18.959  1.00  0.00         A
ATOM   1672  SD  MET   106       2.333  -2.929  18.197  1.00  0.00         A
ATOM   1673  CE  MET   106       1.030  -3.370  19.345  1.00  0.00         A
ATOM   1674  HE1 MET   106       0.070  -3.147  18.902  1.00  0.00         A
ATOM   1675  HE2 MET   106       1.146  -2.803  20.256  1.00  0.00         A
ATOM   1676  HE3 MET   106       1.088  -4.426  19.567  1.00  0.00         A
ATOM   1677  C   MET   106       3.583  -0.022  14.648  1.00  0.00         A
ATOM   1678  O   MET   106       4.801   0.164  14.680  1.00  0.00         A
ATOM   1679  N   PRO   107       2.790   0.601  13.763  1.00  0.00         A
ATOM   1680  CA  PRO   107       3.301   1.557  12.782  1.00  0.00         A
ATOM   1681  HA  PRO   107       4.067   1.123  12.172  1.00  0.00         A
ATOM   1682  CB  PRO   107       2.092   1.890  11.910  1.00  0.00         A
ATOM   1683  HB1 PRO   107       2.373   1.829  10.868  1.00  0.00         A
ATOM   1684  HB2 PRO   107       1.765   2.886  12.135  1.00  0.00         A
ATOM   1685  CG  PRO   107       1.050   0.880  12.248  1.00  0.00         A
ATOM   1686  HG1 PRO   107       1.119   0.046  11.566  1.00  0.00         A
ATOM   1687  HG2 PRO   107       0.071   1.330  12.192  1.00  0.00         A
ATOM   1688  CD  PRO   107       1.335   0.428  13.648  1.00  0.00         A
ATOM   1689  HD1 PRO   107       1.057  -0.608  13.770  1.00  0.00         A
ATOM   1690  HD2 PRO   107       0.814   1.049  14.361  1.00  0.00         A
ATOM   1691  C   PRO   107       3.830   2.827  13.439  1.00  0.00         A
ATOM   1692  O   PRO   107       3.293   3.281  14.454  1.00  0.00         A
ATOM   1693  N   PRO   108       4.909   3.401  12.885  1.00  0.00         A
ATOM   1694  CA  PRO   108       5.440   4.691  13.334  1.00  0.00         A
ATOM   1695  HA  PRO   108       5.755   4.658  14.366  1.00  0.00         A
ATOM   1696  CB  PRO   108       6.651   4.921  12.421  1.00  0.00         A
ATOM   1697  HB1 PRO   108       7.462   5.341  12.996  1.00  0.00         A
ATOM   1698  HB2 PRO   108       6.380   5.596  11.623  1.00  0.00         A
ATOM   1699  CG  PRO   108       6.997   3.569  11.900  1.00  0.00         A
ATOM   1700  HG1 PRO   108       7.647   3.060  12.596  1.00  0.00         A
ATOM   1701  HG2 PRO   108       7.464   3.646  10.936  1.00  0.00         A
ATOM   1702  CD  PRO   108       5.701   2.842  11.778  1.00  0.00         A
ATOM   1703  HD1 PRO   108       5.861   1.789  11.902  1.00  0.00         A
ATOM   1704  HD2 PRO   108       5.237   3.049  10.824  1.00  0.00         A
ATOM   1705  C   PRO   108       4.413   5.802  13.145  1.00  0.00         A
ATOM   1706  O   PRO   108       3.658   5.790  12.170  1.00  0.00         A
ATOM   1707  N   SER   109       4.387   6.748  14.077  1.00  0.00         A
ATOM   1708  HN  SER   109       5.054   6.725  14.795  1.00  0.00         A
ATOM   1709  CA  SER   109       3.408   7.825  14.062  1.00  0.00         A
ATOM   1710  HA  SER   109       2.425   7.380  14.074  1.00  0.00         A
ATOM   1711  CB  SER   109       3.572   8.705  15.307  1.00  0.00         A
ATOM   1712  HB1 SER   109       4.487   9.274  15.223  1.00  0.00         A
ATOM   1713  HB2 SER   109       3.619   8.079  16.184  1.00  0.00         A
ATOM   1714  OG  SER   109       2.485   9.606  15.451  1.00  0.00         A
ATOM   1715  HG  SER   109       2.345   9.790  16.389  1.00  0.00         A
ATOM   1716  C   SER   109       3.552   8.663  12.795  1.00  0.00         A
ATOM   1717  O   SER   109       4.411   9.539  12.703  1.00  0.00         A
ATOM   1718  N   THR   110       2.710   8.374  11.818  1.00  0.00         A
ATOM   1719  HN  THR   110       2.042   7.667  11.958  1.00  0.00         A
ATOM   1720  CA  THR   110       2.740   9.071  10.549  1.00  0.00         A
ATOM   1721  HA  THR   110       3.344   9.958  10.672  1.00  0.00         A
ATOM   1722  CB  THR   110       3.380   8.195   9.454  1.00  0.00         A
ATOM   1723  HB  THR   110       2.954   8.473   8.500  1.00  0.00         A
ATOM   1724  OG1 THR   110       3.095   6.809   9.706  1.00  0.00         A
ATOM   1725  HG1 THR   110       3.264   6.611  10.642  1.00  0.00         A
ATOM   1726  CG2 THR   110       4.885   8.411   9.395  1.00  0.00         A
ATOM   1727 HG21 THR   110       5.324   8.152  10.346  1.00  0.00         A
ATOM   1728 HG22 THR   110       5.092   9.448   9.173  1.00  0.00         A
ATOM   1729 HG23 THR   110       5.308   7.787   8.622  1.00  0.00         A
ATOM   1730  C   THR   110       1.334   9.486  10.135  1.00  0.00         A
ATOM   1731  O   THR   110       0.470   8.642   9.894  1.00  0.00         A
ATOM   1732  N   CYS   111       1.109  10.789  10.081  1.00  0.00         A
ATOM   1733  HN  CYS   111       1.845  11.409  10.270  1.00  0.00         A
ATOM   1734  CA  CYS   111      -0.197  11.331   9.749  1.00  0.00         A
ATOM   1735  HA  CYS   111      -0.924  10.872  10.400  1.00  0.00         A
ATOM   1736  CB  CYS   111      -0.205  12.843   9.978  1.00  0.00         A
ATOM   1737  HB1 CYS   111      -1.196  13.225   9.780  1.00  0.00         A
ATOM   1738  HB2 CYS   111       0.496  13.306   9.301  1.00  0.00         A
ATOM   1739  SG  CYS   111       0.251  13.332  11.658  1.00  0.00         A
ATOM   1740  HG  CYS   111      -0.202  12.401  12.488  1.00  0.00         A
ATOM   1741  C   CYS   111      -0.565  11.028   8.302  1.00  0.00         A
ATOM   1742  O   CYS   111       0.243  11.226   7.391  1.00  0.00         A
ATOM   1743  N   PRO   112      -1.781  10.513   8.078  1.00  0.00         A
ATOM   1744  CA  PRO   112      -2.315  10.306   6.735  1.00  0.00         A
ATOM   1745  HA  PRO   112      -1.601   9.822   6.080  1.00  0.00         A
ATOM   1746  CB  PRO   112      -3.513   9.390   6.970  1.00  0.00         A
ATOM   1747  HB1 PRO   112      -3.202   8.359   6.896  1.00  0.00         A
ATOM   1748  HB2 PRO   112      -4.274   9.598   6.233  1.00  0.00         A
ATOM   1749  CG  PRO   112      -3.972   9.721   8.347  1.00  0.00         A
ATOM   1750  HG1 PRO   112      -4.454   8.863   8.790  1.00  0.00         A
ATOM   1751  HG2 PRO   112      -4.652  10.560   8.315  1.00  0.00         A
ATOM   1752  CD  PRO   112      -2.732  10.082   9.122  1.00  0.00         A
ATOM   1753  HD1 PRO   112      -2.355   9.220   9.652  1.00  0.00         A
ATOM   1754  HD2 PRO   112      -2.939  10.888   9.809  1.00  0.00         A
ATOM   1755  C   PRO   112      -2.752  11.620   6.106  1.00  0.00         A
ATOM   1756  O   PRO   112      -2.990  12.598   6.817  1.00  0.00         A
ATOM   1757  N   PRO   113      -2.837  11.630   4.764  1.00  0.00         A
ATOM   1758  CA  PRO   113      -3.133  12.772   3.925  1.00  0.00         A
ATOM   1759  HA  PRO   113      -2.233  13.137   3.457  1.00  0.00         A
ATOM   1760  CB  PRO   113      -4.022  12.134   2.862  1.00  0.00         A
ATOM   1761  HB1 PRO   113      -3.919  12.665   1.928  1.00  0.00         A
ATOM   1762  HB2 PRO   113      -5.037  12.164   3.192  1.00  0.00         A
ATOM   1763  CG  PRO   113      -3.544  10.723   2.747  1.00  0.00         A
ATOM   1764  HG1 PRO   113      -3.023  10.589   1.810  1.00  0.00         A
ATOM   1765  HG2 PRO   113      -4.384  10.047   2.806  1.00  0.00         A
ATOM   1766  CD  PRO   113      -2.608  10.487   3.902  1.00  0.00         A
ATOM   1767  HD1 PRO   113      -1.604  10.500   3.559  1.00  0.00         A
ATOM   1768  HD2 PRO   113      -2.835   9.563   4.407  1.00  0.00         A
ATOM   1769  C   PRO   113      -3.851  13.918   4.630  1.00  0.00         A
ATOM   1770  O   PRO   113      -5.070  13.884   4.820  1.00  0.00         A
ATOM   1771  N   PRO   114      -3.083  14.935   5.044  1.00  0.00         A
ATOM   1772  CA  PRO   114      -3.608  16.159   5.668  1.00  0.00         A
ATOM   1773  HA  PRO   114      -4.161  15.941   6.556  1.00  0.00         A
ATOM   1774  CB  PRO   114      -2.339  16.934   6.026  1.00  0.00         A
ATOM   1775  HB1 PRO   114      -2.041  16.707   7.039  1.00  0.00         A
ATOM   1776  HB2 PRO   114      -2.513  17.995   5.918  1.00  0.00         A
ATOM   1777  CG  PRO   114      -1.351  16.432   5.042  1.00  0.00         A
ATOM   1778  HG1 PRO   114      -0.344  16.624   5.376  1.00  0.00         A
ATOM   1779  HG2 PRO   114      -1.538  16.881   4.086  1.00  0.00         A
ATOM   1780  CD  PRO   114      -1.614  14.972   4.960  1.00  0.00         A
ATOM   1781  HD1 PRO   114      -1.164  14.452   5.793  1.00  0.00         A
ATOM   1782  HD2 PRO   114      -1.259  14.578   4.020  1.00  0.00         A
ATOM   1783  C   PRO   114      -4.478  16.977   4.723  1.00  0.00         A
ATOM   1784  O   PRO   114      -4.075  18.032   4.233  1.00  0.00         A
ATOM   1785  N   LYS   115      -5.676  16.491   4.475  1.00  0.00         A
ATOM   1786  HN  LYS   115      -5.944  15.647   4.904  1.00  0.00         A
ATOM   1787  CA  LYS   115      -6.600  17.169   3.585  1.00  0.00         A
ATOM   1788  HA  LYS   115      -6.009  17.786   2.927  1.00  0.00         A
ATOM   1789  CB  LYS   115      -7.382  16.155   2.751  1.00  0.00         A
ATOM   1790  HB1 LYS   115      -8.197  16.662   2.256  1.00  0.00         A
ATOM   1791  HB2 LYS   115      -7.784  15.396   3.406  1.00  0.00         A
ATOM   1792  CG  LYS   115      -6.527  15.474   1.692  1.00  0.00         A
ATOM   1793  HG1 LYS   115      -5.624  15.107   2.158  1.00  0.00         A
ATOM   1794  HG2 LYS   115      -6.271  16.189   0.929  1.00  0.00         A
ATOM   1795  CD  LYS   115      -7.241  14.314   1.030  1.00  0.00         A
ATOM   1796  HD1 LYS   115      -7.338  13.509   1.742  1.00  0.00         A
ATOM   1797  HD2 LYS   115      -6.644  13.988   0.195  1.00  0.00         A
ATOM   1798  CE  LYS   115      -8.623  14.696   0.517  1.00  0.00         A
ATOM   1799  HE1 LYS   115      -9.216  15.050   1.348  1.00  0.00         A
ATOM   1800  HE2 LYS   115      -9.087  13.819   0.095  1.00  0.00         A
ATOM   1801  NZ  LYS   115      -8.567  15.754  -0.523  1.00  0.00         A
ATOM   1802  HZ1 LYS   115      -7.943  15.460  -1.298  1.00  0.00         A
ATOM   1803  HZ2 LYS   115      -8.205  16.640  -0.121  1.00  0.00         A
ATOM   1804  HZ3 LYS   115      -9.521  15.929  -0.915  1.00  0.00         A
ATOM   1805  C   LYS   115      -7.526  18.078   4.371  1.00  0.00         A
ATOM   1806  O   LYS   115      -8.751  17.953   4.331  1.00  0.00         A
ATOM   1807  N   VAL   116      -6.907  19.007   5.072  1.00  0.00         A
ATOM   1808  HN  VAL   116      -5.926  19.038   5.041  1.00  0.00         A
ATOM   1809  CA  VAL   116      -7.610  19.993   5.872  1.00  0.00         A
ATOM   1810  HA  VAL   116      -8.621  19.656   6.012  1.00  0.00         A
ATOM   1811  CB  VAL   116      -6.948  20.153   7.253  1.00  0.00         A
ATOM   1812  HB  VAL   116      -7.323  21.053   7.716  1.00  0.00         A
ATOM   1813  CG1 VAL   116      -7.280  18.972   8.149  1.00  0.00         A
ATOM   1814 HG11 VAL   116      -8.348  18.925   8.299  1.00  0.00         A
ATOM   1815 HG12 VAL   116      -6.787  19.093   9.102  1.00  0.00         A
ATOM   1816 HG13 VAL   116      -6.942  18.059   7.682  1.00  0.00         A
ATOM   1817  CG2 VAL   116      -5.445  20.285   7.091  1.00  0.00         A
ATOM   1818 HG21 VAL   116      -4.977  20.312   8.062  1.00  0.00         A
ATOM   1819 HG22 VAL   116      -5.224  21.195   6.556  1.00  0.00         A
ATOM   1820 HG23 VAL   116      -5.072  19.439   6.531  1.00  0.00         A
ATOM   1821  C   VAL   116      -7.621  21.331   5.150  1.00  0.00         A
ATOM   1822  O   VAL   116      -7.633  22.398   5.767  1.00  0.00         A
ATOM   1823  N   SER   117      -7.609  21.255   3.830  1.00  0.00         A
ATOM   1824  HN  SER   117      -7.648  20.377   3.406  1.00  0.00         A
ATOM   1825  CA  SER   117      -7.546  22.435   2.996  1.00  0.00         A
ATOM   1826  HA  SER   117      -6.914  23.157   3.487  1.00  0.00         A
ATOM   1827  CB  SER   117      -6.937  22.080   1.638  1.00  0.00         A
ATOM   1828  HB1 SER   117      -6.778  22.984   1.069  1.00  0.00         A
ATOM   1829  HB2 SER   117      -7.613  21.432   1.101  1.00  0.00         A
ATOM   1830  OG  SER   117      -5.693  21.411   1.794  1.00  0.00         A
ATOM   1831  HG  SER   117      -5.321  21.220   0.921  1.00  0.00         A
ATOM   1832  C   SER   117      -8.931  23.038   2.805  1.00  0.00         A
ATOM   1833  O   SER   117      -9.866  22.359   2.372  1.00  0.00         A
ATOM   1834  N   GLN   118      -9.059  24.309   3.148  1.00  0.00         A
ATOM   1835  HN  GLN   118      -8.304  24.765   3.579  1.00  0.00         A
ATOM   1836  CA  GLN   118     -10.284  25.047   2.895  1.00  0.00         A
ATOM   1837  HA  GLN   118     -11.115  24.371   3.033  1.00  0.00         A
ATOM   1838  CB  GLN   118     -10.417  26.217   3.872  1.00  0.00         A
ATOM   1839  HB1 GLN   118     -11.317  26.765   3.642  1.00  0.00         A
ATOM   1840  HB2 GLN   118      -9.565  26.870   3.752  1.00  0.00         A
ATOM   1841  CG  GLN   118     -10.481  25.778   5.329  1.00  0.00         A
ATOM   1842  HG1 GLN   118     -10.544  26.658   5.953  1.00  0.00         A
ATOM   1843  HG2 GLN   118      -9.579  25.235   5.567  1.00  0.00         A
ATOM   1844  CD  GLN   118     -11.675  24.886   5.629  1.00  0.00         A
ATOM   1845  OE1 GLN   118     -11.603  23.997   6.478  1.00  0.00         A
ATOM   1846  NE2 GLN   118     -12.789  25.128   4.956  1.00  0.00         A
ATOM   1847 HE21 GLN   118     -12.790  25.863   4.305  1.00  0.00         A
ATOM   1848 HE22 GLN   118     -13.570  24.563   5.135  1.00  0.00         A
ATOM   1849  C   GLN   118     -10.279  25.536   1.454  1.00  0.00         A
ATOM   1850  O   GLN   118     -11.317  25.888   0.892  1.00  0.00         A
ATOM   1851  N   GLN   119      -9.089  25.553   0.864  1.00  0.00         A
ATOM   1852  HN  GLN   119      -8.288  25.383   1.407  1.00  0.00         A
ATOM   1853  CA  GLN   119      -8.935  25.810  -0.557  1.00  0.00         A
ATOM   1854  HA  GLN   119      -9.630  26.586  -0.841  1.00  0.00         A
ATOM   1855  CB  GLN   119      -7.507  26.259  -0.878  1.00  0.00         A
ATOM   1856  HB1 GLN   119      -7.392  26.303  -1.951  1.00  0.00         A
ATOM   1857  HB2 GLN   119      -6.819  25.527  -0.484  1.00  0.00         A
ATOM   1858  CG  GLN   119      -7.136  27.615  -0.304  1.00  0.00         A
ATOM   1859  HG1 GLN   119      -6.111  27.834  -0.563  1.00  0.00         A
ATOM   1860  HG2 GLN   119      -7.234  27.574   0.769  1.00  0.00         A
ATOM   1861  CD  GLN   119      -8.019  28.730  -0.826  1.00  0.00         A
ATOM   1862  OE1 GLN   119      -9.042  29.056  -0.228  1.00  0.00         A
ATOM   1863  NE2 GLN   119      -7.636  29.313  -1.951  1.00  0.00         A
ATOM   1864 HE21 GLN   119      -6.812  28.993  -2.382  1.00  0.00         A
ATOM   1865 HE22 GLN   119      -8.188  30.039  -2.308  1.00  0.00         A
ATOM   1866  C   GLN   119      -9.247  24.543  -1.338  1.00  0.00         A
ATOM   1867  O   GLN   119      -9.037  23.435  -0.843  1.00  0.00         A
ATOM   1868  N   GLN   120      -9.755  24.713  -2.545  1.00  0.00         A
ATOM   1869  HN  GLN   120      -9.937  25.624  -2.860  1.00  0.00         A
ATOM   1870  CA  GLN   120     -10.057  23.590  -3.418  1.00  0.00         A
ATOM   1871  HA  GLN   120     -10.703  22.916  -2.877  1.00  0.00         A
ATOM   1872  CB  GLN   120     -10.784  24.076  -4.676  1.00  0.00         A
ATOM   1873  HB1 GLN   120     -10.659  23.340  -5.457  1.00  0.00         A
ATOM   1874  HB2 GLN   120     -10.338  25.005  -4.998  1.00  0.00         A
ATOM   1875  CG  GLN   120     -12.276  24.309  -4.475  1.00  0.00         A
ATOM   1876  HG1 GLN   120     -12.725  23.384  -4.145  1.00  0.00         A
ATOM   1877  HG2 GLN   120     -12.709  24.595  -5.420  1.00  0.00         A
ATOM   1878  CD  GLN   120     -12.594  25.390  -3.457  1.00  0.00         A
ATOM   1879  OE1 GLN   120     -11.851  26.362  -3.299  1.00  0.00         A
ATOM   1880  NE2 GLN   120     -13.696  25.216  -2.744  1.00  0.00         A
ATOM   1881 HE21 GLN   120     -14.232  24.409  -2.911  1.00  0.00         A
ATOM   1882 HE22 GLN   120     -13.936  25.897  -2.082  1.00  0.00         A
ATOM   1883  C   GLN   120      -8.780  22.849  -3.795  1.00  0.00         A
ATOM   1884  O   GLN   120      -7.917  23.396  -4.484  1.00  0.00         A
ATOM   1885  N   GLN   121      -8.662  21.612  -3.321  1.00  0.00         A
ATOM   1886  HN  GLN   121      -9.395  21.232  -2.792  1.00  0.00         A
ATOM   1887  CA  GLN   121      -7.474  20.805  -3.567  1.00  0.00         A
ATOM   1888  HA  GLN   121      -6.619  21.354  -3.200  1.00  0.00         A
ATOM   1889  CB  GLN   121      -7.565  19.469  -2.824  1.00  0.00         A
ATOM   1890  HB1 GLN   121      -8.377  18.892  -3.240  1.00  0.00         A
ATOM   1891  HB2 GLN   121      -7.769  19.663  -1.781  1.00  0.00         A
ATOM   1892  CG  GLN   121      -6.292  18.642  -2.918  1.00  0.00         A
ATOM   1893  HG1 GLN   121      -5.505  19.159  -2.387  1.00  0.00         A
ATOM   1894  HG2 GLN   121      -6.018  18.547  -3.957  1.00  0.00         A
ATOM   1895  CD  GLN   121      -6.438  17.253  -2.330  1.00  0.00         A
ATOM   1896  OE1 GLN   121      -6.195  17.038  -1.143  1.00  0.00         A
ATOM   1897  NE2 GLN   121      -6.836  16.298  -3.158  1.00  0.00         A
ATOM   1898 HE21 GLN   121      -7.014  16.543  -4.094  1.00  0.00         A
ATOM   1899 HE22 GLN   121      -6.928  15.385  -2.813  1.00  0.00         A
ATOM   1900  C   GLN   121      -7.294  20.558  -5.060  1.00  0.00         A
ATOM   1901  O   GLN   121      -8.138  19.931  -5.701  1.00  0.00         A
ATOM   1902  N   GLN   122      -6.199  21.061  -5.605  1.00  0.00         A
ATOM   1903  HN  GLN   122      -5.558  21.537  -5.035  1.00  0.00         A
ATOM   1904  CA  GLN   122      -5.918  20.928  -7.026  1.00  0.00         A
ATOM   1905  HA  GLN   122      -6.800  20.526  -7.502  1.00  0.00         A
ATOM   1906  CB  GLN   122      -5.608  22.301  -7.627  1.00  0.00         A
ATOM   1907  HB1 GLN   122      -6.505  22.902  -7.608  1.00  0.00         A
ATOM   1908  HB2 GLN   122      -5.295  22.170  -8.650  1.00  0.00         A
ATOM   1909  CG  GLN   122      -4.514  23.053  -6.886  1.00  0.00         A
ATOM   1910  HG1 GLN   122      -3.640  22.426  -6.833  1.00  0.00         A
ATOM   1911  HG2 GLN   122      -4.860  23.272  -5.889  1.00  0.00         A
ATOM   1912  CD  GLN   122      -4.138  24.353  -7.560  1.00  0.00         A
ATOM   1913  OE1 GLN   122      -3.255  24.386  -8.418  1.00  0.00         A
ATOM   1914  NE2 GLN   122      -4.787  25.435  -7.165  1.00  0.00         A
ATOM   1915 HE21 GLN   122      -5.468  25.338  -6.465  1.00  0.00         A
ATOM   1916 HE22 GLN   122      -4.567  26.287  -7.591  1.00  0.00         A
ATOM   1917  C   GLN   122      -4.752  19.973  -7.259  1.00  0.00         A
ATOM   1918  O   GLN   122      -4.448  19.611  -8.395  1.00  0.00         A
ATOM   1919  N   GLN   123      -4.110  19.568  -6.174  1.00  0.00         A
ATOM   1920  HN  GLN   123      -4.424  19.870  -5.294  1.00  0.00         A
ATOM   1921  CA  GLN   123      -2.959  18.675  -6.235  1.00  0.00         A
ATOM   1922  HA  GLN   123      -2.856  18.320  -7.249  1.00  0.00         A
ATOM   1923  CB  GLN   123      -1.689  19.425  -5.823  1.00  0.00         A
ATOM   1924  HB1 GLN   123      -0.859  18.737  -5.845  1.00  0.00         A
ATOM   1925  HB2 GLN   123      -1.814  19.789  -4.815  1.00  0.00         A
ATOM   1926  CG  GLN   123      -1.349  20.609  -6.715  1.00  0.00         A
ATOM   1927  HG1 GLN   123      -0.534  21.154  -6.265  1.00  0.00         A
ATOM   1928  HG2 GLN   123      -2.212  21.250  -6.779  1.00  0.00         A
ATOM   1929  CD  GLN   123      -0.944  20.209  -8.123  1.00  0.00         A
ATOM   1930  OE1 GLN   123      -1.387  19.191  -8.657  1.00  0.00         A
ATOM   1931  NE2 GLN   123      -0.094  21.013  -8.738  1.00  0.00         A
ATOM   1932 HE21 GLN   123       0.224  21.807  -8.255  1.00  0.00         A
ATOM   1933 HE22 GLN   123       0.183  20.786  -9.649  1.00  0.00         A
ATOM   1934  C   GLN   123      -3.179  17.490  -5.304  1.00  0.00         A
ATOM   1935  O   GLN   123      -4.288  17.282  -4.815  1.00  0.00         A
ATOM   1936  N   GLN   124      -2.137  16.708  -5.070  1.00  0.00         A
ATOM   1937  HN  GLN   124      -1.293  16.874  -5.541  1.00  0.00         A
ATOM   1938  CA  GLN   124      -2.220  15.606  -4.128  1.00  0.00         A
ATOM   1939  HA  GLN   124      -3.262  15.440  -3.901  1.00  0.00         A
ATOM   1940  CB  GLN   124      -1.632  14.332  -4.732  1.00  0.00         A
ATOM   1941  HB1 GLN   124      -0.587  14.493  -4.931  1.00  0.00         A
ATOM   1942  HB2 GLN   124      -2.136  14.116  -5.657  1.00  0.00         A
ATOM   1943  CG  GLN   124      -1.754  13.120  -3.838  1.00  0.00         A
ATOM   1944  HG1 GLN   124      -1.144  13.275  -2.963  1.00  0.00         A
ATOM   1945  HG2 GLN   124      -1.393  12.268  -4.381  1.00  0.00         A
ATOM   1946  CD  GLN   124      -3.180  12.846  -3.400  1.00  0.00         A
ATOM   1947  OE1 GLN   124      -3.633  13.349  -2.372  1.00  0.00         A
ATOM   1948  NE2 GLN   124      -3.894  12.045  -4.172  1.00  0.00         A
ATOM   1949 HE21 GLN   124      -3.468  11.674  -4.975  1.00  0.00         A
ATOM   1950 HE22 GLN   124      -4.822  11.858  -3.915  1.00  0.00         A
ATOM   1951  C   GLN   124      -1.489  15.965  -2.842  1.00  0.00         A
ATOM   1952  O   GLN   124      -0.358  16.454  -2.874  1.00  0.00         A
ATOM   1953  N   GLN   125      -2.132  15.708  -1.716  1.00  0.00         A
ATOM   1954  HN  GLN   125      -2.995  15.236  -1.755  1.00  0.00         A
ATOM   1955  CA  GLN   125      -1.583  16.078  -0.421  1.00  0.00         A
ATOM   1956  HA  GLN   125      -0.639  16.572  -0.597  1.00  0.00         A
ATOM   1957  CB  GLN   125      -2.521  17.049   0.302  1.00  0.00         A
ATOM   1958  HB1 GLN   125      -2.155  17.204   1.305  1.00  0.00         A
ATOM   1959  HB2 GLN   125      -3.509  16.614   0.349  1.00  0.00         A
ATOM   1960  CG  GLN   125      -2.627  18.405  -0.383  1.00  0.00         A
ATOM   1961  HG1 GLN   125      -3.008  18.256  -1.383  1.00  0.00         A
ATOM   1962  HG2 GLN   125      -1.642  18.843  -0.438  1.00  0.00         A
ATOM   1963  CD  GLN   125      -3.543  19.371   0.345  1.00  0.00         A
ATOM   1964  OE1 GLN   125      -4.156  20.248  -0.270  1.00  0.00         A
ATOM   1965  NE2 GLN   125      -3.644  19.229   1.657  1.00  0.00         A
ATOM   1966 HE21 GLN   125      -3.130  18.513   2.089  1.00  0.00         A
ATOM   1967 HE22 GLN   125      -4.226  19.845   2.147  1.00  0.00         A
ATOM   1968  C   GLN   125      -1.327  14.839   0.428  1.00  0.00         A
ATOM   1969  O   GLN   125      -1.651  14.799   1.615  1.00  0.00         A
ATOM   1970  N   GLN   126      -0.750  13.825  -0.198  1.00  0.00         A
ATOM   1971  HN  GLN   126      -0.557  13.905  -1.154  1.00  0.00         A
ATOM   1972  CA  GLN   126      -0.390  12.600   0.495  1.00  0.00         A
ATOM   1973  HA  GLN   126      -0.937  12.572   1.424  1.00  0.00         A
ATOM   1974  CB  GLN   126      -0.774  11.382  -0.350  1.00  0.00         A
ATOM   1975  HB1 GLN   126      -0.324  11.481  -1.327  1.00  0.00         A
ATOM   1976  HB2 GLN   126      -1.849  11.360  -0.460  1.00  0.00         A
ATOM   1977  CG  GLN   126      -0.332  10.056   0.247  1.00  0.00         A
ATOM   1978  HG1 GLN   126      -0.755   9.963   1.236  1.00  0.00         A
ATOM   1979  HG2 GLN   126       0.746  10.050   0.316  1.00  0.00         A
ATOM   1980  CD  GLN   126      -0.768   8.863  -0.581  1.00  0.00         A
ATOM   1981  OE1 GLN   126      -0.937   8.957  -1.799  1.00  0.00         A
ATOM   1982  NE2 GLN   126      -0.944   7.727   0.071  1.00  0.00         A
ATOM   1983 HE21 GLN   126      -0.785   7.718   1.040  1.00  0.00         A
ATOM   1984 HE22 GLN   126      -1.216   6.935  -0.439  1.00  0.00         A
ATOM   1985  C   GLN   126       1.109  12.591   0.795  1.00  0.00         A
ATOM   1986  O   GLN   126       1.925  12.738  -0.113  1.00  0.00         A
ATOM   1987  N   PRO   127       1.495  12.433   2.071  1.00  0.00         A
ATOM   1988  CA  PRO   127       2.892  12.411   2.474  1.00  0.00         A
ATOM   1989  HA  PRO   127       3.488  13.082   1.873  1.00  0.00         A
ATOM   1990  CB  PRO   127       2.848  12.914   3.922  1.00  0.00         A
ATOM   1991  HB1 PRO   127       3.144  13.952   3.948  1.00  0.00         A
ATOM   1992  HB2 PRO   127       3.530  12.331   4.523  1.00  0.00         A
ATOM   1993  CG  PRO   127       1.431  12.742   4.391  1.00  0.00         A
ATOM   1994  HG1 PRO   127       1.048  13.690   4.741  1.00  0.00         A
ATOM   1995  HG2 PRO   127       1.400  12.016   5.189  1.00  0.00         A
ATOM   1996  CD  PRO   127       0.609  12.254   3.224  1.00  0.00         A
ATOM   1997  HD1 PRO   127      -0.282  12.852   3.121  1.00  0.00         A
ATOM   1998  HD2 PRO   127       0.354  11.214   3.352  1.00  0.00         A
ATOM   1999  C   PRO   127       3.482  11.003   2.402  1.00  0.00         A
ATOM   2000  O   PRO   127       3.800  10.391   3.425  1.00  0.00         A
ATOM   2001  N   SER   128       3.623  10.496   1.186  1.00  0.00         A
ATOM   2002  HN  SER   128       3.390  11.050   0.408  1.00  0.00         A
ATOM   2003  CA  SER   128       4.108   9.142   0.967  1.00  0.00         A
ATOM   2004  HA  SER   128       4.229   8.673   1.928  1.00  0.00         A
ATOM   2005  CB  SER   128       3.073   8.361   0.156  1.00  0.00         A
ATOM   2006  HB1 SER   128       2.216   8.147   0.777  1.00  0.00         A
ATOM   2007  HB2 SER   128       3.510   7.436  -0.187  1.00  0.00         A
ATOM   2008  OG  SER   128       2.646   9.110  -0.972  1.00  0.00         A
ATOM   2009  HG  SER   128       2.310   8.506  -1.646  1.00  0.00         A
ATOM   2010  C   SER   128       5.456   9.147   0.257  1.00  0.00         A
ATOM   2011  O   SER   128       5.690   8.371  -0.674  1.00  0.00         A
ATOM   2012  N   GLY   129       6.347  10.014   0.705  1.00  0.00         A
ATOM   2013  HN  GLY   129       6.121  10.594   1.467  1.00  0.00         A
ATOM   2014  CA  GLY   129       7.644  10.113   0.081  1.00  0.00         A
ATOM   2015  HA1 GLY   129       7.781  11.120  -0.278  1.00  0.00         A
ATOM   2016  HA2 GLY   129       7.672   9.435  -0.757  1.00  0.00         A
ATOM   2017  C   GLY   129       8.775   9.768   1.025  1.00  0.00         A
ATOM   2018  O   GLY   129       9.700  10.555   1.207  1.00  0.00         A
ATOM   2019  N   SER   130       8.706   8.593   1.629  1.00  0.00         A
ATOM   2020  HN  SER   130       7.934   8.010   1.462  1.00  0.00         A
ATOM   2021  CA  SER   130       9.750   8.148   2.539  1.00  0.00         A
ATOM   2022  HA  SER   130      10.443   8.965   2.673  1.00  0.00         A
ATOM   2023  CB  SER   130       9.145   7.780   3.894  1.00  0.00         A
ATOM   2024  HB1 SER   130       9.938   7.579   4.599  1.00  0.00         A
ATOM   2025  HB2 SER   130       8.529   6.901   3.785  1.00  0.00         A
ATOM   2026  OG  SER   130       8.346   8.839   4.396  1.00  0.00         A
ATOM   2027  HG  SER   130       8.688   9.679   4.062  1.00  0.00         A
ATOM   2028  C   SER   130      10.502   6.955   1.952  1.00  0.00         A
ATOM   2029  O   SER   130      10.413   5.837   2.460  1.00  0.00         A
ATOM   2030  N   ARG   131      11.233   7.194   0.873  1.00  0.00         A
ATOM   2031  HN  ARG   131      11.265   8.105   0.505  1.00  0.00         A
ATOM   2032  CA  ARG   131      11.996   6.138   0.222  1.00  0.00         A
ATOM   2033  HA  ARG   131      11.931   5.257   0.842  1.00  0.00         A
ATOM   2034  CB  ARG   131      11.408   5.820  -1.157  1.00  0.00         A
ATOM   2035  HB1 ARG   131      12.040   5.093  -1.645  1.00  0.00         A
ATOM   2036  HB2 ARG   131      11.395   6.724  -1.746  1.00  0.00         A
ATOM   2037  CG  ARG   131       9.992   5.262  -1.106  1.00  0.00         A
ATOM   2038  HG1 ARG   131       9.647   5.090  -2.115  1.00  0.00         A
ATOM   2039  HG2 ARG   131       9.349   5.982  -0.622  1.00  0.00         A
ATOM   2040  CD  ARG   131       9.933   3.952  -0.334  1.00  0.00         A
ATOM   2041  HD1 ARG   131       8.915   3.598  -0.328  1.00  0.00         A
ATOM   2042  HD2 ARG   131      10.257   4.131   0.680  1.00  0.00         A
ATOM   2043  NE  ARG   131      10.787   2.928  -0.932  1.00  0.00         A
ATOM   2044  HE  ARG   131      10.940   2.980  -1.904  1.00  0.00         A
ATOM   2045  CZ  ARG   131      11.364   1.942  -0.248  1.00  0.00         A
ATOM   2046  NH1 ARG   131      11.174   1.833   1.061  1.00  0.00         A
ATOM   2047 HH11 ARG   131      10.591   2.492   1.543  1.00  0.00         A
ATOM   2048 HH12 ARG   131      11.611   1.089   1.575  1.00  0.00         A
ATOM   2049  NH2 ARG   131      12.128   1.063  -0.880  1.00  0.00         A
ATOM   2050 HH21 ARG   131      12.270   1.139  -1.871  1.00  0.00         A
ATOM   2051 HH22 ARG   131      12.572   0.322  -0.369  1.00  0.00         A
ATOM   2052  C   ARG   131      13.461   6.536   0.096  1.00  0.00         A
ATOM   2053  O   ARG   131      14.199   5.997  -0.733  1.00  0.00         A
ATOM   2054  N   ASP   132      13.878   7.481   0.925  1.00  0.00         A
ATOM   2055  HN  ASP   132      13.237   7.884   1.551  1.00  0.00         A
ATOM   2056  CA  ASP   132      15.264   7.928   0.944  1.00  0.00         A
ATOM   2057  HA  ASP   132      15.791   7.403   0.161  1.00  0.00         A
ATOM   2058  CB  ASP   132      15.358   9.433   0.686  1.00  0.00         A
ATOM   2059  HB1 ASP   132      14.770   9.957   1.425  1.00  0.00         A
ATOM   2060  HB2 ASP   132      14.971   9.650  -0.298  1.00  0.00         A
ATOM   2061  CG  ASP   132      16.785   9.938   0.762  1.00  0.00         A
ATOM   2062  OD1 ASP   132      17.117  10.660   1.723  1.00  0.00         A
ATOM   2063  OD2 ASP   132      17.587   9.608  -0.136  1.00  0.00         A
ATOM   2064  C   ASP   132      15.907   7.588   2.280  1.00  0.00         A
ATOM   2065  O   ASP   132      15.535   8.140   3.315  1.00  0.00         A
ATOM   2066  N   ILE   133      16.857   6.666   2.256  1.00  0.00         A
ATOM   2067  HN  ILE   133      17.120   6.271   1.397  1.00  0.00         A
ATOM   2068  CA  ILE   133      17.514   6.224   3.479  1.00  0.00         A
ATOM   2069  HA  ILE   133      16.894   6.526   4.307  1.00  0.00         A
ATOM   2070  CB  ILE   133      17.659   4.686   3.528  1.00  0.00         A
ATOM   2071  HB  ILE   133      18.252   4.433   4.394  1.00  0.00         A
ATOM   2072  CG1 ILE   133      18.366   4.169   2.270  1.00  0.00         A
ATOM   2073 HG11 ILE   133      19.323   4.659   2.179  1.00  0.00         A
ATOM   2074 HG12 ILE   133      17.765   4.403   1.406  1.00  0.00         A
ATOM   2075  CG2 ILE   133      16.292   4.034   3.688  1.00  0.00         A
ATOM   2076 HG21 ILE   133      15.838   4.375   4.607  1.00  0.00         A
ATOM   2077 HG22 ILE   133      16.407   2.961   3.719  1.00  0.00         A
ATOM   2078 HG23 ILE   133      15.663   4.306   2.853  1.00  0.00         A
ATOM   2079  CD1 ILE   133      18.608   2.674   2.274  1.00  0.00         A
ATOM   2080 HD11 ILE   133      17.661   2.157   2.327  1.00  0.00         A
ATOM   2081 HD12 ILE   133      19.210   2.409   3.129  1.00  0.00         A
ATOM   2082 HD13 ILE   133      19.123   2.391   1.368  1.00  0.00         A
ATOM   2083  C   ILE   133      18.885   6.868   3.648  1.00  0.00         A
ATOM   2084  O   ILE   133      19.472   6.808   4.730  1.00  0.00         A
ATOM   2085  N   ASN   134      19.391   7.466   2.566  1.00  0.00         A
ATOM   2086  HN  ASN   134      18.867   7.451   1.739  1.00  0.00         A
ATOM   2087  CA  ASN   134      20.695   8.157   2.562  1.00  0.00         A
ATOM   2088  HA  ASN   134      20.789   8.652   1.607  1.00  0.00         A
ATOM   2089  CB  ASN   134      20.739   9.225   3.673  1.00  0.00         A
ATOM   2090  HB1 ASN   134      20.561   8.746   4.625  1.00  0.00         A
ATOM   2091  HB2 ASN   134      19.960   9.949   3.493  1.00  0.00         A
ATOM   2092  CG  ASN   134      22.064   9.967   3.753  1.00  0.00         A
ATOM   2093  OD1 ASN   134      22.952   9.598   4.526  1.00  0.00         A
ATOM   2094  ND2 ASN   134      22.209  11.016   2.957  1.00  0.00         A
ATOM   2095 HD21 ASN   134      21.462  11.259   2.366  1.00  0.00         A
ATOM   2096 HD22 ASN   134      23.060  11.503   2.984  1.00  0.00         A
ATOM   2097  C   ASN   134      21.860   7.165   2.702  1.00  0.00         A
ATOM   2098  O   ASN   134      23.031   7.537   2.627  1.00  0.00         A
ATOM   2099  N   SER   135      21.535   5.892   2.856  1.00  0.00         A
ATOM   2100  HN  SER   135      20.593   5.635   2.811  1.00  0.00         A
ATOM   2101  CA  SER   135      22.537   4.866   3.093  1.00  0.00         A
ATOM   2102  HA  SER   135      23.358   5.315   3.611  1.00  0.00         A
ATOM   2103  CB  SER   135      21.945   3.783   3.972  1.00  0.00         A
ATOM   2104  HB1 SER   135      22.736   3.156   4.355  1.00  0.00         A
ATOM   2105  HB2 SER   135      21.270   3.194   3.387  1.00  0.00         A
ATOM   2106  OG  SER   135      21.240   4.351   5.063  1.00  0.00         A
ATOM   2107  HG  SER   135      21.292   5.316   5.009  1.00  0.00         A
ATOM   2108  C   SER   135      23.047   4.264   1.783  1.00  0.00         A
ATOM   2109  O   SER   135      23.276   3.057   1.687  1.00  0.00         A
ATOM   2110  N   ILE   136      23.199   5.103   0.771  1.00  0.00         A
ATOM   2111  HN  ILE   136      22.929   6.042   0.880  1.00  0.00         A
ATOM   2112  CA  ILE   136      23.771   4.676  -0.497  1.00  0.00         A
ATOM   2113  HA  ILE   136      24.150   3.672  -0.371  1.00  0.00         A
ATOM   2114  CB  ILE   136      22.728   4.671  -1.642  1.00  0.00         A
ATOM   2115  HB  ILE   136      22.489   5.693  -1.890  1.00  0.00         A
ATOM   2116  CG1 ILE   136      21.451   3.946  -1.203  1.00  0.00         A
ATOM   2117 HG11 ILE   136      21.053   4.435  -0.326  1.00  0.00         A
ATOM   2118 HG12 ILE   136      21.692   2.923  -0.960  1.00  0.00         A
ATOM   2119  CG2 ILE   136      23.315   4.006  -2.884  1.00  0.00         A
ATOM   2120 HG21 ILE   136      22.577   4.003  -3.672  1.00  0.00         A
ATOM   2121 HG22 ILE   136      23.596   2.990  -2.650  1.00  0.00         A
ATOM   2122 HG23 ILE   136      24.186   4.555  -3.207  1.00  0.00         A
ATOM   2123  CD1 ILE   136      20.366   3.928  -2.260  1.00  0.00         A
ATOM   2124 HD11 ILE   136      20.097   4.942  -2.519  1.00  0.00         A
ATOM   2125 HD12 ILE   136      19.498   3.414  -1.876  1.00  0.00         A
ATOM   2126 HD13 ILE   136      20.728   3.416  -3.139  1.00  0.00         A
ATOM   2127  C   ILE   136      24.926   5.600  -0.862  1.00  0.00         A
ATOM   2128  O   ILE   136      24.781   6.513  -1.678  1.00  0.00         A
ATOM   2129  N   SER   137      26.063   5.376  -0.227  1.00  0.00         A
ATOM   2130  HN  SER   137      26.130   4.607   0.381  1.00  0.00         A
ATOM   2131  CA  SER   137      27.223   6.230  -0.414  1.00  0.00         A
ATOM   2132  HA  SER   137      26.885   7.185  -0.785  1.00  0.00         A
ATOM   2133  CB  SER   137      27.940   6.431   0.926  1.00  0.00         A
ATOM   2134  HB1 SER   137      28.562   5.570   1.127  1.00  0.00         A
ATOM   2135  HB2 SER   137      27.209   6.539   1.713  1.00  0.00         A
ATOM   2136  OG  SER   137      28.764   7.589   0.906  1.00  0.00         A
ATOM   2137  HG  SER   137      28.206   8.376   0.884  1.00  0.00         A
ATOM   2138  C   SER   137      28.178   5.608  -1.425  1.00  0.00         A
ATOM   2139  O   SER   137      27.871   4.585  -2.042  1.00  0.00         A
ATOM   2140  N   LYS   138      29.324   6.242  -1.594  1.00  0.00         A
ATOM   2141  HN  LYS   138      29.480   7.080  -1.111  1.00  0.00         A
ATOM   2142  CA  LYS   138      30.365   5.743  -2.459  1.00  0.00         A
ATOM   2143  HA  LYS   138      30.204   4.686  -2.615  1.00  0.00         A
ATOM   2144  CB  LYS   138      30.323   6.481  -3.805  1.00  0.00         A
ATOM   2145  HB1 LYS   138      31.100   7.232  -3.813  1.00  0.00         A
ATOM   2146  HB2 LYS   138      29.365   6.969  -3.901  1.00  0.00         A
ATOM   2147  CG  LYS   138      30.519   5.580  -5.017  1.00  0.00         A
ATOM   2148  HG1 LYS   138      31.453   5.049  -4.911  1.00  0.00         A
ATOM   2149  HG2 LYS   138      30.548   6.191  -5.906  1.00  0.00         A
ATOM   2150  CD  LYS   138      29.388   4.570  -5.150  1.00  0.00         A
ATOM   2151  HD1 LYS   138      28.448   5.102  -5.186  1.00  0.00         A
ATOM   2152  HD2 LYS   138      29.398   3.917  -4.292  1.00  0.00         A
ATOM   2153  CE  LYS   138      29.524   3.726  -6.409  1.00  0.00         A
ATOM   2154  HE1 LYS   138      29.499   4.380  -7.268  1.00  0.00         A
ATOM   2155  HE2 LYS   138      28.692   3.041  -6.458  1.00  0.00         A
ATOM   2156  NZ  LYS   138      30.791   2.945  -6.433  1.00  0.00         A
ATOM   2157  HZ1 LYS   138      31.608   3.587  -6.453  1.00  0.00         A
ATOM   2158  HZ2 LYS   138      30.822   2.343  -7.279  1.00  0.00         A
ATOM   2159  HZ3 LYS   138      30.859   2.339  -5.590  1.00  0.00         A
ATOM   2160  C   LYS   138      31.703   5.955  -1.760  1.00  0.00         A
ATOM   2161  O   LYS   138      31.754   6.030  -0.529  1.00  0.00         A
ATOM   2162  N   THR   139      32.769   6.051  -2.540  1.00  0.00         A
ATOM   2163  HN  THR   139      32.645   5.974  -3.505  1.00  0.00         A
ATOM   2164  CA  THR   139      34.117   6.288  -2.017  1.00  0.00         A
ATOM   2165  HA  THR   139      34.783   6.405  -2.855  1.00  0.00         A
ATOM   2166  CB  THR   139      34.164   7.571  -1.164  1.00  0.00         A
ATOM   2167  HB  THR   139      33.870   7.314  -0.159  1.00  0.00         A
ATOM   2168  OG1 THR   139      33.253   8.549  -1.689  1.00  0.00         A
ATOM   2169  HG1 THR   139      32.577   8.740  -1.024  1.00  0.00         A
ATOM   2170  CG2 THR   139      35.566   8.163  -1.132  1.00  0.00         A
ATOM   2171 HG21 THR   139      36.241   7.464  -0.661  1.00  0.00         A
ATOM   2172 HG22 THR   139      35.554   9.086  -0.572  1.00  0.00         A
ATOM   2173 HG23 THR   139      35.897   8.359  -2.141  1.00  0.00         A
ATOM   2174  C   THR   139      34.591   5.106  -1.171  1.00  0.00         A
ATOM   2175  O   THR   139      35.525   5.209  -0.375  1.00  0.00         A
ATOM   2176  N   LEU   140      33.949   3.979  -1.378  1.00  0.00         A
ATOM   2177  HN  LEU   140      33.292   3.947  -2.100  1.00  0.00         A
ATOM   2178  CA  LEU   140      34.187   2.791  -0.571  1.00  0.00         A
ATOM   2179  HA  LEU   140      34.198   3.093   0.465  1.00  0.00         A
ATOM   2180  CB  LEU   140      33.053   1.785  -0.782  1.00  0.00         A
ATOM   2181  HB1 LEU   140      33.072   1.468  -1.814  1.00  0.00         A
ATOM   2182  HB2 LEU   140      32.116   2.289  -0.597  1.00  0.00         A
ATOM   2183  CG  LEU   140      33.109   0.537   0.099  1.00  0.00         A
ATOM   2184  HG  LEU   140      34.039   0.016  -0.081  1.00  0.00         A
ATOM   2185  CD1 LEU   140      33.057   0.917   1.570  1.00  0.00         A
ATOM   2186 HD11 LEU   140      33.904   1.542   1.810  1.00  0.00         A
ATOM   2187 HD12 LEU   140      33.088   0.022   2.175  1.00  0.00         A
ATOM   2188 HD13 LEU   140      32.143   1.456   1.771  1.00  0.00         A
ATOM   2189  CD2 LEU   140      31.965  -0.402  -0.249  1.00  0.00         A
ATOM   2190 HD21 LEU   140      31.024   0.107  -0.103  1.00  0.00         A
ATOM   2191 HD22 LEU   140      32.007  -1.270   0.391  1.00  0.00         A
ATOM   2192 HD23 LEU   140      32.052  -0.710  -1.280  1.00  0.00         A
ATOM   2193  C   LEU   140      35.531   2.152  -0.910  1.00  0.00         A
ATOM   2194  O   LEU   140      36.273   1.732  -0.020  1.00  0.00         A
ATOM   2195  N   GLU   141      35.857   2.109  -2.193  1.00  0.00         A
ATOM   2196  HN  GLU   141      35.265   2.532  -2.854  1.00  0.00         A
ATOM   2197  CA  GLU   141      37.078   1.457  -2.646  1.00  0.00         A
ATOM   2198  HA  GLU   141      37.300   0.668  -1.953  1.00  0.00         A
ATOM   2199  CB  GLU   141      36.875   0.865  -4.035  1.00  0.00         A
ATOM   2200  HB1 GLU   141      37.755   0.305  -4.308  1.00  0.00         A
ATOM   2201  HB2 GLU   141      36.737   1.670  -4.739  1.00  0.00         A
ATOM   2202  CG  GLU   141      35.675  -0.059  -4.122  1.00  0.00         A
ATOM   2203  HG1 GLU   141      34.794   0.494  -3.828  1.00  0.00         A
ATOM   2204  HG2 GLU   141      35.822  -0.887  -3.445  1.00  0.00         A
ATOM   2205  CD  GLU   141      35.464  -0.607  -5.515  1.00  0.00         A
ATOM   2206  OE1 GLU   141      34.874   0.103  -6.356  1.00  0.00         A
ATOM   2207  OE2 GLU   141      35.894  -1.748  -5.782  1.00  0.00         A
ATOM   2208  C   GLU   141      38.240   2.435  -2.653  1.00  0.00         A
ATOM   2209  O   GLU   141      39.338   2.128  -3.118  1.00  0.00         A
ATOM   2210  N   ASP   142      37.982   3.611  -2.122  1.00  0.00         A
ATOM   2211  HN  ASP   142      37.078   3.782  -1.785  1.00  0.00         A
ATOM   2212  CA  ASP   142      38.997   4.652  -2.024  1.00  0.00         A
ATOM   2213  HA  ASP   142      39.748   4.456  -2.771  1.00  0.00         A
ATOM   2214  CB  ASP   142      38.374   6.028  -2.280  1.00  0.00         A
ATOM   2215  HB1 ASP   142      37.686   6.258  -1.479  1.00  0.00         A
ATOM   2216  HB2 ASP   142      37.832   6.001  -3.213  1.00  0.00         A
ATOM   2217  CG  ASP   142      39.405   7.140  -2.360  1.00  0.00         A
ATOM   2218  OD1 ASP   142      39.648   7.814  -1.337  1.00  0.00         A
ATOM   2219  OD2 ASP   142      39.974   7.352  -3.453  1.00  0.00         A
ATOM   2220  C   ASP   142      39.648   4.609  -0.646  1.00  0.00         A
ATOM   2221  O   ASP   142      40.629   5.298  -0.379  1.00  0.00         A
ATOM   2222  N   THR   143      39.113   3.747   0.209  1.00  0.00         A
ATOM   2223  HN  THR   143      38.385   3.169  -0.098  1.00  0.00         A
ATOM   2224  CA  THR   143      39.570   3.632   1.590  1.00  0.00         A
ATOM   2225  HA  THR   143      39.674   4.624   1.985  1.00  0.00         A
ATOM   2226  CB  THR   143      38.547   2.870   2.445  1.00  0.00         A
ATOM   2227  HB  THR   143      38.977   2.692   3.419  1.00  0.00         A
ATOM   2228  OG1 THR   143      38.234   1.608   1.832  1.00  0.00         A
ATOM   2229  HG1 THR   143      37.404   1.685   1.339  1.00  0.00         A
ATOM   2230  CG2 THR   143      37.281   3.686   2.613  1.00  0.00         A
ATOM   2231 HG21 THR   143      36.568   3.131   3.203  1.00  0.00         A
ATOM   2232 HG22 THR   143      36.861   3.895   1.640  1.00  0.00         A
ATOM   2233 HG23 THR   143      37.518   4.615   3.109  1.00  0.00         A
ATOM   2234  C   THR   143      40.913   2.931   1.683  1.00  0.00         A
ATOM   2235  O   THR   143      41.503   2.821   2.757  1.00  0.00         A
ATOM   2236  N   LEU   144      41.375   2.461   0.551  1.00  0.00         A
ATOM   2237  HN  LEU   144      40.836   2.584  -0.252  1.00  0.00         A
ATOM   2238  CA  LEU   144      42.649   1.769   0.461  1.00  0.00         A
ATOM   2239  HA  LEU   144      42.699   1.064   1.276  1.00  0.00         A
ATOM   2240  CB  LEU   144      42.754   1.007  -0.866  1.00  0.00         A
ATOM   2241  HB1 LEU   144      43.795   0.779  -1.040  1.00  0.00         A
ATOM   2242  HB2 LEU   144      42.413   1.662  -1.655  1.00  0.00         A
ATOM   2243  CG  LEU   144      41.958  -0.305  -0.960  1.00  0.00         A
ATOM   2244  HG  LEU   144      42.168  -0.766  -1.912  1.00  0.00         A
ATOM   2245  CD1 LEU   144      42.389  -1.275   0.129  1.00  0.00         A
ATOM   2246 HD11 LEU   144      43.451  -1.455   0.051  1.00  0.00         A
ATOM   2247 HD12 LEU   144      41.857  -2.208   0.009  1.00  0.00         A
ATOM   2248 HD13 LEU   144      42.165  -0.855   1.097  1.00  0.00         A
ATOM   2249  CD2 LEU   144      40.458  -0.054  -0.887  1.00  0.00         A
ATOM   2250 HD21 LEU   144      40.219   0.430   0.049  1.00  0.00         A
ATOM   2251 HD22 LEU   144      39.932  -0.994  -0.950  1.00  0.00         A
ATOM   2252 HD23 LEU   144      40.159   0.581  -1.708  1.00  0.00         A
ATOM   2253  C   LEU   144      43.809   2.750   0.593  1.00  0.00         A
ATOM   2254  O   LEU   144      44.570   2.680   1.556  1.00  0.00         A
ATOM   2255  N   LYS   145      43.916   3.686  -0.352  1.00  0.00         A
ATOM   2256  HN  LYS   145      43.204   3.785  -1.009  1.00  0.00         A
ATOM   2257  CA  LYS   145      45.060   4.587  -0.427  1.00  0.00         A
ATOM   2258  HA  LYS   145      44.957   5.171  -1.329  1.00  0.00         A
ATOM   2259  CB  LYS   145      45.109   5.533   0.776  1.00  0.00         A
ATOM   2260  HB1 LYS   145      45.940   6.197   0.648  1.00  0.00         A
ATOM   2261  HB2 LYS   145      45.254   4.950   1.669  1.00  0.00         A
ATOM   2262  CG  LYS   145      43.861   6.367   0.981  1.00  0.00         A
ATOM   2263  HG1 LYS   145      43.323   6.426   0.047  1.00  0.00         A
ATOM   2264  HG2 LYS   145      44.151   7.359   1.295  1.00  0.00         A
ATOM   2265  CD  LYS   145      42.951   5.760   2.040  1.00  0.00         A
ATOM   2266  HD1 LYS   145      42.893   4.693   1.881  1.00  0.00         A
ATOM   2267  HD2 LYS   145      41.978   6.190   1.937  1.00  0.00         A
ATOM   2268  CE  LYS   145      43.438   6.021   3.460  1.00  0.00         A
ATOM   2269  HE1 LYS   145      42.686   5.667   4.149  1.00  0.00         A
ATOM   2270  HE2 LYS   145      43.556   7.083   3.583  1.00  0.00         A
ATOM   2271  NZ  LYS   145      44.732   5.350   3.772  1.00  0.00         A
ATOM   2272  HZ1 LYS   145      44.959   5.468   4.780  1.00  0.00         A
ATOM   2273  HZ2 LYS   145      45.500   5.767   3.208  1.00  0.00         A
ATOM   2274  HZ3 LYS   145      44.673   4.334   3.559  1.00  0.00         A
ATOM   2275  C   LYS   145      46.355   3.782  -0.514  1.00  0.00         A
ATOM   2276  O   LYS   145      47.382   4.150   0.060  1.00  0.00         A
ATOM   2277  N   LEU   146      46.287   2.673  -1.236  1.00  0.00         A
ATOM   2278  HN  LEU   146      45.450   2.459  -1.700  1.00  0.00         A
ATOM   2279  CA  LEU   146      47.417   1.769  -1.368  1.00  0.00         A
ATOM   2280  HA  LEU   146      48.269   2.230  -0.894  1.00  0.00         A
ATOM   2281  CB  LEU   146      47.120   0.436  -0.674  1.00  0.00         A
ATOM   2282  HB1 LEU   146      47.945  -0.235  -0.862  1.00  0.00         A
ATOM   2283  HB2 LEU   146      46.229   0.015  -1.118  1.00  0.00         A
ATOM   2284  CG  LEU   146      46.908   0.519   0.840  1.00  0.00         A
ATOM   2285  HG  LEU   146      46.100   1.205   1.047  1.00  0.00         A
ATOM   2286  CD1 LEU   146      46.524  -0.841   1.400  1.00  0.00         A
ATOM   2287 HD11 LEU   146      45.604  -1.172   0.941  1.00  0.00         A
ATOM   2288 HD12 LEU   146      46.386  -0.765   2.468  1.00  0.00         A
ATOM   2289 HD13 LEU   146      47.308  -1.552   1.187  1.00  0.00         A
ATOM   2290  CD2 LEU   146      48.159   1.042   1.531  1.00  0.00         A
ATOM   2291 HD21 LEU   146      48.996   0.400   1.295  1.00  0.00         A
ATOM   2292 HD22 LEU   146      48.003   1.050   2.599  1.00  0.00         A
ATOM   2293 HD23 LEU   146      48.367   2.045   1.190  1.00  0.00         A
ATOM   2294  C   LEU   146      47.735   1.537  -2.838  1.00  0.00         A
ATOM   2295  O   LEU   146      47.794   0.398  -3.301  1.00  0.00         A
ATOM   2296  N   ASP   147      47.937   2.626  -3.569  1.00  0.00         A
ATOM   2297  HN  ASP   147      47.897   3.509  -3.138  1.00  0.00         A
ATOM   2298  CA  ASP   147      48.225   2.543  -4.998  1.00  0.00         A
ATOM   2299  HA  ASP   147      47.792   1.630  -5.365  1.00  0.00         A
ATOM   2300  CB  ASP   147      47.616   3.731  -5.752  1.00  0.00         A
ATOM   2301  HB1 ASP   147      47.886   3.661  -6.796  1.00  0.00         A
ATOM   2302  HB2 ASP   147      48.012   4.648  -5.345  1.00  0.00         A
ATOM   2303  CG  ASP   147      46.104   3.780  -5.653  1.00  0.00         A
ATOM   2304  OD1 ASP   147      45.580   4.522  -4.792  1.00  0.00         A
ATOM   2305  OD2 ASP   147      45.431   3.078  -6.436  1.00  0.00         A
ATOM   2306  C   ASP   147      49.725   2.493  -5.234  1.00  0.00         A
ATOM   2307  O   ASP   147      50.198   2.537  -6.370  1.00  0.00         A
ATOM   2308  N   ALA   148      50.464   2.394  -4.147  1.00  0.00         A
ATOM   2309  HN  ALA   148      50.016   2.365  -3.278  1.00  0.00         A
ATOM   2310  CA  ALA   148      51.914   2.325  -4.203  1.00  0.00         A
ATOM   2311  HA  ALA   148      52.198   2.070  -5.214  1.00  0.00         A
ATOM   2312  CB  ALA   148      52.523   3.678  -3.862  1.00  0.00         A
ATOM   2313  HB1 ALA   148      52.259   3.947  -2.850  1.00  0.00         A
ATOM   2314  HB2 ALA   148      52.146   4.426  -4.544  1.00  0.00         A
ATOM   2315  HB3 ALA   148      53.598   3.620  -3.950  1.00  0.00         A
ATOM   2316  C   ALA   148      52.430   1.247  -3.257  1.00  0.00         A
ATOM   2317  O   ALA   148      53.476   1.402  -2.624  1.00  0.00         A
ATOM   2318  N   ALA   149      51.704   0.140  -3.188  1.00  0.00         A
ATOM   2319  HN  ALA   149      50.927   0.046  -3.778  1.00  0.00         A
ATOM   2320  CA  ALA   149      52.046  -0.958  -2.290  1.00  0.00         A
ATOM   2321  HA  ALA   149      52.449  -0.532  -1.382  1.00  0.00         A
ATOM   2322  CB  ALA   149      50.800  -1.756  -1.931  1.00  0.00         A
ATOM   2323  HB1 ALA   149      50.394  -2.210  -2.822  1.00  0.00         A
ATOM   2324  HB2 ALA   149      50.064  -1.097  -1.495  1.00  0.00         A
ATOM   2325  HB3 ALA   149      51.059  -2.527  -1.220  1.00  0.00         A
ATOM   2326  C   ALA   149      53.101  -1.857  -2.923  1.00  0.00         A
ATOM   2327  O   ALA   149      53.001  -3.085  -2.896  1.00  0.00         A
ATOM   2328  N   GLN   150      54.110  -1.225  -3.496  1.00  0.00         A
ATOM   2329  HN  GLN   150      54.127  -0.245  -3.462  1.00  0.00         A
ATOM   2330  CA  GLN   150      55.189  -1.928  -4.171  1.00  0.00         A
ATOM   2331  HA  GLN   150      54.907  -2.966  -4.246  1.00  0.00         A
ATOM   2332  CB  GLN   150      55.376  -1.362  -5.584  1.00  0.00         A
ATOM   2333  HB1 GLN   150      54.539  -1.667  -6.195  1.00  0.00         A
ATOM   2334  HB2 GLN   150      56.283  -1.769  -6.004  1.00  0.00         A
ATOM   2335  CG  GLN   150      55.470   0.157  -5.629  1.00  0.00         A
ATOM   2336  HG1 GLN   150      56.363   0.464  -5.105  1.00  0.00         A
ATOM   2337  HG2 GLN   150      54.604   0.573  -5.136  1.00  0.00         A
ATOM   2338  CD  GLN   150      55.528   0.699  -7.044  1.00  0.00         A
ATOM   2339  OE1 GLN   150      54.986   0.100  -7.974  1.00  0.00         A
ATOM   2340  NE2 GLN   150      56.177   1.839  -7.216  1.00  0.00         A
ATOM   2341 HE21 GLN   150      56.582   2.264  -6.429  1.00  0.00         A
ATOM   2342 HE22 GLN   150      56.225   2.215  -8.122  1.00  0.00         A
ATOM   2343  C   GLN   150      56.485  -1.833  -3.368  1.00  0.00         A
ATOM   2344  O   GLN   150      57.541  -1.487  -3.898  1.00  0.00         A
ATOM   2345  N   GLU   151      56.397  -2.154  -2.084  1.00  0.00         A
ATOM   2346  HN  GLU   151      55.531  -2.442  -1.722  1.00  0.00         A
ATOM   2347  CA  GLU   151      57.553  -2.101  -1.196  1.00  0.00         A
ATOM   2348  HA  GLU   151      58.201  -1.310  -1.541  1.00  0.00         A
ATOM   2349  CB  GLU   151      57.107  -1.793   0.232  1.00  0.00         A
ATOM   2350  HB1 GLU   151      57.981  -1.730   0.863  1.00  0.00         A
ATOM   2351  HB2 GLU   151      56.480  -2.598   0.582  1.00  0.00         A
ATOM   2352  CG  GLU   151      56.331  -0.495   0.363  1.00  0.00         A
ATOM   2353  HG1 GLU   151      55.503  -0.513  -0.330  1.00  0.00         A
ATOM   2354  HG2 GLU   151      56.985   0.329   0.120  1.00  0.00         A
ATOM   2355  CD  GLU   151      55.792  -0.291   1.761  1.00  0.00         A
ATOM   2356  OE1 GLU   151      56.580   0.076   2.659  1.00  0.00         A
ATOM   2357  OE2 GLU   151      54.573  -0.497   1.969  1.00  0.00         A
ATOM   2358  C   GLU   151      58.323  -3.420  -1.231  1.00  0.00         A
ATOM   2359  O   GLU   151      58.613  -4.016  -0.193  1.00  0.00         A
ATOM   2360  N   VAL   152      58.653  -3.863  -2.432  1.00  0.00         A
ATOM   2361  HN  VAL   152      58.425  -3.320  -3.216  1.00  0.00         A
ATOM   2362  CA  VAL   152      59.363  -5.119  -2.623  1.00  0.00         A
ATOM   2363  HA  VAL   152      59.110  -5.776  -1.804  1.00  0.00         A
ATOM   2364  CB  VAL   152      58.937  -5.799  -3.950  1.00  0.00         A
ATOM   2365  HB  VAL   152      57.858  -5.831  -3.974  1.00  0.00         A
ATOM   2366  CG1 VAL   152      59.406  -4.988  -5.146  1.00  0.00         A
ATOM   2367 HG11 VAL   152      58.958  -4.006  -5.114  1.00  0.00         A
ATOM   2368 HG12 VAL   152      59.113  -5.489  -6.057  1.00  0.00         A
ATOM   2369 HG13 VAL   152      60.482  -4.896  -5.115  1.00  0.00         A
ATOM   2370  CG2 VAL   152      59.452  -7.230  -4.037  1.00  0.00         A
ATOM   2371 HG21 VAL   152      59.046  -7.808  -3.222  1.00  0.00         A
ATOM   2372 HG22 VAL   152      60.530  -7.228  -3.974  1.00  0.00         A
ATOM   2373 HG23 VAL   152      59.147  -7.666  -4.976  1.00  0.00         A
ATOM   2374  C   VAL   152      60.872  -4.876  -2.623  1.00  0.00         A
ATOM   2375  O   VAL   152      61.327  -3.760  -2.877  1.00  0.00         A
ATOM   2376  N   VAL   153      61.642  -5.909  -2.323  1.00  0.00         A
ATOM   2377  HN  VAL   153      61.225  -6.766  -2.090  1.00  0.00         A
ATOM   2378  CA  VAL   153      63.092  -5.809  -2.341  1.00  0.00         A
ATOM   2379  HA  VAL   153      63.354  -4.989  -2.995  1.00  0.00         A
ATOM   2380  CB  VAL   153      63.664  -5.502  -0.932  1.00  0.00         A
ATOM   2381  HB  VAL   153      63.259  -4.556  -0.605  1.00  0.00         A
ATOM   2382  CG1 VAL   153      63.249  -6.562   0.078  1.00  0.00         A
ATOM   2383 HG11 VAL   153      63.628  -7.524  -0.234  1.00  0.00         A
ATOM   2384 HG12 VAL   153      62.171  -6.602   0.137  1.00  0.00         A
ATOM   2385 HG13 VAL   153      63.654  -6.313   1.047  1.00  0.00         A
ATOM   2386  CG2 VAL   153      65.180  -5.374  -0.978  1.00  0.00         A
ATOM   2387 HG21 VAL   153      65.610  -6.303  -1.323  1.00  0.00         A
ATOM   2388 HG22 VAL   153      65.553  -5.149   0.011  1.00  0.00         A
ATOM   2389 HG23 VAL   153      65.453  -4.578  -1.656  1.00  0.00         A
ATOM   2390  C   VAL   153      63.711  -7.090  -2.893  1.00  0.00         A
ATOM   2391  O   VAL   153      63.362  -8.196  -2.476  1.00  0.00         A
ATOM   2392  N   ASP   154      64.602  -6.935  -3.859  1.00  0.00         A
ATOM   2393  HN  ASP   154      64.794  -6.032  -4.191  1.00  0.00         A
ATOM   2394  CA  ASP   154      65.311  -8.067  -4.438  1.00  0.00         A
ATOM   2395  HA  ASP   154      64.707  -8.950  -4.299  1.00  0.00         A
ATOM   2396  CB  ASP   154      65.552  -7.851  -5.935  1.00  0.00         A
ATOM   2397  HB1 ASP   154      66.284  -8.564  -6.282  1.00  0.00         A
ATOM   2398  HB2 ASP   154      65.932  -6.854  -6.089  1.00  0.00         A
ATOM   2399  CG  ASP   154      64.298  -8.010  -6.767  1.00  0.00         A
ATOM   2400  OD1 ASP   154      63.930  -9.162  -7.082  1.00  0.00         A
ATOM   2401  OD2 ASP   154      63.685  -6.986  -7.133  1.00  0.00         A
ATOM   2402  C   ASP   154      66.646  -8.258  -3.738  1.00  0.00         A
ATOM   2403  O   ASP   154      67.346  -7.290  -3.456  1.00  0.00         A
ATOM   2404  N   PRO   155      67.010  -9.517  -3.441  1.00  0.00         A
ATOM   2405  CA  PRO   155      68.298  -9.850  -2.817  1.00  0.00         A
ATOM   2406  HA  PRO   155      68.361  -9.455  -1.820  1.00  0.00         A
ATOM   2407  CB  PRO   155      68.293 -11.381  -2.764  1.00  0.00         A
ATOM   2408  HB1 PRO   155      68.752 -11.713  -1.845  1.00  0.00         A
ATOM   2409  HB2 PRO   155      68.841 -11.773  -3.609  1.00  0.00         A
ATOM   2410  CG  PRO   155      66.856 -11.764  -2.822  1.00  0.00         A
ATOM   2411  HG1 PRO   155      66.439 -11.779  -1.827  1.00  0.00         A
ATOM   2412  HG2 PRO   155      66.753 -12.734  -3.285  1.00  0.00         A
ATOM   2413  CD  PRO   155      66.178 -10.715  -3.656  1.00  0.00         A
ATOM   2414  HD1 PRO   155      65.170 -10.551  -3.304  1.00  0.00         A
ATOM   2415  HD2 PRO   155      66.174 -11.002  -4.695  1.00  0.00         A
ATOM   2416  C   PRO   155      69.492  -9.354  -3.627  1.00  0.00         A
ATOM   2417  O   PRO   155      70.561  -9.089  -3.079  1.00  0.00         A
ATOM   2418  N   ALA   156      69.303  -9.237  -4.930  1.00  0.00         A
ATOM   2419  HN  ALA   156      68.438  -9.500  -5.306  1.00  0.00         A
ATOM   2420  CA  ALA   156      70.350  -8.740  -5.816  1.00  0.00         A
ATOM   2421  HA  ALA   156      71.303  -9.049  -5.410  1.00  0.00         A
ATOM   2422  CB  ALA   156      70.207  -9.347  -7.203  1.00  0.00         A
ATOM   2423  HB1 ALA   156      71.016  -9.004  -7.831  1.00  0.00         A
ATOM   2424  HB2 ALA   156      69.264  -9.043  -7.634  1.00  0.00         A
ATOM   2425  HB3 ALA   156      70.240 -10.424  -7.131  1.00  0.00         A
ATOM   2426  C   ALA   156      70.319  -7.217  -5.896  1.00  0.00         A
ATOM   2427  O   ALA   156      71.256  -6.589  -6.387  1.00  0.00         A
ATOM   2428  N   LYS   157      69.241  -6.625  -5.400  1.00  0.00         A
ATOM   2429  HN  LYS   157      68.535  -7.178  -4.997  1.00  0.00         A
ATOM   2430  CA  LYS   157      69.085  -5.176  -5.405  1.00  0.00         A
ATOM   2431  HA  LYS   157      69.983  -4.744  -5.820  1.00  0.00         A
ATOM   2432  CB  LYS   157      67.883  -4.760  -6.257  1.00  0.00         A
ATOM   2433  HB1 LYS   157      67.806  -3.683  -6.246  1.00  0.00         A
ATOM   2434  HB2 LYS   157      66.988  -5.177  -5.822  1.00  0.00         A
ATOM   2435  CG  LYS   157      67.964  -5.214  -7.703  1.00  0.00         A
ATOM   2436  HG1 LYS   157      68.013  -6.293  -7.730  1.00  0.00         A
ATOM   2437  HG2 LYS   157      68.853  -4.799  -8.153  1.00  0.00         A
ATOM   2438  CD  LYS   157      66.752  -4.754  -8.491  1.00  0.00         A
ATOM   2439  HD1 LYS   157      66.706  -3.675  -8.463  1.00  0.00         A
ATOM   2440  HD2 LYS   157      65.862  -5.166  -8.039  1.00  0.00         A
ATOM   2441  CE  LYS   157      66.827  -5.208  -9.936  1.00  0.00         A
ATOM   2442  HE1 LYS   157      66.859  -6.287  -9.959  1.00  0.00         A
ATOM   2443  HE2 LYS   157      67.729  -4.813 -10.377  1.00  0.00         A
ATOM   2444  NZ  LYS   157      65.659  -4.740 -10.727  1.00  0.00         A
ATOM   2445  HZ1 LYS   157      65.591  -3.703 -10.689  1.00  0.00         A
ATOM   2446  HZ2 LYS   157      64.783  -5.146 -10.349  1.00  0.00         A
ATOM   2447  HZ3 LYS   157      65.761  -5.032 -11.722  1.00  0.00         A
ATOM   2448  C   LYS   157      68.904  -4.673  -3.982  1.00  0.00         A
ATOM   2449  O   LYS   157      67.998  -3.889  -3.698  1.00  0.00         A
ATOM   2450  N   GLN   158      69.772  -5.143  -3.093  1.00  0.00         A
ATOM   2451  HN  GLN   158      70.488  -5.736  -3.400  1.00  0.00         A
ATOM   2452  CA  GLN   158      69.696  -4.805  -1.677  1.00  0.00         A
ATOM   2453  HA  GLN   158      68.754  -5.170  -1.298  1.00  0.00         A
ATOM   2454  CB  GLN   158      70.836  -5.484  -0.915  1.00  0.00         A
ATOM   2455  HB1 GLN   158      71.771  -5.033  -1.214  1.00  0.00         A
ATOM   2456  HB2 GLN   158      70.853  -6.532  -1.176  1.00  0.00         A
ATOM   2457  CG  GLN   158      70.712  -5.371   0.594  1.00  0.00         A
ATOM   2458  HG1 GLN   158      70.731  -4.325   0.868  1.00  0.00         A
ATOM   2459  HG2 GLN   158      71.547  -5.879   1.054  1.00  0.00         A
ATOM   2460  CD  GLN   158      69.427  -5.984   1.110  1.00  0.00         A
ATOM   2461  OE1 GLN   158      68.408  -5.304   1.238  1.00  0.00         A
ATOM   2462  NE2 GLN   158      69.461  -7.275   1.392  1.00  0.00         A
ATOM   2463 HE21 GLN   158      70.307  -7.757   1.260  1.00  0.00         A
ATOM   2464 HE22 GLN   158      68.637  -7.700   1.714  1.00  0.00         A
ATOM   2465  C   GLN   158      69.758  -3.294  -1.474  1.00  0.00         A
ATOM   2466  O   GLN   158      70.795  -2.672  -1.693  1.00  0.00         A
ATOM   2467  N   LEU   159      68.641  -2.713  -1.064  1.00  0.00         A
ATOM   2468  HN  LEU   159      67.853  -3.268  -0.887  1.00  0.00         A
ATOM   2469  CA  LEU   159      68.555  -1.275  -0.862  1.00  0.00         A
ATOM   2470  HA  LEU   159      69.164  -0.808  -1.621  1.00  0.00         A
ATOM   2471  CB  LEU   159      67.103  -0.794  -1.035  1.00  0.00         A
ATOM   2472  HB1 LEU   159      66.898  -0.725  -2.093  1.00  0.00         A
ATOM   2473  HB2 LEU   159      67.027   0.196  -0.610  1.00  0.00         A
ATOM   2474  CG  LEU   159      66.014  -1.670  -0.395  1.00  0.00         A
ATOM   2475  HG  LEU   159      66.192  -2.701  -0.661  1.00  0.00         A
ATOM   2476  CD1 LEU   159      66.036  -1.571   1.123  1.00  0.00         A
ATOM   2477 HD11 LEU   159      65.876  -0.545   1.419  1.00  0.00         A
ATOM   2478 HD12 LEU   159      66.994  -1.906   1.491  1.00  0.00         A
ATOM   2479 HD13 LEU   159      65.255  -2.191   1.536  1.00  0.00         A
ATOM   2480  CD2 LEU   159      64.644  -1.283  -0.929  1.00  0.00         A
ATOM   2481 HD21 LEU   159      64.450  -0.245  -0.705  1.00  0.00         A
ATOM   2482 HD22 LEU   159      63.889  -1.899  -0.464  1.00  0.00         A
ATOM   2483 HD23 LEU   159      64.620  -1.431  -1.999  1.00  0.00         A
ATOM   2484  C   LEU   159      69.109  -0.879   0.503  1.00  0.00         A
ATOM   2485  O   LEU   159      69.515  -1.736   1.293  1.00  0.00         A
ATOM   2486  N   LYS   160      69.143   0.416   0.771  1.00  0.00         A
ATOM   2487  HN  LYS   160      68.828   1.054   0.094  1.00  0.00         A
ATOM   2488  HA  LYS   160      70.139   0.109   2.547  1.00  0.00         A
ATOM   2489  CB  LYS   160      70.608   2.075   1.833  1.00  0.00         A
ATOM   2490  HB1 LYS   160      70.925   2.444   2.796  1.00  0.00         A
ATOM   2491  HB2 LYS   160      70.101   2.867   1.303  1.00  0.00         A
ATOM   2492  CG  LYS   160      71.847   1.686   1.041  1.00  0.00         A
ATOM   2493  HG1 LYS   160      71.543   1.317   0.072  1.00  0.00         A
ATOM   2494  HG2 LYS   160      72.375   0.909   1.574  1.00  0.00         A
ATOM   2495  CD  LYS   160      72.782   2.871   0.847  1.00  0.00         A
ATOM   2496  HD1 LYS   160      73.108   3.222   1.816  1.00  0.00         A
ATOM   2497  HD2 LYS   160      72.248   3.658   0.337  1.00  0.00         A
ATOM   2498  CE  LYS   160      74.001   2.488   0.023  1.00  0.00         A
ATOM   2499  HE1 LYS   160      73.669   2.107  -0.932  1.00  0.00         A
ATOM   2500  HE2 LYS   160      74.545   1.716   0.547  1.00  0.00         A
ATOM   2501  NZ  LYS   160      74.907   3.645  -0.208  1.00  0.00         A
ATOM   2502  HZ1 LYS   160      75.267   4.006   0.699  1.00  0.00         A
ATOM   2503  HZ2 LYS   160      74.398   4.408  -0.696  1.00  0.00         A
ATOM   2504  HZ3 LYS   160      75.714   3.355  -0.798  1.00  0.00         A
ATOM   2505  CA  LYS   160      69.627   0.917   2.047  1.00  0.00         A
ATOM   2506  C   LYS   160      68.453   1.364   2.911  1.00  0.00         A
ATOM   2507  OT1 LYS   160      68.034   2.536   2.795  1.00  0.00         A
ATOM   2508  OT2 LYS   160      67.933   0.534   3.684  1.00  0.00         A
END
