# Supplementary material for: The EJC disassembly factor PYM is an intrinsically disordered protein and forms a fuzzy complex with RNA
Source: Front Mol Biosci. 2023 Mar 30;10:1148653. doi: 10.3389/fmolb.2023.1148653 (PMC10098021; doi:10.3389/fmolb.2023.1148653)
Supplement: Supplementary file 2 [file DataSheet1.ZIP › PYM_structures/pym_11.pdb]

REMARK FILENAME="pym160_52_water.pdb"
REMARK ===============================================================
REMARK            overall,bonds,angles,improper,dihe,vdw,elec,noe,cdih,coup,sani,vean
REMARK energies: -4499.78, 43.4357, 200.851, 81.487, 713.315, -246.059, -5453.81, 160.701, 0.30153, 0, 0, 0
REMARK ===============================================================
REMARK            bonds,angles,impropers,dihe,noe,cdih,coup,sani,vean
REMARK rms-dev.: 4.142643E-03,0.53403,1.31793,40.8427,3.854745E-02,0.335387,0, 0, 0
REMARK ===============================================================
REMARK               noe,cdih,coup,sani,vean
REMARK               >0.5,>5,>1,>0,>5
REMARK violations.: 0, 0, 0, 0, 0
REMARK ===============================================================
REMARK DATE:28-Oct-2020  01:18:23       created by user: dverma
REMARK VERSION:1.21
ATOM      1  HA1 GLY     1      -7.332  13.694   4.682  1.00  0.00         A
ATOM      2  HA2 GLY     1      -6.804  13.221   6.291  1.00  0.00         A
ATOM      3  C   GLY     1      -6.253  11.868   4.748  1.00  0.00         A
ATOM      4  O   GLY     1      -6.327  10.670   5.028  1.00  0.00         A
ATOM      5  N   GLY     1      -8.543  12.262   5.617  1.00  0.00         A
ATOM      6  HT1 GLY     1      -9.184  12.973   6.020  1.00  0.00         A
ATOM      7  HT2 GLY     1      -8.455  11.471   6.287  1.00  0.00         A
ATOM      8  HT3 GLY     1      -8.953  11.906   4.732  1.00  0.00         A
ATOM      9  CA  GLY     1      -7.214  12.862   5.359  1.00  0.00         A
ATOM     10  N   ALA     2      -5.353  12.360   3.912  1.00  0.00         A
ATOM     11  HN  ALA     2      -5.340  13.327   3.736  1.00  0.00         A
ATOM     12  CA  ALA     2      -4.370  11.515   3.257  1.00  0.00         A
ATOM     13  HA  ALA     2      -4.306  10.586   3.804  1.00  0.00         A
ATOM     14  CB  ALA     2      -4.802  11.205   1.833  1.00  0.00         A
ATOM     15  HB1 ALA     2      -4.077  10.553   1.371  1.00  0.00         A
ATOM     16  HB2 ALA     2      -4.872  12.123   1.269  1.00  0.00         A
ATOM     17  HB3 ALA     2      -5.766  10.718   1.848  1.00  0.00         A
ATOM     18  C   ALA     2      -3.008  12.192   3.263  1.00  0.00         A
ATOM     19  O   ALA     2      -2.907  13.398   3.035  1.00  0.00         A
ATOM     20  N   MET     3      -1.965  11.421   3.527  1.00  0.00         A
ATOM     21  HN  MET     3      -2.105  10.463   3.702  1.00  0.00         A
ATOM     22  CA  MET     3      -0.609  11.958   3.550  1.00  0.00         A
ATOM     23  HA  MET     3      -0.678  13.020   3.729  1.00  0.00         A
ATOM     24  CB  MET     3       0.211  11.316   4.673  1.00  0.00         A
ATOM     25  HB1 MET     3       1.227  11.676   4.612  1.00  0.00         A
ATOM     26  HB2 MET     3       0.209  10.245   4.538  1.00  0.00         A
ATOM     27  CG  MET     3      -0.320  11.623   6.064  1.00  0.00         A
ATOM     28  HG1 MET     3      -1.315  11.211   6.152  1.00  0.00         A
ATOM     29  HG2 MET     3      -0.363  12.694   6.188  1.00  0.00         A
ATOM     30  SD  MET     3       0.709  10.931   7.375  1.00  0.00         A
ATOM     31  CE  MET     3      -0.193  11.475   8.826  1.00  0.00         A
ATOM     32  HE1 MET     3       0.316  11.134   9.715  1.00  0.00         A
ATOM     33  HE2 MET     3      -1.192  11.066   8.803  1.00  0.00         A
ATOM     34  HE3 MET     3      -0.246  12.554   8.833  1.00  0.00         A
ATOM     35  C   MET     3       0.066  11.733   2.203  1.00  0.00         A
ATOM     36  O   MET     3       1.282  11.569   2.117  1.00  0.00         A
ATOM     37  N   GLY     4      -0.744  11.732   1.157  1.00  0.00         A
ATOM     38  HN  GLY     4      -1.702  11.891   1.294  1.00  0.00         A
ATOM     39  CA  GLY     4      -0.250  11.507  -0.180  1.00  0.00         A
ATOM     40  HA1 GLY     4       0.427  10.666  -0.170  1.00  0.00         A
ATOM     41  HA2 GLY     4       0.281  12.386  -0.514  1.00  0.00         A
ATOM     42  C   GLY     4      -1.382  11.216  -1.139  1.00  0.00         A
ATOM     43  O   GLY     4      -2.553  11.349  -0.777  1.00  0.00         A
ATOM     44  N   MET     5      -1.043  10.827  -2.356  1.00  0.00         A
ATOM     45  HN  MET     5      -0.089  10.769  -2.592  1.00  0.00         A
ATOM     46  CA  MET     5      -2.046  10.503  -3.362  1.00  0.00         A
ATOM     47  HA  MET     5      -2.806  11.269  -3.338  1.00  0.00         A
ATOM     48  CB  MET     5      -1.405  10.472  -4.748  1.00  0.00         A
ATOM     49  HB1 MET     5      -0.730   9.630  -4.799  1.00  0.00         A
ATOM     50  HB2 MET     5      -0.840  11.381  -4.888  1.00  0.00         A
ATOM     51  CG  MET     5      -2.399  10.353  -5.889  1.00  0.00         A
ATOM     52  HG1 MET     5      -3.066  11.202  -5.860  1.00  0.00         A
ATOM     53  HG2 MET     5      -2.967   9.444  -5.762  1.00  0.00         A
ATOM     54  SD  MET     5      -1.588  10.307  -7.499  1.00  0.00         A
ATOM     55  CE  MET     5      -3.005  10.311  -8.593  1.00  0.00         A
ATOM     56  HE1 MET     5      -2.668  10.275  -9.619  1.00  0.00         A
ATOM     57  HE2 MET     5      -3.579  11.211  -8.435  1.00  0.00         A
ATOM     58  HE3 MET     5      -3.622   9.448  -8.385  1.00  0.00         A
ATOM     59  C   MET     5      -2.686   9.155  -3.056  1.00  0.00         A
ATOM     60  O   MET     5      -3.906   9.059  -2.928  1.00  0.00         A
ATOM     61  N   SER     6      -1.852   8.127  -2.933  1.00  0.00         A
ATOM     62  HN  SER     6      -0.890   8.283  -3.048  1.00  0.00         A
ATOM     63  CA  SER     6      -2.316   6.774  -2.642  1.00  0.00         A
ATOM     64  HA  SER     6      -1.457   6.121  -2.673  1.00  0.00         A
ATOM     65  CB  SER     6      -2.939   6.709  -1.240  1.00  0.00         A
ATOM     66  HB1 SER     6      -3.853   7.286  -1.228  1.00  0.00         A
ATOM     67  HB2 SER     6      -2.247   7.121  -0.522  1.00  0.00         A
ATOM     68  OG  SER     6      -3.238   5.373  -0.866  1.00  0.00         A
ATOM     69  HG  SER     6      -3.985   5.057  -1.386  1.00  0.00         A
ATOM     70  C   SER     6      -3.314   6.314  -3.705  1.00  0.00         A
ATOM     71  O   SER     6      -4.502   6.119  -3.430  1.00  0.00         A
ATOM     72  N   THR     7      -2.822   6.158  -4.925  1.00  0.00         A
ATOM     73  HN  THR     7      -1.870   6.327  -5.080  1.00  0.00         A
ATOM     74  CA  THR     7      -3.650   5.721  -6.034  1.00  0.00         A
ATOM     75  HA  THR     7      -4.672   5.692  -5.698  1.00  0.00         A
ATOM     76  CB  THR     7      -3.552   6.700  -7.228  1.00  0.00         A
ATOM     77  HB  THR     7      -3.727   7.701  -6.864  1.00  0.00         A
ATOM     78  OG1 THR     7      -4.540   6.386  -8.222  1.00  0.00         A
ATOM     79  HG1 THR     7      -4.110   6.273  -9.077  1.00  0.00         A
ATOM     80  CG2 THR     7      -2.168   6.652  -7.852  1.00  0.00         A
ATOM     81 HG21 THR     7      -2.120   7.345  -8.677  1.00  0.00         A
ATOM     82 HG22 THR     7      -1.970   5.652  -8.206  1.00  0.00         A
ATOM     83 HG23 THR     7      -1.432   6.922  -7.109  1.00  0.00         A
ATOM     84  C   THR     7      -3.231   4.322  -6.473  1.00  0.00         A
ATOM     85  O   THR     7      -2.133   3.864  -6.146  1.00  0.00         A
ATOM     86  N   TYR     8      -4.105   3.645  -7.199  1.00  0.00         A
ATOM     87  HN  TYR     8      -4.971   4.052  -7.410  1.00  0.00         A
ATOM     88  CA  TYR     8      -3.804   2.318  -7.704  1.00  0.00         A
ATOM     89  HA  TYR     8      -2.739   2.267  -7.865  1.00  0.00         A
ATOM     90  CB  TYR     8      -4.200   1.240  -6.688  1.00  0.00         A
ATOM     91  HB1 TYR     8      -3.626   1.388  -5.785  1.00  0.00         A
ATOM     92  HB2 TYR     8      -3.961   0.271  -7.099  1.00  0.00         A
ATOM     93  CG  TYR     8      -5.664   1.226  -6.308  1.00  0.00         A
ATOM     94  CD1 TYR     8      -6.572   0.442  -7.004  1.00  0.00         A
ATOM     95  HD1 TYR     8      -6.222  -0.150  -7.837  1.00  0.00         A
ATOM     96  CD2 TYR     8      -6.131   1.980  -5.241  1.00  0.00         A
ATOM     97  HD2 TYR     8      -5.435   2.598  -4.691  1.00  0.00         A
ATOM     98  CE1 TYR     8      -7.905   0.409  -6.649  1.00  0.00         A
ATOM     99  HE1 TYR     8      -8.595  -0.208  -7.203  1.00  0.00         A
ATOM    100  CE2 TYR     8      -7.465   1.956  -4.881  1.00  0.00         A
ATOM    101  HE2 TYR     8      -7.811   2.550  -4.050  1.00  0.00         A
ATOM    102  CZ  TYR     8      -8.346   1.167  -5.588  1.00  0.00         A
ATOM    103  OH  TYR     8      -9.675   1.130  -5.227  1.00  0.00         A
ATOM    104  HH  TYR     8     -10.000   2.029  -5.124  1.00  0.00         A
ATOM    105  C   TYR     8      -4.505   2.079  -9.033  1.00  0.00         A
ATOM    106  O   TYR     8      -5.514   2.718  -9.341  1.00  0.00         A
ATOM    107  N   LEU     9      -3.955   1.167  -9.817  1.00  0.00         A
ATOM    108  HN  LEU     9      -3.139   0.708  -9.517  1.00  0.00         A
ATOM    109  CA  LEU     9      -4.517   0.820 -11.112  1.00  0.00         A
ATOM    110  HA  LEU     9      -5.267   1.555 -11.365  1.00  0.00         A
ATOM    111  CB  LEU     9      -3.416   0.831 -12.177  1.00  0.00         A
ATOM    112  HB1 LEU     9      -3.866   0.612 -13.133  1.00  0.00         A
ATOM    113  HB2 LEU     9      -2.710   0.047 -11.942  1.00  0.00         A
ATOM    114  CG  LEU     9      -2.649   2.151 -12.299  1.00  0.00         A
ATOM    115  HG  LEU     9      -2.249   2.421 -11.332  1.00  0.00         A
ATOM    116  CD1 LEU     9      -1.485   2.006 -13.264  1.00  0.00         A
ATOM    117 HD11 LEU     9      -0.804   1.252 -12.899  1.00  0.00         A
ATOM    118 HD12 LEU     9      -0.968   2.950 -13.347  1.00  0.00         A
ATOM    119 HD13 LEU     9      -1.858   1.715 -14.234  1.00  0.00         A
ATOM    120  CD2 LEU     9      -3.574   3.266 -12.758  1.00  0.00         A
ATOM    121 HD21 LEU     9      -4.362   3.403 -12.033  1.00  0.00         A
ATOM    122 HD22 LEU     9      -4.002   3.006 -13.714  1.00  0.00         A
ATOM    123 HD23 LEU     9      -3.010   4.181 -12.853  1.00  0.00         A
ATOM    124  C   LEU     9      -5.169  -0.555 -11.039  1.00  0.00         A
ATOM    125  O   LEU     9      -5.598  -1.115 -12.048  1.00  0.00         A
ATOM    126  N   GLN    10      -5.224  -1.091  -9.828  1.00  0.00         A
ATOM    127  HN  GLN    10      -4.858  -0.589  -9.073  1.00  0.00         A
ATOM    128  CA  GLN    10      -5.813  -2.397  -9.584  1.00  0.00         A
ATOM    129  HA  GLN    10      -5.442  -3.072 -10.338  1.00  0.00         A
ATOM    130  CB  GLN    10      -5.397  -2.916  -8.208  1.00  0.00         A
ATOM    131  HB1 GLN    10      -6.003  -3.774  -7.961  1.00  0.00         A
ATOM    132  HB2 GLN    10      -5.572  -2.141  -7.476  1.00  0.00         A
ATOM    133  CG  GLN    10      -3.938  -3.324  -8.130  1.00  0.00         A
ATOM    134  HG1 GLN    10      -3.697  -3.562  -7.105  1.00  0.00         A
ATOM    135  HG2 GLN    10      -3.328  -2.497  -8.460  1.00  0.00         A
ATOM    136  CD  GLN    10      -3.629  -4.531  -8.995  1.00  0.00         A
ATOM    137  OE1 GLN    10      -3.286  -4.399 -10.171  1.00  0.00         A
ATOM    138  NE2 GLN    10      -3.755  -5.716  -8.421  1.00  0.00         A
ATOM    139 HE21 GLN    10      -4.038  -5.747  -7.480  1.00  0.00         A
ATOM    140 HE22 GLN    10      -3.561  -6.514  -8.954  1.00  0.00         A
ATOM    141  C   GLN    10      -7.328  -2.338  -9.685  1.00  0.00         A
ATOM    142  O   GLN    10      -8.019  -2.002  -8.721  1.00  0.00         A
ATOM    143  N   SER    11      -7.839  -2.663 -10.860  1.00  0.00         A
ATOM    144  HN  SER    11      -7.232  -2.901 -11.594  1.00  0.00         A
ATOM    145  CA  SER    11      -9.270  -2.676 -11.093  1.00  0.00         A
ATOM    146  HA  SER    11      -9.697  -1.820 -10.593  1.00  0.00         A
ATOM    147  CB  SER    11      -9.551  -2.571 -12.590  1.00  0.00         A
ATOM    148  HB1 SER    11     -10.615  -2.484 -12.749  1.00  0.00         A
ATOM    149  HB2 SER    11      -9.183  -3.455 -13.087  1.00  0.00         A
ATOM    150  OG  SER    11      -8.908  -1.432 -13.141  1.00  0.00         A
ATOM    151  HG  SER    11      -8.445  -0.955 -12.437  1.00  0.00         A
ATOM    152  C   SER    11      -9.891  -3.945 -10.517  1.00  0.00         A
ATOM    153  O   SER    11     -10.374  -4.806 -11.252  1.00  0.00         A
ATOM    154  N   SER    12      -9.864  -4.048  -9.196  1.00  0.00         A
ATOM    155  HN  SER    12      -9.460  -3.319  -8.673  1.00  0.00         A
ATOM    156  CA  SER    12     -10.402  -5.200  -8.494  1.00  0.00         A
ATOM    157  HA  SER    12      -9.862  -6.075  -8.823  1.00  0.00         A
ATOM    158  CB  SER    12     -10.196  -5.024  -6.990  1.00  0.00         A
ATOM    159  HB1 SER    12      -9.146  -5.106  -6.759  1.00  0.00         A
ATOM    160  HB2 SER    12     -10.745  -5.788  -6.460  1.00  0.00         A
ATOM    161  OG  SER    12     -10.660  -3.750  -6.567  1.00  0.00         A
ATOM    162  HG  SER    12     -11.504  -3.565  -7.001  1.00  0.00         A
ATOM    163  C   SER    12     -11.881  -5.383  -8.802  1.00  0.00         A
ATOM    164  O   SER    12     -12.703  -4.526  -8.470  1.00  0.00         A
ATOM    165  N   GLU    13     -12.211  -6.487  -9.453  1.00  0.00         A
ATOM    166  HN  GLU    13     -11.506  -7.120  -9.713  1.00  0.00         A
ATOM    167  CA  GLU    13     -13.591  -6.779  -9.795  1.00  0.00         A
ATOM    168  HA  GLU    13     -13.997  -5.902 -10.273  1.00  0.00         A
ATOM    169  CB  GLU    13     -13.678  -7.950 -10.773  1.00  0.00         A
ATOM    170  HB1 GLU    13     -14.691  -8.322 -10.783  1.00  0.00         A
ATOM    171  HB2 GLU    13     -13.016  -8.735 -10.437  1.00  0.00         A
ATOM    172  CG  GLU    13     -13.293  -7.573 -12.191  1.00  0.00         A
ATOM    173  HG1 GLU    13     -13.505  -8.406 -12.845  1.00  0.00         A
ATOM    174  HG2 GLU    13     -12.237  -7.351 -12.219  1.00  0.00         A
ATOM    175  CD  GLU    13     -14.057  -6.361 -12.682  1.00  0.00         A
ATOM    176  OE1 GLU    13     -15.285  -6.290 -12.457  1.00  0.00         A
ATOM    177  OE2 GLU    13     -13.430  -5.462 -13.283  1.00  0.00         A
ATOM    178  C   GLU    13     -14.413  -7.073  -8.553  1.00  0.00         A
ATOM    179  O   GLU    13     -14.113  -7.999  -7.797  1.00  0.00         A
ATOM    180  N   GLY    14     -15.444  -6.275  -8.345  1.00  0.00         A
ATOM    181  HN  GLY    14     -15.611  -5.535  -8.968  1.00  0.00         A
ATOM    182  CA  GLY    14     -16.331  -6.491  -7.226  1.00  0.00         A
ATOM    183  HA1 GLY    14     -16.605  -5.536  -6.803  1.00  0.00         A
ATOM    184  HA2 GLY    14     -15.817  -7.076  -6.477  1.00  0.00         A
ATOM    185  C   GLY    14     -17.584  -7.220  -7.649  1.00  0.00         A
ATOM    186  O   GLY    14     -17.702  -7.642  -8.801  1.00  0.00         A
ATOM    187  N   LYS    15     -18.523  -7.359  -6.733  1.00  0.00         A
ATOM    188  HN  LYS    15     -18.390  -6.976  -5.848  1.00  0.00         A
ATOM    189  CA  LYS    15     -19.763  -8.043  -7.010  1.00  0.00         A
ATOM    190  HA  LYS    15     -19.840  -8.171  -8.080  1.00  0.00         A
ATOM    191  CB  LYS    15     -19.785  -9.417  -6.334  1.00  0.00         A
ATOM    192  HB1 LYS    15     -19.645  -9.282  -5.271  1.00  0.00         A
ATOM    193  HB2 LYS    15     -18.970 -10.008  -6.721  1.00  0.00         A
ATOM    194  CG  LYS    15     -21.079 -10.193  -6.549  1.00  0.00         A
ATOM    195  HG1 LYS    15     -21.896  -9.635  -6.114  1.00  0.00         A
ATOM    196  HG2 LYS    15     -20.996 -11.150  -6.058  1.00  0.00         A
ATOM    197  CD  LYS    15     -21.371 -10.424  -8.026  1.00  0.00         A
ATOM    198  HD1 LYS    15     -21.391  -9.470  -8.531  1.00  0.00         A
ATOM    199  HD2 LYS    15     -22.336 -10.899  -8.119  1.00  0.00         A
ATOM    200  CE  LYS    15     -20.324 -11.310  -8.686  1.00  0.00         A
ATOM    201  HE1 LYS    15     -20.281 -12.250  -8.156  1.00  0.00         A
ATOM    202  HE2 LYS    15     -19.365 -10.819  -8.625  1.00  0.00         A
ATOM    203  NZ  LYS    15     -20.642 -11.573 -10.115  1.00  0.00         A
ATOM    204  HZ1 LYS    15     -21.566 -12.046 -10.196  1.00  0.00         A
ATOM    205  HZ2 LYS    15     -19.915 -12.183 -10.539  1.00  0.00         A
ATOM    206  HZ3 LYS    15     -20.675 -10.679 -10.644  1.00  0.00         A
ATOM    207  C   LYS    15     -20.923  -7.192  -6.530  1.00  0.00         A
ATOM    208  O   LYS    15     -20.969  -6.783  -5.373  1.00  0.00         A
ATOM    209  N   PHE    16     -21.820  -6.898  -7.446  1.00  0.00         A
ATOM    210  HN  PHE    16     -21.669  -7.207  -8.357  1.00  0.00         A
ATOM    211  CA  PHE    16     -23.011  -6.112  -7.149  1.00  0.00         A
ATOM    212  HA  PHE    16     -22.698  -5.160  -6.748  1.00  0.00         A
ATOM    213  CB  PHE    16     -23.823  -5.884  -8.429  1.00  0.00         A
ATOM    214  HB1 PHE    16     -24.516  -5.072  -8.264  1.00  0.00         A
ATOM    215  HB2 PHE    16     -24.378  -6.781  -8.656  1.00  0.00         A
ATOM    216  CG  PHE    16     -22.986  -5.543  -9.634  1.00  0.00         A
ATOM    217  CD1 PHE    16     -22.063  -4.510  -9.594  1.00  0.00         A
ATOM    218  HD1 PHE    16     -21.943  -3.943  -8.683  1.00  0.00         A
ATOM    219  CD2 PHE    16     -23.128  -6.260 -10.811  1.00  0.00         A
ATOM    220  HD2 PHE    16     -23.845  -7.067 -10.856  1.00  0.00         A
ATOM    221  CE1 PHE    16     -21.298  -4.200 -10.703  1.00  0.00         A
ATOM    222  HE1 PHE    16     -20.584  -3.391 -10.657  1.00  0.00         A
ATOM    223  CE2 PHE    16     -22.366  -5.953 -11.923  1.00  0.00         A
ATOM    224  HE2 PHE    16     -22.487  -6.520 -12.833  1.00  0.00         A
ATOM    225  CZ  PHE    16     -21.450  -4.923 -11.869  1.00  0.00         A
ATOM    226  HZ  PHE    16     -20.854  -4.683 -12.737  1.00  0.00         A
ATOM    227  C   PHE    16     -23.874  -6.836  -6.115  1.00  0.00         A
ATOM    228  O   PHE    16     -24.435  -7.897  -6.398  1.00  0.00         A
ATOM    229  N   ILE    17     -23.973  -6.267  -4.921  1.00  0.00         A
ATOM    230  HN  ILE    17     -23.535  -5.406  -4.763  1.00  0.00         A
ATOM    231  CA  ILE    17     -24.718  -6.892  -3.836  1.00  0.00         A
ATOM    232  HA  ILE    17     -25.314  -7.688  -4.256  1.00  0.00         A
ATOM    233  CB  ILE    17     -23.770  -7.504  -2.778  1.00  0.00         A
ATOM    234  HB  ILE    17     -23.144  -6.715  -2.394  1.00  0.00         A
ATOM    235  CG1 ILE    17     -22.885  -8.586  -3.406  1.00  0.00         A
ATOM    236 HG11 ILE    17     -22.348  -8.161  -4.243  1.00  0.00         A
ATOM    237 HG12 ILE    17     -23.509  -9.393  -3.759  1.00  0.00         A
ATOM    238  CG2 ILE    17     -24.566  -8.081  -1.613  1.00  0.00         A
ATOM    239 HG21 ILE    17     -25.149  -7.297  -1.152  1.00  0.00         A
ATOM    240 HG22 ILE    17     -23.886  -8.499  -0.885  1.00  0.00         A
ATOM    241 HG23 ILE    17     -25.226  -8.854  -1.976  1.00  0.00         A
ATOM    242  CD1 ILE    17     -21.867  -9.175  -2.451  1.00  0.00         A
ATOM    243 HD11 ILE    17     -21.220  -8.390  -2.088  1.00  0.00         A
ATOM    244 HD12 ILE    17     -21.278  -9.918  -2.968  1.00  0.00         A
ATOM    245 HD13 ILE    17     -22.379  -9.634  -1.619  1.00  0.00         A
ATOM    246  C   ILE    17     -25.645  -5.886  -3.153  1.00  0.00         A
ATOM    247  O   ILE    17     -25.189  -4.971  -2.464  1.00  0.00         A
ATOM    248  N   PRO    18     -26.962  -6.026  -3.355  1.00  0.00         A
ATOM    249  CA  PRO    18     -27.960  -5.235  -2.658  1.00  0.00         A
ATOM    250  HA  PRO    18     -27.653  -4.205  -2.554  1.00  0.00         A
ATOM    251  CB  PRO    18     -29.201  -5.328  -3.564  1.00  0.00         A
ATOM    252  HB1 PRO    18     -29.488  -4.336  -3.882  1.00  0.00         A
ATOM    253  HB2 PRO    18     -30.013  -5.779  -3.014  1.00  0.00         A
ATOM    254  CG  PRO    18     -28.796  -6.178  -4.730  1.00  0.00         A
ATOM    255  HG1 PRO    18     -28.542  -5.549  -5.571  1.00  0.00         A
ATOM    256  HG2 PRO    18     -29.601  -6.849  -4.993  1.00  0.00         A
ATOM    257  CD  PRO    18     -27.594  -6.957  -4.281  1.00  0.00         A
ATOM    258  HD1 PRO    18     -26.945  -7.180  -5.114  1.00  0.00         A
ATOM    259  HD2 PRO    18     -27.895  -7.858  -3.771  1.00  0.00         A
ATOM    260  C   PRO    18     -28.252  -5.826  -1.283  1.00  0.00         A
ATOM    261  O   PRO    18     -28.653  -6.985  -1.164  1.00  0.00         A
ATOM    262  N   ALA    19     -28.080  -5.024  -0.250  1.00  0.00         A
ATOM    263  HN  ALA    19     -27.909  -4.073  -0.406  1.00  0.00         A
ATOM    264  CA  ALA    19     -28.206  -5.502   1.113  1.00  0.00         A
ATOM    265  HA  ALA    19     -28.431  -6.539   1.089  1.00  0.00         A
ATOM    266  CB  ALA    19     -26.900  -5.307   1.874  1.00  0.00         A
ATOM    267  HB1 ALA    19     -27.017  -5.660   2.888  1.00  0.00         A
ATOM    268  HB2 ALA    19     -26.642  -4.258   1.885  1.00  0.00         A
ATOM    269  HB3 ALA    19     -26.114  -5.865   1.387  1.00  0.00         A
ATOM    270  C   ALA    19     -29.336  -4.779   1.782  1.00  0.00         A
ATOM    271  O   ALA    19     -30.412  -5.333   2.012  1.00  0.00         A
ATOM    272  N   THR    20     -29.082  -3.532   2.049  1.00  0.00         A
ATOM    273  HN  THR    20     -28.170  -3.217   1.938  1.00  0.00         A
ATOM    274  CA  THR    20     -30.098  -2.621   2.517  1.00  0.00         A
ATOM    275  HA  THR    20     -30.497  -2.999   3.446  1.00  0.00         A
ATOM    276  CB  THR    20     -29.497  -1.226   2.765  1.00  0.00         A
ATOM    277  HB  THR    20     -29.323  -0.748   1.812  1.00  0.00         A
ATOM    278  OG1 THR    20     -28.248  -1.365   3.456  1.00  0.00         A
ATOM    279  HG1 THR    20     -28.412  -1.458   4.399  1.00  0.00         A
ATOM    280  CG2 THR    20     -30.439  -0.357   3.588  1.00  0.00         A
ATOM    281 HG21 THR    20     -31.379  -0.250   3.066  1.00  0.00         A
ATOM    282 HG22 THR    20     -29.995   0.618   3.732  1.00  0.00         A
ATOM    283 HG23 THR    20     -30.611  -0.820   4.547  1.00  0.00         A
ATOM    284  C   THR    20     -31.219  -2.537   1.483  1.00  0.00         A
ATOM    285  O   THR    20     -30.987  -2.673   0.278  1.00  0.00         A
ATOM    286  N   LYS    21     -32.429  -2.377   1.957  1.00  0.00         A
ATOM    287  HN  LYS    21     -32.554  -2.348   2.922  1.00  0.00         A
ATOM    288  CA  LYS    21     -33.583  -2.264   1.081  1.00  0.00         A
ATOM    289  HA  LYS    21     -33.222  -2.145   0.070  1.00  0.00         A
ATOM    290  CB  LYS    21     -34.444  -3.527   1.160  1.00  0.00         A
ATOM    291  HB1 LYS    21     -35.326  -3.383   0.556  1.00  0.00         A
ATOM    292  HB2 LYS    21     -34.746  -3.678   2.186  1.00  0.00         A
ATOM    293  CG  LYS    21     -33.741  -4.786   0.684  1.00  0.00         A
ATOM    294  HG1 LYS    21     -34.431  -5.614   0.738  1.00  0.00         A
ATOM    295  HG2 LYS    21     -32.893  -4.978   1.325  1.00  0.00         A
ATOM    296  CD  LYS    21     -33.252  -4.643  -0.749  1.00  0.00         A
ATOM    297  HD1 LYS    21     -32.556  -3.808  -0.809  1.00  0.00         A
ATOM    298  HD2 LYS    21     -34.104  -4.448  -1.382  1.00  0.00         A
ATOM    299  CE  LYS    21     -32.565  -5.911  -1.237  1.00  0.00         A
ATOM    300  HE1 LYS    21     -32.003  -5.678  -2.129  1.00  0.00         A
ATOM    301  HE2 LYS    21     -33.320  -6.643  -1.472  1.00  0.00         A
ATOM    302  NZ  LYS    21     -31.641  -6.482  -0.218  1.00  0.00         A
ATOM    303  HZ1 LYS    21     -32.186  -6.910   0.558  1.00  0.00         A
ATOM    304  HZ2 LYS    21     -31.034  -5.738   0.178  1.00  0.00         A
ATOM    305  HZ3 LYS    21     -31.038  -7.215  -0.647  1.00  0.00         A
ATOM    306  C   LYS    21     -34.428  -1.056   1.442  1.00  0.00         A
ATOM    307  O   LYS    21     -34.792  -0.865   2.593  1.00  0.00         A
ATOM    308  N   ARG    22     -34.723  -0.240   0.449  1.00  0.00         A
ATOM    309  HN  ARG    22     -34.322  -0.397  -0.429  1.00  0.00         A
ATOM    310  CA  ARG    22     -35.631   0.881   0.621  1.00  0.00         A
ATOM    311  HA  ARG    22     -35.505   1.285   1.610  1.00  0.00         A
ATOM    312  CB  ARG    22     -35.322   1.959  -0.408  1.00  0.00         A
ATOM    313  HB1 ARG    22     -36.022   2.771  -0.285  1.00  0.00         A
ATOM    314  HB2 ARG    22     -35.442   1.540  -1.396  1.00  0.00         A
ATOM    315  CG  ARG    22     -33.918   2.522  -0.300  1.00  0.00         A
ATOM    316  HG1 ARG    22     -33.208   1.711  -0.319  1.00  0.00         A
ATOM    317  HG2 ARG    22     -33.826   3.070   0.626  1.00  0.00         A
ATOM    318  CD  ARG    22     -33.645   3.452  -1.459  1.00  0.00         A
ATOM    319  HD1 ARG    22     -32.615   3.773  -1.422  1.00  0.00         A
ATOM    320  HD2 ARG    22     -34.298   4.305  -1.367  1.00  0.00         A
ATOM    321  NE  ARG    22     -33.899   2.786  -2.737  1.00  0.00         A
ATOM    322  HE  ARG    22     -33.611   1.847  -2.817  1.00  0.00         A
ATOM    323  CZ  ARG    22     -34.529   3.350  -3.765  1.00  0.00         A
ATOM    324  NH1 ARG    22     -34.889   4.627  -3.712  1.00  0.00         A
ATOM    325 HH11 ARG    22     -34.686   5.178  -2.896  1.00  0.00         A
ATOM    326 HH12 ARG    22     -35.371   5.050  -4.484  1.00  0.00         A
ATOM    327  NH2 ARG    22     -34.787   2.636  -4.855  1.00  0.00         A
ATOM    328 HH21 ARG    22     -34.508   1.672  -4.909  1.00  0.00         A
ATOM    329 HH22 ARG    22     -35.270   3.057  -5.630  1.00  0.00         A
ATOM    330  C   ARG    22     -37.063   0.400   0.445  1.00  0.00         A
ATOM    331  O   ARG    22     -37.292  -0.636  -0.181  1.00  0.00         A
ATOM    332  N   PRO    23     -38.048   1.133   0.988  1.00  0.00         A
ATOM    333  CA  PRO    23     -39.462   0.777   0.845  1.00  0.00         A
ATOM    334  HA  PRO    23     -39.628  -0.259   1.100  1.00  0.00         A
ATOM    335  CB  PRO    23     -40.160   1.677   1.865  1.00  0.00         A
ATOM    336  HB1 PRO    23     -40.262   1.152   2.802  1.00  0.00         A
ATOM    337  HB2 PRO    23     -41.135   1.957   1.493  1.00  0.00         A
ATOM    338  CG  PRO    23     -39.266   2.860   1.999  1.00  0.00         A
ATOM    339  HG1 PRO    23     -39.371   3.291   2.984  1.00  0.00         A
ATOM    340  HG2 PRO    23     -39.508   3.591   1.243  1.00  0.00         A
ATOM    341  CD  PRO    23     -37.865   2.352   1.801  1.00  0.00         A
ATOM    342  HD1 PRO    23     -37.412   2.114   2.753  1.00  0.00         A
ATOM    343  HD2 PRO    23     -37.272   3.082   1.272  1.00  0.00         A
ATOM    344  C   PRO    23     -39.987   1.049  -0.567  1.00  0.00         A
ATOM    345  O   PRO    23     -41.014   1.710  -0.749  1.00  0.00         A
ATOM    346  N   ASP    24     -39.269   0.533  -1.559  1.00  0.00         A
ATOM    347  HN  ASP    24     -38.486  -0.018  -1.334  1.00  0.00         A
ATOM    348  CA  ASP    24     -39.609   0.735  -2.960  1.00  0.00         A
ATOM    349  HA  ASP    24     -40.681   0.690  -3.053  1.00  0.00         A
ATOM    350  CB  ASP    24     -39.119   2.106  -3.443  1.00  0.00         A
ATOM    351  HB1 ASP    24     -38.042   2.141  -3.368  1.00  0.00         A
ATOM    352  HB2 ASP    24     -39.544   2.872  -2.813  1.00  0.00         A
ATOM    353  CG  ASP    24     -39.511   2.401  -4.880  1.00  0.00         A
ATOM    354  OD1 ASP    24     -40.621   2.933  -5.100  1.00  0.00         A
ATOM    355  OD2 ASP    24     -38.706   2.118  -5.794  1.00  0.00         A
ATOM    356  C   ASP    24     -38.994  -0.367  -3.815  1.00  0.00         A
ATOM    357  O   ASP    24     -39.705  -1.174  -4.414  1.00  0.00         A
ATOM    358  N   GLY    25     -37.669  -0.413  -3.844  1.00  0.00         A
ATOM    359  HN  GLY    25     -37.151   0.227  -3.313  1.00  0.00         A
ATOM    360  CA  GLY    25     -36.977  -1.400  -4.649  1.00  0.00         A
ATOM    361  HA1 GLY    25     -37.194  -1.219  -5.691  1.00  0.00         A
ATOM    362  HA2 GLY    25     -37.331  -2.385  -4.380  1.00  0.00         A
ATOM    363  C   GLY    25     -35.480  -1.340  -4.443  1.00  0.00         A
ATOM    364  O   GLY    25     -34.805  -0.503  -5.042  1.00  0.00         A
ATOM    365  N   THR    26     -34.980  -2.217  -3.570  1.00  0.00         A
ATOM    366  HN  THR    26     -35.598  -2.847  -3.142  1.00  0.00         A
ATOM    367  CA  THR    26     -33.564  -2.287  -3.197  1.00  0.00         A
ATOM    368  HA  THR    26     -33.486  -3.009  -2.401  1.00  0.00         A
ATOM    369  CB  THR    26     -32.652  -2.773  -4.357  1.00  0.00         A
ATOM    370  HB  THR    26     -31.641  -2.852  -3.982  1.00  0.00         A
ATOM    371  OG1 THR    26     -32.662  -1.851  -5.452  1.00  0.00         A
ATOM    372  HG1 THR    26     -33.439  -1.273  -5.381  1.00  0.00         A
ATOM    373  CG2 THR    26     -33.083  -4.145  -4.849  1.00  0.00         A
ATOM    374 HG21 THR    26     -32.432  -4.462  -5.650  1.00  0.00         A
ATOM    375 HG22 THR    26     -34.100  -4.095  -5.211  1.00  0.00         A
ATOM    376 HG23 THR    26     -33.025  -4.853  -4.037  1.00  0.00         A
ATOM    377  C   THR    26     -33.052  -0.952  -2.659  1.00  0.00         A
ATOM    378  O   THR    26     -33.773   0.044  -2.628  1.00  0.00         A
ATOM    379  N   TRP    27     -31.826  -0.940  -2.175  1.00  0.00         A
ATOM    380  HN  TRP    27     -31.354  -1.782  -2.039  1.00  0.00         A
ATOM    381  CA  TRP    27     -31.197   0.317  -1.808  1.00  0.00         A
ATOM    382  HA  TRP    27     -31.983   1.010  -1.638  1.00  0.00         A
ATOM    383  CB  TRP    27     -30.345   0.187  -0.533  1.00  0.00         A
ATOM    384  HB1 TRP    27     -30.908  -0.371   0.202  1.00  0.00         A
ATOM    385  HB2 TRP    27     -30.151   1.174  -0.145  1.00  0.00         A
ATOM    386  CG  TRP    27     -29.012  -0.501  -0.708  1.00  0.00         A
ATOM    387  CD1 TRP    27     -28.746  -1.657  -1.394  1.00  0.00         A
ATOM    388  HD1 TRP    27     -29.488  -2.229  -1.931  1.00  0.00         A
ATOM    389  CD2 TRP    27     -27.763  -0.078  -0.148  1.00  0.00         A
ATOM    390  NE1 TRP    27     -27.407  -1.958  -1.312  1.00  0.00         A
ATOM    391  HE1 TRP    27     -26.964  -2.728  -1.733  1.00  0.00         A
ATOM    392  CE2 TRP    27     -26.785  -1.006  -0.550  1.00  0.00         A
ATOM    393  CE3 TRP    27     -27.376   1.006   0.648  1.00  0.00         A
ATOM    394  HE3 TRP    27     -28.095   1.742   0.977  1.00  0.00         A
ATOM    395  CZ2 TRP    27     -25.447  -0.887  -0.178  1.00  0.00         A
ATOM    396  HZ2 TRP    27     -24.702  -1.602  -0.490  1.00  0.00         A
ATOM    397  CZ3 TRP    27     -26.049   1.123   1.016  1.00  0.00         A
ATOM    398  HZ3 TRP    27     -25.734   1.952   1.633  1.00  0.00         A
ATOM    399  CH2 TRP    27     -25.099   0.183   0.601  1.00  0.00         A
ATOM    400  HH2 TRP    27     -24.072   0.313   0.914  1.00  0.00         A
ATOM    401  C   TRP    27     -30.374   0.822  -2.969  1.00  0.00         A
ATOM    402  O   TRP    27     -30.054   2.007  -3.068  1.00  0.00         A
ATOM    403  N   ARG    28     -30.076  -0.122  -3.843  1.00  0.00         A
ATOM    404  HN  ARG    28     -30.427  -1.020  -3.677  1.00  0.00         A
ATOM    405  CA  ARG    28     -29.274   0.066  -5.032  1.00  0.00         A
ATOM    406  HA  ARG    28     -29.891   0.496  -5.799  1.00  0.00         A
ATOM    407  CB  ARG    28     -28.059   0.975  -4.792  1.00  0.00         A
ATOM    408  HB1 ARG    28     -28.412   1.982  -4.626  1.00  0.00         A
ATOM    409  HB2 ARG    28     -27.442   0.965  -5.676  1.00  0.00         A
ATOM    410  CG  ARG    28     -27.191   0.580  -3.613  1.00  0.00         A
ATOM    411  HG1 ARG    28     -26.545  -0.235  -3.906  1.00  0.00         A
ATOM    412  HG2 ARG    28     -27.826   0.267  -2.797  1.00  0.00         A
ATOM    413  CD  ARG    28     -26.340   1.749  -3.157  1.00  0.00         A
ATOM    414  HD1 ARG    28     -25.597   1.955  -3.911  1.00  0.00         A
ATOM    415  HD2 ARG    28     -25.851   1.484  -2.231  1.00  0.00         A
ATOM    416  NE  ARG    28     -27.148   2.954  -2.942  1.00  0.00         A
ATOM    417  HE  ARG    28     -28.078   2.827  -2.625  1.00  0.00         A
ATOM    418  CZ  ARG    28     -26.705   4.193  -3.169  1.00  0.00         A
ATOM    419  NH1 ARG    28     -25.461   4.387  -3.591  1.00  0.00         A
ATOM    420 HH11 ARG    28     -24.852   3.609  -3.741  1.00  0.00         A
ATOM    421 HH12 ARG    28     -25.130   5.319  -3.766  1.00  0.00         A
ATOM    422  NH2 ARG    28     -27.499   5.236  -2.977  1.00  0.00         A
ATOM    423 HH21 ARG    28     -28.440   5.103  -2.658  1.00  0.00         A
ATOM    424 HH22 ARG    28     -27.163   6.166  -3.156  1.00  0.00         A
ATOM    425  C   ARG    28     -28.839  -1.295  -5.494  1.00  0.00         A
ATOM    426  O   ARG    28     -28.551  -2.177  -4.681  1.00  0.00         A
ATOM    427  N   LYS    29     -28.850  -1.476  -6.796  1.00  0.00         A
ATOM    428  HN  LYS    29     -29.210  -0.764  -7.363  1.00  0.00         A
ATOM    429  CA  LYS    29     -28.369  -2.711  -7.401  1.00  0.00         A
ATOM    430  HA  LYS    29     -28.845  -3.524  -6.890  1.00  0.00         A
ATOM    431  CB  LYS    29     -28.726  -2.763  -8.892  1.00  0.00         A
ATOM    432  HB1 LYS    29     -28.102  -2.057  -9.421  1.00  0.00         A
ATOM    433  HB2 LYS    29     -29.759  -2.474  -9.011  1.00  0.00         A
ATOM    434  CG  LYS    29     -28.540  -4.134  -9.531  1.00  0.00         A
ATOM    435  HG1 LYS    29     -27.502  -4.421  -9.451  1.00  0.00         A
ATOM    436  HG2 LYS    29     -28.820  -4.076 -10.572  1.00  0.00         A
ATOM    437  CD  LYS    29     -29.399  -5.188  -8.848  1.00  0.00         A
ATOM    438  HD1 LYS    29     -30.421  -4.844  -8.830  1.00  0.00         A
ATOM    439  HD2 LYS    29     -29.046  -5.324  -7.837  1.00  0.00         A
ATOM    440  CE  LYS    29     -29.339  -6.523  -9.572  1.00  0.00         A
ATOM    441  HE1 LYS    29     -29.883  -7.256  -8.994  1.00  0.00         A
ATOM    442  HE2 LYS    29     -28.307  -6.827  -9.657  1.00  0.00         A
ATOM    443  NZ  LYS    29     -29.932  -6.445 -10.933  1.00  0.00         A
ATOM    444  HZ1 LYS    29     -30.925  -6.142 -10.873  1.00  0.00         A
ATOM    445  HZ2 LYS    29     -29.897  -7.377 -11.393  1.00  0.00         A
ATOM    446  HZ3 LYS    29     -29.407  -5.763 -11.517  1.00  0.00         A
ATOM    447  C   LYS    29     -26.866  -2.826  -7.193  1.00  0.00         A
ATOM    448  O   LYS    29     -26.236  -3.815  -7.564  1.00  0.00         A
ATOM    449  N   ALA    30     -26.333  -1.772  -6.583  1.00  0.00         A
ATOM    450  HN  ALA    30     -26.927  -1.007  -6.409  1.00  0.00         A
ATOM    451  CA  ALA    30     -24.944  -1.689  -6.152  1.00  0.00         A
ATOM    452  HA  ALA    30     -24.831  -0.760  -5.611  1.00  0.00         A
ATOM    453  CB  ALA    30     -24.609  -2.824  -5.193  1.00  0.00         A
ATOM    454  HB1 ALA    30     -23.605  -2.694  -4.817  1.00  0.00         A
ATOM    455  HB2 ALA    30     -24.681  -3.767  -5.713  1.00  0.00         A
ATOM    456  HB3 ALA    30     -25.308  -2.814  -4.366  1.00  0.00         A
ATOM    457  C   ALA    30     -23.985  -1.665  -7.329  1.00  0.00         A
ATOM    458  O   ALA    30     -23.796  -2.659  -8.019  1.00  0.00         A
ATOM    459  N   ARG    31     -23.389  -0.509  -7.558  1.00  0.00         A
ATOM    460  HN  ARG    31     -23.640   0.271  -7.018  1.00  0.00         A
ATOM    461  CA  ARG    31     -22.385  -0.362  -8.601  1.00  0.00         A
ATOM    462  HA  ARG    31     -22.784  -0.769  -9.505  1.00  0.00         A
ATOM    463  CB  ARG    31     -22.052   1.116  -8.811  1.00  0.00         A
ATOM    464  HB1 ARG    31     -21.577   1.495  -7.918  1.00  0.00         A
ATOM    465  HB2 ARG    31     -22.970   1.656  -8.977  1.00  0.00         A
ATOM    466  CG  ARG    31     -21.127   1.370  -9.987  1.00  0.00         A
ATOM    467  HG1 ARG    31     -21.574   0.966 -10.876  1.00  0.00         A
ATOM    468  HG2 ARG    31     -20.187   0.880  -9.801  1.00  0.00         A
ATOM    469  CD  ARG    31     -20.875   2.849 -10.199  1.00  0.00         A
ATOM    470  HD1 ARG    31     -20.161   2.969 -11.000  1.00  0.00         A
ATOM    471  HD2 ARG    31     -20.470   3.255  -9.293  1.00  0.00         A
ATOM    472  NE  ARG    31     -22.098   3.573 -10.540  1.00  0.00         A
ATOM    473  HE  ARG    31     -22.953   3.163 -10.275  1.00  0.00         A
ATOM    474  CZ  ARG    31     -22.121   4.739 -11.182  1.00  0.00         A
ATOM    475  NH1 ARG    31     -20.987   5.310 -11.580  1.00  0.00         A
ATOM    476 HH11 ARG    31     -20.106   4.864 -11.398  1.00  0.00         A
ATOM    477 HH12 ARG    31     -21.005   6.188 -12.068  1.00  0.00         A
ATOM    478  NH2 ARG    31     -23.281   5.328 -11.438  1.00  0.00         A
ATOM    479 HH21 ARG    31     -24.140   4.895 -11.150  1.00  0.00         A
ATOM    480 HH22 ARG    31     -23.307   6.205 -11.923  1.00  0.00         A
ATOM    481  C   ARG    31     -21.142  -1.148  -8.233  1.00  0.00         A
ATOM    482  O   ARG    31     -20.413  -1.633  -9.099  1.00  0.00         A
ATOM    483  N   ARG    32     -20.933  -1.277  -6.934  1.00  0.00         A
ATOM    484  HN  ARG    32     -21.547  -0.827  -6.320  1.00  0.00         A
ATOM    485  CA  ARG    32     -19.840  -2.059  -6.383  1.00  0.00         A
ATOM    486  HA  ARG    32     -20.001  -3.092  -6.655  1.00  0.00         A
ATOM    487  CB  ARG    32     -18.499  -1.588  -6.955  1.00  0.00         A
ATOM    488  HB1 ARG    32     -18.257  -0.626  -6.525  1.00  0.00         A
ATOM    489  HB2 ARG    32     -18.603  -1.478  -8.026  1.00  0.00         A
ATOM    490  CG  ARG    32     -17.346  -2.540  -6.674  1.00  0.00         A
ATOM    491  HG1 ARG    32     -17.725  -3.552  -6.655  1.00  0.00         A
ATOM    492  HG2 ARG    32     -16.917  -2.297  -5.714  1.00  0.00         A
ATOM    493  CD  ARG    32     -16.263  -2.438  -7.737  1.00  0.00         A
ATOM    494  HD1 ARG    32     -16.691  -2.710  -8.691  1.00  0.00         A
ATOM    495  HD2 ARG    32     -15.472  -3.130  -7.491  1.00  0.00         A
ATOM    496  NE  ARG    32     -15.697  -1.094  -7.838  1.00  0.00         A
ATOM    497  HE  ARG    32     -15.599  -0.582  -7.006  1.00  0.00         A
ATOM    498  CZ  ARG    32     -15.295  -0.544  -8.986  1.00  0.00         A
ATOM    499  NH1 ARG    32     -15.447  -1.198 -10.134  1.00  0.00         A
ATOM    500 HH11 ARG    32     -15.867  -2.109 -10.146  1.00  0.00         A
ATOM    501 HH12 ARG    32     -15.141  -0.784 -10.994  1.00  0.00         A
ATOM    502  NH2 ARG    32     -14.751   0.663  -8.987  1.00  0.00         A
ATOM    503 HH21 ARG    32     -14.637   1.168  -8.124  1.00  0.00         A
ATOM    504 HH22 ARG    32     -14.456   1.082  -9.852  1.00  0.00         A
ATOM    505  C   ARG    32     -19.862  -1.942  -4.866  1.00  0.00         A
ATOM    506  O   ARG    32     -20.329  -0.940  -4.329  1.00  0.00         A
ATOM    507  N   VAL    33     -19.386  -2.970  -4.183  1.00  0.00         A
ATOM    508  HN  VAL    33     -18.985  -3.721  -4.663  1.00  0.00         A
ATOM    509  CA  VAL    33     -19.432  -3.007  -2.731  1.00  0.00         A
ATOM    510  HA  VAL    33     -19.605  -2.013  -2.377  1.00  0.00         A
ATOM    511  CB  VAL    33     -20.596  -3.901  -2.251  1.00  0.00         A
ATOM    512  HB  VAL    33     -21.493  -3.589  -2.767  1.00  0.00         A
ATOM    513  CG1 VAL    33     -20.329  -5.341  -2.615  1.00  0.00         A
ATOM    514 HG11 VAL    33     -20.245  -5.425  -3.686  1.00  0.00         A
ATOM    515 HG12 VAL    33     -21.139  -5.960  -2.262  1.00  0.00         A
ATOM    516 HG13 VAL    33     -19.406  -5.653  -2.155  1.00  0.00         A
ATOM    517  CG2 VAL    33     -20.835  -3.754  -0.756  1.00  0.00         A
ATOM    518 HG21 VAL    33     -19.939  -4.032  -0.220  1.00  0.00         A
ATOM    519 HG22 VAL    33     -21.648  -4.397  -0.457  1.00  0.00         A
ATOM    520 HG23 VAL    33     -21.085  -2.728  -0.531  1.00  0.00         A
ATOM    521  C   VAL    33     -18.102  -3.513  -2.173  1.00  0.00         A
ATOM    522  O   VAL    33     -17.374  -4.247  -2.849  1.00  0.00         A
ATOM    523  N   LYS    34     -17.774  -3.091  -0.957  1.00  0.00         A
ATOM    524  HN  LYS    34     -18.377  -2.472  -0.490  1.00  0.00         A
ATOM    525  CA  LYS    34     -16.549  -3.514  -0.290  1.00  0.00         A
ATOM    526  HA  LYS    34     -15.739  -3.456  -0.999  1.00  0.00         A
ATOM    527  CB  LYS    34     -16.262  -2.578   0.899  1.00  0.00         A
ATOM    528  HB1 LYS    34     -16.814  -2.937   1.756  1.00  0.00         A
ATOM    529  HB2 LYS    34     -16.617  -1.590   0.650  1.00  0.00         A
ATOM    530  CG  LYS    34     -14.791  -2.457   1.302  1.00  0.00         A
ATOM    531  HG1 LYS    34     -14.710  -1.732   2.100  1.00  0.00         A
ATOM    532  HG2 LYS    34     -14.225  -2.114   0.449  1.00  0.00         A
ATOM    533  CD  LYS    34     -14.200  -3.777   1.776  1.00  0.00         A
ATOM    534  HD1 LYS    34     -14.040  -4.416   0.919  1.00  0.00         A
ATOM    535  HD2 LYS    34     -14.896  -4.248   2.453  1.00  0.00         A
ATOM    536  CE  LYS    34     -12.874  -3.574   2.496  1.00  0.00         A
ATOM    537  HE1 LYS    34     -12.245  -2.936   1.893  1.00  0.00         A
ATOM    538  HE2 LYS    34     -12.396  -4.534   2.620  1.00  0.00         A
ATOM    539  NZ  LYS    34     -13.060  -2.948   3.835  1.00  0.00         A
ATOM    540  HZ1 LYS    34     -12.144  -2.877   4.334  1.00  0.00         A
ATOM    541  HZ2 LYS    34     -13.706  -3.525   4.411  1.00  0.00         A
ATOM    542  HZ3 LYS    34     -13.462  -1.995   3.737  1.00  0.00         A
ATOM    543  C   LYS    34     -16.703  -4.960   0.187  1.00  0.00         A
ATOM    544  O   LYS    34     -17.024  -5.202   1.353  1.00  0.00         A
ATOM    545  N   ASP    35     -16.537  -5.908  -0.745  1.00  0.00         A
ATOM    546  HN  ASP    35     -16.381  -5.625  -1.674  1.00  0.00         A
ATOM    547  CA  ASP    35     -16.596  -7.352  -0.454  1.00  0.00         A
ATOM    548  HA  ASP    35     -16.252  -7.867  -1.338  1.00  0.00         A
ATOM    549  CB  ASP    35     -15.661  -7.716   0.712  1.00  0.00         A
ATOM    550  HB1 ASP    35     -15.911  -7.104   1.568  1.00  0.00         A
ATOM    551  HB2 ASP    35     -14.642  -7.515   0.420  1.00  0.00         A
ATOM    552  CG  ASP    35     -15.759  -9.175   1.119  1.00  0.00         A
ATOM    553  OD1 ASP    35     -16.195  -9.449   2.261  1.00  0.00         A
ATOM    554  OD2 ASP    35     -15.404 -10.055   0.301  1.00  0.00         A
ATOM    555  C   ASP    35     -18.028  -7.820  -0.163  1.00  0.00         A
ATOM    556  O   ASP    35     -18.348  -9.003  -0.287  1.00  0.00         A
ATOM    557  N   GLY    36     -18.890  -6.884   0.187  1.00  0.00         A
ATOM    558  HN  GLY    36     -18.597  -5.951   0.197  1.00  0.00         A
ATOM    559  CA  GLY    36     -20.248  -7.217   0.557  1.00  0.00         A
ATOM    560  HA1 GLY    36     -20.387  -8.284   0.475  1.00  0.00         A
ATOM    561  HA2 GLY    36     -20.929  -6.718  -0.116  1.00  0.00         A
ATOM    562  C   GLY    36     -20.551  -6.789   1.975  1.00  0.00         A
ATOM    563  O   GLY    36     -21.571  -7.172   2.551  1.00  0.00         A
ATOM    564  N   TYR    37     -19.650  -5.997   2.536  1.00  0.00         A
ATOM    565  HN  TYR    37     -18.875  -5.709   2.014  1.00  0.00         A
ATOM    566  CA  TYR    37     -19.793  -5.509   3.891  1.00  0.00         A
ATOM    567  HA  TYR    37     -20.524  -6.125   4.394  1.00  0.00         A
ATOM    568  CB  TYR    37     -18.458  -5.598   4.637  1.00  0.00         A
ATOM    569  HB1 TYR    37     -17.713  -5.040   4.090  1.00  0.00         A
ATOM    570  HB2 TYR    37     -18.154  -6.632   4.693  1.00  0.00         A
ATOM    571  CG  TYR    37     -18.507  -5.051   6.049  1.00  0.00         A
ATOM    572  CD1 TYR    37     -19.085  -5.780   7.081  1.00  0.00         A
ATOM    573  HD1 TYR    37     -19.506  -6.749   6.866  1.00  0.00         A
ATOM    574  CD2 TYR    37     -17.972  -3.804   6.349  1.00  0.00         A
ATOM    575  HD2 TYR    37     -17.519  -3.224   5.559  1.00  0.00         A
ATOM    576  CE1 TYR    37     -19.130  -5.282   8.369  1.00  0.00         A
ATOM    577  HE1 TYR    37     -19.583  -5.865   9.158  1.00  0.00         A
ATOM    578  CE2 TYR    37     -18.014  -3.300   7.633  1.00  0.00         A
ATOM    579  HE2 TYR    37     -17.594  -2.328   7.844  1.00  0.00         A
ATOM    580  CZ  TYR    37     -18.593  -4.042   8.640  1.00  0.00         A
ATOM    581  OH  TYR    37     -18.629  -3.543   9.923  1.00  0.00         A
ATOM    582  HH  TYR    37     -18.443  -4.253  10.548  1.00  0.00         A
ATOM    583  C   TYR    37     -20.286  -4.074   3.870  1.00  0.00         A
ATOM    584  O   TYR    37     -19.915  -3.290   2.993  1.00  0.00         A
ATOM    585  N   VAL    38     -21.121  -3.741   4.829  1.00  0.00         A
ATOM    586  HN  VAL    38     -21.394  -4.421   5.482  1.00  0.00         A
ATOM    587  CA  VAL    38     -21.640  -2.400   4.956  1.00  0.00         A
ATOM    588  HA  VAL    38     -20.929  -1.724   4.511  1.00  0.00         A
ATOM    589  CB  VAL    38     -22.986  -2.265   4.204  1.00  0.00         A
ATOM    590  HB  VAL    38     -22.846  -2.682   3.219  1.00  0.00         A
ATOM    591  CG1 VAL    38     -24.092  -3.053   4.884  1.00  0.00         A
ATOM    592 HG11 VAL    38     -25.017  -2.917   4.343  1.00  0.00         A
ATOM    593 HG12 VAL    38     -24.210  -2.701   5.898  1.00  0.00         A
ATOM    594 HG13 VAL    38     -23.831  -4.100   4.894  1.00  0.00         A
ATOM    595  CG2 VAL    38     -23.376  -0.809   4.032  1.00  0.00         A
ATOM    596 HG21 VAL    38     -24.318  -0.748   3.509  1.00  0.00         A
ATOM    597 HG22 VAL    38     -22.612  -0.303   3.460  1.00  0.00         A
ATOM    598 HG23 VAL    38     -23.469  -0.344   5.002  1.00  0.00         A
ATOM    599  C   VAL    38     -21.787  -2.065   6.440  1.00  0.00         A
ATOM    600  O   VAL    38     -22.200  -2.922   7.227  1.00  0.00         A
ATOM    601  N   PRO    39     -21.384  -0.841   6.844  1.00  0.00         A
ATOM    602  CA  PRO    39     -21.444  -0.399   8.241  1.00  0.00         A
ATOM    603  HA  PRO    39     -20.644  -0.832   8.826  1.00  0.00         A
ATOM    604  CB  PRO    39     -21.248   1.109   8.143  1.00  0.00         A
ATOM    605  HB1 PRO    39     -20.732   1.468   9.021  1.00  0.00         A
ATOM    606  HB2 PRO    39     -22.204   1.593   8.056  1.00  0.00         A
ATOM    607  CG  PRO    39     -20.433   1.301   6.918  1.00  0.00         A
ATOM    608  HG1 PRO    39     -19.383   1.227   7.157  1.00  0.00         A
ATOM    609  HG2 PRO    39     -20.655   2.266   6.493  1.00  0.00         A
ATOM    610  CD  PRO    39     -20.834   0.204   5.965  1.00  0.00         A
ATOM    611  HD1 PRO    39     -19.976  -0.163   5.421  1.00  0.00         A
ATOM    612  HD2 PRO    39     -21.587   0.561   5.280  1.00  0.00         A
ATOM    613  C   PRO    39     -22.777  -0.735   8.891  1.00  0.00         A
ATOM    614  O   PRO    39     -23.839  -0.291   8.444  1.00  0.00         A
ATOM    615  N   GLN    40     -22.702  -1.515   9.951  1.00  0.00         A
ATOM    616  HN  GLN    40     -21.826  -1.674  10.358  1.00  0.00         A
ATOM    617  CA  GLN    40     -23.876  -2.119  10.547  1.00  0.00         A
ATOM    618  HA  GLN    40     -24.692  -1.988   9.853  1.00  0.00         A
ATOM    619  CB  GLN    40     -23.644  -3.624  10.746  1.00  0.00         A
ATOM    620  HB1 GLN    40     -23.640  -4.105   9.779  1.00  0.00         A
ATOM    621  HB2 GLN    40     -24.458  -4.025  11.332  1.00  0.00         A
ATOM    622  CG  GLN    40     -22.338  -3.968  11.451  1.00  0.00         A
ATOM    623  HG1 GLN    40     -22.322  -3.472  12.411  1.00  0.00         A
ATOM    624  HG2 GLN    40     -21.515  -3.613  10.850  1.00  0.00         A
ATOM    625  CD  GLN    40     -22.167  -5.459  11.672  1.00  0.00         A
ATOM    626  OE1 GLN    40     -21.597  -6.166  10.839  1.00  0.00         A
ATOM    627  NE2 GLN    40     -22.665  -5.949  12.795  1.00  0.00         A
ATOM    628 HE21 GLN    40     -23.112  -5.329  13.414  1.00  0.00         A
ATOM    629 HE22 GLN    40     -22.571  -6.910  12.966  1.00  0.00         A
ATOM    630  C   GLN    40     -24.258  -1.449  11.864  1.00  0.00         A
ATOM    631  O   GLN    40     -23.976  -1.962  12.949  1.00  0.00         A
ATOM    632  N   GLU    41     -24.905  -0.296  11.766  1.00  0.00         A
ATOM    633  HN  GLU    41     -25.006   0.128  10.889  1.00  0.00         A
ATOM    634  CA  GLU    41     -25.463   0.357  12.933  1.00  0.00         A
ATOM    635  HA  GLU    41     -24.773   0.224  13.752  1.00  0.00         A
ATOM    636  CB  GLU    41     -25.657   1.856  12.668  1.00  0.00         A
ATOM    637  HB1 GLU    41     -26.449   1.984  11.945  1.00  0.00         A
ATOM    638  HB2 GLU    41     -24.741   2.260  12.263  1.00  0.00         A
ATOM    639  CG  GLU    41     -26.015   2.647  13.915  1.00  0.00         A
ATOM    640  HG1 GLU    41     -25.249   2.481  14.652  1.00  0.00         A
ATOM    641  HG2 GLU    41     -26.960   2.288  14.293  1.00  0.00         A
ATOM    642  CD  GLU    41     -26.132   4.137  13.663  1.00  0.00         A
ATOM    643  OE1 GLU    41     -27.205   4.591  13.218  1.00  0.00         A
ATOM    644  OE2 GLU    41     -25.155   4.870  13.921  1.00  0.00         A
ATOM    645  C   GLU    41     -26.791  -0.310  13.287  1.00  0.00         A
ATOM    646  O   GLU    41     -27.860   0.280  13.128  1.00  0.00         A
ATOM    647  N   GLU    42     -26.696  -1.557  13.751  1.00  0.00         A
ATOM    648  HN  GLU    42     -25.811  -1.932  13.899  1.00  0.00         A
ATOM    649  CA  GLU    42     -27.851  -2.381  14.063  1.00  0.00         A
ATOM    650  HA  GLU    42     -27.477  -3.336  14.395  1.00  0.00         A
ATOM    651  CB  GLU    42     -28.648  -1.771  15.202  1.00  0.00         A
ATOM    652  HB1 GLU    42     -29.537  -2.350  15.345  1.00  0.00         A
ATOM    653  HB2 GLU    42     -28.918  -0.758  14.943  1.00  0.00         A
ATOM    654  CG  GLU    42     -27.875  -1.749  16.506  1.00  0.00         A
ATOM    655  HG1 GLU    42     -28.530  -1.407  17.285  1.00  0.00         A
ATOM    656  HG2 GLU    42     -27.042  -1.071  16.409  1.00  0.00         A
ATOM    657  CD  GLU    42     -27.349  -3.119  16.883  1.00  0.00         A
ATOM    658  OE1 GLU    42     -28.089  -3.884  17.536  1.00  0.00         A
ATOM    659  OE2 GLU    42     -26.195  -3.442  16.521  1.00  0.00         A
ATOM    660  C   GLU    42     -28.726  -2.611  12.833  1.00  0.00         A
ATOM    661  O   GLU    42     -29.627  -1.826  12.532  1.00  0.00         A
ATOM    662  N   VAL    43     -28.445  -3.693  12.123  1.00  0.00         A
ATOM    663  HN  VAL    43     -27.735  -4.297  12.432  1.00  0.00         A
ATOM    664  CA  VAL    43     -29.168  -4.024  10.906  1.00  0.00         A
ATOM    665  HA  VAL    43     -30.101  -3.488  10.931  1.00  0.00         A
ATOM    666  CB  VAL    43     -28.392  -3.567   9.646  1.00  0.00         A
ATOM    667  HB  VAL    43     -28.415  -2.488   9.610  1.00  0.00         A
ATOM    668  CG1 VAL    43     -26.941  -4.001   9.714  1.00  0.00         A
ATOM    669 HG11 VAL    43     -26.484  -3.575  10.594  1.00  0.00         A
ATOM    670 HG12 VAL    43     -26.420  -3.659   8.833  1.00  0.00         A
ATOM    671 HG13 VAL    43     -26.892  -5.077   9.769  1.00  0.00         A
ATOM    672  CG2 VAL    43     -29.048  -4.096   8.380  1.00  0.00         A
ATOM    673 HG21 VAL    43     -30.077  -3.775   8.348  1.00  0.00         A
ATOM    674 HG22 VAL    43     -29.006  -5.175   8.377  1.00  0.00         A
ATOM    675 HG23 VAL    43     -28.524  -3.712   7.516  1.00  0.00         A
ATOM    676  C   VAL    43     -29.472  -5.525  10.834  1.00  0.00         A
ATOM    677  O   VAL    43     -28.611  -6.339  10.496  1.00  0.00         A
ATOM    678  N   PRO    44     -30.710  -5.912  11.166  1.00  0.00         A
ATOM    679  CA  PRO    44     -31.152  -7.298  11.098  1.00  0.00         A
ATOM    680  HA  PRO    44     -30.357  -7.984  11.319  1.00  0.00         A
ATOM    681  CB  PRO    44     -32.225  -7.355  12.178  1.00  0.00         A
ATOM    682  HB1 PRO    44     -31.770  -7.582  13.130  1.00  0.00         A
ATOM    683  HB2 PRO    44     -32.952  -8.114  11.929  1.00  0.00         A
ATOM    684  CG  PRO    44     -32.833  -5.989  12.176  1.00  0.00         A
ATOM    685  HG1 PRO    44     -33.123  -5.720  13.180  1.00  0.00         A
ATOM    686  HG2 PRO    44     -33.693  -5.979  11.525  1.00  0.00         A
ATOM    687  CD  PRO    44     -31.780  -5.031  11.662  1.00  0.00         A
ATOM    688  HD1 PRO    44     -31.419  -4.404  12.462  1.00  0.00         A
ATOM    689  HD2 PRO    44     -32.180  -4.427  10.862  1.00  0.00         A
ATOM    690  C   PRO    44     -31.712  -7.648   9.741  1.00  0.00         A
ATOM    691  O   PRO    44     -32.809  -8.198   9.618  1.00  0.00         A
ATOM    692  N   LEU    45     -30.937  -7.300   8.725  1.00  0.00         A
ATOM    693  HN  LEU    45     -30.118  -6.796   8.919  1.00  0.00         A
ATOM    694  CA  LEU    45     -31.232  -7.666   7.348  1.00  0.00         A
ATOM    695  HA  LEU    45     -30.448  -7.265   6.727  1.00  0.00         A
ATOM    696  CB  LEU    45     -31.227  -9.188   7.227  1.00  0.00         A
ATOM    697  HB1 LEU    45     -31.385  -9.441   6.204  1.00  0.00         A
ATOM    698  HB2 LEU    45     -32.050  -9.578   7.808  1.00  0.00         A
ATOM    699  CG  LEU    45     -29.942  -9.874   7.694  1.00  0.00         A
ATOM    700  HG  LEU    45     -29.766  -9.622   8.730  1.00  0.00         A
ATOM    701  CD1 LEU    45     -30.083 -11.384   7.595  1.00  0.00         A
ATOM    702 HD11 LEU    45     -30.897 -11.712   8.224  1.00  0.00         A
ATOM    703 HD12 LEU    45     -29.166 -11.854   7.918  1.00  0.00         A
ATOM    704 HD13 LEU    45     -30.287 -11.661   6.571  1.00  0.00         A
ATOM    705  CD2 LEU    45     -28.746  -9.395   6.881  1.00  0.00         A
ATOM    706 HD21 LEU    45     -27.856  -9.914   7.207  1.00  0.00         A
ATOM    707 HD22 LEU    45     -28.615  -8.333   7.025  1.00  0.00         A
ATOM    708 HD23 LEU    45     -28.917  -9.598   5.834  1.00  0.00         A
ATOM    709  C   LEU    45     -32.571  -7.094   6.877  1.00  0.00         A
ATOM    710  O   LEU    45     -33.128  -7.534   5.868  1.00  0.00         A
ATOM    711  N   TYR    46     -33.070  -6.104   7.601  1.00  0.00         A
ATOM    712  HN  TYR    46     -32.552  -5.769   8.361  1.00  0.00         A
ATOM    713  CA  TYR    46     -34.360  -5.502   7.301  1.00  0.00         A
ATOM    714  HA  TYR    46     -34.529  -5.584   6.240  1.00  0.00         A
ATOM    715  CB  TYR    46     -35.477  -6.242   8.050  1.00  0.00         A
ATOM    716  HB1 TYR    46     -35.296  -6.162   9.112  1.00  0.00         A
ATOM    717  HB2 TYR    46     -35.457  -7.282   7.767  1.00  0.00         A
ATOM    718  CG  TYR    46     -36.871  -5.718   7.775  1.00  0.00         A
ATOM    719  CD1 TYR    46     -37.506  -5.969   6.566  1.00  0.00         A
ATOM    720  HD1 TYR    46     -36.989  -6.542   5.810  1.00  0.00         A
ATOM    721  CD2 TYR    46     -37.555  -4.979   8.733  1.00  0.00         A
ATOM    722  HD2 TYR    46     -37.075  -4.774   9.679  1.00  0.00         A
ATOM    723  CE1 TYR    46     -38.783  -5.498   6.319  1.00  0.00         A
ATOM    724  HE1 TYR    46     -39.260  -5.703   5.372  1.00  0.00         A
ATOM    725  CE2 TYR    46     -38.830  -4.504   8.494  1.00  0.00         A
ATOM    726  HE2 TYR    46     -39.343  -3.932   9.252  1.00  0.00         A
ATOM    727  CZ  TYR    46     -39.440  -4.766   7.288  1.00  0.00         A
ATOM    728  OH  TYR    46     -40.712  -4.292   7.049  1.00  0.00         A
ATOM    729  HH  TYR    46     -41.238  -4.984   6.628  1.00  0.00         A
ATOM    730  C   TYR    46     -34.349  -4.029   7.667  1.00  0.00         A
ATOM    731  O   TYR    46     -34.750  -3.638   8.764  1.00  0.00         A
ATOM    732  N   GLU    47     -33.878  -3.216   6.742  1.00  0.00         A
ATOM    733  HN  GLU    47     -33.573  -3.589   5.886  1.00  0.00         A
ATOM    734  CA  GLU    47     -33.802  -1.787   6.957  1.00  0.00         A
ATOM    735  HA  GLU    47     -34.251  -1.585   7.913  1.00  0.00         A
ATOM    736  CB  GLU    47     -32.344  -1.328   6.983  1.00  0.00         A
ATOM    737  HB1 GLU    47     -32.316  -0.251   6.912  1.00  0.00         A
ATOM    738  HB2 GLU    47     -31.831  -1.751   6.132  1.00  0.00         A
ATOM    739  CG  GLU    47     -31.604  -1.744   8.240  1.00  0.00         A
ATOM    740  HG1 GLU    47     -30.553  -1.527   8.116  1.00  0.00         A
ATOM    741  HG2 GLU    47     -31.739  -2.804   8.384  1.00  0.00         A
ATOM    742  CD  GLU    47     -32.107  -1.026   9.472  1.00  0.00         A
ATOM    743  OE1 GLU    47     -31.613   0.082   9.761  1.00  0.00         A
ATOM    744  OE2 GLU    47     -33.005  -1.555  10.154  1.00  0.00         A
ATOM    745  C   GLU    47     -34.573  -1.038   5.883  1.00  0.00         A
ATOM    746  O   GLU    47     -34.011  -0.219   5.160  1.00  0.00         A
ATOM    747  N   SER    48     -35.869  -1.310   5.799  1.00  0.00         A
ATOM    748  HN  SER    48     -36.265  -1.958   6.419  1.00  0.00         A
ATOM    749  CA  SER    48     -36.725  -0.673   4.806  1.00  0.00         A
ATOM    750  HA  SER    48     -36.143  -0.548   3.905  1.00  0.00         A
ATOM    751  CB  SER    48     -37.919  -1.576   4.498  1.00  0.00         A
ATOM    752  HB1 SER    48     -37.621  -2.341   3.797  1.00  0.00         A
ATOM    753  HB2 SER    48     -38.713  -0.983   4.069  1.00  0.00         A
ATOM    754  OG  SER    48     -38.400  -2.195   5.680  1.00  0.00         A
ATOM    755  HG  SER    48     -38.748  -1.519   6.277  1.00  0.00         A
ATOM    756  C   SER    48     -37.196   0.702   5.275  1.00  0.00         A
ATOM    757  O   SER    48     -38.193   1.233   4.785  1.00  0.00         A
ATOM    758  N   LYS    49     -36.471   1.276   6.221  1.00  0.00         A
ATOM    759  HN  LYS    49     -35.703   0.793   6.589  1.00  0.00         A
ATOM    760  CA  LYS    49     -36.775   2.605   6.719  1.00  0.00         A
ATOM    761  HA  LYS    49     -37.827   2.789   6.572  1.00  0.00         A
ATOM    762  CB  LYS    49     -36.443   2.689   8.211  1.00  0.00         A
ATOM    763  HB1 LYS    49     -35.370   2.711   8.324  1.00  0.00         A
ATOM    764  HB2 LYS    49     -36.828   1.808   8.702  1.00  0.00         A
ATOM    765  CG  LYS    49     -37.018   3.908   8.911  1.00  0.00         A
ATOM    766  HG1 LYS    49     -38.095   3.876   8.846  1.00  0.00         A
ATOM    767  HG2 LYS    49     -36.651   4.800   8.425  1.00  0.00         A
ATOM    768  CD  LYS    49     -36.611   3.941  10.375  1.00  0.00         A
ATOM    769  HD1 LYS    49     -35.541   4.068  10.438  1.00  0.00         A
ATOM    770  HD2 LYS    49     -36.890   3.006  10.836  1.00  0.00         A
ATOM    771  CE  LYS    49     -37.289   5.077  11.122  1.00  0.00         A
ATOM    772  HE1 LYS    49     -37.060   6.007  10.623  1.00  0.00         A
ATOM    773  HE2 LYS    49     -36.907   5.107  12.131  1.00  0.00         A
ATOM    774  NZ  LYS    49     -38.765   4.904  11.170  1.00  0.00         A
ATOM    775  HZ1 LYS    49     -39.205   5.716  11.650  1.00  0.00         A
ATOM    776  HZ2 LYS    49     -39.009   4.038  11.690  1.00  0.00         A
ATOM    777  HZ3 LYS    49     -39.150   4.835  10.208  1.00  0.00         A
ATOM    778  C   LYS    49     -35.972   3.629   5.926  1.00  0.00         A
ATOM    779  O   LYS    49     -35.040   4.249   6.440  1.00  0.00         A
ATOM    780  N   GLY    50     -36.326   3.781   4.660  1.00  0.00         A
ATOM    781  HN  GLY    50     -37.125   3.320   4.328  1.00  0.00         A
ATOM    782  CA  GLY    50     -35.560   4.630   3.774  1.00  0.00         A
ATOM    783  HA1 GLY    50     -35.014   4.009   3.081  1.00  0.00         A
ATOM    784  HA2 GLY    50     -34.855   5.200   4.361  1.00  0.00         A
ATOM    785  C   GLY    50     -36.428   5.589   2.992  1.00  0.00         A
ATOM    786  O   GLY    50     -37.582   5.828   3.357  1.00  0.00         A
ATOM    787  N   LYS    51     -35.870   6.126   1.906  1.00  0.00         A
ATOM    788  HN  LYS    51     -34.967   5.840   1.648  1.00  0.00         A
ATOM    789  CA  LYS    51     -36.542   7.140   1.095  1.00  0.00         A
ATOM    790  HA  LYS    51     -35.871   7.407   0.292  1.00  0.00         A
ATOM    791  CB  LYS    51     -37.844   6.608   0.490  1.00  0.00         A
ATOM    792  HB1 LYS    51     -38.459   7.447   0.201  1.00  0.00         A
ATOM    793  HB2 LYS    51     -38.366   6.032   1.239  1.00  0.00         A
ATOM    794  CG  LYS    51     -37.636   5.726  -0.732  1.00  0.00         A
ATOM    795  HG1 LYS    51     -37.015   4.886  -0.454  1.00  0.00         A
ATOM    796  HG2 LYS    51     -37.140   6.303  -1.498  1.00  0.00         A
ATOM    797  CD  LYS    51     -38.955   5.205  -1.285  1.00  0.00         A
ATOM    798  HD1 LYS    51     -39.416   4.568  -0.544  1.00  0.00         A
ATOM    799  HD2 LYS    51     -38.755   4.631  -2.177  1.00  0.00         A
ATOM    800  CE  LYS    51     -39.917   6.333  -1.635  1.00  0.00         A
ATOM    801  HE1 LYS    51     -40.098   6.920  -0.747  1.00  0.00         A
ATOM    802  HE2 LYS    51     -40.846   5.901  -1.970  1.00  0.00         A
ATOM    803  NZ  LYS    51     -39.393   7.223  -2.704  1.00  0.00         A
ATOM    804  HZ1 LYS    51     -38.486   7.642  -2.416  1.00  0.00         A
ATOM    805  HZ2 LYS    51     -40.068   7.991  -2.893  1.00  0.00         A
ATOM    806  HZ3 LYS    51     -39.248   6.683  -3.580  1.00  0.00         A
ATOM    807  C   LYS    51     -36.812   8.384   1.925  1.00  0.00         A
ATOM    808  O   LYS    51     -37.805   9.081   1.730  1.00  0.00         A
ATOM    809  N   GLN    52     -35.898   8.667   2.837  1.00  0.00         A
ATOM    810  HN  GLN    52     -35.104   8.094   2.907  1.00  0.00         A
ATOM    811  CA  GLN    52     -36.028   9.804   3.732  1.00  0.00         A
ATOM    812  HA  GLN    52     -37.080  10.011   3.859  1.00  0.00         A
ATOM    813  CB  GLN    52     -35.413   9.473   5.091  1.00  0.00         A
ATOM    814  HB1 GLN    52     -35.573  10.306   5.759  1.00  0.00         A
ATOM    815  HB2 GLN    52     -34.351   9.321   4.966  1.00  0.00         A
ATOM    816  CG  GLN    52     -36.000   8.229   5.732  1.00  0.00         A
ATOM    817  HG1 GLN    52     -35.895   7.401   5.045  1.00  0.00         A
ATOM    818  HG2 GLN    52     -37.047   8.401   5.928  1.00  0.00         A
ATOM    819  CD  GLN    52     -35.318   7.867   7.033  1.00  0.00         A
ATOM    820  OE1 GLN    52     -34.135   8.149   7.228  1.00  0.00         A
ATOM    821  NE2 GLN    52     -36.052   7.230   7.926  1.00  0.00         A
ATOM    822 HE21 GLN    52     -36.986   7.025   7.699  1.00  0.00         A
ATOM    823 HE22 GLN    52     -35.632   6.983   8.779  1.00  0.00         A
ATOM    824  C   GLN    52     -35.351  11.026   3.130  1.00  0.00         A
ATOM    825  O   GLN    52     -34.840  11.886   3.853  1.00  0.00         A
ATOM    826  N   PHE    53     -35.343  11.077   1.796  1.00  0.00         A
ATOM    827  HN  PHE    53     -35.757  10.343   1.298  1.00  0.00         A
ATOM    828  CA  PHE    53     -34.753  12.182   1.049  1.00  0.00         A
ATOM    829  HA  PHE    53     -34.793  11.921   0.002  1.00  0.00         A
ATOM    830  CB  PHE    53     -35.563  13.463   1.263  1.00  0.00         A
ATOM    831  HB1 PHE    53     -35.067  14.280   0.766  1.00  0.00         A
ATOM    832  HB2 PHE    53     -35.622  13.671   2.320  1.00  0.00         A
ATOM    833  CG  PHE    53     -36.966  13.375   0.730  1.00  0.00         A
ATOM    834  CD1 PHE    53     -38.018  13.016   1.558  1.00  0.00         A
ATOM    835  HD1 PHE    53     -37.824  12.801   2.599  1.00  0.00         A
ATOM    836  CD2 PHE    53     -37.230  13.648  -0.601  1.00  0.00         A
ATOM    837  HD2 PHE    53     -36.418  13.928  -1.254  1.00  0.00         A
ATOM    838  CE1 PHE    53     -39.306  12.932   1.066  1.00  0.00         A
ATOM    839  HE1 PHE    53     -40.117  12.651   1.720  1.00  0.00         A
ATOM    840  CE2 PHE    53     -38.517  13.566  -1.097  1.00  0.00         A
ATOM    841  HE2 PHE    53     -38.709  13.782  -2.137  1.00  0.00         A
ATOM    842  CZ  PHE    53     -39.556  13.207  -0.264  1.00  0.00         A
ATOM    843  HZ  PHE    53     -40.562  13.142  -0.651  1.00  0.00         A
ATOM    844  C   PHE    53     -33.293  12.385   1.438  1.00  0.00         A
ATOM    845  O   PHE    53     -32.852  13.505   1.703  1.00  0.00         A
ATOM    846  N   VAL    54     -32.554  11.284   1.481  1.00  0.00         A
ATOM    847  HN  VAL    54     -32.970  10.423   1.265  1.00  0.00         A
ATOM    848  CA  VAL    54     -31.143  11.314   1.830  1.00  0.00         A
ATOM    849  HA  VAL    54     -30.707  12.186   1.366  1.00  0.00         A
ATOM    850  CB  VAL    54     -30.937  11.425   3.364  1.00  0.00         A
ATOM    851  HB  VAL    54     -31.442  12.317   3.704  1.00  0.00         A
ATOM    852  CG1 VAL    54     -31.550  10.236   4.093  1.00  0.00         A
ATOM    853 HG11 VAL    54     -31.377  10.337   5.154  1.00  0.00         A
ATOM    854 HG12 VAL    54     -31.094   9.324   3.739  1.00  0.00         A
ATOM    855 HG13 VAL    54     -32.612  10.205   3.902  1.00  0.00         A
ATOM    856  CG2 VAL    54     -29.459  11.563   3.704  1.00  0.00         A
ATOM    857 HG21 VAL    54     -29.342  11.656   4.774  1.00  0.00         A
ATOM    858 HG22 VAL    54     -29.059  12.441   3.221  1.00  0.00         A
ATOM    859 HG23 VAL    54     -28.927  10.689   3.359  1.00  0.00         A
ATOM    860  C   VAL    54     -30.437  10.070   1.293  1.00  0.00         A
ATOM    861  O   VAL    54     -30.985   8.967   1.342  1.00  0.00         A
ATOM    862  N   ALA    55     -29.245  10.263   0.749  1.00  0.00         A
ATOM    863  HN  ALA    55     -28.893  11.177   0.681  1.00  0.00         A
ATOM    864  CA  ALA    55     -28.439   9.161   0.246  1.00  0.00         A
ATOM    865  HA  ALA    55     -28.856   8.238   0.624  1.00  0.00         A
ATOM    866  CB  ALA    55     -28.484   9.124  -1.275  1.00  0.00         A
ATOM    867  HB1 ALA    55     -27.911   8.281  -1.631  1.00  0.00         A
ATOM    868  HB2 ALA    55     -28.064  10.038  -1.671  1.00  0.00         A
ATOM    869  HB3 ALA    55     -29.509   9.028  -1.602  1.00  0.00         A
ATOM    870  C   ALA    55     -27.004   9.302   0.737  1.00  0.00         A
ATOM    871  O   ALA    55     -26.467  10.411   0.791  1.00  0.00         A
ATOM    872  N   GLN    56     -26.389   8.187   1.105  1.00  0.00         A
ATOM    873  HN  GLN    56     -26.854   7.327   1.007  1.00  0.00         A
ATOM    874  CA  GLN    56     -25.035   8.212   1.641  1.00  0.00         A
ATOM    875  HA  GLN    56     -24.956   9.076   2.285  1.00  0.00         A
ATOM    876  CB  GLN    56     -24.750   6.955   2.469  1.00  0.00         A
ATOM    877  HB1 GLN    56     -25.431   6.932   3.307  1.00  0.00         A
ATOM    878  HB2 GLN    56     -23.738   7.007   2.842  1.00  0.00         A
ATOM    879  CG  GLN    56     -24.904   5.656   1.695  1.00  0.00         A
ATOM    880  HG1 GLN    56     -24.342   5.728   0.776  1.00  0.00         A
ATOM    881  HG2 GLN    56     -25.950   5.508   1.467  1.00  0.00         A
ATOM    882  CD  GLN    56     -24.405   4.457   2.476  1.00  0.00         A
ATOM    883  OE1 GLN    56     -23.235   4.086   2.382  1.00  0.00         A
ATOM    884  NE2 GLN    56     -25.280   3.852   3.264  1.00  0.00         A
ATOM    885 HE21 GLN    56     -26.195   4.207   3.301  1.00  0.00         A
ATOM    886 HE22 GLN    56     -24.980   3.077   3.784  1.00  0.00         A
ATOM    887  C   GLN    56     -24.005   8.346   0.525  1.00  0.00         A
ATOM    888  O   GLN    56     -24.188   7.819  -0.574  1.00  0.00         A
ATOM    889  N   ARG    57     -22.928   9.058   0.814  1.00  0.00         A
ATOM    890  HN  ARG    57     -22.853   9.467   1.703  1.00  0.00         A
ATOM    891  CA  ARG    57     -21.850   9.255  -0.145  1.00  0.00         A
ATOM    892  HA  ARG    57     -22.115   8.734  -1.052  1.00  0.00         A
ATOM    893  CB  ARG    57     -21.673  10.745  -0.456  1.00  0.00         A
ATOM    894  HB1 ARG    57     -22.575  11.114  -0.922  1.00  0.00         A
ATOM    895  HB2 ARG    57     -20.849  10.862  -1.145  1.00  0.00         A
ATOM    896  CG  ARG    57     -21.390  11.592   0.774  1.00  0.00         A
ATOM    897  HG1 ARG    57     -20.529  11.185   1.286  1.00  0.00         A
ATOM    898  HG2 ARG    57     -22.247  11.555   1.428  1.00  0.00         A
ATOM    899  CD  ARG    57     -21.109  13.042   0.417  1.00  0.00         A
ATOM    900  HD1 ARG    57     -21.012  13.610   1.329  1.00  0.00         A
ATOM    901  HD2 ARG    57     -21.939  13.425  -0.158  1.00  0.00         A
ATOM    902  NE  ARG    57     -19.883  13.189  -0.368  1.00  0.00         A
ATOM    903  HE  ARG    57     -19.731  12.542  -1.092  1.00  0.00         A
ATOM    904  CZ  ARG    57     -18.978  14.144  -0.160  1.00  0.00         A
ATOM    905  NH1 ARG    57     -19.157  15.035   0.808  1.00  0.00         A
ATOM    906 HH11 ARG    57     -19.973  14.993   1.391  1.00  0.00         A
ATOM    907 HH12 ARG    57     -18.479  15.758   0.957  1.00  0.00         A
ATOM    908  NH2 ARG    57     -17.890  14.207  -0.918  1.00  0.00         A
ATOM    909 HH21 ARG    57     -17.744  13.537  -1.651  1.00  0.00         A
ATOM    910 HH22 ARG    57     -17.210  14.931  -0.765  1.00  0.00         A
ATOM    911  C   ARG    57     -20.545   8.675   0.392  1.00  0.00         A
ATOM    912  O   ARG    57     -19.458   9.054  -0.047  1.00  0.00         A
ATOM    913  N   GLN    58     -20.663   7.762   1.351  1.00  0.00         A
ATOM    914  HN  GLN    58     -21.557   7.521   1.668  1.00  0.00         A
ATOM    915  CA  GLN    58     -19.500   7.110   1.940  1.00  0.00         A
ATOM    916  HA  GLN    58     -18.864   7.877   2.355  1.00  0.00         A
ATOM    917  CB  GLN    58     -19.924   6.153   3.056  1.00  0.00         A
ATOM    918  HB1 GLN    58     -19.055   5.610   3.398  1.00  0.00         A
ATOM    919  HB2 GLN    58     -20.641   5.451   2.659  1.00  0.00         A
ATOM    920  CG  GLN    58     -20.552   6.846   4.252  1.00  0.00         A
ATOM    921  HG1 GLN    58     -21.428   7.383   3.921  1.00  0.00         A
ATOM    922  HG2 GLN    58     -19.838   7.542   4.666  1.00  0.00         A
ATOM    923  CD  GLN    58     -20.963   5.872   5.338  1.00  0.00         A
ATOM    924  OE1 GLN    58     -20.354   4.810   5.503  1.00  0.00         A
ATOM    925  NE2 GLN    58     -21.994   6.223   6.089  1.00  0.00         A
ATOM    926 HE21 GLN    58     -22.428   7.089   5.907  1.00  0.00         A
ATOM    927 HE22 GLN    58     -22.288   5.609   6.793  1.00  0.00         A
ATOM    928  C   GLN    58     -18.719   6.347   0.878  1.00  0.00         A
ATOM    929  O   GLN    58     -19.242   5.424   0.250  1.00  0.00         A
ATOM    930  N   ALA    59     -17.472   6.741   0.677  1.00  0.00         A
ATOM    931  HN  ALA    59     -17.110   7.474   1.218  1.00  0.00         A
ATOM    932  CA  ALA    59     -16.623   6.112  -0.321  1.00  0.00         A
ATOM    933  HA  ALA    59     -17.258   5.732  -1.108  1.00  0.00         A
ATOM    934  CB  ALA    59     -15.673   7.134  -0.927  1.00  0.00         A
ATOM    935  HB1 ALA    59     -15.080   6.663  -1.697  1.00  0.00         A
ATOM    936  HB2 ALA    59     -15.022   7.521  -0.157  1.00  0.00         A
ATOM    937  HB3 ALA    59     -16.242   7.946  -1.357  1.00  0.00         A
ATOM    938  C   ALA    59     -15.848   4.952   0.290  1.00  0.00         A
ATOM    939  O   ALA    59     -14.639   5.041   0.506  1.00  0.00         A
ATOM    940  N   GLY    60     -16.559   3.876   0.596  1.00  0.00         A
ATOM    941  HN  GLY    60     -17.529   3.882   0.443  1.00  0.00         A
ATOM    942  CA  GLY    60     -15.921   2.691   1.129  1.00  0.00         A
ATOM    943  HA1 GLY    60     -16.670   2.055   1.575  1.00  0.00         A
ATOM    944  HA2 GLY    60     -15.207   2.984   1.885  1.00  0.00         A
ATOM    945  C   GLY    60     -15.206   1.923   0.042  1.00  0.00         A
ATOM    946  O   GLY    60     -14.112   1.397   0.249  1.00  0.00         A
ATOM    947  N   VAL    61     -15.833   1.858  -1.121  1.00  0.00         A
ATOM    948  HN  VAL    61     -16.733   2.242  -1.201  1.00  0.00         A
ATOM    949  CA  VAL    61     -15.220   1.248  -2.286  1.00  0.00         A
ATOM    950  HA  VAL    61     -14.196   1.016  -2.027  1.00  0.00         A
ATOM    951  CB  VAL    61     -15.926  -0.074  -2.684  1.00  0.00         A
ATOM    952  HB  VAL    61     -15.798  -0.776  -1.873  1.00  0.00         A
ATOM    953  CG1 VAL    61     -17.420   0.128  -2.893  1.00  0.00         A
ATOM    954 HG11 VAL    61     -17.871  -0.805  -3.198  1.00  0.00         A
ATOM    955 HG12 VAL    61     -17.579   0.873  -3.659  1.00  0.00         A
ATOM    956 HG13 VAL    61     -17.870   0.459  -1.969  1.00  0.00         A
ATOM    957  CG2 VAL    61     -15.284  -0.674  -3.927  1.00  0.00         A
ATOM    958 HG21 VAL    61     -14.231  -0.835  -3.746  1.00  0.00         A
ATOM    959 HG22 VAL    61     -15.407   0.004  -4.759  1.00  0.00         A
ATOM    960 HG23 VAL    61     -15.759  -1.615  -4.157  1.00  0.00         A
ATOM    961  C   VAL    61     -15.211   2.239  -3.454  1.00  0.00         A
ATOM    962  O   VAL    61     -16.263   2.621  -3.970  1.00  0.00         A
ATOM    963  N   PRO    62     -14.014   2.707  -3.849  1.00  0.00         A
ATOM    964  CA  PRO    62     -13.853   3.659  -4.956  1.00  0.00         A
ATOM    965  HA  PRO    62     -14.209   4.641  -4.687  1.00  0.00         A
ATOM    966  CB  PRO    62     -12.337   3.702  -5.156  1.00  0.00         A
ATOM    967  HB1 PRO    62     -12.038   4.688  -5.477  1.00  0.00         A
ATOM    968  HB2 PRO    62     -12.047   2.972  -5.898  1.00  0.00         A
ATOM    969  CG  PRO    62     -11.780   3.374  -3.816  1.00  0.00         A
ATOM    970  HG1 PRO    62     -11.749   4.263  -3.203  1.00  0.00         A
ATOM    971  HG2 PRO    62     -10.792   2.952  -3.919  1.00  0.00         A
ATOM    972  CD  PRO    62     -12.722   2.365  -3.225  1.00  0.00         A
ATOM    973  HD1 PRO    62     -12.771   2.477  -2.152  1.00  0.00         A
ATOM    974  HD2 PRO    62     -12.418   1.362  -3.489  1.00  0.00         A
ATOM    975  C   PRO    62     -14.550   3.198  -6.238  1.00  0.00         A
ATOM    976  O   PRO    62     -14.308   2.089  -6.722  1.00  0.00         A
ATOM    977  N   PRO    63     -15.408   4.056  -6.817  1.00  0.00         A
ATOM    978  CA  PRO    63     -16.188   3.715  -8.008  1.00  0.00         A
ATOM    979  HA  PRO    63     -16.587   2.721  -7.941  1.00  0.00         A
ATOM    980  CB  PRO    63     -17.332   4.715  -7.970  1.00  0.00         A
ATOM    981  HB1 PRO    63     -18.165   4.292  -7.430  1.00  0.00         A
ATOM    982  HB2 PRO    63     -17.633   4.949  -8.978  1.00  0.00         A
ATOM    983  CG  PRO    63     -16.783   5.911  -7.270  1.00  0.00         A
ATOM    984  HG1 PRO    63     -17.569   6.386  -6.706  1.00  0.00         A
ATOM    985  HG2 PRO    63     -16.372   6.601  -7.991  1.00  0.00         A
ATOM    986  CD  PRO    63     -15.699   5.422  -6.340  1.00  0.00         A
ATOM    987  HD1 PRO    63     -16.059   5.405  -5.321  1.00  0.00         A
ATOM    988  HD2 PRO    63     -14.823   6.052  -6.421  1.00  0.00         A
ATOM    989  C   PRO    63     -15.391   3.850  -9.304  1.00  0.00         A
ATOM    990  O   PRO    63     -15.803   3.362 -10.355  1.00  0.00         A
ATOM    991  N   GLY    64     -14.253   4.514  -9.220  1.00  0.00         A
ATOM    992  HN  GLY    64     -13.996   4.914  -8.370  1.00  0.00         A
ATOM    993  CA  GLY    64     -13.398   4.675 -10.372  1.00  0.00         A
ATOM    994  HA1 GLY    64     -13.628   5.612 -10.855  1.00  0.00         A
ATOM    995  HA2 GLY    64     -13.588   3.869 -11.058  1.00  0.00         A
ATOM    996  C   GLY    64     -11.935   4.665  -9.990  1.00  0.00         A
ATOM    997  O   GLY    64     -11.120   5.343 -10.615  1.00  0.00         A
ATOM    998  N   MET    65     -11.612   3.888  -8.956  1.00  0.00         A
ATOM    999  HN  MET    65     -12.316   3.354  -8.535  1.00  0.00         A
ATOM   1000  CA  MET    65     -10.246   3.795  -8.437  1.00  0.00         A
ATOM   1001  HA  MET    65     -10.279   3.187  -7.545  1.00  0.00         A
ATOM   1002  CB  MET    65      -9.317   3.123  -9.455  1.00  0.00         A
ATOM   1003  HB1 MET    65      -8.310   3.130  -9.066  1.00  0.00         A
ATOM   1004  HB2 MET    65      -9.343   3.689 -10.374  1.00  0.00         A
ATOM   1005  CG  MET    65      -9.695   1.684  -9.773  1.00  0.00         A
ATOM   1006  HG1 MET    65     -10.691   1.672 -10.190  1.00  0.00         A
ATOM   1007  HG2 MET    65      -9.685   1.114  -8.856  1.00  0.00         A
ATOM   1008  SD  MET    65      -8.567   0.906 -10.947  1.00  0.00         A
ATOM   1009  CE  MET    65      -8.758   1.980 -12.367  1.00  0.00         A
ATOM   1010  HE1 MET    65      -8.173   1.596 -13.189  1.00  0.00         A
ATOM   1011  HE2 MET    65      -8.417   2.973 -12.115  1.00  0.00         A
ATOM   1012  HE3 MET    65      -9.799   2.018 -12.653  1.00  0.00         A
ATOM   1013  C   MET    65      -9.712   5.175  -8.059  1.00  0.00         A
ATOM   1014  O   MET    65      -8.621   5.571  -8.474  1.00  0.00         A
ATOM   1015  N   CYS    66     -10.501   5.897  -7.276  1.00  0.00         A
ATOM   1016  HN  CYS    66     -11.357   5.524  -6.989  1.00  0.00         A
ATOM   1017  CA  CYS    66     -10.135   7.227  -6.820  1.00  0.00         A
ATOM   1018  HA  CYS    66      -9.696   7.755  -7.649  1.00  0.00         A
ATOM   1019  CB  CYS    66     -11.390   7.971  -6.356  1.00  0.00         A
ATOM   1020  HB1 CYS    66     -12.006   8.190  -7.214  1.00  0.00         A
ATOM   1021  HB2 CYS    66     -11.098   8.896  -5.884  1.00  0.00         A
ATOM   1022  SG  CYS    66     -12.403   7.048  -5.176  1.00  0.00         A
ATOM   1023  HG  CYS    66     -12.144   7.518  -3.963  1.00  0.00         A
ATOM   1024  C   CYS    66      -9.118   7.143  -5.683  1.00  0.00         A
ATOM   1025  O   CYS    66      -9.172   6.221  -4.868  1.00  0.00         A
ATOM   1026  N   PRO    67      -8.169   8.094  -5.622  1.00  0.00         A
ATOM   1027  CA  PRO    67      -7.155   8.135  -4.585  1.00  0.00         A
ATOM   1028  HA  PRO    67      -6.878   7.143  -4.260  1.00  0.00         A
ATOM   1029  CB  PRO    67      -5.973   8.793  -5.297  1.00  0.00         A
ATOM   1030  HB1 PRO    67      -5.287   8.031  -5.627  1.00  0.00         A
ATOM   1031  HB2 PRO    67      -5.475   9.460  -4.615  1.00  0.00         A
ATOM   1032  CG  PRO    67      -6.536   9.548  -6.459  1.00  0.00         A
ATOM   1033  HG1 PRO    67      -6.022   9.255  -7.363  1.00  0.00         A
ATOM   1034  HG2 PRO    67      -6.415  10.608  -6.293  1.00  0.00         A
ATOM   1035  CD  PRO    67      -7.998   9.209  -6.561  1.00  0.00         A
ATOM   1036  HD1 PRO    67      -8.238   8.910  -7.566  1.00  0.00         A
ATOM   1037  HD2 PRO    67      -8.594  10.055  -6.261  1.00  0.00         A
ATOM   1038  C   PRO    67      -7.594   8.966  -3.376  1.00  0.00         A
ATOM   1039  O   PRO    67      -8.774   9.298  -3.245  1.00  0.00         A
ATOM   1040  N   LEU    68      -6.633   9.300  -2.506  1.00  0.00         A
ATOM   1041  HN  LEU    68      -5.711   9.007  -2.691  1.00  0.00         A
ATOM   1042  CA  LEU    68      -6.882  10.088  -1.288  1.00  0.00         A
ATOM   1043  HA  LEU    68      -5.921  10.319  -0.864  1.00  0.00         A
ATOM   1044  CB  LEU    68      -7.603  11.411  -1.595  1.00  0.00         A
ATOM   1045  HB1 LEU    68      -8.037  11.778  -0.678  1.00  0.00         A
ATOM   1046  HB2 LEU    68      -8.402  11.204  -2.291  1.00  0.00         A
ATOM   1047  CG  LEU    68      -6.729  12.526  -2.188  1.00  0.00         A
ATOM   1048  HG  LEU    68      -5.854  12.651  -1.568  1.00  0.00         A
ATOM   1049  CD1 LEU    68      -6.257  12.182  -3.592  1.00  0.00         A
ATOM   1050 HD11 LEU    68      -7.113  12.031  -4.233  1.00  0.00         A
ATOM   1051 HD12 LEU    68      -5.666  11.279  -3.561  1.00  0.00         A
ATOM   1052 HD13 LEU    68      -5.657  12.992  -3.978  1.00  0.00         A
ATOM   1053  CD2 LEU    68      -7.487  13.840  -2.192  1.00  0.00         A
ATOM   1054 HD21 LEU    68      -8.399  13.727  -2.759  1.00  0.00         A
ATOM   1055 HD22 LEU    68      -6.875  14.606  -2.643  1.00  0.00         A
ATOM   1056 HD23 LEU    68      -7.726  14.121  -1.177  1.00  0.00         A
ATOM   1057  C   LEU    68      -7.660   9.284  -0.252  1.00  0.00         A
ATOM   1058  O   LEU    68      -7.118   8.901   0.783  1.00  0.00         A
ATOM   1059  N   LEU    69      -8.922   9.010  -0.538  1.00  0.00         A
ATOM   1060  HN  LEU    69      -9.303   9.353  -1.374  1.00  0.00         A
ATOM   1061  CA  LEU    69      -9.748   8.199   0.352  1.00  0.00         A
ATOM   1062  HA  LEU    69      -9.511   8.481   1.367  1.00  0.00         A
ATOM   1063  CB  LEU    69     -11.240   8.442   0.100  1.00  0.00         A
ATOM   1064  HB1 LEU    69     -11.802   7.758   0.718  1.00  0.00         A
ATOM   1065  HB2 LEU    69     -11.447   8.217  -0.935  1.00  0.00         A
ATOM   1066  CG  LEU    69     -11.735   9.864   0.390  1.00  0.00         A
ATOM   1067  HG  LEU    69     -11.279  10.547  -0.313  1.00  0.00         A
ATOM   1068  CD1 LEU    69     -13.244   9.948   0.213  1.00  0.00         A
ATOM   1069 HD11 LEU    69     -13.726   9.271   0.904  1.00  0.00         A
ATOM   1070 HD12 LEU    69     -13.505   9.674  -0.798  1.00  0.00         A
ATOM   1071 HD13 LEU    69     -13.575  10.958   0.409  1.00  0.00         A
ATOM   1072  CD2 LEU    69     -11.340  10.297   1.795  1.00  0.00         A
ATOM   1073 HD21 LEU    69     -11.714  11.292   1.983  1.00  0.00         A
ATOM   1074 HD22 LEU    69     -10.263  10.296   1.882  1.00  0.00         A
ATOM   1075 HD23 LEU    69     -11.761   9.612   2.515  1.00  0.00         A
ATOM   1076  C   LEU    69      -9.416   6.721   0.169  1.00  0.00         A
ATOM   1077  O   LEU    69      -9.971   5.847   0.840  1.00  0.00         A
ATOM   1078  N   ALA    70      -8.496   6.454  -0.745  1.00  0.00         A
ATOM   1079  HN  ALA    70      -8.125   7.190  -1.272  1.00  0.00         A
ATOM   1080  CA  ALA    70      -8.025   5.104  -0.986  1.00  0.00         A
ATOM   1081  HA  ALA    70      -8.835   4.424  -0.767  1.00  0.00         A
ATOM   1082  CB  ALA    70      -7.636   4.926  -2.444  1.00  0.00         A
ATOM   1083  HB1 ALA    70      -7.303   3.912  -2.606  1.00  0.00         A
ATOM   1084  HB2 ALA    70      -6.837   5.611  -2.689  1.00  0.00         A
ATOM   1085  HB3 ALA    70      -8.491   5.129  -3.073  1.00  0.00         A
ATOM   1086  C   ALA    70      -6.843   4.778  -0.083  1.00  0.00         A
ATOM   1087  O   ALA    70      -6.332   3.662  -0.103  1.00  0.00         A
ATOM   1088  N   ALA    71      -6.422   5.752   0.718  1.00  0.00         A
ATOM   1089  HN  ALA    71      -6.895   6.612   0.716  1.00  0.00         A
ATOM   1090  CA  ALA    71      -5.277   5.574   1.603  1.00  0.00         A
ATOM   1091  HA  ALA    71      -4.451   5.231   1.006  1.00  0.00         A
ATOM   1092  CB  ALA    71      -4.885   6.896   2.241  1.00  0.00         A
ATOM   1093  HB1 ALA    71      -3.991   6.760   2.830  1.00  0.00         A
ATOM   1094  HB2 ALA    71      -5.686   7.240   2.878  1.00  0.00         A
ATOM   1095  HB3 ALA    71      -4.699   7.629   1.469  1.00  0.00         A
ATOM   1096  C   ALA    71      -5.573   4.529   2.669  1.00  0.00         A
ATOM   1097  O   ALA    71      -4.766   3.631   2.923  1.00  0.00         A
ATOM   1098  N   GLU    72      -6.734   4.650   3.286  1.00  0.00         A
ATOM   1099  HN  GLU    72      -7.306   5.419   3.075  1.00  0.00         A
ATOM   1100  CA  GLU    72      -7.173   3.681   4.277  1.00  0.00         A
ATOM   1101  HA  GLU    72      -6.326   3.426   4.897  1.00  0.00         A
ATOM   1102  CB  GLU    72      -8.280   4.275   5.151  1.00  0.00         A
ATOM   1103  HB1 GLU    72      -9.168   4.401   4.550  1.00  0.00         A
ATOM   1104  HB2 GLU    72      -7.958   5.241   5.509  1.00  0.00         A
ATOM   1105  CG  GLU    72      -8.636   3.416   6.354  1.00  0.00         A
ATOM   1106  HG1 GLU    72      -8.920   2.432   6.009  1.00  0.00         A
ATOM   1107  HG2 GLU    72      -9.468   3.869   6.872  1.00  0.00         A
ATOM   1108  CD  GLU    72      -7.483   3.275   7.325  1.00  0.00         A
ATOM   1109  OE1 GLU    72      -6.709   2.305   7.205  1.00  0.00         A
ATOM   1110  OE2 GLU    72      -7.343   4.140   8.214  1.00  0.00         A
ATOM   1111  C   GLU    72      -7.673   2.423   3.575  1.00  0.00         A
ATOM   1112  O   GLU    72      -7.508   1.308   4.070  1.00  0.00         A
ATOM   1113  N   SER    73      -8.259   2.619   2.400  1.00  0.00         A
ATOM   1114  HN  SER    73      -8.352   3.532   2.062  1.00  0.00         A
ATOM   1115  CA  SER    73      -8.781   1.517   1.607  1.00  0.00         A
ATOM   1116  HA  SER    73      -9.462   0.956   2.228  1.00  0.00         A
ATOM   1117  CB  SER    73      -9.545   2.061   0.401  1.00  0.00         A
ATOM   1118  HB1 SER    73     -10.026   1.244  -0.117  1.00  0.00         A
ATOM   1119  HB2 SER    73      -8.855   2.554  -0.268  1.00  0.00         A
ATOM   1120  OG  SER    73     -10.536   2.992   0.810  1.00  0.00         A
ATOM   1121  HG  SER    73     -10.281   3.883   0.538  1.00  0.00         A
ATOM   1122  C   SER    73      -7.655   0.588   1.152  1.00  0.00         A
ATOM   1123  O   SER    73      -7.872  -0.605   0.940  1.00  0.00         A
ATOM   1124  N   LYS    74      -6.452   1.135   1.001  1.00  0.00         A
ATOM   1125  HN  LYS    74      -6.345   2.105   1.108  1.00  0.00         A
ATOM   1126  CA  LYS    74      -5.295   0.321   0.668  1.00  0.00         A
ATOM   1127  HA  LYS    74      -5.568  -0.312  -0.165  1.00  0.00         A
ATOM   1128  CB  LYS    74      -4.094   1.180   0.265  1.00  0.00         A
ATOM   1129  HB1 LYS    74      -3.921   1.924   1.028  1.00  0.00         A
ATOM   1130  HB2 LYS    74      -4.313   1.674  -0.670  1.00  0.00         A
ATOM   1131  CG  LYS    74      -2.822   0.364   0.092  1.00  0.00         A
ATOM   1132  HG1 LYS    74      -3.015  -0.434  -0.610  1.00  0.00         A
ATOM   1133  HG2 LYS    74      -2.548  -0.058   1.047  1.00  0.00         A
ATOM   1134  CD  LYS    74      -1.666   1.201  -0.420  1.00  0.00         A
ATOM   1135  HD1 LYS    74      -1.512   2.035   0.249  1.00  0.00         A
ATOM   1136  HD2 LYS    74      -1.907   1.566  -1.407  1.00  0.00         A
ATOM   1137  CE  LYS    74      -0.386   0.381  -0.493  1.00  0.00         A
ATOM   1138  HE1 LYS    74      -0.038   0.192   0.512  1.00  0.00         A
ATOM   1139  HE2 LYS    74       0.359   0.949  -1.029  1.00  0.00         A
ATOM   1140  NZ  LYS    74      -0.590  -0.922  -1.187  1.00  0.00         A
ATOM   1141  HZ1 LYS    74      -1.111  -0.782  -2.075  1.00  0.00         A
ATOM   1142  HZ2 LYS    74      -1.133  -1.578  -0.580  1.00  0.00         A
ATOM   1143  HZ3 LYS    74       0.329  -1.358  -1.405  1.00  0.00         A
ATOM   1144  C   LYS    74      -4.919  -0.562   1.846  1.00  0.00         A
ATOM   1145  O   LYS    74      -4.599  -1.732   1.672  1.00  0.00         A
ATOM   1146  N   LYS    75      -4.975   0.003   3.045  1.00  0.00         A
ATOM   1147  HN  LYS    75      -5.242   0.943   3.119  1.00  0.00         A
ATOM   1148  CA  LYS    75      -4.660  -0.744   4.255  1.00  0.00         A
ATOM   1149  HA  LYS    75      -3.678  -1.164   4.135  1.00  0.00         A
ATOM   1150  CB  LYS    75      -4.656   0.181   5.470  1.00  0.00         A
ATOM   1151  HB1 LYS    75      -4.464  -0.406   6.355  1.00  0.00         A
ATOM   1152  HB2 LYS    75      -5.626   0.638   5.555  1.00  0.00         A
ATOM   1153  CG  LYS    75      -3.614   1.287   5.394  1.00  0.00         A
ATOM   1154  HG1 LYS    75      -3.747   1.951   6.234  1.00  0.00         A
ATOM   1155  HG2 LYS    75      -3.753   1.836   4.475  1.00  0.00         A
ATOM   1156  CD  LYS    75      -2.198   0.733   5.423  1.00  0.00         A
ATOM   1157  HD1 LYS    75      -2.067   0.065   4.585  1.00  0.00         A
ATOM   1158  HD2 LYS    75      -2.052   0.191   6.344  1.00  0.00         A
ATOM   1159  CE  LYS    75      -1.160   1.844   5.334  1.00  0.00         A
ATOM   1160  HE1 LYS    75      -1.304   2.377   4.406  1.00  0.00         A
ATOM   1161  HE2 LYS    75      -0.176   1.400   5.342  1.00  0.00         A
ATOM   1162  NZ  LYS    75      -1.263   2.805   6.465  1.00  0.00         A
ATOM   1163  HZ1 LYS    75      -0.525   3.535   6.383  1.00  0.00         A
ATOM   1164  HZ2 LYS    75      -1.142   2.310   7.371  1.00  0.00         A
ATOM   1165  HZ3 LYS    75      -2.194   3.270   6.458  1.00  0.00         A
ATOM   1166  C   LYS    75      -5.657  -1.882   4.446  1.00  0.00         A
ATOM   1167  O   LYS    75      -5.320  -2.934   4.998  1.00  0.00         A
ATOM   1168  N   GLU    76      -6.883  -1.661   3.985  1.00  0.00         A
ATOM   1169  HN  GLU    76      -7.118  -0.759   3.674  1.00  0.00         A
ATOM   1170  CA  GLU    76      -7.890  -2.712   3.935  1.00  0.00         A
ATOM   1171  HA  GLU    76      -8.027  -3.101   4.932  1.00  0.00         A
ATOM   1172  CB  GLU    76      -9.218  -2.152   3.420  1.00  0.00         A
ATOM   1173  HB1 GLU    76      -9.911  -2.969   3.284  1.00  0.00         A
ATOM   1174  HB2 GLU    76      -9.046  -1.676   2.467  1.00  0.00         A
ATOM   1175  CG  GLU    76      -9.859  -1.133   4.341  1.00  0.00         A
ATOM   1176  HG1 GLU    76     -10.725  -0.716   3.848  1.00  0.00         A
ATOM   1177  HG2 GLU    76      -9.146  -0.348   4.539  1.00  0.00         A
ATOM   1178  CD  GLU    76     -10.295  -1.736   5.657  1.00  0.00         A
ATOM   1179  OE1 GLU    76      -9.873  -1.233   6.720  1.00  0.00         A
ATOM   1180  OE2 GLU    76     -11.062  -2.720   5.634  1.00  0.00         A
ATOM   1181  C   GLU    76      -7.421  -3.832   3.016  1.00  0.00         A
ATOM   1182  O   GLU    76      -7.486  -5.013   3.365  1.00  0.00         A
ATOM   1183  N   ARG    77      -6.933  -3.441   1.844  1.00  0.00         A
ATOM   1184  HN  ARG    77      -6.902  -2.482   1.641  1.00  0.00         A
ATOM   1185  CA  ARG    77      -6.441  -4.389   0.854  1.00  0.00         A
ATOM   1186  HA  ARG    77      -7.222  -5.092   0.658  1.00  0.00         A
ATOM   1187  CB  ARG    77      -6.085  -3.677  -0.448  1.00  0.00         A
ATOM   1188  HB1 ARG    77      -5.655  -4.394  -1.130  1.00  0.00         A
ATOM   1189  HB2 ARG    77      -5.353  -2.919  -0.235  1.00  0.00         A
ATOM   1190  CG  ARG    77      -7.261  -3.016  -1.137  1.00  0.00         A
ATOM   1191  HG1 ARG    77      -7.633  -2.219  -0.515  1.00  0.00         A
ATOM   1192  HG2 ARG    77      -8.037  -3.750  -1.294  1.00  0.00         A
ATOM   1193  CD  ARG    77      -6.839  -2.445  -2.475  1.00  0.00         A
ATOM   1194  HD1 ARG    77      -6.415  -3.241  -3.061  1.00  0.00         A
ATOM   1195  HD2 ARG    77      -6.090  -1.686  -2.306  1.00  0.00         A
ATOM   1196  NE  ARG    77      -7.956  -1.851  -3.209  1.00  0.00         A
ATOM   1197  HE  ARG    77      -8.213  -0.935  -2.969  1.00  0.00         A
ATOM   1198  CZ  ARG    77      -8.616  -2.472  -4.189  1.00  0.00         A
ATOM   1199  NH1 ARG    77      -8.317  -3.725  -4.508  1.00  0.00         A
ATOM   1200 HH11 ARG    77      -7.594  -4.215  -4.014  1.00  0.00         A
ATOM   1201 HH12 ARG    77      -8.815  -4.188  -5.243  1.00  0.00         A
ATOM   1202  NH2 ARG    77      -9.582  -1.845  -4.848  1.00  0.00         A
ATOM   1203 HH21 ARG    77      -9.821  -0.897  -4.620  1.00  0.00         A
ATOM   1204 HH22 ARG    77     -10.080  -2.322  -5.582  1.00  0.00         A
ATOM   1205  C   ARG    77      -5.226  -5.142   1.370  1.00  0.00         A
ATOM   1206  O   ARG    77      -5.087  -6.336   1.130  1.00  0.00         A
ATOM   1207  N   GLU    78      -4.358  -4.431   2.074  1.00  0.00         A
ATOM   1208  HN  GLU    78      -4.541  -3.479   2.215  1.00  0.00         A
ATOM   1209  CA  GLU    78      -3.137  -5.013   2.633  1.00  0.00         A
ATOM   1210  HA  GLU    78      -2.516  -5.329   1.820  1.00  0.00         A
ATOM   1211  CB  GLU    78      -2.379  -3.976   3.454  1.00  0.00         A
ATOM   1212  HB1 GLU    78      -1.516  -4.448   3.899  1.00  0.00         A
ATOM   1213  HB2 GLU    78      -3.027  -3.630   4.234  1.00  0.00         A
ATOM   1214  CG  GLU    78      -1.907  -2.768   2.661  1.00  0.00         A
ATOM   1215  HG1 GLU    78      -1.430  -2.074   3.337  1.00  0.00         A
ATOM   1216  HG2 GLU    78      -2.766  -2.294   2.210  1.00  0.00         A
ATOM   1217  CD  GLU    78      -0.928  -3.126   1.565  1.00  0.00         A
ATOM   1218  OE1 GLU    78      -1.297  -3.035   0.376  1.00  0.00         A
ATOM   1219  OE2 GLU    78       0.220  -3.487   1.885  1.00  0.00         A
ATOM   1220  C   GLU    78      -3.454  -6.215   3.514  1.00  0.00         A
ATOM   1221  O   GLU    78      -2.918  -7.308   3.319  1.00  0.00         A
ATOM   1222  N   LYS    79      -4.340  -6.009   4.476  1.00  0.00         A
ATOM   1223  HN  LYS    79      -4.765  -5.128   4.555  1.00  0.00         A
ATOM   1224  CA  LYS    79      -4.700  -7.061   5.412  1.00  0.00         A
ATOM   1225  HA  LYS    79      -3.786  -7.471   5.808  1.00  0.00         A
ATOM   1226  CB  LYS    79      -5.527  -6.491   6.567  1.00  0.00         A
ATOM   1227  HB1 LYS    79      -5.864  -7.306   7.189  1.00  0.00         A
ATOM   1228  HB2 LYS    79      -6.388  -5.980   6.161  1.00  0.00         A
ATOM   1229  CG  LYS    79      -4.759  -5.510   7.442  1.00  0.00         A
ATOM   1230  HG1 LYS    79      -5.423  -5.128   8.203  1.00  0.00         A
ATOM   1231  HG2 LYS    79      -4.406  -4.695   6.828  1.00  0.00         A
ATOM   1232  CD  LYS    79      -3.566  -6.172   8.113  1.00  0.00         A
ATOM   1233  HD1 LYS    79      -2.878  -6.510   7.352  1.00  0.00         A
ATOM   1234  HD2 LYS    79      -3.912  -7.017   8.688  1.00  0.00         A
ATOM   1235  CE  LYS    79      -2.843  -5.209   9.040  1.00  0.00         A
ATOM   1236  HE1 LYS    79      -3.544  -4.842   9.775  1.00  0.00         A
ATOM   1237  HE2 LYS    79      -2.467  -4.382   8.458  1.00  0.00         A
ATOM   1238  NZ  LYS    79      -1.707  -5.864   9.741  1.00  0.00         A
ATOM   1239  HZ1 LYS    79      -2.049  -6.673  10.301  1.00  0.00         A
ATOM   1240  HZ2 LYS    79      -1.242  -5.190  10.380  1.00  0.00         A
ATOM   1241  HZ3 LYS    79      -1.009  -6.207   9.052  1.00  0.00         A
ATOM   1242  C   LYS    79      -5.465  -8.174   4.711  1.00  0.00         A
ATOM   1243  O   LYS    79      -5.136  -9.351   4.862  1.00  0.00         A
ATOM   1244  N   GLN    80      -6.466  -7.798   3.924  1.00  0.00         A
ATOM   1245  HN  GLN    80      -6.656  -6.841   3.816  1.00  0.00         A
ATOM   1246  CA  GLN    80      -7.293  -8.770   3.220  1.00  0.00         A
ATOM   1247  HA  GLN    80      -7.715  -9.436   3.958  1.00  0.00         A
ATOM   1248  CB  GLN    80      -8.434  -8.061   2.485  1.00  0.00         A
ATOM   1249  HB1 GLN    80      -8.012  -7.408   1.734  1.00  0.00         A
ATOM   1250  HB2 GLN    80      -8.989  -7.465   3.196  1.00  0.00         A
ATOM   1251  CG  GLN    80      -9.406  -9.009   1.801  1.00  0.00         A
ATOM   1252  HG1 GLN    80      -9.759  -9.726   2.528  1.00  0.00         A
ATOM   1253  HG2 GLN    80      -8.886  -9.528   1.009  1.00  0.00         A
ATOM   1254  CD  GLN    80     -10.601  -8.291   1.206  1.00  0.00         A
ATOM   1255  OE1 GLN    80     -10.572  -7.857   0.053  1.00  0.00         A
ATOM   1256  NE2 GLN    80     -11.661  -8.161   1.986  1.00  0.00         A
ATOM   1257 HE21 GLN    80     -11.617  -8.533   2.897  1.00  0.00         A
ATOM   1258 HE22 GLN    80     -12.450  -7.707   1.625  1.00  0.00         A
ATOM   1259  C   GLN    80      -6.454  -9.596   2.242  1.00  0.00         A
ATOM   1260  O   GLN    80      -6.726 -10.774   2.029  1.00  0.00         A
ATOM   1261  N   GLU    81      -5.424  -8.973   1.676  1.00  0.00         A
ATOM   1262  HN  GLU    81      -5.268  -8.027   1.884  1.00  0.00         A
ATOM   1263  CA  GLU    81      -4.521  -9.630   0.744  1.00  0.00         A
ATOM   1264  HA  GLU    81      -5.074  -9.877  -0.149  1.00  0.00         A
ATOM   1265  CB  GLU    81      -3.386  -8.669   0.386  1.00  0.00         A
ATOM   1266  HB1 GLU    81      -2.822  -8.451   1.281  1.00  0.00         A
ATOM   1267  HB2 GLU    81      -3.814  -7.752   0.012  1.00  0.00         A
ATOM   1268  CG  GLU    81      -2.429  -9.203  -0.657  1.00  0.00         A
ATOM   1269  HG1 GLU    81      -2.979  -9.374  -1.569  1.00  0.00         A
ATOM   1270  HG2 GLU    81      -2.018 -10.134  -0.302  1.00  0.00         A
ATOM   1271  CD  GLU    81      -1.292  -8.243  -0.943  1.00  0.00         A
ATOM   1272  OE1 GLU    81      -0.212  -8.390  -0.334  1.00  0.00         A
ATOM   1273  OE2 GLU    81      -1.470  -7.333  -1.780  1.00  0.00         A
ATOM   1274  C   GLU    81      -3.942 -10.904   1.347  1.00  0.00         A
ATOM   1275  O   GLU    81      -4.100 -11.997   0.796  1.00  0.00         A
ATOM   1276  N   ARG    82      -3.302 -10.757   2.495  1.00  0.00         A
ATOM   1277  HN  ARG    82      -3.302  -9.879   2.934  1.00  0.00         A
ATOM   1278  CA  ARG    82      -2.594 -11.863   3.119  1.00  0.00         A
ATOM   1279  HA  ARG    82      -2.170 -12.465   2.331  1.00  0.00         A
ATOM   1280  CB  ARG    82      -1.458 -11.322   3.991  1.00  0.00         A
ATOM   1281  HB1 ARG    82      -1.886 -10.804   4.837  1.00  0.00         A
ATOM   1282  HB2 ARG    82      -0.876 -10.623   3.409  1.00  0.00         A
ATOM   1283  CG  ARG    82      -0.526 -12.398   4.514  1.00  0.00         A
ATOM   1284  HG1 ARG    82      -0.180 -12.996   3.683  1.00  0.00         A
ATOM   1285  HG2 ARG    82      -1.069 -13.022   5.206  1.00  0.00         A
ATOM   1286  CD  ARG    82       0.675 -11.805   5.229  1.00  0.00         A
ATOM   1287  HD1 ARG    82       0.327 -11.198   6.052  1.00  0.00         A
ATOM   1288  HD2 ARG    82       1.225 -11.188   4.533  1.00  0.00         A
ATOM   1289  NE  ARG    82       1.559 -12.844   5.745  1.00  0.00         A
ATOM   1290  HE  ARG    82       1.217 -13.778   5.723  1.00  0.00         A
ATOM   1291  CZ  ARG    82       2.771 -12.626   6.240  1.00  0.00         A
ATOM   1292  NH1 ARG    82       3.286 -11.403   6.246  1.00  0.00         A
ATOM   1293 HH11 ARG    82       2.764 -10.633   5.872  1.00  0.00         A
ATOM   1294 HH12 ARG    82       4.203 -11.245   6.624  1.00  0.00         A
ATOM   1295  NH2 ARG    82       3.479 -13.644   6.710  1.00  0.00         A
ATOM   1296 HH21 ARG    82       3.098 -14.573   6.688  1.00  0.00         A
ATOM   1297 HH22 ARG    82       4.393 -13.490   7.092  1.00  0.00         A
ATOM   1298  C   ARG    82      -3.543 -12.735   3.942  1.00  0.00         A
ATOM   1299  O   ARG    82      -3.238 -13.890   4.238  1.00  0.00         A
ATOM   1300  N   THR    83      -4.698 -12.187   4.298  1.00  0.00         A
ATOM   1301  HN  THR    83      -4.889 -11.259   4.043  1.00  0.00         A
ATOM   1302  CA  THR    83      -5.681 -12.931   5.075  1.00  0.00         A
ATOM   1303  HA  THR    83      -5.142 -13.575   5.755  1.00  0.00         A
ATOM   1304  CB  THR    83      -6.562 -11.980   5.912  1.00  0.00         A
ATOM   1305  HB  THR    83      -7.144 -11.364   5.242  1.00  0.00         A
ATOM   1306  OG1 THR    83      -5.725 -11.140   6.718  1.00  0.00         A
ATOM   1307  HG1 THR    83      -5.267 -10.504   6.148  1.00  0.00         A
ATOM   1308  CG2 THR    83      -7.510 -12.755   6.815  1.00  0.00         A
ATOM   1309 HG21 THR    83      -8.158 -13.372   6.211  1.00  0.00         A
ATOM   1310 HG22 THR    83      -8.107 -12.063   7.390  1.00  0.00         A
ATOM   1311 HG23 THR    83      -6.939 -13.381   7.485  1.00  0.00         A
ATOM   1312  C   THR    83      -6.553 -13.804   4.167  1.00  0.00         A
ATOM   1313  O   THR    83      -7.000 -14.881   4.566  1.00  0.00         A
ATOM   1314  N   ARG    84      -6.794 -13.344   2.944  1.00  0.00         A
ATOM   1315  HN  ARG    84      -6.497 -12.438   2.700  1.00  0.00         A
ATOM   1316  CA  ARG    84      -7.502 -14.153   1.963  1.00  0.00         A
ATOM   1317  HA  ARG    84      -8.353 -14.603   2.452  1.00  0.00         A
ATOM   1318  CB  ARG    84      -7.988 -13.298   0.789  1.00  0.00         A
ATOM   1319  HB1 ARG    84      -7.129 -12.865   0.297  1.00  0.00         A
ATOM   1320  HB2 ARG    84      -8.608 -12.502   1.175  1.00  0.00         A
ATOM   1321  CG  ARG    84      -8.796 -14.068  -0.251  1.00  0.00         A
ATOM   1322  HG1 ARG    84      -8.266 -14.977  -0.495  1.00  0.00         A
ATOM   1323  HG2 ARG    84      -8.892 -13.460  -1.137  1.00  0.00         A
ATOM   1324  CD  ARG    84     -10.190 -14.430   0.249  1.00  0.00         A
ATOM   1325  HD1 ARG    84     -10.744 -14.871  -0.567  1.00  0.00         A
ATOM   1326  HD2 ARG    84     -10.686 -13.525   0.568  1.00  0.00         A
ATOM   1327  NE  ARG    84     -10.166 -15.372   1.370  1.00  0.00         A
ATOM   1328  HE  ARG    84      -9.380 -15.962   1.448  1.00  0.00         A
ATOM   1329  CZ  ARG    84     -11.136 -15.466   2.280  1.00  0.00         A
ATOM   1330  NH1 ARG    84     -12.220 -14.709   2.178  1.00  0.00         A
ATOM   1331 HH11 ARG    84     -12.315 -14.064   1.417  1.00  0.00         A
ATOM   1332 HH12 ARG    84     -12.954 -14.779   2.861  1.00  0.00         A
ATOM   1333  NH2 ARG    84     -11.026 -16.327   3.283  1.00  0.00         A
ATOM   1334 HH21 ARG    84     -10.213 -16.910   3.359  1.00  0.00         A
ATOM   1335 HH22 ARG    84     -11.751 -16.394   3.970  1.00  0.00         A
ATOM   1336  C   ARG    84      -6.580 -15.253   1.461  1.00  0.00         A
ATOM   1337  O   ARG    84      -6.990 -16.403   1.302  1.00  0.00         A
ATOM   1338  N   ALA    85      -5.326 -14.890   1.229  1.00  0.00         A
ATOM   1339  HN  ALA    85      -5.079 -13.945   1.319  1.00  0.00         A
ATOM   1340  CA  ALA    85      -4.304 -15.850   0.847  1.00  0.00         A
ATOM   1341  HA  ALA    85      -4.782 -16.660   0.316  1.00  0.00         A
ATOM   1342  CB  ALA    85      -3.289 -15.198  -0.082  1.00  0.00         A
ATOM   1343  HB1 ALA    85      -3.791 -14.835  -0.966  1.00  0.00         A
ATOM   1344  HB2 ALA    85      -2.541 -15.924  -0.364  1.00  0.00         A
ATOM   1345  HB3 ALA    85      -2.816 -14.372   0.427  1.00  0.00         A
ATOM   1346  C   ALA    85      -3.616 -16.402   2.091  1.00  0.00         A
ATOM   1347  O   ALA    85      -2.392 -16.488   2.153  1.00  0.00         A
ATOM   1348  N   LYS    86      -4.419 -16.776   3.080  1.00  0.00         A
ATOM   1349  HN  LYS    86      -5.389 -16.741   2.944  1.00  0.00         A
ATOM   1350  CA  LYS    86      -3.900 -17.241   4.357  1.00  0.00         A
ATOM   1351  HA  LYS    86      -3.137 -16.550   4.677  1.00  0.00         A
ATOM   1352  CB  LYS    86      -5.023 -17.262   5.396  1.00  0.00         A
ATOM   1353  HB1 LYS    86      -5.358 -18.282   5.521  1.00  0.00         A
ATOM   1354  HB2 LYS    86      -5.844 -16.667   5.028  1.00  0.00         A
ATOM   1355  CG  LYS    86      -4.621 -16.721   6.761  1.00  0.00         A
ATOM   1356  HG1 LYS    86      -5.489 -16.722   7.405  1.00  0.00         A
ATOM   1357  HG2 LYS    86      -4.262 -15.710   6.643  1.00  0.00         A
ATOM   1358  CD  LYS    86      -3.527 -17.556   7.406  1.00  0.00         A
ATOM   1359  HD1 LYS    86      -2.657 -17.544   6.767  1.00  0.00         A
ATOM   1360  HD2 LYS    86      -3.880 -18.570   7.516  1.00  0.00         A
ATOM   1361  CE  LYS    86      -3.142 -17.013   8.773  1.00  0.00         A
ATOM   1362  HE1 LYS    86      -2.412 -17.674   9.216  1.00  0.00         A
ATOM   1363  HE2 LYS    86      -4.023 -16.984   9.397  1.00  0.00         A
ATOM   1364  NZ  LYS    86      -2.566 -15.644   8.689  1.00  0.00         A
ATOM   1365  HZ1 LYS    86      -2.246 -15.329   9.626  1.00  0.00         A
ATOM   1366  HZ2 LYS    86      -3.279 -14.973   8.339  1.00  0.00         A
ATOM   1367  HZ3 LYS    86      -1.756 -15.637   8.038  1.00  0.00         A
ATOM   1368  C   LYS    86      -3.284 -18.629   4.209  1.00  0.00         A
ATOM   1369  O   LYS    86      -2.159 -18.872   4.647  1.00  0.00         A
ATOM   1370  N   LYS    87      -4.017 -19.536   3.574  1.00  0.00         A
ATOM   1371  HN  LYS    87      -4.910 -19.292   3.245  1.00  0.00         A
ATOM   1372  CA  LYS    87      -3.516 -20.885   3.361  1.00  0.00         A
ATOM   1373  HA  LYS    87      -2.885 -21.130   4.190  1.00  0.00         A
ATOM   1374  CB  LYS    87      -4.663 -21.894   3.289  1.00  0.00         A
ATOM   1375  HB1 LYS    87      -5.171 -21.775   2.347  1.00  0.00         A
ATOM   1376  HB2 LYS    87      -5.355 -21.694   4.091  1.00  0.00         A
ATOM   1377  CG  LYS    87      -4.200 -23.338   3.403  1.00  0.00         A
ATOM   1378  HG1 LYS    87      -3.736 -23.479   4.368  1.00  0.00         A
ATOM   1379  HG2 LYS    87      -3.477 -23.535   2.625  1.00  0.00         A
ATOM   1380  CD  LYS    87      -5.350 -24.321   3.260  1.00  0.00         A
ATOM   1381  HD1 LYS    87      -5.759 -24.246   2.263  1.00  0.00         A
ATOM   1382  HD2 LYS    87      -6.111 -24.079   3.985  1.00  0.00         A
ATOM   1383  CE  LYS    87      -4.881 -25.745   3.499  1.00  0.00         A
ATOM   1384  HE1 LYS    87      -4.587 -25.836   4.533  1.00  0.00         A
ATOM   1385  HE2 LYS    87      -4.030 -25.941   2.865  1.00  0.00         A
ATOM   1386  NZ  LYS    87      -5.939 -26.747   3.209  1.00  0.00         A
ATOM   1387  HZ1 LYS    87      -6.243 -26.670   2.217  1.00  0.00         A
ATOM   1388  HZ2 LYS    87      -6.760 -26.594   3.825  1.00  0.00         A
ATOM   1389  HZ3 LYS    87      -5.574 -27.708   3.373  1.00  0.00         A
ATOM   1390  C   LYS    87      -2.684 -20.939   2.089  1.00  0.00         A
ATOM   1391  O   LYS    87      -1.902 -21.867   1.874  1.00  0.00         A
ATOM   1392  N   GLN    88      -2.845 -19.923   1.265  1.00  0.00         A
ATOM   1393  HN  GLN    88      -3.489 -19.225   1.502  1.00  0.00         A
ATOM   1394  CA  GLN    88      -2.092 -19.813   0.023  1.00  0.00         A
ATOM   1395  HA  GLN    88      -1.918 -20.811  -0.344  1.00  0.00         A
ATOM   1396  CB  GLN    88      -2.891 -19.024  -1.023  1.00  0.00         A
ATOM   1397  HB1 GLN    88      -3.018 -18.010  -0.673  1.00  0.00         A
ATOM   1398  HB2 GLN    88      -3.863 -19.481  -1.135  1.00  0.00         A
ATOM   1399  CG  GLN    88      -2.226 -18.977  -2.393  1.00  0.00         A
ATOM   1400  HG1 GLN    88      -2.079 -19.988  -2.738  1.00  0.00         A
ATOM   1401  HG2 GLN    88      -1.266 -18.492  -2.293  1.00  0.00         A
ATOM   1402  CD  GLN    88      -3.035 -18.226  -3.430  1.00  0.00         A
ATOM   1403  OE1 GLN    88      -2.955 -18.518  -4.624  1.00  0.00         A
ATOM   1404  NE2 GLN    88      -3.819 -17.258  -2.989  1.00  0.00         A
ATOM   1405 HE21 GLN    88      -3.836 -17.079  -2.028  1.00  0.00         A
ATOM   1406 HE22 GLN    88      -4.345 -16.753  -3.645  1.00  0.00         A
ATOM   1407  C   GLN    88      -0.742 -19.151   0.293  1.00  0.00         A
ATOM   1408  O   GLN    88       0.080 -18.982  -0.611  1.00  0.00         A
ATOM   1409  N   GLU    89      -0.523 -18.801   1.555  1.00  0.00         A
ATOM   1410  HN  GLU    89      -1.231 -18.948   2.211  1.00  0.00         A
ATOM   1411  CA  GLU    89       0.733 -18.209   1.995  1.00  0.00         A
ATOM   1412  HA  GLU    89       0.999 -17.429   1.298  1.00  0.00         A
ATOM   1413  CB  GLU    89       0.573 -17.607   3.392  1.00  0.00         A
ATOM   1414  HB1 GLU    89       0.371 -18.404   4.091  1.00  0.00         A
ATOM   1415  HB2 GLU    89      -0.267 -16.928   3.383  1.00  0.00         A
ATOM   1416  CG  GLU    89       1.796 -16.845   3.878  1.00  0.00         A
ATOM   1417  HG1 GLU    89       1.915 -15.956   3.276  1.00  0.00         A
ATOM   1418  HG2 GLU    89       2.666 -17.475   3.765  1.00  0.00         A
ATOM   1419  CD  GLU    89       1.681 -16.436   5.330  1.00  0.00         A
ATOM   1420  OE1 GLU    89       2.206 -17.161   6.201  1.00  0.00         A
ATOM   1421  OE2 GLU    89       1.061 -15.394   5.613  1.00  0.00         A
ATOM   1422  C   GLU    89       1.832 -19.269   1.998  1.00  0.00         A
ATOM   1423  O   GLU    89       2.256 -19.760   3.045  1.00  0.00         A
ATOM   1424  N   LYS    90       2.262 -19.631   0.808  1.00  0.00         A
ATOM   1425  HN  LYS    90       1.875 -19.194   0.016  1.00  0.00         A
ATOM   1426  CA  LYS    90       3.280 -20.645   0.625  1.00  0.00         A
ATOM   1427  HA  LYS    90       3.539 -21.045   1.593  1.00  0.00         A
ATOM   1428  CB  LYS    90       2.736 -21.769  -0.263  1.00  0.00         A
ATOM   1429  HB1 LYS    90       3.476 -22.553  -0.330  1.00  0.00         A
ATOM   1430  HB2 LYS    90       2.549 -21.376  -1.251  1.00  0.00         A
ATOM   1431  CG  LYS    90       1.444 -22.376   0.266  1.00  0.00         A
ATOM   1432  HG1 LYS    90       0.740 -21.579   0.460  1.00  0.00         A
ATOM   1433  HG2 LYS    90       1.656 -22.899   1.185  1.00  0.00         A
ATOM   1434  CD  LYS    90       0.825 -23.350  -0.721  1.00  0.00         A
ATOM   1435  HD1 LYS    90       1.534 -24.136  -0.933  1.00  0.00         A
ATOM   1436  HD2 LYS    90       0.586 -22.823  -1.632  1.00  0.00         A
ATOM   1437  CE  LYS    90      -0.448 -23.968  -0.162  1.00  0.00         A
ATOM   1438  HE1 LYS    90      -1.141 -23.174   0.078  1.00  0.00         A
ATOM   1439  HE2 LYS    90      -0.203 -24.513   0.737  1.00  0.00         A
ATOM   1440  NZ  LYS    90      -1.091 -24.896  -1.127  1.00  0.00         A
ATOM   1441  HZ1 LYS    90      -1.327 -24.394  -2.006  1.00  0.00         A
ATOM   1442  HZ2 LYS    90      -1.967 -25.285  -0.721  1.00  0.00         A
ATOM   1443  HZ3 LYS    90      -0.452 -25.683  -1.351  1.00  0.00         A
ATOM   1444  C   LYS    90       4.510 -20.005   0.003  1.00  0.00         A
ATOM   1445  O   LYS    90       4.663 -19.989  -1.220  1.00  0.00         A
ATOM   1446  N   GLU    91       5.374 -19.469   0.861  1.00  0.00         A
ATOM   1447  HN  GLU    91       5.235 -19.613   1.821  1.00  0.00         A
ATOM   1448  CA  GLU    91       6.525 -18.677   0.429  1.00  0.00         A
ATOM   1449  HA  GLU    91       7.052 -18.367   1.320  1.00  0.00         A
ATOM   1450  CB  GLU    91       7.484 -19.493  -0.450  1.00  0.00         A
ATOM   1451  HB1 GLU    91       8.090 -18.810  -1.027  1.00  0.00         A
ATOM   1452  HB2 GLU    91       6.901 -20.099  -1.128  1.00  0.00         A
ATOM   1453  CG  GLU    91       8.415 -20.415   0.327  1.00  0.00         A
ATOM   1454  HG1 GLU    91       8.970 -19.822   1.038  1.00  0.00         A
ATOM   1455  HG2 GLU    91       9.102 -20.873  -0.367  1.00  0.00         A
ATOM   1456  CD  GLU    91       7.691 -21.513   1.076  1.00  0.00         A
ATOM   1457  OE1 GLU    91       7.399 -21.330   2.277  1.00  0.00         A
ATOM   1458  OE2 GLU    91       7.423 -22.572   0.471  1.00  0.00         A
ATOM   1459  C   GLU    91       6.059 -17.427  -0.309  1.00  0.00         A
ATOM   1460  O   GLU    91       6.681 -16.985  -1.274  1.00  0.00         A
ATOM   1461  N   SER    92       4.961 -16.854   0.167  1.00  0.00         A
ATOM   1462  HN  SER    92       4.511 -17.255   0.939  1.00  0.00         A
ATOM   1463  CA  SER    92       4.401 -15.649  -0.424  1.00  0.00         A
ATOM   1464  HA  SER    92       4.628 -15.655  -1.471  1.00  0.00         A
ATOM   1465  CB  SER    92       2.888 -15.648  -0.252  1.00  0.00         A
ATOM   1466  HB1 SER    92       2.465 -14.800  -0.770  1.00  0.00         A
ATOM   1467  HB2 SER    92       2.658 -15.584   0.792  1.00  0.00         A
ATOM   1468  OG  SER    92       2.320 -16.838  -0.778  1.00  0.00         A
ATOM   1469  HG  SER    92       2.159 -16.723  -1.724  1.00  0.00         A
ATOM   1470  C   SER    92       5.017 -14.402   0.210  1.00  0.00         A
ATOM   1471  O   SER    92       4.349 -13.381   0.397  1.00  0.00         A
ATOM   1472  N   GLY    93       6.297 -14.499   0.540  1.00  0.00         A
ATOM   1473  HN  GLY    93       6.771 -15.333   0.354  1.00  0.00         A
ATOM   1474  CA  GLY    93       7.011 -13.390   1.130  1.00  0.00         A
ATOM   1475  HA1 GLY    93       7.799 -13.769   1.763  1.00  0.00         A
ATOM   1476  HA2 GLY    93       6.327 -12.802   1.725  1.00  0.00         A
ATOM   1477  C   GLY    93       7.612 -12.522   0.059  1.00  0.00         A
ATOM   1478  O   GLY    93       8.805 -12.611  -0.241  1.00  0.00         A
ATOM   1479  N   ARG    94       6.779 -11.694  -0.527  1.00  0.00         A
ATOM   1480  HN  ARG    94       5.874 -11.584  -0.159  1.00  0.00         A
ATOM   1481  CA  ARG    94       7.154 -10.913  -1.676  1.00  0.00         A
ATOM   1482  HA  ARG    94       8.161 -11.182  -1.959  1.00  0.00         A
ATOM   1483  CB  ARG    94       6.196 -11.250  -2.820  1.00  0.00         A
ATOM   1484  HB1 ARG    94       5.189 -11.255  -2.433  1.00  0.00         A
ATOM   1485  HB2 ARG    94       6.430 -12.241  -3.179  1.00  0.00         A
ATOM   1486  CG  ARG    94       6.252 -10.305  -4.007  1.00  0.00         A
ATOM   1487  HG1 ARG    94       7.233 -10.360  -4.455  1.00  0.00         A
ATOM   1488  HG2 ARG    94       6.063  -9.298  -3.665  1.00  0.00         A
ATOM   1489  CD  ARG    94       5.207 -10.684  -5.045  1.00  0.00         A
ATOM   1490  HD1 ARG    94       5.425 -11.676  -5.409  1.00  0.00         A
ATOM   1491  HD2 ARG    94       5.258  -9.981  -5.862  1.00  0.00         A
ATOM   1492  NE  ARG    94       3.852 -10.669  -4.485  1.00  0.00         A
ATOM   1493  HE  ARG    94       3.648  -9.966  -3.827  1.00  0.00         A
ATOM   1494  CZ  ARG    94       2.895 -11.543  -4.807  1.00  0.00         A
ATOM   1495  NH1 ARG    94       3.127 -12.494  -5.706  1.00  0.00         A
ATOM   1496 HH11 ARG    94       4.024 -12.563  -6.151  1.00  0.00         A
ATOM   1497 HH12 ARG    94       2.405 -13.151  -5.942  1.00  0.00         A
ATOM   1498  NH2 ARG    94       1.701 -11.462  -4.229  1.00  0.00         A
ATOM   1499 HH21 ARG    94       1.514 -10.747  -3.549  1.00  0.00         A
ATOM   1500 HH22 ARG    94       0.979 -12.121  -4.466  1.00  0.00         A
ATOM   1501  C   ARG    94       7.107  -9.440  -1.321  1.00  0.00         A
ATOM   1502  O   ARG    94       6.104  -8.959  -0.791  1.00  0.00         A
ATOM   1503  N   GLN    95       8.213  -8.747  -1.571  1.00  0.00         A
ATOM   1504  HN  GLN    95       8.990  -9.210  -1.945  1.00  0.00         A
ATOM   1505  CA  GLN    95       8.301  -7.320  -1.308  1.00  0.00         A
ATOM   1506  HA  GLN    95       8.222  -7.174  -0.247  1.00  0.00         A
ATOM   1507  CB  GLN    95       9.650  -6.778  -1.783  1.00  0.00         A
ATOM   1508  HB1 GLN    95      10.437  -7.265  -1.232  1.00  0.00         A
ATOM   1509  HB2 GLN    95       9.690  -5.717  -1.590  1.00  0.00         A
ATOM   1510  CG  GLN    95       9.895  -7.005  -3.255  1.00  0.00         A
ATOM   1511  HG1 GLN    95       9.131  -6.484  -3.800  1.00  0.00         A
ATOM   1512  HG2 GLN    95       9.823  -8.061  -3.459  1.00  0.00         A
ATOM   1513  CD  GLN    95      11.251  -6.515  -3.719  1.00  0.00         A
ATOM   1514  OE1 GLN    95      11.807  -5.560  -3.171  1.00  0.00         A
ATOM   1515  NE2 GLN    95      11.796  -7.172  -4.729  1.00  0.00         A
ATOM   1516 HE21 GLN    95      11.299  -7.927  -5.111  1.00  0.00         A
ATOM   1517 HE22 GLN    95      12.674  -6.877  -5.057  1.00  0.00         A
ATOM   1518  C   GLN    95       7.147  -6.591  -1.990  1.00  0.00         A
ATOM   1519  O   GLN    95       6.865  -6.822  -3.168  1.00  0.00         A
ATOM   1520  N   PRO    96       6.457  -5.706  -1.257  1.00  0.00         A
ATOM   1521  CA  PRO    96       5.251  -5.037  -1.755  1.00  0.00         A
ATOM   1522  HA  PRO    96       4.594  -5.744  -2.225  1.00  0.00         A
ATOM   1523  CB  PRO    96       4.620  -4.493  -0.488  1.00  0.00         A
ATOM   1524  HB1 PRO    96       3.974  -5.237  -0.077  1.00  0.00         A
ATOM   1525  HB2 PRO    96       4.061  -3.596  -0.712  1.00  0.00         A
ATOM   1526  CG  PRO    96       5.772  -4.217   0.413  1.00  0.00         A
ATOM   1527  HG1 PRO    96       5.454  -4.270   1.444  1.00  0.00         A
ATOM   1528  HG2 PRO    96       6.184  -3.242   0.195  1.00  0.00         A
ATOM   1529  CD  PRO    96       6.785  -5.292   0.122  1.00  0.00         A
ATOM   1530  HD1 PRO    96       6.667  -6.116   0.810  1.00  0.00         A
ATOM   1531  HD2 PRO    96       7.787  -4.893   0.177  1.00  0.00         A
ATOM   1532  C   PRO    96       5.566  -3.917  -2.726  1.00  0.00         A
ATOM   1533  O   PRO    96       4.719  -3.101  -3.086  1.00  0.00         A
ATOM   1534  N   LYS    97       6.800  -3.908  -3.127  1.00  0.00         A
ATOM   1535  HN  LYS    97       7.385  -4.601  -2.768  1.00  0.00         A
ATOM   1536  CA  LYS    97       7.314  -2.949  -4.087  1.00  0.00         A
ATOM   1537  HA  LYS    97       6.478  -2.550  -4.638  1.00  0.00         A
ATOM   1538  CB  LYS    97       8.051  -1.806  -3.375  1.00  0.00         A
ATOM   1539  HB1 LYS    97       8.905  -2.215  -2.856  1.00  0.00         A
ATOM   1540  HB2 LYS    97       7.384  -1.360  -2.652  1.00  0.00         A
ATOM   1541  CG  LYS    97       8.545  -0.708  -4.313  1.00  0.00         A
ATOM   1542  HG1 LYS    97       9.148  -1.159  -5.089  1.00  0.00         A
ATOM   1543  HG2 LYS    97       9.147  -0.013  -3.749  1.00  0.00         A
ATOM   1544  CD  LYS    97       7.396   0.053  -4.961  1.00  0.00         A
ATOM   1545  HD1 LYS    97       6.727  -0.653  -5.430  1.00  0.00         A
ATOM   1546  HD2 LYS    97       7.797   0.721  -5.709  1.00  0.00         A
ATOM   1547  CE  LYS    97       6.617   0.870  -3.941  1.00  0.00         A
ATOM   1548  HE1 LYS    97       7.290   1.575  -3.475  1.00  0.00         A
ATOM   1549  HE2 LYS    97       6.221   0.203  -3.191  1.00  0.00         A
ATOM   1550  NZ  LYS    97       5.491   1.616  -4.564  1.00  0.00         A
ATOM   1551  HZ1 LYS    97       5.847   2.245  -5.312  1.00  0.00         A
ATOM   1552  HZ2 LYS    97       5.007   2.194  -3.847  1.00  0.00         A
ATOM   1553  HZ3 LYS    97       4.804   0.952  -4.977  1.00  0.00         A
ATOM   1554  C   LYS    97       8.243  -3.657  -5.059  1.00  0.00         A
ATOM   1555  O   LYS    97       9.450  -3.737  -4.839  1.00  0.00         A
ATOM   1556  N   ALA    98       7.666  -4.186  -6.121  1.00  0.00         A
ATOM   1557  HN  ALA    98       6.703  -4.061  -6.255  1.00  0.00         A
ATOM   1558  CA  ALA    98       8.417  -4.944  -7.102  1.00  0.00         A
ATOM   1559  HA  ALA    98       9.467  -4.717  -6.982  1.00  0.00         A
ATOM   1560  CB  ALA    98       8.215  -6.430  -6.861  1.00  0.00         A
ATOM   1561  HB1 ALA    98       8.538  -6.678  -5.861  1.00  0.00         A
ATOM   1562  HB2 ALA    98       8.794  -6.994  -7.577  1.00  0.00         A
ATOM   1563  HB3 ALA    98       7.168  -6.671  -6.971  1.00  0.00         A
ATOM   1564  C   ALA    98       7.980  -4.563  -8.507  1.00  0.00         A
ATOM   1565  O   ALA    98       6.793  -4.362  -8.755  1.00  0.00         A
ATOM   1566  N   PRO    99       8.943  -4.415  -9.426  1.00  0.00         A
ATOM   1567  CA  PRO    99       8.674  -4.104 -10.836  1.00  0.00         A
ATOM   1568  HA  PRO    99       8.235  -3.129 -10.942  1.00  0.00         A
ATOM   1569  CB  PRO    99      10.063  -4.097 -11.472  1.00  0.00         A
ATOM   1570  HB1 PRO    99      10.119  -3.321 -12.221  1.00  0.00         A
ATOM   1571  HB2 PRO    99      10.265  -5.056 -11.921  1.00  0.00         A
ATOM   1572  CG  PRO    99      10.986  -3.833 -10.350  1.00  0.00         A
ATOM   1573  HG1 PRO    99      11.076  -2.770 -10.182  1.00  0.00         A
ATOM   1574  HG2 PRO    99      11.936  -4.262 -10.570  1.00  0.00         A
ATOM   1575  CD  PRO    99      10.384  -4.503  -9.156  1.00  0.00         A
ATOM   1576  HD1 PRO    99      10.643  -3.969  -8.255  1.00  0.00         A
ATOM   1577  HD2 PRO    99      10.706  -5.532  -9.097  1.00  0.00         A
ATOM   1578  C   PRO    99       7.784  -5.145 -11.517  1.00  0.00         A
ATOM   1579  O   PRO    99       8.278  -6.101 -12.123  1.00  0.00         A
ATOM   1580  N   ALA   100       6.476  -4.959 -11.398  1.00  0.00         A
ATOM   1581  HN  ALA   100       6.152  -4.211 -10.851  1.00  0.00         A
ATOM   1582  CA  ALA   100       5.500  -5.835 -12.027  1.00  0.00         A
ATOM   1583  HA  ALA   100       5.878  -6.121 -12.996  1.00  0.00         A
ATOM   1584  CB  ALA   100       5.301  -7.093 -11.194  1.00  0.00         A
ATOM   1585  HB1 ALA   100       6.241  -7.613 -11.097  1.00  0.00         A
ATOM   1586  HB2 ALA   100       4.582  -7.736 -11.682  1.00  0.00         A
ATOM   1587  HB3 ALA   100       4.935  -6.823 -10.214  1.00  0.00         A
ATOM   1588  C   ALA   100       4.174  -5.103 -12.193  1.00  0.00         A
ATOM   1589  O   ALA   100       3.748  -4.381 -11.292  1.00  0.00         A
ATOM   1590  N   PRO   101       3.512  -5.260 -13.351  1.00  0.00         A
ATOM   1591  CA  PRO   101       2.215  -4.630 -13.611  1.00  0.00         A
ATOM   1592  HA  PRO   101       2.284  -3.560 -13.579  1.00  0.00         A
ATOM   1593  CB  PRO   101       1.854  -5.090 -15.025  1.00  0.00         A
ATOM   1594  HB1 PRO   101       1.411  -4.271 -15.571  1.00  0.00         A
ATOM   1595  HB2 PRO   101       1.156  -5.913 -14.969  1.00  0.00         A
ATOM   1596  CG  PRO   101       3.147  -5.511 -15.630  1.00  0.00         A
ATOM   1597  HG1 PRO   101       3.641  -4.661 -16.075  1.00  0.00         A
ATOM   1598  HG2 PRO   101       2.976  -6.276 -16.367  1.00  0.00         A
ATOM   1599  CD  PRO   101       3.968  -6.056 -14.499  1.00  0.00         A
ATOM   1600  HD1 PRO   101       5.017  -5.900 -14.687  1.00  0.00         A
ATOM   1601  HD2 PRO   101       3.760  -7.106 -14.351  1.00  0.00         A
ATOM   1602  C   PRO   101       1.166  -5.067 -12.615  1.00  0.00         A
ATOM   1603  O   PRO   101       0.676  -6.199 -12.658  1.00  0.00         A
ATOM   1604  N   GLY   102       0.830  -4.159 -11.717  1.00  0.00         A
ATOM   1605  HN  GLY   102       1.210  -3.258 -11.774  1.00  0.00         A
ATOM   1606  CA  GLY   102      -0.084  -4.484 -10.664  1.00  0.00         A
ATOM   1607  HA1 GLY   102       0.009  -5.532 -10.467  1.00  0.00         A
ATOM   1608  HA2 GLY   102      -1.092  -4.270 -10.988  1.00  0.00         A
ATOM   1609  C   GLY   102       0.206  -3.715  -9.393  1.00  0.00         A
ATOM   1610  O   GLY   102      -0.711  -3.224  -8.734  1.00  0.00         A
ATOM   1611  N   VAL   103       1.486  -3.599  -9.061  1.00  0.00         A
ATOM   1612  HN  VAL   103       2.166  -4.001  -9.640  1.00  0.00         A
ATOM   1613  CA  VAL   103       1.910  -2.900  -7.854  1.00  0.00         A
ATOM   1614  HA  VAL   103       1.435  -3.373  -7.021  1.00  0.00         A
ATOM   1615  CB  VAL   103       3.427  -2.994  -7.644  1.00  0.00         A
ATOM   1616  HB  VAL   103       3.693  -2.352  -6.819  1.00  0.00         A
ATOM   1617  CG1 VAL   103       3.840  -4.418  -7.303  1.00  0.00         A
ATOM   1618 HG11 VAL   103       4.911  -4.460  -7.167  1.00  0.00         A
ATOM   1619 HG12 VAL   103       3.554  -5.079  -8.108  1.00  0.00         A
ATOM   1620 HG13 VAL   103       3.349  -4.728  -6.392  1.00  0.00         A
ATOM   1621  CG2 VAL   103       4.147  -2.503  -8.876  1.00  0.00         A
ATOM   1622 HG21 VAL   103       3.900  -3.143  -9.707  1.00  0.00         A
ATOM   1623 HG22 VAL   103       5.212  -2.520  -8.705  1.00  0.00         A
ATOM   1624 HG23 VAL   103       3.828  -1.496  -9.091  1.00  0.00         A
ATOM   1625  C   VAL   103       1.513  -1.430  -7.876  1.00  0.00         A
ATOM   1626  O   VAL   103       1.312  -0.834  -8.939  1.00  0.00         A
ATOM   1627  N   LEU   104       1.409  -0.852  -6.693  1.00  0.00         A
ATOM   1628  HN  LEU   104       1.591  -1.381  -5.889  1.00  0.00         A
ATOM   1629  CA  LEU   104       1.034   0.544  -6.551  1.00  0.00         A
ATOM   1630  HA  LEU   104       0.400   0.799  -7.387  1.00  0.00         A
ATOM   1631  CB  LEU   104       0.255   0.779  -5.249  1.00  0.00         A
ATOM   1632  HB1 LEU   104       0.203   1.844  -5.077  1.00  0.00         A
ATOM   1633  HB2 LEU   104       0.813   0.331  -4.439  1.00  0.00         A
ATOM   1634  CG  LEU   104      -1.173   0.219  -5.211  1.00  0.00         A
ATOM   1635  HG  LEU   104      -1.688   0.512  -6.114  1.00  0.00         A
ATOM   1636  CD1 LEU   104      -1.175  -1.303  -5.148  1.00  0.00         A
ATOM   1637 HD11 LEU   104      -0.667  -1.627  -4.251  1.00  0.00         A
ATOM   1638 HD12 LEU   104      -0.666  -1.700  -6.013  1.00  0.00         A
ATOM   1639 HD13 LEU   104      -2.194  -1.662  -5.134  1.00  0.00         A
ATOM   1640  CD2 LEU   104      -1.934   0.802  -4.031  1.00  0.00         A
ATOM   1641 HD21 LEU   104      -2.914   0.352  -3.976  1.00  0.00         A
ATOM   1642 HD22 LEU   104      -2.035   1.870  -4.161  1.00  0.00         A
ATOM   1643 HD23 LEU   104      -1.393   0.600  -3.120  1.00  0.00         A
ATOM   1644  C   LEU   104       2.269   1.436  -6.588  1.00  0.00         A
ATOM   1645  O   LEU   104       2.672   2.011  -5.575  1.00  0.00         A
ATOM   1646  N   VAL   105       2.888   1.516  -7.756  1.00  0.00         A
ATOM   1647  HN  VAL   105       2.586   0.944  -8.494  1.00  0.00         A
ATOM   1648  CA  VAL   105       4.011   2.420  -7.963  1.00  0.00         A
ATOM   1649  HA  VAL   105       4.652   2.342  -7.096  1.00  0.00         A
ATOM   1650  CB  VAL   105       4.843   2.036  -9.210  1.00  0.00         A
ATOM   1651  HB  VAL   105       5.480   2.871  -9.466  1.00  0.00         A
ATOM   1652  CG1 VAL   105       5.726   0.836  -8.909  1.00  0.00         A
ATOM   1653 HG11 VAL   105       6.426   1.091  -8.126  1.00  0.00         A
ATOM   1654 HG12 VAL   105       6.269   0.555  -9.799  1.00  0.00         A
ATOM   1655 HG13 VAL   105       5.112   0.010  -8.585  1.00  0.00         A
ATOM   1656  CG2 VAL   105       3.942   1.738 -10.401  1.00  0.00         A
ATOM   1657 HG21 VAL   105       3.301   0.902 -10.166  1.00  0.00         A
ATOM   1658 HG22 VAL   105       4.549   1.496 -11.260  1.00  0.00         A
ATOM   1659 HG23 VAL   105       3.337   2.606 -10.620  1.00  0.00         A
ATOM   1660  C   VAL   105       3.531   3.867  -8.076  1.00  0.00         A
ATOM   1661  O   VAL   105       2.954   4.276  -9.088  1.00  0.00         A
ATOM   1662  N   MET   106       3.756   4.629  -7.018  1.00  0.00         A
ATOM   1663  HN  MET   106       4.218   4.244  -6.244  1.00  0.00         A
ATOM   1664  CA  MET   106       3.348   6.024  -6.967  1.00  0.00         A
ATOM   1665  HA  MET   106       2.708   6.216  -7.813  1.00  0.00         A
ATOM   1666  CB  MET   106       2.565   6.282  -5.676  1.00  0.00         A
ATOM   1667  HB1 MET   106       3.182   5.996  -4.837  1.00  0.00         A
ATOM   1668  HB2 MET   106       1.676   5.667  -5.680  1.00  0.00         A
ATOM   1669  CG  MET   106       2.139   7.729  -5.480  1.00  0.00         A
ATOM   1670  HG1 MET   106       1.641   8.068  -6.375  1.00  0.00         A
ATOM   1671  HG2 MET   106       3.020   8.330  -5.309  1.00  0.00         A
ATOM   1672  SD  MET   106       1.017   7.934  -4.080  1.00  0.00         A
ATOM   1673  CE  MET   106       1.951   7.151  -2.767  1.00  0.00         A
ATOM   1674  HE1 MET   106       1.405   7.235  -1.839  1.00  0.00         A
ATOM   1675  HE2 MET   106       2.910   7.636  -2.667  1.00  0.00         A
ATOM   1676  HE3 MET   106       2.099   6.107  -3.003  1.00  0.00         A
ATOM   1677  C   MET   106       4.576   6.926  -7.047  1.00  0.00         A
ATOM   1678  O   MET   106       5.482   6.815  -6.220  1.00  0.00         A
ATOM   1679  N   PRO   107       4.629   7.828  -8.045  1.00  0.00         A
ATOM   1680  CA  PRO   107       5.801   8.676  -8.281  1.00  0.00         A
ATOM   1681  HA  PRO   107       6.684   8.085  -8.428  1.00  0.00         A
ATOM   1682  CB  PRO   107       5.481   9.417  -9.576  1.00  0.00         A
ATOM   1683  HB1 PRO   107       6.326   9.349 -10.245  1.00  0.00         A
ATOM   1684  HB2 PRO   107       5.293  10.444  -9.346  1.00  0.00         A
ATOM   1685  CG  PRO   107       4.281   8.744 -10.154  1.00  0.00         A
ATOM   1686  HG1 PRO   107       4.594   7.993 -10.863  1.00  0.00         A
ATOM   1687  HG2 PRO   107       3.648   9.475 -10.637  1.00  0.00         A
ATOM   1688  CD  PRO   107       3.554   8.104  -9.010  1.00  0.00         A
ATOM   1689  HD1 PRO   107       3.080   7.191  -9.333  1.00  0.00         A
ATOM   1690  HD2 PRO   107       2.827   8.786  -8.594  1.00  0.00         A
ATOM   1691  C   PRO   107       6.051   9.674  -7.148  1.00  0.00         A
ATOM   1692  O   PRO   107       5.146   9.998  -6.372  1.00  0.00         A
ATOM   1693  N   PRO   108       7.286  10.196  -7.060  1.00  0.00         A
ATOM   1694  CA  PRO   108       7.725  11.055  -5.961  1.00  0.00         A
ATOM   1695  HA  PRO   108       7.376  10.689  -5.007  1.00  0.00         A
ATOM   1696  CB  PRO   108       9.245  10.927  -6.036  1.00  0.00         A
ATOM   1697  HB1 PRO   108       9.568  10.065  -5.472  1.00  0.00         A
ATOM   1698  HB2 PRO   108       9.708  11.821  -5.642  1.00  0.00         A
ATOM   1699  CG  PRO   108       9.520  10.759  -7.489  1.00  0.00         A
ATOM   1700  HG1 PRO   108      10.427  10.208  -7.638  1.00  0.00         A
ATOM   1701  HG2 PRO   108       9.588  11.725  -7.964  1.00  0.00         A
ATOM   1702  CD  PRO   108       8.364   9.990  -8.046  1.00  0.00         A
ATOM   1703  HD1 PRO   108       8.606   8.945  -8.131  1.00  0.00         A
ATOM   1704  HD2 PRO   108       8.097  10.388  -9.002  1.00  0.00         A
ATOM   1705  C   PRO   108       7.290  12.508  -6.139  1.00  0.00         A
ATOM   1706  O   PRO   108       8.113  13.422  -6.164  1.00  0.00         A
ATOM   1707  N   SER   109       5.992  12.710  -6.272  1.00  0.00         A
ATOM   1708  HN  SER   109       5.391  11.933  -6.302  1.00  0.00         A
ATOM   1709  CA  SER   109       5.435  14.046  -6.392  1.00  0.00         A
ATOM   1710  HA  SER   109       6.171  14.750  -6.036  1.00  0.00         A
ATOM   1711  CB  SER   109       5.119  14.347  -7.862  1.00  0.00         A
ATOM   1712  HB1 SER   109       4.380  13.645  -8.219  1.00  0.00         A
ATOM   1713  HB2 SER   109       6.020  14.246  -8.447  1.00  0.00         A
ATOM   1714  OG  SER   109       4.615  15.663  -8.030  1.00  0.00         A
ATOM   1715  HG  SER   109       3.963  15.848  -7.334  1.00  0.00         A
ATOM   1716  C   SER   109       4.176  14.166  -5.540  1.00  0.00         A
ATOM   1717  O   SER   109       3.448  15.156  -5.616  1.00  0.00         A
ATOM   1718  N   THR   110       3.943  13.157  -4.711  1.00  0.00         A
ATOM   1719  HN  THR   110       4.627  12.465  -4.603  1.00  0.00         A
ATOM   1720  CA  THR   110       2.714  13.059  -3.938  1.00  0.00         A
ATOM   1721  HA  THR   110       2.662  13.913  -3.277  1.00  0.00         A
ATOM   1722  CB  THR   110       1.484  13.090  -4.886  1.00  0.00         A
ATOM   1723  HB  THR   110       1.537  13.996  -5.472  1.00  0.00         A
ATOM   1724  OG1 THR   110       0.257  13.102  -4.147  1.00  0.00         A
ATOM   1725  HG1 THR   110       0.337  13.715  -3.405  1.00  0.00         A
ATOM   1726  CG2 THR   110       1.502  11.906  -5.844  1.00  0.00         A
ATOM   1727 HG21 THR   110       1.498  10.986  -5.279  1.00  0.00         A
ATOM   1728 HG22 THR   110       2.391  11.950  -6.454  1.00  0.00         A
ATOM   1729 HG23 THR   110       0.629  11.943  -6.479  1.00  0.00         A
ATOM   1730  C   THR   110       2.733  11.773  -3.099  1.00  0.00         A
ATOM   1731  O   THR   110       1.705  11.136  -2.859  1.00  0.00         A
ATOM   1732  N   CYS   111       3.922  11.407  -2.640  1.00  0.00         A
ATOM   1733  HN  CYS   111       4.690  12.005  -2.766  1.00  0.00         A
ATOM   1734  CA  CYS   111       4.114  10.155  -1.926  1.00  0.00         A
ATOM   1735  HA  CYS   111       3.155   9.667  -1.841  1.00  0.00         A
ATOM   1736  CB  CYS   111       5.069   9.255  -2.716  1.00  0.00         A
ATOM   1737  HB1 CYS   111       6.009   9.771  -2.848  1.00  0.00         A
ATOM   1738  HB2 CYS   111       4.639   9.049  -3.684  1.00  0.00         A
ATOM   1739  SG  CYS   111       5.424   7.664  -1.929  1.00  0.00         A
ATOM   1740  HG  CYS   111       5.785   7.900  -0.669  1.00  0.00         A
ATOM   1741  C   CYS   111       4.673  10.406  -0.531  1.00  0.00         A
ATOM   1742  O   CYS   111       5.597  11.202  -0.361  1.00  0.00         A
ATOM   1743  N   PRO   112       4.112   9.738   0.488  1.00  0.00         A
ATOM   1744  CA  PRO   112       4.641   9.796   1.849  1.00  0.00         A
ATOM   1745  HA  PRO   112       4.742  10.817   2.207  1.00  0.00         A
ATOM   1746  CB  PRO   112       3.595   9.051   2.679  1.00  0.00         A
ATOM   1747  HB1 PRO   112       2.898   9.758   3.104  1.00  0.00         A
ATOM   1748  HB2 PRO   112       4.090   8.505   3.468  1.00  0.00         A
ATOM   1749  CG  PRO   112       2.924   8.141   1.712  1.00  0.00         A
ATOM   1750  HG1 PRO   112       1.912   7.945   2.033  1.00  0.00         A
ATOM   1751  HG2 PRO   112       3.479   7.218   1.629  1.00  0.00         A
ATOM   1752  CD  PRO   112       2.922   8.871   0.397  1.00  0.00         A
ATOM   1753  HD1 PRO   112       2.023   9.459   0.292  1.00  0.00         A
ATOM   1754  HD2 PRO   112       3.016   8.172  -0.419  1.00  0.00         A
ATOM   1755  C   PRO   112       5.994   9.111   1.940  1.00  0.00         A
ATOM   1756  O   PRO   112       6.343   8.292   1.084  1.00  0.00         A
ATOM   1757  N   PRO   113       6.759   9.473   2.977  1.00  0.00         A
ATOM   1758  CA  PRO   113       8.134   9.073   3.202  1.00  0.00         A
ATOM   1759  HA  PRO   113       8.796   9.770   2.726  1.00  0.00         A
ATOM   1760  CB  PRO   113       8.298   9.213   4.723  1.00  0.00         A
ATOM   1761  HB1 PRO   113       9.075   9.923   4.927  1.00  0.00         A
ATOM   1762  HB2 PRO   113       8.552   8.258   5.150  1.00  0.00         A
ATOM   1763  CG  PRO   113       6.989   9.714   5.220  1.00  0.00         A
ATOM   1764  HG1 PRO   113       7.140  10.435   6.009  1.00  0.00         A
ATOM   1765  HG2 PRO   113       6.385   8.889   5.569  1.00  0.00         A
ATOM   1766  CD  PRO   113       6.358  10.361   4.035  1.00  0.00         A
ATOM   1767  HD1 PRO   113       6.768  11.332   3.859  1.00  0.00         A
ATOM   1768  HD2 PRO   113       5.300  10.398   4.139  1.00  0.00         A
ATOM   1769  C   PRO   113       8.454   7.652   2.750  1.00  0.00         A
ATOM   1770  O   PRO   113       7.905   6.684   3.278  1.00  0.00         A
ATOM   1771  N   PRO   114       9.330   7.522   1.743  1.00  0.00         A
ATOM   1772  CA  PRO   114       9.806   6.227   1.239  1.00  0.00         A
ATOM   1773  HA  PRO   114       9.022   5.690   0.750  1.00  0.00         A
ATOM   1774  CB  PRO   114      10.874   6.616   0.208  1.00  0.00         A
ATOM   1775  HB1 PRO   114      10.465   6.541  -0.788  1.00  0.00         A
ATOM   1776  HB2 PRO   114      11.730   5.963   0.305  1.00  0.00         A
ATOM   1777  CG  PRO   114      11.211   8.018   0.553  1.00  0.00         A
ATOM   1778  HG1 PRO   114      11.612   8.537  -0.304  1.00  0.00         A
ATOM   1779  HG2 PRO   114      11.905   8.023   1.369  1.00  0.00         A
ATOM   1780  CD  PRO   114       9.929   8.628   0.992  1.00  0.00         A
ATOM   1781  HD1 PRO   114       9.319   8.899   0.143  1.00  0.00         A
ATOM   1782  HD2 PRO   114      10.114   9.481   1.625  1.00  0.00         A
ATOM   1783  C   PRO   114      10.411   5.355   2.337  1.00  0.00         A
ATOM   1784  O   PRO   114      11.574   5.516   2.714  1.00  0.00         A
ATOM   1785  N   LYS   115       9.612   4.436   2.850  1.00  0.00         A
ATOM   1786  HN  LYS   115       8.694   4.361   2.516  1.00  0.00         A
ATOM   1787  CA  LYS   115      10.055   3.538   3.899  1.00  0.00         A
ATOM   1788  HA  LYS   115      11.118   3.671   4.026  1.00  0.00         A
ATOM   1789  CB  LYS   115       9.336   3.884   5.214  1.00  0.00         A
ATOM   1790  HB1 LYS   115       8.320   3.523   5.154  1.00  0.00         A
ATOM   1791  HB2 LYS   115       9.315   4.958   5.322  1.00  0.00         A
ATOM   1792  CG  LYS   115       9.976   3.297   6.471  1.00  0.00         A
ATOM   1793  HG1 LYS   115       9.606   3.835   7.331  1.00  0.00         A
ATOM   1794  HG2 LYS   115      11.043   3.414   6.409  1.00  0.00         A
ATOM   1795  CD  LYS   115       9.674   1.823   6.652  1.00  0.00         A
ATOM   1796  HD1 LYS   115      10.297   1.446   7.444  1.00  0.00         A
ATOM   1797  HD2 LYS   115       9.903   1.303   5.733  1.00  0.00         A
ATOM   1798  CE  LYS   115       8.214   1.582   7.002  1.00  0.00         A
ATOM   1799  HE1 LYS   115       7.598   1.934   6.189  1.00  0.00         A
ATOM   1800  HE2 LYS   115       7.977   2.135   7.899  1.00  0.00         A
ATOM   1801  NZ  LYS   115       7.932   0.143   7.234  1.00  0.00         A
ATOM   1802  HZ1 LYS   115       8.480  -0.204   8.048  1.00  0.00         A
ATOM   1803  HZ2 LYS   115       8.190  -0.412   6.395  1.00  0.00         A
ATOM   1804  HZ3 LYS   115       6.919   0.003   7.427  1.00  0.00         A
ATOM   1805  C   LYS   115       9.783   2.101   3.479  1.00  0.00         A
ATOM   1806  O   LYS   115       8.654   1.749   3.137  1.00  0.00         A
ATOM   1807  N   VAL   116      10.824   1.282   3.492  1.00  0.00         A
ATOM   1808  HN  VAL   116      11.686   1.606   3.821  1.00  0.00         A
ATOM   1809  CA  VAL   116      10.723  -0.102   3.083  1.00  0.00         A
ATOM   1810  HA  VAL   116       9.676  -0.368   3.047  1.00  0.00         A
ATOM   1811  CB  VAL   116      11.344  -0.338   1.690  1.00  0.00         A
ATOM   1812  HB  VAL   116      11.288  -1.392   1.473  1.00  0.00         A
ATOM   1813  CG1 VAL   116      10.565   0.410   0.619  1.00  0.00         A
ATOM   1814 HG11 VAL   116      10.549   1.464   0.858  1.00  0.00         A
ATOM   1815 HG12 VAL   116       9.554   0.033   0.579  1.00  0.00         A
ATOM   1816 HG13 VAL   116      11.041   0.265  -0.340  1.00  0.00         A
ATOM   1817  CG2 VAL   116      12.807   0.073   1.670  1.00  0.00         A
ATOM   1818 HG21 VAL   116      12.895   1.107   1.968  1.00  0.00         A
ATOM   1819 HG22 VAL   116      13.200  -0.048   0.672  1.00  0.00         A
ATOM   1820 HG23 VAL   116      13.364  -0.549   2.354  1.00  0.00         A
ATOM   1821  C   VAL   116      11.422  -0.969   4.112  1.00  0.00         A
ATOM   1822  O   VAL   116      12.190  -0.464   4.931  1.00  0.00         A
ATOM   1823  N   SER   117      11.174  -2.260   4.073  1.00  0.00         A
ATOM   1824  HN  SER   117      10.658  -2.634   3.327  1.00  0.00         A
ATOM   1825  CA  SER   117      11.647  -3.138   5.124  1.00  0.00         A
ATOM   1826  HA  SER   117      11.863  -2.527   5.986  1.00  0.00         A
ATOM   1827  CB  SER   117      10.549  -4.132   5.475  1.00  0.00         A
ATOM   1828  HB1 SER   117      10.840  -4.698   6.347  1.00  0.00         A
ATOM   1829  HB2 SER   117      10.408  -4.802   4.640  1.00  0.00         A
ATOM   1830  OG  SER   117       9.327  -3.463   5.743  1.00  0.00         A
ATOM   1831  HG  SER   117       9.431  -2.916   6.532  1.00  0.00         A
ATOM   1832  C   SER   117      12.907  -3.892   4.712  1.00  0.00         A
ATOM   1833  O   SER   117      13.204  -4.961   5.248  1.00  0.00         A
ATOM   1834  N   GLN   118      13.643  -3.345   3.765  1.00  0.00         A
ATOM   1835  HN  GLN   118      13.382  -2.478   3.393  1.00  0.00         A
ATOM   1836  CA  GLN   118      14.844  -4.001   3.276  1.00  0.00         A
ATOM   1837  HA  GLN   118      15.047  -4.845   3.918  1.00  0.00         A
ATOM   1838  CB  GLN   118      14.631  -4.503   1.846  1.00  0.00         A
ATOM   1839  HB1 GLN   118      15.550  -4.948   1.493  1.00  0.00         A
ATOM   1840  HB2 GLN   118      14.385  -3.662   1.216  1.00  0.00         A
ATOM   1841  CG  GLN   118      13.522  -5.534   1.712  1.00  0.00         A
ATOM   1842  HG1 GLN   118      12.612  -5.123   2.124  1.00  0.00         A
ATOM   1843  HG2 GLN   118      13.800  -6.418   2.265  1.00  0.00         A
ATOM   1844  CD  GLN   118      13.271  -5.922   0.271  1.00  0.00         A
ATOM   1845  OE1 GLN   118      13.892  -6.847  -0.251  1.00  0.00         A
ATOM   1846  NE2 GLN   118      12.357  -5.223  -0.380  1.00  0.00         A
ATOM   1847 HE21 GLN   118      11.895  -4.502   0.100  1.00  0.00         A
ATOM   1848 HE22 GLN   118      12.180  -5.451  -1.321  1.00  0.00         A
ATOM   1849  C   GLN   118      16.031  -3.052   3.321  1.00  0.00         A
ATOM   1850  O   GLN   118      16.890  -3.155   4.198  1.00  0.00         A
ATOM   1851  N   GLN   119      16.038  -2.113   2.381  1.00  0.00         A
ATOM   1852  HN  GLN   119      15.266  -2.054   1.775  1.00  0.00         A
ATOM   1853  CA  GLN   119      17.142  -1.168   2.203  1.00  0.00         A
ATOM   1854  HA  GLN   119      16.987  -0.680   1.252  1.00  0.00         A
ATOM   1855  CB  GLN   119      17.150  -0.101   3.292  1.00  0.00         A
ATOM   1856  HB1 GLN   119      18.064   0.463   3.201  1.00  0.00         A
ATOM   1857  HB2 GLN   119      17.127  -0.584   4.258  1.00  0.00         A
ATOM   1858  CG  GLN   119      15.979   0.866   3.208  1.00  0.00         A
ATOM   1859  HG1 GLN   119      15.998   1.511   4.075  1.00  0.00         A
ATOM   1860  HG2 GLN   119      15.061   0.298   3.207  1.00  0.00         A
ATOM   1861  CD  GLN   119      16.012   1.734   1.959  1.00  0.00         A
ATOM   1862  OE1 GLN   119      16.550   1.348   0.922  1.00  0.00         A
ATOM   1863  NE2 GLN   119      15.419   2.911   2.044  1.00  0.00         A
ATOM   1864 HE21 GLN   119      14.997   3.157   2.897  1.00  0.00         A
ATOM   1865 HE22 GLN   119      15.411   3.483   1.250  1.00  0.00         A
ATOM   1866  C   GLN   119      18.489  -1.877   2.150  1.00  0.00         A
ATOM   1867  O   GLN   119      19.246  -1.894   3.124  1.00  0.00         A
ATOM   1868  N   GLN   120      18.784  -2.437   0.994  1.00  0.00         A
ATOM   1869  HN  GLN   120      18.167  -2.315   0.246  1.00  0.00         A
ATOM   1870  CA  GLN   120      20.010  -3.197   0.793  1.00  0.00         A
ATOM   1871  HA  GLN   120      20.387  -3.484   1.763  1.00  0.00         A
ATOM   1872  CB  GLN   120      19.730  -4.457  -0.031  1.00  0.00         A
ATOM   1873  HB1 GLN   120      20.667  -4.958  -0.224  1.00  0.00         A
ATOM   1874  HB2 GLN   120      19.291  -4.164  -0.974  1.00  0.00         A
ATOM   1875  CG  GLN   120      18.790  -5.449   0.641  1.00  0.00         A
ATOM   1876  HG1 GLN   120      18.532  -6.218  -0.073  1.00  0.00         A
ATOM   1877  HG2 GLN   120      17.894  -4.927   0.941  1.00  0.00         A
ATOM   1878  CD  GLN   120      19.395  -6.111   1.868  1.00  0.00         A
ATOM   1879  OE1 GLN   120      20.204  -5.521   2.585  1.00  0.00         A
ATOM   1880  NE2 GLN   120      19.017  -7.355   2.109  1.00  0.00         A
ATOM   1881 HE21 GLN   120      18.378  -7.771   1.492  1.00  0.00         A
ATOM   1882 HE22 GLN   120      19.392  -7.811   2.890  1.00  0.00         A
ATOM   1883  C   GLN   120      21.054  -2.345   0.086  1.00  0.00         A
ATOM   1884  O   GLN   120      22.249  -2.643   0.126  1.00  0.00         A
ATOM   1885  N   GLN   121      20.594  -1.286  -0.561  1.00  0.00         A
ATOM   1886  HN  GLN   121      19.634  -1.080  -0.522  1.00  0.00         A
ATOM   1887  CA  GLN   121      21.472  -0.409  -1.316  1.00  0.00         A
ATOM   1888  HA  GLN   121      22.479  -0.784  -1.220  1.00  0.00         A
ATOM   1889  CB  GLN   121      21.078  -0.409  -2.793  1.00  0.00         A
ATOM   1890  HB1 GLN   121      21.674   0.328  -3.312  1.00  0.00         A
ATOM   1891  HB2 GLN   121      20.036  -0.139  -2.875  1.00  0.00         A
ATOM   1892  CG  GLN   121      21.278  -1.749  -3.478  1.00  0.00         A
ATOM   1893  HG1 GLN   121      20.760  -2.510  -2.912  1.00  0.00         A
ATOM   1894  HG2 GLN   121      22.333  -1.975  -3.502  1.00  0.00         A
ATOM   1895  CD  GLN   121      20.751  -1.755  -4.895  1.00  0.00         A
ATOM   1896  OE1 GLN   121      19.593  -2.101  -5.138  1.00  0.00         A
ATOM   1897  NE2 GLN   121      21.588  -1.361  -5.838  1.00  0.00         A
ATOM   1898 HE21 GLN   121      22.494  -1.093  -5.571  1.00  0.00         A
ATOM   1899 HE22 GLN   121      21.272  -1.351  -6.766  1.00  0.00         A
ATOM   1900  C   GLN   121      21.418   1.007  -0.770  1.00  0.00         A
ATOM   1901  O   GLN   121      20.343   1.523  -0.457  1.00  0.00         A
ATOM   1902  N   GLN   122      22.581   1.631  -0.657  1.00  0.00         A
ATOM   1903  HN  GLN   122      23.404   1.148  -0.880  1.00  0.00         A
ATOM   1904  CA  GLN   122      22.681   3.000  -0.190  1.00  0.00         A
ATOM   1905  HA  GLN   122      21.975   3.135   0.616  1.00  0.00         A
ATOM   1906  CB  GLN   122      24.094   3.264   0.328  1.00  0.00         A
ATOM   1907  HB1 GLN   122      24.749   3.439  -0.514  1.00  0.00         A
ATOM   1908  HB2 GLN   122      24.438   2.392   0.865  1.00  0.00         A
ATOM   1909  CG  GLN   122      24.183   4.458   1.255  1.00  0.00         A
ATOM   1910  HG1 GLN   122      23.580   4.255   2.125  1.00  0.00         A
ATOM   1911  HG2 GLN   122      23.797   5.327   0.743  1.00  0.00         A
ATOM   1912  CD  GLN   122      25.599   4.745   1.702  1.00  0.00         A
ATOM   1913  OE1 GLN   122      26.321   5.522   1.072  1.00  0.00         A
ATOM   1914  NE2 GLN   122      26.013   4.109   2.784  1.00  0.00         A
ATOM   1915 HE21 GLN   122      25.391   3.495   3.228  1.00  0.00         A
ATOM   1916 HE22 GLN   122      26.925   4.279   3.101  1.00  0.00         A
ATOM   1917  C   GLN   122      22.344   3.971  -1.321  1.00  0.00         A
ATOM   1918  O   GLN   122      23.144   4.839  -1.676  1.00  0.00         A
ATOM   1919  N   GLN   123      21.164   3.806  -1.897  1.00  0.00         A
ATOM   1920  HN  GLN   123      20.570   3.091  -1.575  1.00  0.00         A
ATOM   1921  CA  GLN   123      20.726   4.661  -2.987  1.00  0.00         A
ATOM   1922  HA  GLN   123      21.601   5.044  -3.489  1.00  0.00         A
ATOM   1923  CB  GLN   123      19.875   3.870  -3.981  1.00  0.00         A
ATOM   1924  HB1 GLN   123      18.874   3.777  -3.585  1.00  0.00         A
ATOM   1925  HB2 GLN   123      20.299   2.884  -4.095  1.00  0.00         A
ATOM   1926  CG  GLN   123      19.784   4.514  -5.354  1.00  0.00         A
ATOM   1927  HG1 GLN   123      19.504   5.551  -5.236  1.00  0.00         A
ATOM   1928  HG2 GLN   123      19.027   4.002  -5.931  1.00  0.00         A
ATOM   1929  CD  GLN   123      21.097   4.447  -6.109  1.00  0.00         A
ATOM   1930  OE1 GLN   123      21.357   3.483  -6.829  1.00  0.00         A
ATOM   1931  NE2 GLN   123      21.928   5.468  -5.958  1.00  0.00         A
ATOM   1932 HE21 GLN   123      21.654   6.212  -5.380  1.00  0.00         A
ATOM   1933 HE22 GLN   123      22.791   5.434  -6.425  1.00  0.00         A
ATOM   1934  C   GLN   123      19.921   5.822  -2.426  1.00  0.00         A
ATOM   1935  O   GLN   123      20.346   6.977  -2.482  1.00  0.00         A
ATOM   1936  N   GLN   124      18.760   5.502  -1.879  1.00  0.00         A
ATOM   1937  HN  GLN   124      18.455   4.570  -1.917  1.00  0.00         A
ATOM   1938  CA  GLN   124      17.929   6.493  -1.217  1.00  0.00         A
ATOM   1939  HA  GLN   124      18.177   7.458  -1.613  1.00  0.00         A
ATOM   1940  CB  GLN   124      16.451   6.216  -1.470  1.00  0.00         A
ATOM   1941  HB1 GLN   124      15.861   6.988  -1.010  1.00  0.00         A
ATOM   1942  HB2 GLN   124      16.204   5.277  -1.021  1.00  0.00         A
ATOM   1943  CG  GLN   124      16.069   6.155  -2.934  1.00  0.00         A
ATOM   1944  HG1 GLN   124      14.996   6.086  -2.990  1.00  0.00         A
ATOM   1945  HG2 GLN   124      16.512   5.277  -3.375  1.00  0.00         A
ATOM   1946  CD  GLN   124      16.515   7.374  -3.720  1.00  0.00         A
ATOM   1947  OE1 GLN   124      17.608   7.402  -4.288  1.00  0.00         A
ATOM   1948  NE2 GLN   124      15.669   8.389  -3.763  1.00  0.00         A
ATOM   1949 HE21 GLN   124      14.810   8.298  -3.293  1.00  0.00         A
ATOM   1950 HE22 GLN   124      15.933   9.194  -4.254  1.00  0.00         A
ATOM   1951  C   GLN   124      18.221   6.476   0.276  1.00  0.00         A
ATOM   1952  O   GLN   124      18.639   7.484   0.844  1.00  0.00         A
ATOM   1953  N   GLN   125      18.018   5.301   0.882  1.00  0.00         A
ATOM   1954  HN  GLN   125      17.665   4.559   0.348  1.00  0.00         A
ATOM   1955  CA  GLN   125      18.305   5.065   2.300  1.00  0.00         A
ATOM   1956  HA  GLN   125      17.859   4.117   2.562  1.00  0.00         A
ATOM   1957  CB  GLN   125      19.818   4.968   2.529  1.00  0.00         A
ATOM   1958  HB1 GLN   125      20.270   5.914   2.268  1.00  0.00         A
ATOM   1959  HB2 GLN   125      20.218   4.199   1.885  1.00  0.00         A
ATOM   1960  CG  GLN   125      20.201   4.636   3.963  1.00  0.00         A
ATOM   1961  HG1 GLN   125      19.666   3.750   4.269  1.00  0.00         A
ATOM   1962  HG2 GLN   125      19.921   5.463   4.598  1.00  0.00         A
ATOM   1963  CD  GLN   125      21.686   4.386   4.123  1.00  0.00         A
ATOM   1964  OE1 GLN   125      22.463   5.308   4.358  1.00  0.00         A
ATOM   1965  NE2 GLN   125      22.087   3.129   4.007  1.00  0.00         A
ATOM   1966 HE21 GLN   125      21.411   2.439   3.827  1.00  0.00         A
ATOM   1967 HE22 GLN   125      23.042   2.938   4.107  1.00  0.00         A
ATOM   1968  C   GLN   125      17.689   6.143   3.195  1.00  0.00         A
ATOM   1969  O   GLN   125      18.351   7.122   3.555  1.00  0.00         A
ATOM   1970  N   GLN   126      16.417   5.934   3.554  1.00  0.00         A
ATOM   1971  HN  GLN   126      15.967   5.126   3.236  1.00  0.00         A
ATOM   1972  CA  GLN   126      15.660   6.866   4.394  1.00  0.00         A
ATOM   1973  HA  GLN   126      14.733   6.378   4.656  1.00  0.00         A
ATOM   1974  CB  GLN   126      16.423   7.188   5.688  1.00  0.00         A
ATOM   1975  HB1 GLN   126      15.850   7.898   6.266  1.00  0.00         A
ATOM   1976  HB2 GLN   126      17.374   7.629   5.431  1.00  0.00         A
ATOM   1977  CG  GLN   126      16.683   5.962   6.554  1.00  0.00         A
ATOM   1978  HG1 GLN   126      17.223   5.232   5.967  1.00  0.00         A
ATOM   1979  HG2 GLN   126      15.734   5.547   6.856  1.00  0.00         A
ATOM   1980  CD  GLN   126      17.489   6.277   7.799  1.00  0.00         A
ATOM   1981  OE1 GLN   126      18.305   7.198   7.812  1.00  0.00         A
ATOM   1982  NE2 GLN   126      17.268   5.510   8.854  1.00  0.00         A
ATOM   1983 HE21 GLN   126      16.601   4.792   8.774  1.00  0.00         A
ATOM   1984 HE22 GLN   126      17.781   5.684   9.670  1.00  0.00         A
ATOM   1985  C   GLN   126      15.320   8.141   3.619  1.00  0.00         A
ATOM   1986  O   GLN   126      16.080   8.578   2.753  1.00  0.00         A
ATOM   1987  N   PRO   127      14.149   8.734   3.899  1.00  0.00         A
ATOM   1988  CA  PRO   127      13.658   9.911   3.171  1.00  0.00         A
ATOM   1989  HA  PRO   127      13.678   9.745   2.105  1.00  0.00         A
ATOM   1990  CB  PRO   127      12.205  10.028   3.635  1.00  0.00         A
ATOM   1991  HB1 PRO   127      11.562   9.501   2.949  1.00  0.00         A
ATOM   1992  HB2 PRO   127      11.920  11.069   3.677  1.00  0.00         A
ATOM   1993  CG  PRO   127      12.185   9.401   4.984  1.00  0.00         A
ATOM   1994  HG1 PRO   127      11.203   9.002   5.190  1.00  0.00         A
ATOM   1995  HG2 PRO   127      12.458  10.131   5.732  1.00  0.00         A
ATOM   1996  CD  PRO   127      13.199   8.294   4.941  1.00  0.00         A
ATOM   1997  HD1 PRO   127      12.728   7.362   4.663  1.00  0.00         A
ATOM   1998  HD2 PRO   127      13.693   8.197   5.896  1.00  0.00         A
ATOM   1999  C   PRO   127      14.430  11.195   3.489  1.00  0.00         A
ATOM   2000  O   PRO   127      13.889  12.118   4.105  1.00  0.00         A
ATOM   2001  N   SER   128      15.694  11.232   3.063  1.00  0.00         A
ATOM   2002  HN  SER   128      16.078  10.414   2.672  1.00  0.00         A
ATOM   2003  CA  SER   128      16.540  12.421   3.164  1.00  0.00         A
ATOM   2004  HA  SER   128      17.460  12.201   2.654  1.00  0.00         A
ATOM   2005  CB  SER   128      15.876  13.603   2.462  1.00  0.00         A
ATOM   2006  HB1 SER   128      16.552  14.446   2.456  1.00  0.00         A
ATOM   2007  HB2 SER   128      14.978  13.867   2.989  1.00  0.00         A
ATOM   2008  OG  SER   128      15.542  13.272   1.120  1.00  0.00         A
ATOM   2009  HG  SER   128      15.860  12.378   0.925  1.00  0.00         A
ATOM   2010  C   SER   128      16.871  12.770   4.617  1.00  0.00         A
ATOM   2011  O   SER   128      16.046  13.324   5.350  1.00  0.00         A
ATOM   2012  N   GLY   129      18.090  12.439   5.029  1.00  0.00         A
ATOM   2013  HN  GLY   129      18.698  11.981   4.410  1.00  0.00         A
ATOM   2014  CA  GLY   129      18.532  12.739   6.378  1.00  0.00         A
ATOM   2015  HA1 GLY   129      19.361  12.093   6.624  1.00  0.00         A
ATOM   2016  HA2 GLY   129      17.722  12.542   7.062  1.00  0.00         A
ATOM   2017  C   GLY   129      18.972  14.181   6.535  1.00  0.00         A
ATOM   2018  O   GLY   129      20.129  14.454   6.852  1.00  0.00         A
ATOM   2019  N   SER   130      18.049  15.103   6.312  1.00  0.00         A
ATOM   2020  HN  SER   130      17.133  14.820   6.100  1.00  0.00         A
ATOM   2021  CA  SER   130      18.354  16.524   6.358  1.00  0.00         A
ATOM   2022  HA  SER   130      19.384  16.648   6.065  1.00  0.00         A
ATOM   2023  CB  SER   130      17.464  17.263   5.361  1.00  0.00         A
ATOM   2024  HB1 SER   130      17.805  17.059   4.356  1.00  0.00         A
ATOM   2025  HB2 SER   130      17.515  18.325   5.551  1.00  0.00         A
ATOM   2026  OG  SER   130      16.116  16.838   5.482  1.00  0.00         A
ATOM   2027  HG  SER   130      15.554  17.605   5.652  1.00  0.00         A
ATOM   2028  C   SER   130      18.174  17.095   7.764  1.00  0.00         A
ATOM   2029  O   SER   130      18.828  18.072   8.136  1.00  0.00         A
ATOM   2030  N   ARG   131      17.296  16.482   8.549  1.00  0.00         A
ATOM   2031  HN  ARG   131      16.827  15.689   8.213  1.00  0.00         A
ATOM   2032  CA  ARG   131      17.048  16.941   9.912  1.00  0.00         A
ATOM   2033  HA  ARG   131      17.160  18.005   9.928  1.00  0.00         A
ATOM   2034  CB  ARG   131      15.644  16.562  10.409  1.00  0.00         A
ATOM   2035  HB1 ARG   131      15.519  16.948  11.410  1.00  0.00         A
ATOM   2036  HB2 ARG   131      15.570  15.486  10.442  1.00  0.00         A
ATOM   2037  CG  ARG   131      14.496  17.084   9.556  1.00  0.00         A
ATOM   2038  HG1 ARG   131      14.723  18.094   9.246  1.00  0.00         A
ATOM   2039  HG2 ARG   131      13.593  17.083  10.148  1.00  0.00         A
ATOM   2040  CD  ARG   131      14.275  16.227   8.322  1.00  0.00         A
ATOM   2041  HD1 ARG   131      14.113  15.205   8.634  1.00  0.00         A
ATOM   2042  HD2 ARG   131      15.157  16.277   7.702  1.00  0.00         A
ATOM   2043  NE  ARG   131      13.125  16.672   7.543  1.00  0.00         A
ATOM   2044  HE  ARG   131      12.523  17.328   7.964  1.00  0.00         A
ATOM   2045  CZ  ARG   131      12.845  16.237   6.317  1.00  0.00         A
ATOM   2046  NH1 ARG   131      13.637  15.350   5.725  1.00  0.00         A
ATOM   2047 HH11 ARG   131      14.449  15.004   6.197  1.00  0.00         A
ATOM   2048 HH12 ARG   131      13.428  15.027   4.798  1.00  0.00         A
ATOM   2049  NH2 ARG   131      11.771  16.686   5.684  1.00  0.00         A
ATOM   2050 HH21 ARG   131      11.166  17.354   6.127  1.00  0.00         A
ATOM   2051 HH22 ARG   131      11.558  16.361   4.760  1.00  0.00         A
ATOM   2052  C   ARG   131      18.081  16.330  10.828  1.00  0.00         A
ATOM   2053  O   ARG   131      18.632  16.980  11.715  1.00  0.00         A
ATOM   2054  N   ASP   132      18.332  15.070  10.577  1.00  0.00         A
ATOM   2055  HN  ASP   132      17.828  14.635   9.862  1.00  0.00         A
ATOM   2056  CA  ASP   132      19.325  14.303  11.300  1.00  0.00         A
ATOM   2057  HA  ASP   132      20.175  14.944  11.481  1.00  0.00         A
ATOM   2058  CB  ASP   132      18.771  13.804  12.639  1.00  0.00         A
ATOM   2059  HB1 ASP   132      18.339  14.639  13.171  1.00  0.00         A
ATOM   2060  HB2 ASP   132      19.582  13.397  13.223  1.00  0.00         A
ATOM   2061  CG  ASP   132      17.709  12.731  12.490  1.00  0.00         A
ATOM   2062  OD1 ASP   132      18.033  11.540  12.694  1.00  0.00         A
ATOM   2063  OD2 ASP   132      16.545  13.069  12.183  1.00  0.00         A
ATOM   2064  C   ASP   132      19.766  13.134  10.439  1.00  0.00         A
ATOM   2065  O   ASP   132      19.012  12.672   9.582  1.00  0.00         A
ATOM   2066  N   ILE   133      20.985  12.675  10.652  1.00  0.00         A
ATOM   2067  HN  ILE   133      21.518  13.058  11.380  1.00  0.00         A
ATOM   2068  CA  ILE   133      21.564  11.626   9.825  1.00  0.00         A
ATOM   2069  HA  ILE   133      20.900  11.449   8.992  1.00  0.00         A
ATOM   2070  CB  ILE   133      22.943  12.066   9.270  1.00  0.00         A
ATOM   2071  HB  ILE   133      23.674  11.969  10.058  1.00  0.00         A
ATOM   2072  CG1 ILE   133      22.889  13.527   8.810  1.00  0.00         A
ATOM   2073 HG11 ILE   133      22.555  14.142   9.634  1.00  0.00         A
ATOM   2074 HG12 ILE   133      22.186  13.614   7.996  1.00  0.00         A
ATOM   2075  CG2 ILE   133      23.372  11.173   8.112  1.00  0.00         A
ATOM   2076 HG21 ILE   133      24.336  11.495   7.747  1.00  0.00         A
ATOM   2077 HG22 ILE   133      22.645  11.242   7.318  1.00  0.00         A
ATOM   2078 HG23 ILE   133      23.438  10.151   8.453  1.00  0.00         A
ATOM   2079  CD1 ILE   133      24.220  14.068   8.334  1.00  0.00         A
ATOM   2080 HD11 ILE   133      24.583  13.464   7.515  1.00  0.00         A
ATOM   2081 HD12 ILE   133      24.931  14.040   9.145  1.00  0.00         A
ATOM   2082 HD13 ILE   133      24.095  15.088   8.000  1.00  0.00         A
ATOM   2083  C   ILE   133      21.721  10.330  10.626  1.00  0.00         A
ATOM   2084  O   ILE   133      22.306   9.361  10.151  1.00  0.00         A
ATOM   2085  N   ASN   134      21.197  10.330  11.853  1.00  0.00         A
ATOM   2086  HN  ASN   134      20.732  11.134  12.167  1.00  0.00         A
ATOM   2087  CA  ASN   134      21.291   9.169  12.749  1.00  0.00         A
ATOM   2088  HA  ASN   134      20.870   9.461  13.697  1.00  0.00         A
ATOM   2089  CB  ASN   134      20.490   7.979  12.202  1.00  0.00         A
ATOM   2090  HB1 ASN   134      20.904   7.065  12.601  1.00  0.00         A
ATOM   2091  HB2 ASN   134      20.571   7.965  11.125  1.00  0.00         A
ATOM   2092  CG  ASN   134      19.019   8.040  12.570  1.00  0.00         A
ATOM   2093  OD1 ASN   134      18.154   7.662  11.778  1.00  0.00         A
ATOM   2094  ND2 ASN   134      18.724   8.477  13.784  1.00  0.00         A
ATOM   2095 HD21 ASN   134      19.464   8.730  14.379  1.00  0.00         A
ATOM   2096 HD22 ASN   134      17.779   8.542  14.038  1.00  0.00         A
ATOM   2097  C   ASN   134      22.740   8.760  12.978  1.00  0.00         A
ATOM   2098  O   ASN   134      23.034   7.589  13.209  1.00  0.00         A
ATOM   2099  N   SER   135      23.638   9.738  12.903  1.00  0.00         A
ATOM   2100  HN  SER   135      23.328  10.646  12.704  1.00  0.00         A
ATOM   2101  CA  SER   135      25.064   9.512  13.101  1.00  0.00         A
ATOM   2102  HA  SER   135      25.561  10.443  12.934  1.00  0.00         A
ATOM   2103  CB  SER   135      25.339   9.081  14.535  1.00  0.00         A
ATOM   2104  HB1 SER   135      26.396   8.902  14.662  1.00  0.00         A
ATOM   2105  HB2 SER   135      24.794   8.183  14.735  1.00  0.00         A
ATOM   2106  OG  SER   135      24.928  10.084  15.452  1.00  0.00         A
ATOM   2107  HG  SER   135      24.279  10.659  15.026  1.00  0.00         A
ATOM   2108  C   SER   135      25.622   8.485  12.115  1.00  0.00         A
ATOM   2109  O   SER   135      26.570   7.765  12.425  1.00  0.00         A
ATOM   2110  N   ILE   136      25.028   8.413  10.929  1.00  0.00         A
ATOM   2111  HN  ILE   136      24.223   8.943  10.759  1.00  0.00         A
ATOM   2112  CA  ILE   136      25.549   7.558   9.878  1.00  0.00         A
ATOM   2113  HA  ILE   136      25.860   6.626  10.329  1.00  0.00         A
ATOM   2114  CB  ILE   136      24.493   7.251   8.791  1.00  0.00         A
ATOM   2115  HB  ILE   136      24.167   8.186   8.363  1.00  0.00         A
ATOM   2116  CG1 ILE   136      23.287   6.532   9.406  1.00  0.00         A
ATOM   2117 HG11 ILE   136      22.893   7.133  10.213  1.00  0.00         A
ATOM   2118 HG12 ILE   136      23.607   5.578   9.796  1.00  0.00         A
ATOM   2119  CG2 ILE   136      25.103   6.407   7.677  1.00  0.00         A
ATOM   2120 HG21 ILE   136      24.350   6.194   6.933  1.00  0.00         A
ATOM   2121 HG22 ILE   136      25.474   5.481   8.089  1.00  0.00         A
ATOM   2122 HG23 ILE   136      25.918   6.950   7.221  1.00  0.00         A
ATOM   2123  CD1 ILE   136      22.164   6.277   8.422  1.00  0.00         A
ATOM   2124 HD11 ILE   136      22.527   5.660   7.613  1.00  0.00         A
ATOM   2125 HD12 ILE   136      21.810   7.217   8.026  1.00  0.00         A
ATOM   2126 HD13 ILE   136      21.354   5.770   8.925  1.00  0.00         A
ATOM   2127  C   ILE   136      26.761   8.225   9.246  1.00  0.00         A
ATOM   2128  O   ILE   136      26.633   9.109   8.398  1.00  0.00         A
ATOM   2129  N   SER   137      27.931   7.837   9.715  1.00  0.00         A
ATOM   2130  HN  SER   137      27.956   7.176  10.438  1.00  0.00         A
ATOM   2131  CA  SER   137      29.179   8.364   9.196  1.00  0.00         A
ATOM   2132  HA  SER   137      29.094   9.438   9.141  1.00  0.00         A
ATOM   2133  CB  SER   137      30.320   7.998  10.144  1.00  0.00         A
ATOM   2134  HB1 SER   137      31.225   8.497   9.830  1.00  0.00         A
ATOM   2135  HB2 SER   137      30.473   6.929  10.128  1.00  0.00         A
ATOM   2136  OG  SER   137      30.014   8.396  11.473  1.00  0.00         A
ATOM   2137  HG  SER   137      29.337   9.082  11.453  1.00  0.00         A
ATOM   2138  C   SER   137      29.442   7.812   7.800  1.00  0.00         A
ATOM   2139  O   SER   137      28.968   6.727   7.456  1.00  0.00         A
ATOM   2140  N   LYS   138      30.188   8.554   6.999  1.00  0.00         A
ATOM   2141  HN  LYS   138      30.581   9.385   7.334  1.00  0.00         A
ATOM   2142  CA  LYS   138      30.478   8.144   5.645  1.00  0.00         A
ATOM   2143  HA  LYS   138      30.356   7.072   5.585  1.00  0.00         A
ATOM   2144  CB  LYS   138      29.533   8.816   4.651  1.00  0.00         A
ATOM   2145  HB1 LYS   138      29.830   9.844   4.549  1.00  0.00         A
ATOM   2146  HB2 LYS   138      28.525   8.773   5.035  1.00  0.00         A
ATOM   2147  CG  LYS   138      29.554   8.182   3.269  1.00  0.00         A
ATOM   2148  HG1 LYS   138      29.319   7.132   3.367  1.00  0.00         A
ATOM   2149  HG2 LYS   138      30.544   8.289   2.852  1.00  0.00         A
ATOM   2150  CD  LYS   138      28.550   8.826   2.318  1.00  0.00         A
ATOM   2151  HD1 LYS   138      27.648   9.053   2.869  1.00  0.00         A
ATOM   2152  HD2 LYS   138      28.320   8.124   1.532  1.00  0.00         A
ATOM   2153  CE  LYS   138      29.076  10.111   1.683  1.00  0.00         A
ATOM   2154  HE1 LYS   138      28.403  10.400   0.889  1.00  0.00         A
ATOM   2155  HE2 LYS   138      30.052   9.914   1.267  1.00  0.00         A
ATOM   2156  NZ  LYS   138      29.189  11.235   2.651  1.00  0.00         A
ATOM   2157  HZ1 LYS   138      28.305  11.340   3.187  1.00  0.00         A
ATOM   2158  HZ2 LYS   138      29.375  12.124   2.143  1.00  0.00         A
ATOM   2159  HZ3 LYS   138      29.969  11.065   3.316  1.00  0.00         A
ATOM   2160  C   LYS   138      31.908   8.499   5.305  1.00  0.00         A
ATOM   2161  O   LYS   138      32.356   9.620   5.541  1.00  0.00         A
ATOM   2162  N   THR   139      32.605   7.544   4.753  1.00  0.00         A
ATOM   2163  HN  THR   139      32.172   6.697   4.582  1.00  0.00         A
ATOM   2164  CA  THR   139      33.982   7.721   4.362  1.00  0.00         A
ATOM   2165  HA  THR   139      34.389   8.552   4.918  1.00  0.00         A
ATOM   2166  CB  THR   139      34.820   6.474   4.652  1.00  0.00         A
ATOM   2167  HB  THR   139      34.549   5.724   3.936  1.00  0.00         A
ATOM   2168  OG1 THR   139      34.555   5.996   5.980  1.00  0.00         A
ATOM   2169  HG1 THR   139      33.602   5.857   6.089  1.00  0.00         A
ATOM   2170  CG2 THR   139      36.307   6.767   4.504  1.00  0.00         A
ATOM   2171 HG21 THR   139      36.871   5.871   4.716  1.00  0.00         A
ATOM   2172 HG22 THR   139      36.592   7.544   5.197  1.00  0.00         A
ATOM   2173 HG23 THR   139      36.511   7.092   3.495  1.00  0.00         A
ATOM   2174  C   THR   139      34.055   8.025   2.880  1.00  0.00         A
ATOM   2175  O   THR   139      33.638   7.233   2.031  1.00  0.00         A
ATOM   2176  N   LEU   140      34.584   9.182   2.599  1.00  0.00         A
ATOM   2177  HN  LEU   140      34.912   9.720   3.342  1.00  0.00         A
ATOM   2178  CA  LEU   140      34.710   9.681   1.240  1.00  0.00         A
ATOM   2179  HA  LEU   140      33.781   9.498   0.724  1.00  0.00         A
ATOM   2180  CB  LEU   140      34.991  11.183   1.262  1.00  0.00         A
ATOM   2181  HB1 LEU   140      35.928  11.344   1.774  1.00  0.00         A
ATOM   2182  HB2 LEU   140      34.208  11.667   1.826  1.00  0.00         A
ATOM   2183  CG  LEU   140      35.078  11.853  -0.107  1.00  0.00         A
ATOM   2184  HG  LEU   140      35.796  11.322  -0.716  1.00  0.00         A
ATOM   2185  CD1 LEU   140      33.735  11.803  -0.813  1.00  0.00         A
ATOM   2186 HD11 LEU   140      33.820  12.271  -1.782  1.00  0.00         A
ATOM   2187 HD12 LEU   140      32.999  12.328  -0.222  1.00  0.00         A
ATOM   2188 HD13 LEU   140      33.432  10.774  -0.935  1.00  0.00         A
ATOM   2189  CD2 LEU   140      35.554  13.285   0.044  1.00  0.00         A
ATOM   2190 HD21 LEU   140      35.644  13.738  -0.931  1.00  0.00         A
ATOM   2191 HD22 LEU   140      36.515  13.292   0.537  1.00  0.00         A
ATOM   2192 HD23 LEU   140      34.841  13.839   0.635  1.00  0.00         A
ATOM   2193  C   LEU   140      35.833   8.958   0.517  1.00  0.00         A
ATOM   2194  O   LEU   140      35.708   8.596  -0.652  1.00  0.00         A
ATOM   2195  N   GLU   141      36.920   8.731   1.233  1.00  0.00         A
ATOM   2196  HN  GLU   141      36.932   8.998   2.176  1.00  0.00         A
ATOM   2197  CA  GLU   141      38.099   8.103   0.658  1.00  0.00         A
ATOM   2198  HA  GLU   141      38.136   8.390  -0.376  1.00  0.00         A
ATOM   2199  CB  GLU   141      39.363   8.606   1.346  1.00  0.00         A
ATOM   2200  HB1 GLU   141      39.563   9.615   1.019  1.00  0.00         A
ATOM   2201  HB2 GLU   141      40.192   7.973   1.063  1.00  0.00         A
ATOM   2202  CG  GLU   141      39.258   8.606   2.853  1.00  0.00         A
ATOM   2203  HG1 GLU   141      39.041   7.603   3.190  1.00  0.00         A
ATOM   2204  HG2 GLU   141      38.450   9.262   3.129  1.00  0.00         A
ATOM   2205  CD  GLU   141      40.521   9.085   3.525  1.00  0.00         A
ATOM   2206  OE1 GLU   141      41.414   8.254   3.787  1.00  0.00         A
ATOM   2207  OE2 GLU   141      40.631  10.297   3.799  1.00  0.00         A
ATOM   2208  C   GLU   141      38.023   6.581   0.734  1.00  0.00         A
ATOM   2209  O   GLU   141      39.045   5.895   0.714  1.00  0.00         A
ATOM   2210  N   ASP   142      36.811   6.050   0.807  1.00  0.00         A
ATOM   2211  HN  ASP   142      36.030   6.640   0.881  1.00  0.00         A
ATOM   2212  CA  ASP   142      36.623   4.606   0.772  1.00  0.00         A
ATOM   2213  HA  ASP   142      37.433   4.158   1.321  1.00  0.00         A
ATOM   2214  CB  ASP   142      35.293   4.202   1.414  1.00  0.00         A
ATOM   2215  HB1 ASP   142      34.480   4.630   0.845  1.00  0.00         A
ATOM   2216  HB2 ASP   142      35.258   4.582   2.424  1.00  0.00         A
ATOM   2217  CG  ASP   142      35.106   2.696   1.463  1.00  0.00         A
ATOM   2218  OD1 ASP   142      34.274   2.169   0.693  1.00  0.00         A
ATOM   2219  OD2 ASP   142      35.795   2.029   2.270  1.00  0.00         A
ATOM   2220  C   ASP   142      36.694   4.127  -0.668  1.00  0.00         A
ATOM   2221  O   ASP   142      36.828   2.937  -0.950  1.00  0.00         A
ATOM   2222  N   THR   143      36.652   5.086  -1.576  1.00  0.00         A
ATOM   2223  HN  THR   143      36.548   6.015  -1.278  1.00  0.00         A
ATOM   2224  CA  THR   143      36.760   4.811  -2.998  1.00  0.00         A
ATOM   2225  HA  THR   143      36.174   3.939  -3.209  1.00  0.00         A
ATOM   2226  CB  THR   143      36.212   5.988  -3.819  1.00  0.00         A
ATOM   2227  HB  THR   143      36.450   5.828  -4.860  1.00  0.00         A
ATOM   2228  OG1 THR   143      36.818   7.210  -3.377  1.00  0.00         A
ATOM   2229  HG1 THR   143      36.473   7.944  -3.903  1.00  0.00         A
ATOM   2230  CG2 THR   143      34.705   6.087  -3.670  1.00  0.00         A
ATOM   2231 HG21 THR   143      34.246   5.190  -4.055  1.00  0.00         A
ATOM   2232 HG22 THR   143      34.344   6.943  -4.220  1.00  0.00         A
ATOM   2233 HG23 THR   143      34.458   6.198  -2.625  1.00  0.00         A
ATOM   2234  C   THR   143      38.204   4.533  -3.386  1.00  0.00         A
ATOM   2235  O   THR   143      38.505   4.112  -4.503  1.00  0.00         A
ATOM   2236  N   LEU   144      39.084   4.738  -2.428  1.00  0.00         A
ATOM   2237  HN  LEU   144      38.760   5.070  -1.571  1.00  0.00         A
ATOM   2238  CA  LEU   144      40.508   4.497  -2.607  1.00  0.00         A
ATOM   2239  HA  LEU   144      40.759   4.748  -3.626  1.00  0.00         A
ATOM   2240  CB  LEU   144      41.332   5.379  -1.662  1.00  0.00         A
ATOM   2241  HB1 LEU   144      42.301   4.923  -1.538  1.00  0.00         A
ATOM   2242  HB2 LEU   144      40.838   5.394  -0.702  1.00  0.00         A
ATOM   2243  CG  LEU   144      41.540   6.827  -2.112  1.00  0.00         A
ATOM   2244  HG  LEU   144      41.949   6.827  -3.109  1.00  0.00         A
ATOM   2245  CD1 LEU   144      40.227   7.588  -2.150  1.00  0.00         A
ATOM   2246 HD11 LEU   144      39.552   7.109  -2.843  1.00  0.00         A
ATOM   2247 HD12 LEU   144      40.408   8.604  -2.467  1.00  0.00         A
ATOM   2248 HD13 LEU   144      39.787   7.592  -1.164  1.00  0.00         A
ATOM   2249  CD2 LEU   144      42.534   7.524  -1.197  1.00  0.00         A
ATOM   2250 HD21 LEU   144      43.483   7.009  -1.237  1.00  0.00         A
ATOM   2251 HD22 LEU   144      42.160   7.512  -0.184  1.00  0.00         A
ATOM   2252 HD23 LEU   144      42.666   8.546  -1.520  1.00  0.00         A
ATOM   2253  C   LEU   144      40.850   3.030  -2.367  1.00  0.00         A
ATOM   2254  O   LEU   144      41.945   2.707  -1.910  1.00  0.00         A
ATOM   2255  N   LYS   145      39.908   2.145  -2.675  1.00  0.00         A
ATOM   2256  HN  LYS   145      39.038   2.463  -2.986  1.00  0.00         A
ATOM   2257  CA  LYS   145      40.150   0.712  -2.561  1.00  0.00         A
ATOM   2258  HA  LYS   145      40.610   0.536  -1.605  1.00  0.00         A
ATOM   2259  CB  LYS   145      38.845  -0.094  -2.642  1.00  0.00         A
ATOM   2260  HB1 LYS   145      38.183   0.242  -1.858  1.00  0.00         A
ATOM   2261  HB2 LYS   145      39.071  -1.138  -2.483  1.00  0.00         A
ATOM   2262  CG  LYS   145      38.116   0.035  -3.967  1.00  0.00         A
ATOM   2263  HG1 LYS   145      37.627  -0.902  -4.189  1.00  0.00         A
ATOM   2264  HG2 LYS   145      38.841   0.255  -4.732  1.00  0.00         A
ATOM   2265  CD  LYS   145      37.078   1.145  -3.945  1.00  0.00         A
ATOM   2266  HD1 LYS   145      36.729   1.319  -4.952  1.00  0.00         A
ATOM   2267  HD2 LYS   145      37.538   2.039  -3.561  1.00  0.00         A
ATOM   2268  CE  LYS   145      35.891   0.798  -3.061  1.00  0.00         A
ATOM   2269  HE1 LYS   145      35.182   1.612  -3.101  1.00  0.00         A
ATOM   2270  HE2 LYS   145      36.242   0.682  -2.049  1.00  0.00         A
ATOM   2271  NZ  LYS   145      35.215  -0.455  -3.489  1.00  0.00         A
ATOM   2272  HZ1 LYS   145      35.885  -1.250  -3.480  1.00  0.00         A
ATOM   2273  HZ2 LYS   145      34.835  -0.350  -4.452  1.00  0.00         A
ATOM   2274  HZ3 LYS   145      34.428  -0.674  -2.843  1.00  0.00         A
ATOM   2275  C   LYS   145      41.117   0.271  -3.653  1.00  0.00         A
ATOM   2276  O   LYS   145      41.763  -0.769  -3.548  1.00  0.00         A
ATOM   2277  N   LEU   146      41.204   1.080  -4.700  1.00  0.00         A
ATOM   2278  HN  LEU   146      40.622   1.862  -4.745  1.00  0.00         A
ATOM   2279  CA  LEU   146      42.151   0.866  -5.770  1.00  0.00         A
ATOM   2280  HA  LEU   146      42.776   0.027  -5.505  1.00  0.00         A
ATOM   2281  CB  LEU   146      41.411   0.562  -7.080  1.00  0.00         A
ATOM   2282  HB1 LEU   146      42.145   0.388  -7.850  1.00  0.00         A
ATOM   2283  HB2 LEU   146      40.828   1.429  -7.351  1.00  0.00         A
ATOM   2284  CG  LEU   146      40.480  -0.653  -7.042  1.00  0.00         A
ATOM   2285  HG  LEU   146      39.743  -0.512  -6.267  1.00  0.00         A
ATOM   2286  CD1 LEU   146      39.748  -0.801  -8.363  1.00  0.00         A
ATOM   2287 HD11 LEU   146      39.151   0.080  -8.545  1.00  0.00         A
ATOM   2288 HD12 LEU   146      39.108  -1.668  -8.323  1.00  0.00         A
ATOM   2289 HD13 LEU   146      40.467  -0.920  -9.161  1.00  0.00         A
ATOM   2290  CD2 LEU   146      41.261  -1.920  -6.729  1.00  0.00         A
ATOM   2291 HD21 LEU   146      41.714  -1.831  -5.753  1.00  0.00         A
ATOM   2292 HD22 LEU   146      42.032  -2.061  -7.472  1.00  0.00         A
ATOM   2293 HD23 LEU   146      40.592  -2.768  -6.739  1.00  0.00         A
ATOM   2294  C   LEU   146      43.018   2.117  -5.897  1.00  0.00         A
ATOM   2295  O   LEU   146      43.292   2.780  -4.894  1.00  0.00         A
ATOM   2296  N   ASP   147      43.418   2.450  -7.117  1.00  0.00         A
ATOM   2297  HN  ASP   147      43.095   1.932  -7.872  1.00  0.00         A
ATOM   2298  CA  ASP   147      44.304   3.580  -7.376  1.00  0.00         A
ATOM   2299  HA  ASP   147      44.567   3.548  -8.424  1.00  0.00         A
ATOM   2300  CB  ASP   147      43.611   4.913  -7.088  1.00  0.00         A
ATOM   2301  HB1 ASP   147      44.356   5.687  -7.049  1.00  0.00         A
ATOM   2302  HB2 ASP   147      43.113   4.853  -6.132  1.00  0.00         A
ATOM   2303  CG  ASP   147      42.586   5.289  -8.135  1.00  0.00         A
ATOM   2304  OD1 ASP   147      41.374   5.263  -7.829  1.00  0.00         A
ATOM   2305  OD2 ASP   147      42.986   5.624  -9.270  1.00  0.00         A
ATOM   2306  C   ASP   147      45.583   3.472  -6.560  1.00  0.00         A
ATOM   2307  O   ASP   147      45.864   4.321  -5.708  1.00  0.00         A
ATOM   2308  N   ALA   148      46.344   2.418  -6.830  1.00  0.00         A
ATOM   2309  HN  ALA   148      46.039   1.781  -7.511  1.00  0.00         A
ATOM   2310  CA  ALA   148      47.610   2.163  -6.151  1.00  0.00         A
ATOM   2311  HA  ALA   148      48.056   1.296  -6.615  1.00  0.00         A
ATOM   2312  CB  ALA   148      48.573   3.331  -6.331  1.00  0.00         A
ATOM   2313  HB1 ALA   148      49.531   3.077  -5.902  1.00  0.00         A
ATOM   2314  HB2 ALA   148      48.177   4.204  -5.834  1.00  0.00         A
ATOM   2315  HB3 ALA   148      48.694   3.540  -7.384  1.00  0.00         A
ATOM   2316  C   ALA   148      47.398   1.857  -4.671  1.00  0.00         A
ATOM   2317  O   ALA   148      48.106   2.371  -3.809  1.00  0.00         A
ATOM   2318  N   ALA   149      46.410   1.023  -4.389  1.00  0.00         A
ATOM   2319  HN  ALA   149      45.820   0.720  -5.114  1.00  0.00         A
ATOM   2320  CA  ALA   149      46.176   0.533  -3.038  1.00  0.00         A
ATOM   2321  HA  ALA   149      46.802   1.097  -2.362  1.00  0.00         A
ATOM   2322  CB  ALA   149      44.723   0.737  -2.636  1.00  0.00         A
ATOM   2323  HB1 ALA   149      44.478   1.788  -2.688  1.00  0.00         A
ATOM   2324  HB2 ALA   149      44.576   0.383  -1.626  1.00  0.00         A
ATOM   2325  HB3 ALA   149      44.082   0.185  -3.307  1.00  0.00         A
ATOM   2326  C   ALA   149      46.562  -0.937  -2.966  1.00  0.00         A
ATOM   2327  O   ALA   149      45.828  -1.772  -2.430  1.00  0.00         A
ATOM   2328  N   GLN   150      47.739  -1.231  -3.501  1.00  0.00         A
ATOM   2329  HN  GLN   150      48.321  -0.492  -3.779  1.00  0.00         A
ATOM   2330  CA  GLN   150      48.213  -2.599  -3.672  1.00  0.00         A
ATOM   2331  HA  GLN   150      47.362  -3.211  -3.928  1.00  0.00         A
ATOM   2332  CB  GLN   150      49.220  -2.647  -4.824  1.00  0.00         A
ATOM   2333  HB1 GLN   150      48.699  -2.454  -5.751  1.00  0.00         A
ATOM   2334  HB2 GLN   150      49.655  -3.634  -4.865  1.00  0.00         A
ATOM   2335  CG  GLN   150      50.348  -1.631  -4.691  1.00  0.00         A
ATOM   2336  HG1 GLN   150      50.929  -1.871  -3.813  1.00  0.00         A
ATOM   2337  HG2 GLN   150      49.918  -0.647  -4.577  1.00  0.00         A
ATOM   2338  CD  GLN   150      51.268  -1.616  -5.892  1.00  0.00         A
ATOM   2339  OE1 GLN   150      50.845  -1.895  -7.015  1.00  0.00         A
ATOM   2340  NE2 GLN   150      52.530  -1.295  -5.668  1.00  0.00         A
ATOM   2341 HE21 GLN   150      52.800  -1.085  -4.747  1.00  0.00         A
ATOM   2342 HE22 GLN   150      53.146  -1.277  -6.432  1.00  0.00         A
ATOM   2343  C   GLN   150      48.839  -3.145  -2.389  1.00  0.00         A
ATOM   2344  O   GLN   150      49.942  -3.698  -2.399  1.00  0.00         A
ATOM   2345  N   GLU   151      48.118  -3.008  -1.290  1.00  0.00         A
ATOM   2346  HN  GLU   151      47.241  -2.569  -1.348  1.00  0.00         A
ATOM   2347  CA  GLU   151      48.587  -3.492  -0.001  1.00  0.00         A
ATOM   2348  HA  GLU   151      49.665  -3.440   0.003  1.00  0.00         A
ATOM   2349  CB  GLU   151      48.037  -2.611   1.124  1.00  0.00         A
ATOM   2350  HB1 GLU   151      48.446  -2.951   2.064  1.00  0.00         A
ATOM   2351  HB2 GLU   151      46.962  -2.713   1.152  1.00  0.00         A
ATOM   2352  CG  GLU   151      48.373  -1.137   0.962  1.00  0.00         A
ATOM   2353  HG1 GLU   151      47.942  -0.591   1.788  1.00  0.00         A
ATOM   2354  HG2 GLU   151      47.945  -0.783   0.036  1.00  0.00         A
ATOM   2355  CD  GLU   151      49.865  -0.875   0.934  1.00  0.00         A
ATOM   2356  OE1 GLU   151      50.448  -0.827  -0.170  1.00  0.00         A
ATOM   2357  OE2 GLU   151      50.466  -0.705   2.016  1.00  0.00         A
ATOM   2358  C   GLU   151      48.161  -4.942   0.207  1.00  0.00         A
ATOM   2359  O   GLU   151      47.539  -5.285   1.212  1.00  0.00         A
ATOM   2360  N   VAL   152      48.488  -5.790  -0.759  1.00  0.00         A
ATOM   2361  HN  VAL   152      48.985  -5.457  -1.538  1.00  0.00         A
ATOM   2362  CA  VAL   152      48.131  -7.203  -0.692  1.00  0.00         A
ATOM   2363  HA  VAL   152      47.360  -7.301   0.045  1.00  0.00         A
ATOM   2364  CB  VAL   152      47.594  -7.704  -2.056  1.00  0.00         A
ATOM   2365  HB  VAL   152      46.837  -7.007  -2.387  1.00  0.00         A
ATOM   2366  CG1 VAL   152      48.697  -7.717  -3.104  1.00  0.00         A
ATOM   2367 HG11 VAL   152      48.294  -8.058  -4.046  1.00  0.00         A
ATOM   2368 HG12 VAL   152      49.486  -8.382  -2.788  1.00  0.00         A
ATOM   2369 HG13 VAL   152      49.093  -6.718  -3.222  1.00  0.00         A
ATOM   2370  CG2 VAL   152      46.942  -9.075  -1.930  1.00  0.00         A
ATOM   2371 HG21 VAL   152      46.581  -9.391  -2.897  1.00  0.00         A
ATOM   2372 HG22 VAL   152      46.115  -9.018  -1.238  1.00  0.00         A
ATOM   2373 HG23 VAL   152      47.668  -9.787  -1.566  1.00  0.00         A
ATOM   2374  C   VAL   152      49.331  -8.021  -0.234  1.00  0.00         A
ATOM   2375  O   VAL   152      49.395  -9.245  -0.370  1.00  0.00         A
ATOM   2376  N   VAL   153      50.259  -7.304   0.346  1.00  0.00         A
ATOM   2377  HN  VAL   153      50.085  -6.350   0.458  1.00  0.00         A
ATOM   2378  CA  VAL   153      51.501  -7.858   0.868  1.00  0.00         A
ATOM   2379  HA  VAL   153      51.314  -8.873   1.186  1.00  0.00         A
ATOM   2380  CB  VAL   153      52.634  -7.864  -0.184  1.00  0.00         A
ATOM   2381  HB  VAL   153      53.559  -8.107   0.318  1.00  0.00         A
ATOM   2382  CG1 VAL   153      52.389  -8.916  -1.253  1.00  0.00         A
ATOM   2383 HG11 VAL   153      53.217  -8.924  -1.947  1.00  0.00         A
ATOM   2384 HG12 VAL   153      51.477  -8.685  -1.783  1.00  0.00         A
ATOM   2385 HG13 VAL   153      52.300  -9.886  -0.788  1.00  0.00         A
ATOM   2386  CG2 VAL   153      52.788  -6.489  -0.815  1.00  0.00         A
ATOM   2387 HG21 VAL   153      51.857  -6.201  -1.280  1.00  0.00         A
ATOM   2388 HG22 VAL   153      53.567  -6.521  -1.559  1.00  0.00         A
ATOM   2389 HG23 VAL   153      53.048  -5.770  -0.052  1.00  0.00         A
ATOM   2390  C   VAL   153      51.950  -7.032   2.061  1.00  0.00         A
ATOM   2391  O   VAL   153      51.525  -5.884   2.215  1.00  0.00         A
ATOM   2392  N   ASP   154      52.791  -7.605   2.902  1.00  0.00         A
ATOM   2393  HN  ASP   154      53.097  -8.521   2.731  1.00  0.00         A
ATOM   2394  CA  ASP   154      53.278  -6.895   4.074  1.00  0.00         A
ATOM   2395  HA  ASP   154      52.567  -6.117   4.310  1.00  0.00         A
ATOM   2396  CB  ASP   154      53.399  -7.840   5.267  1.00  0.00         A
ATOM   2397  HB1 ASP   154      54.238  -8.500   5.112  1.00  0.00         A
ATOM   2398  HB2 ASP   154      52.495  -8.424   5.351  1.00  0.00         A
ATOM   2399  CG  ASP   154      53.608  -7.094   6.566  1.00  0.00         A
ATOM   2400  OD1 ASP   154      54.744  -6.654   6.827  1.00  0.00         A
ATOM   2401  OD2 ASP   154      52.633  -6.946   7.334  1.00  0.00         A
ATOM   2402  C   ASP   154      54.629  -6.255   3.775  1.00  0.00         A
ATOM   2403  O   ASP   154      55.585  -6.947   3.418  1.00  0.00         A
ATOM   2404  N   PRO   155      54.724  -4.924   3.913  1.00  0.00         A
ATOM   2405  CA  PRO   155      55.938  -4.177   3.569  1.00  0.00         A
ATOM   2406  HA  PRO   155      56.259  -4.401   2.566  1.00  0.00         A
ATOM   2407  CB  PRO   155      55.495  -2.715   3.645  1.00  0.00         A
ATOM   2408  HB1 PRO   155      55.203  -2.374   2.663  1.00  0.00         A
ATOM   2409  HB2 PRO   155      56.308  -2.109   4.016  1.00  0.00         A
ATOM   2410  CG  PRO   155      54.340  -2.714   4.585  1.00  0.00         A
ATOM   2411  HG1 PRO   155      53.668  -1.906   4.340  1.00  0.00         A
ATOM   2412  HG2 PRO   155      54.696  -2.611   5.599  1.00  0.00         A
ATOM   2413  CD  PRO   155      53.651  -4.039   4.406  1.00  0.00         A
ATOM   2414  HD1 PRO   155      52.857  -3.956   3.679  1.00  0.00         A
ATOM   2415  HD2 PRO   155      53.265  -4.393   5.350  1.00  0.00         A
ATOM   2416  C   PRO   155      57.098  -4.436   4.526  1.00  0.00         A
ATOM   2417  O   PRO   155      58.255  -4.171   4.196  1.00  0.00         A
ATOM   2418  N   ALA   156      56.793  -4.957   5.703  1.00  0.00         A
ATOM   2419  HN  ALA   156      55.855  -5.165   5.908  1.00  0.00         A
ATOM   2420  CA  ALA   156      57.825  -5.245   6.690  1.00  0.00         A
ATOM   2421  HA  ALA   156      58.628  -4.539   6.544  1.00  0.00         A
ATOM   2422  CB  ALA   156      57.288  -5.067   8.099  1.00  0.00         A
ATOM   2423  HB1 ALA   156      56.512  -5.794   8.281  1.00  0.00         A
ATOM   2424  HB2 ALA   156      56.882  -4.072   8.207  1.00  0.00         A
ATOM   2425  HB3 ALA   156      58.087  -5.208   8.810  1.00  0.00         A
ATOM   2426  C   ALA   156      58.368  -6.652   6.499  1.00  0.00         A
ATOM   2427  O   ALA   156      59.566  -6.897   6.653  1.00  0.00         A
ATOM   2428  N   LYS   157      57.483  -7.571   6.143  1.00  0.00         A
ATOM   2429  HN  LYS   157      56.533  -7.319   6.081  1.00  0.00         A
ATOM   2430  CA  LYS   157      57.879  -8.944   5.841  1.00  0.00         A
ATOM   2431  HA  LYS   157      58.756  -9.171   6.427  1.00  0.00         A
ATOM   2432  CB  LYS   157      56.767  -9.942   6.194  1.00  0.00         A
ATOM   2433  HB1 LYS   157      56.991 -10.886   5.719  1.00  0.00         A
ATOM   2434  HB2 LYS   157      55.834  -9.570   5.800  1.00  0.00         A
ATOM   2435  CG  LYS   157      56.581 -10.196   7.687  1.00  0.00         A
ATOM   2436  HG1 LYS   157      57.542 -10.434   8.120  1.00  0.00         A
ATOM   2437  HG2 LYS   157      55.913 -11.033   7.815  1.00  0.00         A
ATOM   2438  CD  LYS   157      55.998  -8.992   8.410  1.00  0.00         A
ATOM   2439  HD1 LYS   157      55.103  -8.674   7.894  1.00  0.00         A
ATOM   2440  HD2 LYS   157      56.723  -8.192   8.400  1.00  0.00         A
ATOM   2441  CE  LYS   157      55.646  -9.317   9.853  1.00  0.00         A
ATOM   2442  HE1 LYS   157      55.235  -8.433  10.319  1.00  0.00         A
ATOM   2443  HE2 LYS   157      56.545  -9.613  10.372  1.00  0.00         A
ATOM   2444  NZ  LYS   157      54.650 -10.419   9.942  1.00  0.00         A
ATOM   2445  HZ1 LYS   157      54.372 -10.570  10.932  1.00  0.00         A
ATOM   2446  HZ2 LYS   157      55.059 -11.302   9.574  1.00  0.00         A
ATOM   2447  HZ3 LYS   157      53.802 -10.184   9.387  1.00  0.00         A
ATOM   2448  C   LYS   157      58.232  -9.068   4.365  1.00  0.00         A
ATOM   2449  O   LYS   157      57.821 -10.013   3.692  1.00  0.00         A
ATOM   2450  N   GLN   158      59.007  -8.103   3.886  1.00  0.00         A
ATOM   2451  HN  GLN   158      59.344  -7.424   4.507  1.00  0.00         A
ATOM   2452  CA  GLN   158      59.392  -8.013   2.483  1.00  0.00         A
ATOM   2453  HA  GLN   158      58.504  -7.795   1.909  1.00  0.00         A
ATOM   2454  CB  GLN   158      60.390  -6.862   2.307  1.00  0.00         A
ATOM   2455  HB1 GLN   158      61.224  -7.025   2.972  1.00  0.00         A
ATOM   2456  HB2 GLN   158      59.902  -5.939   2.581  1.00  0.00         A
ATOM   2457  CG  GLN   158      60.932  -6.708   0.895  1.00  0.00         A
ATOM   2458  HG1 GLN   158      61.462  -7.610   0.630  1.00  0.00         A
ATOM   2459  HG2 GLN   158      61.616  -5.872   0.875  1.00  0.00         A
ATOM   2460  CD  GLN   158      59.846  -6.466  -0.132  1.00  0.00         A
ATOM   2461  OE1 GLN   158      58.792  -5.908   0.175  1.00  0.00         A
ATOM   2462  NE2 GLN   158      60.100  -6.880  -1.360  1.00  0.00         A
ATOM   2463 HE21 GLN   158      60.963  -7.314  -1.533  1.00  0.00         A
ATOM   2464 HE22 GLN   158      59.419  -6.735  -2.050  1.00  0.00         A
ATOM   2465  C   GLN   158      59.991  -9.326   1.979  1.00  0.00         A
ATOM   2466  O   GLN   158      61.017  -9.792   2.483  1.00  0.00         A
ATOM   2467  N   LEU   159      59.324  -9.923   0.998  1.00  0.00         A
ATOM   2468  HN  LEU   159      58.488  -9.521   0.682  1.00  0.00         A
ATOM   2469  CA  LEU   159      59.791 -11.157   0.379  1.00  0.00         A
ATOM   2470  HA  LEU   159      60.133 -11.804   1.173  1.00  0.00         A
ATOM   2471  CB  LEU   159      58.639 -11.860  -0.363  1.00  0.00         A
ATOM   2472  HB1 LEU   159      58.121 -12.490   0.343  1.00  0.00         A
ATOM   2473  HB2 LEU   159      59.070 -12.490  -1.127  1.00  0.00         A
ATOM   2474  CG  LEU   159      57.599 -10.946  -1.036  1.00  0.00         A
ATOM   2475  HG  LEU   159      57.240 -10.230  -0.311  1.00  0.00         A
ATOM   2476  CD1 LEU   159      58.199 -10.170  -2.197  1.00  0.00         A
ATOM   2477 HD11 LEU   159      58.568 -10.863  -2.938  1.00  0.00         A
ATOM   2478 HD12 LEU   159      59.014  -9.559  -1.838  1.00  0.00         A
ATOM   2479 HD13 LEU   159      57.443  -9.539  -2.639  1.00  0.00         A
ATOM   2480  CD2 LEU   159      56.407 -11.762  -1.512  1.00  0.00         A
ATOM   2481 HD21 LEU   159      55.970 -12.283  -0.673  1.00  0.00         A
ATOM   2482 HD22 LEU   159      56.733 -12.479  -2.251  1.00  0.00         A
ATOM   2483 HD23 LEU   159      55.671 -11.103  -1.949  1.00  0.00         A
ATOM   2484  C   LEU   159      60.966 -10.888  -0.558  1.00  0.00         A
ATOM   2485  O   LEU   159      61.145  -9.769  -1.043  1.00  0.00         A
ATOM   2486  N   LYS   160      61.773 -11.909  -0.802  1.00  0.00         A
ATOM   2487  HN  LYS   160      61.571 -12.787  -0.409  1.00  0.00         A
ATOM   2488  HA  LYS   160      62.879 -10.820  -2.156  1.00  0.00         A
ATOM   2489  CB  LYS   160      64.210 -11.748  -0.760  1.00  0.00         A
ATOM   2490  HB1 LYS   160      64.310 -12.711  -0.281  1.00  0.00         A
ATOM   2491  HB2 LYS   160      64.096 -10.989  -0.000  1.00  0.00         A
ATOM   2492  CG  LYS   160      65.487 -11.464  -1.529  1.00  0.00         A
ATOM   2493  HG1 LYS   160      65.425 -10.475  -1.958  1.00  0.00         A
ATOM   2494  HG2 LYS   160      65.593 -12.195  -2.316  1.00  0.00         A
ATOM   2495  CD  LYS   160      66.703 -11.535  -0.624  1.00  0.00         A
ATOM   2496  HD1 LYS   160      66.781 -12.534  -0.220  1.00  0.00         A
ATOM   2497  HD2 LYS   160      66.585 -10.826   0.182  1.00  0.00         A
ATOM   2498  CE  LYS   160      67.975 -11.210  -1.384  1.00  0.00         A
ATOM   2499  HE1 LYS   160      67.904 -10.203  -1.763  1.00  0.00         A
ATOM   2500  HE2 LYS   160      68.071 -11.899  -2.209  1.00  0.00         A
ATOM   2501  NZ  LYS   160      69.178 -11.319  -0.521  1.00  0.00         A
ATOM   2502  HZ1 LYS   160      69.296 -12.301  -0.195  1.00  0.00         A
ATOM   2503  HZ2 LYS   160      69.081 -10.702   0.308  1.00  0.00         A
ATOM   2504  HZ3 LYS   160      70.026 -11.039  -1.051  1.00  0.00         A
ATOM   2505  CA  LYS   160      62.955 -11.762  -1.634  1.00  0.00         A
ATOM   2506  C   LYS   160      63.035 -12.889  -2.660  1.00  0.00         A
ATOM   2507  OT1 LYS   160      62.439 -12.745  -3.748  1.00  0.00         A
ATOM   2508  OT2 LYS   160      63.693 -13.913  -2.379  1.00  0.00         A
END
