# Supplementary material for: The EJC disassembly factor PYM is an intrinsically disordered protein and forms a fuzzy complex with RNA
Source: Front Mol Biosci. 2023 Mar 30;10:1148653. doi: 10.3389/fmolb.2023.1148653 (PMC10098021; doi:10.3389/fmolb.2023.1148653)
Supplement: Supplementary file 2 [file DataSheet1.ZIP › PYM_structures/pym_1.pdb]

REMARK FILENAME="pym160_123_water.pdb"
REMARK ===============================================================
REMARK            overall,bonds,angles,improper,dihe,vdw,elec,noe,cdih,coup,sani,vean
REMARK energies: -4780, 40.6092, 210.963, 74.9784, 721.834, -253.862, -5725.09, 148.264, 2.29859, 0, 0, 0
REMARK ===============================================================
REMARK            bonds,angles,impropers,dihe,noe,cdih,coup,sani,vean
REMARK rms-dev.: 4.005584E-03,0.547308,1.24276,40.1367,3.702579E-02,0.926002,0, 0, 0
REMARK ===============================================================
REMARK               noe,cdih,coup,sani,vean
REMARK               >0.5,>5,>1,>0,>5
REMARK violations.: 0, 0, 0, 0, 0
REMARK ===============================================================
REMARK DATE:28-Oct-2020  02:08:24       created by user: dverma
REMARK VERSION:1.21
ATOM      1  HA1 GLY     1       2.128  -7.355 -21.910  1.00  0.00         A
ATOM      2  HA2 GLY     1       3.679  -6.635 -22.314  1.00  0.00         A
ATOM      3  C   GLY     1       2.204  -5.246 -21.671  1.00  0.00         A
ATOM      4  O   GLY     1       2.170  -4.170 -22.272  1.00  0.00         A
ATOM      5  N   GLY     1       2.225  -6.491 -23.818  1.00  0.00         A
ATOM      6  HT1 GLY     1       2.715  -5.714 -24.305  1.00  0.00         A
ATOM      7  HT2 GLY     1       1.201  -6.347 -23.911  1.00  0.00         A
ATOM      8  HT3 GLY     1       2.481  -7.389 -24.274  1.00  0.00         A
ATOM      9  CA  GLY     1       2.609  -6.516 -22.387  1.00  0.00         A
ATOM     10  N   ALA     2       1.898  -5.365 -20.387  1.00  0.00         A
ATOM     11  HN  ALA     2       1.982  -6.242 -19.953  1.00  0.00         A
ATOM     12  CA  ALA     2       1.457  -4.227 -19.599  1.00  0.00         A
ATOM     13  HA  ALA     2       1.377  -3.375 -20.259  1.00  0.00         A
ATOM     14  CB  ALA     2       0.085  -4.497 -19.002  1.00  0.00         A
ATOM     15  HB1 ALA     2      -0.274  -3.606 -18.508  1.00  0.00         A
ATOM     16  HB2 ALA     2       0.157  -5.300 -18.285  1.00  0.00         A
ATOM     17  HB3 ALA     2      -0.602  -4.775 -19.787  1.00  0.00         A
ATOM     18  C   ALA     2       2.465  -3.908 -18.503  1.00  0.00         A
ATOM     19  O   ALA     2       2.245  -4.217 -17.329  1.00  0.00         A
ATOM     20  N   MET     3       3.575  -3.302 -18.893  1.00  0.00         A
ATOM     21  HN  MET     3       3.698  -3.091 -19.844  1.00  0.00         A
ATOM     22  CA  MET     3       4.613  -2.932 -17.942  1.00  0.00         A
ATOM     23  HA  MET     3       4.547  -3.605 -17.104  1.00  0.00         A
ATOM     24  CB  MET     3       5.997  -3.057 -18.586  1.00  0.00         A
ATOM     25  HB1 MET     3       6.058  -2.361 -19.410  1.00  0.00         A
ATOM     26  HB2 MET     3       6.107  -4.059 -18.970  1.00  0.00         A
ATOM     27  CG  MET     3       7.169  -2.783 -17.645  1.00  0.00         A
ATOM     28  HG1 MET     3       6.923  -1.925 -17.034  1.00  0.00         A
ATOM     29  HG2 MET     3       8.040  -2.555 -18.240  1.00  0.00         A
ATOM     30  SD  MET     3       7.571  -4.173 -16.552  1.00  0.00         A
ATOM     31  CE  MET     3       6.349  -4.004 -15.249  1.00  0.00         A
ATOM     32  HE1 MET     3       5.377  -4.274 -15.626  1.00  0.00         A
ATOM     33  HE2 MET     3       6.329  -2.981 -14.904  1.00  0.00         A
ATOM     34  HE3 MET     3       6.609  -4.656 -14.428  1.00  0.00         A
ATOM     35  C   MET     3       4.381  -1.509 -17.454  1.00  0.00         A
ATOM     36  O   MET     3       4.740  -1.157 -16.331  1.00  0.00         A
ATOM     37  N   GLY     4       3.772  -0.698 -18.306  1.00  0.00         A
ATOM     38  HN  GLY     4       3.545  -1.027 -19.202  1.00  0.00         A
ATOM     39  CA  GLY     4       3.431   0.655 -17.929  1.00  0.00         A
ATOM     40  HA1 GLY     4       3.475   1.287 -18.803  1.00  0.00         A
ATOM     41  HA2 GLY     4       4.145   1.009 -17.200  1.00  0.00         A
ATOM     42  C   GLY     4       2.042   0.730 -17.338  1.00  0.00         A
ATOM     43  O   GLY     4       1.831   0.311 -16.199  1.00  0.00         A
ATOM     44  N   MET     5       1.101   1.255 -18.121  1.00  0.00         A
ATOM     45  HN  MET     5       1.361   1.607 -18.999  1.00  0.00         A
ATOM     46  CA  MET     5      -0.305   1.334 -17.727  1.00  0.00         A
ATOM     47  HA  MET     5      -0.813   1.927 -18.472  1.00  0.00         A
ATOM     48  CB  MET     5      -0.946  -0.060 -17.697  1.00  0.00         A
ATOM     49  HB1 MET     5      -1.887   0.002 -17.172  1.00  0.00         A
ATOM     50  HB2 MET     5      -0.291  -0.732 -17.164  1.00  0.00         A
ATOM     51  CG  MET     5      -1.209  -0.649 -19.080  1.00  0.00         A
ATOM     52  HG1 MET     5      -1.819   0.047 -19.639  1.00  0.00         A
ATOM     53  HG2 MET     5      -1.745  -1.577 -18.963  1.00  0.00         A
ATOM     54  SD  MET     5       0.298  -0.975 -20.022  1.00  0.00         A
ATOM     55  CE  MET     5      -0.393  -1.541 -21.575  1.00  0.00         A
ATOM     56  HE1 MET     5      -1.013  -0.764 -21.998  1.00  0.00         A
ATOM     57  HE2 MET     5      -0.989  -2.424 -21.404  1.00  0.00         A
ATOM     58  HE3 MET     5       0.408  -1.774 -22.262  1.00  0.00         A
ATOM     59  C   MET     5      -0.463   2.028 -16.379  1.00  0.00         A
ATOM     60  O   MET     5      -0.680   1.384 -15.349  1.00  0.00         A
ATOM     61  N   SER     6      -0.348   3.348 -16.396  1.00  0.00         A
ATOM     62  HN  SER     6      -0.205   3.802 -17.255  1.00  0.00         A
ATOM     63  CA  SER     6      -0.423   4.144 -15.180  1.00  0.00         A
ATOM     64  HA  SER     6       0.162   3.641 -14.424  1.00  0.00         A
ATOM     65  CB  SER     6       0.180   5.525 -15.426  1.00  0.00         A
ATOM     66  HB1 SER     6       0.145   6.099 -14.514  1.00  0.00         A
ATOM     67  HB2 SER     6      -0.386   6.031 -16.195  1.00  0.00         A
ATOM     68  OG  SER     6       1.530   5.414 -15.849  1.00  0.00         A
ATOM     69  HG  SER     6       2.098   5.892 -15.231  1.00  0.00         A
ATOM     70  C   SER     6      -1.859   4.264 -14.675  1.00  0.00         A
ATOM     71  O   SER     6      -2.447   5.346 -14.670  1.00  0.00         A
ATOM     72  N   THR     7      -2.415   3.138 -14.255  1.00  0.00         A
ATOM     73  HN  THR     7      -1.925   2.293 -14.380  1.00  0.00         A
ATOM     74  CA  THR     7      -3.729   3.106 -13.639  1.00  0.00         A
ATOM     75  HA  THR     7      -4.353   3.832 -14.132  1.00  0.00         A
ATOM     76  CB  THR     7      -4.372   1.710 -13.802  1.00  0.00         A
ATOM     77  HB  THR     7      -4.390   1.466 -14.854  1.00  0.00         A
ATOM     78  OG1 THR     7      -5.715   1.702 -13.302  1.00  0.00         A
ATOM     79  HG1 THR     7      -6.078   0.811 -13.382  1.00  0.00         A
ATOM     80  CG2 THR     7      -3.551   0.655 -13.081  1.00  0.00         A
ATOM     81 HG21 THR     7      -2.561   0.618 -13.509  1.00  0.00         A
ATOM     82 HG22 THR     7      -4.027  -0.308 -13.187  1.00  0.00         A
ATOM     83 HG23 THR     7      -3.481   0.911 -12.035  1.00  0.00         A
ATOM     84  C   THR     7      -3.605   3.470 -12.159  1.00  0.00         A
ATOM     85  O   THR     7      -4.591   3.762 -11.478  1.00  0.00         A
ATOM     86  N   TYR     8      -2.366   3.470 -11.680  1.00  0.00         A
ATOM     87  HN  TYR     8      -1.630   3.234 -12.279  1.00  0.00         A
ATOM     88  CA  TYR     8      -2.065   3.818 -10.301  1.00  0.00         A
ATOM     89  HA  TYR     8      -2.716   3.246  -9.657  1.00  0.00         A
ATOM     90  CB  TYR     8      -0.606   3.486  -9.980  1.00  0.00         A
ATOM     91  HB1 TYR     8      -0.459   3.539  -8.911  1.00  0.00         A
ATOM     92  HB2 TYR     8       0.035   4.209 -10.463  1.00  0.00         A
ATOM     93  CG  TYR     8      -0.182   2.110 -10.442  1.00  0.00         A
ATOM     94  CD1 TYR     8      -0.400   0.987  -9.653  1.00  0.00         A
ATOM     95  HD1 TYR     8      -0.878   1.105  -8.691  1.00  0.00         A
ATOM     96  CD2 TYR     8       0.433   1.935 -11.675  1.00  0.00         A
ATOM     97  HD2 TYR     8       0.611   2.798 -12.300  1.00  0.00         A
ATOM     98  CE1 TYR     8      -0.015  -0.270 -10.081  1.00  0.00         A
ATOM     99  HE1 TYR     8      -0.192  -1.131  -9.454  1.00  0.00         A
ATOM    100  CE2 TYR     8       0.819   0.684 -12.109  1.00  0.00         A
ATOM    101  HE2 TYR     8       1.296   0.570 -13.072  1.00  0.00         A
ATOM    102  CZ  TYR     8       0.593  -0.415 -11.309  1.00  0.00         A
ATOM    103  OH  TYR     8       0.977  -1.664 -11.743  1.00  0.00         A
ATOM    104  HH  TYR     8       1.848  -1.598 -12.164  1.00  0.00         A
ATOM    105  C   TYR     8      -2.318   5.302 -10.083  1.00  0.00         A
ATOM    106  O   TYR     8      -1.815   6.136 -10.838  1.00  0.00         A
ATOM    107  N   LEU     9      -3.112   5.620  -9.062  1.00  0.00         A
ATOM    108  HN  LEU     9      -3.445   4.903  -8.479  1.00  0.00         A
ATOM    109  CA  LEU     9      -3.496   6.998  -8.763  1.00  0.00         A
ATOM    110  HA  LEU     9      -4.231   6.959  -7.973  1.00  0.00         A
ATOM    111  CB  LEU     9      -2.295   7.817  -8.271  1.00  0.00         A
ATOM    112  HB1 LEU     9      -2.531   8.864  -8.391  1.00  0.00         A
ATOM    113  HB2 LEU     9      -1.449   7.583  -8.900  1.00  0.00         A
ATOM    114  CG  LEU     9      -1.883   7.585  -6.809  1.00  0.00         A
ATOM    115  HG  LEU     9      -1.083   8.266  -6.562  1.00  0.00         A
ATOM    116  CD1 LEU     9      -3.043   7.873  -5.869  1.00  0.00         A
ATOM    117 HD11 LEU     9      -2.707   7.777  -4.847  1.00  0.00         A
ATOM    118 HD12 LEU     9      -3.838   7.167  -6.052  1.00  0.00         A
ATOM    119 HD13 LEU     9      -3.404   8.877  -6.037  1.00  0.00         A
ATOM    120  CD2 LEU     9      -1.373   6.169  -6.595  1.00  0.00         A
ATOM    121 HD21 LEU     9      -0.509   5.998  -7.219  1.00  0.00         A
ATOM    122 HD22 LEU     9      -2.151   5.465  -6.854  1.00  0.00         A
ATOM    123 HD23 LEU     9      -1.102   6.040  -5.559  1.00  0.00         A
ATOM    124  C   LEU     9      -4.140   7.666  -9.974  1.00  0.00         A
ATOM    125  O   LEU     9      -3.960   8.863 -10.211  1.00  0.00         A
ATOM    126  N   GLN    10      -4.881   6.876 -10.742  1.00  0.00         A
ATOM    127  HN  GLN    10      -4.922   5.918 -10.539  1.00  0.00         A
ATOM    128  CA  GLN    10      -5.628   7.383 -11.879  1.00  0.00         A
ATOM    129  HA  GLN    10      -4.938   7.865 -12.555  1.00  0.00         A
ATOM    130  CB  GLN    10      -6.317   6.222 -12.596  1.00  0.00         A
ATOM    131  HB1 GLN    10      -7.141   5.880 -11.987  1.00  0.00         A
ATOM    132  HB2 GLN    10      -5.608   5.415 -12.709  1.00  0.00         A
ATOM    133  CG  GLN    10      -6.856   6.568 -13.971  1.00  0.00         A
ATOM    134  HG1 GLN    10      -7.474   7.450 -13.888  1.00  0.00         A
ATOM    135  HG2 GLN    10      -7.454   5.743 -14.321  1.00  0.00         A
ATOM    136  CD  GLN    10      -5.760   6.836 -14.986  1.00  0.00         A
ATOM    137  OE1 GLN    10      -4.677   7.315 -14.648  1.00  0.00         A
ATOM    138  NE2 GLN    10      -6.027   6.517 -16.241  1.00  0.00         A
ATOM    139 HE21 GLN    10      -6.907   6.132 -16.445  1.00  0.00         A
ATOM    140 HE22 GLN    10      -5.334   6.675 -16.917  1.00  0.00         A
ATOM    141  C   GLN    10      -6.661   8.395 -11.400  1.00  0.00         A
ATOM    142  O   GLN    10      -7.380   8.138 -10.434  1.00  0.00         A
ATOM    143  N   SER    11      -6.724   9.543 -12.053  1.00  0.00         A
ATOM    144  HN  SER    11      -6.162   9.682 -12.844  1.00  0.00         A
ATOM    145  CA  SER    11      -7.622  10.601 -11.626  1.00  0.00         A
ATOM    146  HA  SER    11      -7.659  10.582 -10.547  1.00  0.00         A
ATOM    147  CB  SER    11      -7.085  11.961 -12.077  1.00  0.00         A
ATOM    148  HB1 SER    11      -6.153  12.162 -11.570  1.00  0.00         A
ATOM    149  HB2 SER    11      -7.802  12.728 -11.827  1.00  0.00         A
ATOM    150  OG  SER    11      -6.859  11.989 -13.476  1.00  0.00         A
ATOM    151  HG  SER    11      -7.672  12.266 -13.920  1.00  0.00         A
ATOM    152  C   SER    11      -9.032  10.375 -12.163  1.00  0.00         A
ATOM    153  O   SER    11      -9.240  10.266 -13.371  1.00  0.00         A
ATOM    154  N   SER    12      -9.995  10.296 -11.257  1.00  0.00         A
ATOM    155  HN  SER    12      -9.765  10.365 -10.306  1.00  0.00         A
ATOM    156  CA  SER    12     -11.387  10.112 -11.633  1.00  0.00         A
ATOM    157  HA  SER    12     -11.414   9.763 -12.653  1.00  0.00         A
ATOM    158  CB  SER    12     -12.040   9.069 -10.726  1.00  0.00         A
ATOM    159  HB1 SER    12     -13.038   8.857 -11.081  1.00  0.00         A
ATOM    160  HB2 SER    12     -12.090   9.452  -9.718  1.00  0.00         A
ATOM    161  OG  SER    12     -11.291   7.865 -10.721  1.00  0.00         A
ATOM    162  HG  SER    12     -10.950   7.697 -11.610  1.00  0.00         A
ATOM    163  C   SER    12     -12.131  11.440 -11.540  1.00  0.00         A
ATOM    164  O   SER    12     -13.360  11.473 -11.472  1.00  0.00         A
ATOM    165  N   GLU    13     -11.358  12.528 -11.512  1.00  0.00         A
ATOM    166  HN  GLU    13     -10.386  12.411 -11.527  1.00  0.00         A
ATOM    167  CA  GLU    13     -11.894  13.890 -11.462  1.00  0.00         A
ATOM    168  HA  GLU    13     -11.051  14.558 -11.396  1.00  0.00         A
ATOM    169  CB  GLU    13     -12.668  14.218 -12.745  1.00  0.00         A
ATOM    170  HB1 GLU    13     -13.357  15.025 -12.539  1.00  0.00         A
ATOM    171  HB2 GLU    13     -13.230  13.346 -13.046  1.00  0.00         A
ATOM    172  CG  GLU    13     -11.779  14.637 -13.910  1.00  0.00         A
ATOM    173  HG1 GLU    13     -11.278  15.557 -13.646  1.00  0.00         A
ATOM    174  HG2 GLU    13     -12.400  14.806 -14.776  1.00  0.00         A
ATOM    175  CD  GLU    13     -10.729  13.603 -14.269  1.00  0.00         A
ATOM    176  OE1 GLU    13      -9.590  13.703 -13.765  1.00  0.00         A
ATOM    177  OE2 GLU    13     -11.033  12.691 -15.062  1.00  0.00         A
ATOM    178  C   GLU    13     -12.770  14.114 -10.232  1.00  0.00         A
ATOM    179  O   GLU    13     -13.640  14.986 -10.227  1.00  0.00         A
ATOM    180  N   GLY    14     -12.516  13.340  -9.182  1.00  0.00         A
ATOM    181  HN  GLY    14     -11.794  12.679  -9.242  1.00  0.00         A
ATOM    182  CA  GLY    14     -13.279  13.465  -7.953  1.00  0.00         A
ATOM    183  HA1 GLY    14     -13.170  14.470  -7.574  1.00  0.00         A
ATOM    184  HA2 GLY    14     -12.884  12.772  -7.226  1.00  0.00         A
ATOM    185  C   GLY    14     -14.752  13.174  -8.155  1.00  0.00         A
ATOM    186  O   GLY    14     -15.607  13.756  -7.486  1.00  0.00         A
ATOM    187  N   LYS    15     -15.050  12.287  -9.090  1.00  0.00         A
ATOM    188  HN  LYS    15     -14.328  11.870  -9.604  1.00  0.00         A
ATOM    189  CA  LYS    15     -16.423  11.921  -9.378  1.00  0.00         A
ATOM    190  HA  LYS    15     -17.049  12.753  -9.094  1.00  0.00         A
ATOM    191  CB  LYS    15     -16.614  11.642 -10.870  1.00  0.00         A
ATOM    192  HB1 LYS    15     -17.624  11.296 -11.034  1.00  0.00         A
ATOM    193  HB2 LYS    15     -15.925  10.866 -11.169  1.00  0.00         A
ATOM    194  CG  LYS    15     -16.376  12.857 -11.757  1.00  0.00         A
ATOM    195  HG1 LYS    15     -16.590  12.589 -12.781  1.00  0.00         A
ATOM    196  HG2 LYS    15     -15.342  13.153 -11.671  1.00  0.00         A
ATOM    197  CD  LYS    15     -17.259  14.034 -11.358  1.00  0.00         A
ATOM    198  HD1 LYS    15     -17.060  14.856 -12.027  1.00  0.00         A
ATOM    199  HD2 LYS    15     -17.016  14.327 -10.348  1.00  0.00         A
ATOM    200  CE  LYS    15     -18.740  13.690 -11.428  1.00  0.00         A
ATOM    201  HE1 LYS    15     -19.308  14.551 -11.113  1.00  0.00         A
ATOM    202  HE2 LYS    15     -18.938  12.866 -10.759  1.00  0.00         A
ATOM    203  NZ  LYS    15     -19.161  13.310 -12.800  1.00  0.00         A
ATOM    204  HZ1 LYS    15     -20.166  13.040 -12.804  1.00  0.00         A
ATOM    205  HZ2 LYS    15     -18.599  12.506 -13.138  1.00  0.00         A
ATOM    206  HZ3 LYS    15     -19.028  14.110 -13.450  1.00  0.00         A
ATOM    207  C   LYS    15     -16.836  10.712  -8.561  1.00  0.00         A
ATOM    208  O   LYS    15     -16.661   9.569  -8.984  1.00  0.00         A
ATOM    209  N   PHE    16     -17.354  10.980  -7.377  1.00  0.00         A
ATOM    210  HN  PHE    16     -17.368  11.907  -7.064  1.00  0.00         A
ATOM    211  CA  PHE    16     -17.892   9.938  -6.523  1.00  0.00         A
ATOM    212  HA  PHE    16     -17.123   9.181  -6.411  1.00  0.00         A
ATOM    213  CB  PHE    16     -18.239  10.500  -5.132  1.00  0.00         A
ATOM    214  HB1 PHE    16     -17.319  10.692  -4.599  1.00  0.00         A
ATOM    215  HB2 PHE    16     -18.812   9.765  -4.590  1.00  0.00         A
ATOM    216  CG  PHE    16     -19.034  11.781  -5.147  1.00  0.00         A
ATOM    217  CD1 PHE    16     -20.416  11.762  -5.028  1.00  0.00         A
ATOM    218  HD1 PHE    16     -20.926  10.815  -4.928  1.00  0.00         A
ATOM    219  CD2 PHE    16     -18.396  13.005  -5.274  1.00  0.00         A
ATOM    220  HD2 PHE    16     -17.321  13.035  -5.366  1.00  0.00         A
ATOM    221  CE1 PHE    16     -21.143  12.936  -5.037  1.00  0.00         A
ATOM    222  HE1 PHE    16     -22.219  12.908  -4.944  1.00  0.00         A
ATOM    223  CE2 PHE    16     -19.118  14.182  -5.283  1.00  0.00         A
ATOM    224  HE2 PHE    16     -18.608  15.128  -5.384  1.00  0.00         A
ATOM    225  CZ  PHE    16     -20.493  14.148  -5.166  1.00  0.00         A
ATOM    226  HZ  PHE    16     -21.060  15.067  -5.173  1.00  0.00         A
ATOM    227  C   PHE    16     -19.118   9.304  -7.173  1.00  0.00         A
ATOM    228  O   PHE    16     -20.149   9.953  -7.355  1.00  0.00         A
ATOM    229  N   ILE    17     -18.993   8.046  -7.552  1.00  0.00         A
ATOM    230  HN  ILE    17     -18.139   7.587  -7.415  1.00  0.00         A
ATOM    231  CA  ILE    17     -20.094   7.326  -8.168  1.00  0.00         A
ATOM    232  HA  ILE    17     -20.952   7.982  -8.191  1.00  0.00         A
ATOM    233  CB  ILE    17     -19.764   6.903  -9.617  1.00  0.00         A
ATOM    234  HB  ILE    17     -18.913   6.242  -9.589  1.00  0.00         A
ATOM    235  CG1 ILE    17     -19.418   8.132 -10.466  1.00  0.00         A
ATOM    236 HG11 ILE    17     -18.598   8.661 -10.002  1.00  0.00         A
ATOM    237 HG12 ILE    17     -20.279   8.782 -10.512  1.00  0.00         A
ATOM    238  CG2 ILE    17     -20.936   6.143 -10.232  1.00  0.00         A
ATOM    239 HG21 ILE    17     -20.681   5.839 -11.237  1.00  0.00         A
ATOM    240 HG22 ILE    17     -21.806   6.783 -10.260  1.00  0.00         A
ATOM    241 HG23 ILE    17     -21.151   5.269  -9.635  1.00  0.00         A
ATOM    242  CD1 ILE    17     -19.014   7.800 -11.887  1.00  0.00         A
ATOM    243 HD11 ILE    17     -18.138   7.169 -11.875  1.00  0.00         A
ATOM    244 HD12 ILE    17     -18.792   8.713 -12.420  1.00  0.00         A
ATOM    245 HD13 ILE    17     -19.824   7.284 -12.380  1.00  0.00         A
ATOM    246  C   ILE    17     -20.430   6.092  -7.343  1.00  0.00         A
ATOM    247  O   ILE    17     -19.763   5.063  -7.447  1.00  0.00         A
ATOM    248  N   PRO    18     -21.454   6.180  -6.492  1.00  0.00         A
ATOM    249  CA  PRO    18     -21.859   5.073  -5.647  1.00  0.00         A
ATOM    250  HA  PRO    18     -21.009   4.578  -5.203  1.00  0.00         A
ATOM    251  CB  PRO    18     -22.706   5.740  -4.548  1.00  0.00         A
ATOM    252  HB1 PRO    18     -22.272   5.528  -3.581  1.00  0.00         A
ATOM    253  HB2 PRO    18     -23.712   5.349  -4.585  1.00  0.00         A
ATOM    254  CG  PRO    18     -22.687   7.209  -4.842  1.00  0.00         A
ATOM    255  HG1 PRO    18     -21.955   7.699  -4.217  1.00  0.00         A
ATOM    256  HG2 PRO    18     -23.667   7.629  -4.673  1.00  0.00         A
ATOM    257  CD  PRO    18     -22.308   7.343  -6.287  1.00  0.00         A
ATOM    258  HD1 PRO    18     -21.765   8.260  -6.459  1.00  0.00         A
ATOM    259  HD2 PRO    18     -23.183   7.288  -6.914  1.00  0.00         A
ATOM    260  C   PRO    18     -22.687   4.063  -6.420  1.00  0.00         A
ATOM    261  O   PRO    18     -23.745   4.392  -6.955  1.00  0.00         A
ATOM    262  N   ALA    19     -22.194   2.838  -6.466  1.00  0.00         A
ATOM    263  HN  ALA    19     -21.318   2.673  -6.067  1.00  0.00         A
ATOM    264  CA  ALA    19     -22.890   1.738  -7.116  1.00  0.00         A
ATOM    265  HA  ALA    19     -23.871   1.659  -6.669  1.00  0.00         A
ATOM    266  CB  ALA    19     -23.068   2.005  -8.603  1.00  0.00         A
ATOM    267  HB1 ALA    19     -23.701   2.874  -8.734  1.00  0.00         A
ATOM    268  HB2 ALA    19     -23.531   1.149  -9.070  1.00  0.00         A
ATOM    269  HB3 ALA    19     -22.105   2.188  -9.055  1.00  0.00         A
ATOM    270  C   ALA    19     -22.142   0.434  -6.883  1.00  0.00         A
ATOM    271  O   ALA    19     -22.053  -0.420  -7.765  1.00  0.00         A
ATOM    272  N   THR    20     -21.606   0.293  -5.683  1.00  0.00         A
ATOM    273  HN  THR    20     -21.695   1.019  -5.034  1.00  0.00         A
ATOM    274  CA  THR    20     -20.902  -0.913  -5.291  1.00  0.00         A
ATOM    275  HA  THR    20     -20.675  -1.490  -6.176  1.00  0.00         A
ATOM    276  CB  THR    20     -19.599  -0.572  -4.562  1.00  0.00         A
ATOM    277  HB  THR    20     -19.833  -0.422  -3.523  1.00  0.00         A
ATOM    278  OG1 THR    20     -19.031   0.632  -5.105  1.00  0.00         A
ATOM    279  HG1 THR    20     -18.268   0.895  -4.571  1.00  0.00         A
ATOM    280  CG2 THR    20     -18.592  -1.708  -4.679  1.00  0.00         A
ATOM    281 HG21 THR    20     -19.019  -2.611  -4.267  1.00  0.00         A
ATOM    282 HG22 THR    20     -17.696  -1.452  -4.133  1.00  0.00         A
ATOM    283 HG23 THR    20     -18.347  -1.867  -5.719  1.00  0.00         A
ATOM    284  C   THR    20     -21.788  -1.725  -4.357  1.00  0.00         A
ATOM    285  O   THR    20     -21.549  -1.786  -3.149  1.00  0.00         A
ATOM    286  N   LYS    21     -22.818  -2.326  -4.928  1.00  0.00         A
ATOM    287  HN  LYS    21     -22.867  -2.334  -5.902  1.00  0.00         A
ATOM    288  CA  LYS    21     -23.874  -2.978  -4.157  1.00  0.00         A
ATOM    289  HA  LYS    21     -24.177  -2.296  -3.378  1.00  0.00         A
ATOM    290  CB  LYS    21     -25.084  -3.268  -5.053  1.00  0.00         A
ATOM    291  HB1 LYS    21     -24.856  -4.120  -5.677  1.00  0.00         A
ATOM    292  HB2 LYS    21     -25.262  -2.411  -5.685  1.00  0.00         A
ATOM    293  CG  LYS    21     -26.364  -3.569  -4.284  1.00  0.00         A
ATOM    294  HG1 LYS    21     -26.156  -4.334  -3.550  1.00  0.00         A
ATOM    295  HG2 LYS    21     -27.112  -3.926  -4.975  1.00  0.00         A
ATOM    296  CD  LYS    21     -26.902  -2.335  -3.570  1.00  0.00         A
ATOM    297  HD1 LYS    21     -27.110  -1.568  -4.302  1.00  0.00         A
ATOM    298  HD2 LYS    21     -26.157  -1.979  -2.875  1.00  0.00         A
ATOM    299  CE  LYS    21     -28.180  -2.649  -2.807  1.00  0.00         A
ATOM    300  HE1 LYS    21     -27.955  -3.380  -2.044  1.00  0.00         A
ATOM    301  HE2 LYS    21     -28.902  -3.061  -3.494  1.00  0.00         A
ATOM    302  NZ  LYS    21     -28.764  -1.443  -2.162  1.00  0.00         A
ATOM    303  HZ1 LYS    21     -29.594  -1.707  -1.594  1.00  0.00         A
ATOM    304  HZ2 LYS    21     -29.061  -0.756  -2.886  1.00  0.00         A
ATOM    305  HZ3 LYS    21     -28.064  -0.990  -1.539  1.00  0.00         A
ATOM    306  C   LYS    21     -23.383  -4.269  -3.503  1.00  0.00         A
ATOM    307  O   LYS    21     -23.672  -5.376  -3.967  1.00  0.00         A
ATOM    308  N   ARG    22     -22.636  -4.116  -2.427  1.00  0.00         A
ATOM    309  HN  ARG    22     -22.374  -3.210  -2.157  1.00  0.00         A
ATOM    310  CA  ARG    22     -22.183  -5.245  -1.638  1.00  0.00         A
ATOM    311  HA  ARG    22     -22.124  -6.105  -2.287  1.00  0.00         A
ATOM    312  CB  ARG    22     -20.799  -4.960  -1.053  1.00  0.00         A
ATOM    313  HB1 ARG    22     -20.522  -5.773  -0.398  1.00  0.00         A
ATOM    314  HB2 ARG    22     -20.843  -4.045  -0.480  1.00  0.00         A
ATOM    315  CG  ARG    22     -19.721  -4.811  -2.112  1.00  0.00         A
ATOM    316  HG1 ARG    22     -19.932  -3.932  -2.704  1.00  0.00         A
ATOM    317  HG2 ARG    22     -19.732  -5.684  -2.747  1.00  0.00         A
ATOM    318  CD  ARG    22     -18.343  -4.670  -1.493  1.00  0.00         A
ATOM    319  HD1 ARG    22     -18.151  -5.532  -0.871  1.00  0.00         A
ATOM    320  HD2 ARG    22     -18.324  -3.777  -0.885  1.00  0.00         A
ATOM    321  NE  ARG    22     -17.297  -4.574  -2.510  1.00  0.00         A
ATOM    322  HE  ARG    22     -17.557  -4.222  -3.391  1.00  0.00         A
ATOM    323  CZ  ARG    22     -16.031  -4.934  -2.311  1.00  0.00         A
ATOM    324  NH1 ARG    22     -15.653  -5.429  -1.137  1.00  0.00         A
ATOM    325 HH11 ARG    22     -16.319  -5.535  -0.393  1.00  0.00         A
ATOM    326 HH12 ARG    22     -14.698  -5.702  -0.989  1.00  0.00         A
ATOM    327  NH2 ARG    22     -15.145  -4.804  -3.290  1.00  0.00         A
ATOM    328 HH21 ARG    22     -15.426  -4.433  -4.180  1.00  0.00         A
ATOM    329 HH22 ARG    22     -14.191  -5.080  -3.146  1.00  0.00         A
ATOM    330  C   ARG    22     -23.187  -5.528  -0.528  1.00  0.00         A
ATOM    331  O   ARG    22     -23.847  -4.608  -0.039  1.00  0.00         A
ATOM    332  N   PRO    23     -23.318  -6.807  -0.138  1.00  0.00         A
ATOM    333  CA  PRO    23     -24.295  -7.258   0.863  1.00  0.00         A
ATOM    334  HA  PRO    23     -25.302  -7.200   0.476  1.00  0.00         A
ATOM    335  CB  PRO    23     -23.927  -8.731   1.097  1.00  0.00         A
ATOM    336  HB1 PRO    23     -24.663  -9.364   0.624  1.00  0.00         A
ATOM    337  HB2 PRO    23     -23.904  -8.932   2.158  1.00  0.00         A
ATOM    338  CG  PRO    23     -22.582  -8.911   0.481  1.00  0.00         A
ATOM    339  HG1 PRO    23     -22.480  -9.919   0.106  1.00  0.00         A
ATOM    340  HG2 PRO    23     -21.811  -8.700   1.208  1.00  0.00         A
ATOM    341  CD  PRO    23     -22.518  -7.929  -0.645  1.00  0.00         A
ATOM    342  HD1 PRO    23     -22.958  -8.345  -1.538  1.00  0.00         A
ATOM    343  HD2 PRO    23     -21.497  -7.627  -0.826  1.00  0.00         A
ATOM    344  C   PRO    23     -24.223  -6.470   2.172  1.00  0.00         A
ATOM    345  O   PRO    23     -23.273  -6.611   2.950  1.00  0.00         A
ATOM    346  N   ASP    24     -25.242  -5.644   2.393  1.00  0.00         A
ATOM    347  HN  ASP    24     -25.959  -5.597   1.723  1.00  0.00         A
ATOM    348  CA  ASP    24     -25.344  -4.805   3.584  1.00  0.00         A
ATOM    349  HA  ASP    24     -25.291  -5.442   4.453  1.00  0.00         A
ATOM    350  CB  ASP    24     -24.198  -3.787   3.623  1.00  0.00         A
ATOM    351  HB1 ASP    24     -24.162  -3.261   2.680  1.00  0.00         A
ATOM    352  HB2 ASP    24     -23.266  -4.313   3.770  1.00  0.00         A
ATOM    353  CG  ASP    24     -24.350  -2.768   4.737  1.00  0.00         A
ATOM    354  OD1 ASP    24     -24.907  -1.677   4.482  1.00  0.00         A
ATOM    355  OD2 ASP    24     -23.891  -3.044   5.865  1.00  0.00         A
ATOM    356  C   ASP    24     -26.674  -4.064   3.582  1.00  0.00         A
ATOM    357  O   ASP    24     -27.474  -4.169   4.513  1.00  0.00         A
ATOM    358  N   GLY    25     -26.903  -3.337   2.502  1.00  0.00         A
ATOM    359  HN  GLY    25     -26.253  -3.364   1.768  1.00  0.00         A
ATOM    360  CA  GLY    25     -28.078  -2.501   2.377  1.00  0.00         A
ATOM    361  HA1 GLY    25     -28.440  -2.244   3.361  1.00  0.00         A
ATOM    362  HA2 GLY    25     -28.845  -3.041   1.842  1.00  0.00         A
ATOM    363  C   GLY    25     -27.740  -1.237   1.628  1.00  0.00         A
ATOM    364  O   GLY    25     -28.423  -0.855   0.678  1.00  0.00         A
ATOM    365  N   THR    26     -26.658  -0.608   2.049  1.00  0.00         A
ATOM    366  HN  THR    26     -26.191  -0.945   2.843  1.00  0.00         A
ATOM    367  CA  THR    26     -26.120   0.545   1.359  1.00  0.00         A
ATOM    368  HA  THR    26     -26.854   0.891   0.646  1.00  0.00         A
ATOM    369  CB  THR    26     -25.794   1.693   2.336  1.00  0.00         A
ATOM    370  HB  THR    26     -25.238   2.450   1.800  1.00  0.00         A
ATOM    371  OG1 THR    26     -24.988   1.210   3.423  1.00  0.00         A
ATOM    372  HG1 THR    26     -25.295   0.332   3.692  1.00  0.00         A
ATOM    373  CG2 THR    26     -27.066   2.323   2.878  1.00  0.00         A
ATOM    374 HG21 THR    26     -26.811   3.150   3.523  1.00  0.00         A
ATOM    375 HG22 THR    26     -27.622   1.587   3.438  1.00  0.00         A
ATOM    376 HG23 THR    26     -27.668   2.681   2.056  1.00  0.00         A
ATOM    377  C   THR    26     -24.858   0.134   0.624  1.00  0.00         A
ATOM    378  O   THR    26     -24.330  -0.957   0.851  1.00  0.00         A
ATOM    379  N   TRP    27     -24.373   0.977  -0.259  1.00  0.00         A
ATOM    380  HN  TRP    27     -24.847   1.814  -0.447  1.00  0.00         A
ATOM    381  CA  TRP    27     -23.140   0.673  -0.951  1.00  0.00         A
ATOM    382  HA  TRP    27     -22.811  -0.285  -0.574  1.00  0.00         A
ATOM    383  CB  TRP    27     -23.346   0.532  -2.460  1.00  0.00         A
ATOM    384  HB1 TRP    27     -23.845  -0.407  -2.646  1.00  0.00         A
ATOM    385  HB2 TRP    27     -22.378   0.505  -2.934  1.00  0.00         A
ATOM    386  CG  TRP    27     -24.141   1.612  -3.136  1.00  0.00         A
ATOM    387  CD1 TRP    27     -24.243   2.928  -2.789  1.00  0.00         A
ATOM    388  HD1 TRP    27     -23.760   3.369  -1.930  1.00  0.00         A
ATOM    389  CD2 TRP    27     -24.929   1.448  -4.318  1.00  0.00         A
ATOM    390  NE1 TRP    27     -25.051   3.588  -3.683  1.00  0.00         A
ATOM    391  HE1 TRP    27     -25.280   4.544  -3.648  1.00  0.00         A
ATOM    392  CE2 TRP    27     -25.482   2.701  -4.633  1.00  0.00         A
ATOM    393  CE3 TRP    27     -25.219   0.358  -5.140  1.00  0.00         A
ATOM    394  HE3 TRP    27     -24.817  -0.620  -4.927  1.00  0.00         A
ATOM    395  CZ2 TRP    27     -26.302   2.890  -5.742  1.00  0.00         A
ATOM    396  HZ2 TRP    27     -26.714   3.854  -5.991  1.00  0.00         A
ATOM    397  CZ3 TRP    27     -26.036   0.546  -6.236  1.00  0.00         A
ATOM    398  HZ3 TRP    27     -26.268  -0.286  -6.883  1.00  0.00         A
ATOM    399  CH2 TRP    27     -26.567   1.806  -6.529  1.00  0.00         A
ATOM    400  HH2 TRP    27     -27.201   1.910  -7.397  1.00  0.00         A
ATOM    401  C   TRP    27     -22.050   1.677  -0.624  1.00  0.00         A
ATOM    402  O   TRP    27     -22.287   2.880  -0.540  1.00  0.00         A
ATOM    403  N   ARG    28     -20.853   1.156  -0.418  1.00  0.00         A
ATOM    404  HN  ARG    28     -20.722   0.196  -0.562  1.00  0.00         A
ATOM    405  CA  ARG    28     -19.719   1.961  -0.008  1.00  0.00         A
ATOM    406  HA  ARG    28     -19.987   3.005  -0.093  1.00  0.00         A
ATOM    407  CB  ARG    28     -19.337   1.648   1.441  1.00  0.00         A
ATOM    408  HB1 ARG    28     -18.509   2.279   1.726  1.00  0.00         A
ATOM    409  HB2 ARG    28     -19.027   0.615   1.502  1.00  0.00         A
ATOM    410  CG  ARG    28     -20.465   1.864   2.437  1.00  0.00         A
ATOM    411  HG1 ARG    28     -21.322   2.262   1.914  1.00  0.00         A
ATOM    412  HG2 ARG    28     -20.140   2.568   3.187  1.00  0.00         A
ATOM    413  CD  ARG    28     -20.859   0.562   3.117  1.00  0.00         A
ATOM    414  HD1 ARG    28     -21.502   0.791   3.953  1.00  0.00         A
ATOM    415  HD2 ARG    28     -19.965   0.081   3.477  1.00  0.00         A
ATOM    416  NE  ARG    28     -21.560  -0.361   2.219  1.00  0.00         A
ATOM    417  HE  ARG    28     -22.220   0.026   1.599  1.00  0.00         A
ATOM    418  CZ  ARG    28     -21.389  -1.684   2.234  1.00  0.00         A
ATOM    419  NH1 ARG    28     -20.482  -2.236   3.029  1.00  0.00         A
ATOM    420 HH11 ARG    28     -19.916  -1.663   3.627  1.00  0.00         A
ATOM    421 HH12 ARG    28     -20.358  -3.234   3.037  1.00  0.00         A
ATOM    422  NH2 ARG    28     -22.132  -2.458   1.454  1.00  0.00         A
ATOM    423 HH21 ARG    28     -22.830  -2.052   0.855  1.00  0.00         A
ATOM    424 HH22 ARG    28     -22.008  -3.455   1.468  1.00  0.00         A
ATOM    425  C   ARG    28     -18.546   1.699  -0.922  1.00  0.00         A
ATOM    426  O   ARG    28     -18.628   0.854  -1.817  1.00  0.00         A
ATOM    427  N   LYS    29     -17.457   2.414  -0.675  1.00  0.00         A
ATOM    428  HN  LYS    29     -17.417   2.947   0.148  1.00  0.00         A
ATOM    429  CA  LYS    29     -16.318   2.424  -1.570  1.00  0.00         A
ATOM    430  HA  LYS    29     -15.668   3.223  -1.267  1.00  0.00         A
ATOM    431  CB  LYS    29     -15.540   1.130  -1.497  1.00  0.00         A
ATOM    432  HB1 LYS    29     -15.998   0.401  -2.149  1.00  0.00         A
ATOM    433  HB2 LYS    29     -15.557   0.764  -0.482  1.00  0.00         A
ATOM    434  CG  LYS    29     -14.102   1.319  -1.926  1.00  0.00         A
ATOM    435  HG1 LYS    29     -13.724   2.234  -1.493  1.00  0.00         A
ATOM    436  HG2 LYS    29     -14.063   1.385  -3.001  1.00  0.00         A
ATOM    437  CD  LYS    29     -13.243   0.171  -1.471  1.00  0.00         A
ATOM    438  HD1 LYS    29     -12.252   0.286  -1.880  1.00  0.00         A
ATOM    439  HD2 LYS    29     -13.689  -0.731  -1.834  1.00  0.00         A
ATOM    440  CE  LYS    29     -13.158   0.101   0.047  1.00  0.00         A
ATOM    441  HE1 LYS    29     -14.110  -0.231   0.432  1.00  0.00         A
ATOM    442  HE2 LYS    29     -12.942   1.087   0.429  1.00  0.00         A
ATOM    443  NZ  LYS    29     -12.099  -0.835   0.508  1.00  0.00         A
ATOM    444  HZ1 LYS    29     -11.161  -0.468   0.252  1.00  0.00         A
ATOM    445  HZ2 LYS    29     -12.228  -1.767   0.069  1.00  0.00         A
ATOM    446  HZ3 LYS    29     -12.144  -0.944   1.541  1.00  0.00         A
ATOM    447  C   LYS    29     -16.793   2.717  -2.978  1.00  0.00         A
ATOM    448  O   LYS    29     -16.538   1.975  -3.925  1.00  0.00         A
ATOM    449  N   ALA    30     -17.533   3.810  -3.065  1.00  0.00         A
ATOM    450  HN  ALA    30     -17.761   4.276  -2.229  1.00  0.00         A
ATOM    451  CA  ALA    30     -18.086   4.325  -4.314  1.00  0.00         A
ATOM    452  HA  ALA    30     -18.672   3.547  -4.777  1.00  0.00         A
ATOM    453  CB  ALA    30     -19.003   5.461  -3.971  1.00  0.00         A
ATOM    454  HB1 ALA    30     -19.792   5.104  -3.330  1.00  0.00         A
ATOM    455  HB2 ALA    30     -19.416   5.875  -4.875  1.00  0.00         A
ATOM    456  HB3 ALA    30     -18.433   6.211  -3.455  1.00  0.00         A
ATOM    457  C   ALA    30     -17.022   4.819  -5.299  1.00  0.00         A
ATOM    458  O   ALA    30     -17.248   5.782  -6.035  1.00  0.00         A
ATOM    459  N   ARG    31     -15.867   4.177  -5.273  1.00  0.00         A
ATOM    460  HN  ARG    31     -15.743   3.495  -4.594  1.00  0.00         A
ATOM    461  CA  ARG    31     -14.785   4.405  -6.220  1.00  0.00         A
ATOM    462  HA  ARG    31     -14.064   3.654  -6.026  1.00  0.00         A
ATOM    463  CB  ARG    31     -15.284   4.216  -7.653  1.00  0.00         A
ATOM    464  HB1 ARG    31     -16.207   4.758  -7.775  1.00  0.00         A
ATOM    465  HB2 ARG    31     -15.471   3.167  -7.819  1.00  0.00         A
ATOM    466  CG  ARG    31     -14.313   4.691  -8.707  1.00  0.00         A
ATOM    467  HG1 ARG    31     -13.320   4.354  -8.449  1.00  0.00         A
ATOM    468  HG2 ARG    31     -14.335   5.760  -8.732  1.00  0.00         A
ATOM    469  CD  ARG    31     -14.676   4.160 -10.074  1.00  0.00         A
ATOM    470  HD1 ARG    31     -14.381   3.129 -10.122  1.00  0.00         A
ATOM    471  HD2 ARG    31     -14.135   4.723 -10.815  1.00  0.00         A
ATOM    472  NE  ARG    31     -16.108   4.257 -10.355  1.00  0.00         A
ATOM    473  HE  ARG    31     -16.724   4.181  -9.589  1.00  0.00         A
ATOM    474  CZ  ARG    31     -16.623   4.397 -11.574  1.00  0.00         A
ATOM    475  NH1 ARG    31     -15.828   4.516 -12.631  1.00  0.00         A
ATOM    476 HH11 ARG    31     -14.831   4.499 -12.519  1.00  0.00         A
ATOM    477 HH12 ARG    31     -16.220   4.618 -13.549  1.00  0.00         A
ATOM    478  NH2 ARG    31     -17.940   4.406 -11.735  1.00  0.00         A
ATOM    479 HH21 ARG    31     -18.544   4.304 -10.938  1.00  0.00         A
ATOM    480 HH22 ARG    31     -18.338   4.511 -12.649  1.00  0.00         A
ATOM    481  C   ARG    31     -14.071   5.739  -6.036  1.00  0.00         A
ATOM    482  O   ARG    31     -12.861   5.828  -6.240  1.00  0.00         A
ATOM    483  N   ARG    32     -14.790   6.759  -5.635  1.00  0.00         A
ATOM    484  HN  ARG    32     -15.743   6.629  -5.459  1.00  0.00         A
ATOM    485  CA  ARG    32     -14.186   8.070  -5.472  1.00  0.00         A
ATOM    486  HA  ARG    32     -13.216   7.930  -5.039  1.00  0.00         A
ATOM    487  CB  ARG    32     -14.024   8.726  -6.839  1.00  0.00         A
ATOM    488  HB1 ARG    32     -14.891   9.336  -7.044  1.00  0.00         A
ATOM    489  HB2 ARG    32     -13.956   7.940  -7.582  1.00  0.00         A
ATOM    490  CG  ARG    32     -12.782   9.599  -6.944  1.00  0.00         A
ATOM    491  HG1 ARG    32     -12.758  10.279  -6.105  1.00  0.00         A
ATOM    492  HG2 ARG    32     -12.820  10.159  -7.865  1.00  0.00         A
ATOM    493  CD  ARG    32     -11.520   8.751  -6.930  1.00  0.00         A
ATOM    494  HD1 ARG    32     -11.528   8.109  -7.797  1.00  0.00         A
ATOM    495  HD2 ARG    32     -11.519   8.145  -6.037  1.00  0.00         A
ATOM    496  NE  ARG    32     -10.303   9.558  -6.949  1.00  0.00         A
ATOM    497  HE  ARG    32     -10.269  10.333  -6.341  1.00  0.00         A
ATOM    498  CZ  ARG    32      -9.243   9.288  -7.708  1.00  0.00         A
ATOM    499  NH1 ARG    32      -9.262   8.258  -8.546  1.00  0.00         A
ATOM    500 HH11 ARG    32     -10.076   7.671  -8.612  1.00  0.00         A
ATOM    501 HH12 ARG    32      -8.464   8.065  -9.130  1.00  0.00         A
ATOM    502  NH2 ARG    32      -8.158  10.049  -7.626  1.00  0.00         A
ATOM    503 HH21 ARG    32      -8.133  10.828  -6.993  1.00  0.00         A
ATOM    504 HH22 ARG    32      -7.355   9.850  -8.196  1.00  0.00         A
ATOM    505  C   ARG    32     -15.007   8.945  -4.539  1.00  0.00         A
ATOM    506  O   ARG    32     -15.260  10.113  -4.821  1.00  0.00         A
ATOM    507  N   VAL    33     -15.394   8.373  -3.412  1.00  0.00         A
ATOM    508  HN  VAL    33     -15.090   7.474  -3.200  1.00  0.00         A
ATOM    509  CA  VAL    33     -16.211   9.053  -2.445  1.00  0.00         A
ATOM    510  HA  VAL    33     -16.846   9.756  -2.961  1.00  0.00         A
ATOM    511  CB  VAL    33     -17.095   8.018  -1.722  1.00  0.00         A
ATOM    512  HB  VAL    33     -17.693   7.522  -2.467  1.00  0.00         A
ATOM    513  CG1 VAL    33     -16.250   6.962  -1.029  1.00  0.00         A
ATOM    514 HG11 VAL    33     -16.896   6.256  -0.530  1.00  0.00         A
ATOM    515 HG12 VAL    33     -15.605   7.436  -0.304  1.00  0.00         A
ATOM    516 HG13 VAL    33     -15.648   6.445  -1.762  1.00  0.00         A
ATOM    517  CG2 VAL    33     -18.031   8.682  -0.749  1.00  0.00         A
ATOM    518 HG21 VAL    33     -18.681   9.354  -1.284  1.00  0.00         A
ATOM    519 HG22 VAL    33     -17.454   9.233  -0.025  1.00  0.00         A
ATOM    520 HG23 VAL    33     -18.619   7.929  -0.249  1.00  0.00         A
ATOM    521  C   VAL    33     -15.309   9.802  -1.468  1.00  0.00         A
ATOM    522  O   VAL    33     -14.141   9.453  -1.315  1.00  0.00         A
ATOM    523  N   LYS    34     -15.837  10.831  -0.818  1.00  0.00         A
ATOM    524  HN  LYS    34     -16.798  11.012  -0.905  1.00  0.00         A
ATOM    525  CA  LYS    34     -15.024  11.703   0.020  1.00  0.00         A
ATOM    526  HA  LYS    34     -14.098  11.866  -0.501  1.00  0.00         A
ATOM    527  CB  LYS    34     -15.720  13.052   0.212  1.00  0.00         A
ATOM    528  HB1 LYS    34     -15.145  13.646   0.906  1.00  0.00         A
ATOM    529  HB2 LYS    34     -16.702  12.881   0.625  1.00  0.00         A
ATOM    530  CG  LYS    34     -15.876  13.843  -1.078  1.00  0.00         A
ATOM    531  HG1 LYS    34     -16.405  14.761  -0.865  1.00  0.00         A
ATOM    532  HG2 LYS    34     -16.443  13.254  -1.783  1.00  0.00         A
ATOM    533  CD  LYS    34     -14.525  14.180  -1.691  1.00  0.00         A
ATOM    534  HD1 LYS    34     -13.999  13.262  -1.906  1.00  0.00         A
ATOM    535  HD2 LYS    34     -13.956  14.766  -0.985  1.00  0.00         A
ATOM    536  CE  LYS    34     -14.675  14.973  -2.977  1.00  0.00         A
ATOM    537  HE1 LYS    34     -15.242  15.867  -2.769  1.00  0.00         A
ATOM    538  HE2 LYS    34     -15.207  14.370  -3.698  1.00  0.00         A
ATOM    539  NZ  LYS    34     -13.356  15.355  -3.546  1.00  0.00         A
ATOM    540  HZ1 LYS    34     -13.486  15.919  -4.408  1.00  0.00         A
ATOM    541  HZ2 LYS    34     -12.805  14.505  -3.781  1.00  0.00         A
ATOM    542  HZ3 LYS    34     -12.819  15.919  -2.855  1.00  0.00         A
ATOM    543  C   LYS    34     -14.698  11.077   1.375  1.00  0.00         A
ATOM    544  O   LYS    34     -14.376  11.789   2.331  1.00  0.00         A
ATOM    545  N   ASP    35     -14.759   9.752   1.446  1.00  0.00         A
ATOM    546  HN  ASP    35     -15.046   9.250   0.657  1.00  0.00         A
ATOM    547  CA  ASP    35     -14.380   9.028   2.654  1.00  0.00         A
ATOM    548  HA  ASP    35     -13.406   9.367   2.932  1.00  0.00         A
ATOM    549  CB  ASP    35     -15.352   9.305   3.806  1.00  0.00         A
ATOM    550  HB1 ASP    35     -16.321   8.900   3.557  1.00  0.00         A
ATOM    551  HB2 ASP    35     -15.438  10.371   3.950  1.00  0.00         A
ATOM    552  CG  ASP    35     -14.891   8.680   5.107  1.00  0.00         A
ATOM    553  OD1 ASP    35     -15.300   7.537   5.411  1.00  0.00         A
ATOM    554  OD2 ASP    35     -14.112   9.330   5.835  1.00  0.00         A
ATOM    555  C   ASP    35     -14.302   7.533   2.403  1.00  0.00         A
ATOM    556  O   ASP    35     -13.221   6.944   2.407  1.00  0.00         A
ATOM    557  N   GLY    36     -15.452   6.928   2.200  1.00  0.00         A
ATOM    558  HN  GLY    36     -16.278   7.456   2.223  1.00  0.00         A
ATOM    559  CA  GLY    36     -15.512   5.502   1.959  1.00  0.00         A
ATOM    560  HA1 GLY    36     -14.638   5.037   2.387  1.00  0.00         A
ATOM    561  HA2 GLY    36     -15.518   5.327   0.893  1.00  0.00         A
ATOM    562  C   GLY    36     -16.748   4.878   2.566  1.00  0.00         A
ATOM    563  O   GLY    36     -17.441   4.094   1.916  1.00  0.00         A
ATOM    564  N   TYR    37     -17.030   5.239   3.810  1.00  0.00         A
ATOM    565  HN  TYR    37     -16.479   5.923   4.244  1.00  0.00         A
ATOM    566  CA  TYR    37     -18.169   4.700   4.530  1.00  0.00         A
ATOM    567  HA  TYR    37     -18.501   3.811   4.014  1.00  0.00         A
ATOM    568  CB  TYR    37     -17.771   4.331   5.964  1.00  0.00         A
ATOM    569  HB1 TYR    37     -17.345   5.199   6.444  1.00  0.00         A
ATOM    570  HB2 TYR    37     -17.030   3.546   5.932  1.00  0.00         A
ATOM    571  CG  TYR    37     -18.923   3.843   6.821  1.00  0.00         A
ATOM    572  CD1 TYR    37     -19.364   2.527   6.748  1.00  0.00         A
ATOM    573  HD1 TYR    37     -18.876   1.846   6.068  1.00  0.00         A
ATOM    574  CD2 TYR    37     -19.566   4.701   7.704  1.00  0.00         A
ATOM    575  HD2 TYR    37     -19.236   5.726   7.772  1.00  0.00         A
ATOM    576  CE1 TYR    37     -20.415   2.083   7.531  1.00  0.00         A
ATOM    577  HE1 TYR    37     -20.744   1.056   7.461  1.00  0.00         A
ATOM    578  CE2 TYR    37     -20.615   4.264   8.489  1.00  0.00         A
ATOM    579  HE2 TYR    37     -21.101   4.948   9.170  1.00  0.00         A
ATOM    580  CZ  TYR    37     -21.035   2.956   8.399  1.00  0.00         A
ATOM    581  OH  TYR    37     -22.083   2.520   9.179  1.00  0.00         A
ATOM    582  HH  TYR    37     -21.879   1.648   9.536  1.00  0.00         A
ATOM    583  C   TYR    37     -19.298   5.716   4.543  1.00  0.00         A
ATOM    584  O   TYR    37     -19.061   6.916   4.699  1.00  0.00         A
ATOM    585  N   VAL    38     -20.519   5.246   4.383  1.00  0.00         A
ATOM    586  HN  VAL    38     -20.657   4.285   4.258  1.00  0.00         A
ATOM    587  CA  VAL    38     -21.662   6.131   4.406  1.00  0.00         A
ATOM    588  HA  VAL    38     -21.293   7.124   4.598  1.00  0.00         A
ATOM    589  CB  VAL    38     -22.386   6.149   3.037  1.00  0.00         A
ATOM    590  HB  VAL    38     -21.629   6.206   2.268  1.00  0.00         A
ATOM    591  CG1 VAL    38     -23.186   4.879   2.797  1.00  0.00         A
ATOM    592 HG11 VAL    38     -23.925   4.771   3.576  1.00  0.00         A
ATOM    593 HG12 VAL    38     -22.522   4.028   2.811  1.00  0.00         A
ATOM    594 HG13 VAL    38     -23.677   4.938   1.838  1.00  0.00         A
ATOM    595  CG2 VAL    38     -23.255   7.385   2.917  1.00  0.00         A
ATOM    596 HG21 VAL    38     -23.745   7.389   1.956  1.00  0.00         A
ATOM    597 HG22 VAL    38     -22.633   8.264   3.011  1.00  0.00         A
ATOM    598 HG23 VAL    38     -23.995   7.381   3.702  1.00  0.00         A
ATOM    599  C   VAL    38     -22.610   5.733   5.543  1.00  0.00         A
ATOM    600  O   VAL    38     -22.966   4.561   5.682  1.00  0.00         A
ATOM    601  N   PRO    39     -22.981   6.688   6.415  1.00  0.00         A
ATOM    602  CA  PRO    39     -23.849   6.414   7.561  1.00  0.00         A
ATOM    603  HA  PRO    39     -23.486   5.573   8.134  1.00  0.00         A
ATOM    604  CB  PRO    39     -23.764   7.690   8.412  1.00  0.00         A
ATOM    605  HB1 PRO    39     -23.535   7.427   9.435  1.00  0.00         A
ATOM    606  HB2 PRO    39     -24.707   8.211   8.375  1.00  0.00         A
ATOM    607  CG  PRO    39     -22.682   8.513   7.809  1.00  0.00         A
ATOM    608  HG1 PRO    39     -21.747   8.322   8.316  1.00  0.00         A
ATOM    609  HG2 PRO    39     -22.943   9.555   7.882  1.00  0.00         A
ATOM    610  CD  PRO    39     -22.589   8.101   6.370  1.00  0.00         A
ATOM    611  HD1 PRO    39     -21.579   8.214   6.013  1.00  0.00         A
ATOM    612  HD2 PRO    39     -23.275   8.676   5.766  1.00  0.00         A
ATOM    613  C   PRO    39     -25.291   6.152   7.145  1.00  0.00         A
ATOM    614  O   PRO    39     -25.908   6.963   6.451  1.00  0.00         A
ATOM    615  N   GLN    40     -25.820   5.020   7.572  1.00  0.00         A
ATOM    616  HN  GLN    40     -25.272   4.410   8.111  1.00  0.00         A
ATOM    617  CA  GLN    40     -27.195   4.660   7.282  1.00  0.00         A
ATOM    618  HA  GLN    40     -27.615   5.446   6.671  1.00  0.00         A
ATOM    619  CB  GLN    40     -27.259   3.340   6.506  1.00  0.00         A
ATOM    620  HB1 GLN    40     -26.861   3.502   5.515  1.00  0.00         A
ATOM    621  HB2 GLN    40     -28.292   3.038   6.421  1.00  0.00         A
ATOM    622  CG  GLN    40     -26.484   2.198   7.148  1.00  0.00         A
ATOM    623  HG1 GLN    40     -26.868   2.036   8.145  1.00  0.00         A
ATOM    624  HG2 GLN    40     -25.441   2.473   7.206  1.00  0.00         A
ATOM    625  CD  GLN    40     -26.599   0.905   6.368  1.00  0.00         A
ATOM    626  OE1 GLN    40     -27.613   0.642   5.721  1.00  0.00         A
ATOM    627  NE2 GLN    40     -25.558   0.090   6.423  1.00  0.00         A
ATOM    628 HE21 GLN    40     -24.786   0.362   6.963  1.00  0.00         A
ATOM    629 HE22 GLN    40     -25.591  -0.748   5.899  1.00  0.00         A
ATOM    630  C   GLN    40     -27.999   4.568   8.573  1.00  0.00         A
ATOM    631  O   GLN    40     -27.888   3.603   9.327  1.00  0.00         A
ATOM    632  N   GLU    41     -28.802   5.586   8.830  1.00  0.00         A
ATOM    633  HN  GLU    41     -28.847   6.337   8.200  1.00  0.00         A
ATOM    634  CA  GLU    41     -29.624   5.613  10.032  1.00  0.00         A
ATOM    635  HA  GLU    41     -29.192   4.921  10.737  1.00  0.00         A
ATOM    636  CB  GLU    41     -29.626   7.014  10.644  1.00  0.00         A
ATOM    637  HB1 GLU    41     -30.169   6.990  11.576  1.00  0.00         A
ATOM    638  HB2 GLU    41     -30.116   7.695   9.964  1.00  0.00         A
ATOM    639  CG  GLU    41     -28.223   7.531  10.919  1.00  0.00         A
ATOM    640  HG1 GLU    41     -27.729   7.704   9.974  1.00  0.00         A
ATOM    641  HG2 GLU    41     -27.681   6.783  11.473  1.00  0.00         A
ATOM    642  CD  GLU    41     -28.212   8.819  11.710  1.00  0.00         A
ATOM    643  OE1 GLU    41     -28.312   8.759  12.954  1.00  0.00         A
ATOM    644  OE2 GLU    41     -28.081   9.897  11.096  1.00  0.00         A
ATOM    645  C   GLU    41     -31.034   5.149   9.704  1.00  0.00         A
ATOM    646  O   GLU    41     -31.982   5.374  10.455  1.00  0.00         A
ATOM    647  N   GLU    42     -31.139   4.493   8.562  1.00  0.00         A
ATOM    648  HN  GLU    42     -30.339   4.388   8.013  1.00  0.00         A
ATOM    649  CA  GLU    42     -32.384   3.912   8.098  1.00  0.00         A
ATOM    650  HA  GLU    42     -33.046   3.827   8.942  1.00  0.00         A
ATOM    651  CB  GLU    42     -33.033   4.805   7.045  1.00  0.00         A
ATOM    652  HB1 GLU    42     -33.507   4.180   6.305  1.00  0.00         A
ATOM    653  HB2 GLU    42     -32.265   5.394   6.568  1.00  0.00         A
ATOM    654  CG  GLU    42     -34.075   5.748   7.612  1.00  0.00         A
ATOM    655  HG1 GLU    42     -34.350   6.456   6.851  1.00  0.00         A
ATOM    656  HG2 GLU    42     -33.649   6.272   8.454  1.00  0.00         A
ATOM    657  CD  GLU    42     -35.319   5.021   8.073  1.00  0.00         A
ATOM    658  OE1 GLU    42     -35.518   4.883   9.298  1.00  0.00         A
ATOM    659  OE2 GLU    42     -36.103   4.568   7.210  1.00  0.00         A
ATOM    660  C   GLU    42     -32.127   2.526   7.529  1.00  0.00         A
ATOM    661  O   GLU    42     -31.987   2.349   6.316  1.00  0.00         A
ATOM    662  N   VAL    43     -32.039   1.551   8.414  1.00  0.00         A
ATOM    663  HN  VAL    43     -32.175   1.754   9.367  1.00  0.00         A
ATOM    664  CA  VAL    43     -31.748   0.185   8.021  1.00  0.00         A
ATOM    665  HA  VAL    43     -32.149   0.038   7.033  1.00  0.00         A
ATOM    666  CB  VAL    43     -30.219  -0.055   7.961  1.00  0.00         A
ATOM    667  HB  VAL    43     -29.823   0.514   7.132  1.00  0.00         A
ATOM    668  CG1 VAL    43     -29.556   0.448   9.228  1.00  0.00         A
ATOM    669 HG11 VAL    43     -29.816   1.488   9.375  1.00  0.00         A
ATOM    670 HG12 VAL    43     -28.485   0.351   9.139  1.00  0.00         A
ATOM    671 HG13 VAL    43     -29.904  -0.132  10.069  1.00  0.00         A
ATOM    672  CG2 VAL    43     -29.893  -1.526   7.725  1.00  0.00         A
ATOM    673 HG21 VAL    43     -30.305  -2.120   8.527  1.00  0.00         A
ATOM    674 HG22 VAL    43     -28.821  -1.659   7.695  1.00  0.00         A
ATOM    675 HG23 VAL    43     -30.320  -1.845   6.786  1.00  0.00         A
ATOM    676  C   VAL    43     -32.413  -0.806   8.976  1.00  0.00         A
ATOM    677  O   VAL    43     -32.235  -0.733  10.196  1.00  0.00         A
ATOM    678  N   PRO    44     -33.231  -1.718   8.432  1.00  0.00         A
ATOM    679  CA  PRO    44     -33.875  -2.770   9.220  1.00  0.00         A
ATOM    680  HA  PRO    44     -34.393  -2.368  10.079  1.00  0.00         A
ATOM    681  CB  PRO    44     -34.881  -3.378   8.240  1.00  0.00         A
ATOM    682  HB1 PRO    44     -35.842  -2.902   8.363  1.00  0.00         A
ATOM    683  HB2 PRO    44     -34.971  -4.437   8.426  1.00  0.00         A
ATOM    684  CG  PRO    44     -34.310  -3.108   6.892  1.00  0.00         A
ATOM    685  HG1 PRO    44     -35.103  -3.043   6.163  1.00  0.00         A
ATOM    686  HG2 PRO    44     -33.615  -3.890   6.625  1.00  0.00         A
ATOM    687  CD  PRO    44     -33.595  -1.791   7.004  1.00  0.00         A
ATOM    688  HD1 PRO    44     -34.254  -0.980   6.731  1.00  0.00         A
ATOM    689  HD2 PRO    44     -32.714  -1.788   6.380  1.00  0.00         A
ATOM    690  C   PRO    44     -32.870  -3.818   9.677  1.00  0.00         A
ATOM    691  O   PRO    44     -31.722  -3.827   9.228  1.00  0.00         A
ATOM    692  N   LEU    45     -33.304  -4.716  10.550  1.00  0.00         A
ATOM    693  HN  LEU    45     -34.249  -4.707  10.816  1.00  0.00         A
ATOM    694  CA  LEU    45     -32.413  -5.720  11.119  1.00  0.00         A
ATOM    695  HA  LEU    45     -31.457  -5.246  11.279  1.00  0.00         A
ATOM    696  CB  LEU    45     -32.942  -6.215  12.465  1.00  0.00         A
ATOM    697  HB1 LEU    45     -32.334  -7.048  12.785  1.00  0.00         A
ATOM    698  HB2 LEU    45     -33.956  -6.561  12.326  1.00  0.00         A
ATOM    699  CG  LEU    45     -32.937  -5.162  13.574  1.00  0.00         A
ATOM    700  HG  LEU    45     -32.089  -4.513  13.420  1.00  0.00         A
ATOM    701  CD1 LEU    45     -34.189  -4.299  13.525  1.00  0.00         A
ATOM    702 HD11 LEU    45     -34.173  -3.596  14.345  1.00  0.00         A
ATOM    703 HD12 LEU    45     -35.063  -4.926  13.608  1.00  0.00         A
ATOM    704 HD13 LEU    45     -34.220  -3.760  12.590  1.00  0.00         A
ATOM    705  CD2 LEU    45     -32.788  -5.820  14.934  1.00  0.00         A
ATOM    706 HD21 LEU    45     -32.804  -5.063  15.704  1.00  0.00         A
ATOM    707 HD22 LEU    45     -31.850  -6.354  14.974  1.00  0.00         A
ATOM    708 HD23 LEU    45     -33.602  -6.511  15.092  1.00  0.00         A
ATOM    709  C   LEU    45     -32.212  -6.882  10.157  1.00  0.00         A
ATOM    710  O   LEU    45     -32.237  -8.052  10.545  1.00  0.00         A
ATOM    711  N   TYR    46     -32.004  -6.527   8.903  1.00  0.00         A
ATOM    712  HN  TYR    46     -31.989  -5.566   8.693  1.00  0.00         A
ATOM    713  CA  TYR    46     -31.763  -7.478   7.834  1.00  0.00         A
ATOM    714  HA  TYR    46     -31.399  -8.392   8.267  1.00  0.00         A
ATOM    715  CB  TYR    46     -33.041  -7.757   7.033  1.00  0.00         A
ATOM    716  HB1 TYR    46     -32.825  -8.495   6.275  1.00  0.00         A
ATOM    717  HB2 TYR    46     -33.360  -6.844   6.555  1.00  0.00         A
ATOM    718  CG  TYR    46     -34.199  -8.270   7.863  1.00  0.00         A
ATOM    719  CD1 TYR    46     -34.224  -9.579   8.324  1.00  0.00         A
ATOM    720  HD1 TYR    46     -33.400 -10.235   8.087  1.00  0.00         A
ATOM    721  CD2 TYR    46     -35.268  -7.442   8.180  1.00  0.00         A
ATOM    722  HD2 TYR    46     -35.265  -6.422   7.827  1.00  0.00         A
ATOM    723  CE1 TYR    46     -35.281 -10.047   9.080  1.00  0.00         A
ATOM    724  HE1 TYR    46     -35.285 -11.067   9.430  1.00  0.00         A
ATOM    725  CE2 TYR    46     -36.328  -7.903   8.935  1.00  0.00         A
ATOM    726  HE2 TYR    46     -37.150  -7.244   9.172  1.00  0.00         A
ATOM    727  CZ  TYR    46     -36.330  -9.205   9.382  1.00  0.00         A
ATOM    728  OH  TYR    46     -37.385  -9.669  10.137  1.00  0.00         A
ATOM    729  HH  TYR    46     -38.215  -9.487   9.674  1.00  0.00         A
ATOM    730  C   TYR    46     -30.694  -6.925   6.919  1.00  0.00         A
ATOM    731  O   TYR    46     -30.984  -6.364   5.861  1.00  0.00         A
ATOM    732  N   GLU    47     -29.453  -7.068   7.340  1.00  0.00         A
ATOM    733  HN  GLU    47     -29.279  -7.551   8.177  1.00  0.00         A
ATOM    734  CA  GLU    47     -28.341  -6.538   6.584  1.00  0.00         A
ATOM    735  HA  GLU    47     -28.717  -5.715   6.006  1.00  0.00         A
ATOM    736  CB  GLU    47     -27.246  -6.039   7.528  1.00  0.00         A
ATOM    737  HB1 GLU    47     -26.439  -5.628   6.940  1.00  0.00         A
ATOM    738  HB2 GLU    47     -26.875  -6.872   8.098  1.00  0.00         A
ATOM    739  CG  GLU    47     -27.716  -4.972   8.504  1.00  0.00         A
ATOM    740  HG1 GLU    47     -28.637  -5.301   8.964  1.00  0.00         A
ATOM    741  HG2 GLU    47     -27.894  -4.057   7.959  1.00  0.00         A
ATOM    742  CD  GLU    47     -26.700  -4.697   9.593  1.00  0.00         A
ATOM    743  OE1 GLU    47     -26.744  -5.381  10.639  1.00  0.00         A
ATOM    744  OE2 GLU    47     -25.850  -3.801   9.414  1.00  0.00         A
ATOM    745  C   GLU    47     -27.799  -7.603   5.639  1.00  0.00         A
ATOM    746  O   GLU    47     -26.628  -7.979   5.721  1.00  0.00         A
ATOM    747  N   SER    48     -28.688  -8.078   4.758  1.00  0.00         A
ATOM    748  HN  SER    48     -29.587  -7.687   4.765  1.00  0.00         A
ATOM    749  CA  SER    48     -28.415  -9.144   3.783  1.00  0.00         A
ATOM    750  HA  SER    48     -29.341  -9.320   3.256  1.00  0.00         A
ATOM    751  CB  SER    48     -27.357  -8.721   2.752  1.00  0.00         A
ATOM    752  HB1 SER    48     -27.644  -7.773   2.320  1.00  0.00         A
ATOM    753  HB2 SER    48     -27.305  -9.465   1.972  1.00  0.00         A
ATOM    754  OG  SER    48     -26.073  -8.586   3.329  1.00  0.00         A
ATOM    755  HG  SER    48     -26.165  -8.386   4.270  1.00  0.00         A
ATOM    756  C   SER    48     -28.016 -10.459   4.462  1.00  0.00         A
ATOM    757  O   SER    48     -27.634 -10.491   5.634  1.00  0.00         A
ATOM    758  N   LYS    49     -28.131 -11.552   3.723  1.00  0.00         A
ATOM    759  HN  LYS    49     -28.441 -11.476   2.794  1.00  0.00         A
ATOM    760  CA  LYS    49     -27.810 -12.862   4.260  1.00  0.00         A
ATOM    761  HA  LYS    49     -27.804 -12.779   5.336  1.00  0.00         A
ATOM    762  CB  LYS    49     -28.869 -13.886   3.852  1.00  0.00         A
ATOM    763  HB1 LYS    49     -28.537 -14.869   4.151  1.00  0.00         A
ATOM    764  HB2 LYS    49     -28.979 -13.863   2.778  1.00  0.00         A
ATOM    765  CG  LYS    49     -30.231 -13.632   4.475  1.00  0.00         A
ATOM    766  HG1 LYS    49     -30.914 -14.403   4.151  1.00  0.00         A
ATOM    767  HG2 LYS    49     -30.592 -12.668   4.148  1.00  0.00         A
ATOM    768  CD  LYS    49     -30.158 -13.641   5.993  1.00  0.00         A
ATOM    769  HD1 LYS    49     -29.560 -12.803   6.320  1.00  0.00         A
ATOM    770  HD2 LYS    49     -29.698 -14.562   6.317  1.00  0.00         A
ATOM    771  CE  LYS    49     -31.537 -13.535   6.618  1.00  0.00         A
ATOM    772  HE1 LYS    49     -32.001 -12.619   6.283  1.00  0.00         A
ATOM    773  HE2 LYS    49     -31.431 -13.512   7.691  1.00  0.00         A
ATOM    774  NZ  LYS    49     -32.402 -14.682   6.243  1.00  0.00         A
ATOM    775  HZ1 LYS    49     -32.585 -14.673   5.217  1.00  0.00         A
ATOM    776  HZ2 LYS    49     -33.309 -14.625   6.744  1.00  0.00         A
ATOM    777  HZ3 LYS    49     -31.937 -15.578   6.492  1.00  0.00         A
ATOM    778  C   LYS    49     -26.432 -13.319   3.808  1.00  0.00         A
ATOM    779  O   LYS    49     -26.191 -13.543   2.620  1.00  0.00         A
ATOM    780  N   GLY    50     -25.538 -13.448   4.770  1.00  0.00         A
ATOM    781  HN  GLY    50     -25.793 -13.222   5.690  1.00  0.00         A
ATOM    782  CA  GLY    50     -24.196 -13.912   4.504  1.00  0.00         A
ATOM    783  HA1 GLY    50     -23.638 -13.130   4.014  1.00  0.00         A
ATOM    784  HA2 GLY    50     -24.242 -14.777   3.858  1.00  0.00         A
ATOM    785  C   GLY    50     -23.500 -14.286   5.789  1.00  0.00         A
ATOM    786  O   GLY    50     -23.665 -13.608   6.804  1.00  0.00         A
ATOM    787  N   LYS    51     -22.735 -15.359   5.765  1.00  0.00         A
ATOM    788  HN  LYS    51     -22.569 -15.817   4.911  1.00  0.00         A
ATOM    789  CA  LYS    51     -22.120 -15.861   6.980  1.00  0.00         A
ATOM    790  HA  LYS    51     -22.736 -15.547   7.809  1.00  0.00         A
ATOM    791  CB  LYS    51     -22.065 -17.391   6.962  1.00  0.00         A
ATOM    792  HB1 LYS    51     -21.687 -17.736   7.912  1.00  0.00         A
ATOM    793  HB2 LYS    51     -21.389 -17.705   6.180  1.00  0.00         A
ATOM    794  CG  LYS    51     -23.419 -18.051   6.717  1.00  0.00         A
ATOM    795  HG1 LYS    51     -23.310 -19.119   6.835  1.00  0.00         A
ATOM    796  HG2 LYS    51     -23.735 -17.832   5.708  1.00  0.00         A
ATOM    797  CD  LYS    51     -24.488 -17.553   7.684  1.00  0.00         A
ATOM    798  HD1 LYS    51     -25.432 -18.010   7.423  1.00  0.00         A
ATOM    799  HD2 LYS    51     -24.571 -16.482   7.592  1.00  0.00         A
ATOM    800  CE  LYS    51     -24.158 -17.897   9.128  1.00  0.00         A
ATOM    801  HE1 LYS    51     -23.186 -17.494   9.368  1.00  0.00         A
ATOM    802  HE2 LYS    51     -24.138 -18.971   9.233  1.00  0.00         A
ATOM    803  NZ  LYS    51     -25.161 -17.338  10.073  1.00  0.00         A
ATOM    804  HZ1 LYS    51     -26.110 -17.693   9.844  1.00  0.00         A
ATOM    805  HZ2 LYS    51     -25.170 -16.300  10.016  1.00  0.00         A
ATOM    806  HZ3 LYS    51     -24.927 -17.614  11.047  1.00  0.00         A
ATOM    807  C   LYS    51     -20.729 -15.269   7.166  1.00  0.00         A
ATOM    808  O   LYS    51     -19.736 -15.830   6.695  1.00  0.00         A
ATOM    809  N   GLN    52     -20.687 -14.118   7.839  1.00  0.00         A
ATOM    810  HN  GLN    52     -21.534 -13.715   8.126  1.00  0.00         A
ATOM    811  CA  GLN    52     -19.441 -13.424   8.161  1.00  0.00         A
ATOM    812  HA  GLN    52     -19.703 -12.530   8.706  1.00  0.00         A
ATOM    813  CB  GLN    52     -18.544 -14.289   9.047  1.00  0.00         A
ATOM    814  HB1 GLN    52     -18.237 -15.160   8.487  1.00  0.00         A
ATOM    815  HB2 GLN    52     -19.108 -14.606   9.911  1.00  0.00         A
ATOM    816  CG  GLN    52     -17.297 -13.567   9.528  1.00  0.00         A
ATOM    817  HG1 GLN    52     -17.594 -12.692  10.088  1.00  0.00         A
ATOM    818  HG2 GLN    52     -16.718 -13.263   8.668  1.00  0.00         A
ATOM    819  CD  GLN    52     -16.429 -14.434  10.410  1.00  0.00         A
ATOM    820  OE1 GLN    52     -16.593 -14.461  11.628  1.00  0.00         A
ATOM    821  NE2 GLN    52     -15.501 -15.151   9.802  1.00  0.00         A
ATOM    822 HE21 GLN    52     -15.427 -15.082   8.825  1.00  0.00         A
ATOM    823 HE22 GLN    52     -14.928 -15.732  10.349  1.00  0.00         A
ATOM    824  C   GLN    52     -18.691 -13.009   6.900  1.00  0.00         A
ATOM    825  O   GLN    52     -17.898 -13.776   6.348  1.00  0.00         A
ATOM    826  N   PHE    53     -18.943 -11.790   6.453  1.00  0.00         A
ATOM    827  HN  PHE    53     -19.584 -11.225   6.936  1.00  0.00         A
ATOM    828  CA  PHE    53     -18.282 -11.265   5.271  1.00  0.00         A
ATOM    829  HA  PHE    53     -18.271 -12.043   4.523  1.00  0.00         A
ATOM    830  CB  PHE    53     -19.040 -10.053   4.724  1.00  0.00         A
ATOM    831  HB1 PHE    53     -18.563  -9.719   3.814  1.00  0.00         A
ATOM    832  HB2 PHE    53     -19.007  -9.258   5.452  1.00  0.00         A
ATOM    833  CG  PHE    53     -20.483 -10.331   4.414  1.00  0.00         A
ATOM    834  CD1 PHE    53     -21.485  -9.873   5.255  1.00  0.00         A
ATOM    835  HD1 PHE    53     -21.220  -9.308   6.135  1.00  0.00         A
ATOM    836  CD2 PHE    53     -20.836 -11.052   3.287  1.00  0.00         A
ATOM    837  HD2 PHE    53     -20.064 -11.415   2.627  1.00  0.00         A
ATOM    838  CE1 PHE    53     -22.814 -10.126   4.974  1.00  0.00         A
ATOM    839  HE1 PHE    53     -23.585  -9.765   5.637  1.00  0.00         A
ATOM    840  CE2 PHE    53     -22.162 -11.309   3.001  1.00  0.00         A
ATOM    841  HE2 PHE    53     -22.425 -11.871   2.116  1.00  0.00         A
ATOM    842  CZ  PHE    53     -23.153 -10.845   3.846  1.00  0.00         A
ATOM    843  HZ  PHE    53     -24.190 -11.045   3.624  1.00  0.00         A
ATOM    844  C   PHE    53     -16.846 -10.880   5.602  1.00  0.00         A
ATOM    845  O   PHE    53     -16.600  -9.874   6.270  1.00  0.00         A
ATOM    846  N   VAL    54     -15.908 -11.701   5.158  1.00  0.00         A
ATOM    847  HN  VAL    54     -16.171 -12.492   4.644  1.00  0.00         A
ATOM    848  CA  VAL    54     -14.498 -11.454   5.408  1.00  0.00         A
ATOM    849  HA  VAL    54     -14.387 -11.183   6.448  1.00  0.00         A
ATOM    850  CB  VAL    54     -13.642 -12.713   5.140  1.00  0.00         A
ATOM    851  HB  VAL    54     -13.738 -12.974   4.096  1.00  0.00         A
ATOM    852  CG1 VAL    54     -12.174 -12.441   5.431  1.00  0.00         A
ATOM    853 HG11 VAL    54     -11.826 -11.633   4.805  1.00  0.00         A
ATOM    854 HG12 VAL    54     -11.595 -13.330   5.226  1.00  0.00         A
ATOM    855 HG13 VAL    54     -12.057 -12.168   6.469  1.00  0.00         A
ATOM    856  CG2 VAL    54     -14.141 -13.884   5.972  1.00  0.00         A
ATOM    857 HG21 VAL    54     -15.176 -14.079   5.736  1.00  0.00         A
ATOM    858 HG22 VAL    54     -14.050 -13.644   7.021  1.00  0.00         A
ATOM    859 HG23 VAL    54     -13.550 -14.760   5.751  1.00  0.00         A
ATOM    860  C   VAL    54     -14.000 -10.303   4.544  1.00  0.00         A
ATOM    861  O   VAL    54     -13.825 -10.447   3.331  1.00  0.00         A
ATOM    862  N   ALA    55     -13.803  -9.157   5.170  1.00  0.00         A
ATOM    863  HN  ALA    55     -13.988  -9.100   6.132  1.00  0.00         A
ATOM    864  CA  ALA    55     -13.325  -7.975   4.477  1.00  0.00         A
ATOM    865  HA  ALA    55     -12.752  -8.294   3.619  1.00  0.00         A
ATOM    866  CB  ALA    55     -14.500  -7.140   3.986  1.00  0.00         A
ATOM    867  HB1 ALA    55     -15.107  -7.730   3.315  1.00  0.00         A
ATOM    868  HB2 ALA    55     -14.129  -6.270   3.465  1.00  0.00         A
ATOM    869  HB3 ALA    55     -15.097  -6.827   4.830  1.00  0.00         A
ATOM    870  C   ALA    55     -12.434  -7.150   5.393  1.00  0.00         A
ATOM    871  O   ALA    55     -12.766  -6.931   6.559  1.00  0.00         A
ATOM    872  N   GLN    56     -11.297  -6.712   4.875  1.00  0.00         A
ATOM    873  HN  GLN    56     -11.071  -6.944   3.950  1.00  0.00         A
ATOM    874  CA  GLN    56     -10.382  -5.886   5.645  1.00  0.00         A
ATOM    875  HA  GLN    56     -10.505  -6.136   6.689  1.00  0.00         A
ATOM    876  CB  GLN    56      -8.932  -6.144   5.235  1.00  0.00         A
ATOM    877  HB1 GLN    56      -8.284  -5.563   5.873  1.00  0.00         A
ATOM    878  HB2 GLN    56      -8.796  -5.825   4.213  1.00  0.00         A
ATOM    879  CG  GLN    56      -8.510  -7.598   5.337  1.00  0.00         A
ATOM    880  HG1 GLN    56      -9.013  -8.162   4.566  1.00  0.00         A
ATOM    881  HG2 GLN    56      -8.800  -7.973   6.306  1.00  0.00         A
ATOM    882  CD  GLN    56      -7.013  -7.775   5.175  1.00  0.00         A
ATOM    883  OE1 GLN    56      -6.230  -6.899   5.540  1.00  0.00         A
ATOM    884  NE2 GLN    56      -6.603  -8.899   4.613  1.00  0.00         A
ATOM    885 HE21 GLN    56      -7.281  -9.554   4.326  1.00  0.00         A
ATOM    886 HE22 GLN    56      -5.639  -9.042   4.513  1.00  0.00         A
ATOM    887  C   GLN    56     -10.716  -4.415   5.446  1.00  0.00         A
ATOM    888  O   GLN    56     -11.000  -3.982   4.327  1.00  0.00         A
ATOM    889  N   ARG    57     -10.671  -3.653   6.527  1.00  0.00         A
ATOM    890  HN  ARG    57     -10.414  -4.059   7.380  1.00  0.00         A
ATOM    891  CA  ARG    57     -10.997  -2.228   6.486  1.00  0.00         A
ATOM    892  HA  ARG    57     -11.811  -2.106   5.787  1.00  0.00         A
ATOM    893  CB  ARG    57     -11.461  -1.739   7.869  1.00  0.00         A
ATOM    894  HB1 ARG    57     -12.433  -2.163   8.077  1.00  0.00         A
ATOM    895  HB2 ARG    57     -11.549  -0.663   7.842  1.00  0.00         A
ATOM    896  CG  ARG    57     -10.525  -2.109   9.014  1.00  0.00         A
ATOM    897  HG1 ARG    57      -9.552  -1.679   8.825  1.00  0.00         A
ATOM    898  HG2 ARG    57     -10.441  -3.182   9.069  1.00  0.00         A
ATOM    899  CD  ARG    57     -11.039  -1.596  10.348  1.00  0.00         A
ATOM    900  HD1 ARG    57     -12.080  -1.868  10.449  1.00  0.00         A
ATOM    901  HD2 ARG    57     -10.944  -0.521  10.368  1.00  0.00         A
ATOM    902  NE  ARG    57     -10.290  -2.161  11.470  1.00  0.00         A
ATOM    903  HE  ARG    57      -9.483  -2.682  11.253  1.00  0.00         A
ATOM    904  CZ  ARG    57     -10.648  -2.038  12.748  1.00  0.00         A
ATOM    905  NH1 ARG    57     -11.706  -1.306  13.081  1.00  0.00         A
ATOM    906 HH11 ARG    57     -12.240  -0.838  12.371  1.00  0.00         A
ATOM    907 HH12 ARG    57     -11.977  -1.220  14.043  1.00  0.00         A
ATOM    908  NH2 ARG    57      -9.940  -2.646  13.693  1.00  0.00         A
ATOM    909 HH21 ARG    57      -9.137  -3.198  13.447  1.00  0.00         A
ATOM    910 HH22 ARG    57     -10.206  -2.562  14.657  1.00  0.00         A
ATOM    911  C   ARG    57      -9.811  -1.398   5.987  1.00  0.00         A
ATOM    912  O   ARG    57      -9.403  -0.420   6.621  1.00  0.00         A
ATOM    913  N   GLN    58      -9.270  -1.782   4.840  1.00  0.00         A
ATOM    914  HN  GLN    58      -9.643  -2.562   4.374  1.00  0.00         A
ATOM    915  CA  GLN    58      -8.151  -1.067   4.244  1.00  0.00         A
ATOM    916  HA  GLN    58      -7.812  -0.328   4.956  1.00  0.00         A
ATOM    917  CB  GLN    58      -6.995  -2.022   3.930  1.00  0.00         A
ATOM    918  HB1 GLN    58      -6.638  -2.452   4.854  1.00  0.00         A
ATOM    919  HB2 GLN    58      -6.194  -1.460   3.474  1.00  0.00         A
ATOM    920  CG  GLN    58      -7.373  -3.158   2.992  1.00  0.00         A
ATOM    921  HG1 GLN    58      -7.868  -2.743   2.127  1.00  0.00         A
ATOM    922  HG2 GLN    58      -8.049  -3.824   3.507  1.00  0.00         A
ATOM    923  CD  GLN    58      -6.171  -3.954   2.528  1.00  0.00         A
ATOM    924  OE1 GLN    58      -5.567  -3.646   1.499  1.00  0.00         A
ATOM    925  NE2 GLN    58      -5.813  -4.979   3.283  1.00  0.00         A
ATOM    926 HE21 GLN    58      -6.334  -5.167   4.093  1.00  0.00         A
ATOM    927 HE22 GLN    58      -5.038  -5.514   3.004  1.00  0.00         A
ATOM    928  C   GLN    58      -8.590  -0.354   2.972  1.00  0.00         A
ATOM    929  O   GLN    58      -9.508  -0.811   2.286  1.00  0.00         A
ATOM    930  N   ALA    59      -7.931   0.766   2.678  1.00  0.00         A
ATOM    931  HN  ALA    59      -7.245   1.084   3.303  1.00  0.00         A
ATOM    932  CA  ALA    59      -8.189   1.544   1.468  1.00  0.00         A
ATOM    933  HA  ALA    59      -7.634   2.467   1.550  1.00  0.00         A
ATOM    934  CB  ALA    59      -7.681   0.804   0.236  1.00  0.00         A
ATOM    935  HB1 ALA    59      -6.635   0.568   0.363  1.00  0.00         A
ATOM    936  HB2 ALA    59      -7.805   1.430  -0.636  1.00  0.00         A
ATOM    937  HB3 ALA    59      -8.244  -0.108   0.107  1.00  0.00         A
ATOM    938  C   ALA    59      -9.669   1.884   1.322  1.00  0.00         A
ATOM    939  O   ALA    59     -10.365   1.303   0.488  1.00  0.00         A
ATOM    940  N   GLY    60     -10.138   2.828   2.140  1.00  0.00         A
ATOM    941  HN  GLY    60      -9.533   3.227   2.800  1.00  0.00         A
ATOM    942  CA  GLY    60     -11.525   3.266   2.077  1.00  0.00         A
ATOM    943  HA1 GLY    60     -11.667   4.081   2.772  1.00  0.00         A
ATOM    944  HA2 GLY    60     -12.166   2.445   2.362  1.00  0.00         A
ATOM    945  C   GLY    60     -11.908   3.734   0.689  1.00  0.00         A
ATOM    946  O   GLY    60     -13.030   3.513   0.233  1.00  0.00         A
ATOM    947  N   VAL    61     -10.967   4.383   0.023  1.00  0.00         A
ATOM    948  HN  VAL    61     -10.135   4.619   0.481  1.00  0.00         A
ATOM    949  CA  VAL    61     -11.124   4.743  -1.373  1.00  0.00         A
ATOM    950  HA  VAL    61     -12.060   4.330  -1.718  1.00  0.00         A
ATOM    951  CB  VAL    61     -11.153   6.275  -1.582  1.00  0.00         A
ATOM    952  HB  VAL    61     -11.272   6.469  -2.639  1.00  0.00         A
ATOM    953  CG1 VAL    61     -12.335   6.892  -0.854  1.00  0.00         A
ATOM    954 HG11 VAL    61     -13.254   6.481  -1.247  1.00  0.00         A
ATOM    955 HG12 VAL    61     -12.329   7.962  -0.999  1.00  0.00         A
ATOM    956 HG13 VAL    61     -12.263   6.671   0.200  1.00  0.00         A
ATOM    957  CG2 VAL    61      -9.850   6.916  -1.127  1.00  0.00         A
ATOM    958 HG21 VAL    61      -9.030   6.506  -1.698  1.00  0.00         A
ATOM    959 HG22 VAL    61      -9.696   6.713  -0.077  1.00  0.00         A
ATOM    960 HG23 VAL    61      -9.900   7.983  -1.284  1.00  0.00         A
ATOM    961  C   VAL    61      -9.980   4.136  -2.180  1.00  0.00         A
ATOM    962  O   VAL    61      -8.881   3.940  -1.654  1.00  0.00         A
ATOM    963  N   PRO    62     -10.224   3.790  -3.450  1.00  0.00         A
ATOM    964  CA  PRO    62      -9.199   3.228  -4.318  1.00  0.00         A
ATOM    965  HA  PRO    62      -8.623   2.471  -3.810  1.00  0.00         A
ATOM    966  CB  PRO    62      -9.994   2.586  -5.468  1.00  0.00         A
ATOM    967  HB1 PRO    62      -9.747   1.536  -5.532  1.00  0.00         A
ATOM    968  HB2 PRO    62      -9.736   3.073  -6.397  1.00  0.00         A
ATOM    969  CG  PRO    62     -11.441   2.783  -5.139  1.00  0.00         A
ATOM    970  HG1 PRO    62     -11.844   1.877  -4.710  1.00  0.00         A
ATOM    971  HG2 PRO    62     -11.986   3.047  -6.033  1.00  0.00         A
ATOM    972  CD  PRO    62     -11.506   3.904  -4.142  1.00  0.00         A
ATOM    973  HD1 PRO    62     -12.330   3.756  -3.461  1.00  0.00         A
ATOM    974  HD2 PRO    62     -11.591   4.858  -4.642  1.00  0.00         A
ATOM    975  C   PRO    62      -8.263   4.300  -4.871  1.00  0.00         A
ATOM    976  O   PRO    62      -8.716   5.290  -5.450  1.00  0.00         A
ATOM    977  N   PRO    63      -6.945   4.126  -4.692  1.00  0.00         A
ATOM    978  CA  PRO    63      -5.939   4.999  -5.297  1.00  0.00         A
ATOM    979  HA  PRO    63      -6.167   6.038  -5.133  1.00  0.00         A
ATOM    980  CB  PRO    63      -4.638   4.633  -4.567  1.00  0.00         A
ATOM    981  HB1 PRO    63      -4.154   5.533  -4.218  1.00  0.00         A
ATOM    982  HB2 PRO    63      -3.981   4.107  -5.244  1.00  0.00         A
ATOM    983  CG  PRO    63      -5.050   3.762  -3.429  1.00  0.00         A
ATOM    984  HG1 PRO    63      -5.215   4.362  -2.546  1.00  0.00         A
ATOM    985  HG2 PRO    63      -4.289   3.026  -3.245  1.00  0.00         A
ATOM    986  CD  PRO    63      -6.324   3.098  -3.853  1.00  0.00         A
ATOM    987  HD1 PRO    63      -6.939   2.875  -2.995  1.00  0.00         A
ATOM    988  HD2 PRO    63      -6.118   2.203  -4.421  1.00  0.00         A
ATOM    989  C   PRO    63      -5.803   4.730  -6.794  1.00  0.00         A
ATOM    990  O   PRO    63      -4.771   4.241  -7.263  1.00  0.00         A
ATOM    991  N   GLY    64      -6.856   5.033  -7.537  1.00  0.00         A
ATOM    992  HN  GLY    64      -7.630   5.465  -7.118  1.00  0.00         A
ATOM    993  CA  GLY    64      -6.886   4.725  -8.948  1.00  0.00         A
ATOM    994  HA1 GLY    64      -5.897   4.842  -9.352  1.00  0.00         A
ATOM    995  HA2 GLY    64      -7.557   5.409  -9.445  1.00  0.00         A
ATOM    996  C   GLY    64      -7.353   3.306  -9.188  1.00  0.00         A
ATOM    997  O   GLY    64      -8.441   3.082  -9.719  1.00  0.00         A
ATOM    998  N   MET    65      -6.534   2.348  -8.778  1.00  0.00         A
ATOM    999  HN  MET    65      -5.660   2.596  -8.407  1.00  0.00         A
ATOM   1000  CA  MET    65      -6.895   0.943  -8.860  1.00  0.00         A
ATOM   1001  HA  MET    65      -7.972   0.874  -8.850  1.00  0.00         A
ATOM   1002  CB  MET    65      -6.363   0.307 -10.146  1.00  0.00         A
ATOM   1003  HB1 MET    65      -5.284   0.282 -10.105  1.00  0.00         A
ATOM   1004  HB2 MET    65      -6.670   0.909 -10.988  1.00  0.00         A
ATOM   1005  CG  MET    65      -6.865  -1.114 -10.363  1.00  0.00         A
ATOM   1006  HG1 MET    65      -7.918  -1.075 -10.601  1.00  0.00         A
ATOM   1007  HG2 MET    65      -6.725  -1.674  -9.451  1.00  0.00         A
ATOM   1008  SD  MET    65      -6.005  -1.972 -11.695  1.00  0.00         A
ATOM   1009  CE  MET    65      -4.377  -2.179 -10.972  1.00  0.00         A
ATOM   1010  HE1 MET    65      -4.461  -2.746 -10.057  1.00  0.00         A
ATOM   1011  HE2 MET    65      -3.951  -1.210 -10.759  1.00  0.00         A
ATOM   1012  HE3 MET    65      -3.738  -2.706 -11.666  1.00  0.00         A
ATOM   1013  C   MET    65      -6.341   0.193  -7.657  1.00  0.00         A
ATOM   1014  O   MET    65      -5.162  -0.154  -7.619  1.00  0.00         A
ATOM   1015  N   CYS    66      -7.187  -0.032  -6.666  1.00  0.00         A
ATOM   1016  HN  CYS    66      -8.103   0.309  -6.730  1.00  0.00         A
ATOM   1017  CA  CYS    66      -6.790  -0.783  -5.487  1.00  0.00         A
ATOM   1018  HA  CYS    66      -5.810  -0.444  -5.188  1.00  0.00         A
ATOM   1019  CB  CYS    66      -7.781  -0.535  -4.347  1.00  0.00         A
ATOM   1020  HB1 CYS    66      -7.722   0.501  -4.049  1.00  0.00         A
ATOM   1021  HB2 CYS    66      -7.518  -1.161  -3.508  1.00  0.00         A
ATOM   1022  SG  CYS    66      -9.501  -0.889  -4.778  1.00  0.00         A
ATOM   1023  HG  CYS    66      -9.502  -1.616  -5.887  1.00  0.00         A
ATOM   1024  C   CYS    66      -6.723  -2.272  -5.814  1.00  0.00         A
ATOM   1025  O   CYS    66      -7.584  -2.798  -6.524  1.00  0.00         A
ATOM   1026  N   PRO    67      -5.702  -2.975  -5.292  1.00  0.00         A
ATOM   1027  CA  PRO    67      -5.495  -4.406  -5.542  1.00  0.00         A
ATOM   1028  HA  PRO    67      -5.398  -4.611  -6.590  1.00  0.00         A
ATOM   1029  CB  PRO    67      -4.167  -4.676  -4.828  1.00  0.00         A
ATOM   1030  HB1 PRO    67      -3.352  -4.527  -5.513  1.00  0.00         A
ATOM   1031  HB2 PRO    67      -4.150  -5.671  -4.443  1.00  0.00         A
ATOM   1032  CG  PRO    67      -4.140  -3.671  -3.748  1.00  0.00         A
ATOM   1033  HG1 PRO    67      -3.131  -3.525  -3.395  1.00  0.00         A
ATOM   1034  HG2 PRO    67      -4.794  -3.970  -2.941  1.00  0.00         A
ATOM   1035  CD  PRO    67      -4.645  -2.442  -4.415  1.00  0.00         A
ATOM   1036  HD1 PRO    67      -3.860  -1.997  -4.995  1.00  0.00         A
ATOM   1037  HD2 PRO    67      -5.038  -1.751  -3.695  1.00  0.00         A
ATOM   1038  C   PRO    67      -6.611  -5.264  -4.963  1.00  0.00         A
ATOM   1039  O   PRO    67      -6.649  -6.476  -5.149  1.00  0.00         A
ATOM   1040  N   LEU    68      -7.530  -4.613  -4.285  1.00  0.00         A
ATOM   1041  HN  LEU    68      -7.437  -3.645  -4.190  1.00  0.00         A
ATOM   1042  CA  LEU    68      -8.671  -5.283  -3.685  1.00  0.00         A
ATOM   1043  HA  LEU    68      -8.310  -6.167  -3.180  1.00  0.00         A
ATOM   1044  CB  LEU    68      -9.340  -4.355  -2.670  1.00  0.00         A
ATOM   1045  HB1 LEU    68     -10.131  -4.903  -2.180  1.00  0.00         A
ATOM   1046  HB2 LEU    68      -9.778  -3.525  -3.206  1.00  0.00         A
ATOM   1047  CG  LEU    68      -8.406  -3.797  -1.594  1.00  0.00         A
ATOM   1048  HG  LEU    68      -7.573  -3.304  -2.073  1.00  0.00         A
ATOM   1049  CD1 LEU    68      -9.129  -2.769  -0.738  1.00  0.00         A
ATOM   1050 HD11 LEU    68      -8.450  -2.381   0.006  1.00  0.00         A
ATOM   1051 HD12 LEU    68      -9.971  -3.233  -0.248  1.00  0.00         A
ATOM   1052 HD13 LEU    68      -9.477  -1.961  -1.363  1.00  0.00         A
ATOM   1053  CD2 LEU    68      -7.853  -4.920  -0.729  1.00  0.00         A
ATOM   1054 HD21 LEU    68      -7.219  -4.503   0.040  1.00  0.00         A
ATOM   1055 HD22 LEU    68      -7.277  -5.596  -1.342  1.00  0.00         A
ATOM   1056 HD23 LEU    68      -8.669  -5.457  -0.269  1.00  0.00         A
ATOM   1057  C   LEU    68      -9.669  -5.696  -4.763  1.00  0.00         A
ATOM   1058  O   LEU    68     -10.549  -6.519  -4.530  1.00  0.00         A
ATOM   1059  N   LEU    69      -9.513  -5.126  -5.950  1.00  0.00         A
ATOM   1060  HN  LEU    69      -8.787  -4.477  -6.076  1.00  0.00         A
ATOM   1061  CA  LEU    69     -10.393  -5.430  -7.069  1.00  0.00         A
ATOM   1062  HA  LEU    69     -11.259  -5.945  -6.683  1.00  0.00         A
ATOM   1063  CB  LEU    69     -10.841  -4.135  -7.747  1.00  0.00         A
ATOM   1064  HB1 LEU    69     -11.453  -4.393  -8.599  1.00  0.00         A
ATOM   1065  HB2 LEU    69      -9.959  -3.623  -8.102  1.00  0.00         A
ATOM   1066  CG  LEU    69     -11.635  -3.172  -6.861  1.00  0.00         A
ATOM   1067  HG  LEU    69     -11.033  -2.901  -6.006  1.00  0.00         A
ATOM   1068  CD1 LEU    69     -11.966  -1.899  -7.623  1.00  0.00         A
ATOM   1069 HD11 LEU    69     -12.551  -2.144  -8.496  1.00  0.00         A
ATOM   1070 HD12 LEU    69     -11.051  -1.413  -7.927  1.00  0.00         A
ATOM   1071 HD13 LEU    69     -12.532  -1.234  -6.986  1.00  0.00         A
ATOM   1072  CD2 LEU    69     -12.908  -3.834  -6.353  1.00  0.00         A
ATOM   1073 HD21 LEU    69     -13.466  -3.130  -5.754  1.00  0.00         A
ATOM   1074 HD22 LEU    69     -12.651  -4.694  -5.752  1.00  0.00         A
ATOM   1075 HD23 LEU    69     -13.510  -4.148  -7.192  1.00  0.00         A
ATOM   1076  C   LEU    69      -9.692  -6.331  -8.080  1.00  0.00         A
ATOM   1077  O   LEU    69     -10.105  -6.425  -9.235  1.00  0.00         A
ATOM   1078  N   ALA    70      -8.624  -6.983  -7.643  1.00  0.00         A
ATOM   1079  HN  ALA    70      -8.340  -6.865  -6.713  1.00  0.00         A
ATOM   1080  CA  ALA    70      -7.870  -7.879  -8.509  1.00  0.00         A
ATOM   1081  HA  ALA    70      -8.568  -8.361  -9.180  1.00  0.00         A
ATOM   1082  CB  ALA    70      -6.870  -7.091  -9.347  1.00  0.00         A
ATOM   1083  HB1 ALA    70      -7.391  -6.324  -9.903  1.00  0.00         A
ATOM   1084  HB2 ALA    70      -6.373  -7.758 -10.035  1.00  0.00         A
ATOM   1085  HB3 ALA    70      -6.140  -6.632  -8.698  1.00  0.00         A
ATOM   1086  C   ALA    70      -7.158  -8.945  -7.687  1.00  0.00         A
ATOM   1087  O   ALA    70      -7.482 -10.133  -7.768  1.00  0.00         A
ATOM   1088  N   ALA    71      -6.203  -8.505  -6.875  1.00  0.00         A
ATOM   1089  HN  ALA    71      -6.004  -7.547  -6.850  1.00  0.00         A
ATOM   1090  CA  ALA    71      -5.446  -9.403  -6.017  1.00  0.00         A
ATOM   1091  HA  ALA    71      -4.994 -10.154  -6.639  1.00  0.00         A
ATOM   1092  CB  ALA    71      -4.338  -8.646  -5.299  1.00  0.00         A
ATOM   1093  HB1 ALA    71      -3.712  -8.149  -6.024  1.00  0.00         A
ATOM   1094  HB2 ALA    71      -3.743  -9.340  -4.723  1.00  0.00         A
ATOM   1095  HB3 ALA    71      -4.776  -7.912  -4.638  1.00  0.00         A
ATOM   1096  C   ALA    71      -6.360 -10.085  -5.014  1.00  0.00         A
ATOM   1097  O   ALA    71      -6.258 -11.289  -4.789  1.00  0.00         A
ATOM   1098  N   GLU    72      -7.268  -9.312  -4.428  1.00  0.00         A
ATOM   1099  HN  GLU    72      -7.296  -8.356  -4.649  1.00  0.00         A
ATOM   1100  CA  GLU    72      -8.218  -9.861  -3.465  1.00  0.00         A
ATOM   1101  HA  GLU    72      -7.649 -10.339  -2.681  1.00  0.00         A
ATOM   1102  CB  GLU    72      -9.100  -8.778  -2.846  1.00  0.00         A
ATOM   1103  HB1 GLU    72      -9.597  -8.234  -3.635  1.00  0.00         A
ATOM   1104  HB2 GLU    72      -8.478  -8.098  -2.282  1.00  0.00         A
ATOM   1105  CG  GLU    72     -10.159  -9.350  -1.915  1.00  0.00         A
ATOM   1106  HG1 GLU    72      -9.669  -9.751  -1.039  1.00  0.00         A
ATOM   1107  HG2 GLU    72     -10.676 -10.147  -2.428  1.00  0.00         A
ATOM   1108  CD  GLU    72     -11.178  -8.329  -1.472  1.00  0.00         A
ATOM   1109  OE1 GLU    72     -10.982  -7.715  -0.405  1.00  0.00         A
ATOM   1110  OE2 GLU    72     -12.190  -8.148  -2.180  1.00  0.00         A
ATOM   1111  C   GLU    72      -9.103 -10.903  -4.126  1.00  0.00         A
ATOM   1112  O   GLU    72      -9.384 -11.941  -3.540  1.00  0.00         A
ATOM   1113  N   SER    73      -9.524 -10.626  -5.352  1.00  0.00         A
ATOM   1114  HN  SER    73      -9.259  -9.781  -5.768  1.00  0.00         A
ATOM   1115  CA  SER    73     -10.371 -11.545  -6.098  1.00  0.00         A
ATOM   1116  HA  SER    73     -11.285 -11.682  -5.538  1.00  0.00         A
ATOM   1117  CB  SER    73     -10.704 -10.943  -7.462  1.00  0.00         A
ATOM   1118  HB1 SER    73     -11.415 -11.575  -7.970  1.00  0.00         A
ATOM   1119  HB2 SER    73      -9.801 -10.868  -8.050  1.00  0.00         A
ATOM   1120  OG  SER    73     -11.264  -9.645  -7.317  1.00  0.00         A
ATOM   1121  HG  SER    73     -11.680  -9.572  -6.448  1.00  0.00         A
ATOM   1122  C   SER    73      -9.681 -12.901  -6.256  1.00  0.00         A
ATOM   1123  O   SER    73     -10.336 -13.942  -6.322  1.00  0.00         A
ATOM   1124  N   LYS    74      -8.353 -12.881  -6.293  1.00  0.00         A
ATOM   1125  HN  LYS    74      -7.886 -12.017  -6.300  1.00  0.00         A
ATOM   1126  CA  LYS    74      -7.573 -14.109  -6.321  1.00  0.00         A
ATOM   1127  HA  LYS    74      -8.091 -14.816  -6.953  1.00  0.00         A
ATOM   1128  CB  LYS    74      -6.177 -13.850  -6.896  1.00  0.00         A
ATOM   1129  HB1 LYS    74      -5.698 -13.076  -6.315  1.00  0.00         A
ATOM   1130  HB2 LYS    74      -6.278 -13.512  -7.917  1.00  0.00         A
ATOM   1131  CG  LYS    74      -5.280 -15.079  -6.887  1.00  0.00         A
ATOM   1132  HG1 LYS    74      -5.786 -15.883  -7.398  1.00  0.00         A
ATOM   1133  HG2 LYS    74      -5.091 -15.366  -5.863  1.00  0.00         A
ATOM   1134  CD  LYS    74      -3.951 -14.817  -7.576  1.00  0.00         A
ATOM   1135  HD1 LYS    74      -3.423 -14.046  -7.035  1.00  0.00         A
ATOM   1136  HD2 LYS    74      -4.139 -14.487  -8.586  1.00  0.00         A
ATOM   1137  CE  LYS    74      -3.089 -16.071  -7.619  1.00  0.00         A
ATOM   1138  HE1 LYS    74      -2.831 -16.349  -6.609  1.00  0.00         A
ATOM   1139  HE2 LYS    74      -2.188 -15.854  -8.172  1.00  0.00         A
ATOM   1140  NZ  LYS    74      -3.792 -17.211  -8.269  1.00  0.00         A
ATOM   1141  HZ1 LYS    74      -4.632 -17.479  -7.718  1.00  0.00         A
ATOM   1142  HZ2 LYS    74      -3.159 -18.033  -8.330  1.00  0.00         A
ATOM   1143  HZ3 LYS    74      -4.092 -16.946  -9.230  1.00  0.00         A
ATOM   1144  C   LYS    74      -7.466 -14.693  -4.916  1.00  0.00         A
ATOM   1145  O   LYS    74      -7.620 -15.898  -4.718  1.00  0.00         A
ATOM   1146  N   LYS    75      -7.227 -13.824  -3.940  1.00  0.00         A
ATOM   1147  HN  LYS    75      -7.133 -12.871  -4.163  1.00  0.00         A
ATOM   1148  CA  LYS    75      -7.092 -14.244  -2.549  1.00  0.00         A
ATOM   1149  HA  LYS    75      -6.342 -15.012  -2.513  1.00  0.00         A
ATOM   1150  CB  LYS    75      -6.639 -13.079  -1.669  1.00  0.00         A
ATOM   1151  HB1 LYS    75      -6.586 -13.416  -0.645  1.00  0.00         A
ATOM   1152  HB2 LYS    75      -7.368 -12.292  -1.741  1.00  0.00         A
ATOM   1153  CG  LYS    75      -5.281 -12.511  -2.054  1.00  0.00         A
ATOM   1154  HG1 LYS    75      -5.026 -11.719  -1.366  1.00  0.00         A
ATOM   1155  HG2 LYS    75      -5.340 -12.113  -3.057  1.00  0.00         A
ATOM   1156  CD  LYS    75      -4.195 -13.575  -2.010  1.00  0.00         A
ATOM   1157  HD1 LYS    75      -4.465 -14.378  -2.679  1.00  0.00         A
ATOM   1158  HD2 LYS    75      -4.117 -13.954  -1.003  1.00  0.00         A
ATOM   1159  CE  LYS    75      -2.847 -13.015  -2.432  1.00  0.00         A
ATOM   1160  HE1 LYS    75      -2.935 -12.614  -3.431  1.00  0.00         A
ATOM   1161  HE2 LYS    75      -2.123 -13.816  -2.430  1.00  0.00         A
ATOM   1162  NZ  LYS    75      -2.376 -11.940  -1.520  1.00  0.00         A
ATOM   1163  HZ1 LYS    75      -2.256 -12.313  -0.557  1.00  0.00         A
ATOM   1164  HZ2 LYS    75      -3.064 -11.162  -1.495  1.00  0.00         A
ATOM   1165  HZ3 LYS    75      -1.463 -11.566  -1.850  1.00  0.00         A
ATOM   1166  C   LYS    75      -8.398 -14.822  -2.016  1.00  0.00         A
ATOM   1167  O   LYS    75      -8.392 -15.611  -1.079  1.00  0.00         A
ATOM   1168  N   GLU    76      -9.515 -14.430  -2.615  1.00  0.00         A
ATOM   1169  HN  GLU    76      -9.467 -13.737  -3.312  1.00  0.00         A
ATOM   1170  CA  GLU    76     -10.811 -14.984  -2.248  1.00  0.00         A
ATOM   1171  HA  GLU    76     -10.916 -14.887  -1.178  1.00  0.00         A
ATOM   1172  CB  GLU    76     -11.946 -14.212  -2.927  1.00  0.00         A
ATOM   1173  HB1 GLU    76     -12.871 -14.749  -2.784  1.00  0.00         A
ATOM   1174  HB2 GLU    76     -11.738 -14.144  -3.985  1.00  0.00         A
ATOM   1175  CG  GLU    76     -12.123 -12.802  -2.388  1.00  0.00         A
ATOM   1176  HG1 GLU    76     -11.209 -12.251  -2.554  1.00  0.00         A
ATOM   1177  HG2 GLU    76     -12.319 -12.858  -1.328  1.00  0.00         A
ATOM   1178  CD  GLU    76     -13.263 -12.058  -3.050  1.00  0.00         A
ATOM   1179  OE1 GLU    76     -13.079 -11.562  -4.178  1.00  0.00         A
ATOM   1180  OE2 GLU    76     -14.351 -11.961  -2.445  1.00  0.00         A
ATOM   1181  C   GLU    76     -10.879 -16.464  -2.608  1.00  0.00         A
ATOM   1182  O   GLU    76     -11.640 -17.222  -2.008  1.00  0.00         A
ATOM   1183  N   ARG    77     -10.071 -16.873  -3.580  1.00  0.00         A
ATOM   1184  HN  ARG    77      -9.523 -16.211  -4.057  1.00  0.00         A
ATOM   1185  CA  ARG    77      -9.964 -18.279  -3.949  1.00  0.00         A
ATOM   1186  HA  ARG    77     -10.939 -18.718  -3.847  1.00  0.00         A
ATOM   1187  CB  ARG    77      -9.495 -18.438  -5.395  1.00  0.00         A
ATOM   1188  HB1 ARG    77      -8.970 -19.375  -5.489  1.00  0.00         A
ATOM   1189  HB2 ARG    77      -8.817 -17.633  -5.624  1.00  0.00         A
ATOM   1190  CG  ARG    77     -10.616 -18.416  -6.422  1.00  0.00         A
ATOM   1191  HG1 ARG    77     -11.355 -19.154  -6.145  1.00  0.00         A
ATOM   1192  HG2 ARG    77     -10.206 -18.663  -7.385  1.00  0.00         A
ATOM   1193  CD  ARG    77     -11.289 -17.060  -6.516  1.00  0.00         A
ATOM   1194  HD1 ARG    77     -10.587 -16.352  -6.931  1.00  0.00         A
ATOM   1195  HD2 ARG    77     -11.575 -16.748  -5.526  1.00  0.00         A
ATOM   1196  NE  ARG    77     -12.478 -17.108  -7.366  1.00  0.00         A
ATOM   1197  HE  ARG    77     -12.880 -17.994  -7.519  1.00  0.00         A
ATOM   1198  CZ  ARG    77     -13.048 -16.043  -7.928  1.00  0.00         A
ATOM   1199  NH1 ARG    77     -12.529 -14.833  -7.755  1.00  0.00         A
ATOM   1200 HH11 ARG    77     -11.700 -14.712  -7.199  1.00  0.00         A
ATOM   1201 HH12 ARG    77     -12.965 -14.032  -8.176  1.00  0.00         A
ATOM   1202  NH2 ARG    77     -14.139 -16.191  -8.670  1.00  0.00         A
ATOM   1203 HH21 ARG    77     -14.535 -17.104  -8.813  1.00  0.00         A
ATOM   1204 HH22 ARG    77     -14.578 -15.393  -9.089  1.00  0.00         A
ATOM   1205  C   ARG    77      -9.008 -18.996  -3.009  1.00  0.00         A
ATOM   1206  O   ARG    77      -9.149 -20.187  -2.742  1.00  0.00         A
ATOM   1207  N   GLU    78      -8.040 -18.251  -2.510  1.00  0.00         A
ATOM   1208  HN  GLU    78      -7.960 -17.324  -2.811  1.00  0.00         A
ATOM   1209  CA  GLU    78      -7.084 -18.773  -1.543  1.00  0.00         A
ATOM   1210  HA  GLU    78      -6.716 -19.713  -1.901  1.00  0.00         A
ATOM   1211  CB  GLU    78      -5.915 -17.807  -1.387  1.00  0.00         A
ATOM   1212  HB1 GLU    78      -5.154 -18.278  -0.781  1.00  0.00         A
ATOM   1213  HB2 GLU    78      -6.270 -16.932  -0.881  1.00  0.00         A
ATOM   1214  CG  GLU    78      -5.281 -17.375  -2.700  1.00  0.00         A
ATOM   1215  HG1 GLU    78      -4.558 -16.600  -2.495  1.00  0.00         A
ATOM   1216  HG2 GLU    78      -6.054 -16.983  -3.343  1.00  0.00         A
ATOM   1217  CD  GLU    78      -4.584 -18.506  -3.423  1.00  0.00         A
ATOM   1218  OE1 GLU    78      -3.334 -18.531  -3.437  1.00  0.00         A
ATOM   1219  OE2 GLU    78      -5.277 -19.373  -3.991  1.00  0.00         A
ATOM   1220  C   GLU    78      -7.761 -18.975  -0.191  1.00  0.00         A
ATOM   1221  O   GLU    78      -7.623 -20.022   0.441  1.00  0.00         A
ATOM   1222  N   LYS    79      -8.511 -17.962   0.225  1.00  0.00         A
ATOM   1223  HN  LYS    79      -8.608 -17.180  -0.363  1.00  0.00         A
ATOM   1224  CA  LYS    79      -9.186 -17.948   1.519  1.00  0.00         A
ATOM   1225  HA  LYS    79      -8.440 -18.173   2.267  1.00  0.00         A
ATOM   1226  CB  LYS    79      -9.750 -16.557   1.813  1.00  0.00         A
ATOM   1227  HB1 LYS    79     -10.384 -16.612   2.686  1.00  0.00         A
ATOM   1228  HB2 LYS    79     -10.339 -16.231   0.967  1.00  0.00         A
ATOM   1229  CG  LYS    79      -8.664 -15.524   2.072  1.00  0.00         A
ATOM   1230  HG1 LYS    79      -8.012 -15.483   1.211  1.00  0.00         A
ATOM   1231  HG2 LYS    79      -8.095 -15.828   2.938  1.00  0.00         A
ATOM   1232  CD  LYS    79      -9.231 -14.136   2.327  1.00  0.00         A
ATOM   1233  HD1 LYS    79      -8.420 -13.468   2.581  1.00  0.00         A
ATOM   1234  HD2 LYS    79      -9.925 -14.191   3.151  1.00  0.00         A
ATOM   1235  CE  LYS    79      -9.957 -13.590   1.108  1.00  0.00         A
ATOM   1236  HE1 LYS    79     -10.915 -14.082   1.024  1.00  0.00         A
ATOM   1237  HE2 LYS    79      -9.367 -13.800   0.228  1.00  0.00         A
ATOM   1238  NZ  LYS    79     -10.173 -12.123   1.205  1.00  0.00         A
ATOM   1239  HZ1 LYS    79     -10.641 -11.886   2.103  1.00  0.00         A
ATOM   1240  HZ2 LYS    79     -10.776 -11.795   0.424  1.00  0.00         A
ATOM   1241  HZ3 LYS    79      -9.256 -11.622   1.160  1.00  0.00         A
ATOM   1242  C   LYS    79     -10.281 -19.006   1.611  1.00  0.00         A
ATOM   1243  O   LYS    79     -10.792 -19.273   2.696  1.00  0.00         A
ATOM   1244  N   GLN    80     -10.658 -19.586   0.468  1.00  0.00         A
ATOM   1245  HN  GLN    80     -10.253 -19.286  -0.372  1.00  0.00         A
ATOM   1246  CA  GLN    80     -11.653 -20.663   0.434  1.00  0.00         A
ATOM   1247  HA  GLN    80     -12.597 -20.249   0.754  1.00  0.00         A
ATOM   1248  CB  GLN    80     -11.810 -21.213  -0.985  1.00  0.00         A
ATOM   1249  HB1 GLN    80     -12.453 -22.081  -0.952  1.00  0.00         A
ATOM   1250  HB2 GLN    80     -10.839 -21.510  -1.350  1.00  0.00         A
ATOM   1251  CG  GLN    80     -12.403 -20.219  -1.967  1.00  0.00         A
ATOM   1252  HG1 GLN    80     -11.772 -19.343  -1.995  1.00  0.00         A
ATOM   1253  HG2 GLN    80     -13.387 -19.940  -1.624  1.00  0.00         A
ATOM   1254  CD  GLN    80     -12.523 -20.775  -3.375  1.00  0.00         A
ATOM   1255  OE1 GLN    80     -13.411 -20.386  -4.133  1.00  0.00         A
ATOM   1256  NE2 GLN    80     -11.631 -21.682  -3.739  1.00  0.00         A
ATOM   1257 HE21 GLN    80     -10.944 -21.947  -3.088  1.00  0.00         A
ATOM   1258 HE22 GLN    80     -11.692 -22.055  -4.643  1.00  0.00         A
ATOM   1259  C   GLN    80     -11.270 -21.802   1.379  1.00  0.00         A
ATOM   1260  O   GLN    80     -12.130 -22.547   1.848  1.00  0.00         A
ATOM   1261  N   GLU    81      -9.975 -21.931   1.654  1.00  0.00         A
ATOM   1262  HN  GLU    81      -9.334 -21.333   1.212  1.00  0.00         A
ATOM   1263  CA  GLU    81      -9.478 -22.936   2.587  1.00  0.00         A
ATOM   1264  HA  GLU    81      -9.790 -23.905   2.226  1.00  0.00         A
ATOM   1265  CB  GLU    81      -7.953 -22.895   2.642  1.00  0.00         A
ATOM   1266  HB1 GLU    81      -7.616 -23.556   3.424  1.00  0.00         A
ATOM   1267  HB2 GLU    81      -7.641 -21.887   2.877  1.00  0.00         A
ATOM   1268  CG  GLU    81      -7.284 -23.308   1.340  1.00  0.00         A
ATOM   1269  HG1 GLU    81      -6.213 -23.280   1.475  1.00  0.00         A
ATOM   1270  HG2 GLU    81      -7.566 -22.609   0.567  1.00  0.00         A
ATOM   1271  CD  GLU    81      -7.680 -24.702   0.900  1.00  0.00         A
ATOM   1272  OE1 GLU    81      -7.102 -25.680   1.422  1.00  0.00         A
ATOM   1273  OE2 GLU    81      -8.572 -24.828   0.030  1.00  0.00         A
ATOM   1274  C   GLU    81     -10.058 -22.722   3.985  1.00  0.00         A
ATOM   1275  O   GLU    81     -10.222 -23.674   4.751  1.00  0.00         A
ATOM   1276  N   ARG    82     -10.353 -21.458   4.296  1.00  0.00         A
ATOM   1277  HN  ARG    82     -10.125 -20.757   3.646  1.00  0.00         A
ATOM   1278  CA  ARG    82     -11.004 -21.058   5.549  1.00  0.00         A
ATOM   1279  HA  ARG    82     -11.238 -20.007   5.457  1.00  0.00         A
ATOM   1280  CB  ARG    82     -12.317 -21.819   5.757  1.00  0.00         A
ATOM   1281  HB1 ARG    82     -12.656 -21.661   6.770  1.00  0.00         A
ATOM   1282  HB2 ARG    82     -12.138 -22.873   5.606  1.00  0.00         A
ATOM   1283  CG  ARG    82     -13.419 -21.379   4.810  1.00  0.00         A
ATOM   1284  HG1 ARG    82     -13.050 -21.429   3.796  1.00  0.00         A
ATOM   1285  HG2 ARG    82     -13.695 -20.361   5.044  1.00  0.00         A
ATOM   1286  CD  ARG    82     -14.648 -22.261   4.931  1.00  0.00         A
ATOM   1287  HD1 ARG    82     -15.437 -21.839   4.326  1.00  0.00         A
ATOM   1288  HD2 ARG    82     -14.960 -22.284   5.964  1.00  0.00         A
ATOM   1289  NE  ARG    82     -14.387 -23.627   4.483  1.00  0.00         A
ATOM   1290  HE  ARG    82     -13.465 -23.845   4.220  1.00  0.00         A
ATOM   1291  CZ  ARG    82     -15.313 -24.579   4.410  1.00  0.00         A
ATOM   1292  NH1 ARG    82     -16.571 -24.318   4.748  1.00  0.00         A
ATOM   1293 HH11 ARG    82     -16.832 -23.400   5.056  1.00  0.00         A
ATOM   1294 HH12 ARG    82     -17.265 -25.041   4.704  1.00  0.00         A
ATOM   1295  NH2 ARG    82     -14.980 -25.790   3.986  1.00  0.00         A
ATOM   1296 HH21 ARG    82     -14.033 -25.987   3.719  1.00  0.00         A
ATOM   1297 HH22 ARG    82     -15.671 -26.517   3.936  1.00  0.00         A
ATOM   1298  C   ARG    82     -10.088 -21.224   6.757  1.00  0.00         A
ATOM   1299  O   ARG    82      -9.660 -20.237   7.353  1.00  0.00         A
ATOM   1300  N   THR    83      -9.777 -22.460   7.110  1.00  0.00         A
ATOM   1301  HN  THR    83     -10.120 -23.210   6.574  1.00  0.00         A
ATOM   1302  CA  THR    83      -8.935 -22.740   8.266  1.00  0.00         A
ATOM   1303  HA  THR    83      -9.382 -22.270   9.120  1.00  0.00         A
ATOM   1304  CB  THR    83      -8.860 -24.255   8.540  1.00  0.00         A
ATOM   1305  HB  THR    83      -9.855 -24.615   8.755  1.00  0.00         A
ATOM   1306  OG1 THR    83      -8.015 -24.525   9.665  1.00  0.00         A
ATOM   1307  HG1 THR    83      -8.452 -25.162  10.246  1.00  0.00         A
ATOM   1308  CG2 THR    83      -8.338 -24.986   7.322  1.00  0.00         A
ATOM   1309 HG21 THR    83      -7.362 -24.603   7.071  1.00  0.00         A
ATOM   1310 HG22 THR    83      -9.012 -24.824   6.497  1.00  0.00         A
ATOM   1311 HG23 THR    83      -8.271 -26.039   7.536  1.00  0.00         A
ATOM   1312  C   THR    83      -7.524 -22.176   8.074  1.00  0.00         A
ATOM   1313  O   THR    83      -6.816 -21.894   9.039  1.00  0.00         A
ATOM   1314  N   ARG    84      -7.137 -21.987   6.823  1.00  0.00         A
ATOM   1315  HN  ARG    84      -7.768 -22.169   6.096  1.00  0.00         A
ATOM   1316  CA  ARG    84      -5.798 -21.522   6.497  1.00  0.00         A
ATOM   1317  HA  ARG    84      -5.149 -21.765   7.323  1.00  0.00         A
ATOM   1318  CB  ARG    84      -5.306 -22.249   5.243  1.00  0.00         A
ATOM   1319  HB1 ARG    84      -5.866 -21.887   4.394  1.00  0.00         A
ATOM   1320  HB2 ARG    84      -5.494 -23.305   5.358  1.00  0.00         A
ATOM   1321  CG  ARG    84      -3.829 -22.061   4.950  1.00  0.00         A
ATOM   1322  HG1 ARG    84      -3.257 -22.446   5.780  1.00  0.00         A
ATOM   1323  HG2 ARG    84      -3.626 -21.010   4.825  1.00  0.00         A
ATOM   1324  CD  ARG    84      -3.422 -22.797   3.687  1.00  0.00         A
ATOM   1325  HD1 ARG    84      -2.369 -22.634   3.512  1.00  0.00         A
ATOM   1326  HD2 ARG    84      -3.991 -22.404   2.857  1.00  0.00         A
ATOM   1327  NE  ARG    84      -3.670 -24.232   3.796  1.00  0.00         A
ATOM   1328  HE  ARG    84      -3.771 -24.603   4.702  1.00  0.00         A
ATOM   1329  CZ  ARG    84      -3.768 -25.054   2.756  1.00  0.00         A
ATOM   1330  NH1 ARG    84      -3.656 -24.585   1.519  1.00  0.00         A
ATOM   1331 HH11 ARG    84      -3.498 -23.605   1.361  1.00  0.00         A
ATOM   1332 HH12 ARG    84      -3.732 -25.206   0.735  1.00  0.00         A
ATOM   1333  NH2 ARG    84      -3.991 -26.347   2.953  1.00  0.00         A
ATOM   1334 HH21 ARG    84      -4.090 -26.706   3.886  1.00  0.00         A
ATOM   1335 HH22 ARG    84      -4.067 -26.970   2.170  1.00  0.00         A
ATOM   1336  C   ARG    84      -5.785 -20.008   6.274  1.00  0.00         A
ATOM   1337  O   ARG    84      -4.724 -19.402   6.144  1.00  0.00         A
ATOM   1338  N   ALA    85      -6.967 -19.399   6.275  1.00  0.00         A
ATOM   1339  HN  ALA    85      -7.764 -19.909   6.532  1.00  0.00         A
ATOM   1340  CA  ALA    85      -7.113 -17.989   5.910  1.00  0.00         A
ATOM   1341  HA  ALA    85      -6.737 -17.874   4.903  1.00  0.00         A
ATOM   1342  CB  ALA    85      -8.582 -17.595   5.899  1.00  0.00         A
ATOM   1343  HB1 ALA    85      -8.682 -16.581   5.540  1.00  0.00         A
ATOM   1344  HB2 ALA    85      -8.980 -17.662   6.901  1.00  0.00         A
ATOM   1345  HB3 ALA    85      -9.130 -18.262   5.250  1.00  0.00         A
ATOM   1346  C   ALA    85      -6.324 -17.055   6.830  1.00  0.00         A
ATOM   1347  O   ALA    85      -5.898 -15.978   6.408  1.00  0.00         A
ATOM   1348  N   LYS    86      -6.108 -17.474   8.074  1.00  0.00         A
ATOM   1349  HN  LYS    86      -6.395 -18.372   8.334  1.00  0.00         A
ATOM   1350  CA  LYS    86      -5.423 -16.628   9.049  1.00  0.00         A
ATOM   1351  HA  LYS    86      -5.848 -15.638   8.973  1.00  0.00         A
ATOM   1352  CB  LYS    86      -5.618 -17.138  10.484  1.00  0.00         A
ATOM   1353  HB1 LYS    86      -4.925 -16.619  11.128  1.00  0.00         A
ATOM   1354  HB2 LYS    86      -5.390 -18.190  10.510  1.00  0.00         A
ATOM   1355  CG  LYS    86      -7.024 -16.944  11.042  1.00  0.00         A
ATOM   1356  HG1 LYS    86      -7.386 -15.971  10.739  1.00  0.00         A
ATOM   1357  HG2 LYS    86      -6.980 -16.990  12.119  1.00  0.00         A
ATOM   1358  CD  LYS    86      -7.999 -18.006  10.549  1.00  0.00         A
ATOM   1359  HD1 LYS    86      -7.958 -18.043   9.470  1.00  0.00         A
ATOM   1360  HD2 LYS    86      -8.996 -17.736  10.861  1.00  0.00         A
ATOM   1361  CE  LYS    86      -7.666 -19.387  11.106  1.00  0.00         A
ATOM   1362  HE1 LYS    86      -6.661 -19.647  10.814  1.00  0.00         A
ATOM   1363  HE2 LYS    86      -8.356 -20.105  10.687  1.00  0.00         A
ATOM   1364  NZ  LYS    86      -7.767 -19.432  12.590  1.00  0.00         A
ATOM   1365  HZ1 LYS    86      -7.106 -18.750  13.016  1.00  0.00         A
ATOM   1366  HZ2 LYS    86      -7.532 -20.383  12.938  1.00  0.00         A
ATOM   1367  HZ3 LYS    86      -8.734 -19.193  12.892  1.00  0.00         A
ATOM   1368  C   LYS    86      -3.932 -16.536   8.741  1.00  0.00         A
ATOM   1369  O   LYS    86      -3.269 -15.575   9.129  1.00  0.00         A
ATOM   1370  N   LYS    87      -3.409 -17.538   8.049  1.00  0.00         A
ATOM   1371  HN  LYS    87      -3.985 -18.287   7.781  1.00  0.00         A
ATOM   1372  CA  LYS    87      -1.998 -17.556   7.687  1.00  0.00         A
ATOM   1373  HA  LYS    87      -1.507 -16.780   8.243  1.00  0.00         A
ATOM   1374  CB  LYS    87      -1.364 -18.902   8.056  1.00  0.00         A
ATOM   1375  HB1 LYS    87      -1.588 -19.122   9.088  1.00  0.00         A
ATOM   1376  HB2 LYS    87      -0.294 -18.828   7.934  1.00  0.00         A
ATOM   1377  CG  LYS    87      -1.863 -20.052   7.204  1.00  0.00         A
ATOM   1378  HG1 LYS    87      -1.705 -19.794   6.183  1.00  0.00         A
ATOM   1379  HG2 LYS    87      -2.917 -20.193   7.382  1.00  0.00         A
ATOM   1380  CD  LYS    87      -1.138 -21.352   7.495  1.00  0.00         A
ATOM   1381  HD1 LYS    87      -0.087 -21.228   7.279  1.00  0.00         A
ATOM   1382  HD2 LYS    87      -1.548 -22.129   6.873  1.00  0.00         A
ATOM   1383  CE  LYS    87      -1.302 -21.750   8.935  1.00  0.00         A
ATOM   1384  HE1 LYS    87      -2.350 -21.914   9.127  1.00  0.00         A
ATOM   1385  HE2 LYS    87      -0.947 -20.938   9.542  1.00  0.00         A
ATOM   1386  NZ  LYS    87      -0.547 -22.990   9.263  1.00  0.00         A
ATOM   1387  HZ1 LYS    87      -0.853 -23.768   8.643  1.00  0.00         A
ATOM   1388  HZ2 LYS    87      -0.721 -23.266  10.250  1.00  0.00         A
ATOM   1389  HZ3 LYS    87       0.473 -22.838   9.132  1.00  0.00         A
ATOM   1390  C   LYS    87      -1.814 -17.276   6.195  1.00  0.00         A
ATOM   1391  O   LYS    87      -0.728 -17.475   5.645  1.00  0.00         A
ATOM   1392  N   GLN    88      -2.875 -16.812   5.543  1.00  0.00         A
ATOM   1393  HN  GLN    88      -3.709 -16.660   6.036  1.00  0.00         A
ATOM   1394  CA  GLN    88      -2.825 -16.522   4.114  1.00  0.00         A
ATOM   1395  HA  GLN    88      -1.915 -16.925   3.736  1.00  0.00         A
ATOM   1396  CB  GLN    88      -3.992 -17.184   3.377  1.00  0.00         A
ATOM   1397  HB1 GLN    88      -4.028 -16.807   2.366  1.00  0.00         A
ATOM   1398  HB2 GLN    88      -4.913 -16.928   3.880  1.00  0.00         A
ATOM   1399  CG  GLN    88      -3.887 -18.697   3.318  1.00  0.00         A
ATOM   1400  HG1 GLN    88      -3.859 -19.081   4.328  1.00  0.00         A
ATOM   1401  HG2 GLN    88      -2.972 -18.962   2.809  1.00  0.00         A
ATOM   1402  CD  GLN    88      -5.047 -19.339   2.587  1.00  0.00         A
ATOM   1403  OE1 GLN    88      -6.072 -19.665   3.184  1.00  0.00         A
ATOM   1404  NE2 GLN    88      -4.893 -19.533   1.290  1.00  0.00         A
ATOM   1405 HE21 GLN    88      -4.049 -19.258   0.876  1.00  0.00         A
ATOM   1406 HE22 GLN    88      -5.633 -19.950   0.796  1.00  0.00         A
ATOM   1407  C   GLN    88      -2.818 -15.029   3.849  1.00  0.00         A
ATOM   1408  O   GLN    88      -1.766 -14.424   3.638  1.00  0.00         A
ATOM   1409  N   GLU    89      -3.991 -14.438   3.900  1.00  0.00         A
ATOM   1410  HN  GLU    89      -4.763 -14.968   4.173  1.00  0.00         A
ATOM   1411  CA  GLU    89      -4.163 -13.027   3.568  1.00  0.00         A
ATOM   1412  HA  GLU    89      -3.485 -12.796   2.760  1.00  0.00         A
ATOM   1413  CB  GLU    89      -5.601 -12.760   3.101  1.00  0.00         A
ATOM   1414  HB1 GLU    89      -6.255 -12.789   3.960  1.00  0.00         A
ATOM   1415  HB2 GLU    89      -5.894 -13.539   2.412  1.00  0.00         A
ATOM   1416  CG  GLU    89      -5.787 -11.416   2.408  1.00  0.00         A
ATOM   1417  HG1 GLU    89      -5.268 -11.439   1.461  1.00  0.00         A
ATOM   1418  HG2 GLU    89      -5.362 -10.644   3.031  1.00  0.00         A
ATOM   1419  CD  GLU    89      -7.243 -11.084   2.156  1.00  0.00         A
ATOM   1420  OE1 GLU    89      -7.969 -10.806   3.131  1.00  0.00         A
ATOM   1421  OE2 GLU    89      -7.673 -11.088   0.982  1.00  0.00         A
ATOM   1422  C   GLU    89      -3.813 -12.139   4.767  1.00  0.00         A
ATOM   1423  O   GLU    89      -4.506 -11.168   5.071  1.00  0.00         A
ATOM   1424  N   LYS    90      -2.724 -12.474   5.444  1.00  0.00         A
ATOM   1425  HN  LYS    90      -2.215 -13.268   5.168  1.00  0.00         A
ATOM   1426  CA  LYS    90      -2.266 -11.695   6.583  1.00  0.00         A
ATOM   1427  HA  LYS    90      -3.067 -11.045   6.877  1.00  0.00         A
ATOM   1428  CB  LYS    90      -1.903 -12.622   7.746  1.00  0.00         A
ATOM   1429  HB1 LYS    90      -0.977 -13.127   7.511  1.00  0.00         A
ATOM   1430  HB2 LYS    90      -2.684 -13.359   7.860  1.00  0.00         A
ATOM   1431  CG  LYS    90      -1.729 -11.910   9.077  1.00  0.00         A
ATOM   1432  HG1 LYS    90      -2.644 -11.391   9.320  1.00  0.00         A
ATOM   1433  HG2 LYS    90      -0.920 -11.200   8.994  1.00  0.00         A
ATOM   1434  CD  LYS    90      -1.410 -12.893  10.188  1.00  0.00         A
ATOM   1435  HD1 LYS    90      -0.455 -13.354   9.983  1.00  0.00         A
ATOM   1436  HD2 LYS    90      -2.178 -13.650  10.215  1.00  0.00         A
ATOM   1437  CE  LYS    90      -1.347 -12.208  11.541  1.00  0.00         A
ATOM   1438  HE1 LYS    90      -2.307 -11.756  11.745  1.00  0.00         A
ATOM   1439  HE2 LYS    90      -0.589 -11.440  11.507  1.00  0.00         A
ATOM   1440  NZ  LYS    90      -1.019 -13.165  12.631  1.00  0.00         A
ATOM   1441  HZ1 LYS    90      -0.076 -13.573  12.475  1.00  0.00         A
ATOM   1442  HZ2 LYS    90      -1.716 -13.936  12.655  1.00  0.00         A
ATOM   1443  HZ3 LYS    90      -1.026 -12.678  13.551  1.00  0.00         A
ATOM   1444  C   LYS    90      -1.075 -10.842   6.171  1.00  0.00         A
ATOM   1445  O   LYS    90      -0.550 -10.037   6.944  1.00  0.00         A
ATOM   1446  N   GLU    91      -0.675 -11.027   4.929  1.00  0.00         A
ATOM   1447  HN  GLU    91      -1.135 -11.699   4.392  1.00  0.00         A
ATOM   1448  CA  GLU    91       0.420 -10.268   4.342  1.00  0.00         A
ATOM   1449  HA  GLU    91       1.063  -9.938   5.133  1.00  0.00         A
ATOM   1450  CB  GLU    91       1.209 -11.157   3.378  1.00  0.00         A
ATOM   1451  HB1 GLU    91       0.557 -11.456   2.571  1.00  0.00         A
ATOM   1452  HB2 GLU    91       1.535 -12.039   3.908  1.00  0.00         A
ATOM   1453  CG  GLU    91       2.434 -10.490   2.775  1.00  0.00         A
ATOM   1454  HG1 GLU    91       2.125  -9.582   2.278  1.00  0.00         A
ATOM   1455  HG2 GLU    91       2.873 -11.162   2.053  1.00  0.00         A
ATOM   1456  CD  GLU    91       3.479 -10.145   3.813  1.00  0.00         A
ATOM   1457  OE1 GLU    91       3.601  -8.955   4.165  1.00  0.00         A
ATOM   1458  OE2 GLU    91       4.189 -11.065   4.278  1.00  0.00         A
ATOM   1459  C   GLU    91      -0.131  -9.056   3.609  1.00  0.00         A
ATOM   1460  O   GLU    91       0.467  -7.979   3.598  1.00  0.00         A
ATOM   1461  N   SER    92      -1.300  -9.243   3.029  1.00  0.00         A
ATOM   1462  HN  SER    92      -1.747 -10.101   3.151  1.00  0.00         A
ATOM   1463  CA  SER    92      -1.945  -8.216   2.231  1.00  0.00         A
ATOM   1464  HA  SER    92      -1.181  -7.642   1.747  1.00  0.00         A
ATOM   1465  CB  SER    92      -2.815  -8.870   1.166  1.00  0.00         A
ATOM   1466  HB1 SER    92      -3.163  -8.117   0.473  1.00  0.00         A
ATOM   1467  HB2 SER    92      -3.653  -9.336   1.643  1.00  0.00         A
ATOM   1468  OG  SER    92      -2.086  -9.853   0.447  1.00  0.00         A
ATOM   1469  HG  SER    92      -1.179  -9.547   0.322  1.00  0.00         A
ATOM   1470  C   SER    92      -2.783  -7.287   3.109  1.00  0.00         A
ATOM   1471  O   SER    92      -3.999  -7.180   2.941  1.00  0.00         A
ATOM   1472  N   GLY    93      -2.127  -6.627   4.050  1.00  0.00         A
ATOM   1473  HN  GLY    93      -1.161  -6.769   4.153  1.00  0.00         A
ATOM   1474  CA  GLY    93      -2.818  -5.705   4.925  1.00  0.00         A
ATOM   1475  HA1 GLY    93      -3.257  -6.257   5.741  1.00  0.00         A
ATOM   1476  HA2 GLY    93      -3.604  -5.218   4.368  1.00  0.00         A
ATOM   1477  C   GLY    93      -1.892  -4.651   5.488  1.00  0.00         A
ATOM   1478  O   GLY    93      -2.199  -4.017   6.498  1.00  0.00         A
ATOM   1479  N   ARG    94      -0.760  -4.451   4.830  1.00  0.00         A
ATOM   1480  HN  ARG    94      -0.587  -4.944   4.001  1.00  0.00         A
ATOM   1481  CA  ARG    94       0.216  -3.482   5.281  1.00  0.00         A
ATOM   1482  HA  ARG    94      -0.172  -3.017   6.175  1.00  0.00         A
ATOM   1483  CB  ARG    94       1.545  -4.164   5.612  1.00  0.00         A
ATOM   1484  HB1 ARG    94       2.298  -3.406   5.764  1.00  0.00         A
ATOM   1485  HB2 ARG    94       1.835  -4.786   4.778  1.00  0.00         A
ATOM   1486  CG  ARG    94       1.484  -5.035   6.859  1.00  0.00         A
ATOM   1487  HG1 ARG    94       0.895  -5.914   6.642  1.00  0.00         A
ATOM   1488  HG2 ARG    94       1.016  -4.474   7.654  1.00  0.00         A
ATOM   1489  CD  ARG    94       2.869  -5.469   7.314  1.00  0.00         A
ATOM   1490  HD1 ARG    94       2.779  -5.960   8.272  1.00  0.00         A
ATOM   1491  HD2 ARG    94       3.488  -4.591   7.420  1.00  0.00         A
ATOM   1492  NE  ARG    94       3.508  -6.385   6.369  1.00  0.00         A
ATOM   1493  HE  ARG    94       2.922  -6.991   5.862  1.00  0.00         A
ATOM   1494  CZ  ARG    94       4.826  -6.465   6.188  1.00  0.00         A
ATOM   1495  NH1 ARG    94       5.646  -5.632   6.820  1.00  0.00         A
ATOM   1496 HH11 ARG    94       5.278  -4.934   7.442  1.00  0.00         A
ATOM   1497 HH12 ARG    94       6.636  -5.695   6.678  1.00  0.00         A
ATOM   1498  NH2 ARG    94       5.325  -7.375   5.367  1.00  0.00         A
ATOM   1499 HH21 ARG    94       4.706  -8.013   4.877  1.00  0.00         A
ATOM   1500 HH22 ARG    94       6.316  -7.439   5.225  1.00  0.00         A
ATOM   1501  C   ARG    94       0.413  -2.413   4.223  1.00  0.00         A
ATOM   1502  O   ARG    94      -0.022  -2.568   3.079  1.00  0.00         A
ATOM   1503  N   GLN    95       1.059  -1.334   4.617  1.00  0.00         A
ATOM   1504  HN  GLN    95       1.423  -1.309   5.524  1.00  0.00         A
ATOM   1505  CA  GLN    95       1.266  -0.193   3.743  1.00  0.00         A
ATOM   1506  HA  GLN    95       0.355  -0.032   3.186  1.00  0.00         A
ATOM   1507  CB  GLN    95       1.567   1.051   4.579  1.00  0.00         A
ATOM   1508  HB1 GLN    95       1.773   1.878   3.915  1.00  0.00         A
ATOM   1509  HB2 GLN    95       2.436   0.862   5.186  1.00  0.00         A
ATOM   1510  CG  GLN    95       0.427   1.449   5.496  1.00  0.00         A
ATOM   1511  HG1 GLN    95       0.117   0.583   6.063  1.00  0.00         A
ATOM   1512  HG2 GLN    95      -0.394   1.795   4.892  1.00  0.00         A
ATOM   1513  CD  GLN    95       0.812   2.549   6.463  1.00  0.00         A
ATOM   1514  OE1 GLN    95       0.689   3.733   6.157  1.00  0.00         A
ATOM   1515  NE2 GLN    95       1.272   2.165   7.642  1.00  0.00         A
ATOM   1516 HE21 GLN    95       1.335   1.203   7.824  1.00  0.00         A
ATOM   1517 HE22 GLN    95       1.530   2.858   8.287  1.00  0.00         A
ATOM   1518  C   GLN    95       2.401  -0.467   2.767  1.00  0.00         A
ATOM   1519  O   GLN    95       3.542  -0.690   3.180  1.00  0.00         A
ATOM   1520  N   PRO    96       2.099  -0.458   1.460  1.00  0.00         A
ATOM   1521  CA  PRO    96       3.083  -0.758   0.424  1.00  0.00         A
ATOM   1522  HA  PRO    96       3.546  -1.720   0.594  1.00  0.00         A
ATOM   1523  CB  PRO    96       2.255  -0.807  -0.863  1.00  0.00         A
ATOM   1524  HB1 PRO    96       2.002  -1.830  -1.093  1.00  0.00         A
ATOM   1525  HB2 PRO    96       2.826  -0.381  -1.673  1.00  0.00         A
ATOM   1526  CG  PRO    96       1.039   0.002  -0.577  1.00  0.00         A
ATOM   1527  HG1 PRO    96       0.204  -0.380  -1.145  1.00  0.00         A
ATOM   1528  HG2 PRO    96       1.220   1.037  -0.826  1.00  0.00         A
ATOM   1529  CD  PRO    96       0.775  -0.141   0.895  1.00  0.00         A
ATOM   1530  HD1 PRO    96       0.077  -0.945   1.077  1.00  0.00         A
ATOM   1531  HD2 PRO    96       0.400   0.785   1.297  1.00  0.00         A
ATOM   1532  C   PRO    96       4.163   0.316   0.328  1.00  0.00         A
ATOM   1533  O   PRO    96       3.887   1.507   0.490  1.00  0.00         A
ATOM   1534  N   LYS    97       5.389  -0.108   0.068  1.00  0.00         A
ATOM   1535  HN  LYS    97       5.545  -1.068  -0.065  1.00  0.00         A
ATOM   1536  CA  LYS    97       6.510   0.810  -0.036  1.00  0.00         A
ATOM   1537  HA  LYS    97       6.119   1.781  -0.301  1.00  0.00         A
ATOM   1538  CB  LYS    97       7.248   0.916   1.302  1.00  0.00         A
ATOM   1539  HB1 LYS    97       7.600  -0.066   1.582  1.00  0.00         A
ATOM   1540  HB2 LYS    97       6.555   1.267   2.052  1.00  0.00         A
ATOM   1541  CG  LYS    97       8.441   1.862   1.275  1.00  0.00         A
ATOM   1542  HG1 LYS    97       8.106   2.839   0.962  1.00  0.00         A
ATOM   1543  HG2 LYS    97       9.168   1.488   0.570  1.00  0.00         A
ATOM   1544  CD  LYS    97       9.100   1.980   2.642  1.00  0.00         A
ATOM   1545  HD1 LYS    97       9.978   2.603   2.553  1.00  0.00         A
ATOM   1546  HD2 LYS    97       9.391   0.995   2.976  1.00  0.00         A
ATOM   1547  CE  LYS    97       8.163   2.592   3.673  1.00  0.00         A
ATOM   1548  HE1 LYS    97       8.669   2.621   4.626  1.00  0.00         A
ATOM   1549  HE2 LYS    97       7.283   1.973   3.754  1.00  0.00         A
ATOM   1550  NZ  LYS    97       7.749   3.974   3.304  1.00  0.00         A
ATOM   1551  HZ1 LYS    97       7.090   4.352   4.015  1.00  0.00         A
ATOM   1552  HZ2 LYS    97       7.276   3.975   2.379  1.00  0.00         A
ATOM   1553  HZ3 LYS    97       8.581   4.595   3.256  1.00  0.00         A
ATOM   1554  C   LYS    97       7.462   0.352  -1.130  1.00  0.00         A
ATOM   1555  O   LYS    97       8.198  -0.624  -0.966  1.00  0.00         A
ATOM   1556  N   ALA    98       7.431   1.053  -2.247  1.00  0.00         A
ATOM   1557  HN  ALA    98       6.822   1.820  -2.311  1.00  0.00         A
ATOM   1558  CA  ALA    98       8.271   0.722  -3.385  1.00  0.00         A
ATOM   1559  HA  ALA    98       9.152   0.211  -3.024  1.00  0.00         A
ATOM   1560  CB  ALA    98       7.526  -0.214  -4.326  1.00  0.00         A
ATOM   1561  HB1 ALA    98       8.177  -0.504  -5.138  1.00  0.00         A
ATOM   1562  HB2 ALA    98       6.659   0.293  -4.725  1.00  0.00         A
ATOM   1563  HB3 ALA    98       7.210  -1.093  -3.785  1.00  0.00         A
ATOM   1564  C   ALA    98       8.696   1.984  -4.118  1.00  0.00         A
ATOM   1565  O   ALA    98       7.931   2.942  -4.210  1.00  0.00         A
ATOM   1566  N   PRO    99       9.944   2.021  -4.595  1.00  0.00         A
ATOM   1567  CA  PRO    99      10.443   3.101  -5.452  1.00  0.00         A
ATOM   1568  HA  PRO    99      10.367   4.053  -4.963  1.00  0.00         A
ATOM   1569  CB  PRO    99      11.919   2.754  -5.651  1.00  0.00         A
ATOM   1570  HB1 PRO    99      12.515   3.652  -5.598  1.00  0.00         A
ATOM   1571  HB2 PRO    99      12.058   2.277  -6.608  1.00  0.00         A
ATOM   1572  CG  PRO    99      12.240   1.828  -4.544  1.00  0.00         A
ATOM   1573  HG1 PRO    99      12.521   2.382  -3.661  1.00  0.00         A
ATOM   1574  HG2 PRO    99      13.026   1.179  -4.849  1.00  0.00         A
ATOM   1575  CD  PRO    99      10.993   1.043  -4.296  1.00  0.00         A
ATOM   1576  HD1 PRO    99      10.946   0.726  -3.266  1.00  0.00         A
ATOM   1577  HD2 PRO    99      10.937   0.194  -4.962  1.00  0.00         A
ATOM   1578  C   PRO    99       9.717   3.148  -6.797  1.00  0.00         A
ATOM   1579  O   PRO    99      10.199   2.607  -7.794  1.00  0.00         A
ATOM   1580  N   ALA   100       8.546   3.771  -6.807  1.00  0.00         A
ATOM   1581  HN  ALA   100       8.205   4.155  -5.971  1.00  0.00         A
ATOM   1582  CA  ALA   100       7.740   3.889  -8.014  1.00  0.00         A
ATOM   1583  HA  ALA   100       8.403   4.061  -8.848  1.00  0.00         A
ATOM   1584  CB  ALA   100       6.975   2.594  -8.265  1.00  0.00         A
ATOM   1585  HB1 ALA   100       7.674   1.777  -8.365  1.00  0.00         A
ATOM   1586  HB2 ALA   100       6.397   2.686  -9.173  1.00  0.00         A
ATOM   1587  HB3 ALA   100       6.312   2.400  -7.435  1.00  0.00         A
ATOM   1588  C   ALA   100       6.775   5.064  -7.890  1.00  0.00         A
ATOM   1589  O   ALA   100       6.350   5.408  -6.783  1.00  0.00         A
ATOM   1590  N   PRO   101       6.438   5.714  -9.014  1.00  0.00         A
ATOM   1591  CA  PRO   101       5.497   6.831  -9.029  1.00  0.00         A
ATOM   1592  HA  PRO   101       5.684   7.514  -8.220  1.00  0.00         A
ATOM   1593  CB  PRO   101       5.793   7.521 -10.356  1.00  0.00         A
ATOM   1594  HB1 PRO   101       6.540   8.285 -10.207  1.00  0.00         A
ATOM   1595  HB2 PRO   101       4.887   7.965 -10.744  1.00  0.00         A
ATOM   1596  CG  PRO   101       6.294   6.436 -11.244  1.00  0.00         A
ATOM   1597  HG1 PRO   101       6.997   6.841 -11.946  1.00  0.00         A
ATOM   1598  HG2 PRO   101       5.469   5.976 -11.765  1.00  0.00         A
ATOM   1599  CD  PRO   101       6.976   5.430 -10.359  1.00  0.00         A
ATOM   1600  HD1 PRO   101       8.047   5.574 -10.383  1.00  0.00         A
ATOM   1601  HD2 PRO   101       6.725   4.432 -10.673  1.00  0.00         A
ATOM   1602  C   PRO   101       4.044   6.385  -8.963  1.00  0.00         A
ATOM   1603  O   PRO   101       3.372   6.226  -9.987  1.00  0.00         A
ATOM   1604  N   GLY   102       3.569   6.182  -7.748  1.00  0.00         A
ATOM   1605  HN  GLY   102       4.176   6.237  -6.979  1.00  0.00         A
ATOM   1606  CA  GLY   102       2.176   5.888  -7.542  1.00  0.00         A
ATOM   1607  HA1 GLY   102       1.682   5.853  -8.501  1.00  0.00         A
ATOM   1608  HA2 GLY   102       1.750   6.686  -6.959  1.00  0.00         A
ATOM   1609  C   GLY   102       1.944   4.574  -6.822  1.00  0.00         A
ATOM   1610  O   GLY   102       1.114   3.768  -7.240  1.00  0.00         A
ATOM   1611  N   VAL   103       2.661   4.359  -5.727  1.00  0.00         A
ATOM   1612  HN  VAL   103       3.303   5.033  -5.429  1.00  0.00         A
ATOM   1613  CA  VAL   103       2.526   3.139  -4.952  1.00  0.00         A
ATOM   1614  HA  VAL   103       2.319   2.325  -5.632  1.00  0.00         A
ATOM   1615  CB  VAL   103       3.832   2.832  -4.202  1.00  0.00         A
ATOM   1616  HB  VAL   103       3.922   3.528  -3.381  1.00  0.00         A
ATOM   1617  CG1 VAL   103       3.807   1.429  -3.639  1.00  0.00         A
ATOM   1618 HG11 VAL   103       3.718   0.724  -4.450  1.00  0.00         A
ATOM   1619 HG12 VAL   103       2.962   1.328  -2.977  1.00  0.00         A
ATOM   1620 HG13 VAL   103       4.720   1.244  -3.096  1.00  0.00         A
ATOM   1621  CG2 VAL   103       5.025   3.015  -5.119  1.00  0.00         A
ATOM   1622 HG21 VAL   103       4.940   2.340  -5.956  1.00  0.00         A
ATOM   1623 HG22 VAL   103       5.934   2.803  -4.575  1.00  0.00         A
ATOM   1624 HG23 VAL   103       5.049   4.034  -5.479  1.00  0.00         A
ATOM   1625  C   VAL   103       1.376   3.266  -3.953  1.00  0.00         A
ATOM   1626  O   VAL   103       1.561   3.134  -2.743  1.00  0.00         A
ATOM   1627  N   LEU   104       0.188   3.544  -4.484  1.00  0.00         A
ATOM   1628  HN  LEU   104       0.113   3.592  -5.456  1.00  0.00         A
ATOM   1629  CA  LEU   104      -1.013   3.762  -3.683  1.00  0.00         A
ATOM   1630  HA  LEU   104      -1.794   4.041  -4.367  1.00  0.00         A
ATOM   1631  CB  LEU   104      -1.435   2.487  -2.945  1.00  0.00         A
ATOM   1632  HB1 LEU   104      -2.162   2.765  -2.204  1.00  0.00         A
ATOM   1633  HB2 LEU   104      -0.568   2.089  -2.439  1.00  0.00         A
ATOM   1634  CG  LEU   104      -2.039   1.372  -3.811  1.00  0.00         A
ATOM   1635  HG  LEU   104      -2.780   1.803  -4.469  1.00  0.00         A
ATOM   1636  CD1 LEU   104      -0.980   0.704  -4.679  1.00  0.00         A
ATOM   1637 HD11 LEU   104      -1.440  -0.064  -5.282  1.00  0.00         A
ATOM   1638 HD12 LEU   104      -0.224   0.261  -4.047  1.00  0.00         A
ATOM   1639 HD13 LEU   104      -0.525   1.442  -5.322  1.00  0.00         A
ATOM   1640  CD2 LEU   104      -2.736   0.344  -2.933  1.00  0.00         A
ATOM   1641 HD21 LEU   104      -3.525   0.824  -2.374  1.00  0.00         A
ATOM   1642 HD22 LEU   104      -2.021  -0.090  -2.249  1.00  0.00         A
ATOM   1643 HD23 LEU   104      -3.156  -0.433  -3.554  1.00  0.00         A
ATOM   1644  C   LEU   104      -0.828   4.912  -2.699  1.00  0.00         A
ATOM   1645  O   LEU   104      -1.562   5.038  -1.718  1.00  0.00         A
ATOM   1646  N   VAL   105       0.143   5.753  -2.987  1.00  0.00         A
ATOM   1647  HN  VAL   105       0.688   5.581  -3.779  1.00  0.00         A
ATOM   1648  CA  VAL   105       0.419   6.925  -2.172  1.00  0.00         A
ATOM   1649  HA  VAL   105       0.140   6.703  -1.153  1.00  0.00         A
ATOM   1650  CB  VAL   105       1.920   7.298  -2.207  1.00  0.00         A
ATOM   1651  HB  VAL   105       2.180   7.558  -3.222  1.00  0.00         A
ATOM   1652  CG1 VAL   105       2.207   8.504  -1.321  1.00  0.00         A
ATOM   1653 HG11 VAL   105       1.625   9.348  -1.662  1.00  0.00         A
ATOM   1654 HG12 VAL   105       3.258   8.747  -1.375  1.00  0.00         A
ATOM   1655 HG13 VAL   105       1.942   8.272  -0.301  1.00  0.00         A
ATOM   1656  CG2 VAL   105       2.777   6.113  -1.786  1.00  0.00         A
ATOM   1657 HG21 VAL   105       2.597   5.283  -2.454  1.00  0.00         A
ATOM   1658 HG22 VAL   105       2.519   5.824  -0.778  1.00  0.00         A
ATOM   1659 HG23 VAL   105       3.820   6.389  -1.825  1.00  0.00         A
ATOM   1660  C   VAL   105      -0.407   8.100  -2.673  1.00  0.00         A
ATOM   1661  O   VAL   105      -0.495   8.330  -3.879  1.00  0.00         A
ATOM   1662  N   MET   106      -1.013   8.833  -1.751  1.00  0.00         A
ATOM   1663  HN  MET   106      -0.887   8.614  -0.804  1.00  0.00         A
ATOM   1664  CA  MET   106      -1.851   9.966  -2.111  1.00  0.00         A
ATOM   1665  HA  MET   106      -2.532   9.639  -2.880  1.00  0.00         A
ATOM   1666  CB  MET   106      -2.662  10.455  -0.899  1.00  0.00         A
ATOM   1667  HB1 MET   106      -3.264   9.636  -0.535  1.00  0.00         A
ATOM   1668  HB2 MET   106      -3.317  11.250  -1.223  1.00  0.00         A
ATOM   1669  CG  MET   106      -1.824  10.983   0.263  1.00  0.00         A
ATOM   1670  HG1 MET   106      -2.484  11.455   0.976  1.00  0.00         A
ATOM   1671  HG2 MET   106      -1.130  11.716  -0.119  1.00  0.00         A
ATOM   1672  SD  MET   106      -0.885   9.696   1.114  1.00  0.00         A
ATOM   1673  CE  MET   106      -2.210   8.635   1.688  1.00  0.00         A
ATOM   1674  HE1 MET   106      -2.882   9.205   2.313  1.00  0.00         A
ATOM   1675  HE2 MET   106      -1.795   7.817   2.257  1.00  0.00         A
ATOM   1676  HE3 MET   106      -2.751   8.244   0.840  1.00  0.00         A
ATOM   1677  C   MET   106      -0.990  11.099  -2.659  1.00  0.00         A
ATOM   1678  O   MET   106       0.090  11.379  -2.130  1.00  0.00         A
ATOM   1679  N   PRO   107      -1.447  11.760  -3.737  1.00  0.00         A
ATOM   1680  CA  PRO   107      -0.696  12.843  -4.364  1.00  0.00         A
ATOM   1681  HA  PRO   107       0.280  12.518  -4.668  1.00  0.00         A
ATOM   1682  CB  PRO   107      -1.509  13.213  -5.600  1.00  0.00         A
ATOM   1683  HB1 PRO   107      -0.851  13.272  -6.455  1.00  0.00         A
ATOM   1684  HB2 PRO   107      -1.966  14.167  -5.436  1.00  0.00         A
ATOM   1685  CG  PRO   107      -2.519  12.129  -5.770  1.00  0.00         A
ATOM   1686  HG1 PRO   107      -2.140  11.388  -6.458  1.00  0.00         A
ATOM   1687  HG2 PRO   107      -3.446  12.543  -6.139  1.00  0.00         A
ATOM   1688  CD  PRO   107      -2.728  11.517  -4.415  1.00  0.00         A
ATOM   1689  HD1 PRO   107      -2.922  10.459  -4.508  1.00  0.00         A
ATOM   1690  HD2 PRO   107      -3.539  12.008  -3.898  1.00  0.00         A
ATOM   1691  C   PRO   107      -0.561  14.044  -3.435  1.00  0.00         A
ATOM   1692  O   PRO   107      -1.350  14.208  -2.499  1.00  0.00         A
ATOM   1693  N   PRO   108       0.425  14.912  -3.700  1.00  0.00         A
ATOM   1694  CA  PRO   108       0.789  16.009  -2.804  1.00  0.00         A
ATOM   1695  HA  PRO   108       0.855  15.676  -1.780  1.00  0.00         A
ATOM   1696  CB  PRO   108       2.182  16.397  -3.304  1.00  0.00         A
ATOM   1697  HB1 PRO   108       2.930  15.807  -2.796  1.00  0.00         A
ATOM   1698  HB2 PRO   108       2.354  17.447  -3.121  1.00  0.00         A
ATOM   1699  CG  PRO   108       2.146  16.092  -4.759  1.00  0.00         A
ATOM   1700  HG1 PRO   108       3.130  15.863  -5.117  1.00  0.00         A
ATOM   1701  HG2 PRO   108       1.738  16.932  -5.300  1.00  0.00         A
ATOM   1702  CD  PRO   108       1.261  14.897  -4.915  1.00  0.00         A
ATOM   1703  HD1 PRO   108       1.842  13.993  -4.967  1.00  0.00         A
ATOM   1704  HD2 PRO   108       0.665  15.006  -5.797  1.00  0.00         A
ATOM   1705  C   PRO   108      -0.174  17.192  -2.888  1.00  0.00         A
ATOM   1706  O   PRO   108       0.244  18.341  -3.045  1.00  0.00         A
ATOM   1707  N   SER   109      -1.463  16.905  -2.763  1.00  0.00         A
ATOM   1708  HN  SER   109      -1.734  15.963  -2.663  1.00  0.00         A
ATOM   1709  CA  SER   109      -2.485  17.938  -2.779  1.00  0.00         A
ATOM   1710  HA  SER   109      -2.222  18.650  -3.539  1.00  0.00         A
ATOM   1711  CB  SER   109      -3.851  17.324  -3.105  1.00  0.00         A
ATOM   1712  HB1 SER   109      -4.175  16.717  -2.273  1.00  0.00         A
ATOM   1713  HB2 SER   109      -3.762  16.705  -3.985  1.00  0.00         A
ATOM   1714  OG  SER   109      -4.830  18.322  -3.350  1.00  0.00         A
ATOM   1715  HG  SER   109      -5.049  18.768  -2.518  1.00  0.00         A
ATOM   1716  C   SER   109      -2.516  18.646  -1.431  1.00  0.00         A
ATOM   1717  O   SER   109      -3.082  19.732  -1.283  1.00  0.00         A
ATOM   1718  N   THR   110      -1.883  18.020  -0.454  1.00  0.00         A
ATOM   1719  HN  THR   110      -1.492  17.141  -0.633  1.00  0.00         A
ATOM   1720  CA  THR   110      -1.750  18.591   0.873  1.00  0.00         A
ATOM   1721  HA  THR   110      -2.636  19.170   1.077  1.00  0.00         A
ATOM   1722  CB  THR   110      -1.630  17.485   1.933  1.00  0.00         A
ATOM   1723  HB  THR   110      -1.303  17.928   2.863  1.00  0.00         A
ATOM   1724  OG1 THR   110      -0.661  16.519   1.506  1.00  0.00         A
ATOM   1725  HG1 THR   110      -0.443  15.935   2.245  1.00  0.00         A
ATOM   1726  CG2 THR   110      -2.969  16.801   2.160  1.00  0.00         A
ATOM   1727 HG21 THR   110      -3.690  17.526   2.506  1.00  0.00         A
ATOM   1728 HG22 THR   110      -2.856  16.023   2.901  1.00  0.00         A
ATOM   1729 HG23 THR   110      -3.312  16.367   1.232  1.00  0.00         A
ATOM   1730  C   THR   110      -0.533  19.505   0.937  1.00  0.00         A
ATOM   1731  O   THR   110      -0.295  20.199   1.929  1.00  0.00         A
ATOM   1732  N   CYS   111       0.214  19.496  -0.167  1.00  0.00         A
ATOM   1733  HN  CYS   111      -0.076  18.933  -0.913  1.00  0.00         A
ATOM   1734  CA  CYS   111       1.428  20.287  -0.328  1.00  0.00         A
ATOM   1735  HA  CYS   111       1.871  20.014  -1.274  1.00  0.00         A
ATOM   1736  CB  CYS   111       1.077  21.768  -0.364  1.00  0.00         A
ATOM   1737  HB1 CYS   111       1.969  22.334  -0.573  1.00  0.00         A
ATOM   1738  HB2 CYS   111       0.687  22.055   0.598  1.00  0.00         A
ATOM   1739  SG  CYS   111      -0.157  22.197  -1.612  1.00  0.00         A
ATOM   1740  HG  CYS   111       0.140  23.400  -2.087  1.00  0.00         A
ATOM   1741  C   CYS   111       2.445  20.008   0.781  1.00  0.00         A
ATOM   1742  O   CYS   111       2.813  20.906   1.538  1.00  0.00         A
ATOM   1743  N   PRO   112       2.913  18.756   0.888  1.00  0.00         A
ATOM   1744  CA  PRO   112       3.889  18.355   1.898  1.00  0.00         A
ATOM   1745  HA  PRO   112       3.583  18.656   2.893  1.00  0.00         A
ATOM   1746  CB  PRO   112       3.916  16.822   1.802  1.00  0.00         A
ATOM   1747  HB1 PRO   112       3.832  16.401   2.793  1.00  0.00         A
ATOM   1748  HB2 PRO   112       4.843  16.505   1.349  1.00  0.00         A
ATOM   1749  CG  PRO   112       2.745  16.458   0.950  1.00  0.00         A
ATOM   1750  HG1 PRO   112       1.873  16.303   1.569  1.00  0.00         A
ATOM   1751  HG2 PRO   112       2.966  15.569   0.378  1.00  0.00         A
ATOM   1752  CD  PRO   112       2.535  17.629   0.038  1.00  0.00         A
ATOM   1753  HD1 PRO   112       1.500  17.710  -0.259  1.00  0.00         A
ATOM   1754  HD2 PRO   112       3.177  17.562  -0.826  1.00  0.00         A
ATOM   1755  C   PRO   112       5.263  18.937   1.608  1.00  0.00         A
ATOM   1756  O   PRO   112       5.585  19.224   0.451  1.00  0.00         A
ATOM   1757  N   PRO   113       6.063  19.110   2.674  1.00  0.00         A
ATOM   1758  CA  PRO   113       7.363  19.744   2.685  1.00  0.00         A
ATOM   1759  HA  PRO   113       7.288  20.721   3.124  1.00  0.00         A
ATOM   1760  CB  PRO   113       8.119  18.827   3.634  1.00  0.00         A
ATOM   1761  HB1 PRO   113       8.918  19.370   4.114  1.00  0.00         A
ATOM   1762  HB2 PRO   113       8.513  18.000   3.082  1.00  0.00         A
ATOM   1763  CG  PRO   113       7.095  18.369   4.621  1.00  0.00         A
ATOM   1764  HG1 PRO   113       7.236  18.885   5.559  1.00  0.00         A
ATOM   1765  HG2 PRO   113       7.177  17.302   4.764  1.00  0.00         A
ATOM   1766  CD  PRO   113       5.749  18.712   4.034  1.00  0.00         A
ATOM   1767  HD1 PRO   113       5.330  19.537   4.556  1.00  0.00         A
ATOM   1768  HD2 PRO   113       5.086  17.863   4.051  1.00  0.00         A
ATOM   1769  C   PRO   113       8.049  19.831   1.324  1.00  0.00         A
ATOM   1770  O   PRO   113       8.490  18.821   0.769  1.00  0.00         A
ATOM   1771  N   PRO   114       8.155  21.052   0.781  1.00  0.00         A
ATOM   1772  CA  PRO   114       8.639  21.294  -0.575  1.00  0.00         A
ATOM   1773  HA  PRO   114       8.164  20.629  -1.274  1.00  0.00         A
ATOM   1774  CB  PRO   114       8.194  22.739  -0.865  1.00  0.00         A
ATOM   1775  HB1 PRO   114       7.652  22.771  -1.799  1.00  0.00         A
ATOM   1776  HB2 PRO   114       9.062  23.378  -0.926  1.00  0.00         A
ATOM   1777  CG  PRO   114       7.319  23.116   0.286  1.00  0.00         A
ATOM   1778  HG1 PRO   114       6.294  22.855   0.076  1.00  0.00         A
ATOM   1779  HG2 PRO   114       7.408  24.171   0.492  1.00  0.00         A
ATOM   1780  CD  PRO   114       7.815  22.313   1.436  1.00  0.00         A
ATOM   1781  HD1 PRO   114       7.037  22.181   2.168  1.00  0.00         A
ATOM   1782  HD2 PRO   114       8.687  22.773   1.872  1.00  0.00         A
ATOM   1783  C   PRO   114      10.151  21.152  -0.705  1.00  0.00         A
ATOM   1784  O   PRO   114      10.891  22.138  -0.696  1.00  0.00         A
ATOM   1785  N   LYS   115      10.597  19.912  -0.809  1.00  0.00         A
ATOM   1786  HN  LYS   115       9.960  19.173  -0.708  1.00  0.00         A
ATOM   1787  CA  LYS   115      11.990  19.605  -1.076  1.00  0.00         A
ATOM   1788  HA  LYS   115      12.383  20.385  -1.711  1.00  0.00         A
ATOM   1789  CB  LYS   115      12.809  19.555   0.224  1.00  0.00         A
ATOM   1790  HB1 LYS   115      12.748  20.521   0.705  1.00  0.00         A
ATOM   1791  HB2 LYS   115      13.840  19.356  -0.026  1.00  0.00         A
ATOM   1792  CG  LYS   115      12.353  18.499   1.221  1.00  0.00         A
ATOM   1793  HG1 LYS   115      12.487  17.522   0.780  1.00  0.00         A
ATOM   1794  HG2 LYS   115      11.312  18.653   1.450  1.00  0.00         A
ATOM   1795  CD  LYS   115      13.141  18.569   2.515  1.00  0.00         A
ATOM   1796  HD1 LYS   115      12.668  17.918   3.230  1.00  0.00         A
ATOM   1797  HD2 LYS   115      13.119  19.583   2.882  1.00  0.00         A
ATOM   1798  CE  LYS   115      14.591  18.144   2.330  1.00  0.00         A
ATOM   1799  HE1 LYS   115      15.032  18.745   1.550  1.00  0.00         A
ATOM   1800  HE2 LYS   115      14.613  17.105   2.039  1.00  0.00         A
ATOM   1801  NZ  LYS   115      15.387  18.310   3.578  1.00  0.00         A
ATOM   1802  HZ1 LYS   115      16.358  17.943   3.442  1.00  0.00         A
ATOM   1803  HZ2 LYS   115      14.944  17.795   4.363  1.00  0.00         A
ATOM   1804  HZ3 LYS   115      15.448  19.318   3.831  1.00  0.00         A
ATOM   1805  C   LYS   115      12.072  18.284  -1.828  1.00  0.00         A
ATOM   1806  O   LYS   115      11.251  17.390  -1.611  1.00  0.00         A
ATOM   1807  N   VAL   116      13.056  18.162  -2.702  1.00  0.00         A
ATOM   1808  HN  VAL   116      13.756  18.848  -2.734  1.00  0.00         A
ATOM   1809  CA  VAL   116      13.156  17.013  -3.583  1.00  0.00         A
ATOM   1810  HA  VAL   116      12.200  16.523  -3.586  1.00  0.00         A
ATOM   1811  CB  VAL   116      13.467  17.460  -5.033  1.00  0.00         A
ATOM   1812  HB  VAL   116      12.708  18.172  -5.326  1.00  0.00         A
ATOM   1813  CG1 VAL   116      14.805  18.169  -5.105  1.00  0.00         A
ATOM   1814 HG11 VAL   116      14.783  19.034  -4.459  1.00  0.00         A
ATOM   1815 HG12 VAL   116      14.995  18.479  -6.120  1.00  0.00         A
ATOM   1816 HG13 VAL   116      15.582  17.496  -4.778  1.00  0.00         A
ATOM   1817  CG2 VAL   116      13.402  16.287  -6.006  1.00  0.00         A
ATOM   1818 HG21 VAL   116      12.408  15.864  -5.994  1.00  0.00         A
ATOM   1819 HG22 VAL   116      14.118  15.535  -5.710  1.00  0.00         A
ATOM   1820 HG23 VAL   116      13.634  16.633  -7.002  1.00  0.00         A
ATOM   1821  C   VAL   116      14.203  16.033  -3.046  1.00  0.00         A
ATOM   1822  O   VAL   116      15.068  15.528  -3.764  1.00  0.00         A
ATOM   1823  N   SER   117      14.116  15.776  -1.755  1.00  0.00         A
ATOM   1824  HN  SER   117      13.415  16.210  -1.226  1.00  0.00         A
ATOM   1825  CA  SER   117      15.023  14.859  -1.103  1.00  0.00         A
ATOM   1826  HA  SER   117      16.015  15.055  -1.479  1.00  0.00         A
ATOM   1827  CB  SER   117      14.999  15.098   0.405  1.00  0.00         A
ATOM   1828  HB1 SER   117      15.515  16.020   0.629  1.00  0.00         A
ATOM   1829  HB2 SER   117      15.490  14.278   0.908  1.00  0.00         A
ATOM   1830  OG  SER   117      13.665  15.191   0.877  1.00  0.00         A
ATOM   1831  HG  SER   117      13.194  14.380   0.649  1.00  0.00         A
ATOM   1832  C   SER   117      14.639  13.420  -1.424  1.00  0.00         A
ATOM   1833  O   SER   117      13.534  12.978  -1.105  1.00  0.00         A
ATOM   1834  N   GLN   118      15.541  12.705  -2.079  1.00  0.00         A
ATOM   1835  HN  GLN   118      16.389  13.127  -2.337  1.00  0.00         A
ATOM   1836  CA  GLN   118      15.306  11.311  -2.421  1.00  0.00         A
ATOM   1837  HA  GLN   118      14.313  11.232  -2.840  1.00  0.00         A
ATOM   1838  CB  GLN   118      16.328  10.838  -3.454  1.00  0.00         A
ATOM   1839  HB1 GLN   118      16.133   9.802  -3.691  1.00  0.00         A
ATOM   1840  HB2 GLN   118      17.317  10.923  -3.031  1.00  0.00         A
ATOM   1841  CG  GLN   118      16.289  11.639  -4.744  1.00  0.00         A
ATOM   1842  HG1 GLN   118      16.424  12.683  -4.506  1.00  0.00         A
ATOM   1843  HG2 GLN   118      15.325  11.500  -5.210  1.00  0.00         A
ATOM   1844  CD  GLN   118      17.362  11.224  -5.730  1.00  0.00         A
ATOM   1845  OE1 GLN   118      17.780  10.069  -5.765  1.00  0.00         A
ATOM   1846  NE2 GLN   118      17.818  12.168  -6.535  1.00  0.00         A
ATOM   1847 HE21 GLN   118      17.442  13.072  -6.449  1.00  0.00         A
ATOM   1848 HE22 GLN   118      18.506  11.926  -7.190  1.00  0.00         A
ATOM   1849  C   GLN   118      15.383  10.456  -1.167  1.00  0.00         A
ATOM   1850  O   GLN   118      14.655   9.476  -1.016  1.00  0.00         A
ATOM   1851  N   GLN   119      16.274  10.847  -0.270  1.00  0.00         A
ATOM   1852  HN  GLN   119      16.867  11.597  -0.485  1.00  0.00         A
ATOM   1853  CA  GLN   119      16.396  10.206   1.024  1.00  0.00         A
ATOM   1854  HA  GLN   119      15.697   9.384   1.061  1.00  0.00         A
ATOM   1855  CB  GLN   119      17.816   9.673   1.229  1.00  0.00         A
ATOM   1856  HB1 GLN   119      17.914   9.332   2.248  1.00  0.00         A
ATOM   1857  HB2 GLN   119      18.516  10.477   1.060  1.00  0.00         A
ATOM   1858  CG  GLN   119      18.184   8.526   0.305  1.00  0.00         A
ATOM   1859  HG1 GLN   119      19.235   8.310   0.420  1.00  0.00         A
ATOM   1860  HG2 GLN   119      17.988   8.825  -0.714  1.00  0.00         A
ATOM   1861  CD  GLN   119      17.396   7.267   0.599  1.00  0.00         A
ATOM   1862  OE1 GLN   119      16.323   7.045   0.039  1.00  0.00         A
ATOM   1863  NE2 GLN   119      17.925   6.434   1.480  1.00  0.00         A
ATOM   1864 HE21 GLN   119      18.786   6.672   1.885  1.00  0.00         A
ATOM   1865 HE22 GLN   119      17.429   5.616   1.700  1.00  0.00         A
ATOM   1866  C   GLN   119      16.053  11.203   2.120  1.00  0.00         A
ATOM   1867  O   GLN   119      16.459  12.367   2.050  1.00  0.00         A
ATOM   1868  N   GLN   120      15.300  10.743   3.114  1.00  0.00         A
ATOM   1869  HN  GLN   120      14.991   9.811   3.079  1.00  0.00         A
ATOM   1870  CA  GLN   120      14.911  11.565   4.259  1.00  0.00         A
ATOM   1871  HA  GLN   120      14.370  10.926   4.941  1.00  0.00         A
ATOM   1872  CB  GLN   120      16.143  12.112   4.986  1.00  0.00         A
ATOM   1873  HB1 GLN   120      15.818  12.764   5.784  1.00  0.00         A
ATOM   1874  HB2 GLN   120      16.737  12.681   4.287  1.00  0.00         A
ATOM   1875  CG  GLN   120      17.021  11.028   5.585  1.00  0.00         A
ATOM   1876  HG1 GLN   120      17.336  10.361   4.796  1.00  0.00         A
ATOM   1877  HG2 GLN   120      16.445  10.477   6.313  1.00  0.00         A
ATOM   1878  CD  GLN   120      18.250  11.589   6.266  1.00  0.00         A
ATOM   1879  OE1 GLN   120      18.224  11.903   7.456  1.00  0.00         A
ATOM   1880  NE2 GLN   120      19.335  11.712   5.519  1.00  0.00         A
ATOM   1881 HE21 GLN   120      19.284  11.436   4.578  1.00  0.00         A
ATOM   1882 HE22 GLN   120      20.152  12.075   5.935  1.00  0.00         A
ATOM   1883  C   GLN   120      13.985  12.709   3.849  1.00  0.00         A
ATOM   1884  O   GLN   120      14.334  13.886   3.964  1.00  0.00         A
ATOM   1885  N   GLN   121      12.801  12.351   3.371  1.00  0.00         A
ATOM   1886  HN  GLN   121      12.615  11.400   3.215  1.00  0.00         A
ATOM   1887  CA  GLN   121      11.767  13.333   3.081  1.00  0.00         A
ATOM   1888  HA  GLN   121      12.217  14.142   2.523  1.00  0.00         A
ATOM   1889  CB  GLN   121      10.648  12.701   2.246  1.00  0.00         A
ATOM   1890  HB1 GLN   121       9.852  13.422   2.127  1.00  0.00         A
ATOM   1891  HB2 GLN   121      10.265  11.841   2.773  1.00  0.00         A
ATOM   1892  CG  GLN   121      11.095  12.252   0.860  1.00  0.00         A
ATOM   1893  HG1 GLN   121      11.892  11.532   0.972  1.00  0.00         A
ATOM   1894  HG2 GLN   121      11.464  13.111   0.320  1.00  0.00         A
ATOM   1895  CD  GLN   121       9.978  11.616   0.047  1.00  0.00         A
ATOM   1896  OE1 GLN   121       9.950  11.721  -1.181  1.00  0.00         A
ATOM   1897  NE2 GLN   121       9.061  10.939   0.719  1.00  0.00         A
ATOM   1898 HE21 GLN   121       9.148  10.880   1.696  1.00  0.00         A
ATOM   1899 HE22 GLN   121       8.334  10.520   0.216  1.00  0.00         A
ATOM   1900  C   GLN   121      11.209  13.881   4.390  1.00  0.00         A
ATOM   1901  O   GLN   121      10.996  13.129   5.343  1.00  0.00         A
ATOM   1902  N   GLN   122      11.001  15.192   4.441  1.00  0.00         A
ATOM   1903  HN  GLN   122      11.166  15.731   3.643  1.00  0.00         A
ATOM   1904  CA  GLN   122      10.527  15.845   5.655  1.00  0.00         A
ATOM   1905  HA  GLN   122      11.169  15.528   6.463  1.00  0.00         A
ATOM   1906  CB  GLN   122      10.623  17.366   5.530  1.00  0.00         A
ATOM   1907  HB1 GLN   122       9.861  17.815   6.151  1.00  0.00         A
ATOM   1908  HB2 GLN   122      10.444  17.642   4.501  1.00  0.00         A
ATOM   1909  CG  GLN   122      11.968  17.932   5.945  1.00  0.00         A
ATOM   1910  HG1 GLN   122      11.928  19.009   5.883  1.00  0.00         A
ATOM   1911  HG2 GLN   122      12.727  17.559   5.274  1.00  0.00         A
ATOM   1912  CD  GLN   122      12.342  17.545   7.360  1.00  0.00         A
ATOM   1913  OE1 GLN   122      13.017  16.542   7.582  1.00  0.00         A
ATOM   1914  NE2 GLN   122      11.879  18.317   8.326  1.00  0.00         A
ATOM   1915 HE21 GLN   122      11.322  19.091   8.081  1.00  0.00         A
ATOM   1916 HE22 GLN   122      12.101  18.086   9.250  1.00  0.00         A
ATOM   1917  C   GLN   122       9.098  15.450   5.995  1.00  0.00         A
ATOM   1918  O   GLN   122       8.326  15.035   5.129  1.00  0.00         A
ATOM   1919  N   GLN   123       8.767  15.596   7.267  1.00  0.00         A
ATOM   1920  HN  GLN   123       9.441  15.944   7.890  1.00  0.00         A
ATOM   1921  CA  GLN   123       7.451  15.266   7.786  1.00  0.00         A
ATOM   1922  HA  GLN   123       6.701  15.632   7.101  1.00  0.00         A
ATOM   1923  CB  GLN   123       7.316  13.751   7.953  1.00  0.00         A
ATOM   1924  HB1 GLN   123       7.948  13.440   8.773  1.00  0.00         A
ATOM   1925  HB2 GLN   123       7.660  13.273   7.055  1.00  0.00         A
ATOM   1926  CG  GLN   123       5.900  13.276   8.247  1.00  0.00         A
ATOM   1927  HG1 GLN   123       5.521  13.828   9.094  1.00  0.00         A
ATOM   1928  HG2 GLN   123       5.932  12.225   8.493  1.00  0.00         A
ATOM   1929  CD  GLN   123       4.944  13.465   7.080  1.00  0.00         A
ATOM   1930  OE1 GLN   123       5.081  14.388   6.278  1.00  0.00         A
ATOM   1931  NE2 GLN   123       3.961  12.587   6.982  1.00  0.00         A
ATOM   1932 HE21 GLN   123       3.906  11.876   7.657  1.00  0.00         A
ATOM   1933 HE22 GLN   123       3.332  12.677   6.238  1.00  0.00         A
ATOM   1934  C   GLN   123       7.291  15.939   9.135  1.00  0.00         A
ATOM   1935  O   GLN   123       6.333  16.668   9.392  1.00  0.00         A
ATOM   1936  N   GLN   124       8.263  15.670   9.984  1.00  0.00         A
ATOM   1937  HN  GLN   124       8.956  15.029   9.709  1.00  0.00         A
ATOM   1938  CA  GLN   124       8.350  16.274  11.301  1.00  0.00         A
ATOM   1939  HA  GLN   124       7.349  16.413  11.681  1.00  0.00         A
ATOM   1940  CB  GLN   124       9.124  15.331  12.233  1.00  0.00         A
ATOM   1941  HB1 GLN   124      10.136  15.248  11.872  1.00  0.00         A
ATOM   1942  HB2 GLN   124       8.668  14.360  12.206  1.00  0.00         A
ATOM   1943  CG  GLN   124       9.189  15.758  13.681  1.00  0.00         A
ATOM   1944  HG1 GLN   124       9.640  16.735  13.733  1.00  0.00         A
ATOM   1945  HG2 GLN   124       9.805  15.049  14.204  1.00  0.00         A
ATOM   1946  CD  GLN   124       7.833  15.806  14.361  1.00  0.00         A
ATOM   1947  OE1 GLN   124       6.810  16.087  13.736  1.00  0.00         A
ATOM   1948  NE2 GLN   124       7.816  15.516  15.648  1.00  0.00         A
ATOM   1949 HE21 GLN   124       8.668  15.287  16.083  1.00  0.00         A
ATOM   1950 HE22 GLN   124       6.957  15.542  16.120  1.00  0.00         A
ATOM   1951  C   GLN   124       9.053  17.629  11.205  1.00  0.00         A
ATOM   1952  O   GLN   124       9.702  17.911  10.201  1.00  0.00         A
ATOM   1953  N   GLN   125       8.890  18.457  12.245  1.00  0.00         A
ATOM   1954  HN  GLN   125       8.292  18.172  12.968  1.00  0.00         A
ATOM   1955  CA  GLN   125       9.543  19.773  12.370  1.00  0.00         A
ATOM   1956  HA  GLN   125       9.056  20.273  13.193  1.00  0.00         A
ATOM   1957  CB  GLN   125      11.042  19.641  12.718  1.00  0.00         A
ATOM   1958  HB1 GLN   125      11.137  18.991  13.576  1.00  0.00         A
ATOM   1959  HB2 GLN   125      11.419  20.616  12.983  1.00  0.00         A
ATOM   1960  CG  GLN   125      11.924  19.085  11.604  1.00  0.00         A
ATOM   1961  HG1 GLN   125      11.835  19.730  10.742  1.00  0.00         A
ATOM   1962  HG2 GLN   125      11.575  18.096  11.348  1.00  0.00         A
ATOM   1963  CD  GLN   125      13.389  18.991  11.990  1.00  0.00         A
ATOM   1964  OE1 GLN   125      14.115  18.121  11.505  1.00  0.00         A
ATOM   1965  NE2 GLN   125      13.840  19.889  12.852  1.00  0.00         A
ATOM   1966 HE21 GLN   125      13.214  20.561  13.191  1.00  0.00         A
ATOM   1967 HE22 GLN   125      14.787  19.850  13.110  1.00  0.00         A
ATOM   1968  C   GLN   125       9.344  20.651  11.133  1.00  0.00         A
ATOM   1969  O   GLN   125      10.199  21.482  10.802  1.00  0.00         A
ATOM   1970  N   GLN   126       8.197  20.476  10.476  1.00  0.00         A
ATOM   1971  HN  GLN   126       7.583  19.779  10.785  1.00  0.00         A
ATOM   1972  CA  GLN   126       7.822  21.279   9.310  1.00  0.00         A
ATOM   1973  HA  GLN   126       6.846  20.949   8.987  1.00  0.00         A
ATOM   1974  CB  GLN   126       7.735  22.760   9.718  1.00  0.00         A
ATOM   1975  HB1 GLN   126       7.388  23.336   8.875  1.00  0.00         A
ATOM   1976  HB2 GLN   126       8.719  23.104   9.998  1.00  0.00         A
ATOM   1977  CG  GLN   126       6.792  23.011  10.884  1.00  0.00         A
ATOM   1978  HG1 GLN   126       7.178  22.504  11.757  1.00  0.00         A
ATOM   1979  HG2 GLN   126       5.820  22.609  10.638  1.00  0.00         A
ATOM   1980  CD  GLN   126       6.637  24.482  11.209  1.00  0.00         A
ATOM   1981  OE1 GLN   126       5.746  25.153  10.690  1.00  0.00         A
ATOM   1982  NE2 GLN   126       7.498  24.992  12.072  1.00  0.00         A
ATOM   1983 HE21 GLN   126       8.182  24.398  12.450  1.00  0.00         A
ATOM   1984 HE22 GLN   126       7.420  25.943  12.300  1.00  0.00         A
ATOM   1985  C   GLN   126       8.818  21.056   8.152  1.00  0.00         A
ATOM   1986  O   GLN   126       9.707  20.210   8.266  1.00  0.00         A
ATOM   1987  N   PRO   127       8.697  21.766   7.006  1.00  0.00         A
ATOM   1988  CA  PRO   127       9.667  21.630   5.909  1.00  0.00         A
ATOM   1989  HA  PRO   127       9.734  20.611   5.583  1.00  0.00         A
ATOM   1990  CB  PRO   127       9.085  22.498   4.786  1.00  0.00         A
ATOM   1991  HB1 PRO   127       9.180  21.981   3.842  1.00  0.00         A
ATOM   1992  HB2 PRO   127       9.617  23.436   4.741  1.00  0.00         A
ATOM   1993  CG  PRO   127       7.655  22.699   5.153  1.00  0.00         A
ATOM   1994  HG1 PRO   127       7.056  21.890   4.763  1.00  0.00         A
ATOM   1995  HG2 PRO   127       7.306  23.646   4.767  1.00  0.00         A
ATOM   1996  CD  PRO   127       7.615  22.700   6.651  1.00  0.00         A
ATOM   1997  HD1 PRO   127       6.661  22.341   7.008  1.00  0.00         A
ATOM   1998  HD2 PRO   127       7.817  23.691   7.031  1.00  0.00         A
ATOM   1999  C   PRO   127      11.061  22.112   6.296  1.00  0.00         A
ATOM   2000  O   PRO   127      12.029  21.925   5.559  1.00  0.00         A
ATOM   2001  N   SER   128      11.148  22.710   7.467  1.00  0.00         A
ATOM   2002  HN  SER   128      10.337  22.805   7.999  1.00  0.00         A
ATOM   2003  CA  SER   128      12.405  23.210   7.997  1.00  0.00         A
ATOM   2004  HA  SER   128      12.964  23.636   7.178  1.00  0.00         A
ATOM   2005  CB  SER   128      12.125  24.300   9.028  1.00  0.00         A
ATOM   2006  HB1 SER   128      11.895  25.225   8.520  1.00  0.00         A
ATOM   2007  HB2 SER   128      12.995  24.436   9.652  1.00  0.00         A
ATOM   2008  OG  SER   128      11.023  23.942   9.850  1.00  0.00         A
ATOM   2009  HG  SER   128      11.088  23.001  10.085  1.00  0.00         A
ATOM   2010  C   SER   128      13.223  22.080   8.615  1.00  0.00         A
ATOM   2011  O   SER   128      13.281  21.929   9.839  1.00  0.00         A
ATOM   2012  N   GLY   129      13.843  21.287   7.759  1.00  0.00         A
ATOM   2013  HN  GLY   129      13.757  21.463   6.795  1.00  0.00         A
ATOM   2014  CA  GLY   129      14.646  20.178   8.213  1.00  0.00         A
ATOM   2015  HA1 GLY   129      14.002  19.332   8.404  1.00  0.00         A
ATOM   2016  HA2 GLY   129      15.143  20.457   9.130  1.00  0.00         A
ATOM   2017  C   GLY   129      15.684  19.783   7.189  1.00  0.00         A
ATOM   2018  O   GLY   129      15.416  18.975   6.296  1.00  0.00         A
ATOM   2019  N   SER   130      16.868  20.357   7.307  1.00  0.00         A
ATOM   2020  HN  SER   130      17.025  20.989   8.042  1.00  0.00         A
ATOM   2021  CA  SER   130      17.949  20.080   6.377  1.00  0.00         A
ATOM   2022  HA  SER   130      17.514  19.693   5.468  1.00  0.00         A
ATOM   2023  CB  SER   130      18.699  21.375   6.059  1.00  0.00         A
ATOM   2024  HB1 SER   130      18.071  22.017   5.460  1.00  0.00         A
ATOM   2025  HB2 SER   130      19.602  21.143   5.515  1.00  0.00         A
ATOM   2026  OG  SER   130      19.047  22.060   7.251  1.00  0.00         A
ATOM   2027  HG  SER   130      18.973  23.012   7.108  1.00  0.00         A
ATOM   2028  C   SER   130      18.901  19.037   6.952  1.00  0.00         A
ATOM   2029  O   SER   130      20.102  19.079   6.709  1.00  0.00         A
ATOM   2030  N   ARG   131      18.348  18.085   7.700  1.00  0.00         A
ATOM   2031  HN  ARG   131      17.376  18.088   7.824  1.00  0.00         A
ATOM   2032  CA  ARG   131      19.145  17.045   8.355  1.00  0.00         A
ATOM   2033  HA  ARG   131      19.847  17.529   9.007  1.00  0.00         A
ATOM   2034  CB  ARG   131      18.228  16.129   9.179  1.00  0.00         A
ATOM   2035  HB1 ARG   131      18.082  15.208   8.634  1.00  0.00         A
ATOM   2036  HB2 ARG   131      17.271  16.615   9.301  1.00  0.00         A
ATOM   2037  CG  ARG   131      18.758  15.779  10.567  1.00  0.00         A
ATOM   2038  HG1 ARG   131      17.994  15.236  11.104  1.00  0.00         A
ATOM   2039  HG2 ARG   131      18.984  16.693  11.093  1.00  0.00         A
ATOM   2040  CD  ARG   131      20.018  14.928  10.510  1.00  0.00         A
ATOM   2041  HD1 ARG   131      20.344  14.723  11.519  1.00  0.00         A
ATOM   2042  HD2 ARG   131      20.786  15.481   9.990  1.00  0.00         A
ATOM   2043  NE  ARG   131      19.800  13.659   9.817  1.00  0.00         A
ATOM   2044  HE  ARG   131      18.889  13.475   9.490  1.00  0.00         A
ATOM   2045  CZ  ARG   131      20.756  12.757   9.590  1.00  0.00         A
ATOM   2046  NH1 ARG   131      21.988  12.949  10.048  1.00  0.00         A
ATOM   2047 HH11 ARG   131      22.211  13.774  10.570  1.00  0.00         A
ATOM   2048 HH12 ARG   131      22.701  12.261   9.879  1.00  0.00         A
ATOM   2049  NH2 ARG   131      20.474  11.656   8.910  1.00  0.00         A
ATOM   2050 HH21 ARG   131      19.543  11.500   8.562  1.00  0.00         A
ATOM   2051 HH22 ARG   131      21.187  10.972   8.738  1.00  0.00         A
ATOM   2052  C   ARG   131      19.917  16.226   7.321  1.00  0.00         A
ATOM   2053  O   ARG   131      20.914  15.571   7.634  1.00  0.00         A
ATOM   2054  N   ASP   132      19.477  16.316   6.079  1.00  0.00         A
ATOM   2055  HN  ASP   132      18.746  16.938   5.886  1.00  0.00         A
ATOM   2056  CA  ASP   132      20.050  15.532   4.993  1.00  0.00         A
ATOM   2057  HA  ASP   132      20.293  14.568   5.396  1.00  0.00         A
ATOM   2058  CB  ASP   132      19.031  15.355   3.861  1.00  0.00         A
ATOM   2059  HB1 ASP   132      18.118  14.948   4.271  1.00  0.00         A
ATOM   2060  HB2 ASP   132      19.431  14.665   3.137  1.00  0.00         A
ATOM   2061  CG  ASP   132      18.697  16.651   3.145  1.00  0.00         A
ATOM   2062  OD1 ASP   132      19.186  16.856   2.014  1.00  0.00         A
ATOM   2063  OD2 ASP   132      17.938  17.474   3.704  1.00  0.00         A
ATOM   2064  C   ASP   132      21.335  16.154   4.459  1.00  0.00         A
ATOM   2065  O   ASP   132      21.825  15.779   3.394  1.00  0.00         A
ATOM   2066  N   ILE   133      21.882  17.099   5.205  1.00  0.00         A
ATOM   2067  HN  ILE   133      21.398  17.416   5.995  1.00  0.00         A
ATOM   2068  CA  ILE   133      23.180  17.675   4.871  1.00  0.00         A
ATOM   2069  HA  ILE   133      23.390  17.434   3.844  1.00  0.00         A
ATOM   2070  CB  ILE   133      23.214  19.213   5.029  1.00  0.00         A
ATOM   2071  HB  ILE   133      24.180  19.559   4.695  1.00  0.00         A
ATOM   2072  CG1 ILE   133      23.021  19.617   6.495  1.00  0.00         A
ATOM   2073 HG11 ILE   133      23.787  19.146   7.094  1.00  0.00         A
ATOM   2074 HG12 ILE   133      22.052  19.279   6.828  1.00  0.00         A
ATOM   2075  CG2 ILE   133      22.155  19.859   4.148  1.00  0.00         A
ATOM   2076 HG21 ILE   133      22.349  19.617   3.114  1.00  0.00         A
ATOM   2077 HG22 ILE   133      22.184  20.931   4.278  1.00  0.00         A
ATOM   2078 HG23 ILE   133      21.180  19.489   4.428  1.00  0.00         A
ATOM   2079  CD1 ILE   133      23.097  21.111   6.732  1.00  0.00         A
ATOM   2080 HD11 ILE   133      22.932  21.317   7.779  1.00  0.00         A
ATOM   2081 HD12 ILE   133      22.341  21.608   6.143  1.00  0.00         A
ATOM   2082 HD13 ILE   133      24.073  21.472   6.443  1.00  0.00         A
ATOM   2083  C   ILE   133      24.263  17.059   5.742  1.00  0.00         A
ATOM   2084  O   ILE   133      25.446  17.088   5.410  1.00  0.00         A
ATOM   2085  N   ASN   134      23.839  16.482   6.853  1.00  0.00         A
ATOM   2086  HN  ASN   134      22.878  16.474   7.044  1.00  0.00         A
ATOM   2087  CA  ASN   134      24.755  15.849   7.792  1.00  0.00         A
ATOM   2088  HA  ASN   134      25.756  16.176   7.554  1.00  0.00         A
ATOM   2089  CB  ASN   134      24.421  16.253   9.234  1.00  0.00         A
ATOM   2090  HB1 ASN   134      25.005  15.648   9.912  1.00  0.00         A
ATOM   2091  HB2 ASN   134      23.372  16.072   9.415  1.00  0.00         A
ATOM   2092  CG  ASN   134      24.707  17.716   9.530  1.00  0.00         A
ATOM   2093  OD1 ASN   134      23.996  18.352  10.304  1.00  0.00         A
ATOM   2094  ND2 ASN   134      25.760  18.256   8.936  1.00  0.00         A
ATOM   2095 HD21 ASN   134      26.300  17.693   8.342  1.00  0.00         A
ATOM   2096 HD22 ASN   134      25.961  19.199   9.118  1.00  0.00         A
ATOM   2097  C   ASN   134      24.683  14.338   7.648  1.00  0.00         A
ATOM   2098  O   ASN   134      24.911  13.596   8.602  1.00  0.00         A
ATOM   2099  N   SER   135      24.362  13.886   6.445  1.00  0.00         A
ATOM   2100  HN  SER   135      24.220  14.527   5.713  1.00  0.00         A
ATOM   2101  CA  SER   135      24.222  12.466   6.179  1.00  0.00         A
ATOM   2102  HA  SER   135      24.215  11.954   7.117  1.00  0.00         A
ATOM   2103  CB  SER   135      22.900  12.204   5.474  1.00  0.00         A
ATOM   2104  HB1 SER   135      22.742  11.139   5.387  1.00  0.00         A
ATOM   2105  HB2 SER   135      22.936  12.643   4.500  1.00  0.00         A
ATOM   2106  OG  SER   135      21.819  12.772   6.198  1.00  0.00         A
ATOM   2107  HG  SER   135      22.162  13.379   6.862  1.00  0.00         A
ATOM   2108  C   SER   135      25.390  11.953   5.342  1.00  0.00         A
ATOM   2109  O   SER   135      25.307  10.897   4.717  1.00  0.00         A
ATOM   2110  N   ILE   136      26.486  12.703   5.345  1.00  0.00         A
ATOM   2111  HN  ILE   136      26.494  13.537   5.859  1.00  0.00         A
ATOM   2112  CA  ILE   136      27.675  12.319   4.591  1.00  0.00         A
ATOM   2113  HA  ILE   136      27.348  11.917   3.654  1.00  0.00         A
ATOM   2114  CB  ILE   136      28.601  13.524   4.313  1.00  0.00         A
ATOM   2115  HB  ILE   136      29.483  13.160   3.806  1.00  0.00         A
ATOM   2116  CG1 ILE   136      29.023  14.194   5.627  1.00  0.00         A
ATOM   2117 HG11 ILE   136      29.473  13.452   6.272  1.00  0.00         A
ATOM   2118 HG12 ILE   136      28.148  14.600   6.110  1.00  0.00         A
ATOM   2119  CG2 ILE   136      27.912  14.526   3.396  1.00  0.00         A
ATOM   2120 HG21 ILE   136      28.587  15.341   3.181  1.00  0.00         A
ATOM   2121 HG22 ILE   136      27.029  14.910   3.883  1.00  0.00         A
ATOM   2122 HG23 ILE   136      27.633  14.038   2.474  1.00  0.00         A
ATOM   2123  CD1 ILE   136      30.018  15.321   5.448  1.00  0.00         A
ATOM   2124 HD11 ILE   136      29.597  16.073   4.798  1.00  0.00         A
ATOM   2125 HD12 ILE   136      30.926  14.934   5.009  1.00  0.00         A
ATOM   2126 HD13 ILE   136      30.241  15.760   6.408  1.00  0.00         A
ATOM   2127  C   ILE   136      28.463  11.247   5.325  1.00  0.00         A
ATOM   2128  O   ILE   136      29.272  10.532   4.738  1.00  0.00         A
ATOM   2129  N   SER   137      28.191  11.124   6.606  1.00  0.00         A
ATOM   2130  HN  SER   137      27.481  11.674   6.987  1.00  0.00         A
ATOM   2131  CA  SER   137      28.915  10.198   7.463  1.00  0.00         A
ATOM   2132  HA  SER   137      29.887  10.068   7.048  1.00  0.00         A
ATOM   2133  CB  SER   137      29.033  10.783   8.862  1.00  0.00         A
ATOM   2134  HB1 SER   137      29.766  11.572   8.857  1.00  0.00         A
ATOM   2135  HB2 SER   137      29.338  10.006   9.541  1.00  0.00         A
ATOM   2136  OG  SER   137      27.791  11.311   9.300  1.00  0.00         A
ATOM   2137  HG  SER   137      27.186  10.582   9.493  1.00  0.00         A
ATOM   2138  C   SER   137      28.236   8.848   7.507  1.00  0.00         A
ATOM   2139  O   SER   137      28.613   7.953   8.266  1.00  0.00         A
ATOM   2140  N   LYS   138      27.250   8.715   6.665  1.00  0.00         A
ATOM   2141  HN  LYS   138      27.044   9.463   6.072  1.00  0.00         A
ATOM   2142  CA  LYS   138      26.449   7.514   6.601  1.00  0.00         A
ATOM   2143  HA  LYS   138      26.424   7.081   7.577  1.00  0.00         A
ATOM   2144  CB  LYS   138      25.044   7.891   6.169  1.00  0.00         A
ATOM   2145  HB1 LYS   138      25.040   8.037   5.098  1.00  0.00         A
ATOM   2146  HB2 LYS   138      24.796   8.825   6.646  1.00  0.00         A
ATOM   2147  CG  LYS   138      23.983   6.855   6.513  1.00  0.00         A
ATOM   2148  HG1 LYS   138      24.256   5.913   6.062  1.00  0.00         A
ATOM   2149  HG2 LYS   138      23.034   7.184   6.118  1.00  0.00         A
ATOM   2150  CD  LYS   138      23.850   6.664   8.017  1.00  0.00         A
ATOM   2151  HD1 LYS   138      23.559   7.602   8.465  1.00  0.00         A
ATOM   2152  HD2 LYS   138      24.803   6.353   8.417  1.00  0.00         A
ATOM   2153  CE  LYS   138      22.810   5.610   8.358  1.00  0.00         A
ATOM   2154  HE1 LYS   138      23.116   4.668   7.927  1.00  0.00         A
ATOM   2155  HE2 LYS   138      21.861   5.907   7.937  1.00  0.00         A
ATOM   2156  NZ  LYS   138      22.658   5.441   9.827  1.00  0.00         A
ATOM   2157  HZ1 LYS   138      23.566   5.172  10.254  1.00  0.00         A
ATOM   2158  HZ2 LYS   138      21.960   4.698  10.032  1.00  0.00         A
ATOM   2159  HZ3 LYS   138      22.334   6.333  10.259  1.00  0.00         A
ATOM   2160  C   LYS   138      27.063   6.524   5.636  1.00  0.00         A
ATOM   2161  O   LYS   138      26.813   5.323   5.697  1.00  0.00         A
ATOM   2162  N   THR   139      27.897   7.051   4.772  1.00  0.00         A
ATOM   2163  HN  THR   139      28.053   8.014   4.811  1.00  0.00         A
ATOM   2164  CA  THR   139      28.581   6.253   3.765  1.00  0.00         A
ATOM   2165  HA  THR   139      27.997   5.369   3.593  1.00  0.00         A
ATOM   2166  CB  THR   139      28.696   7.044   2.447  1.00  0.00         A
ATOM   2167  HB  THR   139      29.450   7.809   2.570  1.00  0.00         A
ATOM   2168  OG1 THR   139      27.436   7.666   2.159  1.00  0.00         A
ATOM   2169  HG1 THR   139      26.768   6.979   2.027  1.00  0.00         A
ATOM   2170  CG2 THR   139      29.089   6.145   1.281  1.00  0.00         A
ATOM   2171 HG21 THR   139      29.159   6.735   0.379  1.00  0.00         A
ATOM   2172 HG22 THR   139      28.343   5.377   1.153  1.00  0.00         A
ATOM   2173 HG23 THR   139      30.045   5.688   1.488  1.00  0.00         A
ATOM   2174  C   THR   139      29.962   5.840   4.268  1.00  0.00         A
ATOM   2175  O   THR   139      30.815   5.371   3.521  1.00  0.00         A
ATOM   2176  N   LEU   140      30.154   5.998   5.559  1.00  0.00         A
ATOM   2177  HN  LEU   140      29.419   6.348   6.098  1.00  0.00         A
ATOM   2178  CA  LEU   140      31.417   5.658   6.195  1.00  0.00         A
ATOM   2179  HA  LEU   140      32.210   5.896   5.503  1.00  0.00         A
ATOM   2180  CB  LEU   140      31.600   6.490   7.479  1.00  0.00         A
ATOM   2181  HB1 LEU   140      30.824   6.204   8.173  1.00  0.00         A
ATOM   2182  HB2 LEU   140      31.457   7.530   7.224  1.00  0.00         A
ATOM   2183  CG  LEU   140      32.955   6.363   8.202  1.00  0.00         A
ATOM   2184  HG  LEU   140      33.081   7.213   8.856  1.00  0.00         A
ATOM   2185  CD1 LEU   140      33.017   5.106   9.060  1.00  0.00         A
ATOM   2186 HD11 LEU   140      33.981   5.046   9.542  1.00  0.00         A
ATOM   2187 HD12 LEU   140      32.872   4.236   8.436  1.00  0.00         A
ATOM   2188 HD13 LEU   140      32.241   5.143   9.811  1.00  0.00         A
ATOM   2189  CD2 LEU   140      34.098   6.374   7.200  1.00  0.00         A
ATOM   2190 HD21 LEU   140      34.006   5.523   6.542  1.00  0.00         A
ATOM   2191 HD22 LEU   140      35.039   6.323   7.727  1.00  0.00         A
ATOM   2192 HD23 LEU   140      34.059   7.283   6.619  1.00  0.00         A
ATOM   2193  C   LEU   140      31.458   4.164   6.498  1.00  0.00         A
ATOM   2194  O   LEU   140      32.361   3.452   6.064  1.00  0.00         A
ATOM   2195  N   GLU   141      30.457   3.698   7.225  1.00  0.00         A
ATOM   2196  HN  GLU   141      29.729   4.303   7.476  1.00  0.00         A
ATOM   2197  CA  GLU   141      30.409   2.312   7.665  1.00  0.00         A
ATOM   2198  HA  GLU   141      31.378   1.887   7.495  1.00  0.00         A
ATOM   2199  CB  GLU   141      30.093   2.253   9.156  1.00  0.00         A
ATOM   2200  HB1 GLU   141      31.011   2.371   9.714  1.00  0.00         A
ATOM   2201  HB2 GLU   141      29.660   1.290   9.385  1.00  0.00         A
ATOM   2202  CG  GLU   141      29.124   3.333   9.595  1.00  0.00         A
ATOM   2203  HG1 GLU   141      28.224   3.253   9.002  1.00  0.00         A
ATOM   2204  HG2 GLU   141      29.585   4.294   9.420  1.00  0.00         A
ATOM   2205  CD  GLU   141      28.753   3.229  11.056  1.00  0.00         A
ATOM   2206  OE1 GLU   141      27.570   2.978  11.356  1.00  0.00         A
ATOM   2207  OE2 GLU   141      29.642   3.386  11.914  1.00  0.00         A
ATOM   2208  C   GLU   141      29.387   1.517   6.871  1.00  0.00         A
ATOM   2209  O   GLU   141      29.061   0.379   7.205  1.00  0.00         A
ATOM   2210  N   ASP   142      28.892   2.123   5.812  1.00  0.00         A
ATOM   2211  HN  ASP   142      29.196   3.028   5.603  1.00  0.00         A
ATOM   2212  CA  ASP   142      27.921   1.470   4.945  1.00  0.00         A
ATOM   2213  HA  ASP   142      27.452   0.682   5.511  1.00  0.00         A
ATOM   2214  CB  ASP   142      26.853   2.466   4.490  1.00  0.00         A
ATOM   2215  HB1 ASP   142      27.314   3.206   3.853  1.00  0.00         A
ATOM   2216  HB2 ASP   142      26.435   2.955   5.356  1.00  0.00         A
ATOM   2217  CG  ASP   142      25.723   1.810   3.722  1.00  0.00         A
ATOM   2218  OD1 ASP   142      25.479   2.204   2.563  1.00  0.00         A
ATOM   2219  OD2 ASP   142      25.066   0.903   4.277  1.00  0.00         A
ATOM   2220  C   ASP   142      28.624   0.849   3.750  1.00  0.00         A
ATOM   2221  O   ASP   142      28.027   0.115   2.969  1.00  0.00         A
ATOM   2222  N   THR   143      29.920   1.116   3.645  1.00  0.00         A
ATOM   2223  HN  THR   143      30.349   1.659   4.337  1.00  0.00         A
ATOM   2224  CA  THR   143      30.727   0.615   2.540  1.00  0.00         A
ATOM   2225  HA  THR   143      30.206   0.834   1.631  1.00  0.00         A
ATOM   2226  CB  THR   143      32.098   1.308   2.502  1.00  0.00         A
ATOM   2227  HB  THR   143      32.732   0.787   1.800  1.00  0.00         A
ATOM   2228  OG1 THR   143      32.699   1.263   3.804  1.00  0.00         A
ATOM   2229  HG1 THR   143      33.484   0.702   3.773  1.00  0.00         A
ATOM   2230  CG2 THR   143      31.957   2.751   2.056  1.00  0.00         A
ATOM   2231 HG21 THR   143      31.532   2.782   1.063  1.00  0.00         A
ATOM   2232 HG22 THR   143      32.929   3.222   2.047  1.00  0.00         A
ATOM   2233 HG23 THR   143      31.308   3.274   2.742  1.00  0.00         A
ATOM   2234  C   THR   143      30.917  -0.887   2.641  1.00  0.00         A
ATOM   2235  O   THR   143      31.372  -1.544   1.708  1.00  0.00         A
ATOM   2236  N   LEU   144      30.531  -1.413   3.779  1.00  0.00         A
ATOM   2237  HN  LEU   144      30.184  -0.815   4.466  1.00  0.00         A
ATOM   2238  CA  LEU   144      30.608  -2.838   4.049  1.00  0.00         A
ATOM   2239  HA  LEU   144      31.481  -3.225   3.547  1.00  0.00         A
ATOM   2240  CB  LEU   144      30.744  -3.092   5.558  1.00  0.00         A
ATOM   2241  HB1 LEU   144      30.662  -4.155   5.726  1.00  0.00         A
ATOM   2242  HB2 LEU   144      29.916  -2.606   6.052  1.00  0.00         A
ATOM   2243  CG  LEU   144      32.043  -2.605   6.219  1.00  0.00         A
ATOM   2244  HG  LEU   144      32.087  -3.008   7.215  1.00  0.00         A
ATOM   2245  CD1 LEU   144      33.262  -3.116   5.465  1.00  0.00         A
ATOM   2246 HD11 LEU   144      33.252  -2.728   4.458  1.00  0.00         A
ATOM   2247 HD12 LEU   144      33.240  -4.195   5.435  1.00  0.00         A
ATOM   2248 HD13 LEU   144      34.161  -2.789   5.968  1.00  0.00         A
ATOM   2249  CD2 LEU   144      32.078  -1.087   6.337  1.00  0.00         A
ATOM   2250 HD21 LEU   144      31.241  -0.752   6.932  1.00  0.00         A
ATOM   2251 HD22 LEU   144      32.019  -0.647   5.352  1.00  0.00         A
ATOM   2252 HD23 LEU   144      33.000  -0.784   6.810  1.00  0.00         A
ATOM   2253  C   LEU   144      29.371  -3.553   3.509  1.00  0.00         A
ATOM   2254  O   LEU   144      28.897  -4.525   4.093  1.00  0.00         A
ATOM   2255  N   LYS   145      28.848  -3.065   2.389  1.00  0.00         A
ATOM   2256  HN  LYS   145      29.246  -2.266   1.987  1.00  0.00         A
ATOM   2257  CA  LYS   145      27.692  -3.687   1.753  1.00  0.00         A
ATOM   2258  HA  LYS   145      27.089  -4.123   2.531  1.00  0.00         A
ATOM   2259  CB  LYS   145      26.844  -2.657   0.986  1.00  0.00         A
ATOM   2260  HB1 LYS   145      26.716  -1.783   1.607  1.00  0.00         A
ATOM   2261  HB2 LYS   145      25.874  -3.087   0.785  1.00  0.00         A
ATOM   2262  CG  LYS   145      27.450  -2.213  -0.341  1.00  0.00         A
ATOM   2263  HG1 LYS   145      26.654  -1.908  -1.002  1.00  0.00         A
ATOM   2264  HG2 LYS   145      27.975  -3.050  -0.772  1.00  0.00         A
ATOM   2265  CD  LYS   145      28.426  -1.058  -0.177  1.00  0.00         A
ATOM   2266  HD1 LYS   145      29.043  -0.991  -1.060  1.00  0.00         A
ATOM   2267  HD2 LYS   145      29.044  -1.248   0.684  1.00  0.00         A
ATOM   2268  CE  LYS   145      27.709   0.264   0.031  1.00  0.00         A
ATOM   2269  HE1 LYS   145      28.447   1.038   0.179  1.00  0.00         A
ATOM   2270  HE2 LYS   145      27.099   0.183   0.914  1.00  0.00         A
ATOM   2271  NZ  LYS   145      26.848   0.631  -1.125  1.00  0.00         A
ATOM   2272  HZ1 LYS   145      26.115  -0.091  -1.272  1.00  0.00         A
ATOM   2273  HZ2 LYS   145      27.419   0.712  -1.989  1.00  0.00         A
ATOM   2274  HZ3 LYS   145      26.384   1.546  -0.946  1.00  0.00         A
ATOM   2275  C   LYS   145      28.139  -4.798   0.805  1.00  0.00         A
ATOM   2276  O   LYS   145      27.350  -5.304   0.006  1.00  0.00         A
ATOM   2277  N   LEU   146      29.416  -5.168   0.914  1.00  0.00         A
ATOM   2278  HN  LEU   146      29.966  -4.751   1.605  1.00  0.00         A
ATOM   2279  CA  LEU   146      30.025  -6.176   0.052  1.00  0.00         A
ATOM   2280  HA  LEU   146      31.056  -6.281   0.355  1.00  0.00         A
ATOM   2281  CB  LEU   146      29.325  -7.528   0.213  1.00  0.00         A
ATOM   2282  HB1 LEU   146      29.774  -8.229  -0.475  1.00  0.00         A
ATOM   2283  HB2 LEU   146      28.287  -7.400  -0.055  1.00  0.00         A
ATOM   2284  CG  LEU   146      29.387  -8.130   1.619  1.00  0.00         A
ATOM   2285  HG  LEU   146      28.855  -7.484   2.303  1.00  0.00         A
ATOM   2286  CD1 LEU   146      28.718  -9.495   1.647  1.00  0.00         A
ATOM   2287 HD11 LEU   146      28.765  -9.898   2.647  1.00  0.00         A
ATOM   2288 HD12 LEU   146      29.229 -10.160   0.966  1.00  0.00         A
ATOM   2289 HD13 LEU   146      27.686  -9.396   1.347  1.00  0.00         A
ATOM   2290  CD2 LEU   146      30.829  -8.231   2.093  1.00  0.00         A
ATOM   2291 HD21 LEU   146      31.401  -8.807   1.381  1.00  0.00         A
ATOM   2292 HD22 LEU   146      30.857  -8.718   3.056  1.00  0.00         A
ATOM   2293 HD23 LEU   146      31.251  -7.241   2.178  1.00  0.00         A
ATOM   2294  C   LEU   146      30.000  -5.721  -1.403  1.00  0.00         A
ATOM   2295  O   LEU   146      29.429  -6.381  -2.273  1.00  0.00         A
ATOM   2296  N   ASP   147      30.631  -4.586  -1.650  1.00  0.00         A
ATOM   2297  HN  ASP   147      31.090  -4.129  -0.917  1.00  0.00         A
ATOM   2298  CA  ASP   147      30.698  -4.010  -2.980  1.00  0.00         A
ATOM   2299  HA  ASP   147      30.036  -4.571  -3.620  1.00  0.00         A
ATOM   2300  CB  ASP   147      30.255  -2.544  -2.957  1.00  0.00         A
ATOM   2301  HB1 ASP   147      30.905  -1.988  -2.297  1.00  0.00         A
ATOM   2302  HB2 ASP   147      29.242  -2.487  -2.588  1.00  0.00         A
ATOM   2303  CG  ASP   147      30.300  -1.902  -4.329  1.00  0.00         A
ATOM   2304  OD1 ASP   147      31.208  -1.082  -4.578  1.00  0.00         A
ATOM   2305  OD2 ASP   147      29.423  -2.213  -5.163  1.00  0.00         A
ATOM   2306  C   ASP   147      32.114  -4.123  -3.510  1.00  0.00         A
ATOM   2307  O   ASP   147      33.007  -3.391  -3.076  1.00  0.00         A
ATOM   2308  N   ALA   148      32.310  -5.071  -4.417  1.00  0.00         A
ATOM   2309  HN  ALA   148      31.543  -5.610  -4.702  1.00  0.00         A
ATOM   2310  CA  ALA   148      33.623  -5.351  -4.991  1.00  0.00         A
ATOM   2311  HA  ALA   148      33.507  -6.172  -5.686  1.00  0.00         A
ATOM   2312  CB  ALA   148      34.154  -4.150  -5.766  1.00  0.00         A
ATOM   2313  HB1 ALA   148      35.101  -4.404  -6.220  1.00  0.00         A
ATOM   2314  HB2 ALA   148      34.289  -3.317  -5.092  1.00  0.00         A
ATOM   2315  HB3 ALA   148      33.448  -3.878  -6.537  1.00  0.00         A
ATOM   2316  C   ALA   148      34.600  -5.775  -3.899  1.00  0.00         A
ATOM   2317  O   ALA   148      35.595  -5.098  -3.626  1.00  0.00         A
ATOM   2318  N   ALA   149      34.295  -6.898  -3.272  1.00  0.00         A
ATOM   2319  HN  ALA   149      33.500  -7.396  -3.557  1.00  0.00         A
ATOM   2320  CA  ALA   149      35.109  -7.435  -2.198  1.00  0.00         A
ATOM   2321  HA  ALA   149      35.974  -6.798  -2.079  1.00  0.00         A
ATOM   2322  CB  ALA   149      34.329  -7.438  -0.891  1.00  0.00         A
ATOM   2323  HB1 ALA   149      34.007  -6.434  -0.662  1.00  0.00         A
ATOM   2324  HB2 ALA   149      34.961  -7.804  -0.095  1.00  0.00         A
ATOM   2325  HB3 ALA   149      33.466  -8.080  -0.989  1.00  0.00         A
ATOM   2326  C   ALA   149      35.571  -8.839  -2.555  1.00  0.00         A
ATOM   2327  O   ALA   149      35.211  -9.817  -1.893  1.00  0.00         A
ATOM   2328  N   GLN   150      36.345  -8.924  -3.628  1.00  0.00         A
ATOM   2329  HN  GLN   150      36.567  -8.102  -4.115  1.00  0.00         A
ATOM   2330  CA  GLN   150      36.873 -10.193  -4.112  1.00  0.00         A
ATOM   2331  HA  GLN   150      36.060 -10.901  -4.151  1.00  0.00         A
ATOM   2332  CB  GLN   150      37.461 -10.024  -5.514  1.00  0.00         A
ATOM   2333  HB1 GLN   150      37.750 -10.995  -5.889  1.00  0.00         A
ATOM   2334  HB2 GLN   150      38.339  -9.397  -5.451  1.00  0.00         A
ATOM   2335  CG  GLN   150      36.498  -9.397  -6.508  1.00  0.00         A
ATOM   2336  HG1 GLN   150      36.168  -8.444  -6.119  1.00  0.00         A
ATOM   2337  HG2 GLN   150      35.647 -10.050  -6.625  1.00  0.00         A
ATOM   2338  CD  GLN   150      37.127  -9.175  -7.868  1.00  0.00         A
ATOM   2339  OE1 GLN   150      38.002  -9.927  -8.297  1.00  0.00         A
ATOM   2340  NE2 GLN   150      36.686  -8.138  -8.558  1.00  0.00         A
ATOM   2341 HE21 GLN   150      35.984  -7.580  -8.159  1.00  0.00         A
ATOM   2342 HE22 GLN   150      37.078  -7.966  -9.440  1.00  0.00         A
ATOM   2343  C   GLN   150      37.945 -10.721  -3.167  1.00  0.00         A
ATOM   2344  O   GLN   150      39.143 -10.556  -3.409  1.00  0.00         A
ATOM   2345  N   GLU   151      37.508 -11.343  -2.088  1.00  0.00         A
ATOM   2346  HN  GLU   151      36.541 -11.432  -1.948  1.00  0.00         A
ATOM   2347  CA  GLU   151      38.419 -11.890  -1.100  1.00  0.00         A
ATOM   2348  HA  GLU   151      39.331 -11.312  -1.129  1.00  0.00         A
ATOM   2349  CB  GLU   151      37.802 -11.790   0.296  1.00  0.00         A
ATOM   2350  HB1 GLU   151      38.527 -12.125   1.023  1.00  0.00         A
ATOM   2351  HB2 GLU   151      36.936 -12.434   0.341  1.00  0.00         A
ATOM   2352  CG  GLU   151      37.369 -10.381   0.669  1.00  0.00         A
ATOM   2353  HG1 GLU   151      37.038 -10.380   1.697  1.00  0.00         A
ATOM   2354  HG2 GLU   151      36.552 -10.087   0.028  1.00  0.00         A
ATOM   2355  CD  GLU   151      38.487  -9.373   0.519  1.00  0.00         A
ATOM   2356  OE1 GLU   151      39.503  -9.493   1.237  1.00  0.00         A
ATOM   2357  OE2 GLU   151      38.357  -8.450  -0.311  1.00  0.00         A
ATOM   2358  C   GLU   151      38.740 -13.340  -1.433  1.00  0.00         A
ATOM   2359  O   GLU   151      38.475 -14.245  -0.645  1.00  0.00         A
ATOM   2360  N   VAL   152      39.302 -13.550  -2.609  1.00  0.00         A
ATOM   2361  HN  VAL   152      39.534 -12.782  -3.171  1.00  0.00         A
ATOM   2362  CA  VAL   152      39.605 -14.889  -3.080  1.00  0.00         A
ATOM   2363  HA  VAL   152      38.930 -15.578  -2.593  1.00  0.00         A
ATOM   2364  CB  VAL   152      39.395 -14.995  -4.610  1.00  0.00         A
ATOM   2365  HB  VAL   152      38.445 -14.540  -4.847  1.00  0.00         A
ATOM   2366  CG1 VAL   152      40.472 -14.234  -5.359  1.00  0.00         A
ATOM   2367 HG11 VAL   152      40.439 -13.193  -5.077  1.00  0.00         A
ATOM   2368 HG12 VAL   152      40.307 -14.328  -6.421  1.00  0.00         A
ATOM   2369 HG13 VAL   152      41.439 -14.645  -5.105  1.00  0.00         A
ATOM   2370  CG2 VAL   152      39.345 -16.446  -5.062  1.00  0.00         A
ATOM   2371 HG21 VAL   152      39.256 -16.485  -6.138  1.00  0.00         A
ATOM   2372 HG22 VAL   152      38.493 -16.934  -4.614  1.00  0.00         A
ATOM   2373 HG23 VAL   152      40.250 -16.950  -4.758  1.00  0.00         A
ATOM   2374  C   VAL   152      41.043 -15.262  -2.722  1.00  0.00         A
ATOM   2375  O   VAL   152      41.912 -14.395  -2.602  1.00  0.00         A
ATOM   2376  N   VAL   153      41.286 -16.549  -2.540  1.00  0.00         A
ATOM   2377  HN  VAL   153      40.552 -17.190  -2.637  1.00  0.00         A
ATOM   2378  CA  VAL   153      42.618 -17.035  -2.223  1.00  0.00         A
ATOM   2379  HA  VAL   153      43.235 -16.177  -1.998  1.00  0.00         A
ATOM   2380  CB  VAL   153      42.611 -17.966  -0.982  1.00  0.00         A
ATOM   2381  HB  VAL   153      42.186 -17.415  -0.155  1.00  0.00         A
ATOM   2382  CG1 VAL   153      41.747 -19.196  -1.213  1.00  0.00         A
ATOM   2383 HG11 VAL   153      41.801 -19.841  -0.349  1.00  0.00         A
ATOM   2384 HG12 VAL   153      42.104 -19.728  -2.082  1.00  0.00         A
ATOM   2385 HG13 VAL   153      40.724 -18.892  -1.372  1.00  0.00         A
ATOM   2386  CG2 VAL   153      44.026 -18.371  -0.595  1.00  0.00         A
ATOM   2387 HG21 VAL   153      43.991 -19.018   0.268  1.00  0.00         A
ATOM   2388 HG22 VAL   153      44.601 -17.488  -0.362  1.00  0.00         A
ATOM   2389 HG23 VAL   153      44.488 -18.895  -1.419  1.00  0.00         A
ATOM   2390  C   VAL   153      43.208 -17.760  -3.430  1.00  0.00         A
ATOM   2391  O   VAL   153      42.514 -18.512  -4.117  1.00  0.00         A
ATOM   2392  N   ASP   154      44.476 -17.503  -3.706  1.00  0.00         A
ATOM   2393  HN  ASP   154      44.972 -16.878  -3.133  1.00  0.00         A
ATOM   2394  CA  ASP   154      45.156 -18.125  -4.833  1.00  0.00         A
ATOM   2395  HA  ASP   154      44.406 -18.427  -5.548  1.00  0.00         A
ATOM   2396  CB  ASP   154      46.115 -17.139  -5.503  1.00  0.00         A
ATOM   2397  HB1 ASP   154      46.765 -17.681  -6.175  1.00  0.00         A
ATOM   2398  HB2 ASP   154      46.712 -16.657  -4.744  1.00  0.00         A
ATOM   2399  CG  ASP   154      45.394 -16.070  -6.293  1.00  0.00         A
ATOM   2400  OD1 ASP   154      45.222 -16.246  -7.519  1.00  0.00         A
ATOM   2401  OD2 ASP   154      44.991 -15.052  -5.698  1.00  0.00         A
ATOM   2402  C   ASP   154      45.927 -19.350  -4.380  1.00  0.00         A
ATOM   2403  O   ASP   154      46.904 -19.234  -3.645  1.00  0.00         A
ATOM   2404  N   PRO   155      45.496 -20.545  -4.810  1.00  0.00         A
ATOM   2405  CA  PRO   155      46.179 -21.801  -4.481  1.00  0.00         A
ATOM   2406  HA  PRO   155      46.188 -21.974  -3.420  1.00  0.00         A
ATOM   2407  CB  PRO   155      45.332 -22.873  -5.174  1.00  0.00         A
ATOM   2408  HB1 PRO   155      45.243 -23.736  -4.532  1.00  0.00         A
ATOM   2409  HB2 PRO   155      45.801 -23.157  -6.104  1.00  0.00         A
ATOM   2410  CG  PRO   155      44.009 -22.230  -5.406  1.00  0.00         A
ATOM   2411  HG1 PRO   155      43.380 -22.358  -4.537  1.00  0.00         A
ATOM   2412  HG2 PRO   155      43.539 -22.660  -6.278  1.00  0.00         A
ATOM   2413  CD  PRO   155      44.295 -20.775  -5.631  1.00  0.00         A
ATOM   2414  HD1 PRO   155      43.470 -20.171  -5.286  1.00  0.00         A
ATOM   2415  HD2 PRO   155      44.496 -20.585  -6.675  1.00  0.00         A
ATOM   2416  C   PRO   155      47.608 -21.830  -5.006  1.00  0.00         A
ATOM   2417  O   PRO   155      48.462 -22.545  -4.485  1.00  0.00         A
ATOM   2418  N   ALA   156      47.857 -21.039  -6.038  1.00  0.00         A
ATOM   2419  HN  ALA   156      47.119 -20.527  -6.425  1.00  0.00         A
ATOM   2420  CA  ALA   156      49.190 -20.913  -6.610  1.00  0.00         A
ATOM   2421  HA  ALA   156      49.587 -21.907  -6.759  1.00  0.00         A
ATOM   2422  CB  ALA   156      49.122 -20.216  -7.956  1.00  0.00         A
ATOM   2423  HB1 ALA   156      48.501 -20.788  -8.628  1.00  0.00         A
ATOM   2424  HB2 ALA   156      50.117 -20.132  -8.367  1.00  0.00         A
ATOM   2425  HB3 ALA   156      48.702 -19.229  -7.828  1.00  0.00         A
ATOM   2426  C   ALA   156      50.105 -20.149  -5.662  1.00  0.00         A
ATOM   2427  O   ALA   156      51.325 -20.310  -5.684  1.00  0.00         A
ATOM   2428  N   LYS   157      49.501 -19.319  -4.828  1.00  0.00         A
ATOM   2429  HN  LYS   157      48.526 -19.223  -4.874  1.00  0.00         A
ATOM   2430  CA  LYS   157      50.232 -18.573  -3.825  1.00  0.00         A
ATOM   2431  HA  LYS   157      51.287 -18.683  -4.026  1.00  0.00         A
ATOM   2432  CB  LYS   157      49.853 -17.087  -3.883  1.00  0.00         A
ATOM   2433  HB1 LYS   157      48.814 -16.986  -3.613  1.00  0.00         A
ATOM   2434  HB2 LYS   157      49.988 -16.733  -4.894  1.00  0.00         A
ATOM   2435  CG  LYS   157      50.675 -16.203  -2.955  1.00  0.00         A
ATOM   2436  HG1 LYS   157      51.724 -16.356  -3.167  1.00  0.00         A
ATOM   2437  HG2 LYS   157      50.473 -16.489  -1.934  1.00  0.00         A
ATOM   2438  CD  LYS   157      50.351 -14.718  -3.119  1.00  0.00         A
ATOM   2439  HD1 LYS   157      50.284 -14.494  -4.174  1.00  0.00         A
ATOM   2440  HD2 LYS   157      51.151 -14.139  -2.682  1.00  0.00         A
ATOM   2441  CE  LYS   157      49.040 -14.318  -2.445  1.00  0.00         A
ATOM   2442  HE1 LYS   157      49.034 -13.245  -2.316  1.00  0.00         A
ATOM   2443  HE2 LYS   157      48.994 -14.791  -1.475  1.00  0.00         A
ATOM   2444  NZ  LYS   157      47.836 -14.716  -3.225  1.00  0.00         A
ATOM   2445  HZ1 LYS   157      46.977 -14.343  -2.768  1.00  0.00         A
ATOM   2446  HZ2 LYS   157      47.761 -15.748  -3.272  1.00  0.00         A
ATOM   2447  HZ3 LYS   157      47.891 -14.337  -4.192  1.00  0.00         A
ATOM   2448  C   LYS   157      49.922 -19.157  -2.454  1.00  0.00         A
ATOM   2449  O   LYS   157      49.151 -18.585  -1.680  1.00  0.00         A
ATOM   2450  N   GLN   158      50.499 -20.322  -2.180  1.00  0.00         A
ATOM   2451  HN  GLN   158      51.111 -20.716  -2.836  1.00  0.00         A
ATOM   2452  CA  GLN   158      50.253 -21.026  -0.930  1.00  0.00         A
ATOM   2453  HA  GLN   158      49.186 -21.142  -0.824  1.00  0.00         A
ATOM   2454  CB  GLN   158      50.905 -22.410  -0.954  1.00  0.00         A
ATOM   2455  HB1 GLN   158      51.977 -22.290  -1.003  1.00  0.00         A
ATOM   2456  HB2 GLN   158      50.570 -22.938  -1.836  1.00  0.00         A
ATOM   2457  CG  GLN   158      50.575 -23.259   0.264  1.00  0.00         A
ATOM   2458  HG1 GLN   158      49.505 -23.396   0.313  1.00  0.00         A
ATOM   2459  HG2 GLN   158      50.911 -22.741   1.149  1.00  0.00         A
ATOM   2460  CD  GLN   158      51.237 -24.620   0.221  1.00  0.00         A
ATOM   2461  OE1 GLN   158      50.676 -25.586  -0.298  1.00  0.00         A
ATOM   2462  NE2 GLN   158      52.440 -24.705   0.758  1.00  0.00         A
ATOM   2463 HE21 GLN   158      52.831 -23.894   1.148  1.00  0.00         A
ATOM   2464 HE22 GLN   158      52.895 -25.574   0.746  1.00  0.00         A
ATOM   2465  C   GLN   158      50.777 -20.213   0.246  1.00  0.00         A
ATOM   2466  O   GLN   158      51.988 -20.110   0.459  1.00  0.00         A
ATOM   2467  N   LEU   159      49.858 -19.633   0.995  1.00  0.00         A
ATOM   2468  HN  LEU   159      48.910 -19.813   0.811  1.00  0.00         A
ATOM   2469  CA  LEU   159      50.208 -18.751   2.092  1.00  0.00         A
ATOM   2470  HA  LEU   159      51.187 -18.349   1.877  1.00  0.00         A
ATOM   2471  CB  LEU   159      49.211 -17.584   2.173  1.00  0.00         A
ATOM   2472  HB1 LEU   159      49.523 -16.829   1.467  1.00  0.00         A
ATOM   2473  HB2 LEU   159      49.268 -17.165   3.165  1.00  0.00         A
ATOM   2474  CG  LEU   159      47.740 -17.925   1.886  1.00  0.00         A
ATOM   2475  HG  LEU   159      47.688 -18.528   0.992  1.00  0.00         A
ATOM   2476  CD1 LEU   159      47.122 -18.724   3.023  1.00  0.00         A
ATOM   2477 HD11 LEU   159      47.690 -19.629   3.177  1.00  0.00         A
ATOM   2478 HD12 LEU   159      46.104 -18.977   2.771  1.00  0.00         A
ATOM   2479 HD13 LEU   159      47.133 -18.134   3.926  1.00  0.00         A
ATOM   2480  CD2 LEU   159      46.946 -16.653   1.636  1.00  0.00         A
ATOM   2481 HD21 LEU   159      47.366 -16.127   0.792  1.00  0.00         A
ATOM   2482 HD22 LEU   159      46.990 -16.023   2.511  1.00  0.00         A
ATOM   2483 HD23 LEU   159      45.917 -16.907   1.426  1.00  0.00         A
ATOM   2484  C   LEU   159      50.286 -19.510   3.412  1.00  0.00         A
ATOM   2485  O   LEU   159      49.657 -20.558   3.583  1.00  0.00         A
ATOM   2486  N   LYS   160      51.067 -18.977   4.337  1.00  0.00         A
ATOM   2487  HN  LYS   160      51.513 -18.122   4.151  1.00  0.00         A
ATOM   2488  HA  LYS   160      50.349 -20.075   5.926  1.00  0.00         A
ATOM   2489  CB  LYS   160      52.371 -20.676   5.524  1.00  0.00         A
ATOM   2490  HB1 LYS   160      53.305 -20.189   5.284  1.00  0.00         A
ATOM   2491  HB2 LYS   160      52.118 -21.358   4.727  1.00  0.00         A
ATOM   2492  CG  LYS   160      52.569 -21.485   6.799  1.00  0.00         A
ATOM   2493  HG1 LYS   160      51.626 -21.931   7.081  1.00  0.00         A
ATOM   2494  HG2 LYS   160      52.905 -20.825   7.584  1.00  0.00         A
ATOM   2495  CD  LYS   160      53.601 -22.587   6.606  1.00  0.00         A
ATOM   2496  HD1 LYS   160      53.292 -23.214   5.782  1.00  0.00         A
ATOM   2497  HD2 LYS   160      53.654 -23.179   7.507  1.00  0.00         A
ATOM   2498  CE  LYS   160      54.982 -22.022   6.307  1.00  0.00         A
ATOM   2499  HE1 LYS   160      55.341 -21.505   7.184  1.00  0.00         A
ATOM   2500  HE2 LYS   160      54.902 -21.325   5.488  1.00  0.00         A
ATOM   2501  NZ  LYS   160      55.953 -23.085   5.941  1.00  0.00         A
ATOM   2502  HZ1 LYS   160      55.998 -23.806   6.689  1.00  0.00         A
ATOM   2503  HZ2 LYS   160      56.901 -22.675   5.814  1.00  0.00         A
ATOM   2504  HZ3 LYS   160      55.665 -23.541   5.053  1.00  0.00         A
ATOM   2505  CA  LYS   160      51.275 -19.609   5.627  1.00  0.00         A
ATOM   2506  C   LYS   160      51.656 -18.554   6.656  1.00  0.00         A
ATOM   2507  OT1 LYS   160      50.767 -18.104   7.407  1.00  0.00         A
ATOM   2508  OT2 LYS   160      52.840 -18.151   6.684  1.00  0.00         A
END
