# Supplementary material for: The EJC disassembly factor PYM is an intrinsically disordered protein and forms a fuzzy complex with RNA
Source: Front Mol Biosci. 2023 Mar 30;10:1148653. doi: 10.3389/fmolb.2023.1148653 (PMC10098021; doi:10.3389/fmolb.2023.1148653)
Supplement: Supplementary file 2 [file DataSheet1.ZIP › PYM_structures/pym_3.pdb]

REMARK FILENAME="pym160_200_water.pdb"
REMARK ===============================================================
REMARK            overall,bonds,angles,improper,dihe,vdw,elec,noe,cdih,coup,sani,vean
REMARK energies: -4692.82, 38.0626, 180.274, 59.0399, 704.587, -234.059, -5582.58, 141.055, 0.808755, 0, 0, 0
REMARK ===============================================================
REMARK            bonds,angles,impropers,dihe,noe,cdih,coup,sani,vean
REMARK rms-dev.: 3.877957E-03,0.505935,1.0668,40.1251,4.096663E-02,0.549275,0, 0, 0
REMARK ===============================================================
REMARK               noe,cdih,coup,sani,vean
REMARK               >0.5,>5,>1,>0,>5
REMARK violations.: 1, 0, 0, 0, 0
REMARK ===============================================================
REMARK DATE:28-Oct-2020  01:58:32       created by user: dverma
REMARK VERSION:1.21
ATOM      1  HA1 GLY     1      17.929 -15.986  -4.604  1.00  0.00         A
ATOM      2  HA2 GLY     1      17.333 -17.429  -5.413  1.00  0.00         A
ATOM      3  C   GLY     1      15.812 -16.149  -4.662  1.00  0.00         A
ATOM      4  O   GLY     1      14.892 -16.743  -5.226  1.00  0.00         A
ATOM      5  N   GLY     1      17.366 -17.546  -3.318  1.00  0.00         A
ATOM      6  HT1 GLY     1      17.246 -16.925  -2.493  1.00  0.00         A
ATOM      7  HT2 GLY     1      18.315 -17.965  -3.285  1.00  0.00         A
ATOM      8  HT3 GLY     1      16.659 -18.307  -3.266  1.00  0.00         A
ATOM      9  CA  GLY     1      17.188 -16.770  -4.569  1.00  0.00         A
ATOM     10  N   ALA     2      15.665 -14.953  -4.106  1.00  0.00         A
ATOM     11  HN  ALA     2      16.440 -14.519  -3.687  1.00  0.00         A
ATOM     12  CA  ALA     2      14.386 -14.261  -4.110  1.00  0.00         A
ATOM     13  HA  ALA     2      13.611 -14.997  -3.950  1.00  0.00         A
ATOM     14  CB  ALA     2      14.322 -13.253  -2.974  1.00  0.00         A
ATOM     15  HB1 ALA     2      14.527 -13.751  -2.040  1.00  0.00         A
ATOM     16  HB2 ALA     2      13.337 -12.811  -2.938  1.00  0.00         A
ATOM     17  HB3 ALA     2      15.057 -12.479  -3.138  1.00  0.00         A
ATOM     18  C   ALA     2      14.146 -13.575  -5.447  1.00  0.00         A
ATOM     19  O   ALA     2      14.557 -12.432  -5.657  1.00  0.00         A
ATOM     20  N   MET     3      13.489 -14.286  -6.347  1.00  0.00         A
ATOM     21  HN  MET     3      13.189 -15.191  -6.111  1.00  0.00         A
ATOM     22  CA  MET     3      13.189 -13.762  -7.671  1.00  0.00         A
ATOM     23  HA  MET     3      14.041 -13.191  -8.007  1.00  0.00         A
ATOM     24  CB  MET     3      12.933 -14.912  -8.649  1.00  0.00         A
ATOM     25  HB1 MET     3      12.737 -14.499  -9.628  1.00  0.00         A
ATOM     26  HB2 MET     3      12.064 -15.462  -8.320  1.00  0.00         A
ATOM     27  CG  MET     3      14.097 -15.882  -8.764  1.00  0.00         A
ATOM     28  HG1 MET     3      14.321 -16.271  -7.781  1.00  0.00         A
ATOM     29  HG2 MET     3      14.956 -15.348  -9.140  1.00  0.00         A
ATOM     30  SD  MET     3      13.754 -17.266  -9.869  1.00  0.00         A
ATOM     31  CE  MET     3      12.372 -18.040  -9.031  1.00  0.00         A
ATOM     32  HE1 MET     3      12.664 -18.308  -8.027  1.00  0.00         A
ATOM     33  HE2 MET     3      12.079 -18.929  -9.570  1.00  0.00         A
ATOM     34  HE3 MET     3      11.540 -17.353  -8.993  1.00  0.00         A
ATOM     35  C   MET     3      11.972 -12.851  -7.606  1.00  0.00         A
ATOM     36  O   MET     3      11.987 -11.732  -8.119  1.00  0.00         A
ATOM     37  N   GLY     4      10.933 -13.328  -6.941  1.00  0.00         A
ATOM     38  HN  GLY     4      10.999 -14.216  -6.525  1.00  0.00         A
ATOM     39  CA  GLY     4       9.710 -12.567  -6.813  1.00  0.00         A
ATOM     40  HA1 GLY     4       9.366 -12.284  -7.796  1.00  0.00         A
ATOM     41  HA2 GLY     4       9.908 -11.676  -6.238  1.00  0.00         A
ATOM     42  C   GLY     4       8.627 -13.369  -6.126  1.00  0.00         A
ATOM     43  O   GLY     4       8.098 -14.324  -6.696  1.00  0.00         A
ATOM     44  N   MET     5       8.296 -12.990  -4.902  1.00  0.00         A
ATOM     45  HN  MET     5       8.711 -12.186  -4.518  1.00  0.00         A
ATOM     46  CA  MET     5       7.313 -13.724  -4.120  1.00  0.00         A
ATOM     47  HA  MET     5       6.671 -14.252  -4.808  1.00  0.00         A
ATOM     48  CB  MET     5       8.013 -14.739  -3.212  1.00  0.00         A
ATOM     49  HB1 MET     5       8.690 -14.211  -2.557  1.00  0.00         A
ATOM     50  HB2 MET     5       8.582 -15.422  -3.826  1.00  0.00         A
ATOM     51  CG  MET     5       7.057 -15.554  -2.352  1.00  0.00         A
ATOM     52  HG1 MET     5       6.348 -16.049  -2.998  1.00  0.00         A
ATOM     53  HG2 MET     5       6.531 -14.883  -1.690  1.00  0.00         A
ATOM     54  SD  MET     5       7.899 -16.800  -1.355  1.00  0.00         A
ATOM     55  CE  MET     5       8.946 -15.770  -0.329  1.00  0.00         A
ATOM     56  HE1 MET     5       9.505 -16.392   0.353  1.00  0.00         A
ATOM     57  HE2 MET     5       8.334 -15.080   0.233  1.00  0.00         A
ATOM     58  HE3 MET     5       9.630 -15.217  -0.955  1.00  0.00         A
ATOM     59  C   MET     5       6.463 -12.773  -3.285  1.00  0.00         A
ATOM     60  O   MET     5       6.943 -12.187  -2.314  1.00  0.00         A
ATOM     61  N   SER     6       5.206 -12.616  -3.677  1.00  0.00         A
ATOM     62  HN  SER     6       4.898 -13.074  -4.489  1.00  0.00         A
ATOM     63  CA  SER     6       4.267 -11.789  -2.934  1.00  0.00         A
ATOM     64  HA  SER     6       4.833 -11.094  -2.331  1.00  0.00         A
ATOM     65  CB  SER     6       3.374 -11.008  -3.900  1.00  0.00         A
ATOM     66  HB1 SER     6       2.736 -10.342  -3.338  1.00  0.00         A
ATOM     67  HB2 SER     6       2.765 -11.699  -4.463  1.00  0.00         A
ATOM     68  OG  SER     6       4.151 -10.243  -4.806  1.00  0.00         A
ATOM     69  HG  SER     6       5.089 -10.410  -4.638  1.00  0.00         A
ATOM     70  C   SER     6       3.409 -12.658  -2.022  1.00  0.00         A
ATOM     71  O   SER     6       2.450 -13.286  -2.472  1.00  0.00         A
ATOM     72  N   THR     7       3.762 -12.708  -0.747  1.00  0.00         A
ATOM     73  HN  THR     7       4.537 -12.189  -0.441  1.00  0.00         A
ATOM     74  CA  THR     7       3.023 -13.513   0.210  1.00  0.00         A
ATOM     75  HA  THR     7       2.685 -14.405  -0.295  1.00  0.00         A
ATOM     76  CB  THR     7       3.922 -13.933   1.390  1.00  0.00         A
ATOM     77  HB  THR     7       4.155 -13.057   1.977  1.00  0.00         A
ATOM     78  OG1 THR     7       5.141 -14.502   0.891  1.00  0.00         A
ATOM     79  HG1 THR     7       4.931 -15.138   0.193  1.00  0.00         A
ATOM     80  CG2 THR     7       3.221 -14.947   2.285  1.00  0.00         A
ATOM     81 HG21 THR     7       2.309 -14.517   2.671  1.00  0.00         A
ATOM     82 HG22 THR     7       3.869 -15.211   3.106  1.00  0.00         A
ATOM     83 HG23 THR     7       2.987 -15.832   1.712  1.00  0.00         A
ATOM     84  C   THR     7       1.808 -12.751   0.733  1.00  0.00         A
ATOM     85  O   THR     7       1.874 -11.542   0.973  1.00  0.00         A
ATOM     86  N   TYR     8       0.696 -13.458   0.869  1.00  0.00         A
ATOM     87  HN  TYR     8       0.691 -14.399   0.589  1.00  0.00         A
ATOM     88  CA  TYR     8      -0.520 -12.884   1.419  1.00  0.00         A
ATOM     89  HA  TYR     8      -0.285 -11.909   1.817  1.00  0.00         A
ATOM     90  CB  TYR     8      -1.599 -12.745   0.338  1.00  0.00         A
ATOM     91  HB1 TYR     8      -2.472 -12.285   0.777  1.00  0.00         A
ATOM     92  HB2 TYR     8      -1.863 -13.728  -0.021  1.00  0.00         A
ATOM     93  CG  TYR     8      -1.187 -11.914  -0.855  1.00  0.00         A
ATOM     94  CD1 TYR     8      -0.731 -12.517  -2.021  1.00  0.00         A
ATOM     95  HD1 TYR     8      -0.670 -13.594  -2.065  1.00  0.00         A
ATOM     96  CD2 TYR     8      -1.258 -10.528  -0.819  1.00  0.00         A
ATOM     97  HD2 TYR     8      -1.610 -10.044   0.079  1.00  0.00         A
ATOM     98  CE1 TYR     8      -0.360 -11.762  -3.116  1.00  0.00         A
ATOM     99  HE1 TYR     8      -0.009 -12.249  -4.014  1.00  0.00         A
ATOM    100  CE2 TYR     8      -0.889  -9.767  -1.910  1.00  0.00         A
ATOM    101  HE2 TYR     8      -0.951  -8.689  -1.863  1.00  0.00         A
ATOM    102  CZ  TYR     8      -0.440 -10.389  -3.056  1.00  0.00         A
ATOM    103  OH  TYR     8      -0.072  -9.633  -4.145  1.00  0.00         A
ATOM    104  HH  TYR     8      -0.423 -10.038  -4.949  1.00  0.00         A
ATOM    105  C   TYR     8      -1.046 -13.768   2.540  1.00  0.00         A
ATOM    106  O   TYR     8      -1.945 -14.586   2.325  1.00  0.00         A
ATOM    107  N   LEU     9      -0.475 -13.626   3.728  1.00  0.00         A
ATOM    108  HN  LEU     9       0.271 -12.985   3.837  1.00  0.00         A
ATOM    109  CA  LEU     9      -0.923 -14.403   4.876  1.00  0.00         A
ATOM    110  HA  LEU     9      -1.082 -15.418   4.545  1.00  0.00         A
ATOM    111  CB  LEU     9       0.134 -14.399   5.980  1.00  0.00         A
ATOM    112  HB1 LEU     9       0.265 -13.382   6.317  1.00  0.00         A
ATOM    113  HB2 LEU     9       1.066 -14.744   5.558  1.00  0.00         A
ATOM    114  CG  LEU     9      -0.194 -15.267   7.199  1.00  0.00         A
ATOM    115  HG  LEU     9      -1.166 -14.988   7.580  1.00  0.00         A
ATOM    116  CD1 LEU     9      -0.246 -16.736   6.816  1.00  0.00         A
ATOM    117 HD11 LEU     9      -0.459 -17.328   7.694  1.00  0.00         A
ATOM    118 HD12 LEU     9       0.708 -17.034   6.404  1.00  0.00         A
ATOM    119 HD13 LEU     9      -1.020 -16.890   6.080  1.00  0.00         A
ATOM    120  CD2 LEU     9       0.826 -15.044   8.301  1.00  0.00         A
ATOM    121 HD21 LEU     9       0.588 -15.676   9.142  1.00  0.00         A
ATOM    122 HD22 LEU     9       0.803 -14.010   8.610  1.00  0.00         A
ATOM    123 HD23 LEU     9       1.810 -15.289   7.934  1.00  0.00         A
ATOM    124  C   LEU     9      -2.241 -13.850   5.408  1.00  0.00         A
ATOM    125  O   LEU     9      -2.266 -13.075   6.365  1.00  0.00         A
ATOM    126  N   GLN    10      -3.329 -14.236   4.765  1.00  0.00         A
ATOM    127  HN  GLN    10      -3.239 -14.845   4.001  1.00  0.00         A
ATOM    128  CA  GLN    10      -4.652 -13.782   5.156  1.00  0.00         A
ATOM    129  HA  GLN    10      -4.574 -13.338   6.136  1.00  0.00         A
ATOM    130  CB  GLN    10      -5.173 -12.729   4.170  1.00  0.00         A
ATOM    131  HB1 GLN    10      -6.221 -12.559   4.365  1.00  0.00         A
ATOM    132  HB2 GLN    10      -5.061 -13.109   3.165  1.00  0.00         A
ATOM    133  CG  GLN    10      -4.449 -11.395   4.257  1.00  0.00         A
ATOM    134  HG1 GLN    10      -4.789 -10.765   3.448  1.00  0.00         A
ATOM    135  HG2 GLN    10      -3.389 -11.568   4.154  1.00  0.00         A
ATOM    136  CD  GLN    10      -4.696 -10.671   5.569  1.00  0.00         A
ATOM    137  OE1 GLN    10      -3.832  -9.950   6.064  1.00  0.00         A
ATOM    138  NE2 GLN    10      -5.884 -10.839   6.132  1.00  0.00         A
ATOM    139 HE21 GLN    10      -6.536 -11.411   5.678  1.00  0.00         A
ATOM    140 HE22 GLN    10      -6.063 -10.380   6.980  1.00  0.00         A
ATOM    141  C   GLN    10      -5.622 -14.951   5.219  1.00  0.00         A
ATOM    142  O   GLN    10      -5.551 -15.873   4.406  1.00  0.00         A
ATOM    143  N   SER    11      -6.507 -14.914   6.198  1.00  0.00         A
ATOM    144  HN  SER    11      -6.440 -14.206   6.874  1.00  0.00         A
ATOM    145  CA  SER    11      -7.569 -15.893   6.312  1.00  0.00         A
ATOM    146  HA  SER    11      -7.774 -16.277   5.324  1.00  0.00         A
ATOM    147  CB  SER    11      -7.147 -17.047   7.225  1.00  0.00         A
ATOM    148  HB1 SER    11      -7.138 -16.708   8.251  1.00  0.00         A
ATOM    149  HB2 SER    11      -6.158 -17.379   6.947  1.00  0.00         A
ATOM    150  OG  SER    11      -8.043 -18.141   7.112  1.00  0.00         A
ATOM    151  HG  SER    11      -8.253 -18.286   6.180  1.00  0.00         A
ATOM    152  C   SER    11      -8.820 -15.206   6.846  1.00  0.00         A
ATOM    153  O   SER    11      -9.355 -15.562   7.901  1.00  0.00         A
ATOM    154  N   SER    12      -9.273 -14.204   6.106  1.00  0.00         A
ATOM    155  HN  SER    12      -8.834 -14.009   5.249  1.00  0.00         A
ATOM    156  CA  SER    12     -10.410 -13.399   6.517  1.00  0.00         A
ATOM    157  HA  SER    12     -10.338 -13.239   7.582  1.00  0.00         A
ATOM    158  CB  SER    12     -10.368 -12.046   5.800  1.00  0.00         A
ATOM    159  HB1 SER    12     -10.568 -12.197   4.749  1.00  0.00         A
ATOM    160  HB2 SER    12      -9.389 -11.610   5.918  1.00  0.00         A
ATOM    161  OG  SER    12     -11.331 -11.146   6.321  1.00  0.00         A
ATOM    162  HG  SER    12     -11.655 -10.577   5.603  1.00  0.00         A
ATOM    163  C   SER    12     -11.712 -14.131   6.212  1.00  0.00         A
ATOM    164  O   SER    12     -12.758 -13.825   6.790  1.00  0.00         A
ATOM    165  N   GLU    13     -11.621 -15.115   5.314  1.00  0.00         A
ATOM    166  HN  GLU    13     -10.747 -15.307   4.917  1.00  0.00         A
ATOM    167  CA  GLU    13     -12.761 -15.925   4.897  1.00  0.00         A
ATOM    168  HA  GLU    13     -12.383 -16.682   4.227  1.00  0.00         A
ATOM    169  CB  GLU    13     -13.400 -16.620   6.102  1.00  0.00         A
ATOM    170  HB1 GLU    13     -14.307 -17.105   5.782  1.00  0.00         A
ATOM    171  HB2 GLU    13     -13.642 -15.876   6.845  1.00  0.00         A
ATOM    172  CG  GLU    13     -12.503 -17.662   6.750  1.00  0.00         A
ATOM    173  HG1 GLU    13     -12.970 -18.004   7.662  1.00  0.00         A
ATOM    174  HG2 GLU    13     -11.555 -17.203   6.983  1.00  0.00         A
ATOM    175  CD  GLU    13     -12.257 -18.858   5.853  1.00  0.00         A
ATOM    176  OE1 GLU    13     -13.007 -19.848   5.960  1.00  0.00         A
ATOM    177  OE2 GLU    13     -11.323 -18.815   5.025  1.00  0.00         A
ATOM    178  C   GLU    13     -13.789 -15.091   4.136  1.00  0.00         A
ATOM    179  O   GLU    13     -13.830 -15.122   2.902  1.00  0.00         A
ATOM    180  N   GLY    14     -14.598 -14.339   4.866  1.00  0.00         A
ATOM    181  HN  GLY    14     -14.498 -14.332   5.843  1.00  0.00         A
ATOM    182  CA  GLY    14     -15.625 -13.537   4.243  1.00  0.00         A
ATOM    183  HA1 GLY    14     -15.197 -12.999   3.411  1.00  0.00         A
ATOM    184  HA2 GLY    14     -16.005 -12.828   4.964  1.00  0.00         A
ATOM    185  C   GLY    14     -16.765 -14.390   3.742  1.00  0.00         A
ATOM    186  O   GLY    14     -16.928 -14.574   2.532  1.00  0.00         A
ATOM    187  N   LYS    15     -17.539 -14.933   4.669  1.00  0.00         A
ATOM    188  HN  LYS    15     -17.351 -14.754   5.613  1.00  0.00         A
ATOM    189  CA  LYS    15     -18.665 -15.779   4.321  1.00  0.00         A
ATOM    190  HA  LYS    15     -18.334 -16.462   3.556  1.00  0.00         A
ATOM    191  CB  LYS    15     -19.143 -16.586   5.533  1.00  0.00         A
ATOM    192  HB1 LYS    15     -19.443 -15.900   6.311  1.00  0.00         A
ATOM    193  HB2 LYS    15     -18.323 -17.189   5.896  1.00  0.00         A
ATOM    194  CG  LYS    15     -20.318 -17.509   5.232  1.00  0.00         A
ATOM    195  HG1 LYS    15     -21.191 -16.907   5.020  1.00  0.00         A
ATOM    196  HG2 LYS    15     -20.508 -18.128   6.095  1.00  0.00         A
ATOM    197  CD  LYS    15     -20.033 -18.404   4.035  1.00  0.00         A
ATOM    198  HD1 LYS    15     -19.137 -18.973   4.229  1.00  0.00         A
ATOM    199  HD2 LYS    15     -19.886 -17.784   3.164  1.00  0.00         A
ATOM    200  CE  LYS    15     -21.179 -19.365   3.763  1.00  0.00         A
ATOM    201  HE1 LYS    15     -20.973 -19.901   2.848  1.00  0.00         A
ATOM    202  HE2 LYS    15     -22.089 -18.796   3.648  1.00  0.00         A
ATOM    203  NZ  LYS    15     -21.359 -20.345   4.866  1.00  0.00         A
ATOM    204  HZ1 LYS    15     -20.495 -20.914   4.983  1.00  0.00         A
ATOM    205  HZ2 LYS    15     -22.152 -20.981   4.655  1.00  0.00         A
ATOM    206  HZ3 LYS    15     -21.557 -19.848   5.760  1.00  0.00         A
ATOM    207  C   LYS    15     -19.797 -14.937   3.758  1.00  0.00         A
ATOM    208  O   LYS    15     -20.669 -14.459   4.486  1.00  0.00         A
ATOM    209  N   PHE    16     -19.746 -14.735   2.458  1.00  0.00         A
ATOM    210  HN  PHE    16     -18.979 -15.078   1.957  1.00  0.00         A
ATOM    211  CA  PHE    16     -20.781 -14.006   1.757  1.00  0.00         A
ATOM    212  HA  PHE    16     -20.976 -13.104   2.316  1.00  0.00         A
ATOM    213  CB  PHE    16     -20.315 -13.622   0.346  1.00  0.00         A
ATOM    214  HB1 PHE    16     -19.529 -12.887   0.429  1.00  0.00         A
ATOM    215  HB2 PHE    16     -21.146 -13.186  -0.186  1.00  0.00         A
ATOM    216  CG  PHE    16     -19.794 -14.768  -0.485  1.00  0.00         A
ATOM    217  CD1 PHE    16     -18.453 -15.120  -0.444  1.00  0.00         A
ATOM    218  HD1 PHE    16     -17.783 -14.574   0.203  1.00  0.00         A
ATOM    219  CD2 PHE    16     -20.641 -15.482  -1.321  1.00  0.00         A
ATOM    220  HD2 PHE    16     -21.688 -15.220  -1.363  1.00  0.00         A
ATOM    221  CE1 PHE    16     -17.969 -16.159  -1.216  1.00  0.00         A
ATOM    222  HE1 PHE    16     -16.923 -16.421  -1.174  1.00  0.00         A
ATOM    223  CE2 PHE    16     -20.162 -16.524  -2.094  1.00  0.00         A
ATOM    224  HE2 PHE    16     -20.833 -17.072  -2.738  1.00  0.00         A
ATOM    225  CZ  PHE    16     -18.825 -16.861  -2.041  1.00  0.00         A
ATOM    226  HZ  PHE    16     -18.447 -17.673  -2.645  1.00  0.00         A
ATOM    227  C   PHE    16     -22.064 -14.825   1.695  1.00  0.00         A
ATOM    228  O   PHE    16     -22.045 -16.016   1.378  1.00  0.00         A
ATOM    229  N   ILE    17     -23.170 -14.186   2.025  1.00  0.00         A
ATOM    230  HN  ILE    17     -23.114 -13.248   2.309  1.00  0.00         A
ATOM    231  CA  ILE    17     -24.471 -14.828   1.970  1.00  0.00         A
ATOM    232  HA  ILE    17     -24.347 -15.807   1.533  1.00  0.00         A
ATOM    233  CB  ILE    17     -25.089 -14.992   3.375  1.00  0.00         A
ATOM    234  HB  ILE    17     -25.304 -14.011   3.766  1.00  0.00         A
ATOM    235  CG1 ILE    17     -24.107 -15.704   4.310  1.00  0.00         A
ATOM    236 HG11 ILE    17     -23.179 -15.153   4.332  1.00  0.00         A
ATOM    237 HG12 ILE    17     -23.919 -16.699   3.934  1.00  0.00         A
ATOM    238  CG2 ILE    17     -26.400 -15.764   3.287  1.00  0.00         A
ATOM    239 HG21 ILE    17     -26.806 -15.899   4.278  1.00  0.00         A
ATOM    240 HG22 ILE    17     -26.220 -16.727   2.837  1.00  0.00         A
ATOM    241 HG23 ILE    17     -27.104 -15.211   2.683  1.00  0.00         A
ATOM    242  CD1 ILE    17     -24.606 -15.834   5.732  1.00  0.00         A
ATOM    243 HD11 ILE    17     -23.863 -16.342   6.329  1.00  0.00         A
ATOM    244 HD12 ILE    17     -25.523 -16.402   5.740  1.00  0.00         A
ATOM    245 HD13 ILE    17     -24.786 -14.851   6.142  1.00  0.00         A
ATOM    246  C   ILE    17     -25.404 -14.000   1.097  1.00  0.00         A
ATOM    247  O   ILE    17     -25.961 -12.996   1.546  1.00  0.00         A
ATOM    248  N   PRO    18     -25.577 -14.398  -0.169  1.00  0.00         A
ATOM    249  CA  PRO    18     -26.376 -13.644  -1.120  1.00  0.00         A
ATOM    250  HA  PRO    18     -26.130 -12.592  -1.100  1.00  0.00         A
ATOM    251  CB  PRO    18     -25.993 -14.243  -2.485  1.00  0.00         A
ATOM    252  HB1 PRO    18     -25.645 -13.456  -3.137  1.00  0.00         A
ATOM    253  HB2 PRO    18     -26.859 -14.718  -2.922  1.00  0.00         A
ATOM    254  CG  PRO    18     -24.910 -15.238  -2.211  1.00  0.00         A
ATOM    255  HG1 PRO    18     -23.945 -14.788  -2.391  1.00  0.00         A
ATOM    256  HG2 PRO    18     -25.042 -16.106  -2.840  1.00  0.00         A
ATOM    257  CD  PRO    18     -25.047 -15.618  -0.768  1.00  0.00         A
ATOM    258  HD1 PRO    18     -24.088 -15.875  -0.346  1.00  0.00         A
ATOM    259  HD2 PRO    18     -25.749 -16.428  -0.656  1.00  0.00         A
ATOM    260  C   PRO    18     -27.862 -13.824  -0.864  1.00  0.00         A
ATOM    261  O   PRO    18     -28.379 -14.945  -0.902  1.00  0.00         A
ATOM    262  N   ALA    19     -28.530 -12.711  -0.603  1.00  0.00         A
ATOM    263  HN  ALA    19     -28.028 -11.879  -0.530  1.00  0.00         A
ATOM    264  CA  ALA    19     -29.972 -12.689  -0.391  1.00  0.00         A
ATOM    265  HA  ALA    19     -30.446 -13.093  -1.274  1.00  0.00         A
ATOM    266  CB  ALA    19     -30.355 -13.561   0.798  1.00  0.00         A
ATOM    267  HB1 ALA    19     -29.848 -13.206   1.682  1.00  0.00         A
ATOM    268  HB2 ALA    19     -30.065 -14.584   0.600  1.00  0.00         A
ATOM    269  HB3 ALA    19     -31.423 -13.513   0.949  1.00  0.00         A
ATOM    270  C   ALA    19     -30.461 -11.261  -0.176  1.00  0.00         A
ATOM    271  O   ALA    19     -31.429 -11.028   0.551  1.00  0.00         A
ATOM    272  N   THR    20     -29.794 -10.308  -0.814  1.00  0.00         A
ATOM    273  HN  THR    20     -29.064 -10.551  -1.422  1.00  0.00         A
ATOM    274  CA  THR    20     -30.133  -8.905  -0.659  1.00  0.00         A
ATOM    275  HA  THR    20     -30.848  -8.826   0.144  1.00  0.00         A
ATOM    276  CB  THR    20     -28.887  -8.079  -0.278  1.00  0.00         A
ATOM    277  HB  THR    20     -29.056  -7.050  -0.559  1.00  0.00         A
ATOM    278  OG1 THR    20     -27.737  -8.571  -0.981  1.00  0.00         A
ATOM    279  HG1 THR    20     -26.937  -8.120  -0.651  1.00  0.00         A
ATOM    280  CG2 THR    20     -28.636  -8.138   1.221  1.00  0.00         A
ATOM    281 HG21 THR    20     -28.476  -9.163   1.519  1.00  0.00         A
ATOM    282 HG22 THR    20     -29.493  -7.740   1.746  1.00  0.00         A
ATOM    283 HG23 THR    20     -27.762  -7.552   1.464  1.00  0.00         A
ATOM    284  C   THR    20     -30.773  -8.357  -1.931  1.00  0.00         A
ATOM    285  O   THR    20     -30.088  -7.886  -2.842  1.00  0.00         A
ATOM    286  N   LYS    21     -32.099  -8.438  -1.979  1.00  0.00         A
ATOM    287  HN  LYS    21     -32.578  -8.784  -1.194  1.00  0.00         A
ATOM    288  CA  LYS    21     -32.872  -8.030  -3.149  1.00  0.00         A
ATOM    289  HA  LYS    21     -32.588  -8.668  -3.972  1.00  0.00         A
ATOM    290  CB  LYS    21     -34.367  -8.199  -2.883  1.00  0.00         A
ATOM    291  HB1 LYS    21     -34.913  -7.877  -3.756  1.00  0.00         A
ATOM    292  HB2 LYS    21     -34.643  -7.572  -2.050  1.00  0.00         A
ATOM    293  CG  LYS    21     -34.782  -9.628  -2.562  1.00  0.00         A
ATOM    294  HG1 LYS    21     -35.816  -9.626  -2.247  1.00  0.00         A
ATOM    295  HG2 LYS    21     -34.163  -9.999  -1.760  1.00  0.00         A
ATOM    296  CD  LYS    21     -34.634 -10.553  -3.761  1.00  0.00         A
ATOM    297  HD1 LYS    21     -34.820 -11.568  -3.444  1.00  0.00         A
ATOM    298  HD2 LYS    21     -33.629 -10.472  -4.145  1.00  0.00         A
ATOM    299  CE  LYS    21     -35.611 -10.199  -4.868  1.00  0.00         A
ATOM    300  HE1 LYS    21     -35.425  -9.185  -5.184  1.00  0.00         A
ATOM    301  HE2 LYS    21     -36.617 -10.278  -4.483  1.00  0.00         A
ATOM    302  NZ  LYS    21     -35.470 -11.103  -6.037  1.00  0.00         A
ATOM    303  HZ1 LYS    21     -35.630 -12.090  -5.752  1.00  0.00         A
ATOM    304  HZ2 LYS    21     -34.516 -11.021  -6.440  1.00  0.00         A
ATOM    305  HZ3 LYS    21     -36.164 -10.850  -6.769  1.00  0.00         A
ATOM    306  C   LYS    21     -32.586  -6.584  -3.529  1.00  0.00         A
ATOM    307  O   LYS    21     -32.550  -5.698  -2.672  1.00  0.00         A
ATOM    308  N   ARG    22     -32.384  -6.362  -4.816  1.00  0.00         A
ATOM    309  HN  ARG    22     -32.440  -7.115  -5.442  1.00  0.00         A
ATOM    310  CA  ARG    22     -32.092  -5.040  -5.340  1.00  0.00         A
ATOM    311  HA  ARG    22     -32.648  -4.324  -4.762  1.00  0.00         A
ATOM    312  CB  ARG    22     -30.595  -4.751  -5.186  1.00  0.00         A
ATOM    313  HB1 ARG    22     -30.332  -4.893  -4.152  1.00  0.00         A
ATOM    314  HB2 ARG    22     -30.410  -3.726  -5.448  1.00  0.00         A
ATOM    315  CG  ARG    22     -29.684  -5.623  -6.026  1.00  0.00         A
ATOM    316  HG1 ARG    22     -30.211  -6.528  -6.295  1.00  0.00         A
ATOM    317  HG2 ARG    22     -28.816  -5.870  -5.443  1.00  0.00         A
ATOM    318  CD  ARG    22     -29.246  -4.908  -7.296  1.00  0.00         A
ATOM    319  HD1 ARG    22     -30.108  -4.764  -7.929  1.00  0.00         A
ATOM    320  HD2 ARG    22     -28.522  -5.521  -7.809  1.00  0.00         A
ATOM    321  NE  ARG    22     -28.643  -3.604  -7.009  1.00  0.00         A
ATOM    322  HE  ARG    22     -28.943  -3.138  -6.193  1.00  0.00         A
ATOM    323  CZ  ARG    22     -27.745  -3.005  -7.791  1.00  0.00         A
ATOM    324  NH1 ARG    22     -27.284  -3.615  -8.880  1.00  0.00         A
ATOM    325 HH11 ARG    22     -27.606  -4.533  -9.121  1.00  0.00         A
ATOM    326 HH12 ARG    22     -26.612  -3.156  -9.470  1.00  0.00         A
ATOM    327  NH2 ARG    22     -27.300  -1.797  -7.472  1.00  0.00         A
ATOM    328 HH21 ARG    22     -27.640  -1.336  -6.647  1.00  0.00         A
ATOM    329 HH22 ARG    22     -26.625  -1.338  -8.056  1.00  0.00         A
ATOM    330  C   ARG    22     -32.554  -4.968  -6.797  1.00  0.00         A
ATOM    331  O   ARG    22     -32.813  -6.004  -7.406  1.00  0.00         A
ATOM    332  N   PRO    23     -32.668  -3.757  -7.379  1.00  0.00         A
ATOM    333  CA  PRO    23     -33.264  -3.576  -8.708  1.00  0.00         A
ATOM    334  HA  PRO    23     -34.217  -4.082  -8.781  1.00  0.00         A
ATOM    335  CB  PRO    23     -33.481  -2.068  -8.794  1.00  0.00         A
ATOM    336  HB1 PRO    23     -34.471  -1.822  -8.440  1.00  0.00         A
ATOM    337  HB2 PRO    23     -33.367  -1.745  -9.818  1.00  0.00         A
ATOM    338  CG  PRO    23     -32.429  -1.487  -7.917  1.00  0.00         A
ATOM    339  HG1 PRO    23     -32.767  -0.546  -7.513  1.00  0.00         A
ATOM    340  HG2 PRO    23     -31.519  -1.347  -8.480  1.00  0.00         A
ATOM    341  CD  PRO    23     -32.206  -2.479  -6.808  1.00  0.00         A
ATOM    342  HD1 PRO    23     -32.786  -2.216  -5.937  1.00  0.00         A
ATOM    343  HD2 PRO    23     -31.159  -2.525  -6.562  1.00  0.00         A
ATOM    344  C   PRO    23     -32.353  -4.055  -9.835  1.00  0.00         A
ATOM    345  O   PRO    23     -31.718  -3.255 -10.526  1.00  0.00         A
ATOM    346  N   ASP    24     -32.293  -5.364 -10.002  1.00  0.00         A
ATOM    347  HN  ASP    24     -32.808  -5.939  -9.394  1.00  0.00         A
ATOM    348  CA  ASP    24     -31.479  -5.976 -11.045  1.00  0.00         A
ATOM    349  HA  ASP    24     -31.461  -5.306 -11.891  1.00  0.00         A
ATOM    350  CB  ASP    24     -30.046  -6.191 -10.548  1.00  0.00         A
ATOM    351  HB1 ASP    24     -30.075  -6.702  -9.596  1.00  0.00         A
ATOM    352  HB2 ASP    24     -29.567  -5.231 -10.422  1.00  0.00         A
ATOM    353  CG  ASP    24     -29.217  -7.016 -11.511  1.00  0.00         A
ATOM    354  OD1 ASP    24     -29.068  -8.235 -11.279  1.00  0.00         A
ATOM    355  OD2 ASP    24     -28.722  -6.453 -12.509  1.00  0.00         A
ATOM    356  C   ASP    24     -32.066  -7.311 -11.486  1.00  0.00         A
ATOM    357  O   ASP    24     -32.096  -7.632 -12.676  1.00  0.00         A
ATOM    358  N   GLY    25     -32.540  -8.079 -10.521  1.00  0.00         A
ATOM    359  HN  GLY    25     -32.573  -7.735  -9.604  1.00  0.00         A
ATOM    360  CA  GLY    25     -33.001  -9.422 -10.794  1.00  0.00         A
ATOM    361  HA1 GLY    25     -32.886  -9.632 -11.845  1.00  0.00         A
ATOM    362  HA2 GLY    25     -34.043  -9.503 -10.524  1.00  0.00         A
ATOM    363  C   GLY    25     -32.197 -10.416  -9.999  1.00  0.00         A
ATOM    364  O   GLY    25     -32.725 -11.399  -9.480  1.00  0.00         A
ATOM    365  N   THR    26     -30.907 -10.142  -9.903  1.00  0.00         A
ATOM    366  HN  THR    26     -30.535  -9.399 -10.426  1.00  0.00         A
ATOM    367  CA  THR    26     -30.025 -10.892  -9.041  1.00  0.00         A
ATOM    368  HA  THR    26     -30.487 -11.834  -8.805  1.00  0.00         A
ATOM    369  CB  THR    26     -28.674 -11.155  -9.725  1.00  0.00         A
ATOM    370  HB  THR    26     -28.153 -10.220  -9.814  1.00  0.00         A
ATOM    371  OG1 THR    26     -28.888 -11.703 -11.034  1.00  0.00         A
ATOM    372  HG1 THR    26     -29.087 -10.984 -11.650  1.00  0.00         A
ATOM    373  CG2 THR    26     -27.820 -12.111  -8.907  1.00  0.00         A
ATOM    374 HG21 THR    26     -28.324 -13.063  -8.823  1.00  0.00         A
ATOM    375 HG22 THR    26     -27.663 -11.700  -7.921  1.00  0.00         A
ATOM    376 HG23 THR    26     -26.866 -12.250  -9.395  1.00  0.00         A
ATOM    377  C   THR    26     -29.803 -10.094  -7.764  1.00  0.00         A
ATOM    378  O   THR    26     -29.600  -8.880  -7.817  1.00  0.00         A
ATOM    379  N   TRP    27     -29.851 -10.761  -6.627  1.00  0.00         A
ATOM    380  HN  TRP    27     -29.990 -11.732  -6.646  1.00  0.00         A
ATOM    381  CA  TRP    27     -29.697 -10.085  -5.346  1.00  0.00         A
ATOM    382  HA  TRP    27     -30.057  -9.077  -5.470  1.00  0.00         A
ATOM    383  CB  TRP    27     -30.532 -10.777  -4.259  1.00  0.00         A
ATOM    384  HB1 TRP    27     -31.578 -10.678  -4.513  1.00  0.00         A
ATOM    385  HB2 TRP    27     -30.354 -10.277  -3.319  1.00  0.00         A
ATOM    386  CG  TRP    27     -30.241 -12.243  -4.056  1.00  0.00         A
ATOM    387  CD1 TRP    27     -29.074 -12.911  -4.312  1.00  0.00         A
ATOM    388  HD1 TRP    27     -28.187 -12.451  -4.724  1.00  0.00         A
ATOM    389  CD2 TRP    27     -31.143 -13.217  -3.517  1.00  0.00         A
ATOM    390  NE1 TRP    27     -29.204 -14.235  -3.975  1.00  0.00         A
ATOM    391  HE1 TRP    27     -28.505 -14.918  -4.072  1.00  0.00         A
ATOM    392  CE2 TRP    27     -30.463 -14.447  -3.483  1.00  0.00         A
ATOM    393  CE3 TRP    27     -32.464 -13.166  -3.061  1.00  0.00         A
ATOM    394  HE3 TRP    27     -33.021 -12.243  -3.070  1.00  0.00         A
ATOM    395  CZ2 TRP    27     -31.058 -15.614  -3.010  1.00  0.00         A
ATOM    396  HZ2 TRP    27     -30.528 -16.553  -2.979  1.00  0.00         A
ATOM    397  CZ3 TRP    27     -33.054 -14.324  -2.593  1.00  0.00         A
ATOM    398  HZ3 TRP    27     -34.074 -14.304  -2.237  1.00  0.00         A
ATOM    399  CH2 TRP    27     -32.350 -15.533  -2.568  1.00  0.00         A
ATOM    400  HH2 TRP    27     -32.852 -16.414  -2.196  1.00  0.00         A
ATOM    401  C   TRP    27     -28.234 -10.018  -4.936  1.00  0.00         A
ATOM    402  O   TRP    27     -27.907 -10.126  -3.752  1.00  0.00         A
ATOM    403  N   ARG    28     -27.373  -9.802  -5.930  1.00  0.00         A
ATOM    404  HN  ARG    28     -27.727  -9.569  -6.813  1.00  0.00         A
ATOM    405  CA  ARG    28     -25.929  -9.880  -5.758  1.00  0.00         A
ATOM    406  HA  ARG    28     -25.474  -9.542  -6.676  1.00  0.00         A
ATOM    407  CB  ARG    28     -25.448  -8.982  -4.615  1.00  0.00         A
ATOM    408  HB1 ARG    28     -24.473  -9.318  -4.295  1.00  0.00         A
ATOM    409  HB2 ARG    28     -26.139  -9.070  -3.789  1.00  0.00         A
ATOM    410  CG  ARG    28     -25.346  -7.518  -4.995  1.00  0.00         A
ATOM    411  HG1 ARG    28     -26.142  -7.279  -5.685  1.00  0.00         A
ATOM    412  HG2 ARG    28     -24.392  -7.342  -5.468  1.00  0.00         A
ATOM    413  CD  ARG    28     -25.466  -6.626  -3.777  1.00  0.00         A
ATOM    414  HD1 ARG    28     -25.183  -5.620  -4.050  1.00  0.00         A
ATOM    415  HD2 ARG    28     -24.802  -6.993  -3.008  1.00  0.00         A
ATOM    416  NE  ARG    28     -26.833  -6.612  -3.259  1.00  0.00         A
ATOM    417  HE  ARG    28     -27.374  -7.429  -3.386  1.00  0.00         A
ATOM    418  CZ  ARG    28     -27.388  -5.560  -2.667  1.00  0.00         A
ATOM    419  NH1 ARG    28     -26.660  -4.480  -2.412  1.00  0.00         A
ATOM    420 HH11 ARG    28     -25.693  -4.458  -2.662  1.00  0.00         A
ATOM    421 HH12 ARG    28     -27.073  -3.685  -1.961  1.00  0.00         A
ATOM    422  NH2 ARG    28     -28.666  -5.596  -2.315  1.00  0.00         A
ATOM    423 HH21 ARG    28     -29.215  -6.422  -2.494  1.00  0.00         A
ATOM    424 HH22 ARG    28     -29.095  -4.805  -1.872  1.00  0.00         A
ATOM    425  C   ARG    28     -25.497 -11.314  -5.520  1.00  0.00         A
ATOM    426  O   ARG    28     -25.980 -11.987  -4.614  1.00  0.00         A
ATOM    427  N   LYS    29     -24.578 -11.781  -6.346  1.00  0.00         A
ATOM    428  HN  LYS    29     -24.267 -11.213  -7.083  1.00  0.00         A
ATOM    429  CA  LYS    29     -24.005 -13.106  -6.170  1.00  0.00         A
ATOM    430  HA  LYS    29     -24.803 -13.774  -5.910  1.00  0.00         A
ATOM    431  CB  LYS    29     -23.334 -13.586  -7.459  1.00  0.00         A
ATOM    432  HB1 LYS    29     -22.928 -14.572  -7.295  1.00  0.00         A
ATOM    433  HB2 LYS    29     -22.528 -12.911  -7.705  1.00  0.00         A
ATOM    434  CG  LYS    29     -24.284 -13.650  -8.645  1.00  0.00         A
ATOM    435  HG1 LYS    29     -23.724 -13.928  -9.524  1.00  0.00         A
ATOM    436  HG2 LYS    29     -24.726 -12.677  -8.791  1.00  0.00         A
ATOM    437  CD  LYS    29     -25.397 -14.668  -8.427  1.00  0.00         A
ATOM    438  HD1 LYS    29     -26.142 -14.539  -9.198  1.00  0.00         A
ATOM    439  HD2 LYS    29     -25.847 -14.494  -7.461  1.00  0.00         A
ATOM    440  CE  LYS    29     -24.877 -16.096  -8.475  1.00  0.00         A
ATOM    441  HE1 LYS    29     -25.688 -16.769  -8.239  1.00  0.00         A
ATOM    442  HE2 LYS    29     -24.094 -16.206  -7.741  1.00  0.00         A
ATOM    443  NZ  LYS    29     -24.336 -16.441  -9.815  1.00  0.00         A
ATOM    444  HZ1 LYS    29     -23.945 -17.405  -9.804  1.00  0.00         A
ATOM    445  HZ2 LYS    29     -23.582 -15.779 -10.081  1.00  0.00         A
ATOM    446  HZ3 LYS    29     -25.089 -16.394 -10.531  1.00  0.00         A
ATOM    447  C   LYS    29     -23.012 -13.073  -5.025  1.00  0.00         A
ATOM    448  O   LYS    29     -22.402 -14.080  -4.662  1.00  0.00         A
ATOM    449  N   ALA    30     -22.883 -11.866  -4.485  1.00  0.00         A
ATOM    450  HN  ALA    30     -23.383 -11.133  -4.903  1.00  0.00         A
ATOM    451  CA  ALA    30     -22.066 -11.569  -3.324  1.00  0.00         A
ATOM    452  HA  ALA    30     -22.123 -10.502  -3.160  1.00  0.00         A
ATOM    453  CB  ALA    30     -22.617 -12.252  -2.087  1.00  0.00         A
ATOM    454  HB1 ALA    30     -22.408 -13.308  -2.137  1.00  0.00         A
ATOM    455  HB2 ALA    30     -23.686 -12.097  -2.040  1.00  0.00         A
ATOM    456  HB3 ALA    30     -22.151 -11.829  -1.212  1.00  0.00         A
ATOM    457  C   ALA    30     -20.611 -11.920  -3.548  1.00  0.00         A
ATOM    458  O   ALA    30     -20.158 -13.028  -3.269  1.00  0.00         A
ATOM    459  N   ARG    31     -19.882 -10.950  -4.047  1.00  0.00         A
ATOM    460  HN  ARG    31     -20.313 -10.095  -4.249  1.00  0.00         A
ATOM    461  CA  ARG    31     -18.463 -11.103  -4.286  1.00  0.00         A
ATOM    462  HA  ARG    31     -18.286 -12.122  -4.595  1.00  0.00         A
ATOM    463  CB  ARG    31     -18.036 -10.153  -5.407  1.00  0.00         A
ATOM    464  HB1 ARG    31     -18.174  -9.140  -5.065  1.00  0.00         A
ATOM    465  HB2 ARG    31     -18.673 -10.321  -6.263  1.00  0.00         A
ATOM    466  CG  ARG    31     -16.595 -10.316  -5.854  1.00  0.00         A
ATOM    467  HG1 ARG    31     -16.369 -11.362  -5.925  1.00  0.00         A
ATOM    468  HG2 ARG    31     -15.945  -9.851  -5.129  1.00  0.00         A
ATOM    469  CD  ARG    31     -16.366  -9.673  -7.205  1.00  0.00         A
ATOM    470  HD1 ARG    31     -15.311  -9.704  -7.433  1.00  0.00         A
ATOM    471  HD2 ARG    31     -16.692  -8.651  -7.154  1.00  0.00         A
ATOM    472  NE  ARG    31     -17.105 -10.357  -8.269  1.00  0.00         A
ATOM    473  HE  ARG    31     -17.397 -11.281  -8.091  1.00  0.00         A
ATOM    474  CZ  ARG    31     -17.397  -9.809  -9.450  1.00  0.00         A
ATOM    475  NH1 ARG    31     -17.029  -8.563  -9.719  1.00  0.00         A
ATOM    476 HH11 ARG    31     -16.529  -8.024  -9.037  1.00  0.00         A
ATOM    477 HH12 ARG    31     -17.246  -8.152 -10.609  1.00  0.00         A
ATOM    478  NH2 ARG    31     -18.060 -10.509 -10.363  1.00  0.00         A
ATOM    479 HH21 ARG    31     -18.343 -11.451 -10.169  1.00  0.00         A
ATOM    480 HH22 ARG    31     -18.285 -10.097 -11.251  1.00  0.00         A
ATOM    481  C   ARG    31     -17.705 -10.839  -2.986  1.00  0.00         A
ATOM    482  O   ARG    31     -16.924  -9.890  -2.876  1.00  0.00         A
ATOM    483  N   ARG    32     -17.972 -11.703  -2.001  1.00  0.00         A
ATOM    484  HN  ARG    32     -18.573 -12.455  -2.194  1.00  0.00         A
ATOM    485  CA  ARG    32     -17.438 -11.570  -0.645  1.00  0.00         A
ATOM    486  HA  ARG    32     -17.721 -12.462  -0.107  1.00  0.00         A
ATOM    487  CB  ARG    32     -15.902 -11.470  -0.636  1.00  0.00         A
ATOM    488  HB1 ARG    32     -15.586 -11.055   0.310  1.00  0.00         A
ATOM    489  HB2 ARG    32     -15.594 -10.805  -1.429  1.00  0.00         A
ATOM    490  CG  ARG    32     -15.192 -12.807  -0.832  1.00  0.00         A
ATOM    491  HG1 ARG    32     -15.551 -13.504  -0.088  1.00  0.00         A
ATOM    492  HG2 ARG    32     -14.131 -12.661  -0.705  1.00  0.00         A
ATOM    493  CD  ARG    32     -15.444 -13.388  -2.213  1.00  0.00         A
ATOM    494  HD1 ARG    32     -15.016 -12.727  -2.950  1.00  0.00         A
ATOM    495  HD2 ARG    32     -16.510 -13.458  -2.371  1.00  0.00         A
ATOM    496  NE  ARG    32     -14.857 -14.716  -2.370  1.00  0.00         A
ATOM    497  HE  ARG    32     -14.493 -15.148  -1.560  1.00  0.00         A
ATOM    498  CZ  ARG    32     -14.801 -15.371  -3.529  1.00  0.00         A
ATOM    499  NH1 ARG    32     -15.239 -14.796  -4.641  1.00  0.00         A
ATOM    500 HH11 ARG    32     -15.610 -13.868  -4.616  1.00  0.00         A
ATOM    501 HH12 ARG    32     -15.197 -15.291  -5.515  1.00  0.00         A
ATOM    502  NH2 ARG    32     -14.289 -16.592  -3.577  1.00  0.00         A
ATOM    503 HH21 ARG    32     -13.941 -17.025  -2.742  1.00  0.00         A
ATOM    504 HH22 ARG    32     -14.246 -17.090  -4.448  1.00  0.00         A
ATOM    505  C   ARG    32     -18.072 -10.375   0.066  1.00  0.00         A
ATOM    506  O   ARG    32     -18.976  -9.736  -0.477  1.00  0.00         A
ATOM    507  N   VAL    33     -17.615 -10.111   1.292  1.00  0.00         A
ATOM    508  HN  VAL    33     -16.931 -10.686   1.664  1.00  0.00         A
ATOM    509  CA  VAL    33     -18.120  -9.015   2.119  1.00  0.00         A
ATOM    510  HA  VAL    33     -17.418  -8.868   2.928  1.00  0.00         A
ATOM    511  CB  VAL    33     -18.233  -7.680   1.328  1.00  0.00         A
ATOM    512  HB  VAL    33     -18.976  -7.807   0.555  1.00  0.00         A
ATOM    513  CG1 VAL    33     -18.678  -6.539   2.231  1.00  0.00         A
ATOM    514 HG11 VAL    33     -18.754  -5.631   1.651  1.00  0.00         A
ATOM    515 HG12 VAL    33     -17.953  -6.403   3.020  1.00  0.00         A
ATOM    516 HG13 VAL    33     -19.640  -6.775   2.661  1.00  0.00         A
ATOM    517  CG2 VAL    33     -16.912  -7.327   0.662  1.00  0.00         A
ATOM    518 HG21 VAL    33     -16.150  -7.205   1.417  1.00  0.00         A
ATOM    519 HG22 VAL    33     -17.026  -6.405   0.110  1.00  0.00         A
ATOM    520 HG23 VAL    33     -16.627  -8.120  -0.014  1.00  0.00         A
ATOM    521  C   VAL    33     -19.479  -9.385   2.717  1.00  0.00         A
ATOM    522  O   VAL    33     -20.263 -10.122   2.112  1.00  0.00         A
ATOM    523  N   LYS    34     -19.751  -8.883   3.915  1.00  0.00         A
ATOM    524  HN  LYS    34     -19.075  -8.340   4.366  1.00  0.00         A
ATOM    525  CA  LYS    34     -21.030  -9.099   4.574  1.00  0.00         A
ATOM    526  HA  LYS    34     -21.341 -10.111   4.370  1.00  0.00         A
ATOM    527  CB  LYS    34     -20.860  -8.911   6.090  1.00  0.00         A
ATOM    528  HB1 LYS    34     -20.571  -7.889   6.280  1.00  0.00         A
ATOM    529  HB2 LYS    34     -20.069  -9.563   6.430  1.00  0.00         A
ATOM    530  CG  LYS    34     -22.103  -9.215   6.914  1.00  0.00         A
ATOM    531  HG1 LYS    34     -22.905  -8.569   6.588  1.00  0.00         A
ATOM    532  HG2 LYS    34     -21.887  -9.026   7.954  1.00  0.00         A
ATOM    533  CD  LYS    34     -22.539 -10.660   6.760  1.00  0.00         A
ATOM    534  HD1 LYS    34     -21.766 -11.303   7.154  1.00  0.00         A
ATOM    535  HD2 LYS    34     -22.689 -10.872   5.714  1.00  0.00         A
ATOM    536  CE  LYS    34     -23.832 -10.926   7.508  1.00  0.00         A
ATOM    537  HE1 LYS    34     -24.571 -10.209   7.185  1.00  0.00         A
ATOM    538  HE2 LYS    34     -23.653 -10.805   8.565  1.00  0.00         A
ATOM    539  NZ  LYS    34     -24.348 -12.296   7.261  1.00  0.00         A
ATOM    540  HZ1 LYS    34     -24.564 -12.422   6.251  1.00  0.00         A
ATOM    541  HZ2 LYS    34     -25.215 -12.454   7.811  1.00  0.00         A
ATOM    542  HZ3 LYS    34     -23.639 -13.002   7.544  1.00  0.00         A
ATOM    543  C   LYS    34     -22.067  -8.129   3.989  1.00  0.00         A
ATOM    544  O   LYS    34     -22.874  -7.529   4.703  1.00  0.00         A
ATOM    545  N   ASP    35     -22.014  -8.004   2.663  1.00  0.00         A
ATOM    546  HN  ASP    35     -21.390  -8.581   2.174  1.00  0.00         A
ATOM    547  CA  ASP    35     -22.822  -7.062   1.894  1.00  0.00         A
ATOM    548  HA  ASP    35     -22.594  -7.245   0.852  1.00  0.00         A
ATOM    549  CB  ASP    35     -24.329  -7.289   2.125  1.00  0.00         A
ATOM    550  HB1 ASP    35     -24.599  -6.895   3.094  1.00  0.00         A
ATOM    551  HB2 ASP    35     -24.531  -8.349   2.108  1.00  0.00         A
ATOM    552  CG  ASP    35     -25.206  -6.620   1.074  1.00  0.00         A
ATOM    553  OD1 ASP    35     -25.581  -5.439   1.260  1.00  0.00         A
ATOM    554  OD2 ASP    35     -25.528  -7.274   0.062  1.00  0.00         A
ATOM    555  C   ASP    35     -22.422  -5.620   2.228  1.00  0.00         A
ATOM    556  O   ASP    35     -21.633  -5.377   3.142  1.00  0.00         A
ATOM    557  N   GLY    36     -22.944  -4.670   1.474  1.00  0.00         A
ATOM    558  HN  GLY    36     -23.601  -4.909   0.788  1.00  0.00         A
ATOM    559  CA  GLY    36     -22.570  -3.285   1.667  1.00  0.00         A
ATOM    560  HA1 GLY    36     -22.034  -3.190   2.599  1.00  0.00         A
ATOM    561  HA2 GLY    36     -23.465  -2.680   1.711  1.00  0.00         A
ATOM    562  C   GLY    36     -21.692  -2.789   0.543  1.00  0.00         A
ATOM    563  O   GLY    36     -21.523  -1.585   0.352  1.00  0.00         A
ATOM    564  N   TYR    37     -21.142  -3.727  -0.212  1.00  0.00         A
ATOM    565  HN  TYR    37     -21.320  -4.666  -0.009  1.00  0.00         A
ATOM    566  CA  TYR    37     -20.310  -3.396  -1.350  1.00  0.00         A
ATOM    567  HA  TYR    37     -19.928  -2.396  -1.208  1.00  0.00         A
ATOM    568  CB  TYR    37     -19.139  -4.376  -1.475  1.00  0.00         A
ATOM    569  HB1 TYR    37     -19.520  -5.347  -1.757  1.00  0.00         A
ATOM    570  HB2 TYR    37     -18.640  -4.453  -0.521  1.00  0.00         A
ATOM    571  CG  TYR    37     -18.107  -3.962  -2.506  1.00  0.00         A
ATOM    572  CD1 TYR    37     -18.212  -4.370  -3.832  1.00  0.00         A
ATOM    573  HD1 TYR    37     -19.042  -4.996  -4.125  1.00  0.00         A
ATOM    574  CD2 TYR    37     -17.031  -3.157  -2.152  1.00  0.00         A
ATOM    575  HD2 TYR    37     -16.933  -2.834  -1.127  1.00  0.00         A
ATOM    576  CE1 TYR    37     -17.274  -3.987  -4.772  1.00  0.00         A
ATOM    577  HE1 TYR    37     -17.373  -4.314  -5.797  1.00  0.00         A
ATOM    578  CE2 TYR    37     -16.089  -2.771  -3.087  1.00  0.00         A
ATOM    579  HE2 TYR    37     -15.261  -2.144  -2.793  1.00  0.00         A
ATOM    580  CZ  TYR    37     -16.216  -3.187  -4.395  1.00  0.00         A
ATOM    581  OH  TYR    37     -15.283  -2.800  -5.332  1.00  0.00         A
ATOM    582  HH  TYR    37     -15.740  -2.438  -6.104  1.00  0.00         A
ATOM    583  C   TYR    37     -21.164  -3.427  -2.604  1.00  0.00         A
ATOM    584  O   TYR    37     -21.764  -4.450  -2.935  1.00  0.00         A
ATOM    585  N   VAL    38     -21.236  -2.301  -3.282  1.00  0.00         A
ATOM    586  HN  VAL    38     -20.703  -1.530  -2.991  1.00  0.00         A
ATOM    587  CA  VAL    38     -22.069  -2.177  -4.457  1.00  0.00         A
ATOM    588  HA  VAL    38     -22.224  -3.166  -4.856  1.00  0.00         A
ATOM    589  CB  VAL    38     -23.452  -1.580  -4.093  1.00  0.00         A
ATOM    590  HB  VAL    38     -23.887  -2.201  -3.323  1.00  0.00         A
ATOM    591  CG1 VAL    38     -23.320  -0.173  -3.532  1.00  0.00         A
ATOM    592 HG11 VAL    38     -22.709  -0.197  -2.642  1.00  0.00         A
ATOM    593 HG12 VAL    38     -24.299   0.212  -3.288  1.00  0.00         A
ATOM    594 HG13 VAL    38     -22.855   0.463  -4.270  1.00  0.00         A
ATOM    595  CG2 VAL    38     -24.386  -1.601  -5.289  1.00  0.00         A
ATOM    596 HG21 VAL    38     -24.535  -2.621  -5.609  1.00  0.00         A
ATOM    597 HG22 VAL    38     -23.951  -1.029  -6.096  1.00  0.00         A
ATOM    598 HG23 VAL    38     -25.335  -1.168  -5.011  1.00  0.00         A
ATOM    599  C   VAL    38     -21.364  -1.324  -5.511  1.00  0.00         A
ATOM    600  O   VAL    38     -20.860  -0.240  -5.208  1.00  0.00         A
ATOM    601  N   PRO    39     -21.261  -1.833  -6.750  1.00  0.00         A
ATOM    602  CA  PRO    39     -20.628  -1.104  -7.847  1.00  0.00         A
ATOM    603  HA  PRO    39     -19.571  -0.972  -7.667  1.00  0.00         A
ATOM    604  CB  PRO    39     -20.830  -2.003  -9.072  1.00  0.00         A
ATOM    605  HB1 PRO    39     -19.889  -2.445  -9.351  1.00  0.00         A
ATOM    606  HB2 PRO    39     -21.208  -1.412  -9.892  1.00  0.00         A
ATOM    607  CG  PRO    39     -21.810  -3.048  -8.665  1.00  0.00         A
ATOM    608  HG1 PRO    39     -21.540  -3.985  -9.124  1.00  0.00         A
ATOM    609  HG2 PRO    39     -22.805  -2.757  -8.966  1.00  0.00         A
ATOM    610  CD  PRO    39     -21.730  -3.161  -7.170  1.00  0.00         A
ATOM    611  HD1 PRO    39     -21.022  -3.926  -6.888  1.00  0.00         A
ATOM    612  HD2 PRO    39     -22.705  -3.375  -6.757  1.00  0.00         A
ATOM    613  C   PRO    39     -21.270   0.261  -8.072  1.00  0.00         A
ATOM    614  O   PRO    39     -22.448   0.347  -8.431  1.00  0.00         A
ATOM    615  N   GLN    40     -20.472   1.310  -7.866  1.00  0.00         A
ATOM    616  HN  GLN    40     -19.535   1.146  -7.666  1.00  0.00         A
ATOM    617  CA  GLN    40     -20.917   2.692  -7.959  1.00  0.00         A
ATOM    618  HA  GLN    40     -20.062   3.317  -7.751  1.00  0.00         A
ATOM    619  CB  GLN    40     -21.409   3.004  -9.364  1.00  0.00         A
ATOM    620  HB1 GLN    40     -21.741   4.020  -9.384  1.00  0.00         A
ATOM    621  HB2 GLN    40     -22.240   2.356  -9.598  1.00  0.00         A
ATOM    622  CG  GLN    40     -20.350   2.830 -10.436  1.00  0.00         A
ATOM    623  HG1 GLN    40     -20.020   1.801 -10.435  1.00  0.00         A
ATOM    624  HG2 GLN    40     -19.516   3.476 -10.208  1.00  0.00         A
ATOM    625  CD  GLN    40     -20.864   3.174 -11.816  1.00  0.00         A
ATOM    626  OE1 GLN    40     -22.050   3.014 -12.109  1.00  0.00         A
ATOM    627  NE2 GLN    40     -19.980   3.652 -12.672  1.00  0.00         A
ATOM    628 HE21 GLN    40     -19.052   3.758 -12.371  1.00  0.00         A
ATOM    629 HE22 GLN    40     -20.284   3.883 -13.576  1.00  0.00         A
ATOM    630  C   GLN    40     -22.005   3.019  -6.936  1.00  0.00         A
ATOM    631  O   GLN    40     -23.152   2.581  -7.063  1.00  0.00         A
ATOM    632  N   GLU    41     -21.647   3.811  -5.930  1.00  0.00         A
ATOM    633  HN  GLU    41     -20.719   4.116  -5.866  1.00  0.00         A
ATOM    634  CA  GLU    41     -22.600   4.241  -4.921  1.00  0.00         A
ATOM    635  HA  GLU    41     -23.242   3.402  -4.695  1.00  0.00         A
ATOM    636  CB  GLU    41     -21.869   4.671  -3.644  1.00  0.00         A
ATOM    637  HB1 GLU    41     -21.284   5.553  -3.858  1.00  0.00         A
ATOM    638  HB2 GLU    41     -21.207   3.875  -3.336  1.00  0.00         A
ATOM    639  CG  GLU    41     -22.806   4.988  -2.490  1.00  0.00         A
ATOM    640  HG1 GLU    41     -23.315   4.081  -2.197  1.00  0.00         A
ATOM    641  HG2 GLU    41     -23.529   5.710  -2.830  1.00  0.00         A
ATOM    642  CD  GLU    41     -22.089   5.554  -1.282  1.00  0.00         A
ATOM    643  OE1 GLU    41     -21.913   4.815  -0.287  1.00  0.00         A
ATOM    644  OE2 GLU    41     -21.703   6.741  -1.317  1.00  0.00         A
ATOM    645  C   GLU    41     -23.462   5.388  -5.465  1.00  0.00         A
ATOM    646  O   GLU    41     -23.415   6.518  -4.976  1.00  0.00         A
ATOM    647  N   GLU    42     -24.226   5.086  -6.504  1.00  0.00         A
ATOM    648  HN  GLU    42     -24.164   4.191  -6.893  1.00  0.00         A
ATOM    649  CA  GLU    42     -25.145   6.033  -7.094  1.00  0.00         A
ATOM    650  HA  GLU    42     -25.092   6.950  -6.526  1.00  0.00         A
ATOM    651  CB  GLU    42     -24.748   6.312  -8.548  1.00  0.00         A
ATOM    652  HB1 GLU    42     -24.547   5.373  -9.041  1.00  0.00         A
ATOM    653  HB2 GLU    42     -23.851   6.913  -8.555  1.00  0.00         A
ATOM    654  CG  GLU    42     -25.817   7.044  -9.333  1.00  0.00         A
ATOM    655  HG1 GLU    42     -25.986   8.009  -8.876  1.00  0.00         A
ATOM    656  HG2 GLU    42     -26.722   6.461  -9.284  1.00  0.00         A
ATOM    657  CD  GLU    42     -25.451   7.252 -10.790  1.00  0.00         A
ATOM    658  OE1 GLU    42     -25.688   6.335 -11.605  1.00  0.00         A
ATOM    659  OE2 GLU    42     -24.936   8.339 -11.130  1.00  0.00         A
ATOM    660  C   GLU    42     -26.565   5.484  -7.019  1.00  0.00         A
ATOM    661  O   GLU    42     -26.928   4.565  -7.761  1.00  0.00         A
ATOM    662  N   VAL    43     -27.350   6.030  -6.100  1.00  0.00         A
ATOM    663  HN  VAL    43     -26.991   6.746  -5.530  1.00  0.00         A
ATOM    664  CA  VAL    43     -28.728   5.608  -5.912  1.00  0.00         A
ATOM    665  HA  VAL    43     -29.189   5.577  -6.884  1.00  0.00         A
ATOM    666  CB  VAL    43     -28.810   4.186  -5.302  1.00  0.00         A
ATOM    667  HB  VAL    43     -28.402   3.493  -6.024  1.00  0.00         A
ATOM    668  CG1 VAL    43     -27.974   4.080  -4.037  1.00  0.00         A
ATOM    669 HG11 VAL    43     -28.349   4.775  -3.303  1.00  0.00         A
ATOM    670 HG12 VAL    43     -26.948   4.321  -4.268  1.00  0.00         A
ATOM    671 HG13 VAL    43     -28.032   3.075  -3.649  1.00  0.00         A
ATOM    672  CG2 VAL    43     -30.256   3.790  -5.038  1.00  0.00         A
ATOM    673 HG21 VAL    43     -30.283   2.811  -4.583  1.00  0.00         A
ATOM    674 HG22 VAL    43     -30.799   3.769  -5.972  1.00  0.00         A
ATOM    675 HG23 VAL    43     -30.710   4.510  -4.373  1.00  0.00         A
ATOM    676  C   VAL    43     -29.491   6.622  -5.046  1.00  0.00         A
ATOM    677  O   VAL    43     -29.319   6.687  -3.827  1.00  0.00         A
ATOM    678  N   PRO    44     -30.326   7.455  -5.682  1.00  0.00         A
ATOM    679  CA  PRO    44     -31.099   8.484  -4.990  1.00  0.00         A
ATOM    680  HA  PRO    44     -30.526   8.956  -4.207  1.00  0.00         A
ATOM    681  CB  PRO    44     -31.384   9.490  -6.103  1.00  0.00         A
ATOM    682  HB1 PRO    44     -30.576  10.202  -6.166  1.00  0.00         A
ATOM    683  HB2 PRO    44     -32.311  10.004  -5.899  1.00  0.00         A
ATOM    684  CG  PRO    44     -31.476   8.663  -7.342  1.00  0.00         A
ATOM    685  HG1 PRO    44     -31.145   9.241  -8.192  1.00  0.00         A
ATOM    686  HG2 PRO    44     -32.495   8.335  -7.487  1.00  0.00         A
ATOM    687  CD  PRO    44     -30.572   7.472  -7.137  1.00  0.00         A
ATOM    688  HD1 PRO    44     -29.647   7.604  -7.681  1.00  0.00         A
ATOM    689  HD2 PRO    44     -31.067   6.565  -7.453  1.00  0.00         A
ATOM    690  C   PRO    44     -32.398   7.944  -4.404  1.00  0.00         A
ATOM    691  O   PRO    44     -33.488   8.356  -4.803  1.00  0.00         A
ATOM    692  N   LEU    45     -32.264   7.019  -3.456  1.00  0.00         A
ATOM    693  HN  LEU    45     -31.358   6.742  -3.193  1.00  0.00         A
ATOM    694  CA  LEU    45     -33.410   6.402  -2.790  1.00  0.00         A
ATOM    695  HA  LEU    45     -33.027   5.610  -2.164  1.00  0.00         A
ATOM    696  CB  LEU    45     -34.147   7.409  -1.902  1.00  0.00         A
ATOM    697  HB1 LEU    45     -35.015   6.923  -1.483  1.00  0.00         A
ATOM    698  HB2 LEU    45     -34.477   8.231  -2.521  1.00  0.00         A
ATOM    699  CG  LEU    45     -33.314   7.971  -0.754  1.00  0.00         A
ATOM    700  HG  LEU    45     -32.605   7.217  -0.455  1.00  0.00         A
ATOM    701  CD1 LEU    45     -32.523   9.189  -1.199  1.00  0.00         A
ATOM    702 HD11 LEU    45     -33.203   9.957  -1.538  1.00  0.00         A
ATOM    703 HD12 LEU    45     -31.862   8.910  -2.006  1.00  0.00         A
ATOM    704 HD13 LEU    45     -31.941   9.564  -0.370  1.00  0.00         A
ATOM    705  CD2 LEU    45     -34.194   8.300   0.441  1.00  0.00         A
ATOM    706 HD21 LEU    45     -34.937   9.027   0.151  1.00  0.00         A
ATOM    707 HD22 LEU    45     -33.586   8.704   1.236  1.00  0.00         A
ATOM    708 HD23 LEU    45     -34.685   7.402   0.785  1.00  0.00         A
ATOM    709  C   LEU    45     -34.359   5.792  -3.809  1.00  0.00         A
ATOM    710  O   LEU    45     -35.581   5.902  -3.703  1.00  0.00         A
ATOM    711  N   TYR    46     -33.776   5.152  -4.800  1.00  0.00         A
ATOM    712  HN  TYR    46     -32.799   5.080  -4.802  1.00  0.00         A
ATOM    713  CA  TYR    46     -34.534   4.542  -5.876  1.00  0.00         A
ATOM    714  HA  TYR    46     -35.562   4.462  -5.561  1.00  0.00         A
ATOM    715  CB  TYR    46     -34.457   5.408  -7.138  1.00  0.00         A
ATOM    716  HB1 TYR    46     -33.427   5.470  -7.459  1.00  0.00         A
ATOM    717  HB2 TYR    46     -34.815   6.399  -6.907  1.00  0.00         A
ATOM    718  CG  TYR    46     -35.274   4.881  -8.298  1.00  0.00         A
ATOM    719  CD1 TYR    46     -34.667   4.219  -9.359  1.00  0.00         A
ATOM    720  HD1 TYR    46     -33.598   4.076  -9.344  1.00  0.00         A
ATOM    721  CD2 TYR    46     -36.650   5.053  -8.337  1.00  0.00         A
ATOM    722  HD2 TYR    46     -37.138   5.566  -7.521  1.00  0.00         A
ATOM    723  CE1 TYR    46     -35.410   3.744 -10.422  1.00  0.00         A
ATOM    724  HE1 TYR    46     -34.920   3.231 -11.237  1.00  0.00         A
ATOM    725  CE2 TYR    46     -37.399   4.579  -9.396  1.00  0.00         A
ATOM    726  HE2 TYR    46     -38.468   4.722  -9.406  1.00  0.00         A
ATOM    727  CZ  TYR    46     -36.775   3.927 -10.435  1.00  0.00         A
ATOM    728  OH  TYR    46     -37.519   3.461 -11.495  1.00  0.00         A
ATOM    729  HH  TYR    46     -38.057   4.182 -11.848  1.00  0.00         A
ATOM    730  C   TYR    46     -34.003   3.152  -6.152  1.00  0.00         A
ATOM    731  O   TYR    46     -33.011   2.984  -6.861  1.00  0.00         A
ATOM    732  N   GLU    47     -34.655   2.160  -5.572  1.00  0.00         A
ATOM    733  HN  GLU    47     -35.447   2.355  -5.032  1.00  0.00         A
ATOM    734  CA  GLU    47     -34.245   0.788  -5.734  1.00  0.00         A
ATOM    735  HA  GLU    47     -34.115   0.612  -6.788  1.00  0.00         A
ATOM    736  CB  GLU    47     -32.915   0.539  -5.009  1.00  0.00         A
ATOM    737  HB1 GLU    47     -32.173   1.218  -5.404  1.00  0.00         A
ATOM    738  HB2 GLU    47     -32.598  -0.472  -5.202  1.00  0.00         A
ATOM    739  CG  GLU    47     -32.980   0.733  -3.504  1.00  0.00         A
ATOM    740  HG1 GLU    47     -33.590  -0.050  -3.078  1.00  0.00         A
ATOM    741  HG2 GLU    47     -33.429   1.692  -3.296  1.00  0.00         A
ATOM    742  CD  GLU    47     -31.613   0.690  -2.855  1.00  0.00         A
ATOM    743  OE1 GLU    47     -30.932  -0.356  -2.953  1.00  0.00         A
ATOM    744  OE2 GLU    47     -31.217   1.703  -2.241  1.00  0.00         A
ATOM    745  C   GLU    47     -35.330  -0.139  -5.208  1.00  0.00         A
ATOM    746  O   GLU    47     -36.133   0.252  -4.357  1.00  0.00         A
ATOM    747  N   SER    48     -35.367  -1.347  -5.749  1.00  0.00         A
ATOM    748  HN  SER    48     -34.737  -1.559  -6.464  1.00  0.00         A
ATOM    749  CA  SER    48     -36.322  -2.364  -5.331  1.00  0.00         A
ATOM    750  HA  SER    48     -37.304  -1.917  -5.327  1.00  0.00         A
ATOM    751  CB  SER    48     -36.304  -3.519  -6.331  1.00  0.00         A
ATOM    752  HB1 SER    48     -37.073  -4.231  -6.076  1.00  0.00         A
ATOM    753  HB2 SER    48     -35.339  -4.004  -6.303  1.00  0.00         A
ATOM    754  OG  SER    48     -36.539  -3.041  -7.645  1.00  0.00         A
ATOM    755  HG  SER    48     -37.222  -2.357  -7.617  1.00  0.00         A
ATOM    756  C   SER    48     -36.001  -2.862  -3.922  1.00  0.00         A
ATOM    757  O   SER    48     -35.438  -3.942  -3.737  1.00  0.00         A
ATOM    758  N   LYS    49     -36.370  -2.057  -2.940  1.00  0.00         A
ATOM    759  HN  LYS    49     -36.862  -1.235  -3.161  1.00  0.00         A
ATOM    760  CA  LYS    49     -36.076  -2.336  -1.547  1.00  0.00         A
ATOM    761  HA  LYS    49     -35.989  -3.403  -1.420  1.00  0.00         A
ATOM    762  CB  LYS    49     -34.754  -1.660  -1.160  1.00  0.00         A
ATOM    763  HB1 LYS    49     -34.866  -0.592  -1.277  1.00  0.00         A
ATOM    764  HB2 LYS    49     -33.981  -2.004  -1.830  1.00  0.00         A
ATOM    765  CG  LYS    49     -34.297  -1.935   0.267  1.00  0.00         A
ATOM    766  HG1 LYS    49     -35.168  -2.119   0.880  1.00  0.00         A
ATOM    767  HG2 LYS    49     -33.777  -1.065   0.637  1.00  0.00         A
ATOM    768  CD  LYS    49     -33.364  -3.138   0.361  1.00  0.00         A
ATOM    769  HD1 LYS    49     -32.985  -3.204   1.370  1.00  0.00         A
ATOM    770  HD2 LYS    49     -32.541  -2.993  -0.321  1.00  0.00         A
ATOM    771  CE  LYS    49     -34.062  -4.441   0.011  1.00  0.00         A
ATOM    772  HE1 LYS    49     -34.353  -4.410  -1.028  1.00  0.00         A
ATOM    773  HE2 LYS    49     -34.939  -4.542   0.627  1.00  0.00         A
ATOM    774  NZ  LYS    49     -33.181  -5.617   0.229  1.00  0.00         A
ATOM    775  HZ1 LYS    49     -32.816  -5.617   1.203  1.00  0.00         A
ATOM    776  HZ2 LYS    49     -32.375  -5.589  -0.430  1.00  0.00         A
ATOM    777  HZ3 LYS    49     -33.714  -6.498   0.071  1.00  0.00         A
ATOM    778  C   LYS    49     -37.208  -1.810  -0.674  1.00  0.00         A
ATOM    779  O   LYS    49     -37.725  -0.714  -0.908  1.00  0.00         A
ATOM    780  N   GLY    50     -37.599  -2.599   0.317  1.00  0.00         A
ATOM    781  HN  GLY    50     -37.163  -3.468   0.443  1.00  0.00         A
ATOM    782  CA  GLY    50     -38.652  -2.188   1.221  1.00  0.00         A
ATOM    783  HA1 GLY    50     -39.118  -3.067   1.638  1.00  0.00         A
ATOM    784  HA2 GLY    50     -39.390  -1.627   0.668  1.00  0.00         A
ATOM    785  C   GLY    50     -38.125  -1.328   2.349  1.00  0.00         A
ATOM    786  O   GLY    50     -37.220  -0.516   2.150  1.00  0.00         A
ATOM    787  N   LYS    51     -38.671  -1.515   3.541  1.00  0.00         A
ATOM    788  HN  LYS    51     -39.365  -2.204   3.651  1.00  0.00         A
ATOM    789  CA  LYS    51     -38.266  -0.719   4.691  1.00  0.00         A
ATOM    790  HA  LYS    51     -37.870   0.212   4.317  1.00  0.00         A
ATOM    791  CB  LYS    51     -39.467  -0.418   5.593  1.00  0.00         A
ATOM    792  HB1 LYS    51     -39.135   0.185   6.424  1.00  0.00         A
ATOM    793  HB2 LYS    51     -39.858  -1.351   5.972  1.00  0.00         A
ATOM    794  CG  LYS    51     -40.599   0.320   4.887  1.00  0.00         A
ATOM    795  HG1 LYS    51     -41.340   0.603   5.620  1.00  0.00         A
ATOM    796  HG2 LYS    51     -41.046  -0.341   4.160  1.00  0.00         A
ATOM    797  CD  LYS    51     -40.108   1.573   4.171  1.00  0.00         A
ATOM    798  HD1 LYS    51     -40.946   2.039   3.672  1.00  0.00         A
ATOM    799  HD2 LYS    51     -39.368   1.289   3.438  1.00  0.00         A
ATOM    800  CE  LYS    51     -39.486   2.578   5.130  1.00  0.00         A
ATOM    801  HE1 LYS    51     -38.708   2.085   5.694  1.00  0.00         A
ATOM    802  HE2 LYS    51     -40.250   2.933   5.805  1.00  0.00         A
ATOM    803  NZ  LYS    51     -38.900   3.738   4.409  1.00  0.00         A
ATOM    804  HZ1 LYS    51     -38.485   4.408   5.087  1.00  0.00         A
ATOM    805  HZ2 LYS    51     -39.634   4.228   3.861  1.00  0.00         A
ATOM    806  HZ3 LYS    51     -38.156   3.417   3.758  1.00  0.00         A
ATOM    807  C   LYS    51     -37.171  -1.423   5.484  1.00  0.00         A
ATOM    808  O   LYS    51     -36.807  -0.994   6.578  1.00  0.00         A
ATOM    809  N   GLN    52     -36.641  -2.500   4.925  1.00  0.00         A
ATOM    810  HN  GLN    52     -36.995  -2.818   4.068  1.00  0.00         A
ATOM    811  CA  GLN    52     -35.543  -3.222   5.550  1.00  0.00         A
ATOM    812  HA  GLN    52     -35.546  -2.989   6.605  1.00  0.00         A
ATOM    813  CB  GLN    52     -35.721  -4.729   5.367  1.00  0.00         A
ATOM    814  HB1 GLN    52     -34.850  -5.231   5.761  1.00  0.00         A
ATOM    815  HB2 GLN    52     -35.800  -4.942   4.313  1.00  0.00         A
ATOM    816  CG  GLN    52     -36.949  -5.295   6.058  1.00  0.00         A
ATOM    817  HG1 GLN    52     -37.813  -4.721   5.758  1.00  0.00         A
ATOM    818  HG2 GLN    52     -36.815  -5.215   7.127  1.00  0.00         A
ATOM    819  CD  GLN    52     -37.185  -6.749   5.707  1.00  0.00         A
ATOM    820  OE1 GLN    52     -37.893  -7.061   4.749  1.00  0.00         A
ATOM    821  NE2 GLN    52     -36.591  -7.649   6.473  1.00  0.00         A
ATOM    822 HE21 GLN    52     -36.037  -7.332   7.220  1.00  0.00         A
ATOM    823 HE22 GLN    52     -36.712  -8.599   6.255  1.00  0.00         A
ATOM    824  C   GLN    52     -34.215  -2.778   4.949  1.00  0.00         A
ATOM    825  O   GLN    52     -33.282  -3.571   4.815  1.00  0.00         A
ATOM    826  N   PHE    53     -34.136  -1.506   4.582  1.00  0.00         A
ATOM    827  HN  PHE    53     -34.900  -0.913   4.742  1.00  0.00         A
ATOM    828  CA  PHE    53     -32.935  -0.965   3.970  1.00  0.00         A
ATOM    829  HA  PHE    53     -32.505  -1.739   3.351  1.00  0.00         A
ATOM    830  CB  PHE    53     -33.270   0.247   3.092  1.00  0.00         A
ATOM    831  HB1 PHE    53     -33.687   1.026   3.712  1.00  0.00         A
ATOM    832  HB2 PHE    53     -33.999  -0.043   2.352  1.00  0.00         A
ATOM    833  CG  PHE    53     -32.078   0.819   2.371  1.00  0.00         A
ATOM    834  CD1 PHE    53     -31.400   0.071   1.423  1.00  0.00         A
ATOM    835  HD1 PHE    53     -31.734  -0.933   1.202  1.00  0.00         A
ATOM    836  CD2 PHE    53     -31.638   2.106   2.643  1.00  0.00         A
ATOM    837  HD2 PHE    53     -32.159   2.699   3.380  1.00  0.00         A
ATOM    838  CE1 PHE    53     -30.304   0.592   0.762  1.00  0.00         A
ATOM    839  HE1 PHE    53     -29.785  -0.003   0.026  1.00  0.00         A
ATOM    840  CE2 PHE    53     -30.542   2.633   1.985  1.00  0.00         A
ATOM    841  HE2 PHE    53     -30.209   3.636   2.208  1.00  0.00         A
ATOM    842  CZ  PHE    53     -29.875   1.875   1.042  1.00  0.00         A
ATOM    843  HZ  PHE    53     -29.018   2.283   0.526  1.00  0.00         A
ATOM    844  C   PHE    53     -31.926  -0.586   5.045  1.00  0.00         A
ATOM    845  O   PHE    53     -31.783   0.581   5.408  1.00  0.00         A
ATOM    846  N   VAL    54     -31.248  -1.587   5.571  1.00  0.00         A
ATOM    847  HN  VAL    54     -31.451  -2.504   5.292  1.00  0.00         A
ATOM    848  CA  VAL    54     -30.210  -1.360   6.551  1.00  0.00         A
ATOM    849  HA  VAL    54     -30.482  -0.493   7.136  1.00  0.00         A
ATOM    850  CB  VAL    54     -30.045  -2.566   7.500  1.00  0.00         A
ATOM    851  HB  VAL    54     -29.638  -3.390   6.934  1.00  0.00         A
ATOM    852  CG1 VAL    54     -29.072  -2.238   8.623  1.00  0.00         A
ATOM    853 HG11 VAL    54     -28.973  -3.093   9.275  1.00  0.00         A
ATOM    854 HG12 VAL    54     -29.445  -1.396   9.188  1.00  0.00         A
ATOM    855 HG13 VAL    54     -28.108  -1.991   8.204  1.00  0.00         A
ATOM    856  CG2 VAL    54     -31.391  -2.995   8.065  1.00  0.00         A
ATOM    857 HG21 VAL    54     -32.046  -3.280   7.255  1.00  0.00         A
ATOM    858 HG22 VAL    54     -31.830  -2.173   8.610  1.00  0.00         A
ATOM    859 HG23 VAL    54     -31.252  -3.835   8.730  1.00  0.00         A
ATOM    860  C   VAL    54     -28.896  -1.090   5.837  1.00  0.00         A
ATOM    861  O   VAL    54     -28.351  -1.972   5.169  1.00  0.00         A
ATOM    862  N   ALA    55     -28.420   0.142   5.940  1.00  0.00         A
ATOM    863  HN  ALA    55     -28.921   0.804   6.462  1.00  0.00         A
ATOM    864  CA  ALA    55     -27.169   0.533   5.311  1.00  0.00         A
ATOM    865  HA  ALA    55     -27.215   0.243   4.270  1.00  0.00         A
ATOM    866  CB  ALA    55     -26.981   2.042   5.378  1.00  0.00         A
ATOM    867  HB1 ALA    55     -26.916   2.351   6.410  1.00  0.00         A
ATOM    868  HB2 ALA    55     -27.821   2.530   4.908  1.00  0.00         A
ATOM    869  HB3 ALA    55     -26.072   2.315   4.863  1.00  0.00         A
ATOM    870  C   ALA    55     -26.002  -0.185   5.972  1.00  0.00         A
ATOM    871  O   ALA    55     -25.507   0.240   7.017  1.00  0.00         A
ATOM    872  N   GLN    56     -25.585  -1.285   5.362  1.00  0.00         A
ATOM    873  HN  GLN    56     -26.026  -1.560   4.531  1.00  0.00         A
ATOM    874  CA  GLN    56     -24.510  -2.108   5.893  1.00  0.00         A
ATOM    875  HA  GLN    56     -24.695  -2.254   6.946  1.00  0.00         A
ATOM    876  CB  GLN    56     -24.504  -3.472   5.197  1.00  0.00         A
ATOM    877  HB1 GLN    56     -23.718  -4.076   5.620  1.00  0.00         A
ATOM    878  HB2 GLN    56     -24.309  -3.327   4.145  1.00  0.00         A
ATOM    879  CG  GLN    56     -25.817  -4.229   5.339  1.00  0.00         A
ATOM    880  HG1 GLN    56     -25.742  -5.157   4.791  1.00  0.00         A
ATOM    881  HG2 GLN    56     -26.610  -3.629   4.918  1.00  0.00         A
ATOM    882  CD  GLN    56     -26.165  -4.545   6.783  1.00  0.00         A
ATOM    883  OE1 GLN    56     -27.335  -4.594   7.153  1.00  0.00         A
ATOM    884  NE2 GLN    56     -25.153  -4.785   7.602  1.00  0.00         A
ATOM    885 HE21 GLN    56     -24.247  -4.752   7.238  1.00  0.00         A
ATOM    886 HE22 GLN    56     -25.352  -4.980   8.545  1.00  0.00         A
ATOM    887  C   GLN    56     -23.161  -1.418   5.726  1.00  0.00         A
ATOM    888  O   GLN    56     -22.384  -1.747   4.831  1.00  0.00         A
ATOM    889  N   ARG    57     -22.896  -0.454   6.593  1.00  0.00         A
ATOM    890  HN  ARG    57     -23.565  -0.239   7.283  1.00  0.00         A
ATOM    891  CA  ARG    57     -21.655   0.302   6.550  1.00  0.00         A
ATOM    892  HA  ARG    57     -21.247   0.204   5.562  1.00  0.00         A
ATOM    893  CB  ARG    57     -21.928   1.778   6.840  1.00  0.00         A
ATOM    894  HB1 ARG    57     -20.988   2.309   6.858  1.00  0.00         A
ATOM    895  HB2 ARG    57     -22.398   1.862   7.809  1.00  0.00         A
ATOM    896  CG  ARG    57     -22.831   2.443   5.811  1.00  0.00         A
ATOM    897  HG1 ARG    57     -23.722   1.843   5.688  1.00  0.00         A
ATOM    898  HG2 ARG    57     -22.305   2.507   4.871  1.00  0.00         A
ATOM    899  CD  ARG    57     -23.235   3.843   6.245  1.00  0.00         A
ATOM    900  HD1 ARG    57     -23.814   4.298   5.455  1.00  0.00         A
ATOM    901  HD2 ARG    57     -22.342   4.425   6.418  1.00  0.00         A
ATOM    902  NE  ARG    57     -24.036   3.824   7.469  1.00  0.00         A
ATOM    903  HE  ARG    57     -24.560   3.011   7.653  1.00  0.00         A
ATOM    904  CZ  ARG    57     -24.090   4.831   8.339  1.00  0.00         A
ATOM    905  NH1 ARG    57     -23.408   5.950   8.114  1.00  0.00         A
ATOM    906 HH11 ARG    57     -22.850   6.044   7.286  1.00  0.00         A
ATOM    907 HH12 ARG    57     -23.442   6.705   8.777  1.00  0.00         A
ATOM    908  NH2 ARG    57     -24.837   4.721   9.430  1.00  0.00         A
ATOM    909 HH21 ARG    57     -25.361   3.881   9.600  1.00  0.00         A
ATOM    910 HH22 ARG    57     -24.879   5.473  10.090  1.00  0.00         A
ATOM    911  C   ARG    57     -20.657  -0.261   7.546  1.00  0.00         A
ATOM    912  O   ARG    57     -19.458  -0.001   7.465  1.00  0.00         A
ATOM    913  N   GLN    58     -21.166  -1.043   8.477  1.00  0.00         A
ATOM    914  HN  GLN    58     -22.136  -1.178   8.498  1.00  0.00         A
ATOM    915  CA  GLN    58     -20.329  -1.703   9.471  1.00  0.00         A
ATOM    916  HA  GLN    58     -19.378  -1.192   9.497  1.00  0.00         A
ATOM    917  CB  GLN    58     -20.974  -1.631  10.856  1.00  0.00         A
ATOM    918  HB1 GLN    58     -20.417  -2.264  11.530  1.00  0.00         A
ATOM    919  HB2 GLN    58     -21.987  -2.000  10.785  1.00  0.00         A
ATOM    920  CG  GLN    58     -21.019  -0.230  11.444  1.00  0.00         A
ATOM    921  HG1 GLN    58     -21.513  -0.272  12.403  1.00  0.00         A
ATOM    922  HG2 GLN    58     -21.582   0.408  10.778  1.00  0.00         A
ATOM    923  CD  GLN    58     -19.637   0.368  11.634  1.00  0.00         A
ATOM    924  OE1 GLN    58     -18.656  -0.350  11.837  1.00  0.00         A
ATOM    925  NE2 GLN    58     -19.551   1.687  11.584  1.00  0.00         A
ATOM    926 HE21 GLN    58     -20.374   2.200  11.427  1.00  0.00         A
ATOM    927 HE22 GLN    58     -18.671   2.099  11.713  1.00  0.00         A
ATOM    928  C   GLN    58     -20.095  -3.156   9.083  1.00  0.00         A
ATOM    929  O   GLN    58     -19.515  -3.934   9.839  1.00  0.00         A
ATOM    930  N   ALA    59     -20.548  -3.512   7.893  1.00  0.00         A
ATOM    931  HN  ALA    59     -20.971  -2.837   7.323  1.00  0.00         A
ATOM    932  CA  ALA    59     -20.430  -4.876   7.408  1.00  0.00         A
ATOM    933  HA  ALA    59     -20.208  -5.513   8.251  1.00  0.00         A
ATOM    934  CB  ALA    59     -21.748  -5.327   6.805  1.00  0.00         A
ATOM    935  HB1 ALA    59     -21.703  -6.382   6.585  1.00  0.00         A
ATOM    936  HB2 ALA    59     -21.930  -4.779   5.894  1.00  0.00         A
ATOM    937  HB3 ALA    59     -22.548  -5.139   7.506  1.00  0.00         A
ATOM    938  C   ALA    59     -19.307  -4.993   6.388  1.00  0.00         A
ATOM    939  O   ALA    59     -19.141  -6.030   5.741  1.00  0.00         A
ATOM    940  N   GLY    60     -18.531  -3.923   6.259  1.00  0.00         A
ATOM    941  HN  GLY    60     -18.692  -3.144   6.831  1.00  0.00         A
ATOM    942  CA  GLY    60     -17.448  -3.896   5.299  1.00  0.00         A
ATOM    943  HA1 GLY    60     -17.143  -2.871   5.144  1.00  0.00         A
ATOM    944  HA2 GLY    60     -17.800  -4.303   4.363  1.00  0.00         A
ATOM    945  C   GLY    60     -16.251  -4.697   5.762  1.00  0.00         A
ATOM    946  O   GLY    60     -15.258  -4.137   6.227  1.00  0.00         A
ATOM    947  N   VAL    61     -16.354  -6.010   5.653  1.00  0.00         A
ATOM    948  HN  VAL    61     -17.189  -6.395   5.313  1.00  0.00         A
ATOM    949  CA  VAL    61     -15.263  -6.894   6.022  1.00  0.00         A
ATOM    950  HA  VAL    61     -14.670  -6.387   6.768  1.00  0.00         A
ATOM    951  CB  VAL    61     -15.779  -8.217   6.639  1.00  0.00         A
ATOM    952  HB  VAL    61     -14.928  -8.852   6.837  1.00  0.00         A
ATOM    953  CG1 VAL    61     -16.482  -7.945   7.960  1.00  0.00         A
ATOM    954 HG11 VAL    61     -16.852  -8.874   8.369  1.00  0.00         A
ATOM    955 HG12 VAL    61     -17.308  -7.269   7.795  1.00  0.00         A
ATOM    956 HG13 VAL    61     -15.784  -7.499   8.653  1.00  0.00         A
ATOM    957  CG2 VAL    61     -16.711  -8.950   5.684  1.00  0.00         A
ATOM    958 HG21 VAL    61     -17.047  -9.869   6.142  1.00  0.00         A
ATOM    959 HG22 VAL    61     -16.183  -9.175   4.769  1.00  0.00         A
ATOM    960 HG23 VAL    61     -17.564  -8.324   5.463  1.00  0.00         A
ATOM    961  C   VAL    61     -14.381  -7.191   4.810  1.00  0.00         A
ATOM    962  O   VAL    61     -14.879  -7.560   3.744  1.00  0.00         A
ATOM    963  N   PRO    62     -13.060  -6.995   4.950  1.00  0.00         A
ATOM    964  CA  PRO    62     -12.099  -7.262   3.874  1.00  0.00         A
ATOM    965  HA  PRO    62     -12.280  -6.634   3.016  1.00  0.00         A
ATOM    966  CB  PRO    62     -10.745  -6.907   4.500  1.00  0.00         A
ATOM    967  HB1 PRO    62     -10.130  -6.399   3.772  1.00  0.00         A
ATOM    968  HB2 PRO    62     -10.251  -7.809   4.828  1.00  0.00         A
ATOM    969  CG  PRO    62     -11.069  -6.019   5.647  1.00  0.00         A
ATOM    970  HG1 PRO    62     -11.136  -4.995   5.312  1.00  0.00         A
ATOM    971  HG2 PRO    62     -10.312  -6.116   6.411  1.00  0.00         A
ATOM    972  CD  PRO    62     -12.396  -6.488   6.163  1.00  0.00         A
ATOM    973  HD1 PRO    62     -12.946  -5.664   6.590  1.00  0.00         A
ATOM    974  HD2 PRO    62     -12.264  -7.276   6.890  1.00  0.00         A
ATOM    975  C   PRO    62     -12.106  -8.728   3.453  1.00  0.00         A
ATOM    976  O   PRO    62     -11.983  -9.618   4.291  1.00  0.00         A
ATOM    977  N   PRO    63     -12.261  -8.997   2.145  1.00  0.00         A
ATOM    978  CA  PRO    63     -12.259 -10.364   1.609  1.00  0.00         A
ATOM    979  HA  PRO    63     -13.050 -10.952   2.038  1.00  0.00         A
ATOM    980  CB  PRO    63     -12.518 -10.169   0.112  1.00  0.00         A
ATOM    981  HB1 PRO    63     -13.197 -10.931  -0.242  1.00  0.00         A
ATOM    982  HB2 PRO    63     -11.585 -10.233  -0.428  1.00  0.00         A
ATOM    983  CG  PRO    63     -13.120  -8.812   0.001  1.00  0.00         A
ATOM    984  HG1 PRO    63     -14.187  -8.868   0.154  1.00  0.00         A
ATOM    985  HG2 PRO    63     -12.899  -8.391  -0.966  1.00  0.00         A
ATOM    986  CD  PRO    63     -12.479  -8.000   1.085  1.00  0.00         A
ATOM    987  HD1 PRO    63     -13.140  -7.215   1.416  1.00  0.00         A
ATOM    988  HD2 PRO    63     -11.541  -7.589   0.742  1.00  0.00         A
ATOM    989  C   PRO    63     -10.928 -11.076   1.828  1.00  0.00         A
ATOM    990  O   PRO    63     -10.877 -12.299   1.954  1.00  0.00         A
ATOM    991  N   GLY    64      -9.861 -10.300   1.876  1.00  0.00         A
ATOM    992  HN  GLY    64      -9.974  -9.337   1.767  1.00  0.00         A
ATOM    993  CA  GLY    64      -8.540 -10.855   2.091  1.00  0.00         A
ATOM    994  HA1 GLY    64      -8.202 -11.323   1.178  1.00  0.00         A
ATOM    995  HA2 GLY    64      -8.594 -11.601   2.869  1.00  0.00         A
ATOM    996  C   GLY    64      -7.543  -9.794   2.494  1.00  0.00         A
ATOM    997  O   GLY    64      -7.651  -9.210   3.573  1.00  0.00         A
ATOM    998  N   MET    65      -6.590  -9.514   1.614  1.00  0.00         A
ATOM    999  HN  MET    65      -6.563 -10.013   0.766  1.00  0.00         A
ATOM   1000  CA  MET    65      -5.585  -8.481   1.857  1.00  0.00         A
ATOM   1001  HA  MET    65      -5.341  -8.500   2.909  1.00  0.00         A
ATOM   1002  CB  MET    65      -4.312  -8.758   1.041  1.00  0.00         A
ATOM   1003  HB1 MET    65      -3.939  -9.737   1.305  1.00  0.00         A
ATOM   1004  HB2 MET    65      -3.567  -8.022   1.303  1.00  0.00         A
ATOM   1005  CG  MET    65      -4.502  -8.716  -0.472  1.00  0.00         A
ATOM   1006  HG1 MET    65      -3.532  -8.778  -0.943  1.00  0.00         A
ATOM   1007  HG2 MET    65      -4.965  -7.777  -0.736  1.00  0.00         A
ATOM   1008  SD  MET    65      -5.532 -10.058  -1.099  1.00  0.00         A
ATOM   1009  CE  MET    65      -5.529  -9.679  -2.851  1.00  0.00         A
ATOM   1010  HE1 MET    65      -5.949  -8.697  -3.007  1.00  0.00         A
ATOM   1011  HE2 MET    65      -6.121 -10.412  -3.380  1.00  0.00         A
ATOM   1012  HE3 MET    65      -4.515  -9.700  -3.222  1.00  0.00         A
ATOM   1013  C   MET    65      -6.154  -7.106   1.509  1.00  0.00         A
ATOM   1014  O   MET    65      -5.466  -6.238   0.970  1.00  0.00         A
ATOM   1015  N   CYS    66      -7.417  -6.914   1.851  1.00  0.00         A
ATOM   1016  HN  CYS    66      -7.875  -7.606   2.376  1.00  0.00         A
ATOM   1017  CA  CYS    66      -8.152  -5.726   1.457  1.00  0.00         A
ATOM   1018  HA  CYS    66      -7.630  -5.317   0.629  1.00  0.00         A
ATOM   1019  CB  CYS    66      -9.524  -6.168   0.992  1.00  0.00         A
ATOM   1020  HB1 CYS    66     -10.114  -5.307   0.717  1.00  0.00         A
ATOM   1021  HB2 CYS    66      -9.998  -6.683   1.812  1.00  0.00         A
ATOM   1022  SG  CYS    66      -9.487  -7.301  -0.417  1.00  0.00         A
ATOM   1023  HG  CYS    66     -10.028  -6.674  -1.455  1.00  0.00         A
ATOM   1024  C   CYS    66      -8.306  -4.603   2.521  1.00  0.00         A
ATOM   1025  O   CYS    66      -8.936  -3.601   2.213  1.00  0.00         A
ATOM   1026  N   PRO    67      -7.792  -4.737   3.769  1.00  0.00         A
ATOM   1027  CA  PRO    67      -7.745  -3.651   4.753  1.00  0.00         A
ATOM   1028  HA  PRO    67      -8.635  -3.608   5.329  1.00  0.00         A
ATOM   1029  CB  PRO    67      -6.566  -4.050   5.649  1.00  0.00         A
ATOM   1030  HB1 PRO    67      -6.827  -3.883   6.683  1.00  0.00         A
ATOM   1031  HB2 PRO    67      -5.712  -3.453   5.389  1.00  0.00         A
ATOM   1032  CG  PRO    67      -6.293  -5.496   5.384  1.00  0.00         A
ATOM   1033  HG1 PRO    67      -6.422  -6.062   6.296  1.00  0.00         A
ATOM   1034  HG2 PRO    67      -5.287  -5.614   5.014  1.00  0.00         A
ATOM   1035  CD  PRO    67      -7.278  -5.955   4.348  1.00  0.00         A
ATOM   1036  HD1 PRO    67      -8.070  -6.529   4.805  1.00  0.00         A
ATOM   1037  HD2 PRO    67      -6.793  -6.522   3.568  1.00  0.00         A
ATOM   1038  C   PRO    67      -7.480  -2.281   4.138  1.00  0.00         A
ATOM   1039  O   PRO    67      -8.179  -1.303   4.411  1.00  0.00         A
ATOM   1040  N   LEU    68      -6.474  -2.242   3.298  1.00  0.00         A
ATOM   1041  HN  LEU    68      -6.003  -3.074   3.116  1.00  0.00         A
ATOM   1042  CA  LEU    68      -6.046  -1.008   2.645  1.00  0.00         A
ATOM   1043  HA  LEU    68      -6.040  -0.224   3.384  1.00  0.00         A
ATOM   1044  CB  LEU    68      -4.632  -1.176   2.079  1.00  0.00         A
ATOM   1045  HB1 LEU    68      -4.323  -0.230   1.658  1.00  0.00         A
ATOM   1046  HB2 LEU    68      -4.672  -1.906   1.284  1.00  0.00         A
ATOM   1047  CG  LEU    68      -3.568  -1.620   3.085  1.00  0.00         A
ATOM   1048  HG  LEU    68      -3.868  -2.560   3.524  1.00  0.00         A
ATOM   1049  CD1 LEU    68      -2.235  -1.833   2.386  1.00  0.00         A
ATOM   1050 HD11 LEU    68      -1.497  -2.155   3.107  1.00  0.00         A
ATOM   1051 HD12 LEU    68      -1.915  -0.907   1.932  1.00  0.00         A
ATOM   1052 HD13 LEU    68      -2.345  -2.589   1.622  1.00  0.00         A
ATOM   1053  CD2 LEU    68      -3.424  -0.599   4.203  1.00  0.00         A
ATOM   1054 HD21 LEU    68      -4.367  -0.496   4.721  1.00  0.00         A
ATOM   1055 HD22 LEU    68      -3.137   0.355   3.786  1.00  0.00         A
ATOM   1056 HD23 LEU    68      -2.667  -0.931   4.898  1.00  0.00         A
ATOM   1057  C   LEU    68      -7.004  -0.621   1.521  1.00  0.00         A
ATOM   1058  O   LEU    68      -7.258   0.560   1.280  1.00  0.00         A
ATOM   1059  N   LEU    69      -7.543  -1.625   0.850  1.00  0.00         A
ATOM   1060  HN  LEU    69      -7.369  -2.540   1.150  1.00  0.00         A
ATOM   1061  CA  LEU    69      -8.395  -1.410  -0.312  1.00  0.00         A
ATOM   1062  HA  LEU    69      -7.961  -0.621  -0.894  1.00  0.00         A
ATOM   1063  CB  LEU    69      -8.458  -2.683  -1.161  1.00  0.00         A
ATOM   1064  HB1 LEU    69      -9.048  -2.475  -2.039  1.00  0.00         A
ATOM   1065  HB2 LEU    69      -8.957  -3.447  -0.585  1.00  0.00         A
ATOM   1066  CG  LEU    69      -7.103  -3.233  -1.615  1.00  0.00         A
ATOM   1067  HG  LEU    69      -6.504  -3.462  -0.745  1.00  0.00         A
ATOM   1068  CD1 LEU    69      -7.290  -4.518  -2.406  1.00  0.00         A
ATOM   1069 HD11 LEU    69      -7.901  -4.320  -3.275  1.00  0.00         A
ATOM   1070 HD12 LEU    69      -7.777  -5.254  -1.784  1.00  0.00         A
ATOM   1071 HD13 LEU    69      -6.327  -4.892  -2.719  1.00  0.00         A
ATOM   1072  CD2 LEU    69      -6.352  -2.203  -2.447  1.00  0.00         A
ATOM   1073 HD21 LEU    69      -5.406  -2.617  -2.762  1.00  0.00         A
ATOM   1074 HD22 LEU    69      -6.178  -1.318  -1.853  1.00  0.00         A
ATOM   1075 HD23 LEU    69      -6.939  -1.945  -3.315  1.00  0.00         A
ATOM   1076  C   LEU    69      -9.798  -0.990   0.102  1.00  0.00         A
ATOM   1077  O   LEU    69     -10.416  -0.138  -0.530  1.00  0.00         A
ATOM   1078  N   ALA    70     -10.278  -1.583   1.178  1.00  0.00         A
ATOM   1079  HN  ALA    70      -9.710  -2.230   1.647  1.00  0.00         A
ATOM   1080  CA  ALA    70     -11.618  -1.312   1.683  1.00  0.00         A
ATOM   1081  HA  ALA    70     -12.316  -1.463   0.872  1.00  0.00         A
ATOM   1082  CB  ALA    70     -11.971  -2.284   2.799  1.00  0.00         A
ATOM   1083  HB1 ALA    70     -11.304  -2.129   3.634  1.00  0.00         A
ATOM   1084  HB2 ALA    70     -11.869  -3.298   2.441  1.00  0.00         A
ATOM   1085  HB3 ALA    70     -12.989  -2.115   3.116  1.00  0.00         A
ATOM   1086  C   ALA    70     -11.733   0.125   2.172  1.00  0.00         A
ATOM   1087  O   ALA    70     -12.691   0.827   1.848  1.00  0.00         A
ATOM   1088  N   ALA    71     -10.742   0.562   2.940  1.00  0.00         A
ATOM   1089  HN  ALA    71     -10.015  -0.052   3.178  1.00  0.00         A
ATOM   1090  CA  ALA    71     -10.713   1.929   3.442  1.00  0.00         A
ATOM   1091  HA  ALA    71     -11.636   2.110   3.968  1.00  0.00         A
ATOM   1092  CB  ALA    71      -9.559   2.114   4.415  1.00  0.00         A
ATOM   1093  HB1 ALA    71      -9.666   1.419   5.235  1.00  0.00         A
ATOM   1094  HB2 ALA    71      -9.567   3.124   4.796  1.00  0.00         A
ATOM   1095  HB3 ALA    71      -8.626   1.928   3.905  1.00  0.00         A
ATOM   1096  C   ALA    71     -10.601   2.916   2.288  1.00  0.00         A
ATOM   1097  O   ALA    71     -11.210   3.987   2.303  1.00  0.00         A
ATOM   1098  N   GLU    72      -9.832   2.529   1.284  1.00  0.00         A
ATOM   1099  HN  GLU    72      -9.376   1.665   1.345  1.00  0.00         A
ATOM   1100  CA  GLU    72      -9.644   3.344   0.094  1.00  0.00         A
ATOM   1101  HA  GLU    72      -9.346   4.332   0.408  1.00  0.00         A
ATOM   1102  CB  GLU    72      -8.544   2.738  -0.777  1.00  0.00         A
ATOM   1103  HB1 GLU    72      -8.870   1.767  -1.120  1.00  0.00         A
ATOM   1104  HB2 GLU    72      -7.655   2.616  -0.178  1.00  0.00         A
ATOM   1105  CG  GLU    72      -8.183   3.572  -1.992  1.00  0.00         A
ATOM   1106  HG1 GLU    72      -7.842   4.542  -1.662  1.00  0.00         A
ATOM   1107  HG2 GLU    72      -9.062   3.688  -2.608  1.00  0.00         A
ATOM   1108  CD  GLU    72      -7.092   2.929  -2.818  1.00  0.00         A
ATOM   1109  OE1 GLU    72      -7.416   2.255  -3.820  1.00  0.00         A
ATOM   1110  OE2 GLU    72      -5.905   3.083  -2.466  1.00  0.00         A
ATOM   1111  C   GLU    72     -10.951   3.442  -0.690  1.00  0.00         A
ATOM   1112  O   GLU    72     -11.335   4.521  -1.138  1.00  0.00         A
ATOM   1113  N   SER    73     -11.628   2.306  -0.833  1.00  0.00         A
ATOM   1114  HN  SER    73     -11.246   1.477  -0.468  1.00  0.00         A
ATOM   1115  CA  SER    73     -12.907   2.238  -1.531  1.00  0.00         A
ATOM   1116  HA  SER    73     -12.765   2.625  -2.529  1.00  0.00         A
ATOM   1117  CB  SER    73     -13.368   0.779  -1.618  1.00  0.00         A
ATOM   1118  HB1 SER    73     -13.629   0.429  -0.630  1.00  0.00         A
ATOM   1119  HB2 SER    73     -12.565   0.174  -2.011  1.00  0.00         A
ATOM   1120  OG  SER    73     -14.495   0.638  -2.463  1.00  0.00         A
ATOM   1121  HG  SER    73     -14.196   0.410  -3.353  1.00  0.00         A
ATOM   1122  C   SER    73     -13.953   3.089  -0.813  1.00  0.00         A
ATOM   1123  O   SER    73     -14.776   3.756  -1.445  1.00  0.00         A
ATOM   1124  N   LYS    74     -13.905   3.070   0.512  1.00  0.00         A
ATOM   1125  HN  LYS    74     -13.259   2.479   0.957  1.00  0.00         A
ATOM   1126  CA  LYS    74     -14.787   3.895   1.322  1.00  0.00         A
ATOM   1127  HA  LYS    74     -15.805   3.657   1.054  1.00  0.00         A
ATOM   1128  CB  LYS    74     -14.575   3.594   2.809  1.00  0.00         A
ATOM   1129  HB1 LYS    74     -13.530   3.734   3.047  1.00  0.00         A
ATOM   1130  HB2 LYS    74     -14.841   2.564   2.996  1.00  0.00         A
ATOM   1131  CG  LYS    74     -15.397   4.472   3.740  1.00  0.00         A
ATOM   1132  HG1 LYS    74     -16.438   4.399   3.465  1.00  0.00         A
ATOM   1133  HG2 LYS    74     -15.067   5.495   3.639  1.00  0.00         A
ATOM   1134  CD  LYS    74     -15.235   4.044   5.189  1.00  0.00         A
ATOM   1135  HD1 LYS    74     -14.187   4.072   5.447  1.00  0.00         A
ATOM   1136  HD2 LYS    74     -15.607   3.036   5.299  1.00  0.00         A
ATOM   1137  CE  LYS    74     -16.001   4.958   6.133  1.00  0.00         A
ATOM   1138  HE1 LYS    74     -15.996   4.520   7.120  1.00  0.00         A
ATOM   1139  HE2 LYS    74     -17.019   5.042   5.784  1.00  0.00         A
ATOM   1140  NZ  LYS    74     -15.404   6.319   6.204  1.00  0.00         A
ATOM   1141  HZ1 LYS    74     -15.357   6.750   5.252  1.00  0.00         A
ATOM   1142  HZ2 LYS    74     -14.444   6.267   6.594  1.00  0.00         A
ATOM   1143  HZ3 LYS    74     -15.980   6.927   6.818  1.00  0.00         A
ATOM   1144  C   LYS    74     -14.532   5.369   1.034  1.00  0.00         A
ATOM   1145  O   LYS    74     -15.466   6.162   0.901  1.00  0.00         A
ATOM   1146  N   LYS    75     -13.260   5.721   0.906  1.00  0.00         A
ATOM   1147  HN  LYS    75     -12.560   5.040   1.019  1.00  0.00         A
ATOM   1148  CA  LYS    75     -12.877   7.089   0.605  1.00  0.00         A
ATOM   1149  HA  LYS    75     -13.413   7.730   1.281  1.00  0.00         A
ATOM   1150  CB  LYS    75     -11.381   7.296   0.823  1.00  0.00         A
ATOM   1151  HB1 LYS    75     -11.105   8.273   0.458  1.00  0.00         A
ATOM   1152  HB2 LYS    75     -10.848   6.548   0.264  1.00  0.00         A
ATOM   1153  CG  LYS    75     -10.960   7.194   2.279  1.00  0.00         A
ATOM   1154  HG1 LYS    75      -9.898   7.374   2.351  1.00  0.00         A
ATOM   1155  HG2 LYS    75     -11.186   6.203   2.642  1.00  0.00         A
ATOM   1156  CD  LYS    75     -11.694   8.213   3.133  1.00  0.00         A
ATOM   1157  HD1 LYS    75     -12.758   8.063   3.024  1.00  0.00         A
ATOM   1158  HD2 LYS    75     -11.434   9.205   2.796  1.00  0.00         A
ATOM   1159  CE  LYS    75     -11.330   8.084   4.598  1.00  0.00         A
ATOM   1160  HE1 LYS    75     -10.282   8.316   4.718  1.00  0.00         A
ATOM   1161  HE2 LYS    75     -11.513   7.069   4.915  1.00  0.00         A
ATOM   1162  NZ  LYS    75     -12.129   9.006   5.442  1.00  0.00         A
ATOM   1163  HZ1 LYS    75     -11.871   8.891   6.443  1.00  0.00         A
ATOM   1164  HZ2 LYS    75     -13.145   8.802   5.332  1.00  0.00         A
ATOM   1165  HZ3 LYS    75     -11.955   9.991   5.162  1.00  0.00         A
ATOM   1166  C   LYS    75     -13.267   7.465  -0.818  1.00  0.00         A
ATOM   1167  O   LYS    75     -13.559   8.624  -1.093  1.00  0.00         A
ATOM   1168  N   GLU    76     -13.289   6.482  -1.716  1.00  0.00         A
ATOM   1169  HN  GLU    76     -12.992   5.582  -1.452  1.00  0.00         A
ATOM   1170  CA  GLU    76     -13.741   6.717  -3.085  1.00  0.00         A
ATOM   1171  HA  GLU    76     -13.103   7.472  -3.520  1.00  0.00         A
ATOM   1172  CB  GLU    76     -13.651   5.438  -3.923  1.00  0.00         A
ATOM   1173  HB1 GLU    76     -14.097   5.625  -4.887  1.00  0.00         A
ATOM   1174  HB2 GLU    76     -14.211   4.661  -3.425  1.00  0.00         A
ATOM   1175  CG  GLU    76     -12.235   4.926  -4.144  1.00  0.00         A
ATOM   1176  HG1 GLU    76     -12.286   4.004  -4.704  1.00  0.00         A
ATOM   1177  HG2 GLU    76     -11.786   4.734  -3.182  1.00  0.00         A
ATOM   1178  CD  GLU    76     -11.354   5.902  -4.900  1.00  0.00         A
ATOM   1179  OE1 GLU    76     -10.196   6.114  -4.478  1.00  0.00         A
ATOM   1180  OE2 GLU    76     -11.805   6.458  -5.921  1.00  0.00         A
ATOM   1181  C   GLU    76     -15.179   7.229  -3.080  1.00  0.00         A
ATOM   1182  O   GLU    76     -15.541   8.115  -3.857  1.00  0.00         A
ATOM   1183  N   ARG    77     -15.992   6.669  -2.189  1.00  0.00         A
ATOM   1184  HN  ARG    77     -15.649   5.944  -1.621  1.00  0.00         A
ATOM   1185  CA  ARG    77     -17.378   7.099  -2.036  1.00  0.00         A
ATOM   1186  HA  ARG    77     -17.835   7.100  -3.002  1.00  0.00         A
ATOM   1187  CB  ARG    77     -18.147   6.153  -1.123  1.00  0.00         A
ATOM   1188  HB1 ARG    77     -19.170   6.497  -1.054  1.00  0.00         A
ATOM   1189  HB2 ARG    77     -17.705   6.188  -0.144  1.00  0.00         A
ATOM   1190  CG  ARG    77     -18.168   4.707  -1.577  1.00  0.00         A
ATOM   1191  HG1 ARG    77     -17.166   4.312  -1.555  1.00  0.00         A
ATOM   1192  HG2 ARG    77     -18.565   4.653  -2.581  1.00  0.00         A
ATOM   1193  CD  ARG    77     -19.043   3.894  -0.650  1.00  0.00         A
ATOM   1194  HD1 ARG    77     -20.034   4.311  -0.677  1.00  0.00         A
ATOM   1195  HD2 ARG    77     -18.650   3.976   0.353  1.00  0.00         A
ATOM   1196  NE  ARG    77     -19.111   2.481  -1.012  1.00  0.00         A
ATOM   1197  HE  ARG    77     -18.338   2.101  -1.490  1.00  0.00         A
ATOM   1198  CZ  ARG    77     -20.125   1.681  -0.677  1.00  0.00         A
ATOM   1199  NH1 ARG    77     -21.231   2.190  -0.149  1.00  0.00         A
ATOM   1200 HH11 ARG    77     -21.314   3.186  -0.005  1.00  0.00         A
ATOM   1201 HH12 ARG    77     -21.993   1.588   0.103  1.00  0.00         A
ATOM   1202  NH2 ARG    77     -20.058   0.381  -0.922  1.00  0.00         A
ATOM   1203 HH21 ARG    77     -19.247  -0.006  -1.367  1.00  0.00         A
ATOM   1204 HH22 ARG    77     -20.813  -0.226  -0.646  1.00  0.00         A
ATOM   1205  C   ARG    77     -17.436   8.504  -1.456  1.00  0.00         A
ATOM   1206  O   ARG    77     -18.200   9.354  -1.913  1.00  0.00         A
ATOM   1207  N   GLU    78     -16.607   8.734  -0.453  1.00  0.00         A
ATOM   1208  HN  GLU    78     -16.001   8.017  -0.172  1.00  0.00         A
ATOM   1209  CA  GLU    78     -16.570  10.013   0.245  1.00  0.00         A
ATOM   1210  HA  GLU    78     -17.568  10.234   0.566  1.00  0.00         A
ATOM   1211  CB  GLU    78     -15.679   9.915   1.478  1.00  0.00         A
ATOM   1212  HB1 GLU    78     -15.554  10.901   1.899  1.00  0.00         A
ATOM   1213  HB2 GLU    78     -14.723   9.540   1.173  1.00  0.00         A
ATOM   1214  CG  GLU    78     -16.230   8.997   2.562  1.00  0.00         A
ATOM   1215  HG1 GLU    78     -16.266   7.989   2.177  1.00  0.00         A
ATOM   1216  HG2 GLU    78     -17.230   9.319   2.814  1.00  0.00         A
ATOM   1217  CD  GLU    78     -15.388   9.005   3.824  1.00  0.00         A
ATOM   1218  OE1 GLU    78     -14.841   7.944   4.195  1.00  0.00         A
ATOM   1219  OE2 GLU    78     -15.267  10.076   4.456  1.00  0.00         A
ATOM   1220  C   GLU    78     -16.095  11.137  -0.678  1.00  0.00         A
ATOM   1221  O   GLU    78     -16.579  12.267  -0.597  1.00  0.00         A
ATOM   1222  N   LYS    79     -15.149  10.818  -1.557  1.00  0.00         A
ATOM   1223  HN  LYS    79     -14.763   9.912  -1.537  1.00  0.00         A
ATOM   1224  CA  LYS    79     -14.659  11.777  -2.546  1.00  0.00         A
ATOM   1225  HA  LYS    79     -14.384  12.682  -2.026  1.00  0.00         A
ATOM   1226  CB  LYS    79     -13.431  11.229  -3.269  1.00  0.00         A
ATOM   1227  HB1 LYS    79     -13.169  11.904  -4.069  1.00  0.00         A
ATOM   1228  HB2 LYS    79     -13.677  10.265  -3.689  1.00  0.00         A
ATOM   1229  CG  LYS    79     -12.218  11.060  -2.375  1.00  0.00         A
ATOM   1230  HG1 LYS    79     -12.476  10.409  -1.552  1.00  0.00         A
ATOM   1231  HG2 LYS    79     -11.923  12.027  -1.996  1.00  0.00         A
ATOM   1232  CD  LYS    79     -11.059  10.453  -3.141  1.00  0.00         A
ATOM   1233  HD1 LYS    79     -10.812  11.104  -3.965  1.00  0.00         A
ATOM   1234  HD2 LYS    79     -11.357   9.487  -3.520  1.00  0.00         A
ATOM   1235  CE  LYS    79      -9.833  10.280  -2.263  1.00  0.00         A
ATOM   1236  HE1 LYS    79     -10.104   9.686  -1.401  1.00  0.00         A
ATOM   1237  HE2 LYS    79      -9.497  11.252  -1.937  1.00  0.00         A
ATOM   1238  NZ  LYS    79      -8.727   9.603  -2.988  1.00  0.00         A
ATOM   1239  HZ1 LYS    79      -8.503  10.120  -3.861  1.00  0.00         A
ATOM   1240  HZ2 LYS    79      -9.002   8.630  -3.234  1.00  0.00         A
ATOM   1241  HZ3 LYS    79      -7.879   9.568  -2.391  1.00  0.00         A
ATOM   1242  C   LYS    79     -15.741  12.101  -3.567  1.00  0.00         A
ATOM   1243  O   LYS    79     -15.807  13.217  -4.085  1.00  0.00         A
ATOM   1244  N   GLN    80     -16.579  11.112  -3.851  1.00  0.00         A
ATOM   1245  HN  GLN    80     -16.451  10.242  -3.417  1.00  0.00         A
ATOM   1246  CA  GLN    80     -17.680  11.274  -4.789  1.00  0.00         A
ATOM   1247  HA  GLN    80     -17.281  11.663  -5.714  1.00  0.00         A
ATOM   1248  CB  GLN    80     -18.341   9.921  -5.056  1.00  0.00         A
ATOM   1249  HB1 GLN    80     -18.688   9.515  -4.118  1.00  0.00         A
ATOM   1250  HB2 GLN    80     -17.605   9.251  -5.476  1.00  0.00         A
ATOM   1251  CG  GLN    80     -19.522   9.989  -6.010  1.00  0.00         A
ATOM   1252  HG1 GLN    80     -19.169  10.318  -6.975  1.00  0.00         A
ATOM   1253  HG2 GLN    80     -20.236  10.703  -5.626  1.00  0.00         A
ATOM   1254  CD  GLN    80     -20.214   8.652  -6.174  1.00  0.00         A
ATOM   1255  OE1 GLN    80     -21.417   8.587  -6.427  1.00  0.00         A
ATOM   1256  NE2 GLN    80     -19.463   7.571  -6.031  1.00  0.00         A
ATOM   1257 HE21 GLN    80     -18.512   7.691  -5.830  1.00  0.00         A
ATOM   1258 HE22 GLN    80     -19.888   6.694  -6.135  1.00  0.00         A
ATOM   1259  C   GLN    80     -18.707  12.255  -4.236  1.00  0.00         A
ATOM   1260  O   GLN    80     -19.079  13.225  -4.903  1.00  0.00         A
ATOM   1261  N   GLU    81     -19.156  11.993  -3.014  1.00  0.00         A
ATOM   1262  HN  GLU    81     -18.832  11.197  -2.544  1.00  0.00         A
ATOM   1263  CA  GLU    81     -20.117  12.845  -2.349  1.00  0.00         A
ATOM   1264  HA  GLU    81     -21.005  12.897  -2.959  1.00  0.00         A
ATOM   1265  CB  GLU    81     -20.473  12.258  -0.989  1.00  0.00         A
ATOM   1266  HB1 GLU    81     -19.592  12.251  -0.365  1.00  0.00         A
ATOM   1267  HB2 GLU    81     -20.821  11.244  -1.123  1.00  0.00         A
ATOM   1268  CG  GLU    81     -21.549  13.048  -0.287  1.00  0.00         A
ATOM   1269  HG1 GLU    81     -22.499  12.571  -0.471  1.00  0.00         A
ATOM   1270  HG2 GLU    81     -21.562  14.044  -0.697  1.00  0.00         A
ATOM   1271  CD  GLU    81     -21.334  13.142   1.204  1.00  0.00         A
ATOM   1272  OE1 GLU    81     -22.238  12.743   1.967  1.00  0.00         A
ATOM   1273  OE2 GLU    81     -20.263  13.639   1.614  1.00  0.00         A
ATOM   1274  C   GLU    81     -19.549  14.247  -2.162  1.00  0.00         A
ATOM   1275  O   GLU    81     -20.157  15.229  -2.591  1.00  0.00         A
ATOM   1276  N   ARG    82     -18.388  14.330  -1.517  1.00  0.00         A
ATOM   1277  HN  ARG    82     -17.961  13.502  -1.199  1.00  0.00         A
ATOM   1278  CA  ARG    82     -17.722  15.607  -1.272  1.00  0.00         A
ATOM   1279  HA  ARG    82     -16.869  15.412  -0.639  1.00  0.00         A
ATOM   1280  CB  ARG    82     -17.229  16.212  -2.598  1.00  0.00         A
ATOM   1281  HB1 ARG    82     -18.088  16.478  -3.196  1.00  0.00         A
ATOM   1282  HB2 ARG    82     -16.651  15.469  -3.126  1.00  0.00         A
ATOM   1283  CG  ARG    82     -16.363  17.454  -2.431  1.00  0.00         A
ATOM   1284  HG1 ARG    82     -16.909  18.185  -1.852  1.00  0.00         A
ATOM   1285  HG2 ARG    82     -16.140  17.858  -3.406  1.00  0.00         A
ATOM   1286  CD  ARG    82     -15.059  17.137  -1.722  1.00  0.00         A
ATOM   1287  HD1 ARG    82     -15.277  16.600  -0.811  1.00  0.00         A
ATOM   1288  HD2 ARG    82     -14.560  18.064  -1.481  1.00  0.00         A
ATOM   1289  NE  ARG    82     -14.174  16.325  -2.552  1.00  0.00         A
ATOM   1290  HE  ARG    82     -14.223  16.461  -3.526  1.00  0.00         A
ATOM   1291  CZ  ARG    82     -13.292  15.452  -2.073  1.00  0.00         A
ATOM   1292  NH1 ARG    82     -13.228  15.214  -0.771  1.00  0.00         A
ATOM   1293 HH11 ARG    82     -13.845  15.689  -0.135  1.00  0.00         A
ATOM   1294 HH12 ARG    82     -12.546  14.562  -0.406  1.00  0.00         A
ATOM   1295  NH2 ARG    82     -12.482  14.806  -2.902  1.00  0.00         A
ATOM   1296 HH21 ARG    82     -12.534  14.976  -3.892  1.00  0.00         A
ATOM   1297 HH22 ARG    82     -11.806  14.156  -2.545  1.00  0.00         A
ATOM   1298  C   ARG    82     -18.659  16.579  -0.542  1.00  0.00         A
ATOM   1299  O   ARG    82     -18.752  17.760  -0.879  1.00  0.00         A
ATOM   1300  N   THR    83     -19.379  16.072   0.443  1.00  0.00         A
ATOM   1301  HN  THR    83     -19.348  15.103   0.624  1.00  0.00         A
ATOM   1302  CA  THR    83     -20.228  16.919   1.257  1.00  0.00         A
ATOM   1303  HA  THR    83     -20.101  17.937   0.918  1.00  0.00         A
ATOM   1304  CB  THR    83     -21.712  16.540   1.106  1.00  0.00         A
ATOM   1305  HB  THR    83     -21.872  15.569   1.552  1.00  0.00         A
ATOM   1306  OG1 THR    83     -22.055  16.484  -0.288  1.00  0.00         A
ATOM   1307  HG1 THR    83     -21.247  16.406  -0.811  1.00  0.00         A
ATOM   1308  CG2 THR    83     -22.600  17.555   1.809  1.00  0.00         A
ATOM   1309 HG21 THR    83     -22.362  17.572   2.862  1.00  0.00         A
ATOM   1310 HG22 THR    83     -23.635  17.279   1.679  1.00  0.00         A
ATOM   1311 HG23 THR    83     -22.432  18.535   1.387  1.00  0.00         A
ATOM   1312  C   THR    83     -19.803  16.833   2.719  1.00  0.00         A
ATOM   1313  O   THR    83     -19.418  17.836   3.320  1.00  0.00         A
ATOM   1314  N   ARG    84     -19.832  15.629   3.277  1.00  0.00         A
ATOM   1315  HN  ARG    84     -20.175  14.858   2.755  1.00  0.00         A
ATOM   1316  CA  ARG    84     -19.357  15.415   4.636  1.00  0.00         A
ATOM   1317  HA  ARG    84     -19.628  16.282   5.223  1.00  0.00         A
ATOM   1318  CB  ARG    84     -19.995  14.165   5.256  1.00  0.00         A
ATOM   1319  HB1 ARG    84     -21.068  14.263   5.207  1.00  0.00         A
ATOM   1320  HB2 ARG    84     -19.697  14.101   6.291  1.00  0.00         A
ATOM   1321  CG  ARG    84     -19.606  12.864   4.568  1.00  0.00         A
ATOM   1322  HG1 ARG    84     -18.541  12.717   4.677  1.00  0.00         A
ATOM   1323  HG2 ARG    84     -19.854  12.935   3.520  1.00  0.00         A
ATOM   1324  CD  ARG    84     -20.332  11.670   5.163  1.00  0.00         A
ATOM   1325  HD1 ARG    84     -20.016  10.779   4.640  1.00  0.00         A
ATOM   1326  HD2 ARG    84     -21.393  11.807   5.026  1.00  0.00         A
ATOM   1327  NE  ARG    84     -20.056  11.502   6.589  1.00  0.00         A
ATOM   1328  HE  ARG    84     -19.669  12.270   7.069  1.00  0.00         A
ATOM   1329  CZ  ARG    84     -20.303  10.382   7.264  1.00  0.00         A
ATOM   1330  NH1 ARG    84     -20.815   9.325   6.641  1.00  0.00         A
ATOM   1331 HH11 ARG    84     -21.018   9.369   5.658  1.00  0.00         A
ATOM   1332 HH12 ARG    84     -21.000   8.480   7.148  1.00  0.00         A
ATOM   1333  NH2 ARG    84     -20.030  10.317   8.562  1.00  0.00         A
ATOM   1334 HH21 ARG    84     -19.636  11.115   9.033  1.00  0.00         A
ATOM   1335 HH22 ARG    84     -20.221   9.479   9.080  1.00  0.00         A
ATOM   1336  C   ARG    84     -17.841  15.286   4.617  1.00  0.00         A
ATOM   1337  O   ARG    84     -17.151  15.680   5.555  1.00  0.00         A
ATOM   1338  N   ALA    85     -17.331  14.759   3.512  1.00  0.00         A
ATOM   1339  HN  ALA    85     -17.940  14.452   2.808  1.00  0.00         A
ATOM   1340  CA  ALA    85     -15.899  14.614   3.320  1.00  0.00         A
ATOM   1341  HA  ALA    85     -15.438  14.519   4.292  1.00  0.00         A
ATOM   1342  CB  ALA    85     -15.603  13.355   2.527  1.00  0.00         A
ATOM   1343  HB1 ALA    85     -14.536  13.244   2.416  1.00  0.00         A
ATOM   1344  HB2 ALA    85     -16.061  13.428   1.552  1.00  0.00         A
ATOM   1345  HB3 ALA    85     -16.002  12.500   3.050  1.00  0.00         A
ATOM   1346  C   ALA    85     -15.328  15.840   2.618  1.00  0.00         A
ATOM   1347  O   ALA    85     -14.672  15.737   1.580  1.00  0.00         A
ATOM   1348  N   LYS    86     -15.608  17.001   3.184  1.00  0.00         A
ATOM   1349  HN  LYS    86     -16.186  17.015   3.977  1.00  0.00         A
ATOM   1350  CA  LYS    86     -15.087  18.255   2.666  1.00  0.00         A
ATOM   1351  HA  LYS    86     -14.496  18.038   1.788  1.00  0.00         A
ATOM   1352  CB  LYS    86     -16.251  19.187   2.283  1.00  0.00         A
ATOM   1353  HB1 LYS    86     -16.741  19.511   3.189  1.00  0.00         A
ATOM   1354  HB2 LYS    86     -16.957  18.627   1.690  1.00  0.00         A
ATOM   1355  CG  LYS    86     -15.858  20.431   1.490  1.00  0.00         A
ATOM   1356  HG1 LYS    86     -16.741  20.829   1.012  1.00  0.00         A
ATOM   1357  HG2 LYS    86     -15.139  20.149   0.736  1.00  0.00         A
ATOM   1358  CD  LYS    86     -15.243  21.514   2.368  1.00  0.00         A
ATOM   1359  HD1 LYS    86     -14.300  21.157   2.753  1.00  0.00         A
ATOM   1360  HD2 LYS    86     -15.913  21.721   3.188  1.00  0.00         A
ATOM   1361  CE  LYS    86     -15.003  22.803   1.593  1.00  0.00         A
ATOM   1362  HE1 LYS    86     -14.585  23.538   2.264  1.00  0.00         A
ATOM   1363  HE2 LYS    86     -15.948  23.161   1.215  1.00  0.00         A
ATOM   1364  NZ  LYS    86     -14.075  22.609   0.450  1.00  0.00         A
ATOM   1365  HZ1 LYS    86     -13.875  23.521  -0.008  1.00  0.00         A
ATOM   1366  HZ2 LYS    86     -14.499  21.971  -0.252  1.00  0.00         A
ATOM   1367  HZ3 LYS    86     -13.179  22.196   0.781  1.00  0.00         A
ATOM   1368  C   LYS    86     -14.194  18.890   3.723  1.00  0.00         A
ATOM   1369  O   LYS    86     -12.994  19.061   3.522  1.00  0.00         A
ATOM   1370  N   LYS    87     -14.788  19.201   4.866  1.00  0.00         A
ATOM   1371  HN  LYS    87     -15.749  19.030   4.968  1.00  0.00         A
ATOM   1372  CA  LYS    87     -14.061  19.801   5.975  1.00  0.00         A
ATOM   1373  HA  LYS    87     -13.256  20.386   5.571  1.00  0.00         A
ATOM   1374  CB  LYS    87     -15.001  20.710   6.769  1.00  0.00         A
ATOM   1375  HB1 LYS    87     -15.699  20.091   7.307  1.00  0.00         A
ATOM   1376  HB2 LYS    87     -15.548  21.333   6.078  1.00  0.00         A
ATOM   1377  CG  LYS    87     -14.303  21.617   7.770  1.00  0.00         A
ATOM   1378  HG1 LYS    87     -13.645  22.288   7.237  1.00  0.00         A
ATOM   1379  HG2 LYS    87     -13.726  21.010   8.453  1.00  0.00         A
ATOM   1380  CD  LYS    87     -15.310  22.435   8.561  1.00  0.00         A
ATOM   1381  HD1 LYS    87     -15.960  21.763   9.104  1.00  0.00         A
ATOM   1382  HD2 LYS    87     -15.894  23.025   7.872  1.00  0.00         A
ATOM   1383  CE  LYS    87     -14.632  23.371   9.542  1.00  0.00         A
ATOM   1384  HE1 LYS    87     -14.078  24.108   8.983  1.00  0.00         A
ATOM   1385  HE2 LYS    87     -13.954  22.801  10.160  1.00  0.00         A
ATOM   1386  NZ  LYS    87     -15.615  24.065  10.415  1.00  0.00         A
ATOM   1387  HZ1 LYS    87     -16.136  23.373  10.993  1.00  0.00         A
ATOM   1388  HZ2 LYS    87     -16.296  24.596   9.836  1.00  0.00         A
ATOM   1389  HZ3 LYS    87     -15.128  24.730  11.047  1.00  0.00         A
ATOM   1390  C   LYS    87     -13.484  18.707   6.869  1.00  0.00         A
ATOM   1391  O   LYS    87     -12.773  18.976   7.838  1.00  0.00         A
ATOM   1392  N   GLN    88     -13.793  17.467   6.526  1.00  0.00         A
ATOM   1393  HN  GLN    88     -14.349  17.320   5.736  1.00  0.00         A
ATOM   1394  CA  GLN    88     -13.335  16.322   7.299  1.00  0.00         A
ATOM   1395  HA  GLN    88     -13.042  16.679   8.266  1.00  0.00         A
ATOM   1396  CB  GLN    88     -14.476  15.312   7.457  1.00  0.00         A
ATOM   1397  HB1 GLN    88     -14.742  14.934   6.480  1.00  0.00         A
ATOM   1398  HB2 GLN    88     -15.331  15.819   7.879  1.00  0.00         A
ATOM   1399  CG  GLN    88     -14.141  14.128   8.349  1.00  0.00         A
ATOM   1400  HG1 GLN    88     -13.919  14.493   9.342  1.00  0.00         A
ATOM   1401  HG2 GLN    88     -13.274  13.625   7.949  1.00  0.00         A
ATOM   1402  CD  GLN    88     -15.279  13.132   8.441  1.00  0.00         A
ATOM   1403  OE1 GLN    88     -16.065  12.976   7.505  1.00  0.00         A
ATOM   1404  NE2 GLN    88     -15.378  12.450   9.567  1.00  0.00         A
ATOM   1405 HE21 GLN    88     -14.717  12.622  10.274  1.00  0.00         A
ATOM   1406 HE22 GLN    88     -16.109  11.802   9.656  1.00  0.00         A
ATOM   1407  C   GLN    88     -12.129  15.667   6.637  1.00  0.00         A
ATOM   1408  O   GLN    88     -11.378  14.926   7.273  1.00  0.00         A
ATOM   1409  N   GLU    89     -11.928  15.977   5.369  1.00  0.00         A
ATOM   1410  HN  GLU    89     -12.493  16.656   4.958  1.00  0.00         A
ATOM   1411  CA  GLU    89     -10.864  15.358   4.587  1.00  0.00         A
ATOM   1412  HA  GLU    89     -10.764  14.335   4.920  1.00  0.00         A
ATOM   1413  CB  GLU    89     -11.220  15.361   3.095  1.00  0.00         A
ATOM   1414  HB1 GLU    89     -11.243  16.382   2.744  1.00  0.00         A
ATOM   1415  HB2 GLU    89     -12.201  14.925   2.970  1.00  0.00         A
ATOM   1416  CG  GLU    89     -10.238  14.580   2.232  1.00  0.00         A
ATOM   1417  HG1 GLU    89     -10.209  13.558   2.579  1.00  0.00         A
ATOM   1418  HG2 GLU    89      -9.259  15.022   2.335  1.00  0.00         A
ATOM   1419  CD  GLU    89     -10.614  14.583   0.766  1.00  0.00         A
ATOM   1420  OE1 GLU    89     -11.352  13.675   0.335  1.00  0.00         A
ATOM   1421  OE2 GLU    89     -10.170  15.491   0.030  1.00  0.00         A
ATOM   1422  C   GLU    89      -9.539  16.079   4.828  1.00  0.00         A
ATOM   1423  O   GLU    89      -9.053  16.831   3.979  1.00  0.00         A
ATOM   1424  N   LYS    90      -8.971  15.856   6.003  1.00  0.00         A
ATOM   1425  HN  LYS    90      -9.418  15.257   6.643  1.00  0.00         A
ATOM   1426  CA  LYS    90      -7.714  16.486   6.376  1.00  0.00         A
ATOM   1427  HA  LYS    90      -7.258  16.862   5.479  1.00  0.00         A
ATOM   1428  CB  LYS    90      -7.976  17.651   7.341  1.00  0.00         A
ATOM   1429  HB1 LYS    90      -8.333  17.250   8.279  1.00  0.00         A
ATOM   1430  HB2 LYS    90      -8.741  18.285   6.919  1.00  0.00         A
ATOM   1431  CG  LYS    90      -6.751  18.507   7.625  1.00  0.00         A
ATOM   1432  HG1 LYS    90      -6.477  19.036   6.724  1.00  0.00         A
ATOM   1433  HG2 LYS    90      -5.937  17.865   7.928  1.00  0.00         A
ATOM   1434  CD  LYS    90      -7.016  19.515   8.729  1.00  0.00         A
ATOM   1435  HD1 LYS    90      -7.311  18.986   9.623  1.00  0.00         A
ATOM   1436  HD2 LYS    90      -7.813  20.173   8.418  1.00  0.00         A
ATOM   1437  CE  LYS    90      -5.778  20.346   9.032  1.00  0.00         A
ATOM   1438  HE1 LYS    90      -6.015  21.050   9.815  1.00  0.00         A
ATOM   1439  HE2 LYS    90      -5.496  20.885   8.140  1.00  0.00         A
ATOM   1440  NZ  LYS    90      -4.635  19.500   9.469  1.00  0.00         A
ATOM   1441  HZ1 LYS    90      -3.834  20.099   9.752  1.00  0.00         A
ATOM   1442  HZ2 LYS    90      -4.329  18.881   8.694  1.00  0.00         A
ATOM   1443  HZ3 LYS    90      -4.913  18.911  10.280  1.00  0.00         A
ATOM   1444  C   LYS    90      -6.775  15.467   7.013  1.00  0.00         A
ATOM   1445  O   LYS    90      -5.694  15.803   7.494  1.00  0.00         A
ATOM   1446  N   GLU    91      -7.187  14.214   6.995  1.00  0.00         A
ATOM   1447  HN  GLU    91      -8.031  13.995   6.548  1.00  0.00         A
ATOM   1448  CA  GLU    91      -6.407  13.153   7.611  1.00  0.00         A
ATOM   1449  HA  GLU    91      -5.457  13.572   7.908  1.00  0.00         A
ATOM   1450  CB  GLU    91      -7.124  12.618   8.851  1.00  0.00         A
ATOM   1451  HB1 GLU    91      -7.872  11.905   8.542  1.00  0.00         A
ATOM   1452  HB2 GLU    91      -7.607  13.439   9.360  1.00  0.00         A
ATOM   1453  CG  GLU    91      -6.193  11.931   9.828  1.00  0.00         A
ATOM   1454  HG1 GLU    91      -5.431  12.634  10.128  1.00  0.00         A
ATOM   1455  HG2 GLU    91      -5.733  11.091   9.332  1.00  0.00         A
ATOM   1456  CD  GLU    91      -6.901  11.430  11.062  1.00  0.00         A
ATOM   1457  OE1 GLU    91      -7.187  12.247  11.961  1.00  0.00         A
ATOM   1458  OE2 GLU    91      -7.151  10.208  11.149  1.00  0.00         A
ATOM   1459  C   GLU    91      -6.155  12.032   6.608  1.00  0.00         A
ATOM   1460  O   GLU    91      -5.857  10.891   6.975  1.00  0.00         A
ATOM   1461  N   SER    92      -6.268  12.372   5.335  1.00  0.00         A
ATOM   1462  HN  SER    92      -6.513  13.290   5.109  1.00  0.00         A
ATOM   1463  CA  SER    92      -6.024  11.433   4.261  1.00  0.00         A
ATOM   1464  HA  SER    92      -6.443  10.481   4.548  1.00  0.00         A
ATOM   1465  CB  SER    92      -6.716  11.921   2.987  1.00  0.00         A
ATOM   1466  HB1 SER    92      -7.772  11.700   3.046  1.00  0.00         A
ATOM   1467  HB2 SER    92      -6.290  11.418   2.132  1.00  0.00         A
ATOM   1468  OG  SER    92      -6.551  13.322   2.823  1.00  0.00         A
ATOM   1469  HG  SER    92      -5.619  13.520   2.670  1.00  0.00         A
ATOM   1470  C   SER    92      -4.524  11.266   4.041  1.00  0.00         A
ATOM   1471  O   SER    92      -3.919  11.955   3.218  1.00  0.00         A
ATOM   1472  N   GLY    93      -3.929  10.368   4.805  1.00  0.00         A
ATOM   1473  HN  GLY    93      -4.471   9.849   5.439  1.00  0.00         A
ATOM   1474  CA  GLY    93      -2.500  10.145   4.723  1.00  0.00         A
ATOM   1475  HA1 GLY    93      -2.108  10.680   3.871  1.00  0.00         A
ATOM   1476  HA2 GLY    93      -2.317   9.088   4.591  1.00  0.00         A
ATOM   1477  C   GLY    93      -1.788  10.618   5.972  1.00  0.00         A
ATOM   1478  O   GLY    93      -0.577  10.841   5.964  1.00  0.00         A
ATOM   1479  N   ARG    94      -2.545  10.772   7.049  1.00  0.00         A
ATOM   1480  HN  ARG    94      -3.503  10.567   6.993  1.00  0.00         A
ATOM   1481  CA  ARG    94      -1.994  11.226   8.317  1.00  0.00         A
ATOM   1482  HA  ARG    94      -1.002  11.610   8.130  1.00  0.00         A
ATOM   1483  CB  ARG    94      -2.865  12.347   8.898  1.00  0.00         A
ATOM   1484  HB1 ARG    94      -3.878  11.986   8.981  1.00  0.00         A
ATOM   1485  HB2 ARG    94      -2.850  13.183   8.217  1.00  0.00         A
ATOM   1486  CG  ARG    94      -2.426  12.849  10.270  1.00  0.00         A
ATOM   1487  HG1 ARG    94      -2.382  12.009  10.949  1.00  0.00         A
ATOM   1488  HG2 ARG    94      -3.154  13.561  10.629  1.00  0.00         A
ATOM   1489  CD  ARG    94      -1.064  13.523  10.230  1.00  0.00         A
ATOM   1490  HD1 ARG    94      -1.096  14.332   9.517  1.00  0.00         A
ATOM   1491  HD2 ARG    94      -0.326  12.797   9.919  1.00  0.00         A
ATOM   1492  NE  ARG    94      -0.685  14.056  11.540  1.00  0.00         A
ATOM   1493  HE  ARG    94      -1.220  13.765  12.315  1.00  0.00         A
ATOM   1494  CZ  ARG    94       0.325  14.907  11.739  1.00  0.00         A
ATOM   1495  NH1 ARG    94       1.059  15.322  10.715  1.00  0.00         A
ATOM   1496 HH11 ARG    94       0.859  14.999   9.786  1.00  0.00         A
ATOM   1497 HH12 ARG    94       1.814  15.964  10.864  1.00  0.00         A
ATOM   1498  NH2 ARG    94       0.600  15.343  12.962  1.00  0.00         A
ATOM   1499 HH21 ARG    94       0.051  15.034  13.744  1.00  0.00         A
ATOM   1500 HH22 ARG    94       1.357  15.984  13.112  1.00  0.00         A
ATOM   1501  C   ARG    94      -1.894  10.060   9.296  1.00  0.00         A
ATOM   1502  O   ARG    94      -2.821   9.808  10.069  1.00  0.00         A
ATOM   1503  N   GLN    95      -0.767   9.348   9.224  1.00  0.00         A
ATOM   1504  HN  GLN    95      -0.107   9.589   8.538  1.00  0.00         A
ATOM   1505  CA  GLN    95      -0.463   8.225  10.115  1.00  0.00         A
ATOM   1506  HA  GLN    95       0.546   7.914   9.893  1.00  0.00         A
ATOM   1507  CB  GLN    95      -0.508   8.665  11.578  1.00  0.00         A
ATOM   1508  HB1 GLN    95      -0.427   7.793  12.209  1.00  0.00         A
ATOM   1509  HB2 GLN    95      -1.454   9.151  11.767  1.00  0.00         A
ATOM   1510  CG  GLN    95       0.609   9.627  11.942  1.00  0.00         A
ATOM   1511  HG1 GLN    95       0.498   9.906  12.975  1.00  0.00         A
ATOM   1512  HG2 GLN    95       0.527  10.506  11.321  1.00  0.00         A
ATOM   1513  CD  GLN    95       1.991   9.025  11.748  1.00  0.00         A
ATOM   1514  OE1 GLN    95       2.187   7.820  11.899  1.00  0.00         A
ATOM   1515  NE2 GLN    95       2.960   9.859  11.411  1.00  0.00         A
ATOM   1516 HE21 GLN    95       2.737  10.811  11.308  1.00  0.00         A
ATOM   1517 HE22 GLN    95       3.860   9.497  11.276  1.00  0.00         A
ATOM   1518  C   GLN    95      -1.392   7.029   9.883  1.00  0.00         A
ATOM   1519  O   GLN    95      -2.617   7.156   9.890  1.00  0.00         A
ATOM   1520  N   PRO    96      -0.812   5.841   9.664  1.00  0.00         A
ATOM   1521  CA  PRO    96      -1.585   4.612   9.484  1.00  0.00         A
ATOM   1522  HA  PRO    96      -2.341   4.727   8.721  1.00  0.00         A
ATOM   1523  CB  PRO    96      -0.536   3.592   9.032  1.00  0.00         A
ATOM   1524  HB1 PRO    96      -0.515   3.546   7.954  1.00  0.00         A
ATOM   1525  HB2 PRO    96      -0.780   2.619   9.434  1.00  0.00         A
ATOM   1526  CG  PRO    96       0.752   4.101   9.579  1.00  0.00         A
ATOM   1527  HG1 PRO    96       1.569   3.788   8.946  1.00  0.00         A
ATOM   1528  HG2 PRO    96       0.894   3.732  10.585  1.00  0.00         A
ATOM   1529  CD  PRO    96       0.642   5.601   9.584  1.00  0.00         A
ATOM   1530  HD1 PRO    96       1.051   6.013   8.673  1.00  0.00         A
ATOM   1531  HD2 PRO    96       1.147   6.013  10.446  1.00  0.00         A
ATOM   1532  C   PRO    96      -2.240   4.173  10.789  1.00  0.00         A
ATOM   1533  O   PRO    96      -1.772   4.528  11.874  1.00  0.00         A
ATOM   1534  N   LYS    97      -3.318   3.406  10.688  1.00  0.00         A
ATOM   1535  HN  LYS    97      -3.622   3.118   9.801  1.00  0.00         A
ATOM   1536  CA  LYS    97      -4.050   2.969  11.870  1.00  0.00         A
ATOM   1537  HA  LYS    97      -4.065   3.793  12.568  1.00  0.00         A
ATOM   1538  CB  LYS    97      -5.494   2.599  11.507  1.00  0.00         A
ATOM   1539  HB1 LYS    97      -5.483   1.706  10.900  1.00  0.00         A
ATOM   1540  HB2 LYS    97      -5.928   3.407  10.938  1.00  0.00         A
ATOM   1541  CG  LYS    97      -6.375   2.340  12.721  1.00  0.00         A
ATOM   1542  HG1 LYS    97      -6.340   3.203  13.370  1.00  0.00         A
ATOM   1543  HG2 LYS    97      -5.997   1.478  13.249  1.00  0.00         A
ATOM   1544  CD  LYS    97      -7.819   2.076  12.329  1.00  0.00         A
ATOM   1545  HD1 LYS    97      -7.864   1.175  11.735  1.00  0.00         A
ATOM   1546  HD2 LYS    97      -8.186   2.912  11.750  1.00  0.00         A
ATOM   1547  CE  LYS    97      -8.694   1.904  13.559  1.00  0.00         A
ATOM   1548  HE1 LYS    97      -8.615   2.794  14.167  1.00  0.00         A
ATOM   1549  HE2 LYS    97      -8.336   1.055  14.122  1.00  0.00         A
ATOM   1550  NZ  LYS    97     -10.122   1.681  13.209  1.00  0.00         A
ATOM   1551  HZ1 LYS    97     -10.698   1.615  14.073  1.00  0.00         A
ATOM   1552  HZ2 LYS    97     -10.226   0.797  12.671  1.00  0.00         A
ATOM   1553  HZ3 LYS    97     -10.479   2.468  12.630  1.00  0.00         A
ATOM   1554  C   LYS    97      -3.338   1.789  12.526  1.00  0.00         A
ATOM   1555  O   LYS    97      -3.836   0.660  12.522  1.00  0.00         A
ATOM   1556  N   ALA    98      -2.164   2.080  13.081  1.00  0.00         A
ATOM   1557  HN  ALA    98      -1.858   3.014  13.052  1.00  0.00         A
ATOM   1558  CA  ALA    98      -1.307   1.091  13.727  1.00  0.00         A
ATOM   1559  HA  ALA    98      -0.472   1.627  14.155  1.00  0.00         A
ATOM   1560  CB  ALA    98      -2.026   0.390  14.863  1.00  0.00         A
ATOM   1561  HB1 ALA    98      -1.331  -0.261  15.370  1.00  0.00         A
ATOM   1562  HB2 ALA    98      -2.845  -0.190  14.468  1.00  0.00         A
ATOM   1563  HB3 ALA    98      -2.402   1.126  15.556  1.00  0.00         A
ATOM   1564  C   ALA    98      -0.753   0.078  12.732  1.00  0.00         A
ATOM   1565  O   ALA    98      -1.491  -0.682  12.103  1.00  0.00         A
ATOM   1566  N   PRO    99       0.570   0.065  12.585  1.00  0.00         A
ATOM   1567  CA  PRO    99       1.268  -0.854  11.706  1.00  0.00         A
ATOM   1568  HA  PRO    99       0.694  -1.079  10.831  1.00  0.00         A
ATOM   1569  CB  PRO    99       2.503  -0.053  11.316  1.00  0.00         A
ATOM   1570  HB1 PRO    99       2.292   0.539  10.438  1.00  0.00         A
ATOM   1571  HB2 PRO    99       3.323  -0.726  11.117  1.00  0.00         A
ATOM   1572  CG  PRO    99       2.790   0.808  12.497  1.00  0.00         A
ATOM   1573  HG1 PRO    99       3.154   1.771  12.172  1.00  0.00         A
ATOM   1574  HG2 PRO    99       3.519   0.317  13.105  1.00  0.00         A
ATOM   1575  CD  PRO    99       1.504   0.964  13.273  1.00  0.00         A
ATOM   1576  HD1 PRO    99       1.152   1.983  13.234  1.00  0.00         A
ATOM   1577  HD2 PRO    99       1.645   0.656  14.299  1.00  0.00         A
ATOM   1578  C   PRO    99       1.648  -2.151  12.420  1.00  0.00         A
ATOM   1579  O   PRO    99       2.188  -2.128  13.533  1.00  0.00         A
ATOM   1580  N   ALA   100       1.350  -3.278  11.792  1.00  0.00         A
ATOM   1581  HN  ALA   100       0.928  -3.237  10.905  1.00  0.00         A
ATOM   1582  CA  ALA   100       1.643  -4.574  12.382  1.00  0.00         A
ATOM   1583  HA  ALA   100       1.359  -4.535  13.420  1.00  0.00         A
ATOM   1584  CB  ALA   100       0.822  -5.661  11.710  1.00  0.00         A
ATOM   1585  HB1 ALA   100      -0.228  -5.420  11.789  1.00  0.00         A
ATOM   1586  HB2 ALA   100       1.012  -6.606  12.197  1.00  0.00         A
ATOM   1587  HB3 ALA   100       1.099  -5.730  10.670  1.00  0.00         A
ATOM   1588  C   ALA   100       3.134  -4.890  12.281  1.00  0.00         A
ATOM   1589  O   ALA   100       3.725  -4.764  11.209  1.00  0.00         A
ATOM   1590  N   PRO   101       3.768  -5.287  13.398  1.00  0.00         A
ATOM   1591  CA  PRO   101       5.186  -5.651  13.425  1.00  0.00         A
ATOM   1592  HA  PRO   101       5.791  -4.918  12.925  1.00  0.00         A
ATOM   1593  CB  PRO   101       5.537  -5.681  14.918  1.00  0.00         A
ATOM   1594  HB1 PRO   101       6.413  -5.076  15.096  1.00  0.00         A
ATOM   1595  HB2 PRO   101       5.732  -6.700  15.221  1.00  0.00         A
ATOM   1596  CG  PRO   101       4.344  -5.127  15.620  1.00  0.00         A
ATOM   1597  HG1 PRO   101       4.463  -4.064  15.764  1.00  0.00         A
ATOM   1598  HG2 PRO   101       4.218  -5.622  16.564  1.00  0.00         A
ATOM   1599  CD  PRO   101       3.173  -5.404  14.731  1.00  0.00         A
ATOM   1600  HD1 PRO   101       2.403  -4.666  14.881  1.00  0.00         A
ATOM   1601  HD2 PRO   101       2.791  -6.400  14.902  1.00  0.00         A
ATOM   1602  C   PRO   101       5.439  -7.002  12.787  1.00  0.00         A
ATOM   1603  O   PRO   101       5.726  -7.993  13.466  1.00  0.00         A
ATOM   1604  N   GLY   102       5.315  -7.029  11.479  1.00  0.00         A
ATOM   1605  HN  GLY   102       5.035  -6.212  11.011  1.00  0.00         A
ATOM   1606  CA  GLY   102       5.563  -8.228  10.732  1.00  0.00         A
ATOM   1607  HA1 GLY   102       5.706  -9.050  11.417  1.00  0.00         A
ATOM   1608  HA2 GLY   102       6.459  -8.085  10.156  1.00  0.00         A
ATOM   1609  C   GLY   102       4.412  -8.548   9.807  1.00  0.00         A
ATOM   1610  O   GLY   102       3.611  -9.440  10.085  1.00  0.00         A
ATOM   1611  N   VAL   103       4.314  -7.800   8.720  1.00  0.00         A
ATOM   1612  HN  VAL   103       4.998  -7.127   8.535  1.00  0.00         A
ATOM   1613  CA  VAL   103       3.226  -7.949   7.782  1.00  0.00         A
ATOM   1614  HA  VAL   103       2.353  -8.281   8.322  1.00  0.00         A
ATOM   1615  CB  VAL   103       2.905  -6.595   7.115  1.00  0.00         A
ATOM   1616  HB  VAL   103       3.763  -6.293   6.530  1.00  0.00         A
ATOM   1617  CG1 VAL   103       1.723  -6.727   6.183  1.00  0.00         A
ATOM   1618 HG11 VAL   103       1.967  -7.424   5.400  1.00  0.00         A
ATOM   1619 HG12 VAL   103       1.494  -5.764   5.754  1.00  0.00         A
ATOM   1620 HG13 VAL   103       0.872  -7.089   6.737  1.00  0.00         A
ATOM   1621  CG2 VAL   103       2.643  -5.524   8.163  1.00  0.00         A
ATOM   1622 HG21 VAL   103       3.509  -5.425   8.801  1.00  0.00         A
ATOM   1623 HG22 VAL   103       1.787  -5.805   8.758  1.00  0.00         A
ATOM   1624 HG23 VAL   103       2.446  -4.581   7.674  1.00  0.00         A
ATOM   1625  C   VAL   103       3.576  -8.977   6.710  1.00  0.00         A
ATOM   1626  O   VAL   103       4.396  -8.715   5.831  1.00  0.00         A
ATOM   1627  N   LEU   104       2.951 -10.144   6.782  1.00  0.00         A
ATOM   1628  HN  LEU   104       2.325 -10.308   7.523  1.00  0.00         A
ATOM   1629  CA  LEU   104       3.163 -11.193   5.788  1.00  0.00         A
ATOM   1630  HA  LEU   104       4.172 -11.105   5.429  1.00  0.00         A
ATOM   1631  CB  LEU   104       2.970 -12.589   6.397  1.00  0.00         A
ATOM   1632  HB1 LEU   104       2.885 -13.298   5.587  1.00  0.00         A
ATOM   1633  HB2 LEU   104       2.041 -12.588   6.946  1.00  0.00         A
ATOM   1634  CG  LEU   104       4.078 -13.081   7.344  1.00  0.00         A
ATOM   1635  HG  LEU   104       3.923 -14.132   7.538  1.00  0.00         A
ATOM   1636  CD1 LEU   104       5.449 -12.932   6.703  1.00  0.00         A
ATOM   1637 HD11 LEU   104       5.657 -11.886   6.534  1.00  0.00         A
ATOM   1638 HD12 LEU   104       5.465 -13.459   5.761  1.00  0.00         A
ATOM   1639 HD13 LEU   104       6.200 -13.347   7.360  1.00  0.00         A
ATOM   1640  CD2 LEU   104       4.027 -12.352   8.678  1.00  0.00         A
ATOM   1641 HD21 LEU   104       4.161 -11.292   8.514  1.00  0.00         A
ATOM   1642 HD22 LEU   104       4.815 -12.719   9.319  1.00  0.00         A
ATOM   1643 HD23 LEU   104       3.070 -12.526   9.148  1.00  0.00         A
ATOM   1644  C   LEU   104       2.223 -10.996   4.607  1.00  0.00         A
ATOM   1645  O   LEU   104       1.762 -11.954   3.984  1.00  0.00         A
ATOM   1646  N   VAL   105       1.948  -9.737   4.316  1.00  0.00         A
ATOM   1647  HN  VAL   105       2.342  -9.033   4.871  1.00  0.00         A
ATOM   1648  CA  VAL   105       1.110  -9.353   3.198  1.00  0.00         A
ATOM   1649  HA  VAL   105       0.910 -10.232   2.601  1.00  0.00         A
ATOM   1650  CB  VAL   105      -0.231  -8.754   3.673  1.00  0.00         A
ATOM   1651  HB  VAL   105      -0.021  -7.865   4.247  1.00  0.00         A
ATOM   1652  CG1 VAL   105      -1.098  -8.359   2.488  1.00  0.00         A
ATOM   1653 HG11 VAL   105      -2.016  -7.915   2.846  1.00  0.00         A
ATOM   1654 HG12 VAL   105      -1.328  -9.238   1.906  1.00  0.00         A
ATOM   1655 HG13 VAL   105      -0.568  -7.647   1.873  1.00  0.00         A
ATOM   1656  CG2 VAL   105      -0.969  -9.735   4.570  1.00  0.00         A
ATOM   1657 HG21 VAL   105      -1.906  -9.301   4.887  1.00  0.00         A
ATOM   1658 HG22 VAL   105      -0.363  -9.956   5.436  1.00  0.00         A
ATOM   1659 HG23 VAL   105      -1.160 -10.646   4.023  1.00  0.00         A
ATOM   1660  C   VAL   105       1.851  -8.327   2.353  1.00  0.00         A
ATOM   1661  O   VAL   105       2.289  -7.298   2.868  1.00  0.00         A
ATOM   1662  N   MET   106       2.024  -8.617   1.076  1.00  0.00         A
ATOM   1663  HN  MET   106       1.665  -9.459   0.719  1.00  0.00         A
ATOM   1664  CA  MET   106       2.744  -7.713   0.191  1.00  0.00         A
ATOM   1665  HA  MET   106       3.409  -7.124   0.802  1.00  0.00         A
ATOM   1666  CB  MET   106       3.578  -8.502  -0.820  1.00  0.00         A
ATOM   1667  HB1 MET   106       2.916  -9.102  -1.427  1.00  0.00         A
ATOM   1668  HB2 MET   106       4.249  -9.156  -0.283  1.00  0.00         A
ATOM   1669  CG  MET   106       4.405  -7.620  -1.743  1.00  0.00         A
ATOM   1670  HG1 MET   106       4.883  -6.853  -1.152  1.00  0.00         A
ATOM   1671  HG2 MET   106       3.744  -7.158  -2.462  1.00  0.00         A
ATOM   1672  SD  MET   106       5.676  -8.541  -2.634  1.00  0.00         A
ATOM   1673  CE  MET   106       6.751  -9.023  -1.284  1.00  0.00         A
ATOM   1674  HE1 MET   106       7.592  -9.573  -1.676  1.00  0.00         A
ATOM   1675  HE2 MET   106       6.204  -9.645  -0.591  1.00  0.00         A
ATOM   1676  HE3 MET   106       7.105  -8.140  -0.774  1.00  0.00         A
ATOM   1677  C   MET   106       1.780  -6.770  -0.524  1.00  0.00         A
ATOM   1678  O   MET   106       0.994  -7.195  -1.373  1.00  0.00         A
ATOM   1679  N   PRO   107       1.823  -5.473  -0.175  1.00  0.00         A
ATOM   1680  CA  PRO   107       0.972  -4.451  -0.790  1.00  0.00         A
ATOM   1681  HA  PRO   107      -0.067  -4.700  -0.716  1.00  0.00         A
ATOM   1682  CB  PRO   107       1.248  -3.189   0.034  1.00  0.00         A
ATOM   1683  HB1 PRO   107       0.311  -2.719   0.296  1.00  0.00         A
ATOM   1684  HB2 PRO   107       1.837  -2.512  -0.552  1.00  0.00         A
ATOM   1685  CG  PRO   107       1.983  -3.646   1.248  1.00  0.00         A
ATOM   1686  HG1 PRO   107       1.283  -3.857   2.042  1.00  0.00         A
ATOM   1687  HG2 PRO   107       2.686  -2.887   1.558  1.00  0.00         A
ATOM   1688  CD  PRO   107       2.708  -4.895   0.848  1.00  0.00         A
ATOM   1689  HD1 PRO   107       2.808  -5.559   1.694  1.00  0.00         A
ATOM   1690  HD2 PRO   107       3.676  -4.656   0.434  1.00  0.00         A
ATOM   1691  C   PRO   107       1.332  -4.209  -2.253  1.00  0.00         A
ATOM   1692  O   PRO   107       2.448  -4.518  -2.685  1.00  0.00         A
ATOM   1693  N   PRO   108       0.381  -3.664  -3.037  1.00  0.00         A
ATOM   1694  CA  PRO   108       0.598  -3.290  -4.445  1.00  0.00         A
ATOM   1695  HA  PRO   108       0.973  -4.123  -5.021  1.00  0.00         A
ATOM   1696  CB  PRO   108      -0.805  -2.904  -4.943  1.00  0.00         A
ATOM   1697  HB1 PRO   108      -0.986  -3.364  -5.903  1.00  0.00         A
ATOM   1698  HB2 PRO   108      -0.871  -1.830  -5.036  1.00  0.00         A
ATOM   1699  CG  PRO   108      -1.747  -3.418  -3.908  1.00  0.00         A
ATOM   1700  HG1 PRO   108      -2.038  -4.430  -4.146  1.00  0.00         A
ATOM   1701  HG2 PRO   108      -2.612  -2.785  -3.842  1.00  0.00         A
ATOM   1702  CD  PRO   108      -1.000  -3.387  -2.620  1.00  0.00         A
ATOM   1703  HD1 PRO   108      -1.371  -4.151  -1.966  1.00  0.00         A
ATOM   1704  HD2 PRO   108      -1.078  -2.416  -2.154  1.00  0.00         A
ATOM   1705  C   PRO   108       1.554  -2.103  -4.587  1.00  0.00         A
ATOM   1706  O   PRO   108       1.222  -1.084  -5.198  1.00  0.00         A
ATOM   1707  N   SER   109       2.735  -2.249  -4.011  1.00  0.00         A
ATOM   1708  HN  SER   109       2.933  -3.099  -3.556  1.00  0.00         A
ATOM   1709  CA  SER   109       3.747  -1.211  -4.024  1.00  0.00         A
ATOM   1710  HA  SER   109       3.837  -0.844  -5.034  1.00  0.00         A
ATOM   1711  CB  SER   109       3.334  -0.058  -3.100  1.00  0.00         A
ATOM   1712  HB1 SER   109       3.267  -0.420  -2.084  1.00  0.00         A
ATOM   1713  HB2 SER   109       2.370   0.320  -3.410  1.00  0.00         A
ATOM   1714  OG  SER   109       4.272   1.005  -3.144  1.00  0.00         A
ATOM   1715  HG  SER   109       5.112   0.698  -2.784  1.00  0.00         A
ATOM   1716  C   SER   109       5.087  -1.799  -3.587  1.00  0.00         A
ATOM   1717  O   SER   109       5.675  -1.381  -2.587  1.00  0.00         A
ATOM   1718  N   THR   110       5.559  -2.785  -4.337  1.00  0.00         A
ATOM   1719  HN  THR   110       5.055  -3.068  -5.133  1.00  0.00         A
ATOM   1720  CA  THR   110       6.807  -3.458  -4.016  1.00  0.00         A
ATOM   1721  HA  THR   110       6.922  -3.450  -2.947  1.00  0.00         A
ATOM   1722  CB  THR   110       6.772  -4.921  -4.496  1.00  0.00         A
ATOM   1723  HB  THR   110       6.929  -4.942  -5.564  1.00  0.00         A
ATOM   1724  OG1 THR   110       5.490  -5.488  -4.196  1.00  0.00         A
ATOM   1725  HG1 THR   110       5.012  -4.899  -3.602  1.00  0.00         A
ATOM   1726  CG2 THR   110       7.858  -5.750  -3.822  1.00  0.00         A
ATOM   1727 HG21 THR   110       7.810  -6.768  -4.181  1.00  0.00         A
ATOM   1728 HG22 THR   110       7.709  -5.738  -2.753  1.00  0.00         A
ATOM   1729 HG23 THR   110       8.826  -5.332  -4.055  1.00  0.00         A
ATOM   1730  C   THR   110       7.991  -2.727  -4.645  1.00  0.00         A
ATOM   1731  O   THR   110       9.152  -3.023  -4.360  1.00  0.00         A
ATOM   1732  N   CYS   111       7.685  -1.758  -5.491  1.00  0.00         A
ATOM   1733  HN  CYS   111       6.743  -1.582  -5.686  1.00  0.00         A
ATOM   1734  CA  CYS   111       8.713  -0.945  -6.130  1.00  0.00         A
ATOM   1735  HA  CYS   111       9.638  -1.103  -5.597  1.00  0.00         A
ATOM   1736  CB  CYS   111       8.900  -1.362  -7.584  1.00  0.00         A
ATOM   1737  HB1 CYS   111       9.708  -0.787  -8.002  1.00  0.00         A
ATOM   1738  HB2 CYS   111       7.993  -1.155  -8.132  1.00  0.00         A
ATOM   1739  SG  CYS   111       9.293  -3.109  -7.810  1.00  0.00         A
ATOM   1740  HG  CYS   111       9.572  -3.618  -6.617  1.00  0.00         A
ATOM   1741  C   CYS   111       8.356   0.539  -6.065  1.00  0.00         A
ATOM   1742  O   CYS   111       8.065   1.165  -7.086  1.00  0.00         A
ATOM   1743  N   PRO   112       8.373   1.123  -4.861  1.00  0.00         A
ATOM   1744  CA  PRO   112       8.042   2.524  -4.648  1.00  0.00         A
ATOM   1745  HA  PRO   112       7.185   2.824  -5.232  1.00  0.00         A
ATOM   1746  CB  PRO   112       7.701   2.591  -3.152  1.00  0.00         A
ATOM   1747  HB1 PRO   112       6.701   2.982  -3.034  1.00  0.00         A
ATOM   1748  HB2 PRO   112       8.406   3.237  -2.656  1.00  0.00         A
ATOM   1749  CG  PRO   112       7.808   1.188  -2.642  1.00  0.00         A
ATOM   1750  HG1 PRO   112       6.833   0.725  -2.629  1.00  0.00         A
ATOM   1751  HG2 PRO   112       8.237   1.189  -1.651  1.00  0.00         A
ATOM   1752  CD  PRO   112       8.711   0.474  -3.601  1.00  0.00         A
ATOM   1753  HD1 PRO   112       8.483  -0.577  -3.638  1.00  0.00         A
ATOM   1754  HD2 PRO   112       9.746   0.635  -3.344  1.00  0.00         A
ATOM   1755  C   PRO   112       9.219   3.438  -4.960  1.00  0.00         A
ATOM   1756  O   PRO   112      10.379   3.035  -4.844  1.00  0.00         A
ATOM   1757  N   PRO   113       8.931   4.678  -5.365  1.00  0.00         A
ATOM   1758  CA  PRO   113       9.956   5.663  -5.687  1.00  0.00         A
ATOM   1759  HA  PRO   113      10.620   5.305  -6.454  1.00  0.00         A
ATOM   1760  CB  PRO   113       9.149   6.850  -6.216  1.00  0.00         A
ATOM   1761  HB1 PRO   113       9.083   6.787  -7.286  1.00  0.00         A
ATOM   1762  HB2 PRO   113       9.622   7.776  -5.927  1.00  0.00         A
ATOM   1763  CG  PRO   113       7.812   6.700  -5.596  1.00  0.00         A
ATOM   1764  HG1 PRO   113       7.062   7.175  -6.210  1.00  0.00         A
ATOM   1765  HG2 PRO   113       7.814   7.124  -4.602  1.00  0.00         A
ATOM   1766  CD  PRO   113       7.578   5.223  -5.536  1.00  0.00         A
ATOM   1767  HD1 PRO   113       7.141   4.867  -6.451  1.00  0.00         A
ATOM   1768  HD2 PRO   113       6.957   4.979  -4.699  1.00  0.00         A
ATOM   1769  C   PRO   113      10.761   6.055  -4.458  1.00  0.00         A
ATOM   1770  O   PRO   113      10.196   6.527  -3.473  1.00  0.00         A
ATOM   1771  N   PRO   114      12.084   5.820  -4.484  1.00  0.00         A
ATOM   1772  CA  PRO   114      12.996   6.184  -3.392  1.00  0.00         A
ATOM   1773  HA  PRO   114      12.855   5.549  -2.545  1.00  0.00         A
ATOM   1774  CB  PRO   114      14.388   5.934  -3.987  1.00  0.00         A
ATOM   1775  HB1 PRO   114      14.799   5.022  -3.580  1.00  0.00         A
ATOM   1776  HB2 PRO   114      15.038   6.766  -3.754  1.00  0.00         A
ATOM   1777  CG  PRO   114      14.147   5.819  -5.446  1.00  0.00         A
ATOM   1778  HG1 PRO   114      14.914   5.221  -5.914  1.00  0.00         A
ATOM   1779  HG2 PRO   114      14.105   6.799  -5.875  1.00  0.00         A
ATOM   1780  CD  PRO   114      12.817   5.170  -5.575  1.00  0.00         A
ATOM   1781  HD1 PRO   114      12.889   4.105  -5.416  1.00  0.00         A
ATOM   1782  HD2 PRO   114      12.383   5.391  -6.537  1.00  0.00         A
ATOM   1783  C   PRO   114      12.845   7.636  -2.958  1.00  0.00         A
ATOM   1784  O   PRO   114      13.387   8.544  -3.580  1.00  0.00         A
ATOM   1785  N   LYS   115      12.097   7.839  -1.885  1.00  0.00         A
ATOM   1786  HN  LYS   115      11.699   7.066  -1.429  1.00  0.00         A
ATOM   1787  CA  LYS   115      11.844   9.169  -1.360  1.00  0.00         A
ATOM   1788  HA  LYS   115      12.618   9.827  -1.724  1.00  0.00         A
ATOM   1789  CB  LYS   115      10.481   9.682  -1.836  1.00  0.00         A
ATOM   1790  HB1 LYS   115      10.517   9.824  -2.906  1.00  0.00         A
ATOM   1791  HB2 LYS   115      10.283  10.631  -1.361  1.00  0.00         A
ATOM   1792  CG  LYS   115       9.327   8.740  -1.518  1.00  0.00         A
ATOM   1793  HG1 LYS   115       9.308   8.558  -0.454  1.00  0.00         A
ATOM   1794  HG2 LYS   115       9.477   7.810  -2.040  1.00  0.00         A
ATOM   1795  CD  LYS   115       7.992   9.315  -1.942  1.00  0.00         A
ATOM   1796  HD1 LYS   115       7.276   8.511  -1.986  1.00  0.00         A
ATOM   1797  HD2 LYS   115       8.095   9.760  -2.920  1.00  0.00         A
ATOM   1798  CE  LYS   115       7.495  10.370  -0.968  1.00  0.00         A
ATOM   1799  HE1 LYS   115       6.617  10.842  -1.384  1.00  0.00         A
ATOM   1800  HE2 LYS   115       8.269  11.110  -0.831  1.00  0.00         A
ATOM   1801  NZ  LYS   115       7.147   9.781   0.353  1.00  0.00         A
ATOM   1802  HZ1 LYS   115       6.302   9.178   0.266  1.00  0.00         A
ATOM   1803  HZ2 LYS   115       6.953  10.536   1.045  1.00  0.00         A
ATOM   1804  HZ3 LYS   115       7.935   9.202   0.707  1.00  0.00         A
ATOM   1805  C   LYS   115      11.886   9.141   0.157  1.00  0.00         A
ATOM   1806  O   LYS   115      11.799   8.074   0.764  1.00  0.00         A
ATOM   1807  N   VAL   116      12.019  10.307   0.761  1.00  0.00         A
ATOM   1808  HN  VAL   116      12.060  11.125   0.226  1.00  0.00         A
ATOM   1809  CA  VAL   116      12.076  10.419   2.202  1.00  0.00         A
ATOM   1810  HA  VAL   116      11.719   9.490   2.622  1.00  0.00         A
ATOM   1811  CB  VAL   116      13.519  10.663   2.706  1.00  0.00         A
ATOM   1812  HB  VAL   116      13.469  10.968   3.740  1.00  0.00         A
ATOM   1813  CG1 VAL   116      14.342   9.385   2.626  1.00  0.00         A
ATOM   1814 HG11 VAL   116      13.890   8.625   3.245  1.00  0.00         A
ATOM   1815 HG12 VAL   116      15.346   9.582   2.972  1.00  0.00         A
ATOM   1816 HG13 VAL   116      14.376   9.043   1.602  1.00  0.00         A
ATOM   1817  CG2 VAL   116      14.197  11.772   1.913  1.00  0.00         A
ATOM   1818 HG21 VAL   116      14.251  11.488   0.872  1.00  0.00         A
ATOM   1819 HG22 VAL   116      15.195  11.929   2.295  1.00  0.00         A
ATOM   1820 HG23 VAL   116      13.626  12.684   2.008  1.00  0.00         A
ATOM   1821  C   VAL   116      11.167  11.546   2.661  1.00  0.00         A
ATOM   1822  O   VAL   116      11.309  12.689   2.228  1.00  0.00         A
ATOM   1823  N   SER   117      10.196  11.217   3.488  1.00  0.00         A
ATOM   1824  HN  SER   117      10.088  10.282   3.759  1.00  0.00         A
ATOM   1825  CA  SER   117       9.274  12.220   3.977  1.00  0.00         A
ATOM   1826  HA  SER   117       9.633  13.175   3.636  1.00  0.00         A
ATOM   1827  CB  SER   117       7.884  11.977   3.397  1.00  0.00         A
ATOM   1828  HB1 SER   117       7.236  12.798   3.665  1.00  0.00         A
ATOM   1829  HB2 SER   117       7.488  11.059   3.801  1.00  0.00         A
ATOM   1830  OG  SER   117       7.934  11.876   1.982  1.00  0.00         A
ATOM   1831  HG  SER   117       8.381  12.655   1.626  1.00  0.00         A
ATOM   1832  C   SER   117       9.206  12.226   5.502  1.00  0.00         A
ATOM   1833  O   SER   117       8.700  13.174   6.106  1.00  0.00         A
ATOM   1834  N   GLN   118       9.716  11.174   6.127  1.00  0.00         A
ATOM   1835  HN  GLN   118      10.173  10.481   5.606  1.00  0.00         A
ATOM   1836  CA  GLN   118       9.645  11.046   7.574  1.00  0.00         A
ATOM   1837  HA  GLN   118       9.455  12.028   7.980  1.00  0.00         A
ATOM   1838  CB  GLN   118       8.511  10.115   7.990  1.00  0.00         A
ATOM   1839  HB1 GLN   118       8.558   9.989   9.060  1.00  0.00         A
ATOM   1840  HB2 GLN   118       8.654   9.157   7.515  1.00  0.00         A
ATOM   1841  CG  GLN   118       7.127  10.625   7.630  1.00  0.00         A
ATOM   1842  HG1 GLN   118       7.089  10.802   6.565  1.00  0.00         A
ATOM   1843  HG2 GLN   118       6.951  11.551   8.154  1.00  0.00         A
ATOM   1844  CD  GLN   118       6.030   9.648   7.998  1.00  0.00         A
ATOM   1845  OE1 GLN   118       6.233   8.433   8.000  1.00  0.00         A
ATOM   1846  NE2 GLN   118       4.860  10.173   8.315  1.00  0.00         A
ATOM   1847 HE21 GLN   118       4.773  11.152   8.297  1.00  0.00         A
ATOM   1848 HE22 GLN   118       4.126   9.567   8.551  1.00  0.00         A
ATOM   1849  C   GLN   118      10.955  10.530   8.142  1.00  0.00         A
ATOM   1850  O   GLN   118      11.136   9.326   8.339  1.00  0.00         A
ATOM   1851  N   GLN   119      11.855  11.451   8.407  1.00  0.00         A
ATOM   1852  HN  GLN   119      11.638  12.385   8.218  1.00  0.00         A
ATOM   1853  CA  GLN   119      13.149  11.127   8.990  1.00  0.00         A
ATOM   1854  HA  GLN   119      12.993  10.329   9.701  1.00  0.00         A
ATOM   1855  CB  GLN   119      14.149  10.652   7.920  1.00  0.00         A
ATOM   1856  HB1 GLN   119      13.680   9.876   7.332  1.00  0.00         A
ATOM   1857  HB2 GLN   119      15.011  10.235   8.418  1.00  0.00         A
ATOM   1858  CG  GLN   119      14.638  11.739   6.966  1.00  0.00         A
ATOM   1859  HG1 GLN   119      15.468  11.347   6.396  1.00  0.00         A
ATOM   1860  HG2 GLN   119      14.975  12.583   7.548  1.00  0.00         A
ATOM   1861  CD  GLN   119      13.574  12.223   5.998  1.00  0.00         A
ATOM   1862  OE1 GLN   119      12.681  11.474   5.606  1.00  0.00         A
ATOM   1863  NE2 GLN   119      13.668  13.482   5.606  1.00  0.00         A
ATOM   1864 HE21 GLN   119      14.410  14.023   5.961  1.00  0.00         A
ATOM   1865 HE22 GLN   119      13.001  13.824   4.976  1.00  0.00         A
ATOM   1866  C   GLN   119      13.700  12.336   9.738  1.00  0.00         A
ATOM   1867  O   GLN   119      13.081  13.403   9.734  1.00  0.00         A
ATOM   1868  N   GLN   120      14.850  12.179  10.373  1.00  0.00         A
ATOM   1869  HN  GLN   120      15.321  11.318  10.315  1.00  0.00         A
ATOM   1870  CA  GLN   120      15.431  13.259  11.156  1.00  0.00         A
ATOM   1871  HA  GLN   120      14.627  13.746  11.687  1.00  0.00         A
ATOM   1872  CB  GLN   120      16.439  12.715  12.175  1.00  0.00         A
ATOM   1873  HB1 GLN   120      16.967  13.547  12.619  1.00  0.00         A
ATOM   1874  HB2 GLN   120      17.148  12.086  11.659  1.00  0.00         A
ATOM   1875  CG  GLN   120      15.806  11.899  13.298  1.00  0.00         A
ATOM   1876  HG1 GLN   120      14.990  12.468  13.719  1.00  0.00         A
ATOM   1877  HG2 GLN   120      16.550  11.728  14.062  1.00  0.00         A
ATOM   1878  CD  GLN   120      15.271  10.553  12.839  1.00  0.00         A
ATOM   1879  OE1 GLN   120      15.806   9.938  11.917  1.00  0.00         A
ATOM   1880  NE2 GLN   120      14.204  10.094  13.470  1.00  0.00         A
ATOM   1881 HE21 GLN   120      13.819  10.640  14.189  1.00  0.00         A
ATOM   1882 HE22 GLN   120      13.841   9.224  13.200  1.00  0.00         A
ATOM   1883  C   GLN   120      16.099  14.287  10.247  1.00  0.00         A
ATOM   1884  O   GLN   120      15.772  15.479  10.293  1.00  0.00         A
ATOM   1885  N   GLN   121      17.019  13.819   9.411  1.00  0.00         A
ATOM   1886  HN  GLN   121      17.212  12.856   9.403  1.00  0.00         A
ATOM   1887  CA  GLN   121      17.736  14.691   8.488  1.00  0.00         A
ATOM   1888  HA  GLN   121      18.171  15.495   9.062  1.00  0.00         A
ATOM   1889  CB  GLN   121      18.852  13.924   7.777  1.00  0.00         A
ATOM   1890  HB1 GLN   121      19.258  14.547   6.995  1.00  0.00         A
ATOM   1891  HB2 GLN   121      18.433  13.033   7.333  1.00  0.00         A
ATOM   1892  CG  GLN   121      19.989  13.509   8.694  1.00  0.00         A
ATOM   1893  HG1 GLN   121      19.588  12.893   9.485  1.00  0.00         A
ATOM   1894  HG2 GLN   121      20.432  14.396   9.120  1.00  0.00         A
ATOM   1895  CD  GLN   121      21.069  12.727   7.972  1.00  0.00         A
ATOM   1896  OE1 GLN   121      20.799  12.003   7.013  1.00  0.00         A
ATOM   1897  NE2 GLN   121      22.302  12.869   8.424  1.00  0.00         A
ATOM   1898 HE21 GLN   121      22.446  13.463   9.191  1.00  0.00         A
ATOM   1899 HE22 GLN   121      23.021  12.374   7.979  1.00  0.00         A
ATOM   1900  C   GLN   121      16.783  15.282   7.460  1.00  0.00         A
ATOM   1901  O   GLN   121      15.982  14.570   6.859  1.00  0.00         A
ATOM   1902  N   GLN   122      16.869  16.585   7.257  1.00  0.00         A
ATOM   1903  HN  GLN   122      17.536  17.108   7.750  1.00  0.00         A
ATOM   1904  CA  GLN   122      16.002  17.255   6.301  1.00  0.00         A
ATOM   1905  HA  GLN   122      15.067  16.713   6.273  1.00  0.00         A
ATOM   1906  CB  GLN   122      15.725  18.692   6.739  1.00  0.00         A
ATOM   1907  HB1 GLN   122      15.104  19.170   5.995  1.00  0.00         A
ATOM   1908  HB2 GLN   122      16.662  19.223   6.808  1.00  0.00         A
ATOM   1909  CG  GLN   122      15.020  18.788   8.082  1.00  0.00         A
ATOM   1910  HG1 GLN   122      14.841  19.828   8.305  1.00  0.00         A
ATOM   1911  HG2 GLN   122      15.660  18.362   8.840  1.00  0.00         A
ATOM   1912  CD  GLN   122      13.693  18.051   8.104  1.00  0.00         A
ATOM   1913  OE1 GLN   122      12.653  18.614   7.767  1.00  0.00         A
ATOM   1914  NE2 GLN   122      13.719  16.792   8.511  1.00  0.00         A
ATOM   1915 HE21 GLN   122      14.582  16.406   8.776  1.00  0.00         A
ATOM   1916 HE22 GLN   122      12.875  16.294   8.530  1.00  0.00         A
ATOM   1917  C   GLN   122      16.620  17.222   4.912  1.00  0.00         A
ATOM   1918  O   GLN   122      16.926  18.258   4.318  1.00  0.00         A
ATOM   1919  N   GLN   123      16.819  16.016   4.415  1.00  0.00         A
ATOM   1920  HN  GLN   123      16.567  15.233   4.951  1.00  0.00         A
ATOM   1921  CA  GLN   123      17.374  15.811   3.092  1.00  0.00         A
ATOM   1922  HA  GLN   123      17.734  16.759   2.723  1.00  0.00         A
ATOM   1923  CB  GLN   123      18.530  14.812   3.150  1.00  0.00         A
ATOM   1924  HB1 GLN   123      18.954  14.714   2.161  1.00  0.00         A
ATOM   1925  HB2 GLN   123      18.144  13.853   3.462  1.00  0.00         A
ATOM   1926  CG  GLN   123      19.639  15.215   4.105  1.00  0.00         A
ATOM   1927  HG1 GLN   123      19.217  15.342   5.091  1.00  0.00         A
ATOM   1928  HG2 GLN   123      20.059  16.152   3.773  1.00  0.00         A
ATOM   1929  CD  GLN   123      20.754  14.189   4.184  1.00  0.00         A
ATOM   1930  OE1 GLN   123      21.911  14.532   4.421  1.00  0.00         A
ATOM   1931  NE2 GLN   123      20.421  12.924   3.983  1.00  0.00         A
ATOM   1932 HE21 GLN   123      19.481  12.713   3.793  1.00  0.00         A
ATOM   1933 HE22 GLN   123      21.126  12.245   4.036  1.00  0.00         A
ATOM   1934  C   GLN   123      16.289  15.288   2.168  1.00  0.00         A
ATOM   1935  O   GLN   123      15.171  15.015   2.606  1.00  0.00         A
ATOM   1936  N   GLN   124      16.615  15.151   0.900  1.00  0.00         A
ATOM   1937  HN  GLN   124      17.515  15.406   0.603  1.00  0.00         A
ATOM   1938  CA  GLN   124      15.673  14.627  -0.064  1.00  0.00         A
ATOM   1939  HA  GLN   124      14.898  14.126   0.486  1.00  0.00         A
ATOM   1940  CB  GLN   124      15.035  15.748  -0.873  1.00  0.00         A
ATOM   1941  HB1 GLN   124      14.923  15.436  -1.896  1.00  0.00         A
ATOM   1942  HB2 GLN   124      15.677  16.608  -0.834  1.00  0.00         A
ATOM   1943  CG  GLN   124      13.677  16.149  -0.359  1.00  0.00         A
ATOM   1944  HG1 GLN   124      13.243  16.830  -1.068  1.00  0.00         A
ATOM   1945  HG2 GLN   124      13.794  16.637   0.594  1.00  0.00         A
ATOM   1946  CD  GLN   124      12.749  14.962  -0.195  1.00  0.00         A
ATOM   1947  OE1 GLN   124      12.838  13.975  -0.931  1.00  0.00         A
ATOM   1948  NE2 GLN   124      11.855  15.042   0.773  1.00  0.00         A
ATOM   1949 HE21 GLN   124      11.838  15.854   1.321  1.00  0.00         A
ATOM   1950 HE22 GLN   124      11.257  14.279   0.919  1.00  0.00         A
ATOM   1951  C   GLN   124      16.330  13.624  -0.987  1.00  0.00         A
ATOM   1952  O   GLN   124      17.552  13.468  -0.990  1.00  0.00         A
ATOM   1953  N   GLN   125      15.505  12.952  -1.765  1.00  0.00         A
ATOM   1954  HN  GLN   125      14.546  13.156  -1.730  1.00  0.00         A
ATOM   1955  CA  GLN   125      15.968  11.943  -2.688  1.00  0.00         A
ATOM   1956  HA  GLN   125      16.944  12.237  -3.045  1.00  0.00         A
ATOM   1957  CB  GLN   125      16.073  10.583  -1.993  1.00  0.00         A
ATOM   1958  HB1 GLN   125      15.081  10.253  -1.721  1.00  0.00         A
ATOM   1959  HB2 GLN   125      16.665  10.695  -1.096  1.00  0.00         A
ATOM   1960  CG  GLN   125      16.714   9.510  -2.858  1.00  0.00         A
ATOM   1961  HG1 GLN   125      17.712   9.828  -3.120  1.00  0.00         A
ATOM   1962  HG2 GLN   125      16.128   9.396  -3.758  1.00  0.00         A
ATOM   1963  CD  GLN   125      16.803   8.163  -2.166  1.00  0.00         A
ATOM   1964  OE1 GLN   125      17.724   7.388  -2.415  1.00  0.00         A
ATOM   1965  NE2 GLN   125      15.843   7.867  -1.302  1.00  0.00         A
ATOM   1966 HE21 GLN   125      15.132   8.524  -1.156  1.00  0.00         A
ATOM   1967 HE22 GLN   125      15.880   6.996  -0.850  1.00  0.00         A
ATOM   1968  C   GLN   125      15.013  11.863  -3.865  1.00  0.00         A
ATOM   1969  O   GLN   125      13.958  11.237  -3.785  1.00  0.00         A
ATOM   1970  N   GLN   126      15.356  12.560  -4.926  1.00  0.00         A
ATOM   1971  HN  GLN   126      16.131  13.158  -4.872  1.00  0.00         A
ATOM   1972  CA  GLN   126      14.603  12.477  -6.165  1.00  0.00         A
ATOM   1973  HA  GLN   126      13.559  12.374  -5.913  1.00  0.00         A
ATOM   1974  CB  GLN   126      14.796  13.747  -6.997  1.00  0.00         A
ATOM   1975  HB1 GLN   126      14.276  13.630  -7.936  1.00  0.00         A
ATOM   1976  HB2 GLN   126      15.850  13.875  -7.194  1.00  0.00         A
ATOM   1977  CG  GLN   126      14.281  15.010  -6.320  1.00  0.00         A
ATOM   1978  HG1 GLN   126      14.555  15.861  -6.926  1.00  0.00         A
ATOM   1979  HG2 GLN   126      14.748  15.097  -5.351  1.00  0.00         A
ATOM   1980  CD  GLN   126      12.774  15.013  -6.131  1.00  0.00         A
ATOM   1981  OE1 GLN   126      12.145  13.967  -5.963  1.00  0.00         A
ATOM   1982  NE2 GLN   126      12.181  16.194  -6.163  1.00  0.00         A
ATOM   1983 HE21 GLN   126      12.738  16.990  -6.303  1.00  0.00         A
ATOM   1984 HE22 GLN   126      11.206  16.227  -6.044  1.00  0.00         A
ATOM   1985  C   GLN   126      15.047  11.252  -6.954  1.00  0.00         A
ATOM   1986  O   GLN   126      16.219  11.140  -7.316  1.00  0.00         A
ATOM   1987  N   PRO   127      14.125  10.309  -7.206  1.00  0.00         A
ATOM   1988  CA  PRO   127      14.432   9.067  -7.926  1.00  0.00         A
ATOM   1989  HA  PRO   127      15.059   8.416  -7.336  1.00  0.00         A
ATOM   1990  CB  PRO   127      13.061   8.418  -8.126  1.00  0.00         A
ATOM   1991  HB1 PRO   127      13.153   7.345  -8.043  1.00  0.00         A
ATOM   1992  HB2 PRO   127      12.677   8.677  -9.101  1.00  0.00         A
ATOM   1993  CG  PRO   127      12.212   8.976  -7.038  1.00  0.00         A
ATOM   1994  HG1 PRO   127      12.323   8.382  -6.143  1.00  0.00         A
ATOM   1995  HG2 PRO   127      11.178   8.994  -7.352  1.00  0.00         A
ATOM   1996  CD  PRO   127      12.709  10.374  -6.802  1.00  0.00         A
ATOM   1997  HD1 PRO   127      12.619  10.632  -5.758  1.00  0.00         A
ATOM   1998  HD2 PRO   127      12.165  11.077  -7.415  1.00  0.00         A
ATOM   1999  C   PRO   127      15.099   9.324  -9.274  1.00  0.00         A
ATOM   2000  O   PRO   127      14.491   9.895 -10.185  1.00  0.00         A
ATOM   2001  N   SER   128      16.351   8.904  -9.392  1.00  0.00         A
ATOM   2002  HN  SER   128      16.778   8.447  -8.634  1.00  0.00         A
ATOM   2003  CA  SER   128      17.113   9.097 -10.613  1.00  0.00         A
ATOM   2004  HA  SER   128      16.756   9.996 -11.085  1.00  0.00         A
ATOM   2005  CB  SER   128      18.596   9.268 -10.276  1.00  0.00         A
ATOM   2006  HB1 SER   128      18.758  10.251  -9.859  1.00  0.00         A
ATOM   2007  HB2 SER   128      19.181   9.159 -11.176  1.00  0.00         A
ATOM   2008  OG  SER   128      19.022   8.293  -9.334  1.00  0.00         A
ATOM   2009  HG  SER   128      19.804   7.831  -9.683  1.00  0.00         A
ATOM   2010  C   SER   128      16.903   7.937 -11.576  1.00  0.00         A
ATOM   2011  O   SER   128      17.305   8.001 -12.740  1.00  0.00         A
ATOM   2012  N   GLY   129      16.271   6.883 -11.089  1.00  0.00         A
ATOM   2013  HN  GLY   129      16.029   6.862 -10.139  1.00  0.00         A
ATOM   2014  CA  GLY   129      15.957   5.759 -11.937  1.00  0.00         A
ATOM   2015  HA1 GLY   129      16.331   5.962 -12.929  1.00  0.00         A
ATOM   2016  HA2 GLY   129      14.883   5.648 -11.982  1.00  0.00         A
ATOM   2017  C   GLY   129      16.568   4.469 -11.435  1.00  0.00         A
ATOM   2018  O   GLY   129      17.599   4.485 -10.762  1.00  0.00         A
ATOM   2019  N   SER   130      15.939   3.353 -11.765  1.00  0.00         A
ATOM   2020  HN  SER   130      15.126   3.409 -12.312  1.00  0.00         A
ATOM   2021  CA  SER   130      16.418   2.046 -11.341  1.00  0.00         A
ATOM   2022  HA  SER   130      16.702   2.118 -10.302  1.00  0.00         A
ATOM   2023  CB  SER   130      15.298   1.014 -11.481  1.00  0.00         A
ATOM   2024  HB1 SER   130      14.553   1.189 -10.720  1.00  0.00         A
ATOM   2025  HB2 SER   130      15.708   0.022 -11.363  1.00  0.00         A
ATOM   2026  OG  SER   130      14.682   1.106 -12.756  1.00  0.00         A
ATOM   2027  HG  SER   130      13.962   1.749 -12.715  1.00  0.00         A
ATOM   2028  C   SER   130      17.637   1.627 -12.156  1.00  0.00         A
ATOM   2029  O   SER   130      18.442   0.803 -11.720  1.00  0.00         A
ATOM   2030  N   ARG   131      17.768   2.211 -13.342  1.00  0.00         A
ATOM   2031  HN  ARG   131      17.072   2.838 -13.643  1.00  0.00         A
ATOM   2032  CA  ARG   131      18.913   1.951 -14.206  1.00  0.00         A
ATOM   2033  HA  ARG   131      19.222   0.930 -14.043  1.00  0.00         A
ATOM   2034  CB  ARG   131      18.536   2.129 -15.683  1.00  0.00         A
ATOM   2035  HB1 ARG   131      19.435   2.334 -16.246  1.00  0.00         A
ATOM   2036  HB2 ARG   131      17.871   2.974 -15.771  1.00  0.00         A
ATOM   2037  CG  ARG   131      17.849   0.920 -16.312  1.00  0.00         A
ATOM   2038  HG1 ARG   131      18.499   0.064 -16.213  1.00  0.00         A
ATOM   2039  HG2 ARG   131      17.683   1.121 -17.359  1.00  0.00         A
ATOM   2040  CD  ARG   131      16.510   0.598 -15.662  1.00  0.00         A
ATOM   2041  HD1 ARG   131      15.856   1.450 -15.772  1.00  0.00         A
ATOM   2042  HD2 ARG   131      16.671   0.399 -14.613  1.00  0.00         A
ATOM   2043  NE  ARG   131      15.879  -0.570 -16.279  1.00  0.00         A
ATOM   2044  HE  ARG   131      16.242  -0.870 -17.143  1.00  0.00         A
ATOM   2045  CZ  ARG   131      14.859  -1.246 -15.748  1.00  0.00         A
ATOM   2046  NH1 ARG   131      14.329  -0.875 -14.589  1.00  0.00         A
ATOM   2047 HH11 ARG   131      14.694  -0.077 -14.093  1.00  0.00         A
ATOM   2048 HH12 ARG   131      13.557  -1.387 -14.204  1.00  0.00         A
ATOM   2049  NH2 ARG   131      14.362  -2.299 -16.384  1.00  0.00         A
ATOM   2050 HH21 ARG   131      14.750  -2.586 -17.263  1.00  0.00         A
ATOM   2051 HH22 ARG   131      13.597  -2.813 -15.986  1.00  0.00         A
ATOM   2052  C   ARG   131      20.072   2.875 -13.846  1.00  0.00         A
ATOM   2053  O   ARG   131      21.114   2.872 -14.502  1.00  0.00         A
ATOM   2054  N   ASP   132      19.878   3.669 -12.801  1.00  0.00         A
ATOM   2055  HN  ASP   132      19.016   3.642 -12.336  1.00  0.00         A
ATOM   2056  CA  ASP   132      20.914   4.569 -12.316  1.00  0.00         A
ATOM   2057  HA  ASP   132      21.621   4.724 -13.117  1.00  0.00         A
ATOM   2058  CB  ASP   132      20.313   5.918 -11.908  1.00  0.00         A
ATOM   2059  HB1 ASP   132      19.555   5.753 -11.157  1.00  0.00         A
ATOM   2060  HB2 ASP   132      19.862   6.381 -12.773  1.00  0.00         A
ATOM   2061  CG  ASP   132      21.350   6.869 -11.342  1.00  0.00         A
ATOM   2062  OD1 ASP   132      21.302   7.161 -10.128  1.00  0.00         A
ATOM   2063  OD2 ASP   132      22.218   7.334 -12.108  1.00  0.00         A
ATOM   2064  C   ASP   132      21.639   3.941 -11.135  1.00  0.00         A
ATOM   2065  O   ASP   132      21.252   4.120  -9.979  1.00  0.00         A
ATOM   2066  N   ILE   133      22.672   3.173 -11.431  1.00  0.00         A
ATOM   2067  HN  ILE   133      22.909   3.031 -12.373  1.00  0.00         A
ATOM   2068  CA  ILE   133      23.462   2.534 -10.394  1.00  0.00         A
ATOM   2069  HA  ILE   133      22.969   2.693  -9.458  1.00  0.00         A
ATOM   2070  CB  ILE   133      23.590   1.013 -10.630  1.00  0.00         A
ATOM   2071  HB  ILE   133      24.150   0.857 -11.539  1.00  0.00         A
ATOM   2072  CG1 ILE   133      22.203   0.378 -10.777  1.00  0.00         A
ATOM   2073 HG11 ILE   133      21.676   0.870 -11.580  1.00  0.00         A
ATOM   2074 HG12 ILE   133      21.655   0.515  -9.857  1.00  0.00         A
ATOM   2075  CG2 ILE   133      24.354   0.363  -9.483  1.00  0.00         A
ATOM   2076 HG21 ILE   133      23.834   0.547  -8.554  1.00  0.00         A
ATOM   2077 HG22 ILE   133      25.347   0.782  -9.430  1.00  0.00         A
ATOM   2078 HG23 ILE   133      24.419  -0.702  -9.653  1.00  0.00         A
ATOM   2079  CD1 ILE   133      22.238  -1.105 -11.079  1.00  0.00         A
ATOM   2080 HD11 ILE   133      21.229  -1.473 -11.190  1.00  0.00         A
ATOM   2081 HD12 ILE   133      22.725  -1.627 -10.270  1.00  0.00         A
ATOM   2082 HD13 ILE   133      22.784  -1.272 -11.995  1.00  0.00         A
ATOM   2083  C   ILE   133      24.843   3.159 -10.329  1.00  0.00         A
ATOM   2084  O   ILE   133      25.265   3.671  -9.293  1.00  0.00         A
ATOM   2085  N   ASN   134      25.530   3.127 -11.450  1.00  0.00         A
ATOM   2086  HN  ASN   134      25.126   2.702 -12.232  1.00  0.00         A
ATOM   2087  CA  ASN   134      26.858   3.711 -11.550  1.00  0.00         A
ATOM   2088  HA  ASN   134      27.220   3.876 -10.546  1.00  0.00         A
ATOM   2089  CB  ASN   134      27.826   2.776 -12.279  1.00  0.00         A
ATOM   2090  HB1 ASN   134      28.769   3.284 -12.419  1.00  0.00         A
ATOM   2091  HB2 ASN   134      27.413   2.524 -13.244  1.00  0.00         A
ATOM   2092  CG  ASN   134      28.082   1.490 -11.520  1.00  0.00         A
ATOM   2093  OD1 ASN   134      27.408   0.485 -11.738  1.00  0.00         A
ATOM   2094  ND2 ASN   134      29.051   1.515 -10.619  1.00  0.00         A
ATOM   2095 HD21 ASN   134      29.546   2.354 -10.491  1.00  0.00         A
ATOM   2096 HD22 ASN   134      29.236   0.695 -10.114  1.00  0.00         A
ATOM   2097  C   ASN   134      26.799   5.048 -12.268  1.00  0.00         A
ATOM   2098  O   ASN   134      27.152   6.075 -11.691  1.00  0.00         A
ATOM   2099  N   SER   135      26.339   5.025 -13.520  1.00  0.00         A
ATOM   2100  HN  SER   135      26.037   4.174 -13.900  1.00  0.00         A
ATOM   2101  CA  SER   135      26.265   6.225 -14.347  1.00  0.00         A
ATOM   2102  HA  SER   135      26.005   5.918 -15.338  1.00  0.00         A
ATOM   2103  CB  SER   135      25.177   7.158 -13.837  1.00  0.00         A
ATOM   2104  HB1 SER   135      25.167   8.061 -14.429  1.00  0.00         A
ATOM   2105  HB2 SER   135      25.382   7.399 -12.816  1.00  0.00         A
ATOM   2106  OG  SER   135      23.901   6.540 -13.916  1.00  0.00         A
ATOM   2107  HG  SER   135      23.376   6.784 -13.134  1.00  0.00         A
ATOM   2108  C   SER   135      27.615   6.937 -14.398  1.00  0.00         A
ATOM   2109  O   SER   135      27.811   7.970 -13.754  1.00  0.00         A
ATOM   2110  N   ILE   136      28.538   6.364 -15.169  1.00  0.00         A
ATOM   2111  HN  ILE   136      28.290   5.570 -15.690  1.00  0.00         A
ATOM   2112  CA  ILE   136      29.902   6.872 -15.273  1.00  0.00         A
ATOM   2113  HA  ILE   136      30.419   6.272 -16.009  1.00  0.00         A
ATOM   2114  CB  ILE   136      29.945   8.350 -15.740  1.00  0.00         A
ATOM   2115  HB  ILE   136      29.470   8.957 -14.984  1.00  0.00         A
ATOM   2116  CG1 ILE   136      29.191   8.513 -17.064  1.00  0.00         A
ATOM   2117 HG11 ILE   136      28.179   8.151 -16.942  1.00  0.00         A
ATOM   2118 HG12 ILE   136      29.685   7.930 -17.827  1.00  0.00         A
ATOM   2119  CG2 ILE   136      31.388   8.821 -15.892  1.00  0.00         A
ATOM   2120 HG21 ILE   136      31.398   9.860 -16.184  1.00  0.00         A
ATOM   2121 HG22 ILE   136      31.881   8.229 -16.648  1.00  0.00         A
ATOM   2122 HG23 ILE   136      31.906   8.705 -14.950  1.00  0.00         A
ATOM   2123  CD1 ILE   136      29.118   9.944 -17.552  1.00  0.00         A
ATOM   2124 HD11 ILE   136      28.566   9.981 -18.480  1.00  0.00         A
ATOM   2125 HD12 ILE   136      30.117  10.321 -17.712  1.00  0.00         A
ATOM   2126 HD13 ILE   136      28.618  10.551 -16.812  1.00  0.00         A
ATOM   2127  C   ILE   136      30.628   6.725 -13.935  1.00  0.00         A
ATOM   2128  O   ILE   136      30.647   7.645 -13.113  1.00  0.00         A
ATOM   2129  N   SER   137      31.201   5.552 -13.712  1.00  0.00         A
ATOM   2130  HN  SER   137      31.127   4.844 -14.389  1.00  0.00         A
ATOM   2131  CA  SER   137      31.951   5.293 -12.495  1.00  0.00         A
ATOM   2132  HA  SER   137      31.458   5.806 -11.683  1.00  0.00         A
ATOM   2133  CB  SER   137      31.987   3.790 -12.197  1.00  0.00         A
ATOM   2134  HB1 SER   137      32.635   3.300 -12.909  1.00  0.00         A
ATOM   2135  HB2 SER   137      30.990   3.384 -12.281  1.00  0.00         A
ATOM   2136  OG  SER   137      32.474   3.537 -10.888  1.00  0.00         A
ATOM   2137  HG  SER   137      33.212   2.912 -10.933  1.00  0.00         A
ATOM   2138  C   SER   137      33.365   5.843 -12.643  1.00  0.00         A
ATOM   2139  O   SER   137      33.882   5.948 -13.757  1.00  0.00         A
ATOM   2140  N   LYS   138      33.989   6.191 -11.533  1.00  0.00         A
ATOM   2141  HN  LYS   138      33.566   6.025 -10.668  1.00  0.00         A
ATOM   2142  CA  LYS   138      35.304   6.787 -11.561  1.00  0.00         A
ATOM   2143  HA  LYS   138      35.781   6.505 -12.487  1.00  0.00         A
ATOM   2144  CB  LYS   138      35.204   8.306 -11.491  1.00  0.00         A
ATOM   2145  HB1 LYS   138      34.920   8.576 -10.489  1.00  0.00         A
ATOM   2146  HB2 LYS   138      34.442   8.642 -12.177  1.00  0.00         A
ATOM   2147  CG  LYS   138      36.499   9.023 -11.821  1.00  0.00         A
ATOM   2148  HG1 LYS   138      36.854   8.682 -12.782  1.00  0.00         A
ATOM   2149  HG2 LYS   138      37.232   8.794 -11.061  1.00  0.00         A
ATOM   2150  CD  LYS   138      36.294  10.525 -11.872  1.00  0.00         A
ATOM   2151  HD1 LYS   138      35.951  10.865 -10.907  1.00  0.00         A
ATOM   2152  HD2 LYS   138      35.550  10.753 -12.621  1.00  0.00         A
ATOM   2153  CE  LYS   138      37.580  11.250 -12.222  1.00  0.00         A
ATOM   2154  HE1 LYS   138      37.985  10.822 -13.126  1.00  0.00         A
ATOM   2155  HE2 LYS   138      38.284  11.115 -11.415  1.00  0.00         A
ATOM   2156  NZ  LYS   138      37.355  12.702 -12.430  1.00  0.00         A
ATOM   2157  HZ1 LYS   138      36.919  13.123 -11.585  1.00  0.00         A
ATOM   2158  HZ2 LYS   138      36.724  12.855 -13.242  1.00  0.00         A
ATOM   2159  HZ3 LYS   138      38.260  13.181 -12.612  1.00  0.00         A
ATOM   2160  C   LYS   138      36.129   6.272 -10.401  1.00  0.00         A
ATOM   2161  O   LYS   138      35.673   6.232  -9.259  1.00  0.00         A
ATOM   2162  N   THR   139      37.337   5.886 -10.715  1.00  0.00         A
ATOM   2163  HN  THR   139      37.619   5.968 -11.641  1.00  0.00         A
ATOM   2164  CA  THR   139      38.265   5.355  -9.739  1.00  0.00         A
ATOM   2165  HA  THR   139      37.714   5.156  -8.831  1.00  0.00         A
ATOM   2166  CB  THR   139      38.886   4.037 -10.227  1.00  0.00         A
ATOM   2167  HB  THR   139      39.756   3.830  -9.625  1.00  0.00         A
ATOM   2168  OG1 THR   139      39.285   4.157 -11.602  1.00  0.00         A
ATOM   2169  HG1 THR   139      40.247   4.086 -11.659  1.00  0.00         A
ATOM   2170  CG2 THR   139      37.904   2.886 -10.073  1.00  0.00         A
ATOM   2171 HG21 THR   139      37.018   3.088 -10.656  1.00  0.00         A
ATOM   2172 HG22 THR   139      37.634   2.780  -9.033  1.00  0.00         A
ATOM   2173 HG23 THR   139      38.362   1.972 -10.421  1.00  0.00         A
ATOM   2174  C   THR   139      39.364   6.366  -9.438  1.00  0.00         A
ATOM   2175  O   THR   139      40.353   6.476 -10.164  1.00  0.00         A
ATOM   2176  N   LEU   140      39.177   7.108  -8.365  1.00  0.00         A
ATOM   2177  HN  LEU   140      38.401   6.931  -7.796  1.00  0.00         A
ATOM   2178  CA  LEU   140      40.099   8.164  -7.997  1.00  0.00         A
ATOM   2179  HA  LEU   140      40.629   8.464  -8.884  1.00  0.00         A
ATOM   2180  CB  LEU   140      39.319   9.359  -7.447  1.00  0.00         A
ATOM   2181  HB1 LEU   140      38.777   9.034  -6.572  1.00  0.00         A
ATOM   2182  HB2 LEU   140      38.605   9.668  -8.196  1.00  0.00         A
ATOM   2183  CG  LEU   140      40.159  10.576  -7.059  1.00  0.00         A
ATOM   2184  HG  LEU   140      40.919  10.272  -6.355  1.00  0.00         A
ATOM   2185  CD1 LEU   140      40.854  11.159  -8.277  1.00  0.00         A
ATOM   2186 HD11 LEU   140      41.443  12.013  -7.980  1.00  0.00         A
ATOM   2187 HD12 LEU   140      40.113  11.466  -9.000  1.00  0.00         A
ATOM   2188 HD13 LEU   140      41.498  10.413  -8.715  1.00  0.00         A
ATOM   2189  CD2 LEU   140      39.286  11.623  -6.389  1.00  0.00         A
ATOM   2190 HD21 LEU   140      39.886  12.485  -6.140  1.00  0.00         A
ATOM   2191 HD22 LEU   140      38.858  11.209  -5.487  1.00  0.00         A
ATOM   2192 HD23 LEU   140      38.495  11.915  -7.063  1.00  0.00         A
ATOM   2193  C   LEU   140      41.104   7.669  -6.972  1.00  0.00         A
ATOM   2194  O   LEU   140      42.313   7.802  -7.156  1.00  0.00         A
ATOM   2195  N   GLU   141      40.602   7.063  -5.910  1.00  0.00         A
ATOM   2196  HN  GLU   141      39.633   6.913  -5.856  1.00  0.00         A
ATOM   2197  CA  GLU   141      41.460   6.592  -4.835  1.00  0.00         A
ATOM   2198  HA  GLU   141      42.372   7.150  -4.889  1.00  0.00         A
ATOM   2199  CB  GLU   141      40.811   6.841  -3.476  1.00  0.00         A
ATOM   2200  HB1 GLU   141      40.692   7.905  -3.335  1.00  0.00         A
ATOM   2201  HB2 GLU   141      41.459   6.454  -2.703  1.00  0.00         A
ATOM   2202  CG  GLU   141      39.457   6.188  -3.332  1.00  0.00         A
ATOM   2203  HG1 GLU   141      39.583   5.116  -3.355  1.00  0.00         A
ATOM   2204  HG2 GLU   141      38.847   6.497  -4.164  1.00  0.00         A
ATOM   2205  CD  GLU   141      38.763   6.570  -2.046  1.00  0.00         A
ATOM   2206  OE1 GLU   141      37.725   7.258  -2.108  1.00  0.00         A
ATOM   2207  OE2 GLU   141      39.255   6.190  -0.964  1.00  0.00         A
ATOM   2208  C   GLU   141      41.782   5.115  -5.017  1.00  0.00         A
ATOM   2209  O   GLU   141      42.170   4.423  -4.077  1.00  0.00         A
ATOM   2210  N   ASP   142      41.626   4.644  -6.243  1.00  0.00         A
ATOM   2211  HN  ASP   142      41.287   5.243  -6.940  1.00  0.00         A
ATOM   2212  CA  ASP   142      41.935   3.259  -6.581  1.00  0.00         A
ATOM   2213  HA  ASP   142      41.626   2.643  -5.759  1.00  0.00         A
ATOM   2214  CB  ASP   142      41.180   2.843  -7.846  1.00  0.00         A
ATOM   2215  HB1 ASP   142      41.458   3.506  -8.651  1.00  0.00         A
ATOM   2216  HB2 ASP   142      40.118   2.930  -7.667  1.00  0.00         A
ATOM   2217  CG  ASP   142      41.472   1.417  -8.278  1.00  0.00         A
ATOM   2218  OD1 ASP   142      42.194   1.233  -9.281  1.00  0.00         A
ATOM   2219  OD2 ASP   142      40.976   0.476  -7.624  1.00  0.00         A
ATOM   2220  C   ASP   142      43.429   3.087  -6.764  1.00  0.00         A
ATOM   2221  O   ASP   142      43.944   1.973  -6.800  1.00  0.00         A
ATOM   2222  N   THR   143      44.121   4.205  -6.863  1.00  0.00         A
ATOM   2223  HN  THR   143      43.641   5.063  -6.897  1.00  0.00         A
ATOM   2224  CA  THR   143      45.571   4.195  -6.933  1.00  0.00         A
ATOM   2225  HA  THR   143      45.863   3.286  -7.416  1.00  0.00         A
ATOM   2226  CB  THR   143      46.087   5.372  -7.759  1.00  0.00         A
ATOM   2227  HB  THR   143      47.119   5.558  -7.500  1.00  0.00         A
ATOM   2228  OG1 THR   143      45.306   6.542  -7.472  1.00  0.00         A
ATOM   2229  HG1 THR   143      45.887   7.312  -7.433  1.00  0.00         A
ATOM   2230  CG2 THR   143      46.003   5.036  -9.231  1.00  0.00         A
ATOM   2231 HG21 THR   143      46.427   5.840  -9.811  1.00  0.00         A
ATOM   2232 HG22 THR   143      44.967   4.898  -9.504  1.00  0.00         A
ATOM   2233 HG23 THR   143      46.550   4.123  -9.418  1.00  0.00         A
ATOM   2234  C   THR   143      46.177   4.213  -5.546  1.00  0.00         A
ATOM   2235  O   THR   143      47.372   4.001  -5.358  1.00  0.00         A
ATOM   2236  N   LEU   144      45.320   4.436  -4.579  1.00  0.00         A
ATOM   2237  HN  LEU   144      44.402   4.661  -4.821  1.00  0.00         A
ATOM   2238  CA  LEU   144      45.691   4.361  -3.176  1.00  0.00         A
ATOM   2239  HA  LEU   144      46.719   4.679  -3.086  1.00  0.00         A
ATOM   2240  CB  LEU   144      44.803   5.280  -2.333  1.00  0.00         A
ATOM   2241  HB1 LEU   144      44.845   4.941  -1.309  1.00  0.00         A
ATOM   2242  HB2 LEU   144      43.786   5.176  -2.684  1.00  0.00         A
ATOM   2243  CG  LEU   144      45.165   6.772  -2.356  1.00  0.00         A
ATOM   2244  HG  LEU   144      44.439   7.309  -1.772  1.00  0.00         A
ATOM   2245  CD1 LEU   144      46.533   7.002  -1.733  1.00  0.00         A
ATOM   2246 HD11 LEU   144      46.752   8.060  -1.729  1.00  0.00         A
ATOM   2247 HD12 LEU   144      47.283   6.482  -2.310  1.00  0.00         A
ATOM   2248 HD13 LEU   144      46.535   6.630  -0.720  1.00  0.00         A
ATOM   2249  CD2 LEU   144      45.131   7.336  -3.769  1.00  0.00         A
ATOM   2250 HD21 LEU   144      45.371   8.390  -3.741  1.00  0.00         A
ATOM   2251 HD22 LEU   144      44.146   7.203  -4.186  1.00  0.00         A
ATOM   2252 HD23 LEU   144      45.855   6.818  -4.380  1.00  0.00         A
ATOM   2253  C   LEU   144      45.580   2.918  -2.697  1.00  0.00         A
ATOM   2254  O   LEU   144      45.044   2.637  -1.624  1.00  0.00         A
ATOM   2255  N   LYS   145      46.068   2.018  -3.537  1.00  0.00         A
ATOM   2256  HN  LYS   145      46.423   2.331  -4.394  1.00  0.00         A
ATOM   2257  CA  LYS   145      46.086   0.589  -3.260  1.00  0.00         A
ATOM   2258  HA  LYS   145      45.069   0.249  -3.188  1.00  0.00         A
ATOM   2259  CB  LYS   145      46.751  -0.126  -4.424  1.00  0.00         A
ATOM   2260  HB1 LYS   145      46.783  -1.184  -4.216  1.00  0.00         A
ATOM   2261  HB2 LYS   145      47.759   0.246  -4.539  1.00  0.00         A
ATOM   2262  CG  LYS   145      46.006   0.085  -5.727  1.00  0.00         A
ATOM   2263  HG1 LYS   145      45.855   1.145  -5.875  1.00  0.00         A
ATOM   2264  HG2 LYS   145      45.049  -0.410  -5.666  1.00  0.00         A
ATOM   2265  CD  LYS   145      46.770  -0.472  -6.905  1.00  0.00         A
ATOM   2266  HD1 LYS   145      46.987  -1.511  -6.718  1.00  0.00         A
ATOM   2267  HD2 LYS   145      47.686   0.083  -7.009  1.00  0.00         A
ATOM   2268  CE  LYS   145      45.981  -0.346  -8.196  1.00  0.00         A
ATOM   2269  HE1 LYS   145      46.535  -0.825  -8.989  1.00  0.00         A
ATOM   2270  HE2 LYS   145      45.863   0.701  -8.424  1.00  0.00         A
ATOM   2271  NZ  LYS   145      44.637  -0.975  -8.095  1.00  0.00         A
ATOM   2272  HZ1 LYS   145      44.150  -0.926  -9.013  1.00  0.00         A
ATOM   2273  HZ2 LYS   145      44.062  -0.480  -7.385  1.00  0.00         A
ATOM   2274  HZ3 LYS   145      44.728  -1.974  -7.816  1.00  0.00         A
ATOM   2275  C   LYS   145      46.814   0.282  -1.957  1.00  0.00         A
ATOM   2276  O   LYS   145      46.374  -0.575  -1.188  1.00  0.00         A
ATOM   2277  N   LEU   146      47.911   0.996  -1.719  1.00  0.00         A
ATOM   2278  HN  LEU   146      48.216   1.630  -2.400  1.00  0.00         A
ATOM   2279  CA  LEU   146      48.675   0.880  -0.478  1.00  0.00         A
ATOM   2280  HA  LEU   146      49.603   1.413  -0.618  1.00  0.00         A
ATOM   2281  CB  LEU   146      47.912   1.526   0.684  1.00  0.00         A
ATOM   2282  HB1 LEU   146      48.498   1.405   1.582  1.00  0.00         A
ATOM   2283  HB2 LEU   146      46.978   0.997   0.810  1.00  0.00         A
ATOM   2284  CG  LEU   146      47.602   3.017   0.513  1.00  0.00         A
ATOM   2285  HG  LEU   146      46.993   3.152  -0.369  1.00  0.00         A
ATOM   2286  CD1 LEU   146      46.819   3.539   1.708  1.00  0.00         A
ATOM   2287 HD11 LEU   146      46.619   4.591   1.574  1.00  0.00         A
ATOM   2288 HD12 LEU   146      47.397   3.394   2.608  1.00  0.00         A
ATOM   2289 HD13 LEU   146      45.885   3.003   1.790  1.00  0.00         A
ATOM   2290  CD2 LEU   146      48.884   3.815   0.329  1.00  0.00         A
ATOM   2291 HD21 LEU   146      48.644   4.864   0.232  1.00  0.00         A
ATOM   2292 HD22 LEU   146      49.394   3.480  -0.561  1.00  0.00         A
ATOM   2293 HD23 LEU   146      49.524   3.671   1.187  1.00  0.00         A
ATOM   2294  C   LEU   146      49.002  -0.575  -0.149  1.00  0.00         A
ATOM   2295  O   LEU   146      48.536  -1.123   0.855  1.00  0.00         A
ATOM   2296  N   ASP   147      49.795  -1.201  -1.006  1.00  0.00         A
ATOM   2297  HN  ASP   147      50.111  -0.725  -1.802  1.00  0.00         A
ATOM   2298  CA  ASP   147      50.226  -2.572  -0.791  1.00  0.00         A
ATOM   2299  HA  ASP   147      49.490  -3.055  -0.169  1.00  0.00         A
ATOM   2300  CB  ASP   147      50.318  -3.321  -2.135  1.00  0.00         A
ATOM   2301  HB1 ASP   147      49.374  -3.225  -2.651  1.00  0.00         A
ATOM   2302  HB2 ASP   147      50.505  -4.366  -1.943  1.00  0.00         A
ATOM   2303  CG  ASP   147      51.416  -2.802  -3.050  1.00  0.00         A
ATOM   2304  OD1 ASP   147      51.350  -1.625  -3.466  1.00  0.00         A
ATOM   2305  OD2 ASP   147      52.341  -3.578  -3.369  1.00  0.00         A
ATOM   2306  C   ASP   147      51.560  -2.569  -0.050  1.00  0.00         A
ATOM   2307  O   ASP   147      51.766  -1.745   0.842  1.00  0.00         A
ATOM   2308  N   ALA   148      52.454  -3.476  -0.401  1.00  0.00         A
ATOM   2309  HN  ALA   148      52.222  -4.130  -1.089  1.00  0.00         A
ATOM   2310  CA  ALA   148      53.782  -3.510   0.199  1.00  0.00         A
ATOM   2311  HA  ALA   148      53.667  -3.401   1.268  1.00  0.00         A
ATOM   2312  CB  ALA   148      54.456  -4.846  -0.075  1.00  0.00         A
ATOM   2313  HB1 ALA   148      53.843  -5.645   0.313  1.00  0.00         A
ATOM   2314  HB2 ALA   148      55.422  -4.867   0.408  1.00  0.00         A
ATOM   2315  HB3 ALA   148      54.583  -4.973  -1.140  1.00  0.00         A
ATOM   2316  C   ALA   148      54.636  -2.356  -0.326  1.00  0.00         A
ATOM   2317  O   ALA   148      55.560  -2.553  -1.116  1.00  0.00         A
ATOM   2318  N   ALA   149      54.326  -1.150   0.130  1.00  0.00         A
ATOM   2319  HN  ALA   149      53.610  -1.066   0.801  1.00  0.00         A
ATOM   2320  CA  ALA   149      55.007   0.053  -0.331  1.00  0.00         A
ATOM   2321  HA  ALA   149      55.314  -0.109  -1.352  1.00  0.00         A
ATOM   2322  CB  ALA   149      54.050   1.238  -0.308  1.00  0.00         A
ATOM   2323  HB1 ALA   149      54.542   2.105  -0.722  1.00  0.00         A
ATOM   2324  HB2 ALA   149      53.756   1.443   0.711  1.00  0.00         A
ATOM   2325  HB3 ALA   149      53.175   1.005  -0.895  1.00  0.00         A
ATOM   2326  C   ALA   149      56.239   0.342   0.516  1.00  0.00         A
ATOM   2327  O   ALA   149      56.676   1.487   0.635  1.00  0.00         A
ATOM   2328  N   GLN   150      56.800  -0.707   1.094  1.00  0.00         A
ATOM   2329  HN  GLN   150      56.423  -1.595   0.934  1.00  0.00         A
ATOM   2330  CA  GLN   150      57.972  -0.584   1.936  1.00  0.00         A
ATOM   2331  HA  GLN   150      58.250   0.460   1.958  1.00  0.00         A
ATOM   2332  CB  GLN   150      57.658  -1.044   3.366  1.00  0.00         A
ATOM   2333  HB1 GLN   150      56.953  -0.354   3.805  1.00  0.00         A
ATOM   2334  HB2 GLN   150      58.570  -1.027   3.945  1.00  0.00         A
ATOM   2335  CG  GLN   150      57.069  -2.444   3.452  1.00  0.00         A
ATOM   2336  HG1 GLN   150      57.782  -3.146   3.045  1.00  0.00         A
ATOM   2337  HG2 GLN   150      56.161  -2.476   2.870  1.00  0.00         A
ATOM   2338  CD  GLN   150      56.746  -2.851   4.873  1.00  0.00         A
ATOM   2339  OE1 GLN   150      57.582  -3.416   5.577  1.00  0.00         A
ATOM   2340  NE2 GLN   150      55.529  -2.571   5.304  1.00  0.00         A
ATOM   2341 HE21 GLN   150      54.911  -2.121   4.686  1.00  0.00         A
ATOM   2342 HE22 GLN   150      55.291  -2.828   6.220  1.00  0.00         A
ATOM   2343  C   GLN   150      59.128  -1.383   1.347  1.00  0.00         A
ATOM   2344  O   GLN   150      59.126  -2.617   1.358  1.00  0.00         A
ATOM   2345  N   GLU   151      60.097  -0.674   0.803  1.00  0.00         A
ATOM   2346  HN  GLU   151      60.018   0.304   0.782  1.00  0.00         A
ATOM   2347  CA  GLU   151      61.272  -1.303   0.227  1.00  0.00         A
ATOM   2348  HA  GLU   151      60.955  -2.208  -0.271  1.00  0.00         A
ATOM   2349  CB  GLU   151      61.924  -0.369  -0.792  1.00  0.00         A
ATOM   2350  HB1 GLU   151      62.407   0.440  -0.265  1.00  0.00         A
ATOM   2351  HB2 GLU   151      61.158   0.037  -1.434  1.00  0.00         A
ATOM   2352  CG  GLU   151      62.962  -1.054  -1.662  1.00  0.00         A
ATOM   2353  HG1 GLU   151      62.468  -1.796  -2.272  1.00  0.00         A
ATOM   2354  HG2 GLU   151      63.684  -1.539  -1.024  1.00  0.00         A
ATOM   2355  CD  GLU   151      63.690  -0.088  -2.567  1.00  0.00         A
ATOM   2356  OE1 GLU   151      63.222   0.146  -3.702  1.00  0.00         A
ATOM   2357  OE2 GLU   151      64.742   0.436  -2.151  1.00  0.00         A
ATOM   2358  C   GLU   151      62.262  -1.665   1.332  1.00  0.00         A
ATOM   2359  O   GLU   151      63.323  -1.049   1.473  1.00  0.00         A
ATOM   2360  N   VAL   152      61.893  -2.651   2.129  1.00  0.00         A
ATOM   2361  HN  VAL   152      61.038  -3.104   1.963  1.00  0.00         A
ATOM   2362  CA  VAL   152      62.718  -3.089   3.237  1.00  0.00         A
ATOM   2363  HA  VAL   152      63.720  -2.723   3.075  1.00  0.00         A
ATOM   2364  CB  VAL   152      62.195  -2.519   4.579  1.00  0.00         A
ATOM   2365  HB  VAL   152      62.034  -1.458   4.450  1.00  0.00         A
ATOM   2366  CG1 VAL   152      60.864  -3.150   4.957  1.00  0.00         A
ATOM   2367 HG11 VAL   152      60.523  -2.739   5.895  1.00  0.00         A
ATOM   2368 HG12 VAL   152      60.993  -4.218   5.057  1.00  0.00         A
ATOM   2369 HG13 VAL   152      60.135  -2.946   4.187  1.00  0.00         A
ATOM   2370  CG2 VAL   152      63.215  -2.708   5.692  1.00  0.00         A
ATOM   2371 HG21 VAL   152      63.439  -3.759   5.798  1.00  0.00         A
ATOM   2372 HG22 VAL   152      62.810  -2.330   6.619  1.00  0.00         A
ATOM   2373 HG23 VAL   152      64.119  -2.170   5.448  1.00  0.00         A
ATOM   2374  C   VAL   152      62.746  -4.613   3.292  1.00  0.00         A
ATOM   2375  O   VAL   152      61.824  -5.277   2.814  1.00  0.00         A
ATOM   2376  N   VAL   153      63.810  -5.159   3.852  1.00  0.00         A
ATOM   2377  HN  VAL   153      64.515  -4.580   4.202  1.00  0.00         A
ATOM   2378  CA  VAL   153      63.941  -6.596   3.987  1.00  0.00         A
ATOM   2379  HA  VAL   153      63.129  -7.049   3.437  1.00  0.00         A
ATOM   2380  CB  VAL   153      65.275  -7.110   3.389  1.00  0.00         A
ATOM   2381  HB  VAL   153      65.270  -6.895   2.331  1.00  0.00         A
ATOM   2382  CG1 VAL   153      66.473  -6.400   4.003  1.00  0.00         A
ATOM   2383 HG11 VAL   153      66.478  -6.562   5.071  1.00  0.00         A
ATOM   2384 HG12 VAL   153      66.407  -5.341   3.800  1.00  0.00         A
ATOM   2385 HG13 VAL   153      67.383  -6.793   3.575  1.00  0.00         A
ATOM   2386  CG2 VAL   153      65.394  -8.617   3.561  1.00  0.00         A
ATOM   2387 HG21 VAL   153      65.379  -8.861   4.612  1.00  0.00         A
ATOM   2388 HG22 VAL   153      66.322  -8.958   3.126  1.00  0.00         A
ATOM   2389 HG23 VAL   153      64.565  -9.103   3.067  1.00  0.00         A
ATOM   2390  C   VAL   153      63.817  -6.997   5.453  1.00  0.00         A
ATOM   2391  O   VAL   153      64.573  -6.531   6.308  1.00  0.00         A
ATOM   2392  N   ASP   154      62.835  -7.831   5.744  1.00  0.00         A
ATOM   2393  HN  ASP   154      62.258  -8.165   5.023  1.00  0.00         A
ATOM   2394  CA  ASP   154      62.591  -8.265   7.108  1.00  0.00         A
ATOM   2395  HA  ASP   154      63.041  -7.545   7.772  1.00  0.00         A
ATOM   2396  CB  ASP   154      61.092  -8.327   7.382  1.00  0.00         A
ATOM   2397  HB1 ASP   154      60.666  -9.154   6.834  1.00  0.00         A
ATOM   2398  HB2 ASP   154      60.633  -7.407   7.052  1.00  0.00         A
ATOM   2399  CG  ASP   154      60.785  -8.518   8.851  1.00  0.00         A
ATOM   2400  OD1 ASP   154      60.561  -7.509   9.549  1.00  0.00         A
ATOM   2401  OD2 ASP   154      60.765  -9.672   9.317  1.00  0.00         A
ATOM   2402  C   ASP   154      63.225  -9.631   7.350  1.00  0.00         A
ATOM   2403  O   ASP   154      62.877 -10.609   6.686  1.00  0.00         A
ATOM   2404  N   PRO   155      64.171  -9.717   8.302  1.00  0.00         A
ATOM   2405  CA  PRO   155      64.903 -10.958   8.591  1.00  0.00         A
ATOM   2406  HA  PRO   155      65.461 -11.286   7.731  1.00  0.00         A
ATOM   2407  CB  PRO   155      65.876 -10.564   9.710  1.00  0.00         A
ATOM   2408  HB1 PRO   155      66.840 -11.017   9.527  1.00  0.00         A
ATOM   2409  HB2 PRO   155      65.490 -10.903  10.660  1.00  0.00         A
ATOM   2410  CG  PRO   155      65.957  -9.076   9.654  1.00  0.00         A
ATOM   2411  HG1 PRO   155      66.736  -8.777   8.969  1.00  0.00         A
ATOM   2412  HG2 PRO   155      66.152  -8.681  10.640  1.00  0.00         A
ATOM   2413  CD  PRO   155      64.619  -8.606   9.159  1.00  0.00         A
ATOM   2414  HD1 PRO   155      64.731  -7.698   8.587  1.00  0.00         A
ATOM   2415  HD2 PRO   155      63.940  -8.456   9.985  1.00  0.00         A
ATOM   2416  C   PRO   155      64.001 -12.097   9.058  1.00  0.00         A
ATOM   2417  O   PRO   155      64.388 -13.266   9.007  1.00  0.00         A
ATOM   2418  N   ALA   156      62.800 -11.760   9.498  1.00  0.00         A
ATOM   2419  HN  ALA   156      62.528 -10.817   9.473  1.00  0.00         A
ATOM   2420  CA  ALA   156      61.871 -12.759  10.003  1.00  0.00         A
ATOM   2421  HA  ALA   156      62.453 -13.584  10.390  1.00  0.00         A
ATOM   2422  CB  ALA   156      61.046 -12.191  11.145  1.00  0.00         A
ATOM   2423  HB1 ALA   156      60.462 -11.357  10.787  1.00  0.00         A
ATOM   2424  HB2 ALA   156      61.704 -11.857  11.933  1.00  0.00         A
ATOM   2425  HB3 ALA   156      60.386 -12.955  11.527  1.00  0.00         A
ATOM   2426  C   ALA   156      60.969 -13.279   8.891  1.00  0.00         A
ATOM   2427  O   ALA   156      60.179 -14.199   9.099  1.00  0.00         A
ATOM   2428  N   LYS   157      61.087 -12.690   7.707  1.00  0.00         A
ATOM   2429  HN  LYS   157      61.694 -11.922   7.610  1.00  0.00         A
ATOM   2430  CA  LYS   157      60.338 -13.158   6.546  1.00  0.00         A
ATOM   2431  HA  LYS   157      59.513 -13.748   6.903  1.00  0.00         A
ATOM   2432  CB  LYS   157      59.803 -11.983   5.723  1.00  0.00         A
ATOM   2433  HB1 LYS   157      59.331 -12.370   4.832  1.00  0.00         A
ATOM   2434  HB2 LYS   157      60.633 -11.355   5.434  1.00  0.00         A
ATOM   2435  CG  LYS   157      58.792 -11.122   6.460  1.00  0.00         A
ATOM   2436  HG1 LYS   157      59.251 -10.728   7.355  1.00  0.00         A
ATOM   2437  HG2 LYS   157      57.941 -11.730   6.726  1.00  0.00         A
ATOM   2438  CD  LYS   157      58.320  -9.964   5.595  1.00  0.00         A
ATOM   2439  HD1 LYS   157      57.849 -10.360   4.707  1.00  0.00         A
ATOM   2440  HD2 LYS   157      59.173  -9.366   5.314  1.00  0.00         A
ATOM   2441  CE  LYS   157      57.324  -9.084   6.331  1.00  0.00         A
ATOM   2442  HE1 LYS   157      57.781  -8.730   7.244  1.00  0.00         A
ATOM   2443  HE2 LYS   157      56.450  -9.672   6.570  1.00  0.00         A
ATOM   2444  NZ  LYS   157      56.910  -7.915   5.511  1.00  0.00         A
ATOM   2445  HZ1 LYS   157      57.735  -7.320   5.293  1.00  0.00         A
ATOM   2446  HZ2 LYS   157      56.213  -7.343   6.027  1.00  0.00         A
ATOM   2447  HZ3 LYS   157      56.485  -8.236   4.620  1.00  0.00         A
ATOM   2448  C   LYS   157      61.223 -14.037   5.678  1.00  0.00         A
ATOM   2449  O   LYS   157      60.872 -14.372   4.544  1.00  0.00         A
ATOM   2450  N   GLN   158      62.363 -14.413   6.252  1.00  0.00         A
ATOM   2451  HN  GLN   158      62.520 -14.142   7.178  1.00  0.00         A
ATOM   2452  CA  GLN   158      63.385 -15.213   5.575  1.00  0.00         A
ATOM   2453  HA  GLN   158      64.130 -15.468   6.313  1.00  0.00         A
ATOM   2454  CB  GLN   158      62.796 -16.511   5.010  1.00  0.00         A
ATOM   2455  HB1 GLN   158      63.558 -17.019   4.438  1.00  0.00         A
ATOM   2456  HB2 GLN   158      61.973 -16.264   4.357  1.00  0.00         A
ATOM   2457  CG  GLN   158      62.286 -17.464   6.078  1.00  0.00         A
ATOM   2458  HG1 GLN   158      61.849 -18.325   5.595  1.00  0.00         A
ATOM   2459  HG2 GLN   158      61.534 -16.959   6.665  1.00  0.00         A
ATOM   2460  CD  GLN   158      63.385 -17.936   7.005  1.00  0.00         A
ATOM   2461  OE1 GLN   158      63.659 -17.316   8.032  1.00  0.00         A
ATOM   2462  NE2 GLN   158      64.026 -19.035   6.648  1.00  0.00         A
ATOM   2463 HE21 GLN   158      63.759 -19.478   5.811  1.00  0.00         A
ATOM   2464 HE22 GLN   158      64.738 -19.367   7.234  1.00  0.00         A
ATOM   2465  C   GLN   158      64.069 -14.418   4.468  1.00  0.00         A
ATOM   2466  O   GLN   158      63.419 -13.751   3.662  1.00  0.00         A
ATOM   2467  N   LEU   159      65.389 -14.489   4.432  1.00  0.00         A
ATOM   2468  HN  LEU   159      65.860 -15.019   5.111  1.00  0.00         A
ATOM   2469  CA  LEU   159      66.159 -13.807   3.403  1.00  0.00         A
ATOM   2470  HA  LEU   159      65.676 -12.864   3.195  1.00  0.00         A
ATOM   2471  CB  LEU   159      67.586 -13.543   3.892  1.00  0.00         A
ATOM   2472  HB1 LEU   159      68.109 -12.996   3.124  1.00  0.00         A
ATOM   2473  HB2 LEU   159      68.077 -14.495   4.029  1.00  0.00         A
ATOM   2474  CG  LEU   159      67.695 -12.754   5.199  1.00  0.00         A
ATOM   2475  HG  LEU   159      67.217 -13.312   5.991  1.00  0.00         A
ATOM   2476  CD1 LEU   159      69.153 -12.559   5.577  1.00  0.00         A
ATOM   2477 HD11 LEU   159      69.213 -11.979   6.486  1.00  0.00         A
ATOM   2478 HD12 LEU   159      69.664 -12.037   4.782  1.00  0.00         A
ATOM   2479 HD13 LEU   159      69.616 -13.522   5.734  1.00  0.00         A
ATOM   2480  CD2 LEU   159      66.994 -11.409   5.080  1.00  0.00         A
ATOM   2481 HD21 LEU   159      65.943 -11.568   4.885  1.00  0.00         A
ATOM   2482 HD22 LEU   159      67.429 -10.847   4.268  1.00  0.00         A
ATOM   2483 HD23 LEU   159      67.110 -10.859   6.002  1.00  0.00         A
ATOM   2484  C   LEU   159      66.181 -14.644   2.128  1.00  0.00         A
ATOM   2485  O   LEU   159      67.237 -15.074   1.664  1.00  0.00         A
ATOM   2486  N   LYS   160      65.001 -14.876   1.572  1.00  0.00         A
ATOM   2487  HN  LYS   160      64.203 -14.458   1.962  1.00  0.00         A
ATOM   2488  HA  LYS   160      65.595 -16.504   0.463  1.00  0.00         A
ATOM   2489  CB  LYS   160      63.461 -16.349   0.379  1.00  0.00         A
ATOM   2490  HB1 LYS   160      62.733 -15.572   0.199  1.00  0.00         A
ATOM   2491  HB2 LYS   160      63.265 -16.794   1.342  1.00  0.00         A
ATOM   2492  CG  LYS   160      63.285 -17.420  -0.684  1.00  0.00         A
ATOM   2493  HG1 LYS   160      64.003 -18.207  -0.510  1.00  0.00         A
ATOM   2494  HG2 LYS   160      63.455 -16.983  -1.656  1.00  0.00         A
ATOM   2495  CD  LYS   160      61.886 -18.011  -0.645  1.00  0.00         A
ATOM   2496  HD1 LYS   160      61.174 -17.241  -0.903  1.00  0.00         A
ATOM   2497  HD2 LYS   160      61.685 -18.368   0.354  1.00  0.00         A
ATOM   2498  CE  LYS   160      61.738 -19.168  -1.620  1.00  0.00         A
ATOM   2499  HE1 LYS   160      61.926 -18.807  -2.619  1.00  0.00         A
ATOM   2500  HE2 LYS   160      60.727 -19.545  -1.560  1.00  0.00         A
ATOM   2501  NZ  LYS   160      62.684 -20.276  -1.317  1.00  0.00         A
ATOM   2502  HZ1 LYS   160      63.666 -19.946  -1.406  1.00  0.00         A
ATOM   2503  HZ2 LYS   160      62.535 -21.066  -1.977  1.00  0.00         A
ATOM   2504  HZ3 LYS   160      62.533 -20.621  -0.346  1.00  0.00         A
ATOM   2505  CA  LYS   160      64.856 -15.720   0.401  1.00  0.00         A
ATOM   2506  C   LYS   160      65.102 -14.912  -0.868  1.00  0.00         A
ATOM   2507  OT1 LYS   160      64.151 -14.273  -1.365  1.00  0.00         A
ATOM   2508  OT2 LYS   160      66.255 -14.903  -1.351  1.00  0.00         A
END
