# Supplementary material for: The EJC disassembly factor PYM is an intrinsically disordered protein and forms a fuzzy complex with RNA
Source: Front Mol Biosci. 2023 Mar 30;10:1148653. doi: 10.3389/fmolb.2023.1148653 (PMC10098021; doi:10.3389/fmolb.2023.1148653)
Supplement: Supplementary file 2 [file DataSheet1.ZIP › PYM_structures/pym_13.pdb]

REMARK FILENAME="pym160_40_water.pdb"
REMARK ===============================================================
REMARK            overall,bonds,angles,improper,dihe,vdw,elec,noe,cdih,coup,sani,vean
REMARK energies: -4472.43, 37.3731, 189.514, 80.4649, 726.818, -229.474, -5412.23, 134.186, 0.919535, 0, 0, 0
REMARK ===============================================================
REMARK            bonds,angles,impropers,dihe,noe,cdih,coup,sani,vean
REMARK rms-dev.: 3.842673E-03,0.51874,1.32357,41.1272,3.522417E-02,0.585687,0, 0, 0
REMARK ===============================================================
REMARK               noe,cdih,coup,sani,vean
REMARK               >0.5,>5,>1,>0,>5
REMARK violations.: 0, 0, 0, 0, 0
REMARK ===============================================================
REMARK DATE:28-Oct-2020  02:18:20       created by user: dverma
REMARK VERSION:1.21
ATOM      1  HA1 GLY     1      10.375   0.735 -17.789  1.00  0.00         A
ATOM      2  HA2 GLY     1       9.390   2.161 -18.085  1.00  0.00         A
ATOM      3  C   GLY     1       8.281   0.386 -17.704  1.00  0.00         A
ATOM      4  O   GLY     1       7.341   0.070 -18.434  1.00  0.00         A
ATOM      5  N   GLY     1       9.606   0.883 -19.736  1.00  0.00         A
ATOM      6  HT1 GLY     1       8.754   1.229 -20.218  1.00  0.00         A
ATOM      7  HT2 GLY     1       9.712  -0.132 -19.936  1.00  0.00         A
ATOM      8  HT3 GLY     1      10.433   1.390 -20.111  1.00  0.00         A
ATOM      9  CA  GLY     1       9.485   1.102 -18.276  1.00  0.00         A
ATOM     10  N   ALA     2       8.308   0.121 -16.404  1.00  0.00         A
ATOM     11  HN  ALA     2       9.090   0.392 -15.876  1.00  0.00         A
ATOM     12  CA  ALA     2       7.203  -0.556 -15.739  1.00  0.00         A
ATOM     13  HA  ALA     2       7.030  -1.494 -16.247  1.00  0.00         A
ATOM     14  CB  ALA     2       7.559  -0.856 -14.290  1.00  0.00         A
ATOM     15  HB1 ALA     2       8.434  -1.487 -14.258  1.00  0.00         A
ATOM     16  HB2 ALA     2       6.732  -1.361 -13.812  1.00  0.00         A
ATOM     17  HB3 ALA     2       7.763   0.068 -13.771  1.00  0.00         A
ATOM     18  C   ALA     2       5.940   0.291 -15.812  1.00  0.00         A
ATOM     19  O   ALA     2       4.915  -0.163 -16.322  1.00  0.00         A
ATOM     20  N   MET     3       6.041   1.528 -15.330  1.00  0.00         A
ATOM     21  HN  MET     3       6.902   1.821 -14.965  1.00  0.00         A
ATOM     22  CA  MET     3       4.922   2.469 -15.328  1.00  0.00         A
ATOM     23  HA  MET     3       5.226   3.335 -14.758  1.00  0.00         A
ATOM     24  CB  MET     3       4.576   2.912 -16.754  1.00  0.00         A
ATOM     25  HB1 MET     3       3.770   3.629 -16.710  1.00  0.00         A
ATOM     26  HB2 MET     3       4.248   2.049 -17.315  1.00  0.00         A
ATOM     27  CG  MET     3       5.742   3.548 -17.497  1.00  0.00         A
ATOM     28  HG1 MET     3       5.391   3.892 -18.459  1.00  0.00         A
ATOM     29  HG2 MET     3       6.507   2.801 -17.643  1.00  0.00         A
ATOM     30  SD  MET     3       6.465   4.946 -16.612  1.00  0.00         A
ATOM     31  CE  MET     3       5.076   6.077 -16.563  1.00  0.00         A
ATOM     32  HE1 MET     3       4.764   6.307 -17.571  1.00  0.00         A
ATOM     33  HE2 MET     3       5.371   6.987 -16.061  1.00  0.00         A
ATOM     34  HE3 MET     3       4.257   5.620 -16.028  1.00  0.00         A
ATOM     35  C   MET     3       3.703   1.851 -14.653  1.00  0.00         A
ATOM     36  O   MET     3       2.637   1.707 -15.261  1.00  0.00         A
ATOM     37  N   GLY     4       3.870   1.481 -13.395  1.00  0.00         A
ATOM     38  HN  GLY     4       4.727   1.657 -12.952  1.00  0.00         A
ATOM     39  CA  GLY     4       2.802   0.833 -12.672  1.00  0.00         A
ATOM     40  HA1 GLY     4       3.175  -0.090 -12.253  1.00  0.00         A
ATOM     41  HA2 GLY     4       2.005   0.605 -13.361  1.00  0.00         A
ATOM     42  C   GLY     4       2.251   1.690 -11.554  1.00  0.00         A
ATOM     43  O   GLY     4       2.821   2.730 -11.218  1.00  0.00         A
ATOM     44  N   MET     5       1.136   1.256 -10.991  1.00  0.00         A
ATOM     45  HN  MET     5       0.724   0.433 -11.334  1.00  0.00         A
ATOM     46  CA  MET     5       0.503   1.950  -9.878  1.00  0.00         A
ATOM     47  HA  MET     5       1.175   2.725  -9.541  1.00  0.00         A
ATOM     48  CB  MET     5      -0.821   2.584 -10.316  1.00  0.00         A
ATOM     49  HB1 MET     5      -1.319   2.983  -9.446  1.00  0.00         A
ATOM     50  HB2 MET     5      -1.442   1.819 -10.755  1.00  0.00         A
ATOM     51  CG  MET     5      -0.660   3.705 -11.330  1.00  0.00         A
ATOM     52  HG1 MET     5      -0.168   3.311 -12.206  1.00  0.00         A
ATOM     53  HG2 MET     5      -0.046   4.479 -10.894  1.00  0.00         A
ATOM     54  SD  MET     5      -2.237   4.431 -11.830  1.00  0.00         A
ATOM     55  CE  MET     5      -3.031   3.032 -12.618  1.00  0.00         A
ATOM     56  HE1 MET     5      -3.997   3.333 -12.994  1.00  0.00         A
ATOM     57  HE2 MET     5      -3.157   2.237 -11.898  1.00  0.00         A
ATOM     58  HE3 MET     5      -2.419   2.684 -13.436  1.00  0.00         A
ATOM     59  C   MET     5       0.258   0.977  -8.735  1.00  0.00         A
ATOM     60  O   MET     5      -0.707   0.208  -8.763  1.00  0.00         A
ATOM     61  N   SER     6       1.147   1.003  -7.744  1.00  0.00         A
ATOM     62  HN  SER     6       1.873   1.663  -7.777  1.00  0.00         A
ATOM     63  CA  SER     6       1.087   0.077  -6.615  1.00  0.00         A
ATOM     64  HA  SER     6       1.932   0.281  -5.976  1.00  0.00         A
ATOM     65  CB  SER     6      -0.207   0.280  -5.815  1.00  0.00         A
ATOM     66  HB1 SER     6      -0.205  -0.378  -4.960  1.00  0.00         A
ATOM     67  HB2 SER     6      -1.055   0.050  -6.443  1.00  0.00         A
ATOM     68  OG  SER     6      -0.328   1.620  -5.361  1.00  0.00         A
ATOM     69  HG  SER     6       0.196   2.197  -5.930  1.00  0.00         A
ATOM     70  C   SER     6       1.184  -1.366  -7.112  1.00  0.00         A
ATOM     71  O   SER     6       0.429  -2.238  -6.685  1.00  0.00         A
ATOM     72  N   THR     7       2.114  -1.603  -8.027  1.00  0.00         A
ATOM     73  HN  THR     7       2.709  -0.874  -8.303  1.00  0.00         A
ATOM     74  CA  THR     7       2.278  -2.916  -8.631  1.00  0.00         A
ATOM     75  HA  THR     7       1.301  -3.329  -8.800  1.00  0.00         A
ATOM     76  CB  THR     7       3.006  -2.802  -9.983  1.00  0.00         A
ATOM     77  HB  THR     7       4.051  -2.597  -9.801  1.00  0.00         A
ATOM     78  OG1 THR     7       2.439  -1.725 -10.740  1.00  0.00         A
ATOM     79  HG1 THR     7       1.536  -1.955 -10.991  1.00  0.00         A
ATOM     80  CG2 THR     7       2.890  -4.093 -10.780  1.00  0.00         A
ATOM     81 HG21 THR     7       3.336  -4.903 -10.222  1.00  0.00         A
ATOM     82 HG22 THR     7       3.402  -3.981 -11.725  1.00  0.00         A
ATOM     83 HG23 THR     7       1.848  -4.311 -10.960  1.00  0.00         A
ATOM     84  C   THR     7       3.054  -3.844  -7.703  1.00  0.00         A
ATOM     85  O   THR     7       2.794  -5.047  -7.637  1.00  0.00         A
ATOM     86  N   TYR     8       3.999  -3.265  -6.982  1.00  0.00         A
ATOM     87  HN  TYR     8       4.142  -2.300  -7.084  1.00  0.00         A
ATOM     88  CA  TYR     8       4.816  -4.003  -6.030  1.00  0.00         A
ATOM     89  HA  TYR     8       4.267  -4.886  -5.737  1.00  0.00         A
ATOM     90  CB  TYR     8       6.153  -4.429  -6.656  1.00  0.00         A
ATOM     91  HB1 TYR     8       6.804  -4.793  -5.875  1.00  0.00         A
ATOM     92  HB2 TYR     8       6.609  -3.571  -7.122  1.00  0.00         A
ATOM     93  CG  TYR     8       6.037  -5.514  -7.707  1.00  0.00         A
ATOM     94  CD1 TYR     8       6.030  -5.206  -9.063  1.00  0.00         A
ATOM     95  HD1 TYR     8       6.108  -4.173  -9.368  1.00  0.00         A
ATOM     96  CD2 TYR     8       5.937  -6.848  -7.339  1.00  0.00         A
ATOM     97  HD2 TYR     8       5.941  -7.105  -6.290  1.00  0.00         A
ATOM     98  CE1 TYR     8       5.924  -6.199 -10.020  1.00  0.00         A
ATOM     99  HE1 TYR     8       5.921  -5.941 -11.068  1.00  0.00         A
ATOM    100  CE2 TYR     8       5.832  -7.845  -8.289  1.00  0.00         A
ATOM    101  HE2 TYR     8       5.755  -8.878  -7.981  1.00  0.00         A
ATOM    102  CZ  TYR     8       5.826  -7.517  -9.627  1.00  0.00         A
ATOM    103  OH  TYR     8       5.718  -8.514 -10.573  1.00  0.00         A
ATOM    104  HH  TYR     8       5.020  -9.133 -10.305  1.00  0.00         A
ATOM    105  C   TYR     8       5.076  -3.151  -4.795  1.00  0.00         A
ATOM    106  O   TYR     8       5.985  -2.319  -4.782  1.00  0.00         A
ATOM    107  N   LEU     9       4.272  -3.354  -3.760  1.00  0.00         A
ATOM    108  HN  LEU     9       3.565  -4.028  -3.831  1.00  0.00         A
ATOM    109  CA  LEU     9       4.416  -2.604  -2.517  1.00  0.00         A
ATOM    110  HA  LEU     9       4.681  -1.588  -2.774  1.00  0.00         A
ATOM    111  CB  LEU     9       3.105  -2.591  -1.715  1.00  0.00         A
ATOM    112  HB1 LEU     9       3.311  -2.164  -0.745  1.00  0.00         A
ATOM    113  HB2 LEU     9       2.790  -3.614  -1.575  1.00  0.00         A
ATOM    114  CG  LEU     9       1.938  -1.815  -2.339  1.00  0.00         A
ATOM    115  HG  LEU     9       2.310  -0.886  -2.746  1.00  0.00         A
ATOM    116  CD1 LEU     9       1.302  -2.600  -3.473  1.00  0.00         A
ATOM    117 HD11 LEU     9       0.453  -2.054  -3.854  1.00  0.00         A
ATOM    118 HD12 LEU     9       0.977  -3.562  -3.105  1.00  0.00         A
ATOM    119 HD13 LEU     9       2.024  -2.742  -4.264  1.00  0.00         A
ATOM    120  CD2 LEU     9       0.898  -1.481  -1.283  1.00  0.00         A
ATOM    121 HD21 LEU     9       1.351  -0.884  -0.505  1.00  0.00         A
ATOM    122 HD22 LEU     9       0.511  -2.395  -0.858  1.00  0.00         A
ATOM    123 HD23 LEU     9       0.091  -0.927  -1.739  1.00  0.00         A
ATOM    124  C   LEU     9       5.533  -3.199  -1.666  1.00  0.00         A
ATOM    125  O   LEU     9       5.293  -3.716  -0.572  1.00  0.00         A
ATOM    126  N   GLN    10       6.752  -3.141  -2.178  1.00  0.00         A
ATOM    127  HN  GLN    10       6.883  -2.720  -3.058  1.00  0.00         A
ATOM    128  CA  GLN    10       7.893  -3.689  -1.468  1.00  0.00         A
ATOM    129  HA  GLN    10       7.515  -4.415  -0.763  1.00  0.00         A
ATOM    130  CB  GLN    10       8.844  -4.399  -2.435  1.00  0.00         A
ATOM    131  HB1 GLN    10       9.679  -4.794  -1.879  1.00  0.00         A
ATOM    132  HB2 GLN    10       9.205  -3.687  -3.154  1.00  0.00         A
ATOM    133  CG  GLN    10       8.198  -5.542  -3.196  1.00  0.00         A
ATOM    134  HG1 GLN    10       7.440  -5.139  -3.850  1.00  0.00         A
ATOM    135  HG2 GLN    10       7.742  -6.208  -2.487  1.00  0.00         A
ATOM    136  CD  GLN    10       9.192  -6.328  -4.029  1.00  0.00         A
ATOM    137  OE1 GLN    10      10.204  -5.793  -4.481  1.00  0.00         A
ATOM    138  NE2 GLN    10       8.906  -7.602  -4.243  1.00  0.00         A
ATOM    139 HE21 GLN    10       8.081  -7.964  -3.857  1.00  0.00         A
ATOM    140 HE22 GLN    10       9.531  -8.133  -4.779  1.00  0.00         A
ATOM    141  C   GLN    10       8.625  -2.598  -0.691  1.00  0.00         A
ATOM    142  O   GLN    10       8.466  -2.484   0.524  1.00  0.00         A
ATOM    143  N   SER    11       9.416  -1.787  -1.383  1.00  0.00         A
ATOM    144  HN  SER    11       9.501  -1.908  -2.352  1.00  0.00         A
ATOM    145  CA  SER    11      10.163  -0.714  -0.736  1.00  0.00         A
ATOM    146  HA  SER    11       9.533  -0.291   0.034  1.00  0.00         A
ATOM    147  CB  SER    11      11.441  -1.263  -0.089  1.00  0.00         A
ATOM    148  HB1 SER    11      11.966  -0.458   0.405  1.00  0.00         A
ATOM    149  HB2 SER    11      12.075  -1.688  -0.854  1.00  0.00         A
ATOM    150  OG  SER    11      11.143  -2.269   0.868  1.00  0.00         A
ATOM    151  HG  SER    11      10.180  -2.328   0.979  1.00  0.00         A
ATOM    152  C   SER    11      10.517   0.383  -1.737  1.00  0.00         A
ATOM    153  O   SER    11      11.533   0.301  -2.428  1.00  0.00         A
ATOM    154  N   SER    12       9.676   1.403  -1.809  1.00  0.00         A
ATOM    155  HN  SER    12       8.867   1.399  -1.252  1.00  0.00         A
ATOM    156  CA  SER    12       9.919   2.535  -2.690  1.00  0.00         A
ATOM    157  HA  SER    12      10.750   2.285  -3.331  1.00  0.00         A
ATOM    158  CB  SER    12       8.679   2.812  -3.551  1.00  0.00         A
ATOM    159  HB1 SER    12       7.908   3.249  -2.934  1.00  0.00         A
ATOM    160  HB2 SER    12       8.319   1.883  -3.968  1.00  0.00         A
ATOM    161  OG  SER    12       8.972   3.705  -4.616  1.00  0.00         A
ATOM    162  HG  SER    12       8.144   4.017  -5.006  1.00  0.00         A
ATOM    163  C   SER    12      10.289   3.759  -1.853  1.00  0.00         A
ATOM    164  O   SER    12       9.858   4.883  -2.124  1.00  0.00         A
ATOM    165  N   GLU    13      11.085   3.521  -0.818  1.00  0.00         A
ATOM    166  HN  GLU    13      11.402   2.609  -0.667  1.00  0.00         A
ATOM    167  CA  GLU    13      11.509   4.575   0.091  1.00  0.00         A
ATOM    168  HA  GLU    13      10.717   5.306   0.148  1.00  0.00         A
ATOM    169  CB  GLU    13      11.762   3.997   1.486  1.00  0.00         A
ATOM    170  HB1 GLU    13      12.103   4.791   2.135  1.00  0.00         A
ATOM    171  HB2 GLU    13      12.535   3.246   1.416  1.00  0.00         A
ATOM    172  CG  GLU    13      10.534   3.359   2.118  1.00  0.00         A
ATOM    173  HG1 GLU    13      10.796   3.001   3.103  1.00  0.00         A
ATOM    174  HG2 GLU    13      10.219   2.528   1.505  1.00  0.00         A
ATOM    175  CD  GLU    13       9.381   4.332   2.246  1.00  0.00         A
ATOM    176  OE1 GLU    13       9.432   5.208   3.135  1.00  0.00         A
ATOM    177  OE2 GLU    13       8.421   4.227   1.455  1.00  0.00         A
ATOM    178  C   GLU    13      12.770   5.252  -0.426  1.00  0.00         A
ATOM    179  O   GLU    13      13.689   4.582  -0.902  1.00  0.00         A
ATOM    180  N   GLY    14      12.814   6.574  -0.321  1.00  0.00         A
ATOM    181  HN  GLY    14      12.061   7.046   0.094  1.00  0.00         A
ATOM    182  CA  GLY    14      13.959   7.328  -0.801  1.00  0.00         A
ATOM    183  HA1 GLY    14      13.668   8.358  -0.938  1.00  0.00         A
ATOM    184  HA2 GLY    14      14.270   6.923  -1.752  1.00  0.00         A
ATOM    185  C   GLY    14      15.129   7.272   0.161  1.00  0.00         A
ATOM    186  O   GLY    14      15.546   8.291   0.712  1.00  0.00         A
ATOM    187  N   LYS    15      15.666   6.078   0.353  1.00  0.00         A
ATOM    188  HN  LYS    15      15.313   5.313  -0.156  1.00  0.00         A
ATOM    189  CA  LYS    15      16.758   5.864   1.290  1.00  0.00         A
ATOM    190  HA  LYS    15      16.679   6.609   2.067  1.00  0.00         A
ATOM    191  CB  LYS    15      16.651   4.473   1.923  1.00  0.00         A
ATOM    192  HB1 LYS    15      17.476   4.339   2.607  1.00  0.00         A
ATOM    193  HB2 LYS    15      16.720   3.730   1.142  1.00  0.00         A
ATOM    194  CG  LYS    15      15.356   4.237   2.687  1.00  0.00         A
ATOM    195  HG1 LYS    15      15.337   3.215   3.035  1.00  0.00         A
ATOM    196  HG2 LYS    15      14.523   4.407   2.022  1.00  0.00         A
ATOM    197  CD  LYS    15      15.227   5.169   3.883  1.00  0.00         A
ATOM    198  HD1 LYS    15      15.200   6.189   3.531  1.00  0.00         A
ATOM    199  HD2 LYS    15      16.081   5.031   4.529  1.00  0.00         A
ATOM    200  CE  LYS    15      13.959   4.885   4.672  1.00  0.00         A
ATOM    201  HE1 LYS    15      13.998   3.868   5.036  1.00  0.00         A
ATOM    202  HE2 LYS    15      13.110   4.999   4.017  1.00  0.00         A
ATOM    203  NZ  LYS    15      13.803   5.806   5.828  1.00  0.00         A
ATOM    204  HZ1 LYS    15      13.819   6.793   5.502  1.00  0.00         A
ATOM    205  HZ2 LYS    15      14.578   5.666   6.509  1.00  0.00         A
ATOM    206  HZ3 LYS    15      12.898   5.627   6.306  1.00  0.00         A
ATOM    207  C   LYS    15      18.112   6.014   0.603  1.00  0.00         A
ATOM    208  O   LYS    15      18.921   5.086   0.601  1.00  0.00         A
ATOM    209  N   PHE    16      18.348   7.169  -0.000  1.00  0.00         A
ATOM    210  HN  PHE    16      17.643   7.850  -0.029  1.00  0.00         A
ATOM    211  CA  PHE    16      19.639   7.450  -0.607  1.00  0.00         A
ATOM    212  HA  PHE    16      20.187   6.519  -0.629  1.00  0.00         A
ATOM    213  CB  PHE    16      19.489   7.964  -2.052  1.00  0.00         A
ATOM    214  HB1 PHE    16      19.085   7.169  -2.661  1.00  0.00         A
ATOM    215  HB2 PHE    16      20.465   8.228  -2.428  1.00  0.00         A
ATOM    216  CG  PHE    16      18.599   9.170  -2.217  1.00  0.00         A
ATOM    217  CD1 PHE    16      19.147  10.437  -2.346  1.00  0.00         A
ATOM    218  HD1 PHE    16      20.220  10.555  -2.317  1.00  0.00         A
ATOM    219  CD2 PHE    16      17.220   9.035  -2.258  1.00  0.00         A
ATOM    220  HD2 PHE    16      16.779   8.054  -2.160  1.00  0.00         A
ATOM    221  CE1 PHE    16      18.337  11.544  -2.507  1.00  0.00         A
ATOM    222  HE1 PHE    16      18.777  12.525  -2.606  1.00  0.00         A
ATOM    223  CE2 PHE    16      16.406  10.140  -2.417  1.00  0.00         A
ATOM    224  HE2 PHE    16      15.333  10.022  -2.444  1.00  0.00         A
ATOM    225  CZ  PHE    16      16.966  11.396  -2.542  1.00  0.00         A
ATOM    226  HZ  PHE    16      16.333  12.260  -2.667  1.00  0.00         A
ATOM    227  C   PHE    16      20.418   8.435   0.255  1.00  0.00         A
ATOM    228  O   PHE    16      19.996   9.573   0.460  1.00  0.00         A
ATOM    229  N   ILE    17      21.528   7.965   0.802  1.00  0.00         A
ATOM    230  HN  ILE    17      21.789   7.036   0.628  1.00  0.00         A
ATOM    231  CA  ILE    17      22.384   8.785   1.646  1.00  0.00         A
ATOM    232  HA  ILE    17      22.113   9.815   1.494  1.00  0.00         A
ATOM    233  CB  ILE    17      22.203   8.461   3.144  1.00  0.00         A
ATOM    234  HB  ILE    17      22.992   8.959   3.689  1.00  0.00         A
ATOM    235  CG1 ILE    17      22.309   6.955   3.388  1.00  0.00         A
ATOM    236 HG11 ILE    17      23.262   6.601   3.021  1.00  0.00         A
ATOM    237 HG12 ILE    17      21.514   6.453   2.856  1.00  0.00         A
ATOM    238  CG2 ILE    17      20.873   9.005   3.651  1.00  0.00         A
ATOM    239 HG21 ILE    17      20.854  10.078   3.527  1.00  0.00         A
ATOM    240 HG22 ILE    17      20.759   8.761   4.696  1.00  0.00         A
ATOM    241 HG23 ILE    17      20.065   8.562   3.087  1.00  0.00         A
ATOM    242  CD1 ILE    17      22.201   6.579   4.845  1.00  0.00         A
ATOM    243 HD11 ILE    17      22.276   5.507   4.949  1.00  0.00         A
ATOM    244 HD12 ILE    17      21.251   6.915   5.230  1.00  0.00         A
ATOM    245 HD13 ILE    17      23.000   7.052   5.395  1.00  0.00         A
ATOM    246  C   ILE    17      23.848   8.595   1.267  1.00  0.00         A
ATOM    247  O   ILE    17      24.250   7.506   0.854  1.00  0.00         A
ATOM    248  N   PRO    18      24.663   9.653   1.372  1.00  0.00         A
ATOM    249  CA  PRO    18      26.090   9.567   1.120  1.00  0.00         A
ATOM    250  HA  PRO    18      26.307   8.966   0.250  1.00  0.00         A
ATOM    251  CB  PRO    18      26.515  11.023   0.867  1.00  0.00         A
ATOM    252  HB1 PRO    18      26.907  11.112  -0.136  1.00  0.00         A
ATOM    253  HB2 PRO    18      27.279  11.300   1.577  1.00  0.00         A
ATOM    254  CG  PRO    18      25.284  11.859   1.043  1.00  0.00         A
ATOM    255  HG1 PRO    18      24.907  12.160   0.076  1.00  0.00         A
ATOM    256  HG2 PRO    18      25.517  12.729   1.638  1.00  0.00         A
ATOM    257  CD  PRO    18      24.271  11.005   1.752  1.00  0.00         A
ATOM    258  HD1 PRO    18      23.276  11.235   1.405  1.00  0.00         A
ATOM    259  HD2 PRO    18      24.343  11.134   2.819  1.00  0.00         A
ATOM    260  C   PRO    18      26.830   9.006   2.325  1.00  0.00         A
ATOM    261  O   PRO    18      26.773   9.565   3.421  1.00  0.00         A
ATOM    262  N   ALA    19      27.517   7.901   2.113  1.00  0.00         A
ATOM    263  HN  ALA    19      27.459   7.470   1.231  1.00  0.00         A
ATOM    264  CA  ALA    19      28.307   7.279   3.170  1.00  0.00         A
ATOM    265  HA  ALA    19      27.834   7.492   4.098  1.00  0.00         A
ATOM    266  CB  ALA    19      28.332   5.766   3.003  1.00  0.00         A
ATOM    267  HB1 ALA    19      28.765   5.515   2.046  1.00  0.00         A
ATOM    268  HB2 ALA    19      27.325   5.380   3.055  1.00  0.00         A
ATOM    269  HB3 ALA    19      28.926   5.327   3.791  1.00  0.00         A
ATOM    270  C   ALA    19      29.720   7.838   3.226  1.00  0.00         A
ATOM    271  O   ALA    19      30.011   8.772   3.974  1.00  0.00         A
ATOM    272  N   THR    20      30.578   7.263   2.422  1.00  0.00         A
ATOM    273  HN  THR    20      30.254   6.559   1.837  1.00  0.00         A
ATOM    274  CA  THR    20      31.987   7.631   2.392  1.00  0.00         A
ATOM    275  HA  THR    20      32.121   8.527   2.979  1.00  0.00         A
ATOM    276  CB  THR    20      32.856   6.514   2.988  1.00  0.00         A
ATOM    277  HB  THR    20      32.904   5.712   2.273  1.00  0.00         A
ATOM    278  OG1 THR    20      32.271   6.033   4.206  1.00  0.00         A
ATOM    279  HG1 THR    20      32.198   6.761   4.835  1.00  0.00         A
ATOM    280  CG2 THR    20      34.270   7.002   3.260  1.00  0.00         A
ATOM    281 HG21 THR    20      34.235   7.873   3.897  1.00  0.00         A
ATOM    282 HG22 THR    20      34.748   7.256   2.326  1.00  0.00         A
ATOM    283 HG23 THR    20      34.831   6.221   3.751  1.00  0.00         A
ATOM    284  C   THR    20      32.436   7.898   0.966  1.00  0.00         A
ATOM    285  O   THR    20      32.623   6.974   0.177  1.00  0.00         A
ATOM    286  N   LYS    21      32.611   9.161   0.644  1.00  0.00         A
ATOM    287  HN  LYS    21      32.521   9.842   1.335  1.00  0.00         A
ATOM    288  CA  LYS    21      32.965   9.561  -0.708  1.00  0.00         A
ATOM    289  HA  LYS    21      33.412   8.708  -1.195  1.00  0.00         A
ATOM    290  CB  LYS    21      31.718   9.972  -1.492  1.00  0.00         A
ATOM    291  HB1 LYS    21      31.173   9.085  -1.771  1.00  0.00         A
ATOM    292  HB2 LYS    21      32.028  10.485  -2.390  1.00  0.00         A
ATOM    293  CG  LYS    21      30.778  10.887  -0.728  1.00  0.00         A
ATOM    294  HG1 LYS    21      31.343  11.714  -0.325  1.00  0.00         A
ATOM    295  HG2 LYS    21      30.324  10.330   0.078  1.00  0.00         A
ATOM    296  CD  LYS    21      29.685  11.427  -1.632  1.00  0.00         A
ATOM    297  HD1 LYS    21      28.878  11.807  -1.023  1.00  0.00         A
ATOM    298  HD2 LYS    21      29.325  10.616  -2.254  1.00  0.00         A
ATOM    299  CE  LYS    21      30.209  12.547  -2.526  1.00  0.00         A
ATOM    300  HE1 LYS    21      30.987  12.149  -3.161  1.00  0.00         A
ATOM    301  HE2 LYS    21      30.623  13.322  -1.900  1.00  0.00         A
ATOM    302  NZ  LYS    21      29.144  13.139  -3.380  1.00  0.00         A
ATOM    303  HZ1 LYS    21      29.514  13.973  -3.880  1.00  0.00         A
ATOM    304  HZ2 LYS    21      28.334  13.432  -2.798  1.00  0.00         A
ATOM    305  HZ3 LYS    21      28.818  12.447  -4.087  1.00  0.00         A
ATOM    306  C   LYS    21      33.964  10.704  -0.716  1.00  0.00         A
ATOM    307  O   LYS    21      33.934  11.591   0.140  1.00  0.00         A
ATOM    308  N   ARG    22      34.854  10.650  -1.689  1.00  0.00         A
ATOM    309  HN  ARG    22      34.879   9.849  -2.253  1.00  0.00         A
ATOM    310  CA  ARG    22      35.795  11.723  -1.961  1.00  0.00         A
ATOM    311  HA  ARG    22      36.225  12.049  -1.028  1.00  0.00         A
ATOM    312  CB  ARG    22      36.900  11.201  -2.871  1.00  0.00         A
ATOM    313  HB1 ARG    22      37.577  12.011  -3.098  1.00  0.00         A
ATOM    314  HB2 ARG    22      36.458  10.844  -3.789  1.00  0.00         A
ATOM    315  CG  ARG    22      37.702  10.068  -2.257  1.00  0.00         A
ATOM    316  HG1 ARG    22      37.025   9.290  -1.935  1.00  0.00         A
ATOM    317  HG2 ARG    22      38.253  10.445  -1.409  1.00  0.00         A
ATOM    318  CD  ARG    22      38.676   9.490  -3.261  1.00  0.00         A
ATOM    319  HD1 ARG    22      39.322   8.786  -2.757  1.00  0.00         A
ATOM    320  HD2 ARG    22      39.266  10.298  -3.662  1.00  0.00         A
ATOM    321  NE  ARG    22      37.986   8.808  -4.357  1.00  0.00         A
ATOM    322  HE  ARG    22      37.594   7.925  -4.161  1.00  0.00         A
ATOM    323  CZ  ARG    22      37.850   9.310  -5.584  1.00  0.00         A
ATOM    324  NH1 ARG    22      38.364  10.494  -5.879  1.00  0.00         A
ATOM    325 HH11 ARG    22      38.862  11.016  -5.183  1.00  0.00         A
ATOM    326 HH12 ARG    22      38.241  10.890  -6.797  1.00  0.00         A
ATOM    327  NH2 ARG    22      37.202   8.625  -6.515  1.00  0.00         A
ATOM    328 HH21 ARG    22      36.809   7.727  -6.297  1.00  0.00         A
ATOM    329 HH22 ARG    22      37.100   9.001  -7.440  1.00  0.00         A
ATOM    330  C   ARG    22      35.068  12.889  -2.629  1.00  0.00         A
ATOM    331  O   ARG    22      34.054  12.687  -3.299  1.00  0.00         A
ATOM    332  N   PRO    23      35.580  14.123  -2.467  1.00  0.00         A
ATOM    333  CA  PRO    23      34.920  15.335  -2.976  1.00  0.00         A
ATOM    334  HA  PRO    23      33.900  15.399  -2.624  1.00  0.00         A
ATOM    335  CB  PRO    23      35.737  16.473  -2.358  1.00  0.00         A
ATOM    336  HB1 PRO    23      35.268  16.800  -1.442  1.00  0.00         A
ATOM    337  HB2 PRO    23      35.795  17.297  -3.054  1.00  0.00         A
ATOM    338  CG  PRO    23      37.079  15.882  -2.100  1.00  0.00         A
ATOM    339  HG1 PRO    23      37.550  16.388  -1.271  1.00  0.00         A
ATOM    340  HG2 PRO    23      37.690  15.962  -2.986  1.00  0.00         A
ATOM    341  CD  PRO    23      36.838  14.439  -1.761  1.00  0.00         A
ATOM    342  HD1 PRO    23      36.722  14.317  -0.694  1.00  0.00         A
ATOM    343  HD2 PRO    23      37.649  13.826  -2.124  1.00  0.00         A
ATOM    344  C   PRO    23      34.925  15.445  -4.504  1.00  0.00         A
ATOM    345  O   PRO    23      34.532  16.473  -5.057  1.00  0.00         A
ATOM    346  N   ASP    24      35.367  14.396  -5.186  1.00  0.00         A
ATOM    347  HN  ASP    24      35.715  13.620  -4.697  1.00  0.00         A
ATOM    348  CA  ASP    24      35.356  14.378  -6.645  1.00  0.00         A
ATOM    349  HA  ASP    24      34.751  15.211  -6.974  1.00  0.00         A
ATOM    350  CB  ASP    24      36.774  14.549  -7.211  1.00  0.00         A
ATOM    351  HB1 ASP    24      37.189  15.475  -6.841  1.00  0.00         A
ATOM    352  HB2 ASP    24      36.719  14.594  -8.288  1.00  0.00         A
ATOM    353  CG  ASP    24      37.713  13.419  -6.832  1.00  0.00         A
ATOM    354  OD1 ASP    24      37.950  12.523  -7.673  1.00  0.00         A
ATOM    355  OD2 ASP    24      38.231  13.430  -5.696  1.00  0.00         A
ATOM    356  C   ASP    24      34.724  13.091  -7.169  1.00  0.00         A
ATOM    357  O   ASP    24      34.998  12.659  -8.292  1.00  0.00         A
ATOM    358  N   GLY    25      33.868  12.485  -6.356  1.00  0.00         A
ATOM    359  HN  GLY    25      33.705  12.851  -5.459  1.00  0.00         A
ATOM    360  CA  GLY    25      33.176  11.286  -6.781  1.00  0.00         A
ATOM    361  HA1 GLY    25      33.907  10.538  -7.048  1.00  0.00         A
ATOM    362  HA2 GLY    25      32.580  11.519  -7.651  1.00  0.00         A
ATOM    363  C   GLY    25      32.272  10.725  -5.704  1.00  0.00         A
ATOM    364  O   GLY    25      32.724  10.434  -4.598  1.00  0.00         A
ATOM    365  N   THR    26      30.997  10.570  -6.026  1.00  0.00         A
ATOM    366  HN  THR    26      30.696  10.830  -6.918  1.00  0.00         A
ATOM    367  CA  THR    26      30.040  10.009  -5.095  1.00  0.00         A
ATOM    368  HA  THR    26      30.179  10.492  -4.143  1.00  0.00         A
ATOM    369  CB  THR    26      28.597  10.272  -5.562  1.00  0.00         A
ATOM    370  HB  THR    26      28.455   9.800  -6.517  1.00  0.00         A
ATOM    371  OG1 THR    26      28.387  11.683  -5.693  1.00  0.00         A
ATOM    372  HG1 THR    26      28.580  11.956  -6.601  1.00  0.00         A
ATOM    373  CG2 THR    26      27.581   9.711  -4.578  1.00  0.00         A
ATOM    374 HG21 THR    26      27.724   8.645  -4.481  1.00  0.00         A
ATOM    375 HG22 THR    26      26.583   9.908  -4.941  1.00  0.00         A
ATOM    376 HG23 THR    26      27.713  10.182  -3.616  1.00  0.00         A
ATOM    377  C   THR    26      30.283   8.514  -4.932  1.00  0.00         A
ATOM    378  O   THR    26      30.587   7.804  -5.892  1.00  0.00         A
ATOM    379  N   TRP    27      30.167   8.064  -3.688  1.00  0.00         A
ATOM    380  HN  TRP    27      29.843   8.678  -3.003  1.00  0.00         A
ATOM    381  CA  TRP    27      30.519   6.701  -3.303  1.00  0.00         A
ATOM    382  HA  TRP    27      31.527   6.542  -3.588  1.00  0.00         A
ATOM    383  CB  TRP    27      30.383   6.508  -1.781  1.00  0.00         A
ATOM    384  HB1 TRP    27      30.892   7.313  -1.275  1.00  0.00         A
ATOM    385  HB2 TRP    27      30.844   5.572  -1.506  1.00  0.00         A
ATOM    386  CG  TRP    27      28.958   6.478  -1.293  1.00  0.00         A
ATOM    387  CD1 TRP    27      28.048   7.499  -1.324  1.00  0.00         A
ATOM    388  HD1 TRP    27      28.253   8.486  -1.713  1.00  0.00         A
ATOM    389  CD2 TRP    27      28.280   5.359  -0.701  1.00  0.00         A
ATOM    390  NE1 TRP    27      26.846   7.075  -0.806  1.00  0.00         A
ATOM    391  HE1 TRP    27      26.029   7.619  -0.728  1.00  0.00         A
ATOM    392  CE2 TRP    27      26.966   5.768  -0.413  1.00  0.00         A
ATOM    393  CE3 TRP    27      28.657   4.048  -0.393  1.00  0.00         A
ATOM    394  HE3 TRP    27      29.655   3.692  -0.598  1.00  0.00         A
ATOM    395  CZ2 TRP    27      26.029   4.916   0.167  1.00  0.00         A
ATOM    396  HZ2 TRP    27      25.021   5.237   0.385  1.00  0.00         A
ATOM    397  CZ3 TRP    27      27.726   3.204   0.184  1.00  0.00         A
ATOM    398  HZ3 TRP    27      28.001   2.189   0.428  1.00  0.00         A
ATOM    399  CH2 TRP    27      26.426   3.640   0.458  1.00  0.00         A
ATOM    400  HH2 TRP    27      25.732   2.947   0.909  1.00  0.00         A
ATOM    401  C   TRP    27      29.671   5.679  -4.012  1.00  0.00         A
ATOM    402  O   TRP    27      30.132   4.593  -4.349  1.00  0.00         A
ATOM    403  N   ARG    28      28.443   6.045  -4.240  1.00  0.00         A
ATOM    404  HN  ARG    28      28.180   6.966  -4.054  1.00  0.00         A
ATOM    405  CA  ARG    28      27.468   5.132  -4.756  1.00  0.00         A
ATOM    406  HA  ARG    28      27.877   4.612  -5.600  1.00  0.00         A
ATOM    407  CB  ARG    28      27.076   4.125  -3.672  1.00  0.00         A
ATOM    408  HB1 ARG    28      26.140   4.437  -3.232  1.00  0.00         A
ATOM    409  HB2 ARG    28      27.838   4.124  -2.907  1.00  0.00         A
ATOM    410  CG  ARG    28      26.914   2.704  -4.179  1.00  0.00         A
ATOM    411  HG1 ARG    28      27.183   2.670  -5.222  1.00  0.00         A
ATOM    412  HG2 ARG    28      25.885   2.401  -4.058  1.00  0.00         A
ATOM    413  CD  ARG    28      27.807   1.749  -3.407  1.00  0.00         A
ATOM    414  HD1 ARG    28      27.736   0.768  -3.851  1.00  0.00         A
ATOM    415  HD2 ARG    28      27.468   1.707  -2.382  1.00  0.00         A
ATOM    416  NE  ARG    28      29.203   2.185  -3.430  1.00  0.00         A
ATOM    417  HE  ARG    28      29.472   2.799  -4.156  1.00  0.00         A
ATOM    418  CZ  ARG    28      30.117   1.831  -2.530  1.00  0.00         A
ATOM    419  NH1 ARG    28      29.802   0.990  -1.553  1.00  0.00         A
ATOM    420 HH11 ARG    28      28.874   0.618  -1.489  1.00  0.00         A
ATOM    421 HH12 ARG    28      30.491   0.723  -0.875  1.00  0.00         A
ATOM    422  NH2 ARG    28      31.349   2.322  -2.610  1.00  0.00         A
ATOM    423 HH21 ARG    28      31.593   2.961  -3.348  1.00  0.00         A
ATOM    424 HH22 ARG    28      32.040   2.060  -1.934  1.00  0.00         A
ATOM    425  C   ARG    28      26.266   5.910  -5.188  1.00  0.00         A
ATOM    426  O   ARG    28      25.979   6.981  -4.656  1.00  0.00         A
ATOM    427  N   LYS    29      25.581   5.368  -6.161  1.00  0.00         A
ATOM    428  HN  LYS    29      25.982   4.616  -6.649  1.00  0.00         A
ATOM    429  CA  LYS    29      24.273   5.871  -6.550  1.00  0.00         A
ATOM    430  HA  LYS    29      24.361   6.929  -6.704  1.00  0.00         A
ATOM    431  CB  LYS    29      23.808   5.190  -7.842  1.00  0.00         A
ATOM    432  HB1 LYS    29      23.593   4.154  -7.627  1.00  0.00         A
ATOM    433  HB2 LYS    29      24.610   5.236  -8.564  1.00  0.00         A
ATOM    434  CG  LYS    29      22.570   5.810  -8.474  1.00  0.00         A
ATOM    435  HG1 LYS    29      21.787   5.858  -7.732  1.00  0.00         A
ATOM    436  HG2 LYS    29      22.250   5.189  -9.297  1.00  0.00         A
ATOM    437  CD  LYS    29      22.845   7.213  -8.995  1.00  0.00         A
ATOM    438  HD1 LYS    29      23.674   7.174  -9.687  1.00  0.00         A
ATOM    439  HD2 LYS    29      23.098   7.853  -8.163  1.00  0.00         A
ATOM    440  CE  LYS    29      21.633   7.790  -9.707  1.00  0.00         A
ATOM    441  HE1 LYS    29      21.882   8.774 -10.073  1.00  0.00         A
ATOM    442  HE2 LYS    29      20.818   7.865  -9.002  1.00  0.00         A
ATOM    443  NZ  LYS    29      21.205   6.942 -10.850  1.00  0.00         A
ATOM    444  HZ1 LYS    29      20.355   7.343 -11.294  1.00  0.00         A
ATOM    445  HZ2 LYS    29      20.986   5.981 -10.521  1.00  0.00         A
ATOM    446  HZ3 LYS    29      21.962   6.889 -11.562  1.00  0.00         A
ATOM    447  C   LYS    29      23.285   5.623  -5.413  1.00  0.00         A
ATOM    448  O   LYS    29      22.129   6.041  -5.456  1.00  0.00         A
ATOM    449  N   ALA    30      23.808   4.947  -4.393  1.00  0.00         A
ATOM    450  HN  ALA    30      24.752   4.689  -4.466  1.00  0.00         A
ATOM    451  CA  ALA    30      23.075   4.586  -3.185  1.00  0.00         A
ATOM    452  HA  ALA    30      23.707   3.918  -2.617  1.00  0.00         A
ATOM    453  CB  ALA    30      22.804   5.809  -2.326  1.00  0.00         A
ATOM    454  HB1 ALA    30      22.201   5.518  -1.480  1.00  0.00         A
ATOM    455  HB2 ALA    30      22.281   6.550  -2.909  1.00  0.00         A
ATOM    456  HB3 ALA    30      23.745   6.218  -1.973  1.00  0.00         A
ATOM    457  C   ALA    30      21.801   3.839  -3.527  1.00  0.00         A
ATOM    458  O   ALA    30      20.699   4.389  -3.518  1.00  0.00         A
ATOM    459  N   ARG    31      21.982   2.561  -3.791  1.00  0.00         A
ATOM    460  HN  ARG    31      22.870   2.182  -3.641  1.00  0.00         A
ATOM    461  CA  ARG    31      20.918   1.695  -4.272  1.00  0.00         A
ATOM    462  HA  ARG    31      20.349   2.238  -5.011  1.00  0.00         A
ATOM    463  CB  ARG    31      21.536   0.456  -4.921  1.00  0.00         A
ATOM    464  HB1 ARG    31      21.941  -0.176  -4.146  1.00  0.00         A
ATOM    465  HB2 ARG    31      22.336   0.770  -5.570  1.00  0.00         A
ATOM    466  CG  ARG    31      20.560  -0.365  -5.741  1.00  0.00         A
ATOM    467  HG1 ARG    31      20.285   0.191  -6.618  1.00  0.00         A
ATOM    468  HG2 ARG    31      19.684  -0.560  -5.148  1.00  0.00         A
ATOM    469  CD  ARG    31      21.167  -1.684  -6.172  1.00  0.00         A
ATOM    470  HD1 ARG    31      21.264  -2.312  -5.307  1.00  0.00         A
ATOM    471  HD2 ARG    31      22.143  -1.499  -6.596  1.00  0.00         A
ATOM    472  NE  ARG    31      20.337  -2.362  -7.162  1.00  0.00         A
ATOM    473  HE  ARG    31      19.848  -1.792  -7.798  1.00  0.00         A
ATOM    474  CZ  ARG    31      20.217  -3.683  -7.271  1.00  0.00         A
ATOM    475  NH1 ARG    31      20.843  -4.495  -6.424  1.00  0.00         A
ATOM    476 HH11 ARG    31      21.415  -4.118  -5.692  1.00  0.00         A
ATOM    477 HH12 ARG    31      20.744  -5.491  -6.514  1.00  0.00         A
ATOM    478  NH2 ARG    31      19.460  -4.190  -8.231  1.00  0.00         A
ATOM    479 HH21 ARG    31      18.985  -3.583  -8.871  1.00  0.00         A
ATOM    480 HH22 ARG    31      19.355  -5.196  -8.324  1.00  0.00         A
ATOM    481  C   ARG    31      19.994   1.286  -3.129  1.00  0.00         A
ATOM    482  O   ARG    31      19.925   0.110  -2.767  1.00  0.00         A
ATOM    483  N   ARG    32      19.301   2.270  -2.565  1.00  0.00         A
ATOM    484  HN  ARG    32      19.419   3.184  -2.912  1.00  0.00         A
ATOM    485  CA  ARG    32      18.399   2.055  -1.437  1.00  0.00         A
ATOM    486  HA  ARG    32      17.982   3.012  -1.162  1.00  0.00         A
ATOM    487  CB  ARG    32      17.254   1.122  -1.815  1.00  0.00         A
ATOM    488  HB1 ARG    32      17.642   0.122  -1.935  1.00  0.00         A
ATOM    489  HB2 ARG    32      16.831   1.451  -2.751  1.00  0.00         A
ATOM    490  CG  ARG    32      16.148   1.085  -0.778  1.00  0.00         A
ATOM    491  HG1 ARG    32      15.807   2.093  -0.592  1.00  0.00         A
ATOM    492  HG2 ARG    32      16.535   0.657   0.135  1.00  0.00         A
ATOM    493  CD  ARG    32      14.983   0.250  -1.257  1.00  0.00         A
ATOM    494  HD1 ARG    32      14.685   0.610  -2.229  1.00  0.00         A
ATOM    495  HD2 ARG    32      14.168   0.367  -0.562  1.00  0.00         A
ATOM    496  NE  ARG    32      15.332  -1.167  -1.356  1.00  0.00         A
ATOM    497  HE  ARG    32      16.105  -1.473  -0.827  1.00  0.00         A
ATOM    498  CZ  ARG    32      14.670  -2.057  -2.091  1.00  0.00         A
ATOM    499  NH1 ARG    32      13.630  -1.681  -2.826  1.00  0.00         A
ATOM    500 HH11 ARG    32      13.335  -0.721  -2.836  1.00  0.00         A
ATOM    501 HH12 ARG    32      13.128  -2.359  -3.371  1.00  0.00         A
ATOM    502  NH2 ARG    32      15.053  -3.329  -2.096  1.00  0.00         A
ATOM    503 HH21 ARG    32      15.842  -3.621  -1.545  1.00  0.00         A
ATOM    504 HH22 ARG    32      14.558  -4.001  -2.651  1.00  0.00         A
ATOM    505  C   ARG    32      19.169   1.500  -0.246  1.00  0.00         A
ATOM    506  O   ARG    32      19.287   0.286  -0.070  1.00  0.00         A
ATOM    507  N   VAL    33      19.697   2.397   0.565  1.00  0.00         A
ATOM    508  HN  VAL    33      19.502   3.350   0.420  1.00  0.00         A
ATOM    509  CA  VAL    33      20.537   2.007   1.683  1.00  0.00         A
ATOM    510  HA  VAL    33      21.258   1.287   1.325  1.00  0.00         A
ATOM    511  CB  VAL    33      21.304   3.212   2.270  1.00  0.00         A
ATOM    512  HB  VAL    33      20.587   3.879   2.725  1.00  0.00         A
ATOM    513  CG1 VAL    33      22.280   2.761   3.347  1.00  0.00         A
ATOM    514 HG11 VAL    33      22.983   2.060   2.925  1.00  0.00         A
ATOM    515 HG12 VAL    33      21.735   2.286   4.150  1.00  0.00         A
ATOM    516 HG13 VAL    33      22.812   3.618   3.732  1.00  0.00         A
ATOM    517  CG2 VAL    33      22.034   3.975   1.179  1.00  0.00         A
ATOM    518 HG21 VAL    33      21.320   4.337   0.455  1.00  0.00         A
ATOM    519 HG22 VAL    33      22.742   3.321   0.693  1.00  0.00         A
ATOM    520 HG23 VAL    33      22.557   4.811   1.618  1.00  0.00         A
ATOM    521  C   VAL    33      19.704   1.372   2.785  1.00  0.00         A
ATOM    522  O   VAL    33      18.709   1.948   3.238  1.00  0.00         A
ATOM    523  N   LYS    34      20.112   0.186   3.213  1.00  0.00         A
ATOM    524  HN  LYS    34      20.856  -0.256   2.752  1.00  0.00         A
ATOM    525  CA  LYS    34      19.482  -0.479   4.340  1.00  0.00         A
ATOM    526  HA  LYS    34      18.418  -0.322   4.266  1.00  0.00         A
ATOM    527  CB  LYS    34      19.780  -1.982   4.297  1.00  0.00         A
ATOM    528  HB1 LYS    34      20.815  -2.138   4.562  1.00  0.00         A
ATOM    529  HB2 LYS    34      19.620  -2.338   3.290  1.00  0.00         A
ATOM    530  CG  LYS    34      18.918  -2.811   5.235  1.00  0.00         A
ATOM    531  HG1 LYS    34      19.038  -2.437   6.241  1.00  0.00         A
ATOM    532  HG2 LYS    34      19.241  -3.840   5.190  1.00  0.00         A
ATOM    533  CD  LYS    34      17.448  -2.740   4.854  1.00  0.00         A
ATOM    534  HD1 LYS    34      17.336  -3.067   3.831  1.00  0.00         A
ATOM    535  HD2 LYS    34      17.111  -1.718   4.945  1.00  0.00         A
ATOM    536  CE  LYS    34      16.598  -3.620   5.752  1.00  0.00         A
ATOM    537  HE1 LYS    34      15.564  -3.523   5.455  1.00  0.00         A
ATOM    538  HE2 LYS    34      16.713  -3.287   6.772  1.00  0.00         A
ATOM    539  NZ  LYS    34      16.994  -5.051   5.665  1.00  0.00         A
ATOM    540  HZ1 LYS    34      16.891  -5.393   4.689  1.00  0.00         A
ATOM    541  HZ2 LYS    34      16.393  -5.629   6.286  1.00  0.00         A
ATOM    542  HZ3 LYS    34      17.984  -5.169   5.957  1.00  0.00         A
ATOM    543  C   LYS    34      19.992   0.144   5.641  1.00  0.00         A
ATOM    544  O   LYS    34      20.493  -0.547   6.533  1.00  0.00         A
ATOM    545  N   ASP    35      19.871   1.469   5.705  1.00  0.00         A
ATOM    546  HN  ASP    35      19.418   1.924   4.961  1.00  0.00         A
ATOM    547  CA  ASP    35      20.371   2.283   6.809  1.00  0.00         A
ATOM    548  HA  ASP    35      20.047   3.295   6.612  1.00  0.00         A
ATOM    549  CB  ASP    35      19.790   1.845   8.157  1.00  0.00         A
ATOM    550  HB1 ASP    35      20.431   2.203   8.949  1.00  0.00         A
ATOM    551  HB2 ASP    35      19.752   0.767   8.190  1.00  0.00         A
ATOM    552  CG  ASP    35      18.394   2.378   8.392  1.00  0.00         A
ATOM    553  OD1 ASP    35      18.254   3.597   8.642  1.00  0.00         A
ATOM    554  OD2 ASP    35      17.430   1.586   8.346  1.00  0.00         A
ATOM    555  C   ASP    35      21.892   2.292   6.867  1.00  0.00         A
ATOM    556  O   ASP    35      22.555   1.287   6.600  1.00  0.00         A
ATOM    557  N   GLY    36      22.436   3.445   7.207  1.00  0.00         A
ATOM    558  HN  GLY    36      21.851   4.206   7.419  1.00  0.00         A
ATOM    559  CA  GLY    36      23.870   3.606   7.276  1.00  0.00         A
ATOM    560  HA1 GLY    36      24.305   3.309   6.334  1.00  0.00         A
ATOM    561  HA2 GLY    36      24.260   2.973   8.060  1.00  0.00         A
ATOM    562  C   GLY    36      24.249   5.038   7.563  1.00  0.00         A
ATOM    563  O   GLY    36      25.043   5.640   6.840  1.00  0.00         A
ATOM    564  N   TYR    37      23.665   5.586   8.616  1.00  0.00         A
ATOM    565  HN  TYR    37      23.070   5.040   9.167  1.00  0.00         A
ATOM    566  CA  TYR    37      23.914   6.963   8.999  1.00  0.00         A
ATOM    567  HA  TYR    37      24.067   7.536   8.098  1.00  0.00         A
ATOM    568  CB  TYR    37      22.713   7.535   9.764  1.00  0.00         A
ATOM    569  HB1 TYR    37      22.496   6.895  10.608  1.00  0.00         A
ATOM    570  HB2 TYR    37      21.855   7.557   9.108  1.00  0.00         A
ATOM    571  CG  TYR    37      22.931   8.938  10.288  1.00  0.00         A
ATOM    572  CD1 TYR    37      23.253   9.158  11.622  1.00  0.00         A
ATOM    573  HD1 TYR    37      23.340   8.311  12.286  1.00  0.00         A
ATOM    574  CD2 TYR    37      22.822  10.041   9.450  1.00  0.00         A
ATOM    575  HD2 TYR    37      22.573   9.888   8.410  1.00  0.00         A
ATOM    576  CE1 TYR    37      23.459  10.436  12.106  1.00  0.00         A
ATOM    577  HE1 TYR    37      23.710  10.585  13.146  1.00  0.00         A
ATOM    578  CE2 TYR    37      23.026  11.322   9.927  1.00  0.00         A
ATOM    579  HE2 TYR    37      22.935  12.167   9.261  1.00  0.00         A
ATOM    580  CZ  TYR    37      23.344  11.514  11.255  1.00  0.00         A
ATOM    581  OH  TYR    37      23.550  12.789  11.735  1.00  0.00         A
ATOM    582  HH  TYR    37      22.855  13.372  11.404  1.00  0.00         A
ATOM    583  C   TYR    37      25.169   7.037   9.850  1.00  0.00         A
ATOM    584  O   TYR    37      25.323   6.282  10.813  1.00  0.00         A
ATOM    585  N   VAL    38      26.068   7.930   9.486  1.00  0.00         A
ATOM    586  HN  VAL    38      25.884   8.517   8.720  1.00  0.00         A
ATOM    587  CA  VAL    38      27.318   8.069  10.202  1.00  0.00         A
ATOM    588  HA  VAL    38      27.378   7.274  10.929  1.00  0.00         A
ATOM    589  CB  VAL    38      28.534   7.962   9.262  1.00  0.00         A
ATOM    590  HB  VAL    38      28.834   8.962   8.992  1.00  0.00         A
ATOM    591  CG1 VAL    38      29.695   7.303   9.983  1.00  0.00         A
ATOM    592 HG11 VAL    38      30.540   7.229   9.316  1.00  0.00         A
ATOM    593 HG12 VAL    38      29.399   6.314  10.303  1.00  0.00         A
ATOM    594 HG13 VAL    38      29.965   7.894  10.845  1.00  0.00         A
ATOM    595  CG2 VAL    38      28.192   7.203   7.986  1.00  0.00         A
ATOM    596 HG21 VAL    38      27.405   7.720   7.458  1.00  0.00         A
ATOM    597 HG22 VAL    38      27.861   6.207   8.238  1.00  0.00         A
ATOM    598 HG23 VAL    38      29.068   7.143   7.357  1.00  0.00         A
ATOM    599  C   VAL    38      27.363   9.414  10.919  1.00  0.00         A
ATOM    600  O   VAL    38      27.169  10.456  10.294  1.00  0.00         A
ATOM    601  N   PRO    39      27.591   9.407  12.242  1.00  0.00         A
ATOM    602  CA  PRO    39      27.699  10.633  13.035  1.00  0.00         A
ATOM    603  HA  PRO    39      26.862  11.293  12.859  1.00  0.00         A
ATOM    604  CB  PRO    39      27.677  10.142  14.490  1.00  0.00         A
ATOM    605  HB1 PRO    39      26.936  10.696  15.047  1.00  0.00         A
ATOM    606  HB2 PRO    39      28.648  10.289  14.934  1.00  0.00         A
ATOM    607  CG  PRO    39      27.337   8.693  14.432  1.00  0.00         A
ATOM    608  HG1 PRO    39      26.273   8.558  14.565  1.00  0.00         A
ATOM    609  HG2 PRO    39      27.882   8.168  15.200  1.00  0.00         A
ATOM    610  CD  PRO    39      27.760   8.213  13.074  1.00  0.00         A
ATOM    611  HD1 PRO    39      27.121   7.414  12.737  1.00  0.00         A
ATOM    612  HD2 PRO    39      28.792   7.895  13.089  1.00  0.00         A
ATOM    613  C   PRO    39      29.000  11.373  12.748  1.00  0.00         A
ATOM    614  O   PRO    39      29.958  10.786  12.240  1.00  0.00         A
ATOM    615  N   GLN    40      29.043  12.655  13.077  1.00  0.00         A
ATOM    616  HN  GLN    40      28.274  13.069  13.515  1.00  0.00         A
ATOM    617  CA  GLN    40      30.220  13.454  12.814  1.00  0.00         A
ATOM    618  HA  GLN    40      30.978  12.794  12.419  1.00  0.00         A
ATOM    619  CB  GLN    40      29.923  14.540  11.774  1.00  0.00         A
ATOM    620  HB1 GLN    40      29.530  14.071  10.885  1.00  0.00         A
ATOM    621  HB2 GLN    40      30.845  15.040  11.525  1.00  0.00         A
ATOM    622  CG  GLN    40      28.926  15.590  12.239  1.00  0.00         A
ATOM    623  HG1 GLN    40      29.351  16.116  13.083  1.00  0.00         A
ATOM    624  HG2 GLN    40      28.021  15.093  12.548  1.00  0.00         A
ATOM    625  CD  GLN    40      28.578  16.602  11.165  1.00  0.00         A
ATOM    626  OE1 GLN    40      27.475  17.147  11.150  1.00  0.00         A
ATOM    627  NE2 GLN    40      29.509  16.859  10.257  1.00  0.00         A
ATOM    628 HE21 GLN    40      30.365  16.389  10.325  1.00  0.00         A
ATOM    629 HE22 GLN    40      29.301  17.508   9.550  1.00  0.00         A
ATOM    630  C   GLN    40      30.748  14.079  14.097  1.00  0.00         A
ATOM    631  O   GLN    40      30.017  14.718  14.855  1.00  0.00         A
ATOM    632  N   GLU    41      32.016  13.850  14.348  1.00  0.00         A
ATOM    633  HN  GLU    41      32.502  13.220  13.777  1.00  0.00         A
ATOM    634  CA  GLU    41      32.715  14.492  15.441  1.00  0.00         A
ATOM    635  HA  GLU    41      32.003  15.047  16.025  1.00  0.00         A
ATOM    636  CB  GLU    41      33.391  13.448  16.326  1.00  0.00         A
ATOM    637  HB1 GLU    41      33.910  13.954  17.126  1.00  0.00         A
ATOM    638  HB2 GLU    41      34.108  12.902  15.733  1.00  0.00         A
ATOM    639  CG  GLU    41      32.425  12.453  16.941  1.00  0.00         A
ATOM    640  HG1 GLU    41      32.006  11.844  16.154  1.00  0.00         A
ATOM    641  HG2 GLU    41      31.634  12.995  17.437  1.00  0.00         A
ATOM    642  CD  GLU    41      33.098  11.550  17.948  1.00  0.00         A
ATOM    643  OE1 GLU    41      33.145  11.918  19.137  1.00  0.00         A
ATOM    644  OE2 GLU    41      33.588  10.468  17.556  1.00  0.00         A
ATOM    645  C   GLU    41      33.737  15.457  14.868  1.00  0.00         A
ATOM    646  O   GLU    41      33.417  16.245  13.976  1.00  0.00         A
ATOM    647  N   GLU    42      34.948  15.408  15.388  1.00  0.00         A
ATOM    648  HN  GLU    42      35.101  14.846  16.173  1.00  0.00         A
ATOM    649  CA  GLU    42      36.050  16.181  14.833  1.00  0.00         A
ATOM    650  HA  GLU    42      35.731  17.211  14.767  1.00  0.00         A
ATOM    651  CB  GLU    42      37.292  16.102  15.727  1.00  0.00         A
ATOM    652  HB1 GLU    42      38.115  16.582  15.219  1.00  0.00         A
ATOM    653  HB2 GLU    42      37.539  15.063  15.885  1.00  0.00         A
ATOM    654  CG  GLU    42      37.125  16.762  17.089  1.00  0.00         A
ATOM    655  HG1 GLU    42      36.635  17.715  16.952  1.00  0.00         A
ATOM    656  HG2 GLU    42      38.102  16.923  17.516  1.00  0.00         A
ATOM    657  CD  GLU    42      36.307  15.934  18.060  1.00  0.00         A
ATOM    658  OE1 GLU    42      35.095  16.193  18.198  1.00  0.00         A
ATOM    659  OE2 GLU    42      36.875  15.013  18.686  1.00  0.00         A
ATOM    660  C   GLU    42      36.384  15.678  13.431  1.00  0.00         A
ATOM    661  O   GLU    42      37.256  14.824  13.248  1.00  0.00         A
ATOM    662  N   VAL    43      35.663  16.192  12.448  1.00  0.00         A
ATOM    663  HN  VAL    43      34.969  16.851  12.663  1.00  0.00         A
ATOM    664  CA  VAL    43      35.858  15.795  11.064  1.00  0.00         A
ATOM    665  HA  VAL    43      36.055  14.737  11.057  1.00  0.00         A
ATOM    666  CB  VAL    43      34.582  16.046  10.221  1.00  0.00         A
ATOM    667  HB  VAL    43      33.800  15.404  10.599  1.00  0.00         A
ATOM    668  CG1 VAL    43      34.114  17.479  10.362  1.00  0.00         A
ATOM    669 HG11 VAL    43      33.882  17.677  11.396  1.00  0.00         A
ATOM    670 HG12 VAL    43      33.233  17.630   9.757  1.00  0.00         A
ATOM    671 HG13 VAL    43      34.897  18.145  10.035  1.00  0.00         A
ATOM    672  CG2 VAL    43      34.810  15.697   8.755  1.00  0.00         A
ATOM    673 HG21 VAL    43      35.618  16.297   8.362  1.00  0.00         A
ATOM    674 HG22 VAL    43      33.909  15.896   8.193  1.00  0.00         A
ATOM    675 HG23 VAL    43      35.063  14.651   8.669  1.00  0.00         A
ATOM    676  C   VAL    43      37.061  16.518  10.456  1.00  0.00         A
ATOM    677  O   VAL    43      37.159  17.747  10.509  1.00  0.00         A
ATOM    678  N   PRO    44      38.011  15.745   9.908  1.00  0.00         A
ATOM    679  CA  PRO    44      39.212  16.285   9.260  1.00  0.00         A
ATOM    680  HA  PRO    44      39.736  16.981   9.896  1.00  0.00         A
ATOM    681  CB  PRO    44      40.078  15.041   9.038  1.00  0.00         A
ATOM    682  HB1 PRO    44      40.755  14.916   9.871  1.00  0.00         A
ATOM    683  HB2 PRO    44      40.641  15.148   8.123  1.00  0.00         A
ATOM    684  CG  PRO    44      39.109  13.915   8.953  1.00  0.00         A
ATOM    685  HG1 PRO    44      39.583  12.996   9.266  1.00  0.00         A
ATOM    686  HG2 PRO    44      38.739  13.824   7.944  1.00  0.00         A
ATOM    687  CD  PRO    44      37.989  14.269   9.886  1.00  0.00         A
ATOM    688  HD1 PRO    44      38.176  13.866  10.870  1.00  0.00         A
ATOM    689  HD2 PRO    44      37.049  13.903   9.498  1.00  0.00         A
ATOM    690  C   PRO    44      38.898  16.958   7.928  1.00  0.00         A
ATOM    691  O   PRO    44      37.740  17.237   7.611  1.00  0.00         A
ATOM    692  N   LEU    45      39.941  17.203   7.150  1.00  0.00         A
ATOM    693  HN  LEU    45      40.829  16.940   7.464  1.00  0.00         A
ATOM    694  CA  LEU    45      39.810  17.841   5.843  1.00  0.00         A
ATOM    695  HA  LEU    45      39.105  18.644   5.951  1.00  0.00         A
ATOM    696  CB  LEU    45      41.149  18.426   5.379  1.00  0.00         A
ATOM    697  HB1 LEU    45      41.231  19.432   5.759  1.00  0.00         A
ATOM    698  HB2 LEU    45      41.142  18.464   4.301  1.00  0.00         A
ATOM    699  CG  LEU    45      42.384  17.648   5.816  1.00  0.00         A
ATOM    700  HG  LEU    45      42.111  16.620   5.988  1.00  0.00         A
ATOM    701  CD1 LEU    45      43.455  17.693   4.738  1.00  0.00         A
ATOM    702 HD11 LEU    45      44.321  17.137   5.067  1.00  0.00         A
ATOM    703 HD12 LEU    45      43.736  18.719   4.553  1.00  0.00         A
ATOM    704 HD13 LEU    45      43.071  17.256   3.829  1.00  0.00         A
ATOM    705  CD2 LEU    45      42.924  18.223   7.113  1.00  0.00         A
ATOM    706 HD21 LEU    45      43.647  17.543   7.538  1.00  0.00         A
ATOM    707 HD22 LEU    45      42.109  18.373   7.807  1.00  0.00         A
ATOM    708 HD23 LEU    45      43.400  19.171   6.911  1.00  0.00         A
ATOM    709  C   LEU    45      39.284  16.860   4.798  1.00  0.00         A
ATOM    710  O   LEU    45      39.869  16.699   3.728  1.00  0.00         A
ATOM    711  N   TYR    46      38.187  16.198   5.126  1.00  0.00         A
ATOM    712  HN  TYR    46      37.783  16.360   6.007  1.00  0.00         A
ATOM    713  CA  TYR    46      37.545  15.253   4.226  1.00  0.00         A
ATOM    714  HA  TYR    46      37.858  15.483   3.222  1.00  0.00         A
ATOM    715  CB  TYR    46      37.945  13.814   4.568  1.00  0.00         A
ATOM    716  HB1 TYR    46      37.394  13.135   3.933  1.00  0.00         A
ATOM    717  HB2 TYR    46      37.699  13.615   5.599  1.00  0.00         A
ATOM    718  CG  TYR    46      39.422  13.533   4.381  1.00  0.00         A
ATOM    719  CD1 TYR    46      39.935  13.237   3.126  1.00  0.00         A
ATOM    720  HD1 TYR    46      39.265  13.207   2.280  1.00  0.00         A
ATOM    721  CD2 TYR    46      40.302  13.567   5.456  1.00  0.00         A
ATOM    722  HD2 TYR    46      39.921  13.795   6.438  1.00  0.00         A
ATOM    723  CE1 TYR    46      41.281  12.986   2.946  1.00  0.00         A
ATOM    724  HE1 TYR    46      41.660  12.759   1.960  1.00  0.00         A
ATOM    725  CE2 TYR    46      41.650  13.316   5.284  1.00  0.00         A
ATOM    726  HE2 TYR    46      42.317  13.347   6.131  1.00  0.00         A
ATOM    727  CZ  TYR    46      42.134  13.025   4.027  1.00  0.00         A
ATOM    728  OH  TYR    46      43.476  12.774   3.852  1.00  0.00         A
ATOM    729  HH  TYR    46      43.766  12.120   4.500  1.00  0.00         A
ATOM    730  C   TYR    46      36.043  15.426   4.305  1.00  0.00         A
ATOM    731  O   TYR    46      35.380  14.855   5.172  1.00  0.00         A
ATOM    732  N   GLU    47      35.517  16.235   3.402  1.00  0.00         A
ATOM    733  HN  GLU    47      36.085  16.582   2.681  1.00  0.00         A
ATOM    734  CA  GLU    47      34.123  16.617   3.445  1.00  0.00         A
ATOM    735  HA  GLU    47      33.737  16.298   4.397  1.00  0.00         A
ATOM    736  CB  GLU    47      34.021  18.145   3.351  1.00  0.00         A
ATOM    737  HB1 GLU    47      34.594  18.575   4.159  1.00  0.00         A
ATOM    738  HB2 GLU    47      32.992  18.443   3.465  1.00  0.00         A
ATOM    739  CG  GLU    47      34.552  18.716   2.046  1.00  0.00         A
ATOM    740  HG1 GLU    47      33.960  18.329   1.231  1.00  0.00         A
ATOM    741  HG2 GLU    47      35.579  18.407   1.924  1.00  0.00         A
ATOM    742  CD  GLU    47      34.498  20.227   2.012  1.00  0.00         A
ATOM    743  OE1 GLU    47      33.528  20.780   1.456  1.00  0.00         A
ATOM    744  OE2 GLU    47      35.428  20.869   2.541  1.00  0.00         A
ATOM    745  C   GLU    47      33.333  15.918   2.332  1.00  0.00         A
ATOM    746  O   GLU    47      33.723  14.839   1.883  1.00  0.00         A
ATOM    747  N   SER    48      32.226  16.533   1.903  1.00  0.00         A
ATOM    748  HN  SER    48      32.011  17.413   2.262  1.00  0.00         A
ATOM    749  CA  SER    48      31.320  15.950   0.913  1.00  0.00         A
ATOM    750  HA  SER    48      30.579  16.701   0.679  1.00  0.00         A
ATOM    751  CB  SER    48      32.070  15.587  -0.374  1.00  0.00         A
ATOM    752  HB1 SER    48      31.382  15.154  -1.083  1.00  0.00         A
ATOM    753  HB2 SER    48      32.852  14.877  -0.147  1.00  0.00         A
ATOM    754  OG  SER    48      32.655  16.747  -0.950  1.00  0.00         A
ATOM    755  HG  SER    48      32.548  17.490  -0.341  1.00  0.00         A
ATOM    756  C   SER    48      30.596  14.741   1.501  1.00  0.00         A
ATOM    757  O   SER    48      30.233  13.798   0.795  1.00  0.00         A
ATOM    758  N   LYS    49      30.393  14.795   2.811  1.00  0.00         A
ATOM    759  HN  LYS    49      30.737  15.569   3.309  1.00  0.00         A
ATOM    760  CA  LYS    49      29.675  13.761   3.542  1.00  0.00         A
ATOM    761  HA  LYS    49      29.146  13.142   2.834  1.00  0.00         A
ATOM    762  CB  LYS    49      30.652  12.905   4.360  1.00  0.00         A
ATOM    763  HB1 LYS    49      30.105  12.086   4.803  1.00  0.00         A
ATOM    764  HB2 LYS    49      31.068  13.513   5.148  1.00  0.00         A
ATOM    765  CG  LYS    49      31.801  12.325   3.552  1.00  0.00         A
ATOM    766  HG1 LYS    49      32.309  13.128   3.039  1.00  0.00         A
ATOM    767  HG2 LYS    49      31.406  11.627   2.829  1.00  0.00         A
ATOM    768  CD  LYS    49      32.797  11.600   4.444  1.00  0.00         A
ATOM    769  HD1 LYS    49      32.307  10.752   4.900  1.00  0.00         A
ATOM    770  HD2 LYS    49      33.138  12.278   5.213  1.00  0.00         A
ATOM    771  CE  LYS    49      33.997  11.112   3.650  1.00  0.00         A
ATOM    772  HE1 LYS    49      34.478  11.963   3.194  1.00  0.00         A
ATOM    773  HE2 LYS    49      33.651  10.441   2.879  1.00  0.00         A
ATOM    774  NZ  LYS    49      34.984  10.399   4.504  1.00  0.00         A
ATOM    775  HZ1 LYS    49      35.773  10.048   3.921  1.00  0.00         A
ATOM    776  HZ2 LYS    49      34.535   9.589   4.977  1.00  0.00         A
ATOM    777  HZ3 LYS    49      35.365  11.042   5.228  1.00  0.00         A
ATOM    778  C   LYS    49      28.681  14.433   4.480  1.00  0.00         A
ATOM    779  O   LYS    49      28.447  13.971   5.596  1.00  0.00         A
ATOM    780  N   GLY    50      28.093  15.526   4.009  1.00  0.00         A
ATOM    781  HN  GLY    50      28.179  15.742   3.054  1.00  0.00         A
ATOM    782  CA  GLY    50      27.323  16.400   4.876  1.00  0.00         A
ATOM    783  HA1 GLY    50      27.313  17.384   4.443  1.00  0.00         A
ATOM    784  HA2 GLY    50      27.815  16.454   5.834  1.00  0.00         A
ATOM    785  C   GLY    50      25.892  15.960   5.096  1.00  0.00         A
ATOM    786  O   GLY    50      24.968  16.760   4.942  1.00  0.00         A
ATOM    787  N   LYS    51      25.719  14.696   5.459  1.00  0.00         A
ATOM    788  HN  LYS    51      26.500  14.102   5.458  1.00  0.00         A
ATOM    789  CA  LYS    51      24.418  14.159   5.866  1.00  0.00         A
ATOM    790  HA  LYS    51      24.527  13.093   5.994  1.00  0.00         A
ATOM    791  CB  LYS    51      23.998  14.777   7.203  1.00  0.00         A
ATOM    792  HB1 LYS    51      23.032  14.381   7.482  1.00  0.00         A
ATOM    793  HB2 LYS    51      23.915  15.846   7.080  1.00  0.00         A
ATOM    794  CG  LYS    51      24.974  14.499   8.336  1.00  0.00         A
ATOM    795  HG1 LYS    51      25.980  14.669   7.980  1.00  0.00         A
ATOM    796  HG2 LYS    51      24.870  13.469   8.641  1.00  0.00         A
ATOM    797  CD  LYS    51      24.719  15.395   9.541  1.00  0.00         A
ATOM    798  HD1 LYS    51      25.382  15.103  10.342  1.00  0.00         A
ATOM    799  HD2 LYS    51      23.694  15.276   9.857  1.00  0.00         A
ATOM    800  CE  LYS    51      24.965  16.858   9.205  1.00  0.00         A
ATOM    801  HE1 LYS    51      24.218  17.181   8.496  1.00  0.00         A
ATOM    802  HE2 LYS    51      25.944  16.951   8.759  1.00  0.00         A
ATOM    803  NZ  LYS    51      24.898  17.731  10.407  1.00  0.00         A
ATOM    804  HZ1 LYS    51      25.002  18.728  10.128  1.00  0.00         A
ATOM    805  HZ2 LYS    51      25.667  17.488  11.067  1.00  0.00         A
ATOM    806  HZ3 LYS    51      23.986  17.610  10.892  1.00  0.00         A
ATOM    807  C   LYS    51      23.341  14.421   4.814  1.00  0.00         A
ATOM    808  O   LYS    51      22.287  14.979   5.128  1.00  0.00         A
ATOM    809  N   GLN    52      23.617  14.016   3.574  1.00  0.00         A
ATOM    810  HN  GLN    52      24.474  13.579   3.400  1.00  0.00         A
ATOM    811  CA  GLN    52      22.679  14.210   2.467  1.00  0.00         A
ATOM    812  HA  GLN    52      23.144  13.825   1.571  1.00  0.00         A
ATOM    813  CB  GLN    52      21.379  13.429   2.732  1.00  0.00         A
ATOM    814  HB1 GLN    52      20.948  13.786   3.656  1.00  0.00         A
ATOM    815  HB2 GLN    52      21.623  12.384   2.844  1.00  0.00         A
ATOM    816  CG  GLN    52      20.324  13.550   1.638  1.00  0.00         A
ATOM    817  HG1 GLN    52      20.042  14.588   1.544  1.00  0.00         A
ATOM    818  HG2 GLN    52      19.460  12.972   1.927  1.00  0.00         A
ATOM    819  CD  GLN    52      20.802  13.055   0.288  1.00  0.00         A
ATOM    820  OE1 GLN    52      21.655  12.174   0.198  1.00  0.00         A
ATOM    821  NE2 GLN    52      20.245  13.618  -0.772  1.00  0.00         A
ATOM    822 HE21 GLN    52      19.568  14.316  -0.626  1.00  0.00         A
ATOM    823 HE22 GLN    52      20.525  13.311  -1.660  1.00  0.00         A
ATOM    824  C   GLN    52      22.399  15.701   2.270  1.00  0.00         A
ATOM    825  O   GLN    52      21.306  16.191   2.558  1.00  0.00         A
ATOM    826  N   PHE    53      23.404  16.422   1.798  1.00  0.00         A
ATOM    827  HN  PHE    53      24.248  15.981   1.572  1.00  0.00         A
ATOM    828  CA  PHE    53      23.282  17.858   1.603  1.00  0.00         A
ATOM    829  HA  PHE    53      22.431  18.197   2.171  1.00  0.00         A
ATOM    830  CB  PHE    53      24.535  18.578   2.109  1.00  0.00         A
ATOM    831  HB1 PHE    53      25.369  18.315   1.475  1.00  0.00         A
ATOM    832  HB2 PHE    53      24.743  18.257   3.118  1.00  0.00         A
ATOM    833  CG  PHE    53      24.416  20.077   2.117  1.00  0.00         A
ATOM    834  CD1 PHE    53      23.713  20.723   3.121  1.00  0.00         A
ATOM    835  HD1 PHE    53      23.246  20.140   3.900  1.00  0.00         A
ATOM    836  CD2 PHE    53      25.009  20.840   1.124  1.00  0.00         A
ATOM    837  HD2 PHE    53      25.559  20.347   0.335  1.00  0.00         A
ATOM    838  CE1 PHE    53      23.605  22.101   3.136  1.00  0.00         A
ATOM    839  HE1 PHE    53      23.054  22.591   3.925  1.00  0.00         A
ATOM    840  CE2 PHE    53      24.905  22.218   1.133  1.00  0.00         A
ATOM    841  HE2 PHE    53      25.372  22.800   0.353  1.00  0.00         A
ATOM    842  CZ  PHE    53      24.202  22.849   2.139  1.00  0.00         A
ATOM    843  HZ  PHE    53      24.119  23.926   2.148  1.00  0.00         A
ATOM    844  C   PHE    53      23.044  18.179   0.135  1.00  0.00         A
ATOM    845  O   PHE    53      23.980  18.190  -0.665  1.00  0.00         A
ATOM    846  N   VAL    54      21.778  18.418  -0.197  1.00  0.00         A
ATOM    847  HN  VAL    54      21.090  18.337   0.498  1.00  0.00         A
ATOM    848  CA  VAL    54      21.364  18.797  -1.546  1.00  0.00         A
ATOM    849  HA  VAL    54      20.287  18.726  -1.586  1.00  0.00         A
ATOM    850  CB  VAL    54      21.758  20.259  -1.870  1.00  0.00         A
ATOM    851  HB  VAL    54      22.826  20.298  -2.023  1.00  0.00         A
ATOM    852  CG1 VAL    54      21.077  20.732  -3.146  1.00  0.00         A
ATOM    853 HG11 VAL    54      21.359  21.754  -3.347  1.00  0.00         A
ATOM    854 HG12 VAL    54      20.006  20.671  -3.025  1.00  0.00         A
ATOM    855 HG13 VAL    54      21.382  20.105  -3.970  1.00  0.00         A
ATOM    856  CG2 VAL    54      21.408  21.181  -0.711  1.00  0.00         A
ATOM    857 HG21 VAL    54      21.702  22.191  -0.953  1.00  0.00         A
ATOM    858 HG22 VAL    54      21.932  20.857   0.177  1.00  0.00         A
ATOM    859 HG23 VAL    54      20.344  21.148  -0.533  1.00  0.00         A
ATOM    860  C   VAL    54      21.951  17.850  -2.597  1.00  0.00         A
ATOM    861  O   VAL    54      22.726  18.257  -3.462  1.00  0.00         A
ATOM    862  N   ALA    55      21.585  16.582  -2.506  1.00  0.00         A
ATOM    863  HN  ALA    55      20.984  16.308  -1.778  1.00  0.00         A
ATOM    864  CA  ALA    55      22.040  15.586  -3.465  1.00  0.00         A
ATOM    865  HA  ALA    55      22.738  16.067  -4.137  1.00  0.00         A
ATOM    866  CB  ALA    55      22.764  14.448  -2.757  1.00  0.00         A
ATOM    867  HB1 ALA    55      23.614  14.840  -2.219  1.00  0.00         A
ATOM    868  HB2 ALA    55      23.101  13.726  -3.486  1.00  0.00         A
ATOM    869  HB3 ALA    55      22.090  13.969  -2.062  1.00  0.00         A
ATOM    870  C   ALA    55      20.858  15.066  -4.272  1.00  0.00         A
ATOM    871  O   ALA    55      20.573  13.869  -4.293  1.00  0.00         A
ATOM    872  N   GLN    56      20.164  15.991  -4.915  1.00  0.00         A
ATOM    873  HN  GLN    56      20.448  16.921  -4.858  1.00  0.00         A
ATOM    874  CA  GLN    56      18.996  15.680  -5.703  1.00  0.00         A
ATOM    875  HA  GLN    56      18.500  14.831  -5.260  1.00  0.00         A
ATOM    876  CB  GLN    56      18.059  16.885  -5.676  1.00  0.00         A
ATOM    877  HB1 GLN    56      18.535  17.705  -6.191  1.00  0.00         A
ATOM    878  HB2 GLN    56      17.889  17.170  -4.648  1.00  0.00         A
ATOM    879  CG  GLN    56      16.720  16.636  -6.323  1.00  0.00         A
ATOM    880  HG1 GLN    56      16.236  15.830  -5.797  1.00  0.00         A
ATOM    881  HG2 GLN    56      16.879  16.353  -7.351  1.00  0.00         A
ATOM    882  CD  GLN    56      15.823  17.857  -6.283  1.00  0.00         A
ATOM    883  OE1 GLN    56      15.856  18.693  -7.184  1.00  0.00         A
ATOM    884  NE2 GLN    56      15.013  17.969  -5.245  1.00  0.00         A
ATOM    885 HE21 GLN    56      15.031  17.265  -4.561  1.00  0.00         A
ATOM    886 HE22 GLN    56      14.425  18.753  -5.201  1.00  0.00         A
ATOM    887  C   GLN    56      19.402  15.344  -7.137  1.00  0.00         A
ATOM    888  O   GLN    56      19.600  16.237  -7.963  1.00  0.00         A
ATOM    889  N   ARG    57      19.536  14.057  -7.425  1.00  0.00         A
ATOM    890  HN  ARG    57      19.327  13.385  -6.738  1.00  0.00         A
ATOM    891  CA  ARG    57      19.979  13.612  -8.739  1.00  0.00         A
ATOM    892  HA  ARG    57      20.127  14.490  -9.351  1.00  0.00         A
ATOM    893  CB  ARG    57      21.309  12.859  -8.620  1.00  0.00         A
ATOM    894  HB1 ARG    57      21.123  11.894  -8.172  1.00  0.00         A
ATOM    895  HB2 ARG    57      21.972  13.421  -7.980  1.00  0.00         A
ATOM    896  CG  ARG    57      22.011  12.637  -9.951  1.00  0.00         A
ATOM    897  HG1 ARG    57      22.211  13.596 -10.406  1.00  0.00         A
ATOM    898  HG2 ARG    57      21.364  12.060 -10.596  1.00  0.00         A
ATOM    899  CD  ARG    57      23.321  11.890  -9.772  1.00  0.00         A
ATOM    900  HD1 ARG    57      23.110  10.910  -9.371  1.00  0.00         A
ATOM    901  HD2 ARG    57      23.941  12.437  -9.077  1.00  0.00         A
ATOM    902  NE  ARG    57      24.042  11.742 -11.035  1.00  0.00         A
ATOM    903  HE  ARG    57      23.891  12.432 -11.721  1.00  0.00         A
ATOM    904  CZ  ARG    57      24.879  10.742 -11.308  1.00  0.00         A
ATOM    905  NH1 ARG    57      25.127   9.808 -10.397  1.00  0.00         A
ATOM    906 HH11 ARG    57      24.689   9.853  -9.496  1.00  0.00         A
ATOM    907 HH12 ARG    57      25.748   9.048 -10.610  1.00  0.00         A
ATOM    908  NH2 ARG    57      25.489  10.695 -12.485  1.00  0.00         A
ATOM    909 HH21 ARG    57      25.314  11.409 -13.171  1.00  0.00         A
ATOM    910 HH22 ARG    57      26.131   9.950 -12.694  1.00  0.00         A
ATOM    911  C   ARG    57      18.914  12.733  -9.393  1.00  0.00         A
ATOM    912  O   ARG    57      19.188  11.604  -9.808  1.00  0.00         A
ATOM    913  N   GLN    58      17.694  13.265  -9.454  1.00  0.00         A
ATOM    914  HN  GLN    58      17.548  14.138  -9.040  1.00  0.00         A
ATOM    915  CA  GLN    58      16.558  12.610 -10.107  1.00  0.00         A
ATOM    916  HA  GLN    58      15.764  13.318 -10.144  1.00  0.00         A
ATOM    917  CB  GLN    58      16.906  12.203 -11.547  1.00  0.00         A
ATOM    918  HB1 GLN    58      17.710  11.483 -11.521  1.00  0.00         A
ATOM    919  HB2 GLN    58      17.238  13.079 -12.085  1.00  0.00         A
ATOM    920  CG  GLN    58      15.740  11.590 -12.309  1.00  0.00         A
ATOM    921  HG1 GLN    58      15.331  10.788 -11.715  1.00  0.00         A
ATOM    922  HG2 GLN    58      16.105  11.194 -13.244  1.00  0.00         A
ATOM    923  CD  GLN    58      14.634  12.586 -12.605  1.00  0.00         A
ATOM    924  OE1 GLN    58      14.415  13.536 -11.855  1.00  0.00         A
ATOM    925  NE2 GLN    58      13.926  12.378 -13.700  1.00  0.00         A
ATOM    926 HE21 GLN    58      14.145  11.599 -14.255  1.00  0.00         A
ATOM    927 HE22 GLN    58      13.206  13.012 -13.912  1.00  0.00         A
ATOM    928  C   GLN    58      16.060  11.405  -9.321  1.00  0.00         A
ATOM    929  O   GLN    58      15.004  11.450  -8.686  1.00  0.00         A
ATOM    930  N   ALA    59      16.824  10.344  -9.376  1.00  0.00         A
ATOM    931  HN  ALA    59      17.676  10.418  -9.850  1.00  0.00         A
ATOM    932  CA  ALA    59      16.463   9.087  -8.742  1.00  0.00         A
ATOM    933  HA  ALA    59      15.887   9.310  -7.856  1.00  0.00         A
ATOM    934  CB  ALA    59      15.601   8.250  -9.676  1.00  0.00         A
ATOM    935  HB1 ALA    59      15.294   7.346  -9.171  1.00  0.00         A
ATOM    936  HB2 ALA    59      16.169   7.994 -10.558  1.00  0.00         A
ATOM    937  HB3 ALA    59      14.727   8.816  -9.963  1.00  0.00         A
ATOM    938  C   ALA    59      17.709   8.314  -8.344  1.00  0.00         A
ATOM    939  O   ALA    59      18.597   8.086  -9.169  1.00  0.00         A
ATOM    940  N   GLY    60      17.775   7.923  -7.082  1.00  0.00         A
ATOM    941  HN  GLY    60      17.040   8.143  -6.472  1.00  0.00         A
ATOM    942  CA  GLY    60      18.914   7.174  -6.598  1.00  0.00         A
ATOM    943  HA1 GLY    60      19.334   7.688  -5.745  1.00  0.00         A
ATOM    944  HA2 GLY    60      19.658   7.125  -7.379  1.00  0.00         A
ATOM    945  C   GLY    60      18.541   5.766  -6.187  1.00  0.00         A
ATOM    946  O   GLY    60      19.298   4.823  -6.417  1.00  0.00         A
ATOM    947  N   VAL    61      17.363   5.612  -5.595  1.00  0.00         A
ATOM    948  HN  VAL    61      16.764   6.383  -5.503  1.00  0.00         A
ATOM    949  CA  VAL    61      16.938   4.313  -5.097  1.00  0.00         A
ATOM    950  HA  VAL    61      17.816   3.693  -5.015  1.00  0.00         A
ATOM    951  CB  VAL    61      16.289   4.417  -3.698  1.00  0.00         A
ATOM    952  HB  VAL    61      16.142   3.414  -3.321  1.00  0.00         A
ATOM    953  CG1 VAL    61      17.207   5.148  -2.737  1.00  0.00         A
ATOM    954 HG11 VAL    61      17.379   6.150  -3.100  1.00  0.00         A
ATOM    955 HG12 VAL    61      18.149   4.624  -2.667  1.00  0.00         A
ATOM    956 HG13 VAL    61      16.747   5.193  -1.761  1.00  0.00         A
ATOM    957  CG2 VAL    61      14.932   5.098  -3.771  1.00  0.00         A
ATOM    958 HG21 VAL    61      14.486   5.118  -2.788  1.00  0.00         A
ATOM    959 HG22 VAL    61      14.292   4.548  -4.446  1.00  0.00         A
ATOM    960 HG23 VAL    61      15.055   6.107  -4.132  1.00  0.00         A
ATOM    961  C   VAL    61      15.951   3.653  -6.058  1.00  0.00         A
ATOM    962  O   VAL    61      15.164   4.335  -6.721  1.00  0.00         A
ATOM    963  N   PRO    62      16.010   2.321  -6.180  1.00  0.00         A
ATOM    964  CA  PRO    62      15.042   1.551  -6.947  1.00  0.00         A
ATOM    965  HA  PRO    62      14.798   2.037  -7.880  1.00  0.00         A
ATOM    966  CB  PRO    62      15.760   0.223  -7.225  1.00  0.00         A
ATOM    967  HB1 PRO    62      15.846   0.079  -8.289  1.00  0.00         A
ATOM    968  HB2 PRO    62      15.191  -0.589  -6.797  1.00  0.00         A
ATOM    969  CG  PRO    62      17.108   0.332  -6.585  1.00  0.00         A
ATOM    970  HG1 PRO    62      17.849   0.560  -7.337  1.00  0.00         A
ATOM    971  HG2 PRO    62      17.353  -0.594  -6.087  1.00  0.00         A
ATOM    972  CD  PRO    62      17.020   1.448  -5.589  1.00  0.00         A
ATOM    973  HD1 PRO    62      17.969   1.951  -5.500  1.00  0.00         A
ATOM    974  HD2 PRO    62      16.692   1.075  -4.632  1.00  0.00         A
ATOM    975  C   PRO    62      13.764   1.304  -6.149  1.00  0.00         A
ATOM    976  O   PRO    62      13.818   0.994  -4.956  1.00  0.00         A
ATOM    977  N   PRO    63      12.597   1.430  -6.795  1.00  0.00         A
ATOM    978  CA  PRO    63      11.306   1.225  -6.136  1.00  0.00         A
ATOM    979  HA  PRO    63      11.256   1.742  -5.198  1.00  0.00         A
ATOM    980  CB  PRO    63      10.316   1.851  -7.106  1.00  0.00         A
ATOM    981  HB1 PRO    63      10.160   2.885  -6.845  1.00  0.00         A
ATOM    982  HB2 PRO    63       9.383   1.317  -7.056  1.00  0.00         A
ATOM    983  CG  PRO    63      10.956   1.720  -8.442  1.00  0.00         A
ATOM    984  HG1 PRO    63      10.635   2.529  -9.075  1.00  0.00         A
ATOM    985  HG2 PRO    63      10.695   0.770  -8.883  1.00  0.00         A
ATOM    986  CD  PRO    63      12.442   1.799  -8.213  1.00  0.00         A
ATOM    987  HD1 PRO    63      12.798   2.803  -8.389  1.00  0.00         A
ATOM    988  HD2 PRO    63      12.958   1.097  -8.851  1.00  0.00         A
ATOM    989  C   PRO    63      10.978  -0.251  -5.921  1.00  0.00         A
ATOM    990  O   PRO    63       9.978  -0.591  -5.289  1.00  0.00         A
ATOM    991  N   GLY    64      11.815  -1.125  -6.466  1.00  0.00         A
ATOM    992  HN  GLY    64      12.593  -0.796  -6.954  1.00  0.00         A
ATOM    993  CA  GLY    64      11.597  -2.551  -6.339  1.00  0.00         A
ATOM    994  HA1 GLY    64      11.113  -2.741  -5.397  1.00  0.00         A
ATOM    995  HA2 GLY    64      12.552  -3.054  -6.350  1.00  0.00         A
ATOM    996  C   GLY    64      10.736  -3.104  -7.457  1.00  0.00         A
ATOM    997  O   GLY    64      10.966  -4.210  -7.940  1.00  0.00         A
ATOM    998  N   MET    65       9.755  -2.314  -7.877  1.00  0.00         A
ATOM    999  HN  MET    65       9.638  -1.442  -7.449  1.00  0.00         A
ATOM   1000  CA  MET    65       8.835  -2.709  -8.942  1.00  0.00         A
ATOM   1001  HA  MET    65       8.528  -3.727  -8.757  1.00  0.00         A
ATOM   1002  CB  MET    65       7.598  -1.807  -8.935  1.00  0.00         A
ATOM   1003  HB1 MET    65       7.119  -1.876  -7.970  1.00  0.00         A
ATOM   1004  HB2 MET    65       6.911  -2.150  -9.694  1.00  0.00         A
ATOM   1005  CG  MET    65       7.916  -0.345  -9.202  1.00  0.00         A
ATOM   1006  HG1 MET    65       8.442  -0.276 -10.142  1.00  0.00         A
ATOM   1007  HG2 MET    65       8.550   0.020  -8.410  1.00  0.00         A
ATOM   1008  SD  MET    65       6.447   0.692  -9.286  1.00  0.00         A
ATOM   1009  CE  MET    65       5.627  -0.004 -10.717  1.00  0.00         A
ATOM   1010  HE1 MET    65       5.384  -1.039 -10.526  1.00  0.00         A
ATOM   1011  HE2 MET    65       6.282   0.059 -11.573  1.00  0.00         A
ATOM   1012  HE3 MET    65       4.721   0.548 -10.917  1.00  0.00         A
ATOM   1013  C   MET    65       9.509  -2.636 -10.309  1.00  0.00         A
ATOM   1014  O   MET    65       8.952  -3.084 -11.311  1.00  0.00         A
ATOM   1015  N   CYS    66      10.701  -2.058 -10.342  1.00  0.00         A
ATOM   1016  HN  CYS    66      11.088  -1.719  -9.512  1.00  0.00         A
ATOM   1017  CA  CYS    66      11.458  -1.930 -11.577  1.00  0.00         A
ATOM   1018  HA  CYS    66      10.789  -1.559 -12.339  1.00  0.00         A
ATOM   1019  CB  CYS    66      12.604  -0.932 -11.383  1.00  0.00         A
ATOM   1020  HB1 CYS    66      12.190   0.053 -11.230  1.00  0.00         A
ATOM   1021  HB2 CYS    66      13.218  -0.925 -12.271  1.00  0.00         A
ATOM   1022  SG  CYS    66      13.681  -1.300  -9.978  1.00  0.00         A
ATOM   1023  HG  CYS    66      14.593  -0.336  -9.909  1.00  0.00         A
ATOM   1024  C   CYS    66      11.997  -3.293 -12.009  1.00  0.00         A
ATOM   1025  O   CYS    66      12.282  -4.148 -11.165  1.00  0.00         A
ATOM   1026  N   PRO    67      12.165  -3.507 -13.330  1.00  0.00         A
ATOM   1027  CA  PRO    67      12.573  -4.801 -13.877  1.00  0.00         A
ATOM   1028  HA  PRO    67      11.932  -5.586 -13.513  1.00  0.00         A
ATOM   1029  CB  PRO    67      12.386  -4.660 -15.388  1.00  0.00         A
ATOM   1030  HB1 PRO    67      11.547  -5.261 -15.700  1.00  0.00         A
ATOM   1031  HB2 PRO    67      13.277  -5.002 -15.883  1.00  0.00         A
ATOM   1032  CG  PRO    67      12.150  -3.218 -15.678  1.00  0.00         A
ATOM   1033  HG1 PRO    67      11.261  -3.116 -16.285  1.00  0.00         A
ATOM   1034  HG2 PRO    67      13.000  -2.812 -16.204  1.00  0.00         A
ATOM   1035  CD  PRO    67      11.968  -2.494 -14.376  1.00  0.00         A
ATOM   1036  HD1 PRO    67      10.974  -2.077 -14.323  1.00  0.00         A
ATOM   1037  HD2 PRO    67      12.706  -1.718 -14.288  1.00  0.00         A
ATOM   1038  C   PRO    67      14.019  -5.168 -13.553  1.00  0.00         A
ATOM   1039  O   PRO    67      14.581  -6.106 -14.123  1.00  0.00         A
ATOM   1040  N   LEU    68      14.617  -4.429 -12.640  1.00  0.00         A
ATOM   1041  HN  LEU    68      14.148  -3.647 -12.286  1.00  0.00         A
ATOM   1042  CA  LEU    68      15.937  -4.757 -12.141  1.00  0.00         A
ATOM   1043  HA  LEU    68      16.449  -5.319 -12.901  1.00  0.00         A
ATOM   1044  CB  LEU    68      16.734  -3.487 -11.827  1.00  0.00         A
ATOM   1045  HB1 LEU    68      17.678  -3.781 -11.393  1.00  0.00         A
ATOM   1046  HB2 LEU    68      16.183  -2.916 -11.094  1.00  0.00         A
ATOM   1047  CG  LEU    68      17.021  -2.580 -13.027  1.00  0.00         A
ATOM   1048  HG  LEU    68      16.085  -2.253 -13.457  1.00  0.00         A
ATOM   1049  CD1 LEU    68      17.793  -1.346 -12.588  1.00  0.00         A
ATOM   1050 HD11 LEU    68      17.995  -0.723 -13.446  1.00  0.00         A
ATOM   1051 HD12 LEU    68      18.725  -1.647 -12.135  1.00  0.00         A
ATOM   1052 HD13 LEU    68      17.207  -0.792 -11.870  1.00  0.00         A
ATOM   1053  CD2 LEU    68      17.796  -3.335 -14.097  1.00  0.00         A
ATOM   1054 HD21 LEU    68      18.717  -3.709 -13.676  1.00  0.00         A
ATOM   1055 HD22 LEU    68      18.019  -2.669 -14.918  1.00  0.00         A
ATOM   1056 HD23 LEU    68      17.202  -4.162 -14.456  1.00  0.00         A
ATOM   1057  C   LEU    68      15.809  -5.624 -10.898  1.00  0.00         A
ATOM   1058  O   LEU    68      16.268  -6.765 -10.871  1.00  0.00         A
ATOM   1059  N   LEU    69      15.137  -5.091  -9.891  1.00  0.00         A
ATOM   1060  HN  LEU    69      14.743  -4.203 -10.001  1.00  0.00         A
ATOM   1061  CA  LEU    69      14.970  -5.797  -8.625  1.00  0.00         A
ATOM   1062  HA  LEU    69      15.901  -6.285  -8.406  1.00  0.00         A
ATOM   1063  CB  LEU    69      14.640  -4.824  -7.487  1.00  0.00         A
ATOM   1064  HB1 LEU    69      14.215  -5.390  -6.672  1.00  0.00         A
ATOM   1065  HB2 LEU    69      13.896  -4.128  -7.844  1.00  0.00         A
ATOM   1066  CG  LEU    69      15.825  -4.019  -6.940  1.00  0.00         A
ATOM   1067  HG  LEU    69      16.621  -4.700  -6.678  1.00  0.00         A
ATOM   1068  CD1 LEU    69      16.363  -3.057  -7.987  1.00  0.00         A
ATOM   1069 HD11 LEU    69      16.703  -3.615  -8.847  1.00  0.00         A
ATOM   1070 HD12 LEU    69      17.188  -2.497  -7.571  1.00  0.00         A
ATOM   1071 HD13 LEU    69      15.580  -2.376  -8.286  1.00  0.00         A
ATOM   1072  CD2 LEU    69      15.419  -3.268  -5.683  1.00  0.00         A
ATOM   1073 HD21 LEU    69      15.090  -3.972  -4.933  1.00  0.00         A
ATOM   1074 HD22 LEU    69      14.614  -2.587  -5.915  1.00  0.00         A
ATOM   1075 HD23 LEU    69      16.264  -2.711  -5.307  1.00  0.00         A
ATOM   1076  C   LEU    69      13.892  -6.860  -8.736  1.00  0.00         A
ATOM   1077  O   LEU    69      13.952  -7.894  -8.069  1.00  0.00         A
ATOM   1078  N   ALA    70      12.918  -6.609  -9.596  1.00  0.00         A
ATOM   1079  HN  ALA    70      12.914  -5.750 -10.069  1.00  0.00         A
ATOM   1080  CA  ALA    70      11.850  -7.569  -9.842  1.00  0.00         A
ATOM   1081  HA  ALA    70      11.398  -7.815  -8.892  1.00  0.00         A
ATOM   1082  CB  ALA    70      10.778  -6.965 -10.739  1.00  0.00         A
ATOM   1083  HB1 ALA    70      11.205  -6.730 -11.703  1.00  0.00         A
ATOM   1084  HB2 ALA    70      10.396  -6.064 -10.284  1.00  0.00         A
ATOM   1085  HB3 ALA    70       9.973  -7.674 -10.866  1.00  0.00         A
ATOM   1086  C   ALA    70      12.413  -8.842 -10.464  1.00  0.00         A
ATOM   1087  O   ALA    70      11.936  -9.945 -10.194  1.00  0.00         A
ATOM   1088  N   ALA    71      13.453  -8.681 -11.273  1.00  0.00         A
ATOM   1089  HN  ALA    71      13.799  -7.779 -11.429  1.00  0.00         A
ATOM   1090  CA  ALA    71      14.092  -9.810 -11.930  1.00  0.00         A
ATOM   1091  HA  ALA    71      13.316 -10.481 -12.269  1.00  0.00         A
ATOM   1092  CB  ALA    71      14.878  -9.342 -13.143  1.00  0.00         A
ATOM   1093  HB1 ALA    71      15.309 -10.196 -13.643  1.00  0.00         A
ATOM   1094  HB2 ALA    71      15.665  -8.675 -12.825  1.00  0.00         A
ATOM   1095  HB3 ALA    71      14.217  -8.823 -13.821  1.00  0.00         A
ATOM   1096  C   ALA    71      15.002 -10.558 -10.964  1.00  0.00         A
ATOM   1097  O   ALA    71      15.285 -11.737 -11.152  1.00  0.00         A
ATOM   1098  N   GLU    72      15.454  -9.866  -9.926  1.00  0.00         A
ATOM   1099  HN  GLU    72      15.204  -8.923  -9.834  1.00  0.00         A
ATOM   1100  CA  GLU    72      16.317 -10.479  -8.926  1.00  0.00         A
ATOM   1101  HA  GLU    72      16.930 -11.211  -9.430  1.00  0.00         A
ATOM   1102  CB  GLU    72      17.226  -9.435  -8.281  1.00  0.00         A
ATOM   1103  HB1 GLU    72      17.796  -9.905  -7.493  1.00  0.00         A
ATOM   1104  HB2 GLU    72      16.614  -8.653  -7.856  1.00  0.00         A
ATOM   1105  CG  GLU    72      18.195  -8.805  -9.264  1.00  0.00         A
ATOM   1106  HG1 GLU    72      17.636  -8.188  -9.952  1.00  0.00         A
ATOM   1107  HG2 GLU    72      18.694  -9.590  -9.811  1.00  0.00         A
ATOM   1108  CD  GLU    72      19.242  -7.949  -8.590  1.00  0.00         A
ATOM   1109  OE1 GLU    72      19.117  -6.711  -8.625  1.00  0.00         A
ATOM   1110  OE2 GLU    72      20.204  -8.516  -8.033  1.00  0.00         A
ATOM   1111  C   GLU    72      15.489 -11.193  -7.867  1.00  0.00         A
ATOM   1112  O   GLU    72      15.859 -12.271  -7.403  1.00  0.00         A
ATOM   1113  N   SER    73      14.358 -10.597  -7.502  1.00  0.00         A
ATOM   1114  HN  SER    73      14.149  -9.704  -7.860  1.00  0.00         A
ATOM   1115  CA  SER    73      13.426 -11.225  -6.574  1.00  0.00         A
ATOM   1116  HA  SER    73      13.967 -11.469  -5.672  1.00  0.00         A
ATOM   1117  CB  SER    73      12.281 -10.263  -6.234  1.00  0.00         A
ATOM   1118  HB1 SER    73      11.700 -10.071  -7.126  1.00  0.00         A
ATOM   1119  HB2 SER    73      12.692  -9.334  -5.869  1.00  0.00         A
ATOM   1120  OG  SER    73      11.425 -10.803  -5.239  1.00  0.00         A
ATOM   1121  HG  SER    73      11.924 -10.931  -4.422  1.00  0.00         A
ATOM   1122  C   SER    73      12.884 -12.512  -7.192  1.00  0.00         A
ATOM   1123  O   SER    73      12.478 -13.437  -6.490  1.00  0.00         A
ATOM   1124  N   LYS    74      12.916 -12.560  -8.519  1.00  0.00         A
ATOM   1125  HN  LYS    74      13.210 -11.764  -9.011  1.00  0.00         A
ATOM   1126  CA  LYS    74      12.524 -13.741  -9.274  1.00  0.00         A
ATOM   1127  HA  LYS    74      11.487 -13.952  -9.058  1.00  0.00         A
ATOM   1128  CB  LYS    74      12.679 -13.452 -10.768  1.00  0.00         A
ATOM   1129  HB1 LYS    74      13.720 -13.245 -10.972  1.00  0.00         A
ATOM   1130  HB2 LYS    74      12.098 -12.576 -11.013  1.00  0.00         A
ATOM   1131  CG  LYS    74      12.235 -14.580 -11.677  1.00  0.00         A
ATOM   1132  HG1 LYS    74      11.187 -14.778 -11.507  1.00  0.00         A
ATOM   1133  HG2 LYS    74      12.813 -15.463 -11.450  1.00  0.00         A
ATOM   1134  CD  LYS    74      12.440 -14.216 -13.137  1.00  0.00         A
ATOM   1135  HD1 LYS    74      13.495 -14.073 -13.318  1.00  0.00         A
ATOM   1136  HD2 LYS    74      11.910 -13.299 -13.347  1.00  0.00         A
ATOM   1137  CE  LYS    74      11.924 -15.302 -14.062  1.00  0.00         A
ATOM   1138  HE1 LYS    74      12.076 -14.989 -15.084  1.00  0.00         A
ATOM   1139  HE2 LYS    74      10.869 -15.436 -13.881  1.00  0.00         A
ATOM   1140  NZ  LYS    74      12.618 -16.597 -13.843  1.00  0.00         A
ATOM   1141  HZ1 LYS    74      12.468 -16.925 -12.868  1.00  0.00         A
ATOM   1142  HZ2 LYS    74      13.640 -16.492 -14.006  1.00  0.00         A
ATOM   1143  HZ3 LYS    74      12.247 -17.314 -14.498  1.00  0.00         A
ATOM   1144  C   LYS    74      13.376 -14.948  -8.874  1.00  0.00         A
ATOM   1145  O   LYS    74      12.903 -16.083  -8.869  1.00  0.00         A
ATOM   1146  N   LYS    75      14.631 -14.689  -8.525  1.00  0.00         A
ATOM   1147  HN  LYS    75      14.952 -13.762  -8.550  1.00  0.00         A
ATOM   1148  CA  LYS    75      15.544 -15.745  -8.103  1.00  0.00         A
ATOM   1149  HA  LYS    75      15.271 -16.647  -8.623  1.00  0.00         A
ATOM   1150  CB  LYS    75      16.993 -15.390  -8.453  1.00  0.00         A
ATOM   1151  HB1 LYS    75      17.652 -16.022  -7.876  1.00  0.00         A
ATOM   1152  HB2 LYS    75      17.165 -14.366  -8.174  1.00  0.00         A
ATOM   1153  CG  LYS    75      17.357 -15.543  -9.927  1.00  0.00         A
ATOM   1154  HG1 LYS    75      17.066 -16.531 -10.255  1.00  0.00         A
ATOM   1155  HG2 LYS    75      18.424 -15.430 -10.033  1.00  0.00         A
ATOM   1156  CD  LYS    75      16.668 -14.509 -10.802  1.00  0.00         A
ATOM   1157  HD1 LYS    75      16.881 -13.524 -10.413  1.00  0.00         A
ATOM   1158  HD2 LYS    75      15.603 -14.685 -10.778  1.00  0.00         A
ATOM   1159  CE  LYS    75      17.146 -14.586 -12.244  1.00  0.00         A
ATOM   1160  HE1 LYS    75      16.574 -13.886 -12.836  1.00  0.00         A
ATOM   1161  HE2 LYS    75      16.979 -15.587 -12.612  1.00  0.00         A
ATOM   1162  NZ  LYS    75      18.593 -14.260 -12.371  1.00  0.00         A
ATOM   1163  HZ1 LYS    75      19.163 -14.929 -11.818  1.00  0.00         A
ATOM   1164  HZ2 LYS    75      18.777 -13.299 -12.022  1.00  0.00         A
ATOM   1165  HZ3 LYS    75      18.887 -14.315 -13.368  1.00  0.00         A
ATOM   1166  C   LYS    75      15.434 -15.986  -6.601  1.00  0.00         A
ATOM   1167  O   LYS    75      15.797 -17.050  -6.104  1.00  0.00         A
ATOM   1168  N   GLU    76      14.920 -14.991  -5.888  1.00  0.00         A
ATOM   1169  HN  GLU    76      14.586 -14.197  -6.355  1.00  0.00         A
ATOM   1170  CA  GLU    76      14.836 -15.043  -4.433  1.00  0.00         A
ATOM   1171  HA  GLU    76      15.745 -15.493  -4.063  1.00  0.00         A
ATOM   1172  CB  GLU    76      14.710 -13.630  -3.856  1.00  0.00         A
ATOM   1173  HB1 GLU    76      14.582 -13.704  -2.786  1.00  0.00         A
ATOM   1174  HB2 GLU    76      13.837 -13.162  -4.281  1.00  0.00         A
ATOM   1175  CG  GLU    76      15.904 -12.731  -4.129  1.00  0.00         A
ATOM   1176  HG1 GLU    76      15.692 -11.745  -3.740  1.00  0.00         A
ATOM   1177  HG2 GLU    76      16.052 -12.669  -5.196  1.00  0.00         A
ATOM   1178  CD  GLU    76      17.180 -13.238  -3.492  1.00  0.00         A
ATOM   1179  OE1 GLU    76      18.136 -13.547  -4.231  1.00  0.00         A
ATOM   1180  OE2 GLU    76      17.232 -13.333  -2.248  1.00  0.00         A
ATOM   1181  C   GLU    76      13.646 -15.877  -3.965  1.00  0.00         A
ATOM   1182  O   GLU    76      13.706 -16.511  -2.913  1.00  0.00         A
ATOM   1183  N   ARG    77      12.573 -15.883  -4.751  1.00  0.00         A
ATOM   1184  HN  ARG    77      12.622 -15.450  -5.632  1.00  0.00         A
ATOM   1185  CA  ARG    77      11.318 -16.503  -4.328  1.00  0.00         A
ATOM   1186  HA  ARG    77      11.020 -16.009  -3.427  1.00  0.00         A
ATOM   1187  CB  ARG    77      10.219 -16.299  -5.364  1.00  0.00         A
ATOM   1188  HB1 ARG    77       9.357 -16.880  -5.076  1.00  0.00         A
ATOM   1189  HB2 ARG    77      10.570 -16.646  -6.318  1.00  0.00         A
ATOM   1190  CG  ARG    77       9.788 -14.855  -5.514  1.00  0.00         A
ATOM   1191  HG1 ARG    77      10.603 -14.287  -5.934  1.00  0.00         A
ATOM   1192  HG2 ARG    77       9.532 -14.460  -4.543  1.00  0.00         A
ATOM   1193  CD  ARG    77       8.587 -14.739  -6.427  1.00  0.00         A
ATOM   1194  HD1 ARG    77       8.271 -13.709  -6.462  1.00  0.00         A
ATOM   1195  HD2 ARG    77       7.796 -15.343  -6.017  1.00  0.00         A
ATOM   1196  NE  ARG    77       8.870 -15.201  -7.784  1.00  0.00         A
ATOM   1197  HE  ARG    77       8.884 -16.174  -7.934  1.00  0.00         A
ATOM   1198  CZ  ARG    77       9.066 -14.391  -8.820  1.00  0.00         A
ATOM   1199  NH1 ARG    77       9.113 -13.076  -8.642  1.00  0.00         A
ATOM   1200 HH11 ARG    77       9.005 -12.685  -7.724  1.00  0.00         A
ATOM   1201 HH12 ARG    77       9.260 -12.465  -9.426  1.00  0.00         A
ATOM   1202  NH2 ARG    77       9.233 -14.898 -10.033  1.00  0.00         A
ATOM   1203 HH21 ARG    77       9.214 -15.894 -10.168  1.00  0.00         A
ATOM   1204 HH22 ARG    77       9.376 -14.290 -10.820  1.00  0.00         A
ATOM   1205  C   ARG    77      11.468 -17.986  -4.014  1.00  0.00         A
ATOM   1206  O   ARG    77      10.829 -18.492  -3.096  1.00  0.00         A
ATOM   1207  N   GLU    78      12.324 -18.670  -4.755  1.00  0.00         A
ATOM   1208  HN  GLU    78      12.821 -18.205  -5.456  1.00  0.00         A
ATOM   1209  CA  GLU    78      12.531 -20.101  -4.549  1.00  0.00         A
ATOM   1210  HA  GLU    78      11.562 -20.576  -4.573  1.00  0.00         A
ATOM   1211  CB  GLU    78      13.394 -20.690  -5.663  1.00  0.00         A
ATOM   1212  HB1 GLU    78      12.882 -20.561  -6.604  1.00  0.00         A
ATOM   1213  HB2 GLU    78      13.531 -21.745  -5.479  1.00  0.00         A
ATOM   1214  CG  GLU    78      14.757 -20.045  -5.771  1.00  0.00         A
ATOM   1215  HG1 GLU    78      15.245 -20.126  -4.814  1.00  0.00         A
ATOM   1216  HG2 GLU    78      14.631 -19.003  -6.023  1.00  0.00         A
ATOM   1217  CD  GLU    78      15.635 -20.691  -6.812  1.00  0.00         A
ATOM   1218  OE1 GLU    78      16.501 -21.502  -6.427  1.00  0.00         A
ATOM   1219  OE2 GLU    78      15.483 -20.379  -8.009  1.00  0.00         A
ATOM   1220  C   GLU    78      13.164 -20.371  -3.182  1.00  0.00         A
ATOM   1221  O   GLU    78      12.992 -21.448  -2.611  1.00  0.00         A
ATOM   1222  N   LYS    79      13.895 -19.389  -2.661  1.00  0.00         A
ATOM   1223  HN  LYS    79      14.067 -18.585  -3.196  1.00  0.00         A
ATOM   1224  CA  LYS    79      14.427 -19.477  -1.307  1.00  0.00         A
ATOM   1225  HA  LYS    79      14.637 -20.515  -1.100  1.00  0.00         A
ATOM   1226  CB  LYS    79      15.714 -18.659  -1.133  1.00  0.00         A
ATOM   1227  HB1 LYS    79      16.022 -18.718  -0.099  1.00  0.00         A
ATOM   1228  HB2 LYS    79      15.500 -17.628  -1.372  1.00  0.00         A
ATOM   1229  CG  LYS    79      16.879 -19.110  -2.001  1.00  0.00         A
ATOM   1230  HG1 LYS    79      16.831 -20.182  -2.121  1.00  0.00         A
ATOM   1231  HG2 LYS    79      17.803 -18.842  -1.513  1.00  0.00         A
ATOM   1232  CD  LYS    79      16.838 -18.458  -3.369  1.00  0.00         A
ATOM   1233  HD1 LYS    79      16.845 -17.388  -3.239  1.00  0.00         A
ATOM   1234  HD2 LYS    79      15.931 -18.750  -3.869  1.00  0.00         A
ATOM   1235  CE  LYS    79      18.029 -18.860  -4.226  1.00  0.00         A
ATOM   1236  HE1 LYS    79      18.936 -18.579  -3.710  1.00  0.00         A
ATOM   1237  HE2 LYS    79      17.974 -18.331  -5.165  1.00  0.00         A
ATOM   1238  NZ  LYS    79      18.066 -20.320  -4.503  1.00  0.00         A
ATOM   1239  HZ1 LYS    79      18.067 -20.856  -3.614  1.00  0.00         A
ATOM   1240  HZ2 LYS    79      18.926 -20.559  -5.037  1.00  0.00         A
ATOM   1241  HZ3 LYS    79      17.237 -20.605  -5.068  1.00  0.00         A
ATOM   1242  C   LYS    79      13.381 -18.976  -0.322  1.00  0.00         A
ATOM   1243  O   LYS    79      13.226 -19.513   0.774  1.00  0.00         A
ATOM   1244  N   GLN    80      12.658 -17.945  -0.741  1.00  0.00         A
ATOM   1245  HN  GLN    80      12.838 -17.574  -1.633  1.00  0.00         A
ATOM   1246  CA  GLN    80      11.618 -17.328   0.073  1.00  0.00         A
ATOM   1247  HA  GLN    80      12.086 -16.933   0.962  1.00  0.00         A
ATOM   1248  CB  GLN    80      10.973 -16.176  -0.703  1.00  0.00         A
ATOM   1249  HB1 GLN    80      10.564 -16.570  -1.621  1.00  0.00         A
ATOM   1250  HB2 GLN    80      11.733 -15.450  -0.943  1.00  0.00         A
ATOM   1251  CG  GLN    80       9.855 -15.464   0.043  1.00  0.00         A
ATOM   1252  HG1 GLN    80      10.232 -15.126   0.993  1.00  0.00         A
ATOM   1253  HG2 GLN    80       9.046 -16.160   0.204  1.00  0.00         A
ATOM   1254  CD  GLN    80       9.321 -14.269  -0.724  1.00  0.00         A
ATOM   1255  OE1 GLN    80       9.365 -14.234  -1.953  1.00  0.00         A
ATOM   1256  NE2 GLN    80       8.804 -13.284  -0.007  1.00  0.00         A
ATOM   1257 HE21 GLN    80       8.790 -13.375   0.971  1.00  0.00         A
ATOM   1258 HE22 GLN    80       8.451 -12.504  -0.484  1.00  0.00         A
ATOM   1259  C   GLN    80      10.560 -18.347   0.484  1.00  0.00         A
ATOM   1260  O   GLN    80      10.125 -18.356   1.633  1.00  0.00         A
ATOM   1261  N   GLU    81      10.176 -19.210  -0.456  1.00  0.00         A
ATOM   1262  HN  GLU    81      10.592 -19.155  -1.347  1.00  0.00         A
ATOM   1263  CA  GLU    81       9.145 -20.222  -0.220  1.00  0.00         A
ATOM   1264  HA  GLU    81       8.204 -19.708  -0.089  1.00  0.00         A
ATOM   1265  CB  GLU    81       9.028 -21.156  -1.426  1.00  0.00         A
ATOM   1266  HB1 GLU    81       8.353 -21.960  -1.177  1.00  0.00         A
ATOM   1267  HB2 GLU    81      10.002 -21.571  -1.640  1.00  0.00         A
ATOM   1268  CG  GLU    81       8.515 -20.480  -2.686  1.00  0.00         A
ATOM   1269  HG1 GLU    81       9.220 -19.718  -2.984  1.00  0.00         A
ATOM   1270  HG2 GLU    81       7.562 -20.024  -2.470  1.00  0.00         A
ATOM   1271  CD  GLU    81       8.335 -21.451  -3.831  1.00  0.00         A
ATOM   1272  OE1 GLU    81       7.266 -22.091  -3.909  1.00  0.00         A
ATOM   1273  OE2 GLU    81       9.260 -21.583  -4.657  1.00  0.00         A
ATOM   1274  C   GLU    81       9.424 -21.053   1.030  1.00  0.00         A
ATOM   1275  O   GLU    81       8.504 -21.405   1.767  1.00  0.00         A
ATOM   1276  N   ARG    82      10.690 -21.357   1.273  1.00  0.00         A
ATOM   1277  HN  ARG    82      11.393 -20.974   0.707  1.00  0.00         A
ATOM   1278  CA  ARG    82      11.050 -22.243   2.371  1.00  0.00         A
ATOM   1279  HA  ARG    82      10.134 -22.665   2.753  1.00  0.00         A
ATOM   1280  CB  ARG    82      11.932 -23.390   1.864  1.00  0.00         A
ATOM   1281  HB1 ARG    82      11.331 -24.043   1.248  1.00  0.00         A
ATOM   1282  HB2 ARG    82      12.295 -23.948   2.714  1.00  0.00         A
ATOM   1283  CG  ARG    82      13.134 -22.938   1.047  1.00  0.00         A
ATOM   1284  HG1 ARG    82      13.741 -22.279   1.650  1.00  0.00         A
ATOM   1285  HG2 ARG    82      12.784 -22.409   0.173  1.00  0.00         A
ATOM   1286  CD  ARG    82      13.978 -24.120   0.603  1.00  0.00         A
ATOM   1287  HD1 ARG    82      14.354 -24.625   1.478  1.00  0.00         A
ATOM   1288  HD2 ARG    82      14.806 -23.754   0.015  1.00  0.00         A
ATOM   1289  NE  ARG    82      13.210 -25.069  -0.201  1.00  0.00         A
ATOM   1290  HE  ARG    82      12.413 -24.724  -0.668  1.00  0.00         A
ATOM   1291  CZ  ARG    82      13.524 -26.355  -0.338  1.00  0.00         A
ATOM   1292  NH1 ARG    82      14.583 -26.854   0.287  1.00  0.00         A
ATOM   1293 HH11 ARG    82      15.152 -26.265   0.868  1.00  0.00         A
ATOM   1294 HH12 ARG    82      14.821 -27.822   0.181  1.00  0.00         A
ATOM   1295  NH2 ARG    82      12.777 -27.141  -1.099  1.00  0.00         A
ATOM   1296 HH21 ARG    82      11.974 -26.770  -1.574  1.00  0.00         A
ATOM   1297 HH22 ARG    82      13.007 -28.114  -1.202  1.00  0.00         A
ATOM   1298  C   ARG    82      11.744 -21.504   3.514  1.00  0.00         A
ATOM   1299  O   ARG    82      11.400 -21.697   4.679  1.00  0.00         A
ATOM   1300  N   THR    83      12.704 -20.654   3.183  1.00  0.00         A
ATOM   1301  HN  THR    83      12.862 -20.448   2.235  1.00  0.00         A
ATOM   1302  CA  THR    83      13.537 -20.017   4.191  1.00  0.00         A
ATOM   1303  HA  THR    83      13.722 -20.737   4.974  1.00  0.00         A
ATOM   1304  CB  THR    83      14.893 -19.608   3.584  1.00  0.00         A
ATOM   1305  HB  THR    83      14.729 -18.805   2.879  1.00  0.00         A
ATOM   1306  OG1 THR    83      15.471 -20.727   2.897  1.00  0.00         A
ATOM   1307  HG1 THR    83      15.228 -21.544   3.357  1.00  0.00         A
ATOM   1308  CG2 THR    83      15.853 -19.126   4.661  1.00  0.00         A
ATOM   1309 HG21 THR    83      16.010 -19.914   5.382  1.00  0.00         A
ATOM   1310 HG22 THR    83      15.434 -18.262   5.155  1.00  0.00         A
ATOM   1311 HG23 THR    83      16.797 -18.860   4.209  1.00  0.00         A
ATOM   1312  C   THR    83      12.856 -18.793   4.799  1.00  0.00         A
ATOM   1313  O   THR    83      12.760 -18.666   6.019  1.00  0.00         A
ATOM   1314  N   ARG    84      12.364 -17.905   3.951  1.00  0.00         A
ATOM   1315  HN  ARG    84      12.380 -18.099   2.990  1.00  0.00         A
ATOM   1316  CA  ARG    84      11.798 -16.645   4.417  1.00  0.00         A
ATOM   1317  HA  ARG    84      12.409 -16.290   5.231  1.00  0.00         A
ATOM   1318  CB  ARG    84      11.833 -15.618   3.286  1.00  0.00         A
ATOM   1319  HB1 ARG    84      11.145 -15.931   2.517  1.00  0.00         A
ATOM   1320  HB2 ARG    84      12.829 -15.594   2.873  1.00  0.00         A
ATOM   1321  CG  ARG    84      11.464 -14.206   3.707  1.00  0.00         A
ATOM   1322  HG1 ARG    84      12.075 -13.918   4.548  1.00  0.00         A
ATOM   1323  HG2 ARG    84      10.422 -14.184   3.988  1.00  0.00         A
ATOM   1324  CD  ARG    84      11.692 -13.225   2.567  1.00  0.00         A
ATOM   1325  HD1 ARG    84      11.093 -13.532   1.723  1.00  0.00         A
ATOM   1326  HD2 ARG    84      12.735 -13.255   2.291  1.00  0.00         A
ATOM   1327  NE  ARG    84      11.341 -11.852   2.920  1.00  0.00         A
ATOM   1328  HE  ARG    84      11.242 -11.641   3.876  1.00  0.00         A
ATOM   1329  CZ  ARG    84      11.154 -10.886   2.023  1.00  0.00         A
ATOM   1330  NH1 ARG    84      11.300 -11.147   0.728  1.00  0.00         A
ATOM   1331 HH11 ARG    84      11.556 -12.069   0.425  1.00  0.00         A
ATOM   1332 HH12 ARG    84      11.146 -10.426   0.048  1.00  0.00         A
ATOM   1333  NH2 ARG    84      10.834  -9.659   2.416  1.00  0.00         A
ATOM   1334 HH21 ARG    84      10.726  -9.453   3.394  1.00  0.00         A
ATOM   1335 HH22 ARG    84      10.707  -8.929   1.740  1.00  0.00         A
ATOM   1336  C   ARG    84      10.373 -16.847   4.926  1.00  0.00         A
ATOM   1337  O   ARG    84       9.978 -16.285   5.947  1.00  0.00         A
ATOM   1338  N   ALA    85       9.611 -17.675   4.223  1.00  0.00         A
ATOM   1339  HN  ALA    85       9.980 -18.097   3.414  1.00  0.00         A
ATOM   1340  CA  ALA    85       8.234 -17.958   4.605  1.00  0.00         A
ATOM   1341  HA  ALA    85       7.764 -17.020   4.862  1.00  0.00         A
ATOM   1342  CB  ALA    85       7.470 -18.563   3.437  1.00  0.00         A
ATOM   1343  HB1 ALA    85       6.437 -18.708   3.719  1.00  0.00         A
ATOM   1344  HB2 ALA    85       7.908 -19.516   3.175  1.00  0.00         A
ATOM   1345  HB3 ALA    85       7.522 -17.898   2.588  1.00  0.00         A
ATOM   1346  C   ALA    85       8.173 -18.885   5.815  1.00  0.00         A
ATOM   1347  O   ALA    85       7.104 -19.122   6.363  1.00  0.00         A
ATOM   1348  N   LYS    86       9.326 -19.393   6.239  1.00  0.00         A
ATOM   1349  HN  LYS    86      10.150 -19.161   5.763  1.00  0.00         A
ATOM   1350  CA  LYS    86       9.402 -20.290   7.392  1.00  0.00         A
ATOM   1351  HA  LYS    86       8.831 -21.177   7.165  1.00  0.00         A
ATOM   1352  CB  LYS    86      10.867 -20.679   7.641  1.00  0.00         A
ATOM   1353  HB1 LYS    86      11.364 -19.851   8.125  1.00  0.00         A
ATOM   1354  HB2 LYS    86      11.341 -20.855   6.687  1.00  0.00         A
ATOM   1355  CG  LYS    86      11.072 -21.923   8.502  1.00  0.00         A
ATOM   1356  HG1 LYS    86      12.082 -22.281   8.358  1.00  0.00         A
ATOM   1357  HG2 LYS    86      10.375 -22.683   8.186  1.00  0.00         A
ATOM   1358  CD  LYS    86      10.853 -21.652   9.984  1.00  0.00         A
ATOM   1359  HD1 LYS    86       9.822 -21.372  10.139  1.00  0.00         A
ATOM   1360  HD2 LYS    86      11.498 -20.842  10.290  1.00  0.00         A
ATOM   1361  CE  LYS    86      11.166 -22.879  10.828  1.00  0.00         A
ATOM   1362  HE1 LYS    86      11.000 -22.636  11.867  1.00  0.00         A
ATOM   1363  HE2 LYS    86      12.203 -23.145  10.685  1.00  0.00         A
ATOM   1364  NZ  LYS    86      10.316 -24.040  10.463  1.00  0.00         A
ATOM   1365  HZ1 LYS    86      10.541 -24.851  11.072  1.00  0.00         A
ATOM   1366  HZ2 LYS    86      10.482 -24.312   9.473  1.00  0.00         A
ATOM   1367  HZ3 LYS    86       9.311 -23.802  10.582  1.00  0.00         A
ATOM   1368  C   LYS    86       8.804 -19.616   8.628  1.00  0.00         A
ATOM   1369  O   LYS    86       8.131 -20.254   9.439  1.00  0.00         A
ATOM   1370  N   LYS    87       9.022 -18.311   8.739  1.00  0.00         A
ATOM   1371  HN  LYS    87       9.495 -17.844   8.018  1.00  0.00         A
ATOM   1372  CA  LYS    87       8.574 -17.550   9.901  1.00  0.00         A
ATOM   1373  HA  LYS    87       8.651 -18.185  10.763  1.00  0.00         A
ATOM   1374  CB  LYS    87       9.463 -16.321  10.103  1.00  0.00         A
ATOM   1375  HB1 LYS    87       9.182 -15.839  11.028  1.00  0.00         A
ATOM   1376  HB2 LYS    87       9.291 -15.638   9.289  1.00  0.00         A
ATOM   1377  CG  LYS    87      10.952 -16.627  10.160  1.00  0.00         A
ATOM   1378  HG1 LYS    87      11.497 -15.694  10.168  1.00  0.00         A
ATOM   1379  HG2 LYS    87      11.224 -17.193   9.283  1.00  0.00         A
ATOM   1380  CD  LYS    87      11.330 -17.430  11.396  1.00  0.00         A
ATOM   1381  HD1 LYS    87      10.835 -18.389  11.362  1.00  0.00         A
ATOM   1382  HD2 LYS    87      11.018 -16.888  12.275  1.00  0.00         A
ATOM   1383  CE  LYS    87      12.829 -17.646  11.466  1.00  0.00         A
ATOM   1384  HE1 LYS    87      13.306 -16.680  11.516  1.00  0.00         A
ATOM   1385  HE2 LYS    87      13.149 -18.160  10.573  1.00  0.00         A
ATOM   1386  NZ  LYS    87      13.232 -18.443  12.652  1.00  0.00         A
ATOM   1387  HZ1 LYS    87      14.267 -18.565  12.663  1.00  0.00         A
ATOM   1388  HZ2 LYS    87      12.785 -19.378  12.626  1.00  0.00         A
ATOM   1389  HZ3 LYS    87      12.946 -17.957  13.524  1.00  0.00         A
ATOM   1390  C   LYS    87       7.122 -17.103   9.745  1.00  0.00         A
ATOM   1391  O   LYS    87       6.551 -16.487  10.644  1.00  0.00         A
ATOM   1392  N   GLN    88       6.527 -17.411   8.605  1.00  0.00         A
ATOM   1393  HN  GLN    88       7.013 -17.948   7.944  1.00  0.00         A
ATOM   1394  CA  GLN    88       5.164 -16.973   8.315  1.00  0.00         A
ATOM   1395  HA  GLN    88       4.820 -16.412   9.157  1.00  0.00         A
ATOM   1396  CB  GLN    88       5.153 -16.076   7.075  1.00  0.00         A
ATOM   1397  HB1 GLN    88       4.131 -15.817   6.842  1.00  0.00         A
ATOM   1398  HB2 GLN    88       5.573 -16.624   6.244  1.00  0.00         A
ATOM   1399  CG  GLN    88       5.945 -14.788   7.246  1.00  0.00         A
ATOM   1400  HG1 GLN    88       6.954 -15.037   7.541  1.00  0.00         A
ATOM   1401  HG2 GLN    88       5.482 -14.196   8.020  1.00  0.00         A
ATOM   1402  CD  GLN    88       6.001 -13.964   5.976  1.00  0.00         A
ATOM   1403  OE1 GLN    88       5.131 -13.133   5.721  1.00  0.00         A
ATOM   1404  NE2 GLN    88       7.037 -14.176   5.182  1.00  0.00         A
ATOM   1405 HE21 GLN    88       7.703 -14.841   5.457  1.00  0.00         A
ATOM   1406 HE22 GLN    88       7.097 -13.660   4.349  1.00  0.00         A
ATOM   1407  C   GLN    88       4.236 -18.161   8.114  1.00  0.00         A
ATOM   1408  O   GLN    88       3.030 -18.085   8.359  1.00  0.00         A
ATOM   1409  N   GLU    89       4.819 -19.253   7.682  1.00  0.00         A
ATOM   1410  HN  GLU    89       5.787 -19.235   7.541  1.00  0.00         A
ATOM   1411  CA  GLU    89       4.090 -20.480   7.404  1.00  0.00         A
ATOM   1412  HA  GLU    89       3.037 -20.248   7.352  1.00  0.00         A
ATOM   1413  CB  GLU    89       4.557 -21.056   6.059  1.00  0.00         A
ATOM   1414  HB1 GLU    89       5.565 -21.427   6.174  1.00  0.00         A
ATOM   1415  HB2 GLU    89       4.562 -20.262   5.327  1.00  0.00         A
ATOM   1416  CG  GLU    89       3.696 -22.186   5.521  1.00  0.00         A
ATOM   1417  HG1 GLU    89       2.708 -21.803   5.312  1.00  0.00         A
ATOM   1418  HG2 GLU    89       3.632 -22.963   6.268  1.00  0.00         A
ATOM   1419  CD  GLU    89       4.266 -22.779   4.250  1.00  0.00         A
ATOM   1420  OE1 GLU    89       4.050 -22.198   3.167  1.00  0.00         A
ATOM   1421  OE2 GLU    89       4.942 -23.829   4.327  1.00  0.00         A
ATOM   1422  C   GLU    89       4.332 -21.478   8.535  1.00  0.00         A
ATOM   1423  O   GLU    89       4.664 -22.642   8.308  1.00  0.00         A
ATOM   1424  N   LYS    90       4.176 -21.010   9.763  1.00  0.00         A
ATOM   1425  HN  LYS    90       3.863 -20.088   9.889  1.00  0.00         A
ATOM   1426  CA  LYS    90       4.454 -21.835  10.928  1.00  0.00         A
ATOM   1427  HA  LYS    90       5.061 -22.667  10.603  1.00  0.00         A
ATOM   1428  CB  LYS    90       5.235 -21.025  11.969  1.00  0.00         A
ATOM   1429  HB1 LYS    90       4.555 -20.340  12.454  1.00  0.00         A
ATOM   1430  HB2 LYS    90       6.001 -20.457  11.464  1.00  0.00         A
ATOM   1431  CG  LYS    90       5.904 -21.869  13.042  1.00  0.00         A
ATOM   1432  HG1 LYS    90       6.578 -22.567  12.569  1.00  0.00         A
ATOM   1433  HG2 LYS    90       5.145 -22.409  13.587  1.00  0.00         A
ATOM   1434  CD  LYS    90       6.687 -21.004  14.012  1.00  0.00         A
ATOM   1435  HD1 LYS    90       6.018 -20.279  14.451  1.00  0.00         A
ATOM   1436  HD2 LYS    90       7.470 -20.494  13.473  1.00  0.00         A
ATOM   1437  CE  LYS    90       7.311 -21.832  15.121  1.00  0.00         A
ATOM   1438  HE1 LYS    90       7.985 -22.550  14.680  1.00  0.00         A
ATOM   1439  HE2 LYS    90       6.527 -22.353  15.650  1.00  0.00         A
ATOM   1440  NZ  LYS    90       8.064 -20.987  16.084  1.00  0.00         A
ATOM   1441  HZ1 LYS    90       8.865 -20.523  15.608  1.00  0.00         A
ATOM   1442  HZ2 LYS    90       8.432 -21.571  16.862  1.00  0.00         A
ATOM   1443  HZ3 LYS    90       7.443 -20.257  16.483  1.00  0.00         A
ATOM   1444  C   LYS    90       3.154 -22.381  11.518  1.00  0.00         A
ATOM   1445  O   LYS    90       3.105 -22.819  12.667  1.00  0.00         A
ATOM   1446  N   GLU    91       2.105 -22.337  10.697  1.00  0.00         A
ATOM   1447  HN  GLU    91       2.221 -21.932   9.814  1.00  0.00         A
ATOM   1448  CA  GLU    91       0.791 -22.867  11.050  1.00  0.00         A
ATOM   1449  HA  GLU    91       0.134 -22.689  10.212  1.00  0.00         A
ATOM   1450  CB  GLU    91       0.874 -24.381  11.295  1.00  0.00         A
ATOM   1451  HB1 GLU    91       1.098 -24.550  12.337  1.00  0.00         A
ATOM   1452  HB2 GLU    91       1.677 -24.784  10.697  1.00  0.00         A
ATOM   1453  CG  GLU    91      -0.400 -25.142  10.950  1.00  0.00         A
ATOM   1454  HG1 GLU    91      -0.215 -26.198  11.080  1.00  0.00         A
ATOM   1455  HG2 GLU    91      -0.648 -24.949   9.918  1.00  0.00         A
ATOM   1456  CD  GLU    91      -1.582 -24.750  11.809  1.00  0.00         A
ATOM   1457  OE1 GLU    91      -1.676 -25.240  12.955  1.00  0.00         A
ATOM   1458  OE2 GLU    91      -2.425 -23.956  11.342  1.00  0.00         A
ATOM   1459  C   GLU    91       0.223 -22.143  12.271  1.00  0.00         A
ATOM   1460  O   GLU    91       0.142 -22.703  13.364  1.00  0.00         A
ATOM   1461  N   SER    92      -0.156 -20.890  12.077  1.00  0.00         A
ATOM   1462  HN  SER    92      -0.016 -20.477  11.198  1.00  0.00         A
ATOM   1463  CA  SER    92      -0.770 -20.107  13.137  1.00  0.00         A
ATOM   1464  HA  SER    92      -0.498 -20.550  14.083  1.00  0.00         A
ATOM   1465  CB  SER    92      -0.248 -18.671  13.087  1.00  0.00         A
ATOM   1466  HB1 SER    92       0.791 -18.657  13.379  1.00  0.00         A
ATOM   1467  HB2 SER    92      -0.822 -18.058  13.766  1.00  0.00         A
ATOM   1468  OG  SER    92      -0.363 -18.135  11.778  1.00  0.00         A
ATOM   1469  HG  SER    92       0.461 -17.701  11.538  1.00  0.00         A
ATOM   1470  C   SER    92      -2.289 -20.122  12.997  1.00  0.00         A
ATOM   1471  O   SER    92      -3.023 -19.866  13.954  1.00  0.00         A
ATOM   1472  N   GLY    93      -2.747 -20.417  11.789  1.00  0.00         A
ATOM   1473  HN  GLY    93      -2.108 -20.595  11.068  1.00  0.00         A
ATOM   1474  CA  GLY    93      -4.167 -20.447  11.508  1.00  0.00         A
ATOM   1475  HA1 GLY    93      -4.714 -20.183  12.400  1.00  0.00         A
ATOM   1476  HA2 GLY    93      -4.448 -21.444  11.199  1.00  0.00         A
ATOM   1477  C   GLY    93      -4.507 -19.471  10.413  1.00  0.00         A
ATOM   1478  O   GLY    93      -5.603 -18.914  10.365  1.00  0.00         A
ATOM   1479  N   ARG    94      -3.544 -19.269   9.530  1.00  0.00         A
ATOM   1480  HN  ARG    94      -2.737 -19.819   9.574  1.00  0.00         A
ATOM   1481  CA  ARG    94      -3.647 -18.286   8.477  1.00  0.00         A
ATOM   1482  HA  ARG    94      -4.675 -17.965   8.410  1.00  0.00         A
ATOM   1483  CB  ARG    94      -2.758 -17.086   8.807  1.00  0.00         A
ATOM   1484  HB1 ARG    94      -2.734 -16.430   7.959  1.00  0.00         A
ATOM   1485  HB2 ARG    94      -1.757 -17.440   9.005  1.00  0.00         A
ATOM   1486  CG  ARG    94      -3.230 -16.294  10.017  1.00  0.00         A
ATOM   1487  HG1 ARG    94      -3.234 -16.943  10.880  1.00  0.00         A
ATOM   1488  HG2 ARG    94      -4.231 -15.936   9.831  1.00  0.00         A
ATOM   1489  CD  ARG    94      -2.328 -15.103  10.300  1.00  0.00         A
ATOM   1490  HD1 ARG    94      -2.347 -14.440   9.447  1.00  0.00         A
ATOM   1491  HD2 ARG    94      -1.321 -15.459  10.456  1.00  0.00         A
ATOM   1492  NE  ARG    94      -2.759 -14.364  11.487  1.00  0.00         A
ATOM   1493  HE  ARG    94      -3.535 -14.720  11.981  1.00  0.00         A
ATOM   1494  CZ  ARG    94      -2.164 -13.259  11.938  1.00  0.00         A
ATOM   1495  NH1 ARG    94      -1.129 -12.744  11.286  1.00  0.00         A
ATOM   1496 HH11 ARG    94      -0.789 -13.182  10.450  1.00  0.00         A
ATOM   1497 HH12 ARG    94      -0.682 -11.914  11.625  1.00  0.00         A
ATOM   1498  NH2 ARG    94      -2.610 -12.668  13.040  1.00  0.00         A
ATOM   1499 HH21 ARG    94      -3.396 -13.049  13.536  1.00  0.00         A
ATOM   1500 HH22 ARG    94      -2.162 -11.839  13.386  1.00  0.00         A
ATOM   1501  C   ARG    94      -3.225 -18.910   7.159  1.00  0.00         A
ATOM   1502  O   ARG    94      -2.491 -19.898   7.144  1.00  0.00         A
ATOM   1503  N   GLN    95      -3.694 -18.336   6.065  1.00  0.00         A
ATOM   1504  HN  GLN    95      -4.247 -17.532   6.148  1.00  0.00         A
ATOM   1505  CA  GLN    95      -3.399 -18.860   4.739  1.00  0.00         A
ATOM   1506  HA  GLN    95      -3.641 -19.912   4.737  1.00  0.00         A
ATOM   1507  CB  GLN    95      -4.246 -18.149   3.686  1.00  0.00         A
ATOM   1508  HB1 GLN    95      -4.039 -18.586   2.720  1.00  0.00         A
ATOM   1509  HB2 GLN    95      -3.974 -17.109   3.665  1.00  0.00         A
ATOM   1510  CG  GLN    95      -5.736 -18.241   3.939  1.00  0.00         A
ATOM   1511  HG1 GLN    95      -5.956 -17.787   4.894  1.00  0.00         A
ATOM   1512  HG2 GLN    95      -6.015 -19.280   3.965  1.00  0.00         A
ATOM   1513  CD  GLN    95      -6.555 -17.547   2.872  1.00  0.00         A
ATOM   1514  OE1 GLN    95      -7.628 -17.010   3.147  1.00  0.00         A
ATOM   1515  NE2 GLN    95      -6.066 -17.563   1.641  1.00  0.00         A
ATOM   1516 HE21 GLN    95      -5.210 -18.016   1.488  1.00  0.00         A
ATOM   1517 HE22 GLN    95      -6.583 -17.125   0.931  1.00  0.00         A
ATOM   1518  C   GLN    95      -1.922 -18.688   4.412  1.00  0.00         A
ATOM   1519  O   GLN    95      -1.372 -17.598   4.568  1.00  0.00         A
ATOM   1520  N   PRO    96      -1.263 -19.768   3.963  1.00  0.00         A
ATOM   1521  CA  PRO    96       0.155 -19.739   3.607  1.00  0.00         A
ATOM   1522  HA  PRO    96       0.773 -19.556   4.475  1.00  0.00         A
ATOM   1523  CB  PRO    96       0.437 -21.146   3.065  1.00  0.00         A
ATOM   1524  HB1 PRO    96       0.995 -21.711   3.796  1.00  0.00         A
ATOM   1525  HB2 PRO    96       1.006 -21.070   2.153  1.00  0.00         A
ATOM   1526  CG  PRO    96      -0.899 -21.756   2.815  1.00  0.00         A
ATOM   1527  HG1 PRO    96      -0.856 -22.819   2.997  1.00  0.00         A
ATOM   1528  HG2 PRO    96      -1.204 -21.562   1.798  1.00  0.00         A
ATOM   1529  CD  PRO    96      -1.847 -21.102   3.772  1.00  0.00         A
ATOM   1530  HD1 PRO    96      -1.883 -21.646   4.704  1.00  0.00         A
ATOM   1531  HD2 PRO    96      -2.829 -21.034   3.333  1.00  0.00         A
ATOM   1532  C   PRO    96       0.457 -18.687   2.545  1.00  0.00         A
ATOM   1533  O   PRO    96      -0.179 -18.653   1.488  1.00  0.00         A
ATOM   1534  N   LYS    97       1.422 -17.833   2.839  1.00  0.00         A
ATOM   1535  HN  LYS    97       1.912 -17.944   3.676  1.00  0.00         A
ATOM   1536  CA  LYS    97       1.789 -16.748   1.952  1.00  0.00         A
ATOM   1537  HA  LYS    97       0.891 -16.397   1.465  1.00  0.00         A
ATOM   1538  CB  LYS    97       2.409 -15.599   2.749  1.00  0.00         A
ATOM   1539  HB1 LYS    97       3.326 -15.947   3.204  1.00  0.00         A
ATOM   1540  HB2 LYS    97       1.721 -15.309   3.528  1.00  0.00         A
ATOM   1541  CG  LYS    97       2.730 -14.368   1.912  1.00  0.00         A
ATOM   1542  HG1 LYS    97       1.818 -13.997   1.470  1.00  0.00         A
ATOM   1543  HG2 LYS    97       3.424 -14.646   1.132  1.00  0.00         A
ATOM   1544  CD  LYS    97       3.355 -13.268   2.757  1.00  0.00         A
ATOM   1545  HD1 LYS    97       3.617 -12.439   2.117  1.00  0.00         A
ATOM   1546  HD2 LYS    97       4.245 -13.654   3.230  1.00  0.00         A
ATOM   1547  CE  LYS    97       2.399 -12.779   3.834  1.00  0.00         A
ATOM   1548  HE1 LYS    97       2.089 -13.622   4.433  1.00  0.00         A
ATOM   1549  HE2 LYS    97       1.535 -12.341   3.358  1.00  0.00         A
ATOM   1550  NZ  LYS    97       3.027 -11.764   4.718  1.00  0.00         A
ATOM   1551  HZ1 LYS    97       3.861 -12.172   5.195  1.00  0.00         A
ATOM   1552  HZ2 LYS    97       2.347 -11.449   5.441  1.00  0.00         A
ATOM   1553  HZ3 LYS    97       3.327 -10.939   4.163  1.00  0.00         A
ATOM   1554  C   LYS    97       2.758 -17.247   0.894  1.00  0.00         A
ATOM   1555  O   LYS    97       3.977 -17.205   1.073  1.00  0.00         A
ATOM   1556  N   ALA    98       2.196 -17.755  -0.184  1.00  0.00         A
ATOM   1557  HN  ALA    98       1.218 -17.819  -0.221  1.00  0.00         A
ATOM   1558  CA  ALA    98       2.982 -18.231  -1.308  1.00  0.00         A
ATOM   1559  HA  ALA    98       3.750 -18.886  -0.926  1.00  0.00         A
ATOM   1560  CB  ALA    98       2.112 -19.029  -2.261  1.00  0.00         A
ATOM   1561  HB1 ALA    98       1.642 -19.839  -1.724  1.00  0.00         A
ATOM   1562  HB2 ALA    98       2.726 -19.430  -3.053  1.00  0.00         A
ATOM   1563  HB3 ALA    98       1.354 -18.386  -2.680  1.00  0.00         A
ATOM   1564  C   ALA    98       3.641 -17.065  -2.037  1.00  0.00         A
ATOM   1565  O   ALA    98       2.966 -16.130  -2.468  1.00  0.00         A
ATOM   1566  N   PRO    99       4.977 -17.099  -2.147  1.00  0.00         A
ATOM   1567  CA  PRO    99       5.766 -16.067  -2.829  1.00  0.00         A
ATOM   1568  HA  PRO    99       5.638 -15.110  -2.361  1.00  0.00         A
ATOM   1569  CB  PRO    99       7.210 -16.526  -2.630  1.00  0.00         A
ATOM   1570  HB1 PRO    99       7.842 -15.672  -2.437  1.00  0.00         A
ATOM   1571  HB2 PRO    99       7.553 -17.046  -3.509  1.00  0.00         A
ATOM   1572  CG  PRO    99       7.153 -17.430  -1.466  1.00  0.00         A
ATOM   1573  HG1 PRO    99       7.205 -16.863  -0.548  1.00  0.00         A
ATOM   1574  HG2 PRO    99       7.958 -18.128  -1.526  1.00  0.00         A
ATOM   1575  CD  PRO    99       5.839 -18.135  -1.573  1.00  0.00         A
ATOM   1576  HD1 PRO    99       5.488 -18.435  -0.599  1.00  0.00         A
ATOM   1577  HD2 PRO    99       5.916 -18.986  -2.232  1.00  0.00         A
ATOM   1578  C   PRO    99       5.453 -15.952  -4.320  1.00  0.00         A
ATOM   1579  O   PRO    99       6.176 -16.487  -5.165  1.00  0.00         A
ATOM   1580  N   ALA   100       4.370 -15.263  -4.632  1.00  0.00         A
ATOM   1581  HN  ALA   100       3.791 -14.938  -3.909  1.00  0.00         A
ATOM   1582  CA  ALA   100       4.002 -14.987  -6.009  1.00  0.00         A
ATOM   1583  HA  ALA   100       4.369 -15.793  -6.627  1.00  0.00         A
ATOM   1584  CB  ALA   100       2.486 -14.928  -6.139  1.00  0.00         A
ATOM   1585  HB1 ALA   100       2.220 -14.748  -7.170  1.00  0.00         A
ATOM   1586  HB2 ALA   100       2.103 -14.129  -5.524  1.00  0.00         A
ATOM   1587  HB3 ALA   100       2.061 -15.867  -5.817  1.00  0.00         A
ATOM   1588  C   ALA   100       4.631 -13.674  -6.464  1.00  0.00         A
ATOM   1589  O   ALA   100       4.851 -12.777  -5.649  1.00  0.00         A
ATOM   1590  N   PRO   101       4.945 -13.550  -7.768  1.00  0.00         A
ATOM   1591  CA  PRO   101       5.535 -12.330  -8.338  1.00  0.00         A
ATOM   1592  HA  PRO   101       6.401 -12.017  -7.786  1.00  0.00         A
ATOM   1593  CB  PRO   101       5.948 -12.753  -9.747  1.00  0.00         A
ATOM   1594  HB1 PRO   101       6.984 -13.056  -9.746  1.00  0.00         A
ATOM   1595  HB2 PRO   101       5.809 -11.926 -10.428  1.00  0.00         A
ATOM   1596  CG  PRO   101       5.051 -13.889 -10.079  1.00  0.00         A
ATOM   1597  HG1 PRO   101       5.546 -14.553 -10.764  1.00  0.00         A
ATOM   1598  HG2 PRO   101       4.133 -13.520 -10.512  1.00  0.00         A
ATOM   1599  CD  PRO   101       4.769 -14.599  -8.787  1.00  0.00         A
ATOM   1600  HD1 PRO   101       5.474 -15.404  -8.637  1.00  0.00         A
ATOM   1601  HD2 PRO   101       3.760 -14.977  -8.783  1.00  0.00         A
ATOM   1602  C   PRO   101       4.550 -11.175  -8.392  1.00  0.00         A
ATOM   1603  O   PRO   101       4.235 -10.647  -9.462  1.00  0.00         A
ATOM   1604  N   GLY   102       4.078 -10.789  -7.227  1.00  0.00         A
ATOM   1605  HN  GLY   102       4.349 -11.280  -6.417  1.00  0.00         A
ATOM   1606  CA  GLY   102       3.175  -9.681  -7.117  1.00  0.00         A
ATOM   1607  HA1 GLY   102       2.521  -9.666  -7.976  1.00  0.00         A
ATOM   1608  HA2 GLY   102       3.756  -8.774  -7.094  1.00  0.00         A
ATOM   1609  C   GLY   102       2.343  -9.776  -5.862  1.00  0.00         A
ATOM   1610  O   GLY   102       1.119  -9.897  -5.925  1.00  0.00         A
ATOM   1611  N   VAL   103       3.009  -9.747  -4.717  1.00  0.00         A
ATOM   1612  HN  VAL   103       3.984  -9.642  -4.729  1.00  0.00         A
ATOM   1613  CA  VAL   103       2.324  -9.863  -3.441  1.00  0.00         A
ATOM   1614  HA  VAL   103       1.459 -10.473  -3.604  1.00  0.00         A
ATOM   1615  CB  VAL   103       3.189 -10.569  -2.382  1.00  0.00         A
ATOM   1616  HB  VAL   103       2.796 -10.336  -1.405  1.00  0.00         A
ATOM   1617  CG1 VAL   103       3.137 -12.075  -2.579  1.00  0.00         A
ATOM   1618 HG11 VAL   103       3.735 -12.558  -1.822  1.00  0.00         A
ATOM   1619 HG12 VAL   103       3.523 -12.323  -3.557  1.00  0.00         A
ATOM   1620 HG13 VAL   103       2.114 -12.411  -2.499  1.00  0.00         A
ATOM   1621  CG2 VAL   103       4.619 -10.078  -2.455  1.00  0.00         A
ATOM   1622 HG21 VAL   103       5.021 -10.315  -3.425  1.00  0.00         A
ATOM   1623 HG22 VAL   103       5.207 -10.557  -1.689  1.00  0.00         A
ATOM   1624 HG23 VAL   103       4.633  -9.009  -2.311  1.00  0.00         A
ATOM   1625  C   VAL   103       1.863  -8.507  -2.918  1.00  0.00         A
ATOM   1626  O   VAL   103       2.615  -7.781  -2.266  1.00  0.00         A
ATOM   1627  N   LEU   104       0.616  -8.173  -3.212  1.00  0.00         A
ATOM   1628  HN  LEU   104       0.079  -8.779  -3.767  1.00  0.00         A
ATOM   1629  CA  LEU   104       0.019  -6.934  -2.729  1.00  0.00         A
ATOM   1630  HA  LEU   104       0.818  -6.229  -2.553  1.00  0.00         A
ATOM   1631  CB  LEU   104      -0.957  -6.340  -3.756  1.00  0.00         A
ATOM   1632  HB1 LEU   104      -1.576  -5.616  -3.248  1.00  0.00         A
ATOM   1633  HB2 LEU   104      -1.592  -7.135  -4.115  1.00  0.00         A
ATOM   1634  CG  LEU   104      -0.325  -5.650  -4.973  1.00  0.00         A
ATOM   1635  HG  LEU   104       0.428  -4.956  -4.631  1.00  0.00         A
ATOM   1636  CD1 LEU   104       0.354  -6.655  -5.891  1.00  0.00         A
ATOM   1637 HD11 LEU   104      -0.377  -7.362  -6.254  1.00  0.00         A
ATOM   1638 HD12 LEU   104       1.122  -7.181  -5.343  1.00  0.00         A
ATOM   1639 HD13 LEU   104       0.799  -6.136  -6.726  1.00  0.00         A
ATOM   1640  CD2 LEU   104      -1.378  -4.860  -5.734  1.00  0.00         A
ATOM   1641 HD21 LEU   104      -1.791  -4.098  -5.090  1.00  0.00         A
ATOM   1642 HD22 LEU   104      -2.166  -5.526  -6.054  1.00  0.00         A
ATOM   1643 HD23 LEU   104      -0.926  -4.395  -6.598  1.00  0.00         A
ATOM   1644  C   LEU   104      -0.708  -7.186  -1.414  1.00  0.00         A
ATOM   1645  O   LEU   104      -1.832  -6.723  -1.208  1.00  0.00         A
ATOM   1646  N   VAL   105      -0.059  -7.936  -0.532  1.00  0.00         A
ATOM   1647  HN  VAL   105       0.827  -8.281  -0.764  1.00  0.00         A
ATOM   1648  CA  VAL   105      -0.621  -8.244   0.773  1.00  0.00         A
ATOM   1649  HA  VAL   105      -1.643  -8.563   0.633  1.00  0.00         A
ATOM   1650  CB  VAL   105       0.156  -9.381   1.473  1.00  0.00         A
ATOM   1651  HB  VAL   105       1.160  -9.035   1.669  1.00  0.00         A
ATOM   1652  CG1 VAL   105      -0.490  -9.737   2.805  1.00  0.00         A
ATOM   1653 HG11 VAL   105      -1.505 -10.065   2.637  1.00  0.00         A
ATOM   1654 HG12 VAL   105      -0.494  -8.869   3.447  1.00  0.00         A
ATOM   1655 HG13 VAL   105       0.071 -10.531   3.277  1.00  0.00         A
ATOM   1656  CG2 VAL   105       0.241 -10.607   0.574  1.00  0.00         A
ATOM   1657 HG21 VAL   105      -0.755 -10.964   0.357  1.00  0.00         A
ATOM   1658 HG22 VAL   105       0.801 -11.382   1.075  1.00  0.00         A
ATOM   1659 HG23 VAL   105       0.738 -10.343  -0.348  1.00  0.00         A
ATOM   1660  C   VAL   105      -0.603  -7.000   1.650  1.00  0.00         A
ATOM   1661  O   VAL   105       0.455  -6.569   2.114  1.00  0.00         A
ATOM   1662  N   MET   106      -1.773  -6.414   1.848  1.00  0.00         A
ATOM   1663  HN  MET   106      -2.581  -6.820   1.465  1.00  0.00         A
ATOM   1664  CA  MET   106      -1.894  -5.189   2.623  1.00  0.00         A
ATOM   1665  HA  MET   106      -1.024  -4.586   2.421  1.00  0.00         A
ATOM   1666  CB  MET   106      -3.143  -4.410   2.203  1.00  0.00         A
ATOM   1667  HB1 MET   106      -3.254  -3.554   2.852  1.00  0.00         A
ATOM   1668  HB2 MET   106      -4.006  -5.049   2.313  1.00  0.00         A
ATOM   1669  CG  MET   106      -3.095  -3.915   0.767  1.00  0.00         A
ATOM   1670  HG1 MET   106      -3.024  -4.770   0.109  1.00  0.00         A
ATOM   1671  HG2 MET   106      -2.220  -3.296   0.643  1.00  0.00         A
ATOM   1672  SD  MET   106      -4.550  -2.953   0.308  1.00  0.00         A
ATOM   1673  CE  MET   106      -4.154  -2.548  -1.392  1.00  0.00         A
ATOM   1674  HE1 MET   106      -3.232  -1.985  -1.422  1.00  0.00         A
ATOM   1675  HE2 MET   106      -4.951  -1.957  -1.816  1.00  0.00         A
ATOM   1676  HE3 MET   106      -4.038  -3.458  -1.961  1.00  0.00         A
ATOM   1677  C   MET   106      -1.945  -5.495   4.115  1.00  0.00         A
ATOM   1678  O   MET   106      -2.829  -6.219   4.577  1.00  0.00         A
ATOM   1679  N   PRO   107      -0.978  -4.969   4.882  1.00  0.00         A
ATOM   1680  CA  PRO   107      -0.946  -5.133   6.336  1.00  0.00         A
ATOM   1681  HA  PRO   107      -0.983  -6.164   6.618  1.00  0.00         A
ATOM   1682  CB  PRO   107       0.403  -4.542   6.748  1.00  0.00         A
ATOM   1683  HB1 PRO   107       0.901  -5.221   7.423  1.00  0.00         A
ATOM   1684  HB2 PRO   107       0.236  -3.605   7.241  1.00  0.00         A
ATOM   1685  CG  PRO   107       1.176  -4.368   5.486  1.00  0.00         A
ATOM   1686  HG1 PRO   107       1.769  -5.250   5.296  1.00  0.00         A
ATOM   1687  HG2 PRO   107       1.811  -3.497   5.561  1.00  0.00         A
ATOM   1688  CD  PRO   107       0.163  -4.180   4.398  1.00  0.00         A
ATOM   1689  HD1 PRO   107       0.537  -4.572   3.465  1.00  0.00         A
ATOM   1690  HD2 PRO   107      -0.099  -3.137   4.298  1.00  0.00         A
ATOM   1691  C   PRO   107      -2.076  -4.373   7.022  1.00  0.00         A
ATOM   1692  O   PRO   107      -2.523  -3.336   6.522  1.00  0.00         A
ATOM   1693  N   PRO   108      -2.561  -4.882   8.172  1.00  0.00         A
ATOM   1694  CA  PRO   108      -3.596  -4.213   8.968  1.00  0.00         A
ATOM   1695  HA  PRO   108      -4.500  -4.064   8.397  1.00  0.00         A
ATOM   1696  CB  PRO   108      -3.864  -5.193  10.120  1.00  0.00         A
ATOM   1697  HB1 PRO   108      -4.925  -5.254  10.306  1.00  0.00         A
ATOM   1698  HB2 PRO   108      -3.356  -4.851  11.010  1.00  0.00         A
ATOM   1699  CG  PRO   108      -3.318  -6.496   9.647  1.00  0.00         A
ATOM   1700  HG1 PRO   108      -4.063  -7.021   9.069  1.00  0.00         A
ATOM   1701  HG2 PRO   108      -2.998  -7.094  10.481  1.00  0.00         A
ATOM   1702  CD  PRO   108      -2.146  -6.153   8.791  1.00  0.00         A
ATOM   1703  HD1 PRO   108      -1.995  -6.918   8.055  1.00  0.00         A
ATOM   1704  HD2 PRO   108      -1.259  -6.022   9.395  1.00  0.00         A
ATOM   1705  C   PRO   108      -3.111  -2.873   9.511  1.00  0.00         A
ATOM   1706  O   PRO   108      -2.665  -2.776  10.656  1.00  0.00         A
ATOM   1707  N   SER   109      -3.189  -1.851   8.675  1.00  0.00         A
ATOM   1708  HN  SER   109      -3.572  -1.996   7.785  1.00  0.00         A
ATOM   1709  CA  SER   109      -2.719  -0.526   9.032  1.00  0.00         A
ATOM   1710  HA  SER   109      -1.786  -0.636   9.564  1.00  0.00         A
ATOM   1711  CB  SER   109      -2.478   0.289   7.761  1.00  0.00         A
ATOM   1712  HB1 SER   109      -1.980   1.213   8.015  1.00  0.00         A
ATOM   1713  HB2 SER   109      -3.425   0.508   7.289  1.00  0.00         A
ATOM   1714  OG  SER   109      -1.665  -0.434   6.846  1.00  0.00         A
ATOM   1715  HG  SER   109      -1.942  -1.359   6.833  1.00  0.00         A
ATOM   1716  C   SER   109      -3.727   0.170   9.941  1.00  0.00         A
ATOM   1717  O   SER   109      -4.744   0.692   9.474  1.00  0.00         A
ATOM   1718  N   THR   110      -3.440   0.149  11.240  1.00  0.00         A
ATOM   1719  HN  THR   110      -2.614  -0.295  11.534  1.00  0.00         A
ATOM   1720  CA  THR   110      -4.309   0.749  12.243  1.00  0.00         A
ATOM   1721  HA  THR   110      -3.846   0.609  13.210  1.00  0.00         A
ATOM   1722  CB  THR   110      -4.480   2.266  12.000  1.00  0.00         A
ATOM   1723  HB  THR   110      -5.121   2.410  11.143  1.00  0.00         A
ATOM   1724  OG1 THR   110      -3.199   2.860  11.738  1.00  0.00         A
ATOM   1725  HG1 THR   110      -2.509   2.304  12.123  1.00  0.00         A
ATOM   1726  CG2 THR   110      -5.113   2.947  13.206  1.00  0.00         A
ATOM   1727 HG21 THR   110      -5.226   4.002  13.005  1.00  0.00         A
ATOM   1728 HG22 THR   110      -4.480   2.810  14.070  1.00  0.00         A
ATOM   1729 HG23 THR   110      -6.083   2.511  13.397  1.00  0.00         A
ATOM   1730  C   THR   110      -5.674   0.058  12.246  1.00  0.00         A
ATOM   1731  O   THR   110      -6.674   0.632  11.807  1.00  0.00         A
ATOM   1732  N   CYS   111      -5.687  -1.186  12.733  1.00  0.00         A
ATOM   1733  HN  CYS   111      -4.847  -1.565  13.072  1.00  0.00         A
ATOM   1734  CA  CYS   111      -6.892  -2.016  12.787  1.00  0.00         A
ATOM   1735  HA  CYS   111      -6.662  -2.869  13.408  1.00  0.00         A
ATOM   1736  CB  CYS   111      -8.069  -1.260  13.420  1.00  0.00         A
ATOM   1737  HB1 CYS   111      -8.250  -0.356  12.857  1.00  0.00         A
ATOM   1738  HB2 CYS   111      -7.815  -0.999  14.436  1.00  0.00         A
ATOM   1739  SG  CYS   111      -9.616  -2.200  13.464  1.00  0.00         A
ATOM   1740  HG  CYS   111      -9.654  -2.977  12.384  1.00  0.00         A
ATOM   1741  C   CYS   111      -7.277  -2.528  11.400  1.00  0.00         A
ATOM   1742  O   CYS   111      -7.399  -1.759  10.444  1.00  0.00         A
ATOM   1743  N   PRO   112      -7.452  -3.851  11.273  1.00  0.00         A
ATOM   1744  CA  PRO   112      -7.932  -4.468  10.039  1.00  0.00         A
ATOM   1745  HA  PRO   112      -7.386  -4.119   9.168  1.00  0.00         A
ATOM   1746  CB  PRO   112      -7.663  -5.958  10.256  1.00  0.00         A
ATOM   1747  HB1 PRO   112      -6.695  -6.214   9.856  1.00  0.00         A
ATOM   1748  HB2 PRO   112      -8.428  -6.538   9.763  1.00  0.00         A
ATOM   1749  CG  PRO   112      -7.703  -6.138  11.733  1.00  0.00         A
ATOM   1750  HG1 PRO   112      -7.068  -6.963  12.019  1.00  0.00         A
ATOM   1751  HG2 PRO   112      -8.719  -6.318  12.054  1.00  0.00         A
ATOM   1752  CD  PRO   112      -7.188  -4.853  12.325  1.00  0.00         A
ATOM   1753  HD1 PRO   112      -6.130  -4.929  12.526  1.00  0.00         A
ATOM   1754  HD2 PRO   112      -7.728  -4.612  13.228  1.00  0.00         A
ATOM   1755  C   PRO   112      -9.415  -4.211   9.823  1.00  0.00         A
ATOM   1756  O   PRO   112     -10.114  -3.803  10.754  1.00  0.00         A
ATOM   1757  N   PRO   113      -9.876  -4.410   8.575  1.00  0.00         A
ATOM   1758  CA  PRO   113     -11.231  -4.199   8.111  1.00  0.00         A
ATOM   1759  HA  PRO   113     -11.290  -3.275   7.563  1.00  0.00         A
ATOM   1760  CB  PRO   113     -11.394  -5.362   7.140  1.00  0.00         A
ATOM   1761  HB1 PRO   113     -12.095  -5.098   6.363  1.00  0.00         A
ATOM   1762  HB2 PRO   113     -11.744  -6.218   7.676  1.00  0.00         A
ATOM   1763  CG  PRO   113     -10.028  -5.606   6.588  1.00  0.00         A
ATOM   1764  HG1 PRO   113      -9.983  -5.266   5.563  1.00  0.00         A
ATOM   1765  HG2 PRO   113      -9.796  -6.659   6.642  1.00  0.00         A
ATOM   1766  CD  PRO   113      -9.069  -4.818   7.441  1.00  0.00         A
ATOM   1767  HD1 PRO   113      -8.744  -3.955   6.914  1.00  0.00         A
ATOM   1768  HD2 PRO   113      -8.233  -5.423   7.751  1.00  0.00         A
ATOM   1769  C   PRO   113     -12.306  -4.241   9.201  1.00  0.00         A
ATOM   1770  O   PRO   113     -12.333  -5.156  10.032  1.00  0.00         A
ATOM   1771  N   PRO   114     -13.225  -3.264   9.189  1.00  0.00         A
ATOM   1772  CA  PRO   114     -14.230  -3.104  10.233  1.00  0.00         A
ATOM   1773  HA  PRO   114     -13.776  -3.071  11.204  1.00  0.00         A
ATOM   1774  CB  PRO   114     -14.877  -1.745   9.920  1.00  0.00         A
ATOM   1775  HB1 PRO   114     -14.923  -1.150  10.820  1.00  0.00         A
ATOM   1776  HB2 PRO   114     -15.875  -1.898   9.533  1.00  0.00         A
ATOM   1777  CG  PRO   114     -13.988  -1.118   8.902  1.00  0.00         A
ATOM   1778  HG1 PRO   114     -13.208  -0.555   9.389  1.00  0.00         A
ATOM   1779  HG2 PRO   114     -14.562  -0.484   8.245  1.00  0.00         A
ATOM   1780  CD  PRO   114     -13.391  -2.255   8.145  1.00  0.00         A
ATOM   1781  HD1 PRO   114     -12.445  -1.968   7.722  1.00  0.00         A
ATOM   1782  HD2 PRO   114     -14.069  -2.598   7.382  1.00  0.00         A
ATOM   1783  C   PRO   114     -15.267  -4.213  10.198  1.00  0.00         A
ATOM   1784  O   PRO   114     -15.756  -4.578   9.122  1.00  0.00         A
ATOM   1785  N   LYS   115     -15.587  -4.738  11.383  1.00  0.00         A
ATOM   1786  HN  LYS   115     -15.161  -4.372  12.186  1.00  0.00         A
ATOM   1787  CA  LYS   115     -16.530  -5.845  11.535  1.00  0.00         A
ATOM   1788  HA  LYS   115     -16.739  -5.949  12.590  1.00  0.00         A
ATOM   1789  CB  LYS   115     -17.845  -5.554  10.801  1.00  0.00         A
ATOM   1790  HB1 LYS   115     -18.451  -6.448  10.801  1.00  0.00         A
ATOM   1791  HB2 LYS   115     -17.623  -5.279   9.780  1.00  0.00         A
ATOM   1792  CG  LYS   115     -18.652  -4.429  11.434  1.00  0.00         A
ATOM   1793  HG1 LYS   115     -17.984  -3.617  11.673  1.00  0.00         A
ATOM   1794  HG2 LYS   115     -19.117  -4.792  12.337  1.00  0.00         A
ATOM   1795  CD  LYS   115     -19.730  -3.904  10.504  1.00  0.00         A
ATOM   1796  HD1 LYS   115     -19.251  -3.342   9.721  1.00  0.00         A
ATOM   1797  HD2 LYS   115     -20.386  -3.254  11.063  1.00  0.00         A
ATOM   1798  CE  LYS   115     -20.557  -5.020   9.885  1.00  0.00         A
ATOM   1799  HE1 LYS   115     -20.925  -5.660  10.671  1.00  0.00         A
ATOM   1800  HE2 LYS   115     -19.926  -5.593   9.222  1.00  0.00         A
ATOM   1801  NZ  LYS   115     -21.709  -4.486   9.114  1.00  0.00         A
ATOM   1802  HZ1 LYS   115     -22.386  -4.025   9.756  1.00  0.00         A
ATOM   1803  HZ2 LYS   115     -22.196  -5.256   8.612  1.00  0.00         A
ATOM   1804  HZ3 LYS   115     -21.381  -3.787   8.417  1.00  0.00         A
ATOM   1805  C   LYS   115     -15.913  -7.151  11.050  1.00  0.00         A
ATOM   1806  O   LYS   115     -15.187  -7.188  10.056  1.00  0.00         A
ATOM   1807  N   VAL   116     -16.216  -8.228  11.753  1.00  0.00         A
ATOM   1808  HN  VAL   116     -16.867  -8.158  12.482  1.00  0.00         A
ATOM   1809  CA  VAL   116     -15.643  -9.523  11.443  1.00  0.00         A
ATOM   1810  HA  VAL   116     -14.713  -9.357  10.941  1.00  0.00         A
ATOM   1811  CB  VAL   116     -15.377 -10.329  12.733  1.00  0.00         A
ATOM   1812  HB  VAL   116     -14.797  -9.704  13.398  1.00  0.00         A
ATOM   1813  CG1 VAL   116     -16.681 -10.647  13.428  1.00  0.00         A
ATOM   1814 HG11 VAL   116     -17.294 -11.249  12.777  1.00  0.00         A
ATOM   1815 HG12 VAL   116     -17.194  -9.723  13.654  1.00  0.00         A
ATOM   1816 HG13 VAL   116     -16.482 -11.185  14.341  1.00  0.00         A
ATOM   1817  CG2 VAL   116     -14.570 -11.592  12.456  1.00  0.00         A
ATOM   1818 HG21 VAL   116     -13.615 -11.323  12.029  1.00  0.00         A
ATOM   1819 HG22 VAL   116     -15.110 -12.219  11.762  1.00  0.00         A
ATOM   1820 HG23 VAL   116     -14.413 -12.129  13.379  1.00  0.00         A
ATOM   1821  C   VAL   116     -16.582 -10.257  10.497  1.00  0.00         A
ATOM   1822  O   VAL   116     -16.492 -11.463  10.270  1.00  0.00         A
ATOM   1823  N   SER   117     -17.483  -9.481   9.939  1.00  0.00         A
ATOM   1824  HN  SER   117     -17.510  -8.540  10.198  1.00  0.00         A
ATOM   1825  CA  SER   117     -18.409  -9.966   8.950  1.00  0.00         A
ATOM   1826  HA  SER   117     -18.674 -10.975   9.216  1.00  0.00         A
ATOM   1827  CB  SER   117     -19.666  -9.091   8.935  1.00  0.00         A
ATOM   1828  HB1 SER   117     -19.385  -8.070   8.725  1.00  0.00         A
ATOM   1829  HB2 SER   117     -20.146  -9.138   9.901  1.00  0.00         A
ATOM   1830  OG  SER   117     -20.590  -9.520   7.950  1.00  0.00         A
ATOM   1831  HG  SER   117     -20.843  -8.763   7.403  1.00  0.00         A
ATOM   1832  C   SER   117     -17.729  -9.955   7.587  1.00  0.00         A
ATOM   1833  O   SER   117     -17.574  -8.898   6.973  1.00  0.00         A
ATOM   1834  N   GLN   118     -17.296 -11.123   7.130  1.00  0.00         A
ATOM   1835  HN  GLN   118     -17.454 -11.931   7.660  1.00  0.00         A
ATOM   1836  CA  GLN   118     -16.584 -11.223   5.860  1.00  0.00         A
ATOM   1837  HA  GLN   118     -15.829 -10.450   5.867  1.00  0.00         A
ATOM   1838  CB  GLN   118     -15.876 -12.581   5.724  1.00  0.00         A
ATOM   1839  HB1 GLN   118     -15.014 -12.584   6.373  1.00  0.00         A
ATOM   1840  HB2 GLN   118     -15.540 -12.683   4.706  1.00  0.00         A
ATOM   1841  CG  GLN   118     -16.724 -13.804   6.055  1.00  0.00         A
ATOM   1842  HG1 GLN   118     -17.338 -13.579   6.913  1.00  0.00         A
ATOM   1843  HG2 GLN   118     -16.066 -14.624   6.296  1.00  0.00         A
ATOM   1844  CD  GLN   118     -17.625 -14.234   4.916  1.00  0.00         A
ATOM   1845  OE1 GLN   118     -17.308 -14.032   3.746  1.00  0.00         A
ATOM   1846  NE2 GLN   118     -18.752 -14.837   5.250  1.00  0.00         A
ATOM   1847 HE21 GLN   118     -18.943 -14.970   6.204  1.00  0.00         A
ATOM   1848 HE22 GLN   118     -19.349 -15.133   4.532  1.00  0.00         A
ATOM   1849  C   GLN   118     -17.510 -10.951   4.679  1.00  0.00         A
ATOM   1850  O   GLN   118     -17.057 -10.607   3.587  1.00  0.00         A
ATOM   1851  N   GLN   119     -18.806 -11.097   4.904  1.00  0.00         A
ATOM   1852  HN  GLN   119     -19.104 -11.457   5.765  1.00  0.00         A
ATOM   1853  CA  GLN   119     -19.792 -10.738   3.897  1.00  0.00         A
ATOM   1854  HA  GLN   119     -19.372 -10.962   2.928  1.00  0.00         A
ATOM   1855  CB  GLN   119     -21.083 -11.529   4.072  1.00  0.00         A
ATOM   1856  HB1 GLN   119     -21.826 -11.112   3.411  1.00  0.00         A
ATOM   1857  HB2 GLN   119     -21.422 -11.424   5.092  1.00  0.00         A
ATOM   1858  CG  GLN   119     -20.946 -13.008   3.765  1.00  0.00         A
ATOM   1859  HG1 GLN   119     -20.159 -13.419   4.379  1.00  0.00         A
ATOM   1860  HG2 GLN   119     -20.686 -13.123   2.723  1.00  0.00         A
ATOM   1861  CD  GLN   119     -22.222 -13.777   4.033  1.00  0.00         A
ATOM   1862  OE1 GLN   119     -23.077 -13.916   3.156  1.00  0.00         A
ATOM   1863  NE2 GLN   119     -22.360 -14.286   5.247  1.00  0.00         A
ATOM   1864 HE21 GLN   119     -21.637 -14.140   5.896  1.00  0.00         A
ATOM   1865 HE22 GLN   119     -23.174 -14.793   5.447  1.00  0.00         A
ATOM   1866  C   GLN   119     -20.101  -9.250   3.962  1.00  0.00         A
ATOM   1867  O   GLN   119     -21.040  -8.824   4.639  1.00  0.00         A
ATOM   1868  N   GLN   120     -19.302  -8.467   3.266  1.00  0.00         A
ATOM   1869  HN  GLN   120     -18.554  -8.868   2.778  1.00  0.00         A
ATOM   1870  CA  GLN   120     -19.520  -7.032   3.190  1.00  0.00         A
ATOM   1871  HA  GLN   120     -20.555  -6.860   3.452  1.00  0.00         A
ATOM   1872  CB  GLN   120     -18.636  -6.273   4.200  1.00  0.00         A
ATOM   1873  HB1 GLN   120     -19.019  -6.455   5.194  1.00  0.00         A
ATOM   1874  HB2 GLN   120     -18.706  -5.217   3.992  1.00  0.00         A
ATOM   1875  CG  GLN   120     -17.162  -6.655   4.186  1.00  0.00         A
ATOM   1876  HG1 GLN   120     -16.747  -6.407   3.221  1.00  0.00         A
ATOM   1877  HG2 GLN   120     -17.074  -7.718   4.355  1.00  0.00         A
ATOM   1878  CD  GLN   120     -16.368  -5.925   5.254  1.00  0.00         A
ATOM   1879  OE1 GLN   120     -15.845  -4.833   5.022  1.00  0.00         A
ATOM   1880  NE2 GLN   120     -16.274  -6.520   6.433  1.00  0.00         A
ATOM   1881 HE21 GLN   120     -16.718  -7.394   6.550  1.00  0.00         A
ATOM   1882 HE22 GLN   120     -15.766  -6.071   7.143  1.00  0.00         A
ATOM   1883  C   GLN   120     -19.313  -6.528   1.763  1.00  0.00         A
ATOM   1884  O   GLN   120     -20.278  -6.123   1.113  1.00  0.00         A
ATOM   1885  N   GLN   121     -18.070  -6.601   1.273  1.00  0.00         A
ATOM   1886  HN  GLN   121     -17.367  -6.988   1.835  1.00  0.00         A
ATOM   1887  CA  GLN   121     -17.710  -6.148  -0.074  1.00  0.00         A
ATOM   1888  HA  GLN   121     -16.645  -5.974  -0.080  1.00  0.00         A
ATOM   1889  CB  GLN   121     -18.031  -7.235  -1.105  1.00  0.00         A
ATOM   1890  HB1 GLN   121     -19.095  -7.419  -1.096  1.00  0.00         A
ATOM   1891  HB2 GLN   121     -17.515  -8.142  -0.827  1.00  0.00         A
ATOM   1892  CG  GLN   121     -17.623  -6.872  -2.525  1.00  0.00         A
ATOM   1893  HG1 GLN   121     -16.586  -6.567  -2.519  1.00  0.00         A
ATOM   1894  HG2 GLN   121     -18.235  -6.051  -2.862  1.00  0.00         A
ATOM   1895  CD  GLN   121     -17.785  -8.023  -3.498  1.00  0.00         A
ATOM   1896  OE1 GLN   121     -17.066  -8.111  -4.493  1.00  0.00         A
ATOM   1897  NE2 GLN   121     -18.718  -8.920  -3.219  1.00  0.00         A
ATOM   1898 HE21 GLN   121     -19.252  -8.797  -2.405  1.00  0.00         A
ATOM   1899 HE22 GLN   121     -18.833  -9.676  -3.834  1.00  0.00         A
ATOM   1900  C   GLN   121     -18.408  -4.835  -0.431  1.00  0.00         A
ATOM   1901  O   GLN   121     -19.412  -4.820  -1.151  1.00  0.00         A
ATOM   1902  N   GLN   122     -17.871  -3.740   0.084  1.00  0.00         A
ATOM   1903  HN  GLN   122     -17.047  -3.816   0.613  1.00  0.00         A
ATOM   1904  CA  GLN   122     -18.462  -2.425  -0.123  1.00  0.00         A
ATOM   1905  HA  GLN   122     -19.491  -2.466   0.200  1.00  0.00         A
ATOM   1906  CB  GLN   122     -17.718  -1.376   0.704  1.00  0.00         A
ATOM   1907  HB1 GLN   122     -18.192  -0.416   0.559  1.00  0.00         A
ATOM   1908  HB2 GLN   122     -16.699  -1.320   0.355  1.00  0.00         A
ATOM   1909  CG  GLN   122     -17.691  -1.674   2.192  1.00  0.00         A
ATOM   1910  HG1 GLN   122     -17.236  -2.641   2.345  1.00  0.00         A
ATOM   1911  HG2 GLN   122     -18.704  -1.689   2.564  1.00  0.00         A
ATOM   1912  CD  GLN   122     -16.906  -0.640   2.971  1.00  0.00         A
ATOM   1913  OE1 GLN   122     -15.703  -0.784   3.181  1.00  0.00         A
ATOM   1914  NE2 GLN   122     -17.578   0.417   3.389  1.00  0.00         A
ATOM   1915 HE21 GLN   122     -18.535   0.474   3.173  1.00  0.00         A
ATOM   1916 HE22 GLN   122     -17.097   1.098   3.904  1.00  0.00         A
ATOM   1917  C   GLN   122     -18.420  -2.046  -1.599  1.00  0.00         A
ATOM   1918  O   GLN   122     -19.442  -2.060  -2.288  1.00  0.00         A
ATOM   1919  N   GLN   123     -17.227  -1.731  -2.078  1.00  0.00         A
ATOM   1920  HN  GLN   123     -16.452  -1.757  -1.479  1.00  0.00         A
ATOM   1921  CA  GLN   123     -17.031  -1.355  -3.466  1.00  0.00         A
ATOM   1922  HA  GLN   123     -17.656  -1.987  -4.079  1.00  0.00         A
ATOM   1923  CB  GLN   123     -17.427   0.111  -3.674  1.00  0.00         A
ATOM   1924  HB1 GLN   123     -16.563   0.732  -3.490  1.00  0.00         A
ATOM   1925  HB2 GLN   123     -18.196   0.367  -2.963  1.00  0.00         A
ATOM   1926  CG  GLN   123     -17.944   0.419  -5.074  1.00  0.00         A
ATOM   1927  HG1 GLN   123     -18.454   1.371  -5.051  1.00  0.00         A
ATOM   1928  HG2 GLN   123     -18.643  -0.353  -5.360  1.00  0.00         A
ATOM   1929  CD  GLN   123     -16.849   0.483  -6.121  1.00  0.00         A
ATOM   1930  OE1 GLN   123     -17.055   0.112  -7.276  1.00  0.00         A
ATOM   1931  NE2 GLN   123     -15.689   0.987  -5.739  1.00  0.00         A
ATOM   1932 HE21 GLN   123     -15.594   1.292  -4.813  1.00  0.00         A
ATOM   1933 HE22 GLN   123     -14.966   1.038  -6.402  1.00  0.00         A
ATOM   1934  C   GLN   123     -15.572  -1.581  -3.838  1.00  0.00         A
ATOM   1935  O   GLN   123     -15.263  -2.269  -4.810  1.00  0.00         A
ATOM   1936  N   GLN   124     -14.685  -1.004  -3.042  1.00  0.00         A
ATOM   1937  HN  GLN   124     -15.006  -0.430  -2.312  1.00  0.00         A
ATOM   1938  CA  GLN   124     -13.253  -1.200  -3.208  1.00  0.00         A
ATOM   1939  HA  GLN   124     -13.097  -1.706  -4.139  1.00  0.00         A
ATOM   1940  CB  GLN   124     -12.524   0.138  -3.253  1.00  0.00         A
ATOM   1941  HB1 GLN   124     -11.480  -0.016  -3.047  1.00  0.00         A
ATOM   1942  HB2 GLN   124     -12.938   0.774  -2.499  1.00  0.00         A
ATOM   1943  CG  GLN   124     -12.632   0.854  -4.576  1.00  0.00         A
ATOM   1944  HG1 GLN   124     -12.000   1.720  -4.528  1.00  0.00         A
ATOM   1945  HG2 GLN   124     -13.654   1.156  -4.732  1.00  0.00         A
ATOM   1946  CD  GLN   124     -12.188  -0.004  -5.745  1.00  0.00         A
ATOM   1947  OE1 GLN   124     -12.989  -0.719  -6.345  1.00  0.00         A
ATOM   1948  NE2 GLN   124     -10.910   0.064  -6.079  1.00  0.00         A
ATOM   1949 HE21 GLN   124     -10.326   0.662  -5.564  1.00  0.00         A
ATOM   1950 HE22 GLN   124     -10.596  -0.491  -6.824  1.00  0.00         A
ATOM   1951  C   GLN   124     -12.694  -2.057  -2.081  1.00  0.00         A
ATOM   1952  O   GLN   124     -13.393  -2.373  -1.117  1.00  0.00         A
ATOM   1953  N   GLN   125     -11.423  -2.413  -2.202  1.00  0.00         A
ATOM   1954  HN  GLN   125     -10.910  -2.080  -2.971  1.00  0.00         A
ATOM   1955  CA  GLN   125     -10.755  -3.271  -1.229  1.00  0.00         A
ATOM   1956  HA  GLN   125     -11.469  -4.000  -0.878  1.00  0.00         A
ATOM   1957  CB  GLN   125      -9.584  -3.996  -1.900  1.00  0.00         A
ATOM   1958  HB1 GLN   125      -9.049  -4.559  -1.149  1.00  0.00         A
ATOM   1959  HB2 GLN   125      -8.919  -3.261  -2.327  1.00  0.00         A
ATOM   1960  CG  GLN   125     -10.005  -4.955  -3.003  1.00  0.00         A
ATOM   1961  HG1 GLN   125      -9.144  -5.180  -3.615  1.00  0.00         A
ATOM   1962  HG2 GLN   125     -10.760  -4.476  -3.608  1.00  0.00         A
ATOM   1963  CD  GLN   125     -10.572  -6.253  -2.465  1.00  0.00         A
ATOM   1964  OE1 GLN   125      -9.838  -7.213  -2.241  1.00  0.00         A
ATOM   1965  NE2 GLN   125     -11.880  -6.297  -2.260  1.00  0.00         A
ATOM   1966 HE21 GLN   125     -12.412  -5.496  -2.466  1.00  0.00         A
ATOM   1967 HE22 GLN   125     -12.266  -7.125  -1.904  1.00  0.00         A
ATOM   1968  C   GLN   125     -10.250  -2.455  -0.040  1.00  0.00         A
ATOM   1969  O   GLN   125      -9.144  -2.677   0.456  1.00  0.00         A
ATOM   1970  N   GLN   126     -11.065  -1.511   0.407  1.00  0.00         A
ATOM   1971  HN  GLN   126     -11.941  -1.402  -0.010  1.00  0.00         A
ATOM   1972  CA  GLN   126     -10.708  -0.629   1.494  1.00  0.00         A
ATOM   1973  HA  GLN   126     -10.090  -1.178   2.186  1.00  0.00         A
ATOM   1974  CB  GLN   126      -9.924   0.561   0.942  1.00  0.00         A
ATOM   1975  HB1 GLN   126     -10.559   1.111   0.263  1.00  0.00         A
ATOM   1976  HB2 GLN   126      -9.068   0.193   0.402  1.00  0.00         A
ATOM   1977  CG  GLN   126      -9.440   1.511   2.012  1.00  0.00         A
ATOM   1978  HG1 GLN   126      -8.967   0.933   2.790  1.00  0.00         A
ATOM   1979  HG2 GLN   126     -10.295   2.027   2.419  1.00  0.00         A
ATOM   1980  CD  GLN   126      -8.451   2.538   1.497  1.00  0.00         A
ATOM   1981  OE1 GLN   126      -8.387   3.658   2.002  1.00  0.00         A
ATOM   1982  NE2 GLN   126      -7.655   2.160   0.508  1.00  0.00         A
ATOM   1983 HE21 GLN   126      -7.740   1.245   0.162  1.00  0.00         A
ATOM   1984 HE22 GLN   126      -7.007   2.811   0.162  1.00  0.00         A
ATOM   1985  C   GLN   126     -11.975  -0.156   2.204  1.00  0.00         A
ATOM   1986  O   GLN   126     -12.990   0.087   1.547  1.00  0.00         A
ATOM   1987  N   PRO   127     -11.946  -0.051   3.549  1.00  0.00         A
ATOM   1988  CA  PRO   127     -13.098   0.402   4.347  1.00  0.00         A
ATOM   1989  HA  PRO   127     -13.948  -0.250   4.210  1.00  0.00         A
ATOM   1990  CB  PRO   127     -12.604   0.297   5.795  1.00  0.00         A
ATOM   1991  HB1 PRO   127     -13.391  -0.103   6.417  1.00  0.00         A
ATOM   1992  HB2 PRO   127     -12.321   1.275   6.151  1.00  0.00         A
ATOM   1993  CG  PRO   127     -11.435  -0.622   5.742  1.00  0.00         A
ATOM   1994  HG1 PRO   127     -11.767  -1.647   5.828  1.00  0.00         A
ATOM   1995  HG2 PRO   127     -10.742  -0.383   6.535  1.00  0.00         A
ATOM   1996  CD  PRO   127     -10.799  -0.394   4.406  1.00  0.00         A
ATOM   1997  HD1 PRO   127     -10.313  -1.293   4.061  1.00  0.00         A
ATOM   1998  HD2 PRO   127     -10.095   0.425   4.456  1.00  0.00         A
ATOM   1999  C   PRO   127     -13.518   1.842   4.039  1.00  0.00         A
ATOM   2000  O   PRO   127     -13.145   2.780   4.747  1.00  0.00         A
ATOM   2001  N   SER   128     -14.288   2.004   2.975  1.00  0.00         A
ATOM   2002  HN  SER   128     -14.503   1.217   2.429  1.00  0.00         A
ATOM   2003  CA  SER   128     -14.826   3.298   2.580  1.00  0.00         A
ATOM   2004  HA  SER   128     -15.096   3.834   3.470  1.00  0.00         A
ATOM   2005  CB  SER   128     -13.781   4.103   1.805  1.00  0.00         A
ATOM   2006  HB1 SER   128     -14.195   5.063   1.535  1.00  0.00         A
ATOM   2007  HB2 SER   128     -13.516   3.565   0.915  1.00  0.00         A
ATOM   2008  OG  SER   128     -12.609   4.311   2.580  1.00  0.00         A
ATOM   2009  HG  SER   128     -12.719   3.884   3.445  1.00  0.00         A
ATOM   2010  C   SER   128     -16.071   3.091   1.721  1.00  0.00         A
ATOM   2011  O   SER   128     -16.010   2.430   0.681  1.00  0.00         A
ATOM   2012  N   GLY   129     -17.196   3.634   2.160  1.00  0.00         A
ATOM   2013  HN  GLY   129     -17.186   4.175   2.980  1.00  0.00         A
ATOM   2014  CA  GLY   129     -18.437   3.451   1.434  1.00  0.00         A
ATOM   2015  HA1 GLY   129     -18.829   2.469   1.654  1.00  0.00         A
ATOM   2016  HA2 GLY   129     -18.234   3.517   0.376  1.00  0.00         A
ATOM   2017  C   GLY   129     -19.479   4.487   1.799  1.00  0.00         A
ATOM   2018  O   GLY   129     -19.359   5.652   1.417  1.00  0.00         A
ATOM   2019  N   SER   130     -20.492   4.058   2.552  1.00  0.00         A
ATOM   2020  HN  SER   130     -20.496   3.119   2.837  1.00  0.00         A
ATOM   2021  CA  SER   130     -21.602   4.916   2.982  1.00  0.00         A
ATOM   2022  HA  SER   130     -22.379   4.262   3.350  1.00  0.00         A
ATOM   2023  CB  SER   130     -21.169   5.840   4.134  1.00  0.00         A
ATOM   2024  HB1 SER   130     -20.970   5.242   5.012  1.00  0.00         A
ATOM   2025  HB2 SER   130     -21.965   6.536   4.350  1.00  0.00         A
ATOM   2026  OG  SER   130     -20.000   6.579   3.813  1.00  0.00         A
ATOM   2027  HG  SER   130     -19.721   6.365   2.910  1.00  0.00         A
ATOM   2028  C   SER   130     -22.185   5.719   1.816  1.00  0.00         A
ATOM   2029  O   SER   130     -22.341   6.938   1.893  1.00  0.00         A
ATOM   2030  N   ARG   131     -22.507   5.019   0.736  1.00  0.00         A
ATOM   2031  HN  ARG   131     -22.345   4.051   0.729  1.00  0.00         A
ATOM   2032  CA  ARG   131     -23.094   5.648  -0.439  1.00  0.00         A
ATOM   2033  HA  ARG   131     -22.943   6.713  -0.356  1.00  0.00         A
ATOM   2034  CB  ARG   131     -22.416   5.143  -1.714  1.00  0.00         A
ATOM   2035  HB1 ARG   131     -22.902   5.591  -2.568  1.00  0.00         A
ATOM   2036  HB2 ARG   131     -22.531   4.071  -1.767  1.00  0.00         A
ATOM   2037  CG  ARG   131     -20.932   5.466  -1.789  1.00  0.00         A
ATOM   2038  HG1 ARG   131     -20.529   5.051  -2.702  1.00  0.00         A
ATOM   2039  HG2 ARG   131     -20.434   5.021  -0.941  1.00  0.00         A
ATOM   2040  CD  ARG   131     -20.680   6.964  -1.775  1.00  0.00         A
ATOM   2041  HD1 ARG   131     -21.065   7.374  -0.853  1.00  0.00         A
ATOM   2042  HD2 ARG   131     -21.193   7.412  -2.612  1.00  0.00         A
ATOM   2043  NE  ARG   131     -19.256   7.269  -1.872  1.00  0.00         A
ATOM   2044  HE  ARG   131     -18.637   6.505  -1.895  1.00  0.00         A
ATOM   2045  CZ  ARG   131     -18.755   8.500  -1.929  1.00  0.00         A
ATOM   2046  NH1 ARG   131     -19.561   9.556  -1.897  1.00  0.00         A
ATOM   2047 HH11 ARG   131     -20.554   9.432  -1.829  1.00  0.00         A
ATOM   2048 HH12 ARG   131     -19.177  10.484  -1.935  1.00  0.00         A
ATOM   2049  NH2 ARG   131     -17.442   8.672  -2.019  1.00  0.00         A
ATOM   2050 HH21 ARG   131     -16.831   7.876  -2.044  1.00  0.00         A
ATOM   2051 HH22 ARG   131     -17.054   9.598  -2.065  1.00  0.00         A
ATOM   2052  C   ARG   131     -24.589   5.367  -0.496  1.00  0.00         A
ATOM   2053  O   ARG   131     -25.212   5.435  -1.555  1.00  0.00         A
ATOM   2054  N   ASP   132     -25.155   5.055   0.658  1.00  0.00         A
ATOM   2055  HN  ASP   132     -24.601   5.035   1.470  1.00  0.00         A
ATOM   2056  CA  ASP   132     -26.571   4.734   0.767  1.00  0.00         A
ATOM   2057  HA  ASP   132     -26.921   4.447  -0.213  1.00  0.00         A
ATOM   2058  CB  ASP   132     -26.776   3.561   1.732  1.00  0.00         A
ATOM   2059  HB1 ASP   132     -26.307   2.679   1.320  1.00  0.00         A
ATOM   2060  HB2 ASP   132     -27.833   3.380   1.848  1.00  0.00         A
ATOM   2061  CG  ASP   132     -26.183   3.825   3.102  1.00  0.00         A
ATOM   2062  OD1 ASP   132     -24.938   3.839   3.218  1.00  0.00         A
ATOM   2063  OD2 ASP   132     -26.951   4.011   4.071  1.00  0.00         A
ATOM   2064  C   ASP   132     -27.369   5.945   1.238  1.00  0.00         A
ATOM   2065  O   ASP   132     -28.215   5.844   2.127  1.00  0.00         A
ATOM   2066  N   ILE   133     -27.107   7.093   0.629  1.00  0.00         A
ATOM   2067  HN  ILE   133     -26.437   7.114  -0.085  1.00  0.00         A
ATOM   2068  CA  ILE   133     -27.828   8.310   0.974  1.00  0.00         A
ATOM   2069  HA  ILE   133     -27.848   8.390   2.046  1.00  0.00         A
ATOM   2070  CB  ILE   133     -27.161   9.585   0.388  1.00  0.00         A
ATOM   2071  HB  ILE   133     -27.038   9.437  -0.674  1.00  0.00         A
ATOM   2072  CG1 ILE   133     -25.783   9.842   1.017  1.00  0.00         A
ATOM   2073 HG11 ILE   133     -25.854   9.692   2.085  1.00  0.00         A
ATOM   2074 HG12 ILE   133     -25.495  10.863   0.824  1.00  0.00         A
ATOM   2075  CG2 ILE   133     -28.056  10.801   0.589  1.00  0.00         A
ATOM   2076 HG21 ILE   133     -29.005  10.636   0.100  1.00  0.00         A
ATOM   2077 HG22 ILE   133     -27.580  11.673   0.165  1.00  0.00         A
ATOM   2078 HG23 ILE   133     -28.218  10.958   1.645  1.00  0.00         A
ATOM   2079  CD1 ILE   133     -24.673   8.951   0.498  1.00  0.00         A
ATOM   2080 HD11 ILE   133     -23.726   9.294   0.888  1.00  0.00         A
ATOM   2081 HD12 ILE   133     -24.654   8.987  -0.581  1.00  0.00         A
ATOM   2082 HD13 ILE   133     -24.845   7.935   0.822  1.00  0.00         A
ATOM   2083  C   ILE   133     -29.255   8.194   0.465  1.00  0.00         A
ATOM   2084  O   ILE   133     -30.215   8.592   1.127  1.00  0.00         A
ATOM   2085  N   ASN   134     -29.363   7.609  -0.708  1.00  0.00         A
ATOM   2086  HN  ASN   134     -28.540   7.343  -1.167  1.00  0.00         A
ATOM   2087  CA  ASN   134     -30.642   7.327  -1.337  1.00  0.00         A
ATOM   2088  HA  ASN   134     -31.360   7.117  -0.559  1.00  0.00         A
ATOM   2089  CB  ASN   134     -31.121   8.524  -2.165  1.00  0.00         A
ATOM   2090  HB1 ASN   134     -30.381   8.752  -2.918  1.00  0.00         A
ATOM   2091  HB2 ASN   134     -31.243   9.377  -1.515  1.00  0.00         A
ATOM   2092  CG  ASN   134     -32.446   8.257  -2.858  1.00  0.00         A
ATOM   2093  OD1 ASN   134     -32.484   7.801  -4.003  1.00  0.00         A
ATOM   2094  ND2 ASN   134     -33.539   8.536  -2.169  1.00  0.00         A
ATOM   2095 HD21 ASN   134     -33.436   8.897  -1.261  1.00  0.00         A
ATOM   2096 HD22 ASN   134     -34.410   8.361  -2.587  1.00  0.00         A
ATOM   2097  C   ASN   134     -30.496   6.101  -2.223  1.00  0.00         A
ATOM   2098  O   ASN   134     -31.243   5.134  -2.082  1.00  0.00         A
ATOM   2099  N   SER   135     -29.496   6.145  -3.106  1.00  0.00         A
ATOM   2100  HN  SER   135     -28.945   6.955  -3.150  1.00  0.00         A
ATOM   2101  CA  SER   135     -29.176   5.037  -4.008  1.00  0.00         A
ATOM   2102  HA  SER   135     -28.563   5.442  -4.798  1.00  0.00         A
ATOM   2103  CB  SER   135     -28.363   3.961  -3.271  1.00  0.00         A
ATOM   2104  HB1 SER   135     -27.377   4.347  -3.056  1.00  0.00         A
ATOM   2105  HB2 SER   135     -28.275   3.090  -3.901  1.00  0.00         A
ATOM   2106  OG  SER   135     -28.976   3.572  -2.049  1.00  0.00         A
ATOM   2107  HG  SER   135     -29.884   3.907  -2.026  1.00  0.00         A
ATOM   2108  C   SER   135     -30.430   4.438  -4.645  1.00  0.00         A
ATOM   2109  O   SER   135     -30.642   3.224  -4.601  1.00  0.00         A
ATOM   2110  N   ILE   136     -31.249   5.307  -5.236  1.00  0.00         A
ATOM   2111  HN  ILE   136     -30.998   6.254  -5.252  1.00  0.00         A
ATOM   2112  CA  ILE   136     -32.510   4.905  -5.854  1.00  0.00         A
ATOM   2113  HA  ILE   136     -32.997   5.798  -6.219  1.00  0.00         A
ATOM   2114  CB  ILE   136     -32.283   3.951  -7.052  1.00  0.00         A
ATOM   2115  HB  ILE   136     -31.918   3.009  -6.672  1.00  0.00         A
ATOM   2116  CG1 ILE   136     -31.248   4.542  -8.017  1.00  0.00         A
ATOM   2117 HG11 ILE   136     -30.345   4.771  -7.470  1.00  0.00         A
ATOM   2118 HG12 ILE   136     -31.643   5.451  -8.445  1.00  0.00         A
ATOM   2119  CG2 ILE   136     -33.597   3.694  -7.780  1.00  0.00         A
ATOM   2120 HG21 ILE   136     -33.425   3.020  -8.605  1.00  0.00         A
ATOM   2121 HG22 ILE   136     -33.989   4.628  -8.155  1.00  0.00         A
ATOM   2122 HG23 ILE   136     -34.307   3.253  -7.097  1.00  0.00         A
ATOM   2123  CD1 ILE   136     -30.879   3.616  -9.157  1.00  0.00         A
ATOM   2124 HD11 ILE   136     -31.762   3.387  -9.735  1.00  0.00         A
ATOM   2125 HD12 ILE   136     -30.463   2.703  -8.759  1.00  0.00         A
ATOM   2126 HD13 ILE   136     -30.149   4.098  -9.791  1.00  0.00         A
ATOM   2127  C   ILE   136     -33.420   4.237  -4.822  1.00  0.00         A
ATOM   2128  O   ILE   136     -33.533   3.009  -4.768  1.00  0.00         A
ATOM   2129  N   SER   137     -34.050   5.057  -3.992  1.00  0.00         A
ATOM   2130  HN  SER   137     -33.930   6.024  -4.094  1.00  0.00         A
ATOM   2131  CA  SER   137     -34.919   4.564  -2.933  1.00  0.00         A
ATOM   2132  HA  SER   137     -34.353   3.857  -2.347  1.00  0.00         A
ATOM   2133  CB  SER   137     -35.344   5.723  -2.032  1.00  0.00         A
ATOM   2134  HB1 SER   137     -34.486   6.081  -1.482  1.00  0.00         A
ATOM   2135  HB2 SER   137     -36.099   5.383  -1.340  1.00  0.00         A
ATOM   2136  OG  SER   137     -35.876   6.795  -2.797  1.00  0.00         A
ATOM   2137  HG  SER   137     -36.753   7.021  -2.457  1.00  0.00         A
ATOM   2138  C   SER   137     -36.143   3.855  -3.506  1.00  0.00         A
ATOM   2139  O   SER   137     -36.596   4.168  -4.609  1.00  0.00         A
ATOM   2140  N   LYS   138     -36.673   2.904  -2.753  1.00  0.00         A
ATOM   2141  HN  LYS   138     -36.302   2.729  -1.867  1.00  0.00         A
ATOM   2142  CA  LYS   138     -37.805   2.121  -3.181  1.00  0.00         A
ATOM   2143  HA  LYS   138     -38.387   2.713  -3.870  1.00  0.00         A
ATOM   2144  CB  LYS   138     -37.327   0.841  -3.878  1.00  0.00         A
ATOM   2145  HB1 LYS   138     -36.807   0.229  -3.157  1.00  0.00         A
ATOM   2146  HB2 LYS   138     -36.639   1.111  -4.665  1.00  0.00         A
ATOM   2147  CG  LYS   138     -38.446   0.006  -4.490  1.00  0.00         A
ATOM   2148  HG1 LYS   138     -39.171  -0.221  -3.721  1.00  0.00         A
ATOM   2149  HG2 LYS   138     -38.027  -0.913  -4.871  1.00  0.00         A
ATOM   2150  CD  LYS   138     -39.147   0.734  -5.629  1.00  0.00         A
ATOM   2151  HD1 LYS   138     -39.498   1.690  -5.271  1.00  0.00         A
ATOM   2152  HD2 LYS   138     -39.987   0.141  -5.956  1.00  0.00         A
ATOM   2153  CE  LYS   138     -38.215   0.960  -6.811  1.00  0.00         A
ATOM   2154  HE1 LYS   138     -37.853   0.002  -7.154  1.00  0.00         A
ATOM   2155  HE2 LYS   138     -37.382   1.564  -6.487  1.00  0.00         A
ATOM   2156  NZ  LYS   138     -38.900   1.648  -7.935  1.00  0.00         A
ATOM   2157  HZ1 LYS   138     -38.248   1.752  -8.740  1.00  0.00         A
ATOM   2158  HZ2 LYS   138     -39.215   2.594  -7.639  1.00  0.00         A
ATOM   2159  HZ3 LYS   138     -39.728   1.100  -8.243  1.00  0.00         A
ATOM   2160  C   LYS   138     -38.653   1.785  -1.963  1.00  0.00         A
ATOM   2161  O   LYS   138     -38.149   1.722  -0.840  1.00  0.00         A
ATOM   2162  N   THR   139     -39.936   1.616  -2.188  1.00  0.00         A
ATOM   2163  HN  THR   139     -40.266   1.739  -3.094  1.00  0.00         A
ATOM   2164  CA  THR   139     -40.870   1.277  -1.128  1.00  0.00         A
ATOM   2165  HA  THR   139     -40.692   1.954  -0.305  1.00  0.00         A
ATOM   2166  CB  THR   139     -42.322   1.455  -1.580  1.00  0.00         A
ATOM   2167  HB  THR   139     -42.947   0.891  -0.905  1.00  0.00         A
ATOM   2168  OG1 THR   139     -42.489   0.944  -2.912  1.00  0.00         A
ATOM   2169  HG1 THR   139     -42.205   0.019  -2.939  1.00  0.00         A
ATOM   2170  CG2 THR   139     -42.741   2.916  -1.525  1.00  0.00         A
ATOM   2171 HG21 THR   139     -43.769   3.008  -1.840  1.00  0.00         A
ATOM   2172 HG22 THR   139     -42.110   3.497  -2.179  1.00  0.00         A
ATOM   2173 HG23 THR   139     -42.642   3.280  -0.513  1.00  0.00         A
ATOM   2174  C   THR   139     -40.680  -0.152  -0.634  1.00  0.00         A
ATOM   2175  O   THR   139     -41.283  -1.092  -1.149  1.00  0.00         A
ATOM   2176  N   LEU   140     -39.835  -0.293   0.363  1.00  0.00         A
ATOM   2177  HN  LEU   140     -39.357   0.494   0.679  1.00  0.00         A
ATOM   2178  CA  LEU   140     -39.597  -1.570   1.012  1.00  0.00         A
ATOM   2179  HA  LEU   140     -40.074  -2.337   0.425  1.00  0.00         A
ATOM   2180  CB  LEU   140     -38.096  -1.869   1.122  1.00  0.00         A
ATOM   2181  HB1 LEU   140     -37.948  -2.532   1.961  1.00  0.00         A
ATOM   2182  HB2 LEU   140     -37.585  -0.941   1.330  1.00  0.00         A
ATOM   2183  CG  LEU   140     -37.439  -2.507  -0.108  1.00  0.00         A
ATOM   2184  HG  LEU   140     -37.981  -3.402  -0.373  1.00  0.00         A
ATOM   2185  CD1 LEU   140     -37.472  -1.569  -1.300  1.00  0.00         A
ATOM   2186 HD11 LEU   140     -36.952  -0.655  -1.055  1.00  0.00         A
ATOM   2187 HD12 LEU   140     -38.498  -1.343  -1.552  1.00  0.00         A
ATOM   2188 HD13 LEU   140     -36.990  -2.041  -2.143  1.00  0.00         A
ATOM   2189  CD2 LEU   140     -36.007  -2.904   0.211  1.00  0.00         A
ATOM   2190 HD21 LEU   140     -35.564  -3.377  -0.652  1.00  0.00         A
ATOM   2191 HD22 LEU   140     -36.002  -3.592   1.042  1.00  0.00         A
ATOM   2192 HD23 LEU   140     -35.439  -2.024   0.470  1.00  0.00         A
ATOM   2193  C   LEU   140     -40.209  -1.551   2.401  1.00  0.00         A
ATOM   2194  O   LEU   140     -41.010  -2.408   2.756  1.00  0.00         A
ATOM   2195  N   GLU   141     -39.849  -0.535   3.169  1.00  0.00         A
ATOM   2196  HN  GLU   141     -39.257   0.158   2.801  1.00  0.00         A
ATOM   2197  CA  GLU   141     -40.305  -0.415   4.543  1.00  0.00         A
ATOM   2198  HA  GLU   141     -40.621  -1.389   4.875  1.00  0.00         A
ATOM   2199  CB  GLU   141     -39.156   0.063   5.418  1.00  0.00         A
ATOM   2200  HB1 GLU   141     -39.458   0.017   6.450  1.00  0.00         A
ATOM   2201  HB2 GLU   141     -38.919   1.084   5.161  1.00  0.00         A
ATOM   2202  CG  GLU   141     -37.907  -0.781   5.245  1.00  0.00         A
ATOM   2203  HG1 GLU   141     -37.635  -0.770   4.200  1.00  0.00         A
ATOM   2204  HG2 GLU   141     -38.127  -1.794   5.545  1.00  0.00         A
ATOM   2205  CD  GLU   141     -36.737  -0.279   6.058  1.00  0.00         A
ATOM   2206  OE1 GLU   141     -35.902   0.465   5.505  1.00  0.00         A
ATOM   2207  OE2 GLU   141     -36.643  -0.627   7.254  1.00  0.00         A
ATOM   2208  C   GLU   141     -41.485   0.539   4.623  1.00  0.00         A
ATOM   2209  O   GLU   141     -41.816   1.076   5.681  1.00  0.00         A
ATOM   2210  N   ASP   142     -42.100   0.756   3.476  1.00  0.00         A
ATOM   2211  HN  ASP   142     -41.730   0.352   2.664  1.00  0.00         A
ATOM   2212  CA  ASP   142     -43.299   1.579   3.386  1.00  0.00         A
ATOM   2213  HA  ASP   142     -43.314   2.233   4.238  1.00  0.00         A
ATOM   2214  CB  ASP   142     -43.274   2.418   2.105  1.00  0.00         A
ATOM   2215  HB1 ASP   142     -43.151   1.761   1.257  1.00  0.00         A
ATOM   2216  HB2 ASP   142     -42.438   3.100   2.148  1.00  0.00         A
ATOM   2217  CG  ASP   142     -44.540   3.230   1.905  1.00  0.00         A
ATOM   2218  OD1 ASP   142     -45.457   2.745   1.215  1.00  0.00         A
ATOM   2219  OD2 ASP   142     -44.616   4.361   2.431  1.00  0.00         A
ATOM   2220  C   ASP   142     -44.542   0.705   3.418  1.00  0.00         A
ATOM   2221  O   ASP   142     -45.652   1.176   3.671  1.00  0.00         A
ATOM   2222  N   THR   143     -44.325  -0.587   3.192  1.00  0.00         A
ATOM   2223  HN  THR   143     -43.408  -0.899   3.125  1.00  0.00         A
ATOM   2224  CA  THR   143     -45.393  -1.566   3.095  1.00  0.00         A
ATOM   2225  HA  THR   143     -44.947  -2.525   2.957  1.00  0.00         A
ATOM   2226  CB  THR   143     -46.200  -1.622   4.385  1.00  0.00         A
ATOM   2227  HB  THR   143     -46.941  -0.860   4.348  1.00  0.00         A
ATOM   2228  OG1 THR   143     -45.340  -1.416   5.516  1.00  0.00         A
ATOM   2229  HG1 THR   143     -44.459  -1.754   5.309  1.00  0.00         A
ATOM   2230  CG2 THR   143     -46.874  -2.965   4.513  1.00  0.00         A
ATOM   2231 HG21 THR   143     -47.477  -3.139   3.636  1.00  0.00         A
ATOM   2232 HG22 THR   143     -47.497  -2.975   5.393  1.00  0.00         A
ATOM   2233 HG23 THR   143     -46.118  -3.731   4.589  1.00  0.00         A
ATOM   2234  C   THR   143     -46.316  -1.282   1.905  1.00  0.00         A
ATOM   2235  O   THR   143     -47.424  -1.819   1.805  1.00  0.00         A
ATOM   2236  N   LEU   144     -45.818  -0.445   0.997  1.00  0.00         A
ATOM   2237  HN  LEU   144     -44.920  -0.098   1.139  1.00  0.00         A
ATOM   2238  CA  LEU   144     -46.561  -0.016  -0.188  1.00  0.00         A
ATOM   2239  HA  LEU   144     -46.001   0.785  -0.648  1.00  0.00         A
ATOM   2240  CB  LEU   144     -46.710  -1.159  -1.202  1.00  0.00         A
ATOM   2241  HB1 LEU   144     -47.461  -0.882  -1.913  1.00  0.00         A
ATOM   2242  HB2 LEU   144     -47.052  -2.036  -0.673  1.00  0.00         A
ATOM   2243  CG  LEU   144     -45.447  -1.534  -1.977  1.00  0.00         A
ATOM   2244  HG  LEU   144     -44.961  -0.632  -2.317  1.00  0.00         A
ATOM   2245  CD1 LEU   144     -44.478  -2.279  -1.087  1.00  0.00         A
ATOM   2246 HD11 LEU   144     -44.196  -1.645  -0.261  1.00  0.00         A
ATOM   2247 HD12 LEU   144     -43.601  -2.550  -1.654  1.00  0.00         A
ATOM   2248 HD13 LEU   144     -44.957  -3.167  -0.710  1.00  0.00         A
ATOM   2249  CD2 LEU   144     -45.802  -2.365  -3.198  1.00  0.00         A
ATOM   2250 HD21 LEU   144     -46.416  -1.780  -3.866  1.00  0.00         A
ATOM   2251 HD22 LEU   144     -46.345  -3.245  -2.888  1.00  0.00         A
ATOM   2252 HD23 LEU   144     -44.897  -2.662  -3.707  1.00  0.00         A
ATOM   2253  C   LEU   144     -47.927   0.520   0.213  1.00  0.00         A
ATOM   2254  O   LEU   144     -48.959   0.107  -0.321  1.00  0.00         A
ATOM   2255  N   LYS   145     -47.920   1.460   1.146  1.00  0.00         A
ATOM   2256  HN  LYS   145     -47.056   1.856   1.424  1.00  0.00         A
ATOM   2257  CA  LYS   145     -49.149   1.938   1.755  1.00  0.00         A
ATOM   2258  HA  LYS   145     -49.871   1.139   1.707  1.00  0.00         A
ATOM   2259  CB  LYS   145     -48.904   2.281   3.222  1.00  0.00         A
ATOM   2260  HB1 LYS   145     -48.421   3.245   3.281  1.00  0.00         A
ATOM   2261  HB2 LYS   145     -48.254   1.534   3.652  1.00  0.00         A
ATOM   2262  CG  LYS   145     -50.179   2.335   4.043  1.00  0.00         A
ATOM   2263  HG1 LYS   145     -50.743   1.429   3.874  1.00  0.00         A
ATOM   2264  HG2 LYS   145     -50.761   3.188   3.728  1.00  0.00         A
ATOM   2265  CD  LYS   145     -49.880   2.464   5.521  1.00  0.00         A
ATOM   2266  HD1 LYS   145     -49.306   3.362   5.686  1.00  0.00         A
ATOM   2267  HD2 LYS   145     -49.310   1.603   5.832  1.00  0.00         A
ATOM   2268  CE  LYS   145     -51.155   2.530   6.339  1.00  0.00         A
ATOM   2269  HE1 LYS   145     -51.647   1.571   6.282  1.00  0.00         A
ATOM   2270  HE2 LYS   145     -51.797   3.289   5.922  1.00  0.00         A
ATOM   2271  NZ  LYS   145     -50.889   2.852   7.765  1.00  0.00         A
ATOM   2272  HZ1 LYS   145     -51.780   2.879   8.300  1.00  0.00         A
ATOM   2273  HZ2 LYS   145     -50.427   3.780   7.843  1.00  0.00         A
ATOM   2274  HZ3 LYS   145     -50.267   2.134   8.186  1.00  0.00         A
ATOM   2275  C   LYS   145     -49.702   3.142   0.994  1.00  0.00         A
ATOM   2276  O   LYS   145     -50.609   3.833   1.462  1.00  0.00         A
ATOM   2277  N   LEU   146     -49.159   3.384  -0.191  1.00  0.00         A
ATOM   2278  HN  LEU   146     -48.396   2.841  -0.488  1.00  0.00         A
ATOM   2279  CA  LEU   146     -49.667   4.432  -1.064  1.00  0.00         A
ATOM   2280  HA  LEU   146     -50.166   5.159  -0.444  1.00  0.00         A
ATOM   2281  CB  LEU   146     -48.533   5.121  -1.833  1.00  0.00         A
ATOM   2282  HB1 LEU   146     -48.946   5.537  -2.740  1.00  0.00         A
ATOM   2283  HB2 LEU   146     -47.809   4.369  -2.103  1.00  0.00         A
ATOM   2284  CG  LEU   146     -47.797   6.242  -1.088  1.00  0.00         A
ATOM   2285  HG  LEU   146     -47.047   6.662  -1.743  1.00  0.00         A
ATOM   2286  CD1 LEU   146     -48.758   7.359  -0.712  1.00  0.00         A
ATOM   2287 HD11 LEU   146     -49.241   7.734  -1.602  1.00  0.00         A
ATOM   2288 HD12 LEU   146     -48.211   8.158  -0.235  1.00  0.00         A
ATOM   2289 HD13 LEU   146     -49.504   6.979  -0.030  1.00  0.00         A
ATOM   2290  CD2 LEU   146     -47.091   5.709   0.148  1.00  0.00         A
ATOM   2291 HD21 LEU   146     -46.610   6.525   0.666  1.00  0.00         A
ATOM   2292 HD22 LEU   146     -46.349   4.981  -0.146  1.00  0.00         A
ATOM   2293 HD23 LEU   146     -47.813   5.243   0.802  1.00  0.00         A
ATOM   2294  C   LEU   146     -50.682   3.853  -2.036  1.00  0.00         A
ATOM   2295  O   LEU   146     -51.003   4.458  -3.057  1.00  0.00         A
ATOM   2296  N   ASP   147     -51.189   2.671  -1.700  1.00  0.00         A
ATOM   2297  HN  ASP   147     -50.851   2.222  -0.897  1.00  0.00         A
ATOM   2298  CA  ASP   147     -52.226   2.021  -2.494  1.00  0.00         A
ATOM   2299  HA  ASP   147     -51.951   2.113  -3.522  1.00  0.00         A
ATOM   2300  CB  ASP   147     -52.334   0.540  -2.121  1.00  0.00         A
ATOM   2301  HB1 ASP   147     -52.635   0.458  -1.087  1.00  0.00         A
ATOM   2302  HB2 ASP   147     -51.368   0.074  -2.246  1.00  0.00         A
ATOM   2303  CG  ASP   147     -53.338  -0.211  -2.972  1.00  0.00         A
ATOM   2304  OD1 ASP   147     -54.252  -0.843  -2.403  1.00  0.00         A
ATOM   2305  OD2 ASP   147     -53.208  -0.182  -4.215  1.00  0.00         A
ATOM   2306  C   ASP   147     -53.550   2.734  -2.284  1.00  0.00         A
ATOM   2307  O   ASP   147     -54.508   2.575  -3.040  1.00  0.00         A
ATOM   2308  N   ALA   148     -53.564   3.532  -1.244  1.00  0.00         A
ATOM   2309  HN  ALA   148     -52.779   3.538  -0.665  1.00  0.00         A
ATOM   2310  CA  ALA   148     -54.673   4.414  -0.940  1.00  0.00         A
ATOM   2311  HA  ALA   148     -55.343   4.418  -1.788  1.00  0.00         A
ATOM   2312  CB  ALA   148     -55.437   3.925   0.283  1.00  0.00         A
ATOM   2313  HB1 ALA   148     -54.774   3.898   1.134  1.00  0.00         A
ATOM   2314  HB2 ALA   148     -55.821   2.934   0.095  1.00  0.00         A
ATOM   2315  HB3 ALA   148     -56.258   4.596   0.488  1.00  0.00         A
ATOM   2316  C   ALA   148     -54.136   5.821  -0.719  1.00  0.00         A
ATOM   2317  O   ALA   148     -53.727   6.178   0.386  1.00  0.00         A
ATOM   2318  N   ALA   149     -54.124   6.615  -1.780  1.00  0.00         A
ATOM   2319  HN  ALA   149     -54.533   6.302  -2.617  1.00  0.00         A
ATOM   2320  CA  ALA   149     -53.529   7.944  -1.736  1.00  0.00         A
ATOM   2321  HA  ALA   149     -52.718   7.920  -1.024  1.00  0.00         A
ATOM   2322  CB  ALA   149     -52.951   8.304  -3.095  1.00  0.00         A
ATOM   2323  HB1 ALA   149     -52.459   9.263  -3.035  1.00  0.00         A
ATOM   2324  HB2 ALA   149     -53.747   8.352  -3.824  1.00  0.00         A
ATOM   2325  HB3 ALA   149     -52.237   7.550  -3.393  1.00  0.00         A
ATOM   2326  C   ALA   149     -54.542   8.993  -1.289  1.00  0.00         A
ATOM   2327  O   ALA   149     -54.359  10.187  -1.519  1.00  0.00         A
ATOM   2328  N   GLN   150     -55.609   8.541  -0.649  1.00  0.00         A
ATOM   2329  HN  GLN   150     -55.705   7.577  -0.504  1.00  0.00         A
ATOM   2330  CA  GLN   150     -56.637   9.439  -0.148  1.00  0.00         A
ATOM   2331  HA  GLN   150     -56.236  10.442  -0.181  1.00  0.00         A
ATOM   2332  CB  GLN   150     -57.886   9.376  -1.039  1.00  0.00         A
ATOM   2333  HB1 GLN   150     -57.645   9.798  -2.004  1.00  0.00         A
ATOM   2334  HB2 GLN   150     -58.667   9.968  -0.585  1.00  0.00         A
ATOM   2335  CG  GLN   150     -58.425   7.970  -1.257  1.00  0.00         A
ATOM   2336  HG1 GLN   150     -58.772   7.581  -0.310  1.00  0.00         A
ATOM   2337  HG2 GLN   150     -57.626   7.348  -1.628  1.00  0.00         A
ATOM   2338  CD  GLN   150     -59.570   7.930  -2.248  1.00  0.00         A
ATOM   2339  OE1 GLN   150     -59.643   8.750  -3.163  1.00  0.00         A
ATOM   2340  NE2 GLN   150     -60.468   6.973  -2.083  1.00  0.00         A
ATOM   2341 HE21 GLN   150     -60.349   6.346  -1.337  1.00  0.00         A
ATOM   2342 HE22 GLN   150     -61.214   6.924  -2.719  1.00  0.00         A
ATOM   2343  C   GLN   150     -56.977   9.102   1.301  1.00  0.00         A
ATOM   2344  O   GLN   150     -58.071   8.629   1.606  1.00  0.00         A
ATOM   2345  N   GLU   151     -56.030   9.355   2.194  1.00  0.00         A
ATOM   2346  HN  GLU   151     -55.187   9.758   1.891  1.00  0.00         A
ATOM   2347  CA  GLU   151     -56.213   9.075   3.615  1.00  0.00         A
ATOM   2348  HA  GLU   151     -56.780   8.160   3.700  1.00  0.00         A
ATOM   2349  CB  GLU   151     -54.859   8.890   4.304  1.00  0.00         A
ATOM   2350  HB1 GLU   151     -55.024   8.730   5.359  1.00  0.00         A
ATOM   2351  HB2 GLU   151     -54.275   9.789   4.173  1.00  0.00         A
ATOM   2352  CG  GLU   151     -54.055   7.718   3.765  1.00  0.00         A
ATOM   2353  HG1 GLU   151     -53.868   7.878   2.714  1.00  0.00         A
ATOM   2354  HG2 GLU   151     -54.630   6.813   3.894  1.00  0.00         A
ATOM   2355  CD  GLU   151     -52.727   7.549   4.473  1.00  0.00         A
ATOM   2356  OE1 GLU   151     -51.730   8.161   4.034  1.00  0.00         A
ATOM   2357  OE2 GLU   151     -52.674   6.812   5.478  1.00  0.00         A
ATOM   2358  C   GLU   151     -56.997  10.201   4.284  1.00  0.00         A
ATOM   2359  O   GLU   151     -56.604  10.721   5.330  1.00  0.00         A
ATOM   2360  N   VAL   152     -58.110  10.562   3.669  1.00  0.00         A
ATOM   2361  HN  VAL   152     -58.384  10.073   2.862  1.00  0.00         A
ATOM   2362  CA  VAL   152     -58.946  11.650   4.140  1.00  0.00         A
ATOM   2363  HA  VAL   152     -59.094  11.530   5.203  1.00  0.00         A
ATOM   2364  CB  VAL   152     -58.273  13.021   3.879  1.00  0.00         A
ATOM   2365  HB  VAL   152     -57.261  12.971   4.256  1.00  0.00         A
ATOM   2366  CG1 VAL   152     -58.198  13.323   2.389  1.00  0.00         A
ATOM   2367 HG11 VAL   152     -57.623  12.555   1.894  1.00  0.00         A
ATOM   2368 HG12 VAL   152     -57.723  14.282   2.239  1.00  0.00         A
ATOM   2369 HG13 VAL   152     -59.196  13.347   1.977  1.00  0.00         A
ATOM   2370  CG2 VAL   152     -58.994  14.136   4.621  1.00  0.00         A
ATOM   2371 HG21 VAL   152     -60.032  14.156   4.321  1.00  0.00         A
ATOM   2372 HG22 VAL   152     -58.533  15.081   4.383  1.00  0.00         A
ATOM   2373 HG23 VAL   152     -58.930  13.961   5.685  1.00  0.00         A
ATOM   2374  C   VAL   152     -60.296  11.589   3.430  1.00  0.00         A
ATOM   2375  O   VAL   152     -60.408  10.997   2.356  1.00  0.00         A
ATOM   2376  N   VAL   153     -61.315  12.179   4.035  1.00  0.00         A
ATOM   2377  HN  VAL   153     -61.172  12.611   4.899  1.00  0.00         A
ATOM   2378  CA  VAL   153     -62.635  12.215   3.435  1.00  0.00         A
ATOM   2379  HA  VAL   153     -62.787  11.280   2.915  1.00  0.00         A
ATOM   2380  CB  VAL   153     -63.747  12.365   4.497  1.00  0.00         A
ATOM   2381  HB  VAL   153     -64.699  12.404   3.988  1.00  0.00         A
ATOM   2382  CG1 VAL   153     -63.757  11.162   5.427  1.00  0.00         A
ATOM   2383 HG11 VAL   153     -63.950  10.267   4.855  1.00  0.00         A
ATOM   2384 HG12 VAL   153     -64.529  11.288   6.171  1.00  0.00         A
ATOM   2385 HG13 VAL   153     -62.797  11.077   5.915  1.00  0.00         A
ATOM   2386  CG2 VAL   153     -63.579  13.651   5.295  1.00  0.00         A
ATOM   2387 HG21 VAL   153     -63.602  14.497   4.623  1.00  0.00         A
ATOM   2388 HG22 VAL   153     -62.633  13.631   5.816  1.00  0.00         A
ATOM   2389 HG23 VAL   153     -64.383  13.739   6.011  1.00  0.00         A
ATOM   2390  C   VAL   153     -62.723  13.354   2.427  1.00  0.00         A
ATOM   2391  O   VAL   153     -62.172  14.438   2.646  1.00  0.00         A
ATOM   2392  N   ASP   154     -63.386  13.100   1.312  1.00  0.00         A
ATOM   2393  HN  ASP   154     -63.798  12.220   1.191  1.00  0.00         A
ATOM   2394  CA  ASP   154     -63.513  14.100   0.263  1.00  0.00         A
ATOM   2395  HA  ASP   154     -62.842  14.911   0.500  1.00  0.00         A
ATOM   2396  CB  ASP   154     -63.124  13.517  -1.094  1.00  0.00         A
ATOM   2397  HB1 ASP   154     -63.921  12.881  -1.450  1.00  0.00         A
ATOM   2398  HB2 ASP   154     -62.221  12.934  -0.987  1.00  0.00         A
ATOM   2399  CG  ASP   154     -62.878  14.601  -2.122  1.00  0.00         A
ATOM   2400  OD1 ASP   154     -63.828  15.004  -2.821  1.00  0.00         A
ATOM   2401  OD2 ASP   154     -61.722  15.059  -2.230  1.00  0.00         A
ATOM   2402  C   ASP   154     -64.932  14.647   0.203  1.00  0.00         A
ATOM   2403  O   ASP   154     -65.862  13.944  -0.196  1.00  0.00         A
ATOM   2404  N   PRO   155     -65.117  15.911   0.609  1.00  0.00         A
ATOM   2405  CA  PRO   155     -66.428  16.563   0.603  1.00  0.00         A
ATOM   2406  HA  PRO   155     -67.203  15.903   0.960  1.00  0.00         A
ATOM   2407  CB  PRO   155     -66.233  17.712   1.590  1.00  0.00         A
ATOM   2408  HB1 PRO   155     -66.460  17.376   2.590  1.00  0.00         A
ATOM   2409  HB2 PRO   155     -66.881  18.534   1.324  1.00  0.00         A
ATOM   2410  CG  PRO   155     -64.796  18.080   1.454  1.00  0.00         A
ATOM   2411  HG1 PRO   155     -64.434  18.492   2.385  1.00  0.00         A
ATOM   2412  HG2 PRO   155     -64.677  18.796   0.656  1.00  0.00         A
ATOM   2413  CD  PRO   155     -64.060  16.806   1.125  1.00  0.00         A
ATOM   2414  HD1 PRO   155     -63.607  16.392   2.014  1.00  0.00         A
ATOM   2415  HD2 PRO   155     -63.311  16.989   0.370  1.00  0.00         A
ATOM   2416  C   PRO   155     -66.810  17.105  -0.775  1.00  0.00         A
ATOM   2417  O   PRO   155     -67.903  17.643  -0.961  1.00  0.00         A
ATOM   2418  N   ALA   156     -65.906  16.965  -1.737  1.00  0.00         A
ATOM   2419  HN  ALA   156     -65.079  16.468  -1.549  1.00  0.00         A
ATOM   2420  CA  ALA   156     -66.125  17.505  -3.072  1.00  0.00         A
ATOM   2421  HA  ALA   156     -66.784  18.356  -2.981  1.00  0.00         A
ATOM   2422  CB  ALA   156     -64.812  17.984  -3.672  1.00  0.00         A
ATOM   2423  HB1 ALA   156     -64.362  18.714  -3.015  1.00  0.00         A
ATOM   2424  HB2 ALA   156     -65.000  18.433  -4.636  1.00  0.00         A
ATOM   2425  HB3 ALA   156     -64.143  17.144  -3.789  1.00  0.00         A
ATOM   2426  C   ALA   156     -66.781  16.472  -3.974  1.00  0.00         A
ATOM   2427  O   ALA   156     -67.485  16.817  -4.926  1.00  0.00         A
ATOM   2428  N   LYS   157     -66.536  15.206  -3.673  1.00  0.00         A
ATOM   2429  HN  LYS   157     -65.934  14.999  -2.925  1.00  0.00         A
ATOM   2430  CA  LYS   157     -67.125  14.112  -4.420  1.00  0.00         A
ATOM   2431  HA  LYS   157     -68.068  14.457  -4.820  1.00  0.00         A
ATOM   2432  CB  LYS   157     -66.207  13.707  -5.583  1.00  0.00         A
ATOM   2433  HB1 LYS   157     -66.065  14.563  -6.224  1.00  0.00         A
ATOM   2434  HB2 LYS   157     -66.691  12.924  -6.149  1.00  0.00         A
ATOM   2435  CG  LYS   157     -64.837  13.201  -5.149  1.00  0.00         A
ATOM   2436  HG1 LYS   157     -64.934  12.178  -4.819  1.00  0.00         A
ATOM   2437  HG2 LYS   157     -64.484  13.811  -4.331  1.00  0.00         A
ATOM   2438  CD  LYS   157     -63.824  13.264  -6.279  1.00  0.00         A
ATOM   2439  HD1 LYS   157     -64.254  12.811  -7.161  1.00  0.00         A
ATOM   2440  HD2 LYS   157     -62.938  12.719  -5.987  1.00  0.00         A
ATOM   2441  CE  LYS   157     -63.439  14.701  -6.597  1.00  0.00         A
ATOM   2442  HE1 LYS   157     -64.331  15.252  -6.854  1.00  0.00         A
ATOM   2443  HE2 LYS   157     -62.764  14.700  -7.439  1.00  0.00         A
ATOM   2444  NZ  LYS   157     -62.771  15.369  -5.445  1.00  0.00         A
ATOM   2445  HZ1 LYS   157     -62.637  16.381  -5.646  1.00  0.00         A
ATOM   2446  HZ2 LYS   157     -61.839  14.941  -5.276  1.00  0.00         A
ATOM   2447  HZ3 LYS   157     -63.347  15.269  -4.579  1.00  0.00         A
ATOM   2448  C   LYS   157     -67.393  12.931  -3.492  1.00  0.00         A
ATOM   2449  O   LYS   157     -66.481  12.389  -2.861  1.00  0.00         A
ATOM   2450  N   GLN   158     -68.654  12.554  -3.385  1.00  0.00         A
ATOM   2451  HN  GLN   158     -69.342  13.040  -3.886  1.00  0.00         A
ATOM   2452  CA  GLN   158     -69.045  11.439  -2.543  1.00  0.00         A
ATOM   2453  HA  GLN   158     -68.387  11.429  -1.686  1.00  0.00         A
ATOM   2454  CB  GLN   158     -70.490  11.618  -2.069  1.00  0.00         A
ATOM   2455  HB1 GLN   158     -71.152  11.472  -2.908  1.00  0.00         A
ATOM   2456  HB2 GLN   158     -70.612  12.625  -1.698  1.00  0.00         A
ATOM   2457  CG  GLN   158     -70.896  10.653  -0.968  1.00  0.00         A
ATOM   2458  HG1 GLN   158     -70.167  10.709  -0.174  1.00  0.00         A
ATOM   2459  HG2 GLN   158     -70.909   9.653  -1.372  1.00  0.00         A
ATOM   2460  CD  GLN   158     -72.265  10.957  -0.393  1.00  0.00         A
ATOM   2461  OE1 GLN   158     -73.157  11.446  -1.090  1.00  0.00         A
ATOM   2462  NE2 GLN   158     -72.436  10.686   0.892  1.00  0.00         A
ATOM   2463 HE21 GLN   158     -71.678  10.310   1.390  1.00  0.00         A
ATOM   2464 HE22 GLN   158     -73.309  10.876   1.297  1.00  0.00         A
ATOM   2465  C   GLN   158     -68.873  10.131  -3.311  1.00  0.00         A
ATOM   2466  O   GLN   158     -69.842   9.520  -3.772  1.00  0.00         A
ATOM   2467  N   LEU   159     -67.622   9.723  -3.459  1.00  0.00         A
ATOM   2468  HN  LEU   159     -66.903  10.242  -3.043  1.00  0.00         A
ATOM   2469  CA  LEU   159     -67.282   8.530  -4.218  1.00  0.00         A
ATOM   2470  HA  LEU   159     -67.923   8.508  -5.086  1.00  0.00         A
ATOM   2471  CB  LEU   159     -65.820   8.604  -4.689  1.00  0.00         A
ATOM   2472  HB1 LEU   159     -65.744   9.393  -5.421  1.00  0.00         A
ATOM   2473  HB2 LEU   159     -65.577   7.669  -5.171  1.00  0.00         A
ATOM   2474  CG  LEU   159     -64.769   8.863  -3.598  1.00  0.00         A
ATOM   2475  HG  LEU   159     -65.195   9.517  -2.850  1.00  0.00         A
ATOM   2476  CD1 LEU   159     -64.359   7.570  -2.910  1.00  0.00         A
ATOM   2477 HD11 LEU   159     -63.907   6.906  -3.631  1.00  0.00         A
ATOM   2478 HD12 LEU   159     -65.232   7.098  -2.483  1.00  0.00         A
ATOM   2479 HD13 LEU   159     -63.649   7.790  -2.126  1.00  0.00         A
ATOM   2480  CD2 LEU   159     -63.552   9.558  -4.188  1.00  0.00         A
ATOM   2481 HD21 LEU   159     -63.109   8.929  -4.945  1.00  0.00         A
ATOM   2482 HD22 LEU   159     -62.830   9.744  -3.407  1.00  0.00         A
ATOM   2483 HD23 LEU   159     -63.852  10.496  -4.630  1.00  0.00         A
ATOM   2484  C   LEU   159     -67.537   7.269  -3.401  1.00  0.00         A
ATOM   2485  O   LEU   159     -67.640   7.320  -2.172  1.00  0.00         A
ATOM   2486  N   LYS   160     -67.655   6.143  -4.086  1.00  0.00         A
ATOM   2487  HN  LYS   160     -67.561   6.163  -5.063  1.00  0.00         A
ATOM   2488  HA  LYS   160     -68.364   5.082  -2.470  1.00  0.00         A
ATOM   2489  CB  LYS   160     -68.865   4.016  -4.259  1.00  0.00         A
ATOM   2490  HB1 LYS   160     -69.061   3.095  -3.729  1.00  0.00         A
ATOM   2491  HB2 LYS   160     -68.393   3.785  -5.201  1.00  0.00         A
ATOM   2492  CG  LYS   160     -70.196   4.692  -4.547  1.00  0.00         A
ATOM   2493  HG1 LYS   160     -70.811   4.019  -5.128  1.00  0.00         A
ATOM   2494  HG2 LYS   160     -70.015   5.594  -5.111  1.00  0.00         A
ATOM   2495  CD  LYS   160     -70.931   5.052  -3.266  1.00  0.00         A
ATOM   2496  HD1 LYS   160     -70.272   5.628  -2.635  1.00  0.00         A
ATOM   2497  HD2 LYS   160     -71.217   4.143  -2.758  1.00  0.00         A
ATOM   2498  CE  LYS   160     -72.177   5.869  -3.554  1.00  0.00         A
ATOM   2499  HE1 LYS   160     -72.860   5.267  -4.136  1.00  0.00         A
ATOM   2500  HE2 LYS   160     -71.896   6.741  -4.122  1.00  0.00         A
ATOM   2501  NZ  LYS   160     -72.857   6.304  -2.308  1.00  0.00         A
ATOM   2502  HZ1 LYS   160     -73.280   5.484  -1.828  1.00  0.00         A
ATOM   2503  HZ2 LYS   160     -73.608   6.988  -2.528  1.00  0.00         A
ATOM   2504  HZ3 LYS   160     -72.175   6.753  -1.666  1.00  0.00         A
ATOM   2505  CA  LYS   160     -67.908   4.873  -3.426  1.00  0.00         A
ATOM   2506  C   LYS   160     -66.599   4.131  -3.192  1.00  0.00         A
ATOM   2507  OT1 LYS   160     -66.029   4.267  -2.092  1.00  0.00         A
ATOM   2508  OT2 LYS   160     -66.134   3.427  -4.116  1.00  0.00         A
END
