# Supplementary material for: The EJC disassembly factor PYM is an intrinsically disordered protein and forms a fuzzy complex with RNA
Source: Front Mol Biosci. 2023 Mar 30;10:1148653. doi: 10.3389/fmolb.2023.1148653 (PMC10098021; doi:10.3389/fmolb.2023.1148653)
Supplement: Supplementary file 2 [file DataSheet1.ZIP › PYM_structures/unambig.tbl]

assign (segid "   A" and resid   36 and name  HA1) (segid "   A" and resid   36 and name   HN) 2.605 0.848 0.848 weight 1.000 ! spec=c_noesy, no=404, id=1, vol=9.512674e+08
assign (segid "   A" and resid   93 and name  HA2) (segid "   A" and resid   94 and name   HN) 2.674 0.894 0.894 weight 1.000 ! spec=c_noesy, no=408, id=2, vol=7.479379e+08
assign (segid "   A" and resid   60 and name  HA2) (segid "   A" and resid   61 and name   HN) 2.273 0.646 0.646 weight 1.000 ! spec=c_noesy, no=414, id=3, vol=2.101859e+09
assign (segid "   A" and resid  106 and name  HG1) (segid "   A" and resid  106 and name   HN) 3.365 1.415 1.415 weight 1.000 ! spec=c_noesy, no=456, id=5, vol=2.051906e+08
assign (segid "   A" and resid    5 and name  HG2) (segid "   A" and resid    5 and name  HG1) 1.836 0.421 0.421 weight 1.000 ! spec=c_noesy, no=457, id=6, vol=8.236712e+09
assign (segid "   A" and resid  109 and name   HA) (segid "   A" and resid  109 and name   HN) 2.636 0.869 0.869 weight 1.000 ! spec=c_noesy, no=466, id=7, vol=8.515084e+08
assign (segid "   A" and resid   26 and name HG22) (segid "   A" and resid   26 and name   HA) 2.223 0.618 0.618 weight 1.000 ! spec=c_noesy, no=483, id=8, vol=2.456733e+09
    or (segid "   A" and resid   26 and name HG23) (segid "   A" and resid   26 and name   HA)
    or (segid "   A" and resid   26 and name HG21) (segid "   A" and resid   26 and name   HA)
assign (segid "   A" and resid   26 and name HG22) (segid "   A" and resid   26 and name   HB) 2.112 0.557 0.557 weight 1.000 ! spec=c_noesy, no=484, id=9, vol=3.337912e+09
    or (segid "   A" and resid   26 and name HG23) (segid "   A" and resid   26 and name   HB)
    or (segid "   A" and resid   26 and name HG21) (segid "   A" and resid   26 and name   HB)
assign (segid "   A" and resid   26 and name HG22) (segid "   A" and resid   27 and name   HN) 3.171 1.257 1.257 weight 1.000 ! spec=c_noesy, no=497, id=10, vol=2.561505e+08
    or (segid "   A" and resid   26 and name HG23) (segid "   A" and resid   27 and name   HN)
    or (segid "   A" and resid   26 and name HG21) (segid "   A" and resid   27 and name   HN)
assign (segid "   A" and resid   26 and name HG22) (segid "   A" and resid   26 and name   HN) 2.858 1.021 1.021 weight 1.000 ! spec=c_noesy, no=498, id=11, vol=5.452582e+08
    or (segid "   A" and resid   26 and name HG23) (segid "   A" and resid   26 and name   HN)
    or (segid "   A" and resid   26 and name HG21) (segid "   A" and resid   26 and name   HN)
assign (segid "   A" and resid   13 and name   HA) (segid "   A" and resid   13 and name  HB1) 2.409 0.725 0.725 weight 1.000 ! spec=c_noesy, no=1016, id=14, vol=1.890081e+09
assign (segid "   A" and resid   13 and name   HA) (segid "   A" and resid   13 and name  HB2) 2.461 0.757 0.757 weight 1.000 ! spec=c_noesy, no=1017, id=15, vol=1.653892e+09
assign (segid "   A" and resid   89 and name   HA) (segid "   A" and resid   90 and name   HN) 2.202 0.606 0.606 weight 1.000 ! spec=c_noesy, no=1024, id=16, vol=1.627836e+09
assign (segid "   A" and resid   42 and name  HG1) (segid "   A" and resid   42 and name   HN) 2.934 1.076 1.076 weight 1.000 ! spec=c_noesy, no=1161, id=17, vol=5.109366e+08
assign (segid "   A" and resid   15 and name  HD1) (segid "   A" and resid   15 and name  HG1) 2.828 1.000 1.000 weight 1.000 ! spec=c_noesy, no=1274, id=18, vol=6.504908e+08
assign (segid "   A" and resid   15 and name  HD1) (segid "   A" and resid   15 and name  HG2) 2.952 1.090 1.090 weight 1.000 ! spec=c_noesy, no=1275, id=19, vol=4.740206e+08
assign (segid "   A" and resid   15 and name  HD1) (segid "   A" and resid   15 and name  HE2) 3.207 1.286 1.286 weight 1.000 ! spec=c_noesy, no=1278, id=20, vol=2.869183e+08
assign (segid "   A" and resid   15 and name  HD1) (segid "   A" and resid   15 and name  HE1) 2.713 0.920 0.920 weight 1.000 ! spec=c_noesy, no=1279, id=21, vol=7.603177e+08
assign (segid "   A" and resid   16 and name   HA) (segid "   A" and resid   32 and name   HA) 3.033 1.150 1.150 weight 1.000 ! spec=c_noesy, no=1341, id=22, vol=2.936432e+08
assign (segid "   A" and resid   16 and name   HA) (segid "   A" and resid   16 and name  HB1) 2.583 0.834 0.834 weight 1.000 ! spec=c_noesy, no=1346, id=24, vol=1.032224e+09
assign (segid "   A" and resid   16 and name   HA) (segid "   A" and resid   16 and name   HN) 3.028 1.146 1.146 weight 1.000 ! spec=c_noesy, no=1349, id=25, vol=3.514643e+08
assign (segid "   A" and resid   16 and name   HA) (segid "   A" and resid   17 and name   HN) 2.249 0.632 0.632 weight 1.000 ! spec=c_noesy, no=1351, id=26, vol=2.387160e+09
assign (segid "   A" and resid   27 and name   HA) (segid "   A" and resid   28 and name   HN) 2.507 0.786 0.786 weight 1.000 ! spec=c_noesy, no=1352, id=27, vol=1.251795e+09
assign (segid "   A" and resid   27 and name   HA) (segid "   A" and resid   28 and name   HE) 3.115 1.213 1.213 weight 1.000 ! spec=c_noesy, no=1353, id=28, vol=2.972890e+08
assign (segid "   A" and resid   16 and name   HA) (segid "   A" and resid   16 and name  HD2) 3.077 1.183 1.183 weight 1.000 ! spec=c_noesy, no=1355, id=29, vol=3.240348e+08
    or (segid "   A" and resid   16 and name   HA) (segid "   A" and resid   16 and name  HD1)
assign (segid "   A" and resid   17 and name   HB) (segid "   A" and resid   17 and name HG11) 3.181 1.265 1.265 weight 1.000 ! spec=c_noesy, no=1414, id=31, vol=3.057263e+08
assign (segid "   A" and resid   17 and name HD12) (segid "   A" and resid   17 and name   HA) 2.941 1.081 1.081 weight 1.000 ! spec=c_noesy, no=1425, id=35, vol=4.314949e+08
    or (segid "   A" and resid   17 and name HD11) (segid "   A" and resid   17 and name   HA)
    or (segid "   A" and resid   17 and name HD13) (segid "   A" and resid   17 and name   HA)
assign (segid "   A" and resid   17 and name HD12) (segid "   A" and resid   17 and name   HB) 2.590 0.838 0.838 weight 1.000 ! spec=c_noesy, no=1426, id=36, vol=9.864990e+08
    or (segid "   A" and resid   17 and name HD11) (segid "   A" and resid   17 and name   HB)
    or (segid "   A" and resid   17 and name HD13) (segid "   A" and resid   17 and name   HB)
assign (segid "   A" and resid   17 and name HD12) (segid "   A" and resid   17 and name HG12) 2.378 0.707 0.707 weight 1.000 ! spec=c_noesy, no=1428, id=37, vol=1.652655e+09
    or (segid "   A" and resid   17 and name HD11) (segid "   A" and resid   17 and name HG12)
    or (segid "   A" and resid   17 and name HD13) (segid "   A" and resid   17 and name HG12)
assign (segid "   A" and resid   17 and name HD12) (segid "   A" and resid   17 and name HG11) 2.385 0.711 0.711 weight 1.000 ! spec=c_noesy, no=1429, id=38, vol=1.603102e+09
    or (segid "   A" and resid   17 and name HD11) (segid "   A" and resid   17 and name HG11)
    or (segid "   A" and resid   17 and name HD13) (segid "   A" and resid   17 and name HG11)
assign (segid "   A" and resid   17 and name HD12) (segid "   A" and resid   17 and name HG21) 2.107 0.555 0.555 weight 1.000 ! spec=c_noesy, no=1431, id=39, vol=2.984255e+09
    or (segid "   A" and resid   17 and name HD12) (segid "   A" and resid   17 and name HG23)
    or (segid "   A" and resid   17 and name HD12) (segid "   A" and resid   17 and name HG22)
    or (segid "   A" and resid   17 and name HD11) (segid "   A" and resid   17 and name HG21)
    or (segid "   A" and resid   17 and name HD11) (segid "   A" and resid   17 and name HG23)
    or (segid "   A" and resid   17 and name HD11) (segid "   A" and resid   17 and name HG22)
    or (segid "   A" and resid   17 and name HD13) (segid "   A" and resid   17 and name HG21)
    or (segid "   A" and resid   17 and name HD13) (segid "   A" and resid   17 and name HG23)
    or (segid "   A" and resid   17 and name HD13) (segid "   A" and resid   17 and name HG22)
assign (segid "   A" and resid   17 and name HD12) (segid "   A" and resid   17 and name   HN) 3.430 1.471 1.471 weight 1.000 ! spec=c_noesy, no=1433, id=40, vol=1.714187e+08
    or (segid "   A" and resid   17 and name HD11) (segid "   A" and resid   17 and name   HN)
    or (segid "   A" and resid   17 and name HD13) (segid "   A" and resid   17 and name   HN)
assign (segid "   A" and resid   18 and name   HA) (segid "   A" and resid   18 and name  HB1) 2.258 0.637 0.637 weight 1.000 ! spec=c_noesy, no=1509, id=41, vol=2.376801e+09
assign (segid "   A" and resid   18 and name   HA) (segid "   A" and resid   18 and name  HG1) 2.996 1.122 1.122 weight 1.000 ! spec=c_noesy, no=1512, id=43, vol=4.207387e+08
assign (segid "   A" and resid   18 and name   HA) (segid "   A" and resid   18 and name  HB2) 2.613 0.853 0.853 weight 1.000 ! spec=c_noesy, no=1514, id=44, vol=1.043400e+09
assign (segid "   A" and resid   18 and name   HA) (segid "   A" and resid   19 and name   HN) 2.053 0.527 0.527 weight 1.000 ! spec=c_noesy, no=1523, id=45, vol=4.103360e+09
assign (segid "   A" and resid   44 and name  HG2) (segid "   A" and resid   44 and name  HB2) 2.708 0.917 0.917 weight 1.000 ! spec=c_noesy, no=1635, id=47, vol=8.560775e+08
assign (segid "   A" and resid   18 and name  HG1) (segid "   A" and resid   18 and name  HD2) 2.323 0.675 0.675 weight 1.000 ! spec=c_noesy, no=1642, id=49, vol=2.218914e+09
assign (segid "   A" and resid   99 and name  HG2) (segid "   A" and resid   99 and name  HB2) 1.772 0.393 0.393 weight 1.000 ! spec=c_noesy, no=1644, id=50, vol=8.847450e+09
assign (segid "   A" and resid   39 and name  HG2) (segid "   A" and resid   38 and name HG23) 3.348 1.401 1.401 weight 1.000 ! spec=c_noesy, no=1651, id=51, vol=2.161007e+08
    or (segid "   A" and resid   39 and name  HG2) (segid "   A" and resid   38 and name HG21)
    or (segid "   A" and resid   39 and name  HG2) (segid "   A" and resid   38 and name HG22)
assign (segid "   A" and resid   67 and name  HG1) (segid "   A" and resid   67 and name  HD2) 1.935 0.468 0.468 weight 1.000 ! spec=c_noesy, no=1659, id=52, vol=6.616946e+09
assign (segid "   A" and resid  112 and name  HG2) (segid "   A" and resid  112 and name  HD1) 2.415 0.729 0.729 weight 1.000 ! spec=c_noesy, no=1660, id=53, vol=1.632875e+09
assign (segid "   A" and resid  114 and name  HG2) (segid "   A" and resid  114 and name  HD2) 2.030 0.515 0.515 weight 1.000 ! spec=c_noesy, no=1661, id=54, vol=4.792379e+09
assign (segid "   A" and resid   19 and name   HA) (segid "   A" and resid   19 and name   HN) 2.750 0.945 0.945 weight 1.000 ! spec=c_noesy, no=1676, id=56, vol=6.679700e+08
assign (segid "   A" and resid   19 and name   HA) (segid "   A" and resid   20 and name   HN) 2.348 0.689 0.689 weight 1.000 ! spec=c_noesy, no=1678, id=57, vol=1.732970e+09
assign (segid "   A" and resid  110 and name   HA) (segid "   A" and resid  110 and name   HB) 2.366 0.700 0.700 weight 1.000 ! spec=c_noesy, no=1686, id=58, vol=1.697368e+09
assign (segid "   A" and resid   20 and name   HA) (segid "   A" and resid   20 and name   HB) 2.398 0.719 0.719 weight 1.000 ! spec=c_noesy, no=1688, id=59, vol=1.548332e+09
assign (segid "   A" and resid   20 and name   HA) (segid "   A" and resid   21 and name   HN) 2.331 0.679 0.679 weight 1.000 ! spec=c_noesy, no=1696, id=62, vol=1.831521e+09
assign (segid "   A" and resid   20 and name   HA) (segid "   A" and resid   20 and name HG21) 2.346 0.688 0.688 weight 1.000 ! spec=c_noesy, no=1713, id=64, vol=1.841855e+09
    or (segid "   A" and resid   20 and name   HA) (segid "   A" and resid   20 and name HG22)
    or (segid "   A" and resid   20 and name   HA) (segid "   A" and resid   20 and name HG23)
assign (segid "   A" and resid   20 and name HG21) (segid "   A" and resid   20 and name   HB) 2.150 0.578 0.578 weight 1.000 ! spec=c_noesy, no=1717, id=65, vol=2.935202e+09
    or (segid "   A" and resid   20 and name HG22) (segid "   A" and resid   20 and name   HB)
    or (segid "   A" and resid   20 and name HG23) (segid "   A" and resid   20 and name   HB)
assign (segid "   A" and resid   20 and name HG21) (segid "   A" and resid   20 and name   HN) 2.981 1.111 1.111 weight 1.000 ! spec=c_noesy, no=1738, id=67, vol=3.859049e+08
    or (segid "   A" and resid   20 and name HG22) (segid "   A" and resid   20 and name   HN)
    or (segid "   A" and resid   20 and name HG23) (segid "   A" and resid   20 and name   HN)
assign (segid "   A" and resid   21 and name  HE1) (segid "   A" and resid   21 and name  HD1) 2.791 0.974 0.974 weight 1.000 ! spec=c_noesy, no=1806, id=68, vol=6.308325e+08
assign (segid "   A" and resid   21 and name  HE1) (segid "   A" and resid   21 and name  HG2) 3.268 1.335 1.335 weight 1.000 ! spec=c_noesy, no=1807, id=69, vol=2.372282e+08
assign (segid "   A" and resid   22 and name   HA) (segid "   A" and resid   23 and name  HD2) 2.244 0.629 0.629 weight 1.000 ! spec=c_noesy, no=1841, id=70, vol=2.439734e+09
assign (segid "   A" and resid   22 and name   HA) (segid "   A" and resid   22 and name  HB1) 2.636 0.869 0.869 weight 1.000 ! spec=c_noesy, no=1845, id=73, vol=9.283473e+08
assign (segid "   A" and resid   22 and name   HA) (segid "   A" and resid   22 and name  HB2) 2.868 1.028 1.028 weight 1.000 ! spec=c_noesy, no=1846, id=74, vol=5.805315e+08
assign (segid "   A" and resid   22 and name   HA) (segid "   A" and resid   22 and name  HG2) 2.952 1.089 1.089 weight 1.000 ! spec=c_noesy, no=1847, id=75, vol=4.780211e+08
assign (segid "   A" and resid   22 and name   HA) (segid "   A" and resid   22 and name  HG1) 2.833 1.003 1.003 weight 1.000 ! spec=c_noesy, no=1848, id=76, vol=5.798817e+08
assign (segid "   A" and resid   22 and name   HA) (segid "   A" and resid   22 and name   HN) 3.002 1.127 1.127 weight 1.000 ! spec=c_noesy, no=1851, id=77, vol=3.974714e+08
assign (segid "   A" and resid  147 and name   HA) (segid "   A" and resid  148 and name   HN) 2.337 0.683 0.683 weight 1.000 ! spec=c_noesy, no=1853, id=78, vol=1.746073e+09
assign (segid "   A" and resid   22 and name  HB2) (segid "   A" and resid   22 and name  HG2) 2.576 0.829 0.829 weight 1.000 ! spec=c_noesy, no=1854, id=79, vol=1.206456e+09
assign (segid "   A" and resid   22 and name  HB2) (segid "   A" and resid   22 and name  HG1) 2.526 0.798 0.798 weight 1.000 ! spec=c_noesy, no=1855, id=80, vol=1.378132e+09
assign (segid "   A" and resid   22 and name  HB2) (segid "   A" and resid   22 and name  HB1) 2.102 0.552 0.552 weight 1.000 ! spec=c_noesy, no=1864, id=84, vol=3.972548e+09
assign (segid "   A" and resid   22 and name  HB1) (segid "   A" and resid   22 and name  HG2) 2.458 0.755 0.755 weight 1.000 ! spec=c_noesy, no=1865, id=85, vol=1.607164e+09
assign (segid "   A" and resid   22 and name  HB1) (segid "   A" and resid   22 and name  HG1) 2.565 0.822 0.822 weight 1.000 ! spec=c_noesy, no=1866, id=86, vol=1.203356e+09
assign (segid "   A" and resid   22 and name  HB1) (segid "   A" and resid   22 and name  HD2) 3.066 1.175 1.175 weight 1.000 ! spec=c_noesy, no=1870, id=89, vol=3.915105e+08
assign (segid "   A" and resid   31 and name  HD1) (segid "   A" and resid   31 and name  HB1) 2.535 0.803 0.803 weight 1.000 ! spec=c_noesy, no=1884, id=91, vol=1.324985e+09
assign (segid "   A" and resid   22 and name  HB2) (segid "   A" and resid   22 and name  HD2) 2.600 0.845 0.845 weight 1.000 ! spec=c_noesy, no=1885, id=92, vol=6.251466e+08
assign (segid "   A" and resid   31 and name  HD1) (segid "   A" and resid   31 and name  HB2) 2.497 0.779 0.779 weight 1.000 ! spec=c_noesy, no=1886, id=93, vol=1.381758e+09
assign (segid "   A" and resid   22 and name  HD2) (segid "   A" and resid   22 and name  HG2) 2.504 0.783 0.783 weight 1.000 ! spec=c_noesy, no=1887, id=94, vol=1.309569e+09
assign (segid "   A" and resid   22 and name   HA) (segid "   A" and resid   22 and name  HD2) 3.083 1.188 1.188 weight 1.000 ! spec=c_noesy, no=1892, id=95, vol=3.660399e+08
assign (segid "   A" and resid  155 and name   HA) (segid "   A" and resid  155 and name  HB1) 2.427 0.736 0.736 weight 1.000 ! spec=c_noesy, no=1978, id=96, vol=1.585104e+09
assign (segid "   A" and resid   23 and name   HA) (segid "   A" and resid   23 and name  HB2) 2.302 0.662 0.662 weight 1.000 ! spec=c_noesy, no=1979, id=97, vol=2.053276e+09
assign (segid "   A" and resid  155 and name   HA) (segid "   A" and resid  155 and name  HG1) 2.840 1.008 1.008 weight 1.000 ! spec=c_noesy, no=1980, id=98, vol=5.735040e+08
assign (segid "   A" and resid   23 and name   HA) (segid "   A" and resid   23 and name  HB1) 2.638 0.870 0.870 weight 1.000 ! spec=c_noesy, no=1982, id=99, vol=9.026886e+08
assign (segid "   A" and resid   23 and name   HA) (segid "   A" and resid   22 and name   HA) 3.142 1.234 1.234 weight 1.000 ! spec=c_noesy, no=1984, id=100, vol=2.918099e+08
assign (segid "   A" and resid  155 and name   HA) (segid "   A" and resid  156 and name   HN) 2.546 0.810 0.810 weight 1.000 ! spec=c_noesy, no=1988, id=101, vol=1.007676e+09
assign (segid "   A" and resid   23 and name   HA) (segid "   A" and resid   24 and name   HN) 2.540 0.806 0.806 weight 1.000 ! spec=c_noesy, no=1989, id=102, vol=1.105943e+09
assign (segid "   A" and resid   39 and name  HG2) (segid "   A" and resid   39 and name  HB1) 1.770 0.391 0.391 weight 1.000 ! spec=c_noesy, no=2029, id=103, vol=8.259420e+09
assign (segid "   A" and resid  127 and name  HG1) (segid "   A" and resid  113 and name   HA) 2.648 0.877 0.877 weight 1.000 ! spec=c_noesy, no=2042, id=104, vol=9.255637e+08
assign (segid "   A" and resid  101 and name  HG1) (segid "   A" and resid  101 and name   HA) 2.854 1.018 1.018 weight 1.000 ! spec=c_noesy, no=2046, id=106, vol=6.229939e+08
assign (segid "   A" and resid  108 and name  HG2) (segid "   A" and resid  108 and name  HD2) 1.955 0.478 0.478 weight 1.000 ! spec=c_noesy, no=2053, id=108, vol=6.228346e+09
assign (segid "   A" and resid  101 and name  HG2) (segid "   A" and resid  101 and name  HD1) 2.084 0.543 0.543 weight 1.000 ! spec=c_noesy, no=2055, id=109, vol=4.318800e+09
assign (segid "   A" and resid  112 and name  HG1) (segid "   A" and resid  112 and name  HB2) 2.329 0.678 0.678 weight 1.000 ! spec=c_noesy, no=2056, id=110, vol=1.377057e+09
assign (segid "   A" and resid   23 and name  HG2) (segid "   A" and resid   23 and name  HB2) 2.107 0.555 0.555 weight 1.000 ! spec=c_noesy, no=2057, id=111, vol=4.085067e+09
assign (segid "   A" and resid   24 and name   HA) (segid "   A" and resid   24 and name  HB2) 2.429 0.738 0.738 weight 1.000 ! spec=c_noesy, no=2060, id=112, vol=1.563039e+09
assign (segid "   A" and resid   24 and name   HA) (segid "   A" and resid   24 and name   HN) 2.912 1.060 1.060 weight 1.000 ! spec=c_noesy, no=2062, id=114, vol=4.717312e+08
assign (segid "   A" and resid   26 and name   HA) (segid "   A" and resid   26 and name   HB) 2.270 0.644 0.644 weight 1.000 ! spec=c_noesy, no=2127, id=115, vol=2.240939e+09
assign (segid "   A" and resid   26 and name   HA) (segid "   A" and resid   27 and name   HN) 2.459 0.756 0.756 weight 1.000 ! spec=c_noesy, no=2131, id=117, vol=1.339106e+09
assign (segid "   A" and resid   27 and name   HA) (segid "   A" and resid   27 and name  HB2) 2.618 0.857 0.857 weight 1.000 ! spec=c_noesy, no=2138, id=120, vol=9.835010e+08
assign (segid "   A" and resid   27 and name  HB2) (segid "   A" and resid   26 and name   HA) 3.417 1.459 1.459 weight 1.000 ! spec=c_noesy, no=2139, id=121, vol=1.828306e+08
assign (segid "   A" and resid   27 and name  HB2) (segid "   A" and resid   27 and name  HD1) 2.913 1.061 1.061 weight 1.000 ! spec=c_noesy, no=2143, id=124, vol=4.550314e+08
assign (segid "   A" and resid   28 and name  HD2) (segid "   A" and resid   28 and name  HB1) 2.913 1.061 1.061 weight 1.000 ! spec=c_noesy, no=2187, id=125, vol=5.007115e+08
assign (segid "   A" and resid   28 and name  HD2) (segid "   A" and resid   28 and name  HB2) 2.956 1.093 1.093 weight 1.000 ! spec=c_noesy, no=2189, id=126, vol=4.900423e+08
assign (segid "   A" and resid   28 and name  HD2) (segid "   A" and resid   28 and name  HG2) 2.648 0.877 0.877 weight 1.000 ! spec=c_noesy, no=2190, id=127, vol=9.508592e+08
assign (segid "   A" and resid   29 and name   HA) (segid "   A" and resid   29 and name  HB1) 2.636 0.869 0.869 weight 1.000 ! spec=c_noesy, no=2211, id=128, vol=9.459003e+08
assign (segid "   A" and resid   29 and name   HA) (segid "   A" and resid   29 and name  HG1) 2.809 0.986 0.986 weight 1.000 ! spec=c_noesy, no=2212, id=129, vol=6.984919e+08
assign (segid "   A" and resid   29 and name   HA) (segid "   A" and resid   30 and name   HN) 2.329 0.678 0.678 weight 1.000 ! spec=c_noesy, no=2213, id=130, vol=1.874261e+09
assign (segid "   A" and resid   94 and name   HA) (segid "   A" and resid   94 and name   HN) 2.996 1.122 1.122 weight 1.000 ! spec=c_noesy, no=2555, id=131, vol=4.045948e+08
assign (segid "   A" and resid   31 and name  HG2) (segid "   A" and resid   31 and name   HN) 3.372 1.421 1.421 weight 1.000 ! spec=c_noesy, no=2572, id=132, vol=2.047906e+08
assign (segid "   A" and resid   32 and name   HA) (segid "   A" and resid   32 and name  HB1) 2.672 0.893 0.893 weight 1.000 ! spec=c_noesy, no=2576, id=133, vol=8.762198e+08
assign (segid "   A" and resid   32 and name   HA) (segid "   A" and resid   32 and name  HB2) 2.714 0.921 0.921 weight 1.000 ! spec=c_noesy, no=2577, id=134, vol=7.677244e+08
assign (segid "   A" and resid   32 and name   HA) (segid "   A" and resid   32 and name  HG1) 2.912 1.060 1.060 weight 1.000 ! spec=c_noesy, no=2578, id=135, vol=4.718284e+08
assign (segid "   A" and resid   32 and name   HA) (segid "   A" and resid   32 and name  HG2) 2.951 1.089 1.089 weight 1.000 ! spec=c_noesy, no=2579, id=136, vol=4.682080e+08
assign (segid "   A" and resid   32 and name   HA) (segid "   A" and resid   32 and name   HN) 2.991 1.118 1.118 weight 1.000 ! spec=c_noesy, no=2585, id=139, vol=4.171974e+08
assign (segid "   A" and resid   32 and name   HA) (segid "   A" and resid   33 and name   HN) 2.279 0.649 0.649 weight 1.000 ! spec=c_noesy, no=2586, id=140, vol=2.144165e+09
assign (segid "   A" and resid   33 and name   HA) (segid "   A" and resid   33 and name   HB) 2.566 0.823 0.823 weight 1.000 ! spec=c_noesy, no=2607, id=141, vol=1.101760e+09
assign (segid "   A" and resid   33 and name   HA) (segid "   A" and resid   33 and name HG13) 2.237 0.626 0.626 weight 1.000 ! spec=c_noesy, no=2608, id=142, vol=2.456322e+09
    or (segid "   A" and resid   33 and name   HA) (segid "   A" and resid   33 and name HG11)
    or (segid "   A" and resid   33 and name   HA) (segid "   A" and resid   33 and name HG12)
assign (segid "   A" and resid   33 and name   HA) (segid "   A" and resid   34 and name   HN) 2.320 0.673 0.673 weight 1.000 ! spec=c_noesy, no=2614, id=143, vol=1.913707e+09
assign (segid "   A" and resid   33 and name   HA) (segid "   A" and resid   33 and name   HN) 2.857 1.020 1.020 weight 1.000 ! spec=c_noesy, no=2615, id=144, vol=5.707230e+08
assign (segid "   A" and resid   86 and name  HD1) (segid "   A" and resid   86 and name   HA) 2.744 0.941 0.941 weight 1.000 ! spec=c_noesy, no=2876, id=145, vol=8.155354e+08
assign (segid "   A" and resid   35 and name   HA) (segid "   A" and resid   35 and name   HN) 2.248 0.632 0.632 weight 1.000 ! spec=c_noesy, no=2907, id=148, vol=2.320558e+09
assign (segid "   A" and resid   36 and name  HA2) (segid "   A" and resid   36 and name   HN) 2.552 0.814 0.814 weight 1.000 ! spec=c_noesy, no=2927, id=149, vol=1.070484e+09
assign (segid "   A" and resid   36 and name  HA2) (segid "   A" and resid   37 and name   HN) 2.680 0.898 0.898 weight 1.000 ! spec=c_noesy, no=2929, id=150, vol=7.190103e+08
assign (segid "   A" and resid   38 and name   HA) (segid "   A" and resid   38 and name   HB) 2.618 0.857 0.857 weight 1.000 ! spec=c_noesy, no=2959, id=152, vol=9.478015e+08
assign (segid "   A" and resid   38 and name   HA) (segid "   A" and resid   38 and name   HN) 2.966 1.100 1.100 weight 1.000 ! spec=c_noesy, no=2964, id=153, vol=4.248428e+08
assign (segid "   A" and resid   38 and name   HB) (segid "   A" and resid   39 and name  HD1) 3.110 1.209 1.209 weight 1.000 ! spec=c_noesy, no=2970, id=156, vol=3.537397e+08
assign (segid "   A" and resid   39 and name  HB1) (segid "   A" and resid   39 and name  HD2) 2.579 0.831 0.831 weight 1.000 ! spec=c_noesy, no=3065, id=159, vol=1.144364e+09
assign (segid "   A" and resid   39 and name  HB1) (segid "   A" and resid   39 and name  HB2) 1.916 0.459 0.459 weight 1.000 ! spec=c_noesy, no=3067, id=160, vol=7.024791e+09
assign (segid "   A" and resid   44 and name  HG1) (segid "   A" and resid   44 and name  HB2) 2.750 0.945 0.945 weight 1.000 ! spec=c_noesy, no=3071, id=161, vol=7.728390e+08
assign (segid "   A" and resid   44 and name  HG1) (segid "   A" and resid   44 and name   HA) 2.982 1.112 1.112 weight 1.000 ! spec=c_noesy, no=3073, id=162, vol=4.748655e+08
assign (segid "   A" and resid   39 and name  HG1) (segid "   A" and resid   39 and name  HD2) 2.355 0.693 0.693 weight 1.000 ! spec=c_noesy, no=3076, id=165, vol=2.001183e+09
assign (segid "   A" and resid   42 and name  HB1) (segid "   A" and resid   42 and name   HA) 2.440 0.744 0.744 weight 1.000 ! spec=c_noesy, no=3228, id=167, vol=1.649620e+09
assign (segid "   A" and resid   42 and name  HB2) (segid "   A" and resid   42 and name   HA) 2.434 0.741 0.741 weight 1.000 ! spec=c_noesy, no=3252, id=169, vol=1.698654e+09
assign (segid "   A" and resid   41 and name  HG1) (segid "   A" and resid   41 and name   HN) 3.120 1.217 1.217 weight 1.000 ! spec=c_noesy, no=3267, id=171, vol=3.296216e+08
assign (segid "   A" and resid   47 and name  HB1) (segid "   A" and resid   43 and name HG22) 3.373 1.422 1.422 weight 1.000 ! spec=c_noesy, no=3293, id=172, vol=1.838810e+08
    or (segid "   A" and resid   47 and name  HB1) (segid "   A" and resid   43 and name HG21)
    or (segid "   A" and resid   47 and name  HB1) (segid "   A" and resid   43 and name HG23)
assign (segid "   A" and resid   84 and name  HB1) (segid "   A" and resid   85 and name   HN) 3.067 1.176 1.176 weight 1.000 ! spec=c_noesy, no=3296, id=174, vol=3.843728e+08
assign (segid "   A" and resid   42 and name  HG2) (segid "   A" and resid   42 and name  HB2) 2.031 0.516 0.516 weight 1.000 ! spec=c_noesy, no=3302, id=176, vol=4.642172e+09
assign (segid "   A" and resid   42 and name  HG2) (segid "   A" and resid   42 and name  HB1) 2.391 0.715 0.715 weight 1.000 ! spec=c_noesy, no=3305, id=177, vol=1.731793e+09
assign (segid "   A" and resid   42 and name  HG2) (segid "   A" and resid   42 and name  HG1) 1.683 0.354 0.354 weight 1.000 ! spec=c_noesy, no=3309, id=179, vol=1.523981e+10
assign (segid "   A" and resid   43 and name   HA) (segid "   A" and resid   43 and name   HB) 2.756 0.950 0.950 weight 1.000 ! spec=c_noesy, no=3318, id=182, vol=6.791980e+08
assign (segid "   A" and resid   43 and name   HA) (segid "   A" and resid   44 and name  HG2) 3.240 1.312 1.312 weight 1.000 ! spec=c_noesy, no=3319, id=183, vol=2.616068e+08
assign (segid "   A" and resid   44 and name   HA) (segid "   A" and resid   44 and name  HB1) 2.354 0.692 0.692 weight 1.000 ! spec=c_noesy, no=3641, id=185, vol=1.784004e+09
assign (segid "   A" and resid   44 and name   HA) (segid "   A" and resid   44 and name  HB2) 2.703 0.913 0.913 weight 1.000 ! spec=c_noesy, no=3644, id=188, vol=7.481645e+08
assign (segid "   A" and resid   44 and name   HA) (segid "   A" and resid   45 and name   HN) 2.060 0.530 0.530 weight 1.000 ! spec=c_noesy, no=3648, id=189, vol=3.715277e+09
assign (segid "   A" and resid   45 and name   HA) (segid "   A" and resid   45 and name   HG) 2.680 0.898 0.898 weight 1.000 ! spec=c_noesy, no=3689, id=190, vol=8.492230e+08
assign (segid "   A" and resid   45 and name   HA) (segid "   A" and resid   45 and name  HB1) 2.683 0.900 0.900 weight 1.000 ! spec=c_noesy, no=3690, id=191, vol=8.234376e+08
assign (segid "   A" and resid   45 and name   HA) (segid "   A" and resid   45 and name HD23) 2.998 1.123 1.123 weight 1.000 ! spec=c_noesy, no=3691, id=192, vol=3.829137e+08
    or (segid "   A" and resid   45 and name   HA) (segid "   A" and resid   45 and name HD21)
    or (segid "   A" and resid   45 and name   HA) (segid "   A" and resid   45 and name HD22)
assign (segid "   A" and resid   45 and name   HA) (segid "   A" and resid   45 and name   HN) 2.701 0.912 0.912 weight 1.000 ! spec=c_noesy, no=3693, id=194, vol=7.234779e+08
assign (segid "   A" and resid   45 and name   HA) (segid "   A" and resid   46 and name   HN) 2.339 0.684 0.684 weight 1.000 ! spec=c_noesy, no=3694, id=195, vol=1.777806e+09
assign (segid "   A" and resid   46 and name   HA) (segid "   A" and resid   46 and name  HB2) 2.502 0.782 0.782 weight 1.000 ! spec=c_noesy, no=3726, id=196, vol=1.462820e+09
assign (segid "   A" and resid   46 and name   HA) (segid "   A" and resid   47 and name   HN) 2.285 0.653 0.653 weight 1.000 ! spec=c_noesy, no=3730, id=197, vol=2.021243e+09
assign (segid "   A" and resid   46 and name   HA) (segid "   A" and resid   46 and name   HN) 2.644 0.874 0.874 weight 1.000 ! spec=c_noesy, no=3731, id=198, vol=8.963906e+08
assign (segid "   A" and resid   46 and name   HA) (segid "   A" and resid   46 and name  HD2) 2.620 0.858 0.858 weight 1.000 ! spec=c_noesy, no=3732, id=199, vol=1.026838e+09
    or (segid "   A" and resid   46 and name   HA) (segid "   A" and resid   46 and name  HD1)
assign (segid "   A" and resid   49 and name   HA) (segid "   A" and resid   49 and name  HB1) 2.577 0.830 0.830 weight 1.000 ! spec=c_noesy, no=3735, id=200, vol=1.205790e+09
assign (segid "   A" and resid   52 and name  HG2) (segid "   A" and resid   52 and name  HB2) 2.736 0.936 0.936 weight 1.000 ! spec=c_noesy, no=3983, id=202, vol=7.364425e+08
assign (segid "   A" and resid   52 and name  HG2) (segid "   A" and resid   52 and name  HB1) 2.844 1.011 1.011 weight 1.000 ! spec=c_noesy, no=3984, id=203, vol=5.754873e+08
assign (segid "   A" and resid   52 and name  HG2) (segid "   A" and resid   52 and name  HG1) 1.818 0.413 0.413 weight 1.000 ! spec=c_noesy, no=3988, id=205, vol=8.757527e+09
assign (segid "   A" and resid   52 and name  HG1) (segid "   A" and resid   52 and name  HB2) 2.763 0.954 0.954 weight 1.000 ! spec=c_noesy, no=3993, id=207, vol=7.623490e+08
assign (segid "   A" and resid   52 and name  HG1) (segid "   A" and resid   52 and name  HB1) 2.836 1.005 1.005 weight 1.000 ! spec=c_noesy, no=3994, id=208, vol=6.044750e+08
assign (segid "   A" and resid   52 and name  HG1) (segid "   A" and resid   52 and name HE22) 3.453 1.491 1.491 weight 1.000 ! spec=c_noesy, no=3995, id=209, vol=1.548666e+08
assign (segid "   A" and resid   53 and name   HA) (segid "   A" and resid   52 and name   HA) 3.481 1.514 1.514 weight 1.000 ! spec=c_noesy, no=3996, id=210, vol=1.608659e+08
assign (segid "   A" and resid   53 and name   HA) (segid "   A" and resid   53 and name  HB1) 2.792 0.974 0.974 weight 1.000 ! spec=c_noesy, no=3998, id=211, vol=6.414780e+08
assign (segid "   A" and resid   53 and name   HA) (segid "   A" and resid   53 and name  HB2) 2.708 0.917 0.917 weight 1.000 ! spec=c_noesy, no=3999, id=212, vol=8.214685e+08
assign (segid "   A" and resid   53 and name   HA) (segid "   A" and resid   54 and name   HN) 2.268 0.643 0.643 weight 1.000 ! spec=c_noesy, no=4001, id=214, vol=2.126206e+09
assign (segid "   A" and resid   53 and name   HA) (segid "   A" and resid   53 and name  HD1) 3.005 1.129 1.129 weight 1.000 ! spec=c_noesy, no=4002, id=215, vol=3.832139e+08
    or (segid "   A" and resid   53 and name   HA) (segid "   A" and resid   53 and name  HD2)
assign (segid "   A" and resid   55 and name   HA) (segid "   A" and resid   56 and name   HN) 2.325 0.676 0.676 weight 1.000 ! spec=c_noesy, no=4035, id=217, vol=1.877557e+09
assign (segid "   A" and resid   94 and name  HD1) (segid "   A" and resid   94 and name  HB2) 2.655 0.881 0.881 weight 1.000 ! spec=c_noesy, no=4126, id=218, vol=1.010023e+09
assign (segid "   A" and resid   57 and name  HD2) (segid "   A" and resid   57 and name  HB2) 2.554 0.816 0.816 weight 1.000 ! spec=c_noesy, no=4127, id=219, vol=1.179683e+09
assign (segid "   A" and resid   57 and name  HD2) (segid "   A" and resid   57 and name  HG1) 2.328 0.677 0.677 weight 1.000 ! spec=c_noesy, no=4128, id=220, vol=1.988627e+09
assign (segid "   A" and resid   69 and name   HA) (segid "   A" and resid   70 and name   HN) 2.522 0.795 0.795 weight 1.000 ! spec=c_noesy, no=4138, id=221, vol=1.295402e+09
assign (segid "   A" and resid  158 and name   HA) (segid "   A" and resid  159 and name   HN) 2.467 0.761 0.761 weight 1.000 ! spec=c_noesy, no=4139, id=222, vol=1.450592e+09
assign (segid "   A" and resid  158 and name   HA) (segid "   A" and resid  158 and name   HN) 3.093 1.196 1.196 weight 1.000 ! spec=c_noesy, no=4140, id=223, vol=3.522519e+08
assign (segid "   A" and resid   59 and name   HA) (segid "   A" and resid   60 and name   HN) 2.487 0.773 0.773 weight 1.000 ! spec=c_noesy, no=4143, id=224, vol=1.274389e+09
assign (segid "   A" and resid   61 and name   HA) (segid "   A" and resid   62 and name  HD1) 2.261 0.639 0.639 weight 1.000 ! spec=c_noesy, no=4164, id=225, vol=2.260605e+09
assign (segid "   A" and resid   61 and name   HA) (segid "   A" and resid   61 and name   HB) 2.774 0.962 0.962 weight 1.000 ! spec=c_noesy, no=4166, id=227, vol=6.170684e+08
assign (segid "   A" and resid   61 and name   HA) (segid "   A" and resid   61 and name   HN) 3.151 1.241 1.241 weight 1.000 ! spec=c_noesy, no=4170, id=230, vol=2.860192e+08
assign (segid "   A" and resid   61 and name   HA) (segid "   A" and resid   61 and name HG13) 2.583 0.834 0.834 weight 1.000 ! spec=c_noesy, no=4193, id=231, vol=9.117148e+08
    or (segid "   A" and resid   61 and name   HA) (segid "   A" and resid   61 and name HG12)
    or (segid "   A" and resid   61 and name   HA) (segid "   A" and resid   61 and name HG11)
assign (segid "   A" and resid  101 and name   HA) (segid "   A" and resid  102 and name  HA2) 2.953 1.090 1.090 weight 1.000 ! spec=c_noesy, no=4247, id=232, vol=2.862120e+08
assign (segid "   A" and resid  101 and name   HA) (segid "   A" and resid  102 and name   HN) 2.057 0.529 0.529 weight 1.000 ! spec=c_noesy, no=4256, id=233, vol=3.912044e+09
assign (segid "   A" and resid  108 and name  HB1) (segid "   A" and resid  108 and name  HB2) 2.026 0.513 0.513 weight 1.000 ! spec=c_noesy, no=4260, id=235, vol=5.161147e+09
assign (segid "   A" and resid  106 and name  HB1) (segid "   A" and resid  106 and name  HB2) 1.900 0.451 0.451 weight 1.000 ! spec=c_noesy, no=4261, id=236, vol=7.719429e+09
assign (segid "   A" and resid   65 and name   HA) (segid "   A" and resid   65 and name  HB2) 2.842 1.010 1.010 weight 1.000 ! spec=c_noesy, no=4276, id=237, vol=6.076761e+08
assign (segid "   A" and resid   65 and name   HA) (segid "   A" and resid   65 and name  HB1) 3.012 1.134 1.134 weight 1.000 ! spec=c_noesy, no=4277, id=238, vol=4.231938e+08
assign (segid "   A" and resid   65 and name   HA) (segid "   A" and resid   66 and name   HN) 2.641 0.872 0.872 weight 1.000 ! spec=c_noesy, no=4279, id=239, vol=8.547056e+08
assign (segid "   A" and resid   65 and name  HG1) (segid "   A" and resid   65 and name  HG2) 1.848 0.427 0.427 weight 1.000 ! spec=c_noesy, no=4312, id=241, vol=9.000473e+09
assign (segid "   A" and resid   66 and name   HA) (segid "   A" and resid   67 and name  HD1) 2.230 0.622 0.622 weight 1.000 ! spec=c_noesy, no=4314, id=242, vol=2.525838e+09
assign (segid "   A" and resid   66 and name   HA) (segid "   A" and resid   66 and name  HB2) 2.516 0.791 0.791 weight 1.000 ! spec=c_noesy, no=4315, id=243, vol=1.150686e+09
assign (segid "   A" and resid  111 and name  HB2) (segid "   A" and resid  111 and name  HB1) 1.954 0.477 0.477 weight 1.000 ! spec=c_noesy, no=4318, id=244, vol=5.577704e+09
assign (segid "   A" and resid   66 and name  HB2) (segid "   A" and resid   67 and name  HD1) 2.584 0.835 0.835 weight 1.000 ! spec=c_noesy, no=4328, id=247, vol=1.000414e+09
assign (segid "   A" and resid   66 and name  HB2) (segid "   A" and resid   66 and name   HN) 2.782 0.967 0.967 weight 1.000 ! spec=c_noesy, no=4333, id=249, vol=5.531137e+08
assign (segid "   A" and resid   66 and name  HB2) (segid "   A" and resid   69 and name   HN) 3.467 1.503 1.503 weight 1.000 ! spec=c_noesy, no=4334, id=250, vol=1.495094e+08
assign (segid "   A" and resid   67 and name   HA) (segid "   A" and resid   68 and name   HN) 2.396 0.718 0.718 weight 1.000 ! spec=c_noesy, no=4338, id=252, vol=1.560247e+09
assign (segid "   A" and resid  127 and name  HD1) (segid "   A" and resid  127 and name  HG2) 1.915 0.458 0.458 weight 1.000 ! spec=c_noesy, no=4344, id=253, vol=7.250281e+09
assign (segid "   A" and resid   99 and name  HD1) (segid "   A" and resid   98 and name   HA) 1.972 0.486 0.486 weight 1.000 ! spec=c_noesy, no=4346, id=255, vol=5.343166e+09
assign (segid "   A" and resid  146 and name   HA) (segid "   A" and resid  149 and name  HB1) 3.040 1.155 1.155 weight 1.000 ! spec=c_noesy, no=4740, id=257, vol=4.137629e+08
    or (segid "   A" and resid  146 and name   HA) (segid "   A" and resid  149 and name  HB3)
    or (segid "   A" and resid  146 and name   HA) (segid "   A" and resid  149 and name  HB2)
assign (segid "   A" and resid   69 and name   HA) (segid "   A" and resid   69 and name HD22) 3.060 1.170 1.170 weight 1.000 ! spec=c_noesy, no=4741, id=258, vol=3.968801e+08
    or (segid "   A" and resid   69 and name   HA) (segid "   A" and resid   69 and name HD21)
    or (segid "   A" and resid   69 and name   HA) (segid "   A" and resid   69 and name HD23)
assign (segid "   A" and resid  146 and name   HA) (segid "   A" and resid  146 and name   HN) 2.761 0.953 0.953 weight 1.000 ! spec=c_noesy, no=4744, id=259, vol=7.054149e+08
assign (segid "   A" and resid   69 and name   HA) (segid "   A" and resid   69 and name   HN) 2.816 0.991 0.991 weight 1.000 ! spec=c_noesy, no=4745, id=260, vol=6.123792e+08
assign (segid "   A" and resid   70 and name   HA) (segid "   A" and resid   73 and name  HB2) 3.188 1.270 1.270 weight 1.000 ! spec=c_noesy, no=4784, id=262, vol=2.638585e+08
assign (segid "   A" and resid   71 and name   HA) (segid "   A" and resid   74 and name  HB1) 3.130 1.224 1.224 weight 1.000 ! spec=c_noesy, no=4785, id=263, vol=3.205797e+08
assign (segid "   A" and resid   80 and name   HA) (segid "   A" and resid   80 and name  HG2) 3.042 1.157 1.157 weight 1.000 ! spec=c_noesy, no=4845, id=264, vol=3.850081e+08
assign (segid "   A" and resid   80 and name   HA) (segid "   A" and resid   80 and name  HG1) 2.900 1.051 1.051 weight 1.000 ! spec=c_noesy, no=4846, id=265, vol=5.079142e+08
assign (segid "   A" and resid   72 and name   HA) (segid "   A" and resid   72 and name  HG1) 3.138 1.231 1.231 weight 1.000 ! spec=c_noesy, no=4847, id=266, vol=3.336031e+08
assign (segid "   A" and resid   72 and name   HA) (segid "   A" and resid   72 and name  HB2) 2.666 0.889 0.889 weight 1.000 ! spec=c_noesy, no=4851, id=267, vol=9.165063e+08
assign (segid "   A" and resid   72 and name   HA) (segid "   A" and resid   75 and name  HB1) 2.691 0.905 0.905 weight 1.000 ! spec=c_noesy, no=4852, id=268, vol=8.724759e+08
assign (segid "   A" and resid   80 and name   HA) (segid "   A" and resid   81 and name   HN) 2.713 0.920 0.920 weight 1.000 ! spec=c_noesy, no=4855, id=269, vol=8.141722e+08
assign (segid "   A" and resid   80 and name   HA) (segid "   A" and resid   80 and name   HN) 2.739 0.938 0.938 weight 1.000 ! spec=c_noesy, no=4857, id=271, vol=7.778948e+08
assign (segid "   A" and resid   73 and name   HA) (segid "   A" and resid   74 and name   HA) 3.460 1.497 1.497 weight 1.000 ! spec=c_noesy, no=4898, id=272, vol=1.667329e+08
assign (segid "   A" and resid   73 and name   HA) (segid "   A" and resid   73 and name  HB2) 2.527 0.798 0.798 weight 1.000 ! spec=c_noesy, no=4900, id=274, vol=1.163296e+09
assign (segid "   A" and resid   73 and name   HA) (segid "   A" and resid   76 and name  HB1) 2.813 0.989 0.989 weight 1.000 ! spec=c_noesy, no=4902, id=276, vol=6.087208e+08
assign (segid "   A" and resid   73 and name   HA) (segid "   A" and resid   74 and name   HN) 2.642 0.873 0.873 weight 1.000 ! spec=c_noesy, no=4904, id=277, vol=8.674247e+08
assign (segid "   A" and resid   73 and name   HA) (segid "   A" and resid   76 and name   HN) 3.224 1.299 1.299 weight 1.000 ! spec=c_noesy, no=4905, id=278, vol=2.260650e+08
assign (segid "   A" and resid   78 and name   HA) (segid "   A" and resid   78 and name  HG2) 2.965 1.099 1.099 weight 1.000 ! spec=c_noesy, no=4940, id=279, vol=4.454457e+08
assign (segid "   A" and resid   78 and name   HA) (segid "   A" and resid   78 and name  HG1) 2.754 0.948 0.948 weight 1.000 ! spec=c_noesy, no=4942, id=280, vol=7.133170e+08
assign (segid "   A" and resid   78 and name   HA) (segid "   A" and resid   78 and name  HB1) 2.192 0.600 0.600 weight 1.000 ! spec=c_noesy, no=4943, id=281, vol=2.904135e+09
assign (segid "   A" and resid   77 and name   HA) (segid "   A" and resid   77 and name  HB1) 2.244 0.629 0.629 weight 1.000 ! spec=c_noesy, no=4944, id=282, vol=2.792644e+09
assign (segid "   A" and resid   77 and name   HA) (segid "   A" and resid   77 and name  HG2) 2.893 1.046 1.046 weight 1.000 ! spec=c_noesy, no=4947, id=283, vol=5.577964e+08
assign (segid "   A" and resid   78 and name   HA) (segid "   A" and resid   81 and name   HN) 3.278 1.343 1.343 weight 1.000 ! spec=c_noesy, no=4957, id=284, vol=2.461315e+08
assign (segid "   A" and resid   78 and name   HA) (segid "   A" and resid   78 and name   HN) 2.495 0.778 0.778 weight 1.000 ! spec=c_noesy, no=4958, id=285, vol=1.241213e+09
assign (segid "   A" and resid   79 and name   HA) (segid "   A" and resid   80 and name   HN) 2.652 0.879 0.879 weight 1.000 ! spec=c_noesy, no=4959, id=286, vol=9.490049e+08
assign (segid "   A" and resid   79 and name   HA) (segid "   A" and resid   79 and name   HN) 2.399 0.720 0.720 weight 1.000 ! spec=c_noesy, no=4960, id=287, vol=1.680560e+09
assign (segid "   A" and resid   74 and name  HB1) (segid "   A" and resid   74 and name  HG2) 2.811 0.988 0.988 weight 1.000 ! spec=c_noesy, no=4961, id=288, vol=6.970301e+08
assign (segid "   A" and resid   74 and name  HB1) (segid "   A" and resid   74 and name   HN) 3.025 1.144 1.144 weight 1.000 ! spec=c_noesy, no=4967, id=290, vol=4.111190e+08
assign (segid "   A" and resid   77 and name   HA) (segid "   A" and resid   77 and name  HD1) 3.034 1.151 1.151 weight 1.000 ! spec=c_noesy, no=4997, id=291, vol=4.062622e+08
assign (segid "   A" and resid   81 and name   HA) (segid "   A" and resid   81 and name  HG2) 2.555 0.816 0.816 weight 1.000 ! spec=c_noesy, no=5003, id=293, vol=1.218844e+09
assign (segid "   A" and resid   81 and name   HA) (segid "   A" and resid   81 and name  HB1) 2.077 0.539 0.539 weight 1.000 ! spec=c_noesy, no=5004, id=294, vol=4.264406e+09
assign (segid "   A" and resid   81 and name   HA) (segid "   A" and resid   81 and name   HN) 2.654 0.880 0.880 weight 1.000 ! spec=c_noesy, no=5017, id=295, vol=8.992764e+08
assign (segid "   A" and resid   75 and name  HG1) (segid "   A" and resid   75 and name  HE1) 3.176 1.261 1.261 weight 1.000 ! spec=c_noesy, no=5035, id=297, vol=3.104513e+08
assign (segid "   A" and resid   75 and name  HG1) (segid "   A" and resid   75 and name  HB2) 2.624 0.861 0.861 weight 1.000 ! spec=c_noesy, no=5037, id=299, vol=1.065608e+09
assign (segid "   A" and resid   79 and name  HG1) (segid "   A" and resid   79 and name  HD2) 1.975 0.487 0.487 weight 1.000 ! spec=c_noesy, no=5039, id=300, vol=5.499259e+09
assign (segid "   A" and resid   77 and name  HD1) (segid "   A" and resid   77 and name  HB2) 2.318 0.671 0.671 weight 1.000 ! spec=c_noesy, no=5055, id=301, vol=2.171464e+09
assign (segid "   A" and resid   84 and name  HD2) (segid "   A" and resid   84 and name  HB2) 2.654 0.880 0.880 weight 1.000 ! spec=c_noesy, no=5056, id=302, vol=9.815803e+08
assign (segid "   A" and resid   77 and name  HD1) (segid "   A" and resid   77 and name  HG1) 2.293 0.657 0.657 weight 1.000 ! spec=c_noesy, no=5057, id=303, vol=2.340552e+09
assign (segid "   A" and resid   77 and name  HD1) (segid "   A" and resid   77 and name  HG2) 2.169 0.588 0.588 weight 1.000 ! spec=c_noesy, no=5058, id=304, vol=3.207528e+09
assign (segid "   A" and resid   78 and name  HG2) (segid "   A" and resid   78 and name  HG1) 2.137 0.571 0.571 weight 1.000 ! spec=c_noesy, no=5095, id=305, vol=3.346893e+09
assign (segid "   A" and resid   78 and name  HG2) (segid "   A" and resid   78 and name  HB1) 2.539 0.806 0.806 weight 1.000 ! spec=c_noesy, no=5098, id=306, vol=1.210457e+09
assign (segid "   A" and resid   78 and name  HG2) (segid "   A" and resid   78 and name   HN) 2.998 1.124 1.124 weight 1.000 ! spec=c_noesy, no=5102, id=308, vol=4.080607e+08
assign (segid "   A" and resid  143 and name HG23) (segid "   A" and resid  143 and name   HA) 2.231 0.622 0.622 weight 1.000 ! spec=c_noesy, no=5298, id=311, vol=2.650934e+09
    or (segid "   A" and resid  143 and name HG22) (segid "   A" and resid  143 and name   HA)
    or (segid "   A" and resid  143 and name HG21) (segid "   A" and resid  143 and name   HA)
assign (segid "   A" and resid  139 and name HG22) (segid "   A" and resid  140 and name   HN) 3.135 1.228 1.228 weight 1.000 ! spec=c_noesy, no=5321, id=312, vol=3.196435e+08
    or (segid "   A" and resid  139 and name HG23) (segid "   A" and resid  140 and name   HN)
    or (segid "   A" and resid  139 and name HG21) (segid "   A" and resid  140 and name   HN)
assign (segid "   A" and resid  139 and name HG22) (segid "   A" and resid  139 and name   HN) 2.857 1.020 1.020 weight 1.000 ! spec=c_noesy, no=5322, id=313, vol=5.094563e+08
    or (segid "   A" and resid  139 and name HG23) (segid "   A" and resid  139 and name   HN)
    or (segid "   A" and resid  139 and name HG21) (segid "   A" and resid  139 and name   HN)
assign (segid "   A" and resid  143 and name HG23) (segid "   A" and resid  144 and name   HN) 2.950 1.088 1.088 weight 1.000 ! spec=c_noesy, no=5324, id=314, vol=4.376404e+08
    or (segid "   A" and resid  143 and name HG22) (segid "   A" and resid  144 and name   HN)
    or (segid "   A" and resid  143 and name HG21) (segid "   A" and resid  144 and name   HN)
assign (segid "   A" and resid  143 and name HG23) (segid "   A" and resid  143 and name   HN) 2.678 0.897 0.897 weight 1.000 ! spec=c_noesy, no=5325, id=315, vol=2.451806e+09
    or (segid "   A" and resid  143 and name HG22) (segid "   A" and resid  143 and name   HN)
    or (segid "   A" and resid  143 and name HG21) (segid "   A" and resid  143 and name   HN)
assign (segid "   A" and resid   84 and name  HG2) (segid "   A" and resid   84 and name  HG1) 1.828 0.418 0.418 weight 1.000 ! spec=c_noesy, no=5328, id=316, vol=9.646016e+09
assign (segid "   A" and resid   84 and name  HG2) (segid "   A" and resid   84 and name  HB2) 2.589 0.838 0.838 weight 1.000 ! spec=c_noesy, no=5331, id=317, vol=1.182910e+09
assign (segid "   A" and resid   93 and name  HA1) (segid "   A" and resid   93 and name   HN) 2.721 0.925 0.925 weight 1.000 ! spec=c_noesy, no=5452, id=320, vol=6.809080e+08
assign (segid "   A" and resid   93 and name  HA1) (segid "   A" and resid   94 and name   HN) 2.757 0.950 0.950 weight 1.000 ! spec=c_noesy, no=5453, id=321, vol=6.023316e+08
assign (segid "   A" and resid   95 and name   HA) (segid "   A" and resid   95 and name  HB1) 2.448 0.749 0.749 weight 1.000 ! spec=c_noesy, no=5473, id=325, vol=1.477812e+09
assign (segid "   A" and resid   95 and name   HA) (segid "   A" and resid   96 and name  HG2) 3.366 1.416 1.416 weight 1.000 ! spec=c_noesy, no=5474, id=326, vol=2.123337e+08
assign (segid "   A" and resid   95 and name   HA) (segid "   A" and resid   95 and name  HB2) 2.630 0.864 0.864 weight 1.000 ! spec=c_noesy, no=5476, id=327, vol=9.471516e+08
assign (segid "   A" and resid  126 and name   HA) (segid "   A" and resid  126 and name   HN) 2.992 1.119 1.119 weight 1.000 ! spec=c_noesy, no=5480, id=328, vol=4.028338e+08
assign (segid "   A" and resid   95 and name  HG2) (segid "   A" and resid   95 and name  HB1) 2.175 0.592 0.592 weight 1.000 ! spec=c_noesy, no=5498, id=330, vol=3.159710e+09
assign (segid "   A" and resid   95 and name  HG2) (segid "   A" and resid   95 and name  HB2) 2.264 0.641 0.641 weight 1.000 ! spec=c_noesy, no=5499, id=331, vol=2.357702e+09
assign (segid "   A" and resid   95 and name   HA) (segid "   A" and resid   95 and name  HG2) 2.677 0.896 0.896 weight 1.000 ! spec=c_noesy, no=5501, id=332, vol=8.106886e+08
assign (segid "   A" and resid  126 and name  HG1) (segid "   A" and resid  126 and name   HN) 3.277 1.342 1.342 weight 1.000 ! spec=c_noesy, no=5505, id=333, vol=2.208977e+08
assign (segid "   A" and resid   95 and name  HG2) (segid "   A" and resid   95 and name HE22) 3.003 1.127 1.127 weight 1.000 ! spec=c_noesy, no=5506, id=334, vol=3.704397e+08
assign (segid "   A" and resid   98 and name   HA) (segid "   A" and resid   99 and name  HG2) 3.086 1.190 1.190 weight 1.000 ! spec=c_noesy, no=5555, id=337, vol=3.190059e+08
assign (segid "   A" and resid   98 and name   HA) (segid "   A" and resid   98 and name  HB3) 2.118 0.561 0.561 weight 1.000 ! spec=c_noesy, no=5556, id=338, vol=3.277505e+09
    or (segid "   A" and resid   98 and name   HA) (segid "   A" and resid   98 and name  HB1)
    or (segid "   A" and resid   98 and name   HA) (segid "   A" and resid   98 and name  HB2)
assign (segid "   A" and resid  100 and name   HA) (segid "   A" and resid  100 and name   HN) 2.764 0.955 0.955 weight 1.000 ! spec=c_noesy, no=5561, id=339, vol=7.017807e+08
assign (segid "   A" and resid  100 and name  HB3) (segid "   A" and resid  100 and name   HA) 2.031 0.516 0.516 weight 1.000 ! spec=c_noesy, no=5574, id=341, vol=4.222165e+09
    or (segid "   A" and resid  100 and name  HB1) (segid "   A" and resid  100 and name   HA)
    or (segid "   A" and resid  100 and name  HB2) (segid "   A" and resid  100 and name   HA)
assign (segid "   A" and resid  100 and name  HB3) (segid "   A" and resid  101 and name   HA) 3.234 1.307 1.307 weight 1.000 ! spec=c_noesy, no=5575, id=342, vol=2.230118e+08
    or (segid "   A" and resid  100 and name  HB1) (segid "   A" and resid  101 and name   HA)
    or (segid "   A" and resid  100 and name  HB2) (segid "   A" and resid  101 and name   HA)
assign (segid "   A" and resid   99 and name  HD1) (segid "   A" and resid   98 and name  HB3) 2.550 0.813 0.813 weight 1.000 ! spec=c_noesy, no=5577, id=343, vol=1.048196e+09
    or (segid "   A" and resid   99 and name  HD1) (segid "   A" and resid   98 and name  HB1)
    or (segid "   A" and resid   99 and name  HD1) (segid "   A" and resid   98 and name  HB2)
assign (segid "   A" and resid  100 and name  HB3) (segid "   A" and resid  101 and name  HD1) 2.480 0.769 0.769 weight 1.000 ! spec=c_noesy, no=5578, id=344, vol=1.288290e+09
    or (segid "   A" and resid  100 and name  HB1) (segid "   A" and resid  101 and name  HD1)
    or (segid "   A" and resid  100 and name  HB2) (segid "   A" and resid  101 and name  HD1)
assign (segid "   A" and resid  100 and name  HB3) (segid "   A" and resid  100 and name   HN) 2.309 0.667 0.667 weight 1.000 ! spec=c_noesy, no=5595, id=345, vol=1.994917e+09
    or (segid "   A" and resid  100 and name  HB1) (segid "   A" and resid  100 and name   HN)
    or (segid "   A" and resid  100 and name  HB2) (segid "   A" and resid  100 and name   HN)
assign (segid "   A" and resid   98 and name  HB3) (segid "   A" and resid   98 and name   HN) 2.273 0.646 0.646 weight 1.000 ! spec=c_noesy, no=5596, id=346, vol=2.084264e+09
    or (segid "   A" and resid   98 and name  HB1) (segid "   A" and resid   98 and name   HN)
    or (segid "   A" and resid   98 and name  HB2) (segid "   A" and resid   98 and name   HN)
assign (segid "   A" and resid  105 and name   HA) (segid "   A" and resid  105 and name   HB) 2.741 0.939 0.939 weight 1.000 ! spec=c_noesy, no=5615, id=347, vol=7.261695e+08
assign (segid "   A" and resid  103 and name   HA) (segid "   A" and resid  103 and name HG13) 2.158 0.582 0.582 weight 1.000 ! spec=c_noesy, no=5617, id=348, vol=3.102503e+09
    or (segid "   A" and resid  103 and name   HA) (segid "   A" and resid  103 and name HG11)
    or (segid "   A" and resid  103 and name   HA) (segid "   A" and resid  103 and name HG12)
assign (segid "   A" and resid  105 and name   HA) (segid "   A" and resid  106 and name   HN) 1.947 0.474 0.474 weight 1.000 ! spec=c_noesy, no=5624, id=349, vol=5.255290e+09
assign (segid "   A" and resid  103 and name   HA) (segid "   A" and resid  104 and name   HN) 2.087 0.545 0.545 weight 1.000 ! spec=c_noesy, no=5626, id=350, vol=3.512908e+09
assign (segid "   A" and resid  152 and name   HA) (segid "   A" and resid  153 and name   HN) 2.070 0.536 0.536 weight 1.000 ! spec=c_noesy, no=5627, id=351, vol=3.661454e+09
assign (segid "   A" and resid  105 and name   HA) (segid "   A" and resid  105 and name   HN) 2.839 1.008 1.008 weight 1.000 ! spec=c_noesy, no=5629, id=352, vol=5.352053e+08
assign (segid "   A" and resid  103 and name   HA) (segid "   A" and resid  103 and name   HN) 2.901 1.052 1.052 weight 1.000 ! spec=c_noesy, no=5630, id=353, vol=4.679568e+08
assign (segid "   A" and resid  105 and name   HA) (segid "   A" and resid  105 and name HG11) 2.665 0.888 0.888 weight 1.000 ! spec=c_noesy, no=5668, id=354, vol=8.371755e+08
    or (segid "   A" and resid  105 and name   HA) (segid "   A" and resid  105 and name HG12)
    or (segid "   A" and resid  105 and name   HA) (segid "   A" and resid  105 and name HG13)
assign (segid "   A" and resid  153 and name   HA) (segid "   A" and resid  154 and name   HN) 2.112 0.558 0.558 weight 1.000 ! spec=c_noesy, no=5670, id=355, vol=3.358486e+09
assign (segid "   A" and resid  153 and name   HA) (segid "   A" and resid  153 and name   HN) 2.812 0.988 0.988 weight 1.000 ! spec=c_noesy, no=5672, id=356, vol=5.787018e+08
assign (segid "   A" and resid  108 and name   HA) (segid "   A" and resid  108 and name  HD1) 3.374 1.423 1.423 weight 1.000 ! spec=c_noesy, no=5962, id=357, vol=1.793736e+08
assign (segid "   A" and resid  108 and name   HA) (segid "   A" and resid  108 and name  HB2) 2.190 0.599 0.599 weight 1.000 ! spec=c_noesy, no=5963, id=358, vol=2.699095e+09
assign (segid "   A" and resid  108 and name  HG1) (segid "   A" and resid  108 and name   HA) 2.832 1.002 1.002 weight 1.000 ! spec=c_noesy, no=5964, id=359, vol=6.021683e+08
assign (segid "   A" and resid  127 and name   HA) (segid "   A" and resid  128 and name   HN) 2.411 0.727 0.727 weight 1.000 ! spec=c_noesy, no=5968, id=360, vol=1.397540e+09
assign (segid "   A" and resid  111 and name  HB1) (segid "   A" and resid  111 and name   HA) 3.047 1.161 1.161 weight 1.000 ! spec=c_noesy, no=6075, id=362, vol=3.717485e+08
assign (segid "   A" and resid  111 and name  HB1) (segid "   A" and resid  112 and name  HD1) 3.259 1.327 1.327 weight 1.000 ! spec=c_noesy, no=6076, id=363, vol=1.912394e+08
assign (segid "   A" and resid   62 and name  HB2) (segid "   A" and resid   62 and name  HD2) 3.035 1.152 1.152 weight 1.000 ! spec=c_noesy, no=6165, id=366, vol=4.209583e+08
assign (segid "   A" and resid  132 and name   HA) (segid "   A" and resid  132 and name  HB1) 2.683 0.900 0.900 weight 1.000 ! spec=c_noesy, no=6169, id=367, vol=8.174894e+08
assign (segid "   A" and resid  132 and name   HA) (segid "   A" and resid  132 and name  HB2) 2.697 0.909 0.909 weight 1.000 ! spec=c_noesy, no=6170, id=368, vol=7.945013e+08
assign (segid "   A" and resid  132 and name   HA) (segid "   A" and resid  132 and name   HN) 2.973 1.105 1.105 weight 1.000 ! spec=c_noesy, no=6171, id=369, vol=4.470505e+08
assign (segid "   A" and resid  132 and name   HA) (segid "   A" and resid  133 and name   HN) 2.270 0.644 0.644 weight 1.000 ! spec=c_noesy, no=6172, id=370, vol=2.111284e+09
assign (segid "   A" and resid  147 and name  HB2) (segid "   A" and resid  147 and name  HB1) 1.686 0.355 0.355 weight 1.000 ! spec=c_noesy, no=6177, id=373, vol=1.439472e+10
assign (segid "   A" and resid  132 and name  HB2) (segid "   A" and resid  133 and name   HN) 3.298 1.359 1.359 weight 1.000 ! spec=c_noesy, no=6179, id=374, vol=1.991094e+08
assign (segid "   A" and resid  132 and name  HB2) (segid "   A" and resid  132 and name  HB1) 1.962 0.481 0.481 weight 1.000 ! spec=c_noesy, no=6181, id=376, vol=5.658042e+09
assign (segid "   A" and resid  133 and name   HA) (segid "   A" and resid  133 and name HG11) 3.400 1.445 1.445 weight 1.000 ! spec=c_noesy, no=6187, id=380, vol=1.783000e+08
assign (segid "   A" and resid  133 and name   HA) (segid "   A" and resid  133 and name HG23) 2.464 0.759 0.759 weight 1.000 ! spec=c_noesy, no=6188, id=381, vol=1.385528e+09
    or (segid "   A" and resid  133 and name   HA) (segid "   A" and resid  133 and name HG21)
    or (segid "   A" and resid  133 and name   HA) (segid "   A" and resid  133 and name HG22)
assign (segid "   A" and resid  133 and name   HA) (segid "   A" and resid  134 and name   HN) 2.512 0.789 0.789 weight 1.000 ! spec=c_noesy, no=6190, id=382, vol=1.114473e+09
assign (segid "   A" and resid  133 and name   HA) (segid "   A" and resid  133 and name   HN) 2.804 0.983 0.983 weight 1.000 ! spec=c_noesy, no=6192, id=383, vol=5.805602e+08
assign (segid "   A" and resid  133 and name   HB) (segid "   A" and resid  133 and name HG11) 3.117 1.214 1.214 weight 1.000 ! spec=c_noesy, no=6196, id=385, vol=3.470165e+08
assign (segid "   A" and resid  133 and name   HB) (segid "   A" and resid  133 and name HG12) 3.098 1.200 1.200 weight 1.000 ! spec=c_noesy, no=6197, id=386, vol=3.540381e+08
assign (segid "   A" and resid  134 and name   HA) (segid "   A" and resid  134 and name  HB1) 2.694 0.907 0.907 weight 1.000 ! spec=c_noesy, no=6370, id=393, vol=8.133748e+08
assign (segid "   A" and resid  134 and name   HA) (segid "   A" and resid  134 and name  HB2) 2.786 0.970 0.970 weight 1.000 ! spec=c_noesy, no=6371, id=394, vol=6.355990e+08
assign (segid "   A" and resid  134 and name   HA) (segid "   A" and resid  134 and name   HN) 2.939 1.080 1.080 weight 1.000 ! spec=c_noesy, no=6372, id=395, vol=4.526891e+08
assign (segid "   A" and resid  134 and name   HA) (segid "   A" and resid  135 and name   HN) 2.859 1.022 1.022 weight 1.000 ! spec=c_noesy, no=6373, id=396, vol=5.100316e+08
assign (segid "   A" and resid  136 and name   HB) (segid "   A" and resid  136 and name   HA) 2.693 0.906 0.906 weight 1.000 ! spec=c_noesy, no=6396, id=397, vol=7.680796e+08
assign (segid "   A" and resid  136 and name   HA) (segid "   A" and resid  136 and name HG12) 3.244 1.316 1.316 weight 1.000 ! spec=c_noesy, no=6397, id=398, vol=2.654148e+08
assign (segid "   A" and resid  136 and name   HA) (segid "   A" and resid  136 and name HG11) 3.099 1.200 1.200 weight 1.000 ! spec=c_noesy, no=6398, id=399, vol=3.307248e+08
assign (segid "   A" and resid  136 and name   HA) (segid "   A" and resid  137 and name   HN) 2.403 0.722 0.722 weight 1.000 ! spec=c_noesy, no=6404, id=402, vol=1.441964e+09
assign (segid "   A" and resid  136 and name   HA) (segid "   A" and resid  136 and name   HN) 2.895 1.047 1.047 weight 1.000 ! spec=c_noesy, no=6405, id=403, vol=4.794020e+08
assign (segid "   A" and resid  138 and name  HB2) (segid "   A" and resid  138 and name   HA) 2.663 0.887 0.887 weight 1.000 ! spec=c_noesy, no=6429, id=404, vol=8.766467e+08
assign (segid "   A" and resid  138 and name   HA) (segid "   A" and resid  138 and name  HB1) 2.774 0.962 0.962 weight 1.000 ! spec=c_noesy, no=6430, id=405, vol=6.745144e+08
assign (segid "   A" and resid  138 and name   HA) (segid "   A" and resid  138 and name  HD1) 3.388 1.435 1.435 weight 1.000 ! spec=c_noesy, no=6431, id=406, vol=1.847251e+08
assign (segid "   A" and resid  138 and name   HA) (segid "   A" and resid  138 and name  HG1) 3.363 1.414 1.414 weight 1.000 ! spec=c_noesy, no=6432, id=407, vol=2.194562e+08
assign (segid "   A" and resid  138 and name   HA) (segid "   A" and resid  138 and name  HG2) 3.149 1.240 1.240 weight 1.000 ! spec=c_noesy, no=6433, id=408, vol=3.081122e+08
assign (segid "   A" and resid  138 and name   HA) (segid "   A" and resid  138 and name   HN) 2.851 1.016 1.016 weight 1.000 ! spec=c_noesy, no=6435, id=409, vol=5.345565e+08
assign (segid "   A" and resid  139 and name   HA) (segid "   A" and resid  140 and name   HN) 2.234 0.624 0.624 weight 1.000 ! spec=c_noesy, no=6447, id=411, vol=2.230565e+09
assign (segid "   A" and resid  139 and name   HA) (segid "   A" and resid  139 and name   HN) 2.780 0.966 0.966 weight 1.000 ! spec=c_noesy, no=6448, id=412, vol=6.152413e+08
assign (segid "   A" and resid  141 and name   HA) (segid "   A" and resid  141 and name  HB2) 2.721 0.925 0.925 weight 1.000 ! spec=c_noesy, no=6461, id=413, vol=7.680183e+08
assign (segid "   A" and resid  141 and name   HA) (segid "   A" and resid  141 and name   HN) 2.635 0.868 0.868 weight 1.000 ! spec=c_noesy, no=6466, id=414, vol=8.786681e+08
assign (segid "   A" and resid  141 and name   HA) (segid "   A" and resid  142 and name   HN) 2.309 0.666 0.666 weight 1.000 ! spec=c_noesy, no=6467, id=415, vol=2.090391e+09
assign (segid "   A" and resid  142 and name   HA) (segid "   A" and resid  142 and name  HB2) 2.407 0.724 0.724 weight 1.000 ! spec=c_noesy, no=6470, id=416, vol=1.641483e+09
assign (segid "   A" and resid  142 and name   HA) (segid "   A" and resid  142 and name   HN) 2.683 0.900 0.900 weight 1.000 ! spec=c_noesy, no=6473, id=417, vol=7.501151e+08
assign (segid "   A" and resid  142 and name   HA) (segid "   A" and resid  145 and name   HN) 3.424 1.466 1.466 weight 1.000 ! spec=c_noesy, no=6474, id=418, vol=1.756317e+08
assign (segid "   A" and resid  142 and name   HA) (segid "   A" and resid  143 and name   HN) 2.457 0.755 0.755 weight 1.000 ! spec=c_noesy, no=6475, id=419, vol=1.324591e+09
assign (segid "   A" and resid  144 and name  HB1) (segid "   A" and resid  144 and name  HB2) 2.203 0.607 0.607 weight 1.000 ! spec=c_noesy, no=6490, id=420, vol=2.894915e+09
assign (segid "   A" and resid  144 and name  HB1) (segid "   A" and resid  144 and name   HA) 2.976 1.107 1.107 weight 1.000 ! spec=c_noesy, no=6492, id=421, vol=4.510046e+08
assign (segid "   A" and resid  154 and name  HB1) (segid "   A" and resid  154 and name  HB2) 1.856 0.431 0.431 weight 1.000 ! spec=c_noesy, no=6601, id=423, vol=7.318634e+09
assign (segid "   A" and resid  154 and name  HB2) (segid "   A" and resid  154 and name   HN) 2.900 1.051 1.051 weight 1.000 ! spec=c_noesy, no=6610, id=427, vol=4.683156e+08
assign (segid "   A" and resid  159 and name   HA) (segid "   A" and resid  159 and name  HB1) 3.049 1.162 1.162 weight 1.000 ! spec=c_noesy, no=6668, id=428, vol=4.090592e+08
assign (segid "   A" and resid  159 and name   HA) (segid "   A" and resid  159 and name HD11) 3.183 1.267 1.267 weight 1.000 ! spec=c_noesy, no=6669, id=429, vol=2.962321e+08
    or (segid "   A" and resid  159 and name   HA) (segid "   A" and resid  159 and name HD12)
    or (segid "   A" and resid  159 and name   HA) (segid "   A" and resid  159 and name HD13)
assign (segid "   A" and resid  159 and name   HA) (segid "   A" and resid  160 and name   HN) 2.749 0.945 0.945 weight 1.000 ! spec=c_noesy, no=6673, id=431, vol=6.397466e+08
assign (segid "   A" and resid    5 and name   HA) (segid "   A" and resid    5 and name  HB1) 3.168 1.255 1.255 weight 1.000 ! spec=c_noesy, no=6679, id=432, vol=2.965289e+08
assign (segid "   A" and resid    5 and name   HA) (segid "   A" and resid    5 and name  HB2) 3.121 1.218 1.218 weight 1.000 ! spec=c_noesy, no=6680, id=433, vol=3.078453e+08
assign (segid "   A" and resid    7 and name   HA) (segid "   A" and resid    7 and name   HB) 2.477 0.767 0.767 weight 1.000 ! spec=c_noesy, no=6692, id=435, vol=1.315455e+09
assign (segid "   A" and resid    7 and name   HA) (segid "   A" and resid    8 and name   HN) 2.542 0.808 0.808 weight 1.000 ! spec=c_noesy, no=6719, id=437, vol=1.064691e+09
assign (segid "   A" and resid    7 and name   HB) (segid "   A" and resid    7 and name   HN) 3.180 1.264 1.264 weight 1.000 ! spec=c_noesy, no=6731, id=440, vol=2.781115e+08
assign (segid "   A" and resid  112 and name  HD1) (segid "   A" and resid  112 and name  HD2) 1.832 0.420 0.420 weight 1.000 ! spec=c_noesy, no=6782, id=443, vol=8.453381e+09
assign (segid "   A" and resid   19 and name   HA) (segid "   A" and resid   19 and name  HB2) 2.156 0.581 0.581 weight 1.000 ! spec=c_noesy, no=6787, id=444, vol=2.995959e+09
    or (segid "   A" and resid   19 and name   HA) (segid "   A" and resid   19 and name  HB1)
    or (segid "   A" and resid   19 and name   HA) (segid "   A" and resid   19 and name  HB3)
assign (segid "   A" and resid   19 and name  HB2) (segid "   A" and resid   27 and name  HZ2) 2.819 0.993 0.993 weight 1.000 ! spec=c_noesy, no=6788, id=445, vol=5.510271e+08
    or (segid "   A" and resid   19 and name  HB1) (segid "   A" and resid   27 and name  HZ2)
    or (segid "   A" and resid   19 and name  HB3) (segid "   A" and resid   27 and name  HZ2)
assign (segid "   A" and resid   19 and name  HB2) (segid "   A" and resid   20 and name   HN) 2.820 0.994 0.994 weight 1.000 ! spec=c_noesy, no=6789, id=446, vol=5.738740e+08
    or (segid "   A" and resid   19 and name  HB1) (segid "   A" and resid   20 and name   HN)
    or (segid "   A" and resid   19 and name  HB3) (segid "   A" and resid   20 and name   HN)
assign (segid "   A" and resid   19 and name  HB2) (segid "   A" and resid   19 and name   HN) 2.235 0.625 0.625 weight 1.000 ! spec=c_noesy, no=6792, id=447, vol=2.246693e+09
    or (segid "   A" and resid   19 and name  HB1) (segid "   A" and resid   19 and name   HN)
    or (segid "   A" and resid   19 and name  HB3) (segid "   A" and resid   19 and name   HN)
assign (segid "   A" and resid   15 and name  HB1) (segid "   A" and resid   15 and name   HA) 3.075 1.182 1.182 weight 1.000 ! spec=c_noesy, no=6794, id=448, vol=4.044611e+08
assign (segid "   A" and resid   21 and name  HG2) (segid "   A" and resid   21 and name  HD1) 3.128 1.223 1.223 weight 1.000 ! spec=c_noesy, no=6797, id=449, vol=3.388112e+08
assign (segid "   A" and resid   23 and name   HA) (segid "   A" and resid   23 and name  HD2) 3.241 1.313 1.313 weight 1.000 ! spec=c_noesy, no=6802, id=451, vol=2.541701e+08
assign (segid "   A" and resid  101 and name  HD2) (segid "   A" and resid  101 and name  HD1) 2.046 0.524 0.524 weight 1.000 ! spec=c_noesy, no=6813, id=452, vol=6.640772e+09
assign (segid "   A" and resid   24 and name   HA) (segid "   A" and resid   25 and name   HN) 2.648 0.877 0.877 weight 1.000 ! spec=c_noesy, no=6817, id=453, vol=8.796539e+08
assign (segid "   A" and resid   29 and name   HA) (segid "   A" and resid   29 and name  HB2) 2.633 0.867 0.867 weight 1.000 ! spec=c_noesy, no=6842, id=459, vol=1.038834e+09
assign (segid "   A" and resid   30 and name  HB1) (segid "   A" and resid   30 and name   HA) 2.062 0.532 0.532 weight 1.000 ! spec=c_noesy, no=6850, id=460, vol=3.909380e+09
    or (segid "   A" and resid   30 and name  HB3) (segid "   A" and resid   30 and name   HA)
    or (segid "   A" and resid   30 and name  HB2) (segid "   A" and resid   30 and name   HA)
assign (segid "   A" and resid   31 and name  HD1) (segid "   A" and resid   31 and name  HG2) 2.228 0.620 0.620 weight 1.000 ! spec=c_noesy, no=6858, id=461, vol=2.853156e+09
assign (segid "   A" and resid   31 and name  HD1) (segid "   A" and resid   31 and name  HG1) 2.220 0.616 0.616 weight 1.000 ! spec=c_noesy, no=6859, id=462, vol=2.887625e+09
assign (segid "   A" and resid   32 and name  HD2) (segid "   A" and resid   32 and name   HA) 2.988 1.116 1.116 weight 1.000 ! spec=c_noesy, no=6870, id=463, vol=3.300066e+08
assign (segid "   A" and resid   34 and name  HD2) (segid "   A" and resid   34 and name  HE1) 2.634 0.867 0.867 weight 1.000 ! spec=c_noesy, no=6889, id=465, vol=9.905744e+08
assign (segid "   A" and resid   35 and name  HB2) (segid "   A" and resid   35 and name   HN) 2.738 0.937 0.937 weight 1.000 ! spec=c_noesy, no=6893, id=466, vol=7.566323e+08
assign (segid "   A" and resid   35 and name   HA) (segid "   A" and resid   35 and name  HB2) 2.422 0.733 0.733 weight 1.000 ! spec=c_noesy, no=6894, id=467, vol=1.584559e+09
assign (segid "   A" and resid   36 and name  HA1) (segid "   A" and resid   36 and name  HA2) 1.797 0.404 0.404 weight 1.000 ! spec=c_noesy, no=6898, id=468, vol=1.017111e+10
assign (segid "   A" and resid   37 and name   HA) (segid "   A" and resid   37 and name  HB1) 2.473 0.765 0.765 weight 1.000 ! spec=c_noesy, no=6903, id=469, vol=1.528651e+09
assign (segid "   A" and resid   37 and name   HA) (segid "   A" and resid   37 and name  HB2) 2.639 0.870 0.870 weight 1.000 ! spec=c_noesy, no=6904, id=470, vol=9.134854e+08
assign (segid "   A" and resid   37 and name   HA) (segid "   A" and resid   38 and name HG11) 3.371 1.421 1.421 weight 1.000 ! spec=c_noesy, no=6905, id=471, vol=1.995742e+08
    or (segid "   A" and resid   37 and name   HA) (segid "   A" and resid   38 and name HG13)
    or (segid "   A" and resid   37 and name   HA) (segid "   A" and resid   38 and name HG12)
assign (segid "   A" and resid   37 and name   HA) (segid "   A" and resid   37 and name  HD1) 2.572 0.827 0.827 weight 1.000 ! spec=c_noesy, no=6907, id=472, vol=1.071254e+09
    or (segid "   A" and resid   37 and name   HA) (segid "   A" and resid   37 and name  HD2)
assign (segid "   A" and resid   37 and name   HA) (segid "   A" and resid   38 and name   HN) 2.088 0.545 0.545 weight 1.000 ! spec=c_noesy, no=6908, id=473, vol=3.521521e+09
assign (segid "   A" and resid   37 and name   HA) (segid "   A" and resid   37 and name   HN) 2.677 0.896 0.896 weight 1.000 ! spec=c_noesy, no=6909, id=474, vol=8.282982e+08
assign (segid "   A" and resid   39 and name   HA) (segid "   A" and resid   40 and name   HN) 2.016 0.508 0.508 weight 1.000 ! spec=c_noesy, no=6917, id=477, vol=4.552702e+09
assign (segid "   A" and resid   39 and name   HA) (segid "   A" and resid   39 and name  HB2) 2.268 0.643 0.643 weight 1.000 ! spec=c_noesy, no=6919, id=478, vol=2.335380e+09
assign (segid "   A" and resid   39 and name  HB1) (segid "   A" and resid   39 and name   HA) 2.624 0.861 0.861 weight 1.000 ! spec=c_noesy, no=6920, id=479, vol=9.769485e+08
assign (segid "   A" and resid   39 and name  HD1) (segid "   A" and resid   39 and name  HG1) 2.309 0.666 0.666 weight 1.000 ! spec=c_noesy, no=6925, id=482, vol=2.436605e+09
assign (segid "   A" and resid   21 and name   HA) (segid "   A" and resid   22 and name   HN) 2.045 0.523 0.523 weight 1.000 ! spec=c_noesy, no=6930, id=484, vol=4.150555e+09
assign (segid "   A" and resid   41 and name  HG1) (segid "   A" and resid   41 and name   HA) 2.622 0.859 0.859 weight 1.000 ! spec=c_noesy, no=6945, id=485, vol=1.035895e+09
assign (segid "   A" and resid   77 and name  HB2) (segid "   A" and resid   78 and name   HN) 2.981 1.111 1.111 weight 1.000 ! spec=c_noesy, no=6962, id=487, vol=4.865556e+08
assign (segid "   A" and resid   77 and name  HB2) (segid "   A" and resid   77 and name   HN) 2.581 0.833 0.833 weight 1.000 ! spec=c_noesy, no=6963, id=488, vol=1.162323e+09
assign (segid "   A" and resid   42 and name  HB1) (segid "   A" and resid   42 and name  HB2) 1.888 0.445 0.445 weight 1.000 ! spec=c_noesy, no=6977, id=489, vol=8.206026e+09
assign (segid "   A" and resid   42 and name  HB2) (segid "   A" and resid   42 and name  HG1) 2.341 0.685 0.685 weight 1.000 ! spec=c_noesy, no=6981, id=492, vol=2.155035e+09
assign (segid "   A" and resid   46 and name   HA) (segid "   A" and resid   46 and name  HB1) 2.493 0.777 0.777 weight 1.000 ! spec=c_noesy, no=6986, id=493, vol=1.349027e+09
assign (segid "   A" and resid   46 and name   HA) (segid "   A" and resid   47 and name   HA) 3.043 1.158 1.158 weight 1.000 ! spec=c_noesy, no=6988, id=494, vol=4.060176e+08
assign (segid "   A" and resid   47 and name   HA) (segid "   A" and resid   47 and name  HB2) 2.046 0.523 0.523 weight 1.000 ! spec=c_noesy, no=6991, id=495, vol=4.751633e+09
assign (segid "   A" and resid   55 and name   HA) (segid "   A" and resid   55 and name   HN) 2.712 0.919 0.919 weight 1.000 ! spec=c_noesy, no=7004, id=497, vol=9.994685e+08
assign (segid "   A" and resid  102 and name  HA1) (segid "   A" and resid  102 and name   HN) 2.276 0.648 0.648 weight 1.000 ! spec=c_noesy, no=7009, id=499, vol=2.279311e+09
assign (segid "   A" and resid   60 and name  HA2) (segid "   A" and resid   61 and name HG13) 2.948 1.086 1.086 weight 1.000 ! spec=c_noesy, no=7013, id=500, vol=4.550303e+08
    or (segid "   A" and resid   60 and name  HA2) (segid "   A" and resid   61 and name HG12)
    or (segid "   A" and resid   60 and name  HA2) (segid "   A" and resid   61 and name HG11)
assign (segid "   A" and resid   67 and name   HA) (segid "   A" and resid   67 and name  HD2) 3.073 1.180 1.180 weight 1.000 ! spec=c_noesy, no=7019, id=501, vol=3.910113e+08
assign (segid "   A" and resid   67 and name   HA) (segid "   A" and resid   67 and name  HB2) 2.376 0.706 0.706 weight 1.000 ! spec=c_noesy, no=7020, id=502, vol=1.950622e+09
assign (segid "   A" and resid   67 and name   HA) (segid "   A" and resid   67 and name  HG1) 3.049 1.162 1.162 weight 1.000 ! spec=c_noesy, no=7021, id=503, vol=4.028497e+08
assign (segid "   A" and resid   67 and name   HA) (segid "   A" and resid   67 and name  HG2) 3.204 1.283 1.283 weight 1.000 ! spec=c_noesy, no=7022, id=504, vol=3.680233e+08
assign (segid "   A" and resid   67 and name   HA) (segid "   A" and resid   67 and name  HB1) 2.717 0.923 0.923 weight 1.000 ! spec=c_noesy, no=7023, id=505, vol=8.181284e+08
assign (segid "   A" and resid   72 and name   HA) (segid "   A" and resid   72 and name  HG2) 3.083 1.188 1.188 weight 1.000 ! spec=c_noesy, no=7033, id=510, vol=3.864487e+08
assign (segid "   A" and resid   72 and name   HA) (segid "   A" and resid   72 and name  HB1) 2.684 0.901 0.901 weight 1.000 ! spec=c_noesy, no=7034, id=511, vol=9.204053e+08
assign (segid "   A" and resid   72 and name   HA) (segid "   A" and resid   71 and name  HB1) 3.386 1.433 1.433 weight 1.000 ! spec=c_noesy, no=7035, id=512, vol=2.219688e+08
    or (segid "   A" and resid   72 and name   HA) (segid "   A" and resid   71 and name  HB3)
    or (segid "   A" and resid   72 and name   HA) (segid "   A" and resid   71 and name  HB2)
assign (segid "   A" and resid   76 and name   HA) (segid "   A" and resid   76 and name   HN) 2.423 0.734 0.734 weight 1.000 ! spec=c_noesy, no=7051, id=514, vol=1.566097e+09
assign (segid "   A" and resid   77 and name   HA) (segid "   A" and resid   77 and name  HB2) 2.266 0.642 0.642 weight 1.000 ! spec=c_noesy, no=7056, id=516, vol=2.662016e+09
assign (segid "   A" and resid   77 and name   HA) (segid "   A" and resid   77 and name  HG1) 2.829 1.000 1.000 weight 1.000 ! spec=c_noesy, no=7057, id=517, vol=7.070467e+08
assign (segid "   A" and resid   79 and name   HA) (segid "   A" and resid   79 and name  HB2) 2.509 0.787 0.787 weight 1.000 ! spec=c_noesy, no=7062, id=518, vol=1.458721e+09
assign (segid "   A" and resid   79 and name   HA) (segid "   A" and resid   79 and name  HB1) 2.502 0.783 0.783 weight 1.000 ! spec=c_noesy, no=7063, id=519, vol=1.418771e+09
assign (segid "   A" and resid   79 and name   HA) (segid "   A" and resid   79 and name  HD2) 3.105 1.205 1.205 weight 1.000 ! spec=c_noesy, no=7064, id=520, vol=3.761846e+08
assign (segid "   A" and resid   79 and name  HG1) (segid "   A" and resid   79 and name   HA) 3.188 1.271 1.271 weight 1.000 ! spec=c_noesy, no=7065, id=521, vol=3.194291e+08
assign (segid "   A" and resid   75 and name   HA) (segid "   A" and resid   75 and name  HB1) 2.262 0.640 0.640 weight 1.000 ! spec=c_noesy, no=7070, id=523, vol=2.660866e+09
assign (segid "   A" and resid   94 and name   HA) (segid "   A" and resid   94 and name  HB2) 2.492 0.776 0.776 weight 1.000 ! spec=c_noesy, no=7103, id=526, vol=1.382341e+09
assign (segid "   A" and resid   98 and name   HA) (segid "   A" and resid   98 and name   HN) 2.829 1.000 1.000 weight 1.000 ! spec=c_noesy, no=7113, id=527, vol=6.412201e+08
assign (segid "   A" and resid  101 and name   HA) (segid "   A" and resid  101 and name  HD2) 3.023 1.142 1.142 weight 1.000 ! spec=c_noesy, no=7121, id=528, vol=4.351029e+08
assign (segid "   A" and resid  101 and name   HA) (segid "   A" and resid  101 and name  HB2) 2.597 0.843 0.843 weight 1.000 ! spec=c_noesy, no=7122, id=529, vol=1.069007e+09
assign (segid "   A" and resid  101 and name   HA) (segid "   A" and resid  101 and name  HG2) 2.869 1.029 1.029 weight 1.000 ! spec=c_noesy, no=7123, id=530, vol=6.599851e+08
assign (segid "   A" and resid  103 and name   HA) (segid "   A" and resid  103 and name   HB) 2.611 0.852 0.852 weight 1.000 ! spec=c_noesy, no=7125, id=532, vol=1.074791e+09
assign (segid "   A" and resid   96 and name   HA) (segid "   A" and resid   96 and name  HB2) 2.551 0.813 0.813 weight 1.000 ! spec=c_noesy, no=7211, id=533, vol=1.103553e+09
assign (segid "   A" and resid  111 and name  HB2) (segid "   A" and resid  111 and name   HA) 2.861 1.023 1.023 weight 1.000 ! spec=c_noesy, no=7216, id=535, vol=5.407344e+08
assign (segid "   A" and resid  111 and name   HA) (segid "   A" and resid  112 and name  HD2) 2.303 0.663 0.663 weight 1.000 ! spec=c_noesy, no=7218, id=536, vol=2.028533e+09
assign (segid "   A" and resid  111 and name   HA) (segid "   A" and resid  112 and name  HD1) 2.266 0.642 0.642 weight 1.000 ! spec=c_noesy, no=7219, id=537, vol=2.181739e+09
assign (segid "   A" and resid  114 and name   HA) (segid "   A" and resid  114 and name  HG2) 2.635 0.868 0.868 weight 1.000 ! spec=c_noesy, no=7227, id=539, vol=9.338102e+08
assign (segid "   A" and resid   99 and name   HA) (segid "   A" and resid   99 and name  HB2) 2.573 0.827 0.827 weight 1.000 ! spec=c_noesy, no=7229, id=540, vol=1.159135e+09
assign (segid "   A" and resid  114 and name   HA) (segid "   A" and resid  115 and name   HN) 1.907 0.455 0.455 weight 1.000 ! spec=c_noesy, no=7231, id=541, vol=6.320015e+09
assign (segid "   A" and resid  114 and name   HA) (segid "   A" and resid  114 and name  HB2) 2.187 0.598 0.598 weight 1.000 ! spec=c_noesy, no=7233, id=542, vol=3.001484e+09
assign (segid "   A" and resid  116 and name   HA) (segid "   A" and resid  117 and name   HN) 2.232 0.623 0.623 weight 1.000 ! spec=c_noesy, no=7234, id=543, vol=2.251216e+09
assign (segid "   A" and resid  116 and name   HA) (segid "   A" and resid  116 and name   HN) 2.923 1.068 1.068 weight 1.000 ! spec=c_noesy, no=7235, id=544, vol=4.721183e+08
assign (segid "   A" and resid  116 and name   HA) (segid "   A" and resid  116 and name   HB) 2.686 0.902 0.902 weight 1.000 ! spec=c_noesy, no=7237, id=545, vol=7.995881e+08
assign (segid "   A" and resid  117 and name   HA) (segid "   A" and resid  118 and name   HN) 2.523 0.796 0.796 weight 1.000 ! spec=c_noesy, no=7240, id=546, vol=1.165822e+09
assign (segid "   A" and resid  117 and name   HA) (segid "   A" and resid  117 and name   HN) 2.859 1.022 1.022 weight 1.000 ! spec=c_noesy, no=7241, id=547, vol=5.875571e+08
assign (segid "   A" and resid   95 and name   HA) (segid "   A" and resid   96 and name  HD1) 2.109 0.556 0.556 weight 1.000 ! spec=c_noesy, no=7253, id=548, vol=3.479055e+09
assign (segid "   A" and resid   22 and name   HA) (segid "   A" and resid   23 and name  HD1) 2.360 0.696 0.696 weight 1.000 ! spec=c_noesy, no=7254, id=549, vol=1.908901e+09
assign (segid "   A" and resid   18 and name  HD2) (segid "   A" and resid   17 and name   HA) 2.239 0.626 0.626 weight 1.000 ! spec=c_noesy, no=7256, id=550, vol=2.457622e+09
assign (segid "   A" and resid   43 and name   HA) (segid "   A" and resid   44 and name  HD1) 2.192 0.600 0.600 weight 1.000 ! spec=c_noesy, no=7257, id=551, vol=2.939313e+09
assign (segid "   A" and resid   44 and name  HD1) (segid "   A" and resid   44 and name  HD2) 1.875 0.440 0.440 weight 1.000 ! spec=c_noesy, no=7259, id=552, vol=7.657987e+09
assign (segid "   A" and resid   18 and name  HD2) (segid "   A" and resid   18 and name  HD1) 1.829 0.418 0.418 weight 1.000 ! spec=c_noesy, no=7260, id=553, vol=8.470374e+09
assign (segid "   A" and resid   23 and name  HD2) (segid "   A" and resid   23 and name  HB1) 2.509 0.787 0.787 weight 1.000 ! spec=c_noesy, no=7263, id=554, vol=1.531731e+09
assign (segid "   A" and resid   23 and name  HD2) (segid "   A" and resid   22 and name  HB1) 2.925 1.069 1.069 weight 1.000 ! spec=c_noesy, no=7264, id=555, vol=2.329536e+08
assign (segid "   A" and resid   95 and name   HA) (segid "   A" and resid   96 and name  HD2) 2.033 0.517 0.517 weight 1.000 ! spec=c_noesy, no=7265, id=556, vol=4.351636e+09
assign (segid "   A" and resid  127 and name   HA) (segid "   A" and resid  127 and name  HB2) 2.226 0.619 0.619 weight 1.000 ! spec=c_noesy, no=7270, id=558, vol=2.502271e+09
assign (segid "   A" and resid  127 and name   HA) (segid "   A" and resid  127 and name  HB1) 2.708 0.917 0.917 weight 1.000 ! spec=c_noesy, no=7271, id=559, vol=8.936011e+08
assign (segid "   A" and resid  127 and name   HA) (segid "   A" and resid  127 and name  HG2) 2.996 1.122 1.122 weight 1.000 ! spec=c_noesy, no=7272, id=560, vol=4.524654e+08
assign (segid "   A" and resid  127 and name   HA) (segid "   A" and resid  127 and name  HG1) 2.963 1.098 1.098 weight 1.000 ! spec=c_noesy, no=7273, id=561, vol=4.860712e+08
assign (segid "   A" and resid  131 and name   HA) (segid "   A" and resid  132 and name   HN) 2.463 0.758 0.758 weight 1.000 ! spec=c_noesy, no=7278, id=563, vol=1.330101e+09
assign (segid "   A" and resid  131 and name   HA) (segid "   A" and resid  131 and name  HB1) 2.640 0.871 0.871 weight 1.000 ! spec=c_noesy, no=7282, id=564, vol=1.009802e+09
assign (segid "   A" and resid  131 and name   HA) (segid "   A" and resid  131 and name  HB2) 2.564 0.822 0.822 weight 1.000 ! spec=c_noesy, no=7283, id=565, vol=1.196498e+09
assign (segid "   A" and resid  133 and name   HB) (segid "   A" and resid  133 and name   HA) 2.598 0.844 0.844 weight 1.000 ! spec=c_noesy, no=7289, id=566, vol=9.693966e+08
assign (segid "   A" and resid  133 and name   HA) (segid "   A" and resid  133 and name HG12) 3.147 1.238 1.238 weight 1.000 ! spec=c_noesy, no=7290, id=567, vol=2.939616e+08
assign (segid "   A" and resid  133 and name   HA) (segid "   A" and resid  133 and name HD12) 3.104 1.205 1.205 weight 1.000 ! spec=c_noesy, no=7291, id=568, vol=4.054990e+08
    or (segid "   A" and resid  133 and name   HA) (segid "   A" and resid  133 and name HD11)
    or (segid "   A" and resid  133 and name   HA) (segid "   A" and resid  133 and name HD13)
assign (segid "   A" and resid  154 and name   HA) (segid "   A" and resid  155 and name  HD1) 2.318 0.671 0.671 weight 1.000 ! spec=c_noesy, no=7299, id=569, vol=2.187470e+09
assign (segid "   A" and resid  154 and name   HA) (segid "   A" and resid  154 and name  HB2) 3.135 1.229 1.229 weight 1.000 ! spec=c_noesy, no=7310, id=570, vol=2.830919e+08
assign (segid "   A" and resid  154 and name  HB1) (segid "   A" and resid  154 and name   HA) 2.841 1.009 1.009 weight 1.000 ! spec=c_noesy, no=7313, id=571, vol=5.538652e+08
assign (segid "   A" and resid  154 and name   HA) (segid "   A" and resid  154 and name   HN) 2.899 1.051 1.051 weight 1.000 ! spec=c_noesy, no=7338, id=572, vol=4.723512e+08
assign (segid "   A" and resid  135 and name   HA) (segid "   A" and resid  136 and name   HN) 2.350 0.691 0.691 weight 1.000 ! spec=c_noesy, no=7377, id=573, vol=1.685684e+09
assign (segid "   A" and resid  137 and name   HA) (segid "   A" and resid  138 and name   HN) 2.328 0.677 0.677 weight 1.000 ! spec=c_noesy, no=7385, id=575, vol=1.778277e+09
assign (segid "   A" and resid   81 and name   HA) (segid "   A" and resid   82 and name   HN) 2.787 0.971 0.971 weight 1.000 ! spec=c_noesy, no=7398, id=576, vol=8.936149e+08
assign (segid "   A" and resid  141 and name   HA) (segid "   A" and resid  141 and name  HB1) 2.314 0.669 0.669 weight 1.000 ! spec=c_noesy, no=7403, id=577, vol=2.560525e+09
assign (segid "   A" and resid  141 and name   HA) (segid "   A" and resid  141 and name  HG1) 2.998 1.124 1.124 weight 1.000 ! spec=c_noesy, no=7404, id=578, vol=5.211656e+08
assign (segid "   A" and resid  142 and name   HA) (segid "   A" and resid  142 and name  HB1) 2.557 0.817 0.817 weight 1.000 ! spec=c_noesy, no=7408, id=580, vol=1.239559e+09
assign (segid "   A" and resid  143 and name   HA) (segid "   A" and resid  143 and name   HN) 2.701 0.912 0.912 weight 1.000 ! spec=c_noesy, no=7409, id=581, vol=7.654330e+08
assign (segid "   A" and resid  143 and name   HA) (segid "   A" and resid  144 and name   HN) 2.354 0.693 0.693 weight 1.000 ! spec=c_noesy, no=7410, id=582, vol=1.662467e+09
assign (segid "   A" and resid  143 and name   HA) (segid "   A" and resid  143 and name   HB) 2.058 0.529 0.529 weight 1.000 ! spec=c_noesy, no=7415, id=584, vol=3.771644e+09
assign (segid "   A" and resid  147 and name   HA) (segid "   A" and resid  147 and name   HN) 2.593 0.841 0.841 weight 1.000 ! spec=c_noesy, no=7416, id=585, vol=1.024046e+09
assign (segid "   A" and resid  147 and name   HA) (segid "   A" and resid  147 and name  HB1) 2.498 0.780 0.780 weight 1.000 ! spec=c_noesy, no=7421, id=587, vol=1.428071e+09
assign (segid "   A" and resid  148 and name   HA) (segid "   A" and resid  149 and name   HN) 2.260 0.639 0.639 weight 1.000 ! spec=c_noesy, no=7422, id=588, vol=2.311763e+09
assign (segid "   A" and resid  148 and name   HA) (segid "   A" and resid  148 and name   HN) 2.342 0.686 0.686 weight 1.000 ! spec=c_noesy, no=7423, id=589, vol=2.024881e+09
assign (segid "   A" and resid  153 and name   HA) (segid "   A" and resid  153 and name   HB) 2.812 0.989 0.989 weight 1.000 ! spec=c_noesy, no=7430, id=593, vol=6.542977e+08
assign (segid "   A" and resid  153 and name   HA) (segid "   A" and resid  153 and name HG23) 2.691 0.905 0.905 weight 1.000 ! spec=c_noesy, no=7431, id=594, vol=7.410599e+08
    or (segid "   A" and resid  153 and name   HA) (segid "   A" and resid  153 and name HG21)
    or (segid "   A" and resid  153 and name   HA) (segid "   A" and resid  153 and name HG22)
assign (segid "   A" and resid  153 and name   HA) (segid "   A" and resid  153 and name HG11) 2.595 0.842 0.842 weight 1.000 ! spec=c_noesy, no=7432, id=595, vol=1.031015e+09
    or (segid "   A" and resid  153 and name   HA) (segid "   A" and resid  153 and name HG13)
    or (segid "   A" and resid  153 and name   HA) (segid "   A" and resid  153 and name HG12)
assign (segid "   A" and resid  130 and name  HB2) (segid "   A" and resid  130 and name   HA) 2.141 0.573 0.573 weight 1.000 ! spec=c_noesy, no=7465, id=596, vol=3.407804e+09
assign (segid "   A" and resid    6 and name  HB1) (segid "   A" and resid    6 and name   HN) 3.145 1.236 1.236 weight 1.000 ! spec=c_noesy, no=7492, id=597, vol=3.232825e+08
assign (segid "   A" and resid   92 and name  HB1) (segid "   A" and resid   92 and name   HN) 3.126 1.222 1.222 weight 1.000 ! spec=c_noesy, no=7493, id=598, vol=3.118116e+08
assign (segid "   A" and resid   39 and name  HB2) (segid "   A" and resid   39 and name  HG2) 2.175 0.591 0.591 weight 1.000 ! spec=c_noesy, no=7536, id=600, vol=3.472286e+09
assign (segid "   A" and resid  155 and name  HB1) (segid "   A" and resid  155 and name  HG2) 2.129 0.567 0.567 weight 1.000 ! spec=c_noesy, no=7537, id=601, vol=3.721092e+09
assign (segid "   A" and resid  101 and name  HB1) (segid "   A" and resid  101 and name  HB2) 1.821 0.415 0.415 weight 1.000 ! spec=c_noesy, no=7538, id=602, vol=9.685752e+09
assign (segid "   A" and resid   67 and name  HB2) (segid "   A" and resid   67 and name  HD2) 2.604 0.848 0.848 weight 1.000 ! spec=c_noesy, no=7550, id=606, vol=1.038007e+09
assign (segid "   A" and resid   39 and name  HD2) (segid "   A" and resid   39 and name  HB2) 2.900 1.051 1.051 weight 1.000 ! spec=c_noesy, no=7554, id=608, vol=5.440761e+08
assign (segid "   A" and resid   39 and name  HB2) (segid "   A" and resid   40 and name   HN) 2.915 1.062 1.062 weight 1.000 ! spec=c_noesy, no=7558, id=609, vol=5.055054e+08
assign (segid "   A" and resid  155 and name  HD1) (segid "   A" and resid  155 and name  HB1) 3.319 1.377 1.377 weight 1.000 ! spec=c_noesy, no=7567, id=610, vol=2.084112e+08
assign (segid "   A" and resid  155 and name  HD1) (segid "   A" and resid  155 and name  HG1) 2.434 0.740 0.740 weight 1.000 ! spec=c_noesy, no=7569, id=611, vol=1.691078e+09
assign (segid "   A" and resid   62 and name  HD1) (segid "   A" and resid   62 and name  HD2) 1.857 0.431 0.431 weight 1.000 ! spec=c_noesy, no=7596, id=615, vol=7.515094e+09
assign (segid "   A" and resid  155 and name  HD2) (segid "   A" and resid  155 and name  HB1) 3.416 1.459 1.459 weight 1.000 ! spec=c_noesy, no=7597, id=616, vol=1.907463e+08
assign (segid "   A" and resid  155 and name  HD2) (segid "   A" and resid  155 and name  HG1) 2.468 0.762 0.762 weight 1.000 ! spec=c_noesy, no=7598, id=617, vol=1.480425e+09
assign (segid "   A" and resid   62 and name  HG1) (segid "   A" and resid   62 and name  HD1) 2.547 0.811 0.811 weight 1.000 ! spec=c_noesy, no=7599, id=618, vol=1.131115e+09
assign (segid "   A" and resid   62 and name  HD1) (segid "   A" and resid   61 and name HG13) 3.416 1.458 1.458 weight 1.000 ! spec=c_noesy, no=7602, id=621, vol=1.754561e+08
    or (segid "   A" and resid   62 and name  HD1) (segid "   A" and resid   61 and name HG12)
    or (segid "   A" and resid   62 and name  HD1) (segid "   A" and resid   61 and name HG11)
assign (segid "   A" and resid  155 and name  HD2) (segid "   A" and resid  154 and name   HA) 2.343 0.686 0.686 weight 1.000 ! spec=c_noesy, no=7607, id=623, vol=2.131122e+09
assign (segid "   A" and resid  155 and name   HA) (segid "   A" and resid  155 and name  HD2) 3.254 1.323 1.323 weight 1.000 ! spec=c_noesy, no=7608, id=624, vol=2.578759e+08
assign (segid "   A" and resid  155 and name   HA) (segid "   A" and resid  155 and name  HB2) 2.449 0.749 0.749 weight 1.000 ! spec=c_noesy, no=7609, id=625, vol=1.452505e+09
assign (segid "   A" and resid   69 and name   HA) (segid "   A" and resid   69 and name HD11) 2.279 0.649 0.649 weight 1.000 ! spec=c_noesy, no=7652, id=626, vol=2.194542e+09
    or (segid "   A" and resid   69 and name   HA) (segid "   A" and resid   69 and name HD13)
    or (segid "   A" and resid   69 and name   HA) (segid "   A" and resid   69 and name HD12)
assign (segid "   A" and resid  140 and name HD12) (segid "   A" and resid  140 and name  HB1) 2.067 0.534 0.534 weight 1.000 ! spec=c_noesy, no=7678, id=627, vol=4.098844e+09
    or (segid "   A" and resid  140 and name HD11) (segid "   A" and resid  140 and name  HB1)
    or (segid "   A" and resid  140 and name HD13) (segid "   A" and resid  140 and name  HB1)
assign (segid "   A" and resid  156 and name   HA) (segid "   A" and resid  156 and name   HN) 2.300 0.661 0.661 weight 1.000 ! spec=c_noesy, no=7739, id=628, vol=2.147636e+09
assign (segid "   A" and resid  157 and name   HA) (segid "   A" and resid  158 and name   HN) 2.289 0.655 0.655 weight 1.000 ! spec=c_noesy, no=7743, id=629, vol=2.677342e+09
assign (segid "   A" and resid  157 and name   HA) (segid "   A" and resid  157 and name   HN) 2.931 1.074 1.074 weight 1.000 ! spec=c_noesy, no=7744, id=630, vol=4.475659e+08
assign (segid "   A" and resid    3 and name  HG1) (segid "   A" and resid    3 and name  HG2) 1.898 0.450 0.450 weight 1.000 ! spec=c_noesy, no=7753, id=631, vol=7.629504e+09
assign (segid "   A" and resid  126 and name  HB1) (segid "   A" and resid  126 and name   HA) 2.832 1.003 1.003 weight 1.000 ! spec=c_noesy, no=7766, id=632, vol=5.957081e+08
assign (segid "   A" and resid  126 and name  HB1) (segid "   A" and resid  126 and name  HG1) 2.488 0.774 0.774 weight 1.000 ! spec=c_noesy, no=7768, id=633, vol=1.354413e+09
assign (segid "   A" and resid   79 and name  HG1) (segid "   A" and resid   79 and name  HB1) 3.088 1.192 1.192 weight 1.000 ! spec=c_noesy, no=7775, id=638, vol=3.715244e+08
assign (segid "   A" and resid   79 and name  HB1) (segid "   A" and resid   76 and name   HA) 2.908 1.057 1.057 weight 1.000 ! spec=c_noesy, no=7777, id=639, vol=5.485586e+08
assign (segid "   A" and resid    6 and name   HA) (segid "   A" and resid    7 and name   HN) 2.800 0.980 0.980 weight 1.000 ! spec=c_noesy, no=7788, id=643, vol=5.715468e+08
assign (segid "   A" and resid    8 and name   HA) (segid "   A" and resid    9 and name   HN) 2.371 0.703 0.703 weight 1.000 ! spec=c_noesy, no=7800, id=645, vol=1.651458e+09
assign (segid "   A" and resid    6 and name   HA) (segid "   A" and resid    6 and name  HB2) 2.746 0.942 0.942 weight 1.000 ! spec=c_noesy, no=7801, id=646, vol=8.490548e+08
assign (segid "   A" and resid    6 and name   HA) (segid "   A" and resid    6 and name  HB1) 2.667 0.889 0.889 weight 1.000 ! spec=c_noesy, no=7804, id=648, vol=9.109174e+08
assign (segid "   A" and resid    7 and name   HB) (segid "   A" and resid    7 and name HG22) 2.296 0.659 0.659 weight 1.000 ! spec=c_noesy, no=7808, id=649, vol=2.024348e+09
    or (segid "   A" and resid    7 and name   HB) (segid "   A" and resid    7 and name HG23)
    or (segid "   A" and resid    7 and name   HB) (segid "   A" and resid    7 and name HG21)
assign (segid "   A" and resid    7 and name   HA) (segid "   A" and resid    7 and name HG22) 2.383 0.710 0.710 weight 1.000 ! spec=c_noesy, no=7809, id=650, vol=1.744434e+09
    or (segid "   A" and resid    7 and name   HA) (segid "   A" and resid    7 and name HG23)
    or (segid "   A" and resid    7 and name   HA) (segid "   A" and resid    7 and name HG21)
assign (segid "   A" and resid    8 and name   HA) (segid "   A" and resid    8 and name  HD2) 2.745 0.942 0.942 weight 1.000 ! spec=c_noesy, no=7810, id=651, vol=7.603854e+08
    or (segid "   A" and resid    8 and name   HA) (segid "   A" and resid    8 and name  HD1)
assign (segid "   A" and resid   37 and name   HA) (segid "   A" and resid   38 and name   HA) 3.252 1.322 1.322 weight 1.000 ! spec=c_noesy, no=7811, id=652, vol=3.228192e+08
assign (segid "   A" and resid    8 and name  HB2) (segid "   A" and resid    8 and name   HN) 2.940 1.080 1.080 weight 1.000 ! spec=c_noesy, no=7813, id=654, vol=4.676298e+08
assign (segid "   A" and resid   46 and name  HB2) (segid "   A" and resid   46 and name   HN) 2.737 0.936 0.936 weight 1.000 ! spec=c_noesy, no=7814, id=655, vol=6.732543e+08
assign (segid "   A" and resid    8 and name  HB2) (segid "   A" and resid    8 and name  HD2) 2.330 0.679 0.679 weight 1.000 ! spec=c_noesy, no=7815, id=656, vol=1.842987e+09
    or (segid "   A" and resid    8 and name  HB2) (segid "   A" and resid    8 and name  HD1)
assign (segid "   A" and resid    8 and name   HA) (segid "   A" and resid    8 and name  HB2) 2.420 0.732 0.732 weight 1.000 ! spec=c_noesy, no=7816, id=657, vol=1.544259e+09
assign (segid "   A" and resid    8 and name  HB2) (segid "   A" and resid    8 and name  HB1) 1.621 0.328 0.328 weight 1.000 ! spec=c_noesy, no=7817, id=658, vol=1.737438e+10
assign (segid "   A" and resid    8 and name  HB1) (segid "   A" and resid    9 and name   HN) 3.011 1.133 1.133 weight 1.000 ! spec=c_noesy, no=7818, id=659, vol=4.184573e+08
assign (segid "   A" and resid   46 and name  HB1) (segid "   A" and resid   46 and name   HN) 2.863 1.024 1.024 weight 1.000 ! spec=c_noesy, no=7819, id=660, vol=5.171398e+08
assign (segid "   A" and resid    8 and name  HB1) (segid "   A" and resid    8 and name  HD2) 2.311 0.668 0.668 weight 1.000 ! spec=c_noesy, no=7820, id=661, vol=1.959444e+09
    or (segid "   A" and resid    8 and name  HB1) (segid "   A" and resid    8 and name  HD1)
assign (segid "   A" and resid    8 and name   HA) (segid "   A" and resid    8 and name  HB1) 2.418 0.731 0.731 weight 1.000 ! spec=c_noesy, no=7821, id=662, vol=1.554748e+09
assign (segid "   A" and resid    9 and name   HA) (segid "   A" and resid    9 and name   HN) 2.935 1.077 1.077 weight 1.000 ! spec=c_noesy, no=7824, id=665, vol=4.740393e+08
assign (segid "   A" and resid    9 and name   HA) (segid "   A" and resid    9 and name  HB1) 2.863 1.025 1.025 weight 1.000 ! spec=c_noesy, no=7826, id=666, vol=5.936867e+08
assign (segid "   A" and resid    9 and name   HA) (segid "   A" and resid    9 and name   HG) 3.378 1.426 1.426 weight 1.000 ! spec=c_noesy, no=7828, id=668, vol=2.255333e+08
assign (segid "   A" and resid    9 and name  HB1) (segid "   A" and resid    9 and name   HG) 2.492 0.776 0.776 weight 1.000 ! spec=c_noesy, no=7833, id=673, vol=1.535562e+09
assign (segid "   A" and resid    9 and name  HB1) (segid "   A" and resid    9 and name  HB2) 1.799 0.405 0.405 weight 1.000 ! spec=c_noesy, no=7834, id=674, vol=1.073161e+10
assign (segid "   A" and resid    9 and name  HB1) (segid "   A" and resid    9 and name HD21) 2.832 1.003 1.003 weight 1.000 ! spec=c_noesy, no=7835, id=675, vol=5.980897e+08
    or (segid "   A" and resid    9 and name  HB1) (segid "   A" and resid    9 and name HD23)
    or (segid "   A" and resid    9 and name  HB1) (segid "   A" and resid    9 and name HD22)
assign (segid "   A" and resid    9 and name  HB1) (segid "   A" and resid    9 and name HD13) 3.163 1.251 1.251 weight 1.000 ! spec=c_noesy, no=7836, id=676, vol=3.084837e+08
    or (segid "   A" and resid    9 and name  HB1) (segid "   A" and resid    9 and name HD11)
    or (segid "   A" and resid    9 and name  HB1) (segid "   A" and resid    9 and name HD12)
assign (segid "   A" and resid    9 and name   HA) (segid "   A" and resid    9 and name  HB2) 2.760 0.952 0.952 weight 1.000 ! spec=c_noesy, no=7839, id=677, vol=8.083904e+08
assign (segid "   A" and resid    9 and name  HB2) (segid "   A" and resid    9 and name   HG) 2.471 0.763 0.763 weight 1.000 ! spec=c_noesy, no=7840, id=678, vol=1.700485e+09
assign (segid "   A" and resid   45 and name   HA) (segid "   A" and resid   45 and name HD11) 2.453 0.752 0.752 weight 1.000 ! spec=c_noesy, no=7846, id=682, vol=1.238315e+09
    or (segid "   A" and resid   45 and name   HA) (segid "   A" and resid   45 and name HD13)
    or (segid "   A" and resid   45 and name   HA) (segid "   A" and resid   45 and name HD12)
assign (segid "   A" and resid    9 and name   HA) (segid "   A" and resid    9 and name HD13) 2.496 0.779 0.779 weight 1.000 ! spec=c_noesy, no=7847, id=683, vol=1.157625e+09
    or (segid "   A" and resid    9 and name   HA) (segid "   A" and resid    9 and name HD11)
    or (segid "   A" and resid    9 and name   HA) (segid "   A" and resid    9 and name HD12)
assign (segid "   A" and resid    9 and name   HA) (segid "   A" and resid    9 and name HD21) 3.179 1.263 1.263 weight 1.000 ! spec=c_noesy, no=7853, id=684, vol=2.281826e+08
    or (segid "   A" and resid    9 and name   HA) (segid "   A" and resid    9 and name HD23)
    or (segid "   A" and resid    9 and name   HA) (segid "   A" and resid    9 and name HD22)
assign (segid "   A" and resid    9 and name HD21) (segid "   A" and resid    9 and name   HG) 2.982 1.112 1.112 weight 1.000 ! spec=c_noesy, no=7854, id=685, vol=5.086234e+08
    or (segid "   A" and resid    9 and name HD23) (segid "   A" and resid    9 and name   HG)
    or (segid "   A" and resid    9 and name HD22) (segid "   A" and resid    9 and name   HG)
assign (segid "   A" and resid    9 and name  HB2) (segid "   A" and resid    9 and name HD21) 2.235 0.624 0.624 weight 1.000 ! spec=c_noesy, no=7855, id=686, vol=2.274957e+09
    or (segid "   A" and resid    9 and name  HB2) (segid "   A" and resid    9 and name HD23)
    or (segid "   A" and resid    9 and name  HB2) (segid "   A" and resid    9 and name HD22)
assign (segid "   A" and resid   10 and name   HA) (segid "   A" and resid   10 and name   HN) 2.721 0.925 0.925 weight 1.000 ! spec=c_noesy, no=7862, id=688, vol=1.006964e+09
assign (segid "   A" and resid   10 and name  HB1) (segid "   A" and resid   10 and name  HB2) 1.543 0.298 0.298 weight 1.000 ! spec=c_noesy, no=7876, id=690, vol=2.722023e+10
assign (segid "   A" and resid   56 and name  HB1) (segid "   A" and resid   56 and name  HG2) 1.957 0.479 0.479 weight 1.000 ! spec=c_noesy, no=7877, id=691, vol=6.070891e+09
assign (segid "   A" and resid   10 and name  HB1) (segid "   A" and resid   10 and name   HA) 2.419 0.731 0.731 weight 1.000 ! spec=c_noesy, no=7878, id=692, vol=1.853505e+09
assign (segid "   A" and resid   10 and name  HB2) (segid "   A" and resid   10 and name   HA) 2.369 0.702 0.702 weight 1.000 ! spec=c_noesy, no=7879, id=693, vol=2.249026e+09
assign (segid "   A" and resid   10 and name  HG2) (segid "   A" and resid   10 and name   HA) 2.762 0.953 0.953 weight 1.000 ! spec=c_noesy, no=7884, id=697, vol=6.952919e+08
assign (segid "   A" and resid   10 and name  HG2) (segid "   A" and resid   10 and name  HB1) 2.418 0.731 0.731 weight 1.000 ! spec=c_noesy, no=7885, id=698, vol=1.666339e+09
assign (segid "   A" and resid   10 and name  HB2) (segid "   A" and resid   10 and name  HG2) 2.240 0.627 0.627 weight 1.000 ! spec=c_noesy, no=7886, id=699, vol=2.638885e+09
assign (segid "   A" and resid   10 and name  HG1) (segid "   A" and resid   10 and name   HA) 2.678 0.896 0.896 weight 1.000 ! spec=c_noesy, no=7888, id=700, vol=8.888950e+08
assign (segid "   A" and resid   10 and name  HG1) (segid "   A" and resid   10 and name  HB1) 2.324 0.675 0.675 weight 1.000 ! spec=c_noesy, no=7889, id=701, vol=2.298675e+09
assign (segid "   A" and resid   10 and name  HG1) (segid "   A" and resid   10 and name  HB2) 2.143 0.574 0.574 weight 1.000 ! spec=c_noesy, no=7890, id=702, vol=3.534715e+09
assign (segid "   A" and resid   11 and name  HB2) (segid "   A" and resid   11 and name  HB1) 1.934 0.468 0.468 weight 1.000 ! spec=c_noesy, no=7894, id=704, vol=7.972496e+09
assign (segid "   A" and resid   13 and name  HB2) (segid "   A" and resid   13 and name  HG1) 2.402 0.721 0.721 weight 1.000 ! spec=c_noesy, no=7903, id=707, vol=1.887375e+09
assign (segid "   A" and resid   13 and name  HB2) (segid "   A" and resid   13 and name  HG2) 2.378 0.707 0.707 weight 1.000 ! spec=c_noesy, no=7904, id=708, vol=1.967514e+09
assign (segid "   A" and resid   13 and name  HB2) (segid "   A" and resid   13 and name  HB1) 1.932 0.466 0.466 weight 1.000 ! spec=c_noesy, no=7905, id=709, vol=7.590538e+09
assign (segid "   A" and resid   13 and name  HB1) (segid "   A" and resid   13 and name  HG2) 2.074 0.538 0.538 weight 1.000 ! spec=c_noesy, no=7909, id=711, vol=4.495880e+09
assign (segid "   A" and resid   13 and name  HG1) (segid "   A" and resid   13 and name   HN) 3.033 1.150 1.150 weight 1.000 ! spec=c_noesy, no=7911, id=713, vol=4.372328e+08
assign (segid "   A" and resid  141 and name  HG1) (segid "   A" and resid  142 and name   HN) 3.169 1.255 1.255 weight 1.000 ! spec=c_noesy, no=7913, id=714, vol=3.573459e+08
assign (segid "   A" and resid   13 and name   HA) (segid "   A" and resid   13 and name  HG1) 2.597 0.843 0.843 weight 1.000 ! spec=c_noesy, no=7914, id=715, vol=1.160241e+09
assign (segid "   A" and resid  141 and name  HG2) (segid "   A" and resid  141 and name  HB2) 2.230 0.621 0.621 weight 1.000 ! spec=c_noesy, no=7915, id=716, vol=2.788767e+09
assign (segid "   A" and resid   13 and name  HG1) (segid "   A" and resid   13 and name  HB1) 1.958 0.479 0.479 weight 1.000 ! spec=c_noesy, no=7916, id=717, vol=4.159457e+09
assign (segid "   A" and resid  141 and name  HG1) (segid "   A" and resid  141 and name  HB1) 2.021 0.510 0.510 weight 1.000 ! spec=c_noesy, no=7917, id=718, vol=5.571312e+09
assign (segid "   A" and resid  141 and name  HG2) (segid "   A" and resid  141 and name   HN) 2.880 1.037 1.037 weight 1.000 ! spec=c_noesy, no=7918, id=719, vol=5.200945e+08
assign (segid "   A" and resid   14 and name  HA2) (segid "   A" and resid   15 and name   HN) 2.788 0.971 0.971 weight 1.000 ! spec=c_noesy, no=7922, id=720, vol=6.204438e+08
assign (segid "   A" and resid   14 and name  HA2) (segid "   A" and resid   14 and name   HN) 2.608 0.850 0.850 weight 1.000 ! spec=c_noesy, no=7924, id=721, vol=9.082022e+08
assign (segid "   A" and resid   14 and name  HA2) (segid "   A" and resid   14 and name  HA1) 1.523 0.290 0.290 weight 1.000 ! spec=c_noesy, no=7925, id=722, vol=2.640104e+10
assign (segid "   A" and resid   14 and name  HA1) (segid "   A" and resid   14 and name   HN) 2.610 0.852 0.852 weight 1.000 ! spec=c_noesy, no=7928, id=723, vol=1.004375e+09
assign (segid "   A" and resid  102 and name  HA2) (segid "   A" and resid  102 and name   HN) 2.345 0.688 0.688 weight 1.000 ! spec=c_noesy, no=7929, id=724, vol=2.014731e+09
assign (segid "   A" and resid   14 and name  HA1) (segid "   A" and resid   15 and name   HN) 2.619 0.858 0.858 weight 1.000 ! spec=c_noesy, no=7931, id=725, vol=1.147071e+09
assign (segid "   A" and resid   15 and name   HA) (segid "   A" and resid   15 and name   HN) 3.081 1.187 1.187 weight 1.000 ! spec=c_noesy, no=7938, id=727, vol=3.778363e+08
assign (segid "   A" and resid   15 and name   HA) (segid "   A" and resid   16 and name   HA) 3.175 1.260 1.260 weight 1.000 ! spec=c_noesy, no=7939, id=728, vol=2.470976e+08
assign (segid "   A" and resid   15 and name   HA) (segid "   A" and resid   15 and name  HD2) 2.465 0.760 0.760 weight 1.000 ! spec=c_noesy, no=7943, id=729, vol=1.495210e+09
assign (segid "   A" and resid   15 and name   HA) (segid "   A" and resid   15 and name  HG2) 3.115 1.213 1.213 weight 1.000 ! spec=c_noesy, no=7945, id=730, vol=3.383859e+08
assign (segid "   A" and resid   15 and name   HA) (segid "   A" and resid   15 and name  HG1) 3.235 1.308 1.308 weight 1.000 ! spec=c_noesy, no=7946, id=731, vol=2.992584e+08
assign (segid "   A" and resid   15 and name  HB1) (segid "   A" and resid   15 and name  HG1) 3.004 1.128 1.128 weight 1.000 ! spec=c_noesy, no=7952, id=734, vol=4.405150e+08
assign (segid "   A" and resid  136 and name HG11) (segid "   A" and resid  136 and name HG21) 2.736 0.936 0.936 weight 1.000 ! spec=c_noesy, no=7953, id=735, vol=7.169330e+08
    or (segid "   A" and resid  136 and name HG11) (segid "   A" and resid  136 and name HG23)
    or (segid "   A" and resid  136 and name HG11) (segid "   A" and resid  136 and name HG22)
assign (segid "   A" and resid   17 and name HG21) (segid "   A" and resid   18 and name  HD2) 2.621 0.859 0.859 weight 1.000 ! spec=c_noesy, no=7955, id=737, vol=8.179743e+08
    or (segid "   A" and resid   17 and name HG23) (segid "   A" and resid   18 and name  HD2)
    or (segid "   A" and resid   17 and name HG22) (segid "   A" and resid   18 and name  HD2)
assign (segid "   A" and resid   17 and name HG21) (segid "   A" and resid   18 and name  HD1) 3.017 1.138 1.138 weight 1.000 ! spec=c_noesy, no=7956, id=738, vol=3.631554e+08
    or (segid "   A" and resid   17 and name HG23) (segid "   A" and resid   18 and name  HD1)
    or (segid "   A" and resid   17 and name HG22) (segid "   A" and resid   18 and name  HD1)
assign (segid "   A" and resid  133 and name HG23) (segid "   A" and resid  133 and name   HN) 2.839 1.008 1.008 weight 1.000 ! spec=c_noesy, no=7957, id=739, vol=5.356558e+08
    or (segid "   A" and resid  133 and name HG21) (segid "   A" and resid  133 and name   HN)
    or (segid "   A" and resid  133 and name HG22) (segid "   A" and resid  133 and name   HN)
assign (segid "   A" and resid  133 and name HG23) (segid "   A" and resid  133 and name HG12) 2.398 0.719 0.719 weight 1.000 ! spec=c_noesy, no=7958, id=740, vol=1.576803e+09
    or (segid "   A" and resid  133 and name HG21) (segid "   A" and resid  133 and name HG12)
    or (segid "   A" and resid  133 and name HG22) (segid "   A" and resid  133 and name HG12)
assign (segid "   A" and resid  133 and name HG23) (segid "   A" and resid  133 and name HG11) 2.974 1.106 1.106 weight 1.000 ! spec=c_noesy, no=7959, id=741, vol=3.859412e+08
    or (segid "   A" and resid  133 and name HG21) (segid "   A" and resid  133 and name HG11)
    or (segid "   A" and resid  133 and name HG22) (segid "   A" and resid  133 and name HG11)
assign (segid "   A" and resid   38 and name   HB) (segid "   A" and resid   38 and name HG11) 2.192 0.601 0.601 weight 1.000 ! spec=c_noesy, no=7962, id=743, vol=2.661839e+09
    or (segid "   A" and resid   38 and name   HB) (segid "   A" and resid   38 and name HG13)
    or (segid "   A" and resid   38 and name   HB) (segid "   A" and resid   38 and name HG12)
assign (segid "   A" and resid   38 and name HG11) (segid "   A" and resid   38 and name   HA) 2.397 0.718 0.718 weight 1.000 ! spec=c_noesy, no=7965, id=745, vol=1.493961e+09
    or (segid "   A" and resid   38 and name HG13) (segid "   A" and resid   38 and name   HA)
    or (segid "   A" and resid   38 and name HG12) (segid "   A" and resid   38 and name   HA)
assign (segid "   A" and resid   38 and name HG11) (segid "   A" and resid   38 and name   HN) 2.500 0.782 0.782 weight 1.000 ! spec=c_noesy, no=7966, id=746, vol=1.106759e+09
    or (segid "   A" and resid   38 and name HG13) (segid "   A" and resid   38 and name   HN)
    or (segid "   A" and resid   38 and name HG12) (segid "   A" and resid   38 and name   HN)
assign (segid "   A" and resid   61 and name HG13) (segid "   A" and resid   33 and name   HN) 2.520 0.794 0.794 weight 1.000 ! spec=c_noesy, no=7967, id=747, vol=1.094336e+09
    or (segid "   A" and resid   61 and name HG12) (segid "   A" and resid   33 and name   HN)
    or (segid "   A" and resid   61 and name HG11) (segid "   A" and resid   33 and name   HN)
assign (segid "   A" and resid   35 and name   HA) (segid "   A" and resid   35 and name  HB1) 2.342 0.686 0.686 weight 1.000 ! spec=c_noesy, no=7983, id=756, vol=1.844887e+09
assign (segid "   A" and resid   24 and name   HA) (segid "   A" and resid   24 and name  HB1) 2.381 0.709 0.709 weight 1.000 ! spec=c_noesy, no=7988, id=759, vol=1.746237e+09
assign (segid "   A" and resid   53 and name  HB2) (segid "   A" and resid   53 and name  HB1) 1.830 0.419 0.419 weight 1.000 ! spec=c_noesy, no=7994, id=762, vol=8.276652e+09
assign (segid "   A" and resid  134 and name  HB2) (segid "   A" and resid  134 and name  HB1) 1.752 0.384 0.384 weight 1.000 ! spec=c_noesy, no=8005, id=765, vol=1.086204e+10
assign (segid "   A" and resid   17 and name HG21) (segid "   A" and resid   17 and name HG11) 2.403 0.722 0.722 weight 1.000 ! spec=c_noesy, no=8035, id=768, vol=1.557774e+09
    or (segid "   A" and resid   17 and name HG23) (segid "   A" and resid   17 and name HG11)
    or (segid "   A" and resid   17 and name HG22) (segid "   A" and resid   17 and name HG11)
assign (segid "   A" and resid   17 and name HG21) (segid "   A" and resid   17 and name HG12) 2.524 0.796 0.796 weight 1.000 ! spec=c_noesy, no=8036, id=769, vol=1.185132e+09
    or (segid "   A" and resid   17 and name HG23) (segid "   A" and resid   17 and name HG12)
    or (segid "   A" and resid   17 and name HG22) (segid "   A" and resid   17 and name HG12)
assign (segid "   A" and resid   17 and name   HB) (segid "   A" and resid   17 and name HG21) 2.200 0.605 0.605 weight 1.000 ! spec=c_noesy, no=8037, id=770, vol=2.550372e+09
    or (segid "   A" and resid   17 and name   HB) (segid "   A" and resid   17 and name HG23)
    or (segid "   A" and resid   17 and name   HB) (segid "   A" and resid   17 and name HG22)
assign (segid "   A" and resid   17 and name HG21) (segid "   A" and resid   17 and name   HA) 2.415 0.729 0.729 weight 1.000 ! spec=c_noesy, no=8039, id=771, vol=1.370163e+09
    or (segid "   A" and resid   17 and name HG23) (segid "   A" and resid   17 and name   HA)
    or (segid "   A" and resid   17 and name HG22) (segid "   A" and resid   17 and name   HA)
assign (segid "   A" and resid   98 and name  HB3) (segid "   A" and resid   99 and name  HD2) 2.484 0.771 0.771 weight 1.000 ! spec=c_noesy, no=8041, id=772, vol=1.359570e+09
    or (segid "   A" and resid   98 and name  HB1) (segid "   A" and resid   99 and name  HD2)
    or (segid "   A" and resid   98 and name  HB2) (segid "   A" and resid   99 and name  HD2)
assign (segid "   A" and resid  153 and name HG23) (segid "   A" and resid  153 and name   HB) 2.891 1.045 1.045 weight 1.000 ! spec=c_noesy, no=8042, id=773, vol=8.343921e+08
    or (segid "   A" and resid  153 and name HG21) (segid "   A" and resid  153 and name   HB)
    or (segid "   A" and resid  153 and name HG22) (segid "   A" and resid  153 and name   HB)
assign (segid "   A" and resid  139 and name HG22) (segid "   A" and resid  139 and name   HB) 1.923 0.462 0.462 weight 1.000 ! spec=c_noesy, no=8044, id=774, vol=6.015327e+09
    or (segid "   A" and resid  139 and name HG23) (segid "   A" and resid  139 and name   HB)
    or (segid "   A" and resid  139 and name HG21) (segid "   A" and resid  139 and name   HB)
assign (segid "   A" and resid  139 and name   HA) (segid "   A" and resid  139 and name HG22) 2.302 0.662 0.662 weight 1.000 ! spec=c_noesy, no=8045, id=775, vol=1.892384e+09
    or (segid "   A" and resid  139 and name   HA) (segid "   A" and resid  139 and name HG23)
    or (segid "   A" and resid  139 and name   HA) (segid "   A" and resid  139 and name HG21)
assign (segid "   A" and resid  110 and name HG23) (segid "   A" and resid  110 and name   HB) 2.102 0.552 0.552 weight 1.000 ! spec=c_noesy, no=8046, id=776, vol=3.414973e+09
    or (segid "   A" and resid  110 and name HG22) (segid "   A" and resid  110 and name   HB)
    or (segid "   A" and resid  110 and name HG21) (segid "   A" and resid  110 and name   HB)
assign (segid "   A" and resid  110 and name HG23) (segid "   A" and resid  110 and name   HN) 3.283 1.348 1.348 weight 1.000 ! spec=c_noesy, no=8047, id=777, vol=2.063729e+08
    or (segid "   A" and resid  110 and name HG22) (segid "   A" and resid  110 and name   HN)
    or (segid "   A" and resid  110 and name HG21) (segid "   A" and resid  110 and name   HN)
assign (segid "   A" and resid  110 and name HG23) (segid "   A" and resid  111 and name   HN) 3.330 1.386 1.386 weight 1.000 ! spec=c_noesy, no=8048, id=778, vol=2.062849e+08
    or (segid "   A" and resid  110 and name HG22) (segid "   A" and resid  111 and name   HN)
    or (segid "   A" and resid  110 and name HG21) (segid "   A" and resid  111 and name   HN)
assign (segid "   A" and resid  103 and name HG21) (segid "   A" and resid  103 and name   HN) 2.564 0.822 0.822 weight 1.000 ! spec=c_noesy, no=8050, id=779, vol=9.873445e+08
    or (segid "   A" and resid  103 and name HG23) (segid "   A" and resid  103 and name   HN)
    or (segid "   A" and resid  103 and name HG22) (segid "   A" and resid  103 and name   HN)
assign (segid "   A" and resid  152 and name HG11) (segid "   A" and resid  153 and name   HN) 2.547 0.811 0.811 weight 1.000 ! spec=c_noesy, no=8054, id=780, vol=1.012968e+09
    or (segid "   A" and resid  152 and name HG13) (segid "   A" and resid  153 and name   HN)
    or (segid "   A" and resid  152 and name HG12) (segid "   A" and resid  153 and name   HN)
assign (segid "   A" and resid  152 and name HG11) (segid "   A" and resid  152 and name   HN) 2.533 0.802 0.802 weight 1.000 ! spec=c_noesy, no=8055, id=781, vol=1.046132e+09
    or (segid "   A" and resid  152 and name HG13) (segid "   A" and resid  152 and name   HN)
    or (segid "   A" and resid  152 and name HG12) (segid "   A" and resid  152 and name   HN)
assign (segid "   A" and resid  144 and name HD11) (segid "   A" and resid  144 and name   HG) 2.121 0.562 0.562 weight 1.000 ! spec=c_noesy, no=8059, id=782, vol=3.518151e+09
    or (segid "   A" and resid  144 and name HD13) (segid "   A" and resid  144 and name   HG)
    or (segid "   A" and resid  144 and name HD12) (segid "   A" and resid  144 and name   HG)
assign (segid "   A" and resid   21 and name  HD2) (segid "   A" and resid   21 and name  HG1) 3.165 1.252 1.252 weight 1.000 ! spec=c_noesy, no=8061, id=783, vol=3.083750e+08
assign (segid "   A" and resid   21 and name  HD2) (segid "   A" and resid   21 and name  HG2) 3.163 1.251 1.251 weight 1.000 ! spec=c_noesy, no=8063, id=784, vol=3.119727e+08
assign (segid "   A" and resid   21 and name  HD2) (segid "   A" and resid   21 and name  HE2) 3.056 1.167 1.167 weight 1.000 ! spec=c_noesy, no=8064, id=785, vol=3.668863e+08
assign (segid "   A" and resid  116 and name HG21) (segid "   A" and resid  116 and name   HA) 2.525 0.797 0.797 weight 1.000 ! spec=c_noesy, no=8066, id=786, vol=1.066689e+09
    or (segid "   A" and resid  116 and name HG22) (segid "   A" and resid  116 and name   HA)
    or (segid "   A" and resid  116 and name HG23) (segid "   A" and resid  116 and name   HA)
assign (segid "   A" and resid   43 and name HG22) (segid "   A" and resid   43 and name   HB) 2.098 0.550 0.550 weight 1.000 ! spec=c_noesy, no=8070, id=787, vol=3.711203e+09
    or (segid "   A" and resid   43 and name HG21) (segid "   A" and resid   43 and name   HB)
    or (segid "   A" and resid   43 and name HG23) (segid "   A" and resid   43 and name   HB)
assign (segid "   A" and resid   44 and name  HD1) (segid "   A" and resid   43 and name HG22) 2.696 0.908 0.908 weight 1.000 ! spec=c_noesy, no=8071, id=788, vol=7.335882e+08
    or (segid "   A" and resid   44 and name  HD1) (segid "   A" and resid   43 and name HG21)
    or (segid "   A" and resid   44 and name  HD1) (segid "   A" and resid   43 and name HG23)
assign (segid "   A" and resid   43 and name HG22) (segid "   A" and resid   44 and name  HD2) 2.896 1.049 1.049 weight 1.000 ! spec=c_noesy, no=8072, id=789, vol=4.013464e+08
    or (segid "   A" and resid   43 and name HG21) (segid "   A" and resid   44 and name  HD2)
    or (segid "   A" and resid   43 and name HG23) (segid "   A" and resid   44 and name  HD2)
assign (segid "   A" and resid   43 and name HG22) (segid "   A" and resid   43 and name   HA) 2.362 0.697 0.697 weight 1.000 ! spec=c_noesy, no=8073, id=790, vol=1.625404e+09
    or (segid "   A" and resid   43 and name HG21) (segid "   A" and resid   43 and name   HA)
    or (segid "   A" and resid   43 and name HG23) (segid "   A" and resid   43 and name   HA)
assign (segid "   A" and resid   43 and name HG22) (segid "   A" and resid   43 and name   HN) 3.102 1.203 1.203 weight 1.000 ! spec=c_noesy, no=8074, id=791, vol=2.994428e+08
    or (segid "   A" and resid   43 and name HG21) (segid "   A" and resid   43 and name   HN)
    or (segid "   A" and resid   43 and name HG23) (segid "   A" and resid   43 and name   HN)
assign (segid "   A" and resid   83 and name HG22) (segid "   A" and resid   84 and name   HN) 3.363 1.414 1.414 weight 1.000 ! spec=c_noesy, no=8081, id=793, vol=2.285352e+08
    or (segid "   A" and resid   83 and name HG23) (segid "   A" and resid   84 and name   HN)
    or (segid "   A" and resid   83 and name HG21) (segid "   A" and resid   84 and name   HN)
assign (segid "   A" and resid  156 and name  HB1) (segid "   A" and resid  156 and name   HN) 2.282 0.651 0.651 weight 1.000 ! spec=c_noesy, no=8082, id=794, vol=2.088685e+09
    or (segid "   A" and resid  156 and name  HB3) (segid "   A" and resid  156 and name   HN)
    or (segid "   A" and resid  156 and name  HB2) (segid "   A" and resid  156 and name   HN)
assign (segid "   A" and resid   71 and name  HB1) (segid "   A" and resid   72 and name   HN) 2.588 0.837 0.837 weight 1.000 ! spec=c_noesy, no=8083, id=795, vol=9.892906e+08
    or (segid "   A" and resid   71 and name  HB3) (segid "   A" and resid   72 and name   HN)
    or (segid "   A" and resid   71 and name  HB2) (segid "   A" and resid   72 and name   HN)
assign (segid "   A" and resid   70 and name  HB1) (segid "   A" and resid   70 and name   HN) 2.176 0.592 0.592 weight 1.000 ! spec=c_noesy, no=8084, id=796, vol=2.866316e+09
    or (segid "   A" and resid   70 and name  HB2) (segid "   A" and resid   70 and name   HN)
    or (segid "   A" and resid   70 and name  HB3) (segid "   A" and resid   70 and name   HN)
assign (segid "   A" and resid   71 and name  HB1) (segid "   A" and resid   71 and name   HN) 2.325 0.676 0.676 weight 1.000 ! spec=c_noesy, no=8085, id=797, vol=1.790476e+09
    or (segid "   A" and resid   71 and name  HB3) (segid "   A" and resid   71 and name   HN)
    or (segid "   A" and resid   71 and name  HB2) (segid "   A" and resid   71 and name   HN)
assign (segid "   A" and resid  149 and name  HB1) (segid "   A" and resid  149 and name   HN) 2.186 0.597 0.597 weight 1.000 ! spec=c_noesy, no=8086, id=798, vol=2.752729e+09
    or (segid "   A" and resid  149 and name  HB3) (segid "   A" and resid  149 and name   HN)
    or (segid "   A" and resid  149 and name  HB2) (segid "   A" and resid  149 and name   HN)
assign (segid "   A" and resid   85 and name  HB1) (segid "   A" and resid   85 and name   HN) 2.155 0.580 0.580 weight 1.000 ! spec=c_noesy, no=8087, id=799, vol=2.947022e+09
    or (segid "   A" and resid   85 and name  HB3) (segid "   A" and resid   85 and name   HN)
    or (segid "   A" and resid   85 and name  HB2) (segid "   A" and resid   85 and name   HN)
assign (segid "   A" and resid   85 and name  HB1) (segid "   A" and resid   84 and name   HN) 3.202 1.282 1.282 weight 1.000 ! spec=c_noesy, no=8088, id=800, vol=2.603611e+08
    or (segid "   A" and resid   85 and name  HB3) (segid "   A" and resid   84 and name   HN)
    or (segid "   A" and resid   85 and name  HB2) (segid "   A" and resid   84 and name   HN)
assign (segid "   A" and resid   70 and name   HA) (segid "   A" and resid   70 and name  HB1) 1.836 0.422 0.422 weight 1.000 ! spec=c_noesy, no=8089, id=801, vol=8.392381e+09
    or (segid "   A" and resid   70 and name   HA) (segid "   A" and resid   70 and name  HB2)
    or (segid "   A" and resid   70 and name   HA) (segid "   A" and resid   70 and name  HB3)
assign (segid "   A" and resid   71 and name   HA) (segid "   A" and resid   71 and name  HB1) 2.121 0.562 0.562 weight 1.000 ! spec=c_noesy, no=8090, id=802, vol=3.434742e+09
    or (segid "   A" and resid   71 and name   HA) (segid "   A" and resid   71 and name  HB3)
    or (segid "   A" and resid   71 and name   HA) (segid "   A" and resid   71 and name  HB2)
assign (segid "   A" and resid   55 and name   HA) (segid "   A" and resid   55 and name  HB1) 2.215 0.613 0.613 weight 1.000 ! spec=c_noesy, no=8091, id=803, vol=2.552868e+09
    or (segid "   A" and resid   55 and name   HA) (segid "   A" and resid   55 and name  HB2)
    or (segid "   A" and resid   55 and name   HA) (segid "   A" and resid   55 and name  HB3)
assign (segid "   A" and resid  156 and name  HB1) (segid "   A" and resid  156 and name   HA) 1.992 0.496 0.496 weight 1.000 ! spec=c_noesy, no=8093, id=804, vol=5.940213e+09
    or (segid "   A" and resid  156 and name  HB3) (segid "   A" and resid  156 and name   HA)
    or (segid "   A" and resid  156 and name  HB2) (segid "   A" and resid  156 and name   HA)
assign (segid "   A" and resid  149 and name   HA) (segid "   A" and resid  149 and name  HB1) 1.988 0.494 0.494 weight 1.000 ! spec=c_noesy, no=8094, id=805, vol=5.667614e+09
    or (segid "   A" and resid  149 and name   HA) (segid "   A" and resid  149 and name  HB3)
    or (segid "   A" and resid  149 and name   HA) (segid "   A" and resid  149 and name  HB2)
assign (segid "   A" and resid   55 and name  HB1) (segid "   A" and resid   55 and name   HN) 2.270 0.644 0.644 weight 1.000 ! spec=c_noesy, no=8095, id=806, vol=2.230698e+09
    or (segid "   A" and resid   55 and name  HB2) (segid "   A" and resid   55 and name   HN)
    or (segid "   A" and resid   55 and name  HB3) (segid "   A" and resid   55 and name   HN)
assign (segid "   A" and resid   59 and name  HB1) (segid "   A" and resid   59 and name   HN) 2.498 0.780 0.780 weight 1.000 ! spec=c_noesy, no=8096, id=807, vol=1.197778e+09
    or (segid "   A" and resid   59 and name  HB3) (segid "   A" and resid   59 and name   HN)
    or (segid "   A" and resid   59 and name  HB2) (segid "   A" and resid   59 and name   HN)
assign (segid "   A" and resid  148 and name  HB1) (segid "   A" and resid  148 and name   HN) 2.272 0.645 0.645 weight 1.000 ! spec=c_noesy, no=8097, id=808, vol=1.941597e+09
    or (segid "   A" and resid  148 and name  HB2) (segid "   A" and resid  148 and name   HN)
    or (segid "   A" and resid  148 and name  HB3) (segid "   A" and resid  148 and name   HN)
assign (segid "   A" and resid   30 and name  HB1) (segid "   A" and resid   30 and name   HN) 2.230 0.622 0.622 weight 1.000 ! spec=c_noesy, no=8098, id=809, vol=2.185991e+09
    or (segid "   A" and resid   30 and name  HB3) (segid "   A" and resid   30 and name   HN)
    or (segid "   A" and resid   30 and name  HB2) (segid "   A" and resid   30 and name   HN)
assign (segid "   A" and resid   30 and name  HB1) (segid "   A" and resid   32 and name   HN) 2.893 1.046 1.046 weight 1.000 ! spec=c_noesy, no=8099, id=810, vol=4.681184e+08
    or (segid "   A" and resid   30 and name  HB3) (segid "   A" and resid   32 and name   HN)
    or (segid "   A" and resid   30 and name  HB2) (segid "   A" and resid   32 and name   HN)
assign (segid "   A" and resid   61 and name   HA) (segid "   A" and resid   61 and name HG21) 2.563 0.821 0.821 weight 1.000 ! spec=c_noesy, no=8100, id=811, vol=9.984473e+08
    or (segid "   A" and resid   61 and name   HA) (segid "   A" and resid   61 and name HG22)
    or (segid "   A" and resid   61 and name   HA) (segid "   A" and resid   61 and name HG23)
assign (segid "   A" and resid   62 and name  HD1) (segid "   A" and resid   61 and name HG21) 3.022 1.142 1.142 weight 1.000 ! spec=c_noesy, no=8101, id=812, vol=3.503510e+08
    or (segid "   A" and resid   62 and name  HD1) (segid "   A" and resid   61 and name HG22)
    or (segid "   A" and resid   62 and name  HD1) (segid "   A" and resid   61 and name HG23)
assign (segid "   A" and resid   61 and name HG21) (segid "   A" and resid   62 and name  HD2) 2.827 0.999 0.999 weight 1.000 ! spec=c_noesy, no=8102, id=813, vol=5.736772e+08
    or (segid "   A" and resid   61 and name HG22) (segid "   A" and resid   62 and name  HD2)
    or (segid "   A" and resid   61 and name HG23) (segid "   A" and resid   62 and name  HD2)
assign (segid "   A" and resid   39 and name  HD1) (segid "   A" and resid   38 and name HG23) 2.488 0.774 0.774 weight 1.000 ! spec=c_noesy, no=8103, id=814, vol=1.211727e+09
    or (segid "   A" and resid   39 and name  HD1) (segid "   A" and resid   38 and name HG21)
    or (segid "   A" and resid   39 and name  HD1) (segid "   A" and resid   38 and name HG22)
assign (segid "   A" and resid   38 and name HG23) (segid "   A" and resid   38 and name   HA) 2.300 0.662 0.662 weight 1.000 ! spec=c_noesy, no=8105, id=815, vol=1.900325e+09
    or (segid "   A" and resid   38 and name HG21) (segid "   A" and resid   38 and name   HA)
    or (segid "   A" and resid   38 and name HG22) (segid "   A" and resid   38 and name   HA)
assign (segid "   A" and resid  105 and name HG11) (segid "   A" and resid  106 and name   HN) 3.251 1.321 1.321 weight 1.000 ! spec=c_noesy, no=8110, id=816, vol=1.983083e+08
    or (segid "   A" and resid  105 and name HG12) (segid "   A" and resid  106 and name   HN)
    or (segid "   A" and resid  105 and name HG13) (segid "   A" and resid  106 and name   HN)
assign (segid "   A" and resid   15 and name  HG2) (segid "   A" and resid   15 and name  HB2) 3.041 1.156 1.156 weight 1.000 ! spec=c_noesy, no=8115, id=818, vol=4.018061e+08
assign (segid "   A" and resid   51 and name  HG2) (segid "   A" and resid   51 and name  HD2) 2.825 0.998 0.998 weight 1.000 ! spec=c_noesy, no=8118, id=820, vol=6.600158e+08
assign (segid "   A" and resid   15 and name  HG2) (segid "   A" and resid   15 and name  HB1) 3.100 1.201 1.201 weight 1.000 ! spec=c_noesy, no=8120, id=822, vol=3.489631e+08
assign (segid "   A" and resid   90 and name  HG1) (segid "   A" and resid   90 and name   HA) 2.798 0.979 0.979 weight 1.000 ! spec=c_noesy, no=8125, id=824, vol=7.078650e+08
assign (segid "   A" and resid   86 and name  HG1) (segid "   A" and resid   86 and name   HA) 3.017 1.138 1.138 weight 1.000 ! spec=c_noesy, no=8126, id=825, vol=4.278594e+08
assign (segid "   A" and resid   51 and name  HG2) (segid "   A" and resid   51 and name   HA) 3.396 1.441 1.441 weight 1.000 ! spec=c_noesy, no=8127, id=826, vol=2.137021e+08
assign (segid "   A" and resid   17 and name HG11) (segid "   A" and resid   17 and name HG12) 2.234 0.624 0.624 weight 1.000 ! spec=c_noesy, no=8134, id=828, vol=2.727092e+09
assign (segid "   A" and resid  133 and name HG12) (segid "   A" and resid  133 and name HG11) 2.118 0.561 0.561 weight 1.000 ! spec=c_noesy, no=8141, id=832, vol=3.430292e+09
assign (segid "   A" and resid  136 and name HG11) (segid "   A" and resid  136 and name HG12) 2.073 0.537 0.537 weight 1.000 ! spec=c_noesy, no=8142, id=833, vol=4.069106e+09
assign (segid "   A" and resid  136 and name   HB) (segid "   A" and resid  136 and name HG12) 3.061 1.171 1.171 weight 1.000 ! spec=c_noesy, no=8147, id=836, vol=3.814750e+08
assign (segid "   A" and resid   17 and name   HB) (segid "   A" and resid   17 and name HG12) 2.858 1.021 1.021 weight 1.000 ! spec=c_noesy, no=8148, id=837, vol=5.805893e+08
assign (segid "   A" and resid  133 and name HG12) (segid "   A" and resid  133 and name HD12) 2.777 0.964 0.964 weight 1.000 ! spec=c_noesy, no=8155, id=844, vol=7.172090e+08
    or (segid "   A" and resid  133 and name HG12) (segid "   A" and resid  133 and name HD11)
    or (segid "   A" and resid  133 and name HG12) (segid "   A" and resid  133 and name HD13)
assign (segid "   A" and resid   22 and name  HG2) (segid "   A" and resid   22 and name  HD1) 2.834 1.004 1.004 weight 1.000 ! spec=c_noesy, no=8159, id=847, vol=6.491679e+08
assign (segid "   A" and resid  146 and name   HG) (segid "   A" and resid  146 and name   HN) 3.189 1.271 1.271 weight 1.000 ! spec=c_noesy, no=8162, id=850, vol=3.069658e+08
assign (segid "   A" and resid   22 and name  HG1) (segid "   A" and resid   22 and name   HN) 3.367 1.417 1.417 weight 1.000 ! spec=c_noesy, no=8164, id=852, vol=2.121741e+08
assign (segid "   A" and resid   77 and name  HG1) (segid "   A" and resid   77 and name   HN) 3.262 1.330 1.330 weight 1.000 ! spec=c_noesy, no=8169, id=853, vol=2.355812e+08
assign (segid "   A" and resid   77 and name  HG2) (segid "   A" and resid   77 and name   HN) 3.401 1.445 1.445 weight 1.000 ! spec=c_noesy, no=8170, id=854, vol=2.126638e+08
assign (segid "   A" and resid   31 and name  HG1) (segid "   A" and resid   31 and name  HD2) 2.419 0.731 0.731 weight 1.000 ! spec=c_noesy, no=8173, id=855, vol=1.710825e+09
assign (segid "   A" and resid   86 and name  HD1) (segid "   A" and resid   87 and name   HN) 3.177 1.262 1.262 weight 1.000 ! spec=c_noesy, no=8180, id=856, vol=3.017441e+08
assign (segid "   A" and resid  126 and name  HB2) (segid "   A" and resid  126 and name  HG1) 2.310 0.667 0.667 weight 1.000 ! spec=c_noesy, no=8185, id=857, vol=2.397503e+09
assign (segid "   A" and resid  126 and name  HB1) (segid "   A" and resid  126 and name  HB2) 1.997 0.499 0.499 weight 1.000 ! spec=c_noesy, no=8186, id=858, vol=5.245229e+09
assign (segid "   A" and resid  126 and name  HB2) (segid "   A" and resid  126 and name   HA) 2.743 0.941 0.941 weight 1.000 ! spec=c_noesy, no=8187, id=859, vol=7.415227e+08
assign (segid "   A" and resid   80 and name  HB1) (segid "   A" and resid   80 and name   HA) 2.659 0.884 0.884 weight 1.000 ! spec=c_noesy, no=8192, id=863, vol=8.984110e+08
assign (segid "   A" and resid   80 and name  HB1) (segid "   A" and resid   81 and name   HN) 3.340 1.394 1.394 weight 1.000 ! spec=c_noesy, no=8194, id=864, vol=2.302014e+08
assign (segid "   A" and resid   40 and name  HB2) (segid "   A" and resid   40 and name   HN) 2.789 0.972 0.972 weight 1.000 ! spec=c_noesy, no=8197, id=866, vol=7.135538e+08
assign (segid "   A" and resid  124 and name  HB2) (segid "   A" and resid  124 and name   HN) 2.220 0.616 0.616 weight 1.000 ! spec=c_noesy, no=8198, id=867, vol=2.794231e+09
assign (segid "   A" and resid   52 and name  HB1) (segid "   A" and resid   52 and name   HA) 2.836 1.006 1.006 weight 1.000 ! spec=c_noesy, no=8206, id=870, vol=6.136488e+08
assign (segid "   A" and resid   40 and name  HB2) (segid "   A" and resid   41 and name   HN) 3.055 1.167 1.167 weight 1.000 ! spec=c_noesy, no=8211, id=872, vol=3.593650e+08
assign (segid "   A" and resid  118 and name  HB2) (segid "   A" and resid  118 and name   HN) 3.059 1.170 1.170 weight 1.000 ! spec=c_noesy, no=8212, id=873, vol=3.904095e+08
assign (segid "   A" and resid   78 and name  HB1) (segid "   A" and resid   78 and name   HN) 2.479 0.768 0.768 weight 1.000 ! spec=c_noesy, no=8216, id=875, vol=1.492648e+09
assign (segid "   A" and resid   81 and name  HB1) (segid "   A" and resid   82 and name   HN) 2.752 0.947 0.947 weight 1.000 ! spec=c_noesy, no=8217, id=876, vol=7.931374e+08
assign (segid "   A" and resid   72 and name  HB1) (segid "   A" and resid   72 and name   HN) 2.652 0.879 0.879 weight 1.000 ! spec=c_noesy, no=8226, id=878, vol=8.893110e+08
assign (segid "   A" and resid  141 and name  HB1) (segid "   A" and resid  141 and name   HN) 2.826 0.998 0.998 weight 1.000 ! spec=c_noesy, no=8231, id=879, vol=6.137944e+08
assign (segid "   A" and resid   89 and name  HB1) (segid "   A" and resid   89 and name   HN) 3.107 1.207 1.207 weight 1.000 ! spec=c_noesy, no=8242, id=883, vol=3.460781e+08
assign (segid "   A" and resid   32 and name  HB1) (segid "   A" and resid   32 and name  HD2) 2.914 1.062 1.062 weight 1.000 ! spec=c_noesy, no=8264, id=898, vol=5.434148e+08
assign (segid "   A" and resid   32 and name  HB2) (segid "   A" and resid   32 and name  HD2) 2.876 1.034 1.034 weight 1.000 ! spec=c_noesy, no=8265, id=899, vol=5.937202e+08
assign (segid "   A" and resid   28 and name  HB1) (segid "   A" and resid   28 and name   HN) 2.983 1.112 1.112 weight 1.000 ! spec=c_noesy, no=8267, id=901, vol=4.470927e+08
assign (segid "   A" and resid   28 and name  HB1) (segid "   A" and resid   28 and name  HG2) 2.642 0.872 0.872 weight 1.000 ! spec=c_noesy, no=8268, id=902, vol=9.683922e+08
assign (segid "   A" and resid   28 and name  HB2) (segid "   A" and resid   28 and name  HG2) 2.472 0.764 0.764 weight 1.000 ! spec=c_noesy, no=8269, id=903, vol=1.489168e+09
assign (segid "   A" and resid   28 and name  HB2) (segid "   A" and resid   28 and name   HN) 3.378 1.426 1.426 weight 1.000 ! spec=c_noesy, no=8280, id=909, vol=2.097641e+08
assign (segid "   A" and resid   94 and name  HB1) (segid "   A" and resid   94 and name   HA) 2.755 0.949 0.949 weight 1.000 ! spec=c_noesy, no=8282, id=911, vol=7.155418e+08
assign (segid "   A" and resid  136 and name HG11) (segid "   A" and resid  136 and name HD13) 2.401 0.721 0.721 weight 1.000 ! spec=c_noesy, no=8293, id=912, vol=1.625918e+09
    or (segid "   A" and resid  136 and name HG11) (segid "   A" and resid  136 and name HD11)
    or (segid "   A" and resid  136 and name HG11) (segid "   A" and resid  136 and name HD12)
assign (segid "   A" and resid  136 and name HG12) (segid "   A" and resid  136 and name HD13) 2.543 0.808 0.808 weight 1.000 ! spec=c_noesy, no=8294, id=913, vol=1.033973e+09
    or (segid "   A" and resid  136 and name HG12) (segid "   A" and resid  136 and name HD11)
    or (segid "   A" and resid  136 and name HG12) (segid "   A" and resid  136 and name HD12)
assign (segid "   A" and resid  136 and name HD13) (segid "   A" and resid  136 and name   HB) 2.594 0.841 0.841 weight 1.000 ! spec=c_noesy, no=8295, id=914, vol=9.951277e+08
    or (segid "   A" and resid  136 and name HD11) (segid "   A" and resid  136 and name   HB)
    or (segid "   A" and resid  136 and name HD12) (segid "   A" and resid  136 and name   HB)
assign (segid "   A" and resid  136 and name   HA) (segid "   A" and resid  136 and name HD13) 3.059 1.170 1.170 weight 1.000 ! spec=c_noesy, no=8297, id=915, vol=3.049351e+08
    or (segid "   A" and resid  136 and name   HA) (segid "   A" and resid  136 and name HD11)
    or (segid "   A" and resid  136 and name   HA) (segid "   A" and resid  136 and name HD12)
assign (segid "   A" and resid  133 and name HG11) (segid "   A" and resid  133 and name HD12) 2.658 0.883 0.883 weight 1.000 ! spec=c_noesy, no=8301, id=917, vol=8.676871e+08
    or (segid "   A" and resid  133 and name HG11) (segid "   A" and resid  133 and name HD11)
    or (segid "   A" and resid  133 and name HG11) (segid "   A" and resid  133 and name HD13)
assign (segid "   A" and resid  133 and name   HB) (segid "   A" and resid  133 and name HD12) 2.724 0.927 0.927 weight 1.000 ! spec=c_noesy, no=8302, id=918, vol=8.053301e+08
    or (segid "   A" and resid  133 and name   HB) (segid "   A" and resid  133 and name HD11)
    or (segid "   A" and resid  133 and name   HB) (segid "   A" and resid  133 and name HD13)
assign (segid "   A" and resid  106 and name   HA) (segid "   A" and resid  106 and name  HB2) 2.905 1.055 1.055 weight 1.000 ! spec=c_noesy, no=8304, id=919, vol=4.963954e+08
assign (segid "   A" and resid  106 and name   HA) (segid "   A" and resid  106 and name  HB1) 2.796 0.977 0.977 weight 1.000 ! spec=c_noesy, no=8305, id=920, vol=5.226336e+08
assign (segid "   A" and resid  106 and name   HA) (segid "   A" and resid  107 and name  HD2) 2.314 0.669 0.669 weight 1.000 ! spec=c_noesy, no=8306, id=921, vol=1.857118e+09
assign (segid "   A" and resid  106 and name   HA) (segid "   A" and resid  107 and name  HD1) 2.294 0.658 0.658 weight 1.000 ! spec=c_noesy, no=8307, id=922, vol=1.936941e+09
assign (segid "   A" and resid  106 and name   HA) (segid "   A" and resid  106 and name   HN) 2.848 1.014 1.014 weight 1.000 ! spec=c_noesy, no=8308, id=923, vol=4.821247e+08
assign (segid "   A" and resid  111 and name  HB2) (segid "   A" and resid  112 and name  HD1) 3.160 1.248 1.248 weight 1.000 ! spec=c_noesy, no=8311, id=926, vol=3.098359e+08
assign (segid "   A" and resid    4 and name  HA2) (segid "   A" and resid    4 and name   HN) 2.417 0.730 0.730 weight 1.000 ! spec=c_noesy, no=8314, id=929, vol=1.389274e+09
assign (segid "   A" and resid   50 and name  HA1) (segid "   A" and resid   50 and name   HN) 2.571 0.826 0.826 weight 1.000 ! spec=c_noesy, no=8315, id=930, vol=1.057053e+09
assign (segid "   A" and resid   50 and name  HA2) (segid "   A" and resid   50 and name   HN) 2.458 0.755 0.755 weight 1.000 ! spec=c_noesy, no=8316, id=931, vol=1.422284e+09
assign (segid "   A" and resid   50 and name  HA1) (segid "   A" and resid   51 and name   HN) 2.568 0.825 0.825 weight 1.000 ! spec=c_noesy, no=8317, id=932, vol=9.799171e+08
assign (segid "   A" and resid   50 and name  HA2) (segid "   A" and resid   51 and name   HN) 2.562 0.820 0.820 weight 1.000 ! spec=c_noesy, no=8318, id=933, vol=9.773506e+08
assign (segid "   A" and resid   64 and name  HA1) (segid "   A" and resid   65 and name   HN) 2.442 0.745 0.745 weight 1.000 ! spec=c_noesy, no=8320, id=934, vol=1.255617e+09
assign (segid "   A" and resid   36 and name  HA1) (segid "   A" and resid   37 and name   HN) 2.673 0.893 0.893 weight 1.000 ! spec=c_noesy, no=8321, id=935, vol=7.616782e+08
assign (segid "   A" and resid  143 and name   HB) (segid "   A" and resid  143 and name   HN) 2.752 0.946 0.946 weight 1.000 ! spec=c_noesy, no=8329, id=939, vol=7.564928e+08
assign (segid "   A" and resid    7 and name HG22) (segid "   A" and resid    7 and name   HN) 3.291 1.354 1.354 weight 1.000 ! spec=c_noesy, no=8332, id=940, vol=2.663702e+08
    or (segid "   A" and resid    7 and name HG23) (segid "   A" and resid    7 and name   HN)
    or (segid "   A" and resid    7 and name HG21) (segid "   A" and resid    7 and name   HN)
assign (segid "   A" and resid    8 and name  HB1) (segid "   A" and resid    8 and name   HN) 3.011 1.133 1.133 weight 1.000 ! spec=c_noesy, no=8333, id=941, vol=4.184573e+08
assign (segid "   A" and resid  140 and name HD12) (segid "   A" and resid  140 and name   HN) 3.110 1.209 1.209 weight 1.000 ! spec=c_noesy, no=8334, id=942, vol=3.336373e+08
    or (segid "   A" and resid  140 and name HD11) (segid "   A" and resid  140 and name   HN)
    or (segid "   A" and resid  140 and name HD13) (segid "   A" and resid  140 and name   HN)
assign (segid "   A" and resid  140 and name HD12) (segid "   A" and resid  141 and name   HN) 3.210 1.288 1.288 weight 1.000 ! spec=c_noesy, no=8335, id=943, vol=2.712535e+08
    or (segid "   A" and resid  140 and name HD11) (segid "   A" and resid  141 and name   HN)
    or (segid "   A" and resid  140 and name HD13) (segid "   A" and resid  141 and name   HN)
assign (segid "   A" and resid   10 and name  HG2) (segid "   A" and resid   10 and name   HN) 3.213 1.291 1.291 weight 1.000 ! spec=c_noesy, no=8339, id=944, vol=2.605145e+08
assign (segid "   A" and resid   11 and name  HB1) (segid "   A" and resid   11 and name   HN) 3.363 1.414 1.414 weight 1.000 ! spec=c_noesy, no=8345, id=947, vol=2.009097e+08
assign (segid "   A" and resid   97 and name   HA) (segid "   A" and resid   98 and name   HN) 2.036 0.518 0.518 weight 1.000 ! spec=c_noesy, no=8352, id=948, vol=4.340012e+09
assign (segid "   A" and resid   15 and name  HG2) (segid "   A" and resid   15 and name  HG1) 1.907 0.454 0.454 weight 1.000 ! spec=c_noesy, no=8357, id=950, vol=6.948725e+09
assign (segid "   A" and resid   15 and name  HB2) (segid "   A" and resid   15 and name   HA) 2.912 1.060 1.060 weight 1.000 ! spec=c_noesy, no=8360, id=952, vol=5.494749e+08
assign (segid "   A" and resid   15 and name  HG1) (segid "   A" and resid   15 and name  HB2) 3.059 1.169 1.169 weight 1.000 ! spec=c_noesy, no=8364, id=955, vol=4.138444e+08
assign (segid "   A" and resid   15 and name  HB1) (segid "   A" and resid   15 and name  HB2) 1.815 0.412 0.412 weight 1.000 ! spec=c_noesy, no=8365, id=956, vol=9.982327e+09
assign (segid "   A" and resid  140 and name  HB1) (segid "   A" and resid  140 and name   HA) 2.728 0.930 0.930 weight 1.000 ! spec=c_noesy, no=8368, id=959, vol=7.942890e+08
assign (segid "   A" and resid  140 and name  HB2) (segid "   A" and resid  141 and name   HN) 3.314 1.373 1.373 weight 1.000 ! spec=c_noesy, no=8370, id=960, vol=2.101097e+08
assign (segid "   A" and resid   69 and name  HB2) (segid "   A" and resid   70 and name   HN) 3.151 1.241 1.241 weight 1.000 ! spec=c_noesy, no=8377, id=964, vol=3.311705e+08
assign (segid "   A" and resid  159 and name  HB1) (segid "   A" and resid  159 and name   HN) 3.253 1.323 1.323 weight 1.000 ! spec=c_noesy, no=8379, id=966, vol=2.715033e+08
assign (segid "   A" and resid   17 and name   HB) (segid "   A" and resid   17 and name   HA) 2.969 1.102 1.102 weight 1.000 ! spec=c_noesy, no=8387, id=969, vol=4.310012e+08
assign (segid "   A" and resid   17 and name   HA) (segid "   A" and resid   17 and name HG12) 3.248 1.319 1.319 weight 1.000 ! spec=c_noesy, no=8388, id=970, vol=2.452089e+08
assign (segid "   A" and resid   17 and name HG11) (segid "   A" and resid   17 and name   HA) 3.072 1.179 1.179 weight 1.000 ! spec=c_noesy, no=8389, id=971, vol=3.545564e+08
assign (segid "   A" and resid   18 and name   HA) (segid "   A" and resid   19 and name  HB2) 3.174 1.259 1.259 weight 1.000 ! spec=c_noesy, no=8395, id=975, vol=2.956818e+08
    or (segid "   A" and resid   18 and name   HA) (segid "   A" and resid   19 and name  HB1)
    or (segid "   A" and resid   18 and name   HA) (segid "   A" and resid   19 and name  HB3)
assign (segid "   A" and resid   18 and name   HA) (segid "   A" and resid   30 and name  HB1) 3.164 1.252 1.252 weight 1.000 ! spec=c_noesy, no=8397, id=976, vol=2.773950e+08
    or (segid "   A" and resid   18 and name   HA) (segid "   A" and resid   30 and name  HB3)
    or (segid "   A" and resid   18 and name   HA) (segid "   A" and resid   30 and name  HB2)
assign (segid "   A" and resid  155 and name  HB2) (segid "   A" and resid  155 and name  HB1) 2.249 0.632 0.632 weight 1.000 ! spec=c_noesy, no=8398, id=977, vol=2.581558e+09
assign (segid "   A" and resid   44 and name   HA) (segid "   A" and resid   44 and name  HG2) 2.850 1.015 1.015 weight 1.000 ! spec=c_noesy, no=8404, id=979, vol=6.117608e+08
assign (segid "   A" and resid   17 and name   HA) (segid "   A" and resid   18 and name  HD1) 2.213 0.612 0.612 weight 1.000 ! spec=c_noesy, no=8407, id=982, vol=2.604912e+09
assign (segid "   A" and resid   21 and name   HA) (segid "   A" and resid   21 and name  HB2) 2.720 0.924 0.924 weight 1.000 ! spec=c_noesy, no=8412, id=983, vol=7.963064e+08
assign (segid "   A" and resid   21 and name  HG2) (segid "   A" and resid   21 and name   HA) 3.044 1.158 1.158 weight 1.000 ! spec=c_noesy, no=8414, id=984, vol=3.758815e+08
assign (segid "   A" and resid   21 and name  HB1) (segid "   A" and resid   21 and name  HB2) 2.311 0.668 0.668 weight 1.000 ! spec=c_noesy, no=8418, id=986, vol=2.223494e+09
assign (segid "   A" and resid   21 and name  HG1) (segid "   A" and resid   21 and name  HB1) 3.251 1.321 1.321 weight 1.000 ! spec=c_noesy, no=8428, id=991, vol=2.820867e+08
assign (segid "   A" and resid   21 and name  HG2) (segid "   A" and resid   21 and name  HG1) 2.141 0.573 0.573 weight 1.000 ! spec=c_noesy, no=8429, id=992, vol=3.683678e+09
assign (segid "   A" and resid   21 and name  HD2) (segid "   A" and resid   21 and name  HB1) 2.866 1.027 1.027 weight 1.000 ! spec=c_noesy, no=8431, id=994, vol=6.279476e+08
assign (segid "   A" and resid   23 and name  HG2) (segid "   A" and resid   23 and name   HA) 3.070 1.178 1.178 weight 1.000 ! spec=c_noesy, no=8432, id=995, vol=4.037445e+08
assign (segid "   A" and resid   22 and name  HB1) (segid "   A" and resid   23 and name  HD1) 2.669 0.891 0.891 weight 1.000 ! spec=c_noesy, no=8436, id=998, vol=8.810106e+08
assign (segid "   A" and resid   24 and name  HB2) (segid "   A" and resid   24 and name  HB1) 2.000 0.500 0.500 weight 1.000 ! spec=c_noesy, no=8439, id=1000, vol=4.860763e+09
assign (segid "   A" and resid   24 and name  HB1) (segid "   A" and resid   24 and name   HN) 3.240 1.312 1.312 weight 1.000 ! spec=c_noesy, no=8440, id=1001, vol=2.684969e+08
assign (segid "   A" and resid   24 and name  HB2) (segid "   A" and resid   24 and name   HN) 3.468 1.504 1.504 weight 1.000 ! spec=c_noesy, no=8441, id=1002, vol=1.702352e+08
assign (segid "   A" and resid   25 and name  HA2) (segid "   A" and resid   25 and name   HN) 2.778 0.964 0.964 weight 1.000 ! spec=c_noesy, no=8443, id=1003, vol=5.862917e+08
assign (segid "   A" and resid   25 and name  HA1) (segid "   A" and resid   25 and name   HN) 2.755 0.949 0.949 weight 1.000 ! spec=c_noesy, no=8445, id=1004, vol=6.673434e+08
assign (segid "   A" and resid   25 and name  HA2) (segid "   A" and resid   26 and name   HN) 3.039 1.154 1.154 weight 1.000 ! spec=c_noesy, no=8451, id=1005, vol=3.738488e+08
assign (segid "   A" and resid   25 and name  HA1) (segid "   A" and resid   24 and name   HN) 3.295 1.357 1.357 weight 1.000 ! spec=c_noesy, no=8453, id=1006, vol=2.090265e+08
assign (segid "   A" and resid   25 and name  HA2) (segid "   A" and resid   25 and name  HA1) 1.906 0.454 0.454 weight 1.000 ! spec=c_noesy, no=8457, id=1008, vol=6.360263e+09
assign (segid "   A" and resid   26 and name   HA) (segid "   A" and resid   26 and name   HN) 2.711 0.919 0.919 weight 1.000 ! spec=c_noesy, no=8462, id=1009, vol=8.605366e+08
assign (segid "   A" and resid   28 and name   HA) (segid "   A" and resid   28 and name  HG2) 2.734 0.934 0.934 weight 1.000 ! spec=c_noesy, no=8467, id=1010, vol=8.257859e+08
assign (segid "   A" and resid   28 and name  HB2) (segid "   A" and resid   28 and name   HA) 2.791 0.974 0.974 weight 1.000 ! spec=c_noesy, no=8469, id=1011, vol=6.460398e+08
assign (segid "   A" and resid   28 and name  HB1) (segid "   A" and resid   28 and name   HA) 2.676 0.895 0.895 weight 1.000 ! spec=c_noesy, no=8472, id=1012, vol=9.424135e+08
assign (segid "   A" and resid   28 and name  HG1) (segid "   A" and resid   28 and name   HA) 3.005 1.129 1.129 weight 1.000 ! spec=c_noesy, no=8478, id=1017, vol=4.399785e+08
assign (segid "   A" and resid   87 and name  HE2) (segid "   A" and resid   87 and name  HG1) 2.522 0.795 0.795 weight 1.000 ! spec=c_noesy, no=8480, id=1018, vol=1.390240e+09
assign (segid "   A" and resid   79 and name  HE2) (segid "   A" and resid   79 and name  HG1) 2.869 1.029 1.029 weight 1.000 ! spec=c_noesy, no=8482, id=1019, vol=5.820167e+08
assign (segid "   A" and resid   87 and name  HB1) (segid "   A" and resid   87 and name  HG2) 2.293 0.657 0.657 weight 1.000 ! spec=c_noesy, no=8489, id=1022, vol=2.550930e+09
assign (segid "   A" and resid   29 and name  HB1) (segid "   A" and resid   29 and name  HG1) 2.355 0.693 0.693 weight 1.000 ! spec=c_noesy, no=8491, id=1023, vol=2.145365e+09
assign (segid "   A" and resid   34 and name  HB1) (segid "   A" and resid   34 and name  HG1) 2.558 0.818 0.818 weight 1.000 ! spec=c_noesy, no=8492, id=1024, vol=1.301296e+09
assign (segid "   A" and resid   87 and name  HG2) (segid "   A" and resid   87 and name  HB2) 2.423 0.734 0.734 weight 1.000 ! spec=c_noesy, no=8493, id=1025, vol=1.725342e+09
assign (segid "   A" and resid   49 and name  HG1) (segid "   A" and resid   49 and name  HB1) 2.413 0.728 0.728 weight 1.000 ! spec=c_noesy, no=8494, id=1026, vol=1.815165e+09
assign (segid "   A" and resid   87 and name  HG1) (segid "   A" and resid   87 and name  HB1) 2.381 0.709 0.709 weight 1.000 ! spec=c_noesy, no=8496, id=1027, vol=1.930626e+09
assign (segid "   A" and resid   49 and name  HG2) (segid "   A" and resid   49 and name  HB2) 2.653 0.880 0.880 weight 1.000 ! spec=c_noesy, no=8497, id=1028, vol=1.028755e+09
assign (segid "   A" and resid   29 and name  HG1) (segid "   A" and resid   29 and name  HD2) 2.142 0.573 0.573 weight 1.000 ! spec=c_noesy, no=8499, id=1030, vol=3.794734e+09
assign (segid "   A" and resid   29 and name  HG1) (segid "   A" and resid   29 and name  HE1) 2.835 1.005 1.005 weight 1.000 ! spec=c_noesy, no=8500, id=1031, vol=7.068039e+08
assign (segid "   A" and resid   29 and name   HA) (segid "   A" and resid   29 and name  HG2) 2.990 1.118 1.118 weight 1.000 ! spec=c_noesy, no=8507, id=1035, vol=4.422027e+08
assign (segid "   A" and resid   75 and name  HG2) (segid "   A" and resid   75 and name   HA) 2.979 1.109 1.109 weight 1.000 ! spec=c_noesy, no=8508, id=1036, vol=4.510985e+08
assign (segid "   A" and resid   30 and name   HA) (segid "   A" and resid   31 and name   HN) 2.285 0.653 0.653 weight 1.000 ! spec=c_noesy, no=8512, id=1039, vol=2.152427e+09
assign (segid "   A" and resid   30 and name   HA) (segid "   A" and resid   30 and name   HN) 2.791 0.974 0.974 weight 1.000 ! spec=c_noesy, no=8514, id=1040, vol=7.130689e+08
assign (segid "   A" and resid   30 and name   HA) (segid "   A" and resid   32 and name   HN) 3.121 1.218 1.218 weight 1.000 ! spec=c_noesy, no=8516, id=1041, vol=3.334157e+08
assign (segid "   A" and resid   30 and name  HB1) (segid "   A" and resid   29 and name   HA) 2.885 1.040 1.040 weight 1.000 ! spec=c_noesy, no=8517, id=1042, vol=5.318461e+08
    or (segid "   A" and resid   30 and name  HB3) (segid "   A" and resid   29 and name   HA)
    or (segid "   A" and resid   30 and name  HB2) (segid "   A" and resid   29 and name   HA)
assign (segid "   A" and resid   31 and name   HA) (segid "   A" and resid   31 and name   HN) 2.863 1.025 1.025 weight 1.000 ! spec=c_noesy, no=8523, id=1044, vol=6.332919e+08
assign (segid "   A" and resid   94 and name   HA) (segid "   A" and resid   95 and name   HN) 2.206 0.608 0.608 weight 1.000 ! spec=c_noesy, no=8524, id=1045, vol=2.782934e+09
assign (segid "   A" and resid  104 and name   HG) (segid "   A" and resid  104 and name HD11) 2.923 1.068 1.068 weight 1.000 ! spec=c_noesy, no=8536, id=1046, vol=5.144716e+08
    or (segid "   A" and resid  104 and name   HG) (segid "   A" and resid  104 and name HD13)
    or (segid "   A" and resid  104 and name   HG) (segid "   A" and resid  104 and name HD12)
assign (segid "   A" and resid   31 and name  HG1) (segid "   A" and resid   31 and name   HA) 2.811 0.988 0.988 weight 1.000 ! spec=c_noesy, no=8541, id=1048, vol=6.677367e+08
assign (segid "   A" and resid   32 and name  HB2) (segid "   A" and resid   31 and name   HA) 3.142 1.234 1.234 weight 1.000 ! spec=c_noesy, no=8544, id=1050, vol=3.919984e+08
assign (segid "   A" and resid   57 and name  HB1) (segid "   A" and resid   57 and name   HA) 2.876 1.034 1.034 weight 1.000 ! spec=c_noesy, no=8545, id=1051, vol=5.413014e+08
assign (segid "   A" and resid   33 and name HG13) (segid "   A" and resid   33 and name   HB) 2.040 0.520 0.520 weight 1.000 ! spec=c_noesy, no=8558, id=1058, vol=4.534009e+09
    or (segid "   A" and resid   33 and name HG11) (segid "   A" and resid   33 and name   HB)
    or (segid "   A" and resid   33 and name HG12) (segid "   A" and resid   33 and name   HB)
assign (segid "   A" and resid   34 and name   HA) (segid "   A" and resid   34 and name   HN) 2.217 0.615 0.615 weight 1.000 ! spec=c_noesy, no=8569, id=1060, vol=2.763865e+09
assign (segid "   A" and resid   86 and name  HG2) (segid "   A" and resid   86 and name   HA) 2.748 0.944 0.944 weight 1.000 ! spec=c_noesy, no=8571, id=1061, vol=7.709335e+08
assign (segid "   A" and resid   34 and name  HG1) (segid "   A" and resid   34 and name   HA) 2.520 0.794 0.794 weight 1.000 ! spec=c_noesy, no=8572, id=1062, vol=1.331358e+09
assign (segid "   A" and resid   34 and name  HD2) (segid "   A" and resid   34 and name   HA) 2.832 1.002 1.002 weight 1.000 ! spec=c_noesy, no=8574, id=1063, vol=7.100705e+08
assign (segid "   A" and resid   86 and name   HA) (segid "   A" and resid   86 and name  HB1) 2.130 0.567 0.567 weight 1.000 ! spec=c_noesy, no=8575, id=1064, vol=3.721769e+09
assign (segid "   A" and resid   34 and name   HA) (segid "   A" and resid   34 and name  HB1) 2.513 0.789 0.789 weight 1.000 ! spec=c_noesy, no=8576, id=1065, vol=1.407920e+09
assign (segid "   A" and resid   89 and name   HA) (segid "   A" and resid   89 and name  HB2) 2.461 0.757 0.757 weight 1.000 ! spec=c_noesy, no=8577, id=1066, vol=1.653892e+09
assign (segid "   A" and resid   34 and name  HB1) (segid "   A" and resid   34 and name   HN) 2.657 0.883 0.883 weight 1.000 ! spec=c_noesy, no=8580, id=1067, vol=9.252728e+08
assign (segid "   A" and resid   35 and name  HB1) (segid "   A" and resid   36 and name   HN) 2.497 0.779 0.779 weight 1.000 ! spec=c_noesy, no=8589, id=1071, vol=1.321938e+09
assign (segid "   A" and resid   37 and name  HB2) (segid "   A" and resid   37 and name  HB1) 1.923 0.462 0.462 weight 1.000 ! spec=c_noesy, no=8592, id=1072, vol=6.436114e+09
assign (segid "   A" and resid   37 and name  HB1) (segid "   A" and resid   37 and name  HD1) 2.581 0.833 0.833 weight 1.000 ! spec=c_noesy, no=8593, id=1073, vol=1.019886e+09
    or (segid "   A" and resid   37 and name  HB1) (segid "   A" and resid   37 and name  HD2)
assign (segid "   A" and resid   37 and name  HB2) (segid "   A" and resid   37 and name  HD1) 2.438 0.743 0.743 weight 1.000 ! spec=c_noesy, no=8594, id=1074, vol=1.384332e+09
    or (segid "   A" and resid   37 and name  HB2) (segid "   A" and resid   37 and name  HD2)
assign (segid "   A" and resid   37 and name  HB2) (segid "   A" and resid   38 and name   HN) 3.250 1.320 1.320 weight 1.000 ! spec=c_noesy, no=8601, id=1077, vol=2.634032e+08
assign (segid "   A" and resid   38 and name HG23) (segid "   A" and resid   38 and name   HN) 3.062 1.172 1.172 weight 1.000 ! spec=c_noesy, no=8605, id=1078, vol=3.717961e+08
    or (segid "   A" and resid   38 and name HG21) (segid "   A" and resid   38 and name   HN)
    or (segid "   A" and resid   38 and name HG22) (segid "   A" and resid   38 and name   HN)
assign (segid "   A" and resid   39 and name   HA) (segid "   A" and resid   37 and name  HE1) 3.165 1.252 1.252 weight 1.000 ! spec=c_noesy, no=8607, id=1079, vol=2.579420e+08
    or (segid "   A" and resid   39 and name   HA) (segid "   A" and resid   37 and name  HE2)
assign (segid "   A" and resid   39 and name   HA) (segid "   A" and resid   39 and name  HG2) 3.392 1.438 1.438 weight 1.000 ! spec=c_noesy, no=8609, id=1080, vol=2.425738e+08
assign (segid "   A" and resid   40 and name   HA) (segid "   A" and resid   40 and name   HN) 2.472 0.764 0.764 weight 1.000 ! spec=c_noesy, no=8612, id=1083, vol=1.650119e+09
assign (segid "   A" and resid   40 and name   HA) (segid "   A" and resid   40 and name  HB2) 2.499 0.781 0.781 weight 1.000 ! spec=c_noesy, no=8616, id=1084, vol=1.416435e+09
assign (segid "   A" and resid   40 and name  HG1) (segid "   A" and resid   40 and name   HN) 2.240 0.627 0.627 weight 1.000 ! spec=c_noesy, no=8620, id=1085, vol=2.488157e+09
assign (segid "   A" and resid  122 and name  HG2) (segid "   A" and resid  122 and name HE22) 2.611 0.852 0.852 weight 1.000 ! spec=c_noesy, no=8621, id=1086, vol=8.867112e+08
assign (segid "   A" and resid  150 and name  HG1) (segid "   A" and resid  150 and name HE22) 2.542 0.808 0.808 weight 1.000 ! spec=c_noesy, no=8622, id=1087, vol=1.126921e+09
assign (segid "   A" and resid   88 and name  HG1) (segid "   A" and resid   88 and name HE22) 2.592 0.840 0.840 weight 1.000 ! spec=c_noesy, no=8623, id=1088, vol=8.866383e+08
assign (segid "   A" and resid   40 and name  HB1) (segid "   A" and resid   41 and name   HN) 3.324 1.381 1.381 weight 1.000 ! spec=c_noesy, no=8626, id=1089, vol=2.190798e+08
assign (segid "   A" and resid   41 and name   HA) (segid "   A" and resid   41 and name   HN) 2.644 0.874 0.874 weight 1.000 ! spec=c_noesy, no=8635, id=1094, vol=8.972973e+08
assign (segid "   A" and resid   41 and name   HA) (segid "   A" and resid   41 and name  HG2) 2.562 0.821 0.821 weight 1.000 ! spec=c_noesy, no=8637, id=1095, vol=1.238609e+09
assign (segid "   A" and resid   41 and name  HB1) (segid "   A" and resid   41 and name   HA) 2.510 0.787 0.787 weight 1.000 ! spec=c_noesy, no=8638, id=1096, vol=1.482428e+09
assign (segid "   A" and resid   41 and name  HB2) (segid "   A" and resid   41 and name   HA) 2.388 0.713 0.713 weight 1.000 ! spec=c_noesy, no=8640, id=1097, vol=1.959133e+09
assign (segid "   A" and resid   41 and name  HG2) (segid "   A" and resid   41 and name  HB1) 2.378 0.707 0.707 weight 1.000 ! spec=c_noesy, no=8641, id=1098, vol=1.934081e+09
assign (segid "   A" and resid  118 and name   HA) (segid "   A" and resid  118 and name   HN) 2.901 1.052 1.052 weight 1.000 ! spec=c_noesy, no=8643, id=1099, vol=6.154990e+08
assign (segid "   A" and resid   42 and name   HA) (segid "   A" and resid   43 and name   HN) 1.865 0.435 0.435 weight 1.000 ! spec=c_noesy, no=8645, id=1100, vol=7.420185e+09
assign (segid "   A" and resid   42 and name  HG2) (segid "   A" and resid   42 and name   HA) 2.627 0.862 0.862 weight 1.000 ! spec=c_noesy, no=8649, id=1103, vol=1.025364e+09
assign (segid "   A" and resid   42 and name   HA) (segid "   A" and resid   43 and name HG11) 2.769 0.959 0.959 weight 1.000 ! spec=c_noesy, no=8650, id=1104, vol=6.942680e+08
    or (segid "   A" and resid   42 and name   HA) (segid "   A" and resid   43 and name HG13)
    or (segid "   A" and resid   42 and name   HA) (segid "   A" and resid   43 and name HG12)
assign (segid "   A" and resid   42 and name   HA) (segid "   A" and resid   42 and name  HG1) 2.697 0.909 0.909 weight 1.000 ! spec=c_noesy, no=8651, id=1105, vol=8.962772e+08
assign (segid "   A" and resid   42 and name  HB1) (segid "   A" and resid   42 and name  HG1) 2.456 0.754 0.754 weight 1.000 ! spec=c_noesy, no=8652, id=1106, vol=1.587507e+09
assign (segid "   A" and resid   41 and name  HB2) (segid "   A" and resid   41 and name  HG2) 2.168 0.588 0.588 weight 1.000 ! spec=c_noesy, no=8653, id=1107, vol=3.445396e+09
assign (segid "   A" and resid   44 and name   HA) (segid "   A" and resid   45 and name   HG) 3.237 1.310 1.310 weight 1.000 ! spec=c_noesy, no=8655, id=1108, vol=2.503228e+08
assign (segid "   A" and resid   44 and name  HB2) (segid "   A" and resid   44 and name  HB1) 2.101 0.552 0.552 weight 1.000 ! spec=c_noesy, no=8658, id=1110, vol=3.765031e+09
assign (segid "   A" and resid   44 and name  HG2) (segid "   A" and resid   44 and name  HB1) 2.648 0.877 0.877 weight 1.000 ! spec=c_noesy, no=8661, id=1113, vol=1.004928e+09
assign (segid "   A" and resid   44 and name  HG1) (segid "   A" and resid   44 and name  HB1) 2.673 0.893 0.893 weight 1.000 ! spec=c_noesy, no=8662, id=1114, vol=9.654863e+08
assign (segid "   A" and resid   44 and name  HB2) (segid "   A" and resid   44 and name  HD1) 3.136 1.229 1.229 weight 1.000 ! spec=c_noesy, no=8663, id=1115, vol=3.115431e+08
assign (segid "   A" and resid   44 and name  HB1) (segid "   A" and resid   45 and name   HN) 3.233 1.306 1.306 weight 1.000 ! spec=c_noesy, no=8668, id=1120, vol=2.376094e+08
assign (segid "   A" and resid   44 and name  HB2) (segid "   A" and resid   45 and name   HN) 3.327 1.384 1.384 weight 1.000 ! spec=c_noesy, no=8669, id=1121, vol=2.043317e+08
assign (segid "   A" and resid   44 and name  HD2) (segid "   A" and resid   43 and name   HN) 3.368 1.418 1.418 weight 1.000 ! spec=c_noesy, no=8670, id=1122, vol=1.995664e+08
assign (segid "   A" and resid   44 and name  HD1) (segid "   A" and resid   43 and name   HN) 3.407 1.451 1.451 weight 1.000 ! spec=c_noesy, no=8671, id=1123, vol=1.873505e+08
assign (segid "   A" and resid   43 and name   HA) (segid "   A" and resid   44 and name  HD2) 2.160 0.583 0.583 weight 1.000 ! spec=c_noesy, no=8673, id=1124, vol=2.950733e+09
assign (segid "   A" and resid   44 and name  HB1) (segid "   A" and resid   44 and name  HD2) 3.293 1.356 1.356 weight 1.000 ! spec=c_noesy, no=8675, id=1126, vol=2.112181e+08
assign (segid "   A" and resid   44 and name  HB1) (segid "   A" and resid   44 and name  HD1) 3.299 1.360 1.360 weight 1.000 ! spec=c_noesy, no=8676, id=1127, vol=2.242665e+08
assign (segid "   A" and resid   44 and name  HD2) (segid "   A" and resid   44 and name  HG2) 2.545 0.810 0.810 weight 1.000 ! spec=c_noesy, no=8677, id=1128, vol=1.333423e+09
assign (segid "   A" and resid   44 and name  HG1) (segid "   A" and resid   44 and name  HD2) 2.543 0.808 0.808 weight 1.000 ! spec=c_noesy, no=8678, id=1129, vol=1.247203e+09
assign (segid "   A" and resid   44 and name  HD1) (segid "   A" and resid   44 and name  HG2) 2.277 0.648 0.648 weight 1.000 ! spec=c_noesy, no=8679, id=1130, vol=2.653934e+09
assign (segid "   A" and resid   44 and name  HD2) (segid "   A" and resid   44 and name  HB2) 3.233 1.307 1.307 weight 1.000 ! spec=c_noesy, no=8681, id=1131, vol=2.753436e+08
assign (segid "   A" and resid   45 and name  HB1) (segid "   A" and resid   45 and name   HG) 2.080 0.541 0.541 weight 1.000 ! spec=c_noesy, no=8685, id=1134, vol=4.100410e+09
assign (segid "   A" and resid   45 and name  HB2) (segid "   A" and resid   45 and name  HB1) 2.181 0.595 0.595 weight 1.000 ! spec=c_noesy, no=8686, id=1135, vol=3.057307e+09
assign (segid "   A" and resid   45 and name  HB2) (segid "   A" and resid   45 and name HD11) 3.094 1.196 1.196 weight 1.000 ! spec=c_noesy, no=8687, id=1136, vol=3.739080e+08
    or (segid "   A" and resid   45 and name  HB2) (segid "   A" and resid   45 and name HD13)
    or (segid "   A" and resid   45 and name  HB2) (segid "   A" and resid   45 and name HD12)
assign (segid "   A" and resid   45 and name  HB1) (segid "   A" and resid   45 and name HD11) 2.568 0.825 0.825 weight 1.000 ! spec=c_noesy, no=8694, id=1140, vol=1.077790e+09
    or (segid "   A" and resid   45 and name  HB1) (segid "   A" and resid   45 and name HD13)
    or (segid "   A" and resid   45 and name  HB1) (segid "   A" and resid   45 and name HD12)
assign (segid "   A" and resid   46 and name  HB2) (segid "   A" and resid   47 and name   HN) 3.318 1.376 1.376 weight 1.000 ! spec=c_noesy, no=8697, id=1142, vol=2.108456e+08
assign (segid "   A" and resid   47 and name   HA) (segid "   A" and resid   47 and name   HN) 2.594 0.841 0.841 weight 1.000 ! spec=c_noesy, no=8698, id=1143, vol=1.214149e+09
assign (segid "   A" and resid   47 and name  HG1) (segid "   A" and resid   47 and name   HN) 3.457 1.493 1.493 weight 1.000 ! spec=c_noesy, no=8701, id=1144, vol=1.743634e+08
assign (segid "   A" and resid   47 and name  HG2) (segid "   A" and resid   47 and name   HN) 3.379 1.427 1.427 weight 1.000 ! spec=c_noesy, no=8702, id=1145, vol=1.852100e+08
assign (segid "   A" and resid   47 and name  HB2) (segid "   A" and resid   43 and name HG22) 3.426 1.467 1.467 weight 1.000 ! spec=c_noesy, no=8704, id=1146, vol=1.944081e+08
    or (segid "   A" and resid   47 and name  HB2) (segid "   A" and resid   43 and name HG21)
    or (segid "   A" and resid   47 and name  HB2) (segid "   A" and resid   43 and name HG23)
assign (segid "   A" and resid   84 and name  HB1) (segid "   A" and resid   84 and name   HA) 2.570 0.825 0.825 weight 1.000 ! spec=c_noesy, no=8705, id=1147, vol=1.252238e+09
assign (segid "   A" and resid   94 and name  HB2) (segid "   A" and resid   93 and name   HN) 3.523 1.552 1.552 weight 1.000 ! spec=c_noesy, no=8708, id=1149, vol=1.582816e+08
assign (segid "   A" and resid   47 and name  HB1) (segid "   A" and resid   47 and name   HA) 2.576 0.829 0.829 weight 1.000 ! spec=c_noesy, no=8717, id=1153, vol=1.306761e+09
assign (segid "   A" and resid   48 and name   HA) (segid "   A" and resid   48 and name  HB2) 2.539 0.806 0.806 weight 1.000 ! spec=c_noesy, no=8722, id=1157, vol=1.140410e+09
assign (segid "   A" and resid   48 and name   HA) (segid "   A" and resid   48 and name  HB1) 2.591 0.839 0.839 weight 1.000 ! spec=c_noesy, no=8723, id=1158, vol=9.905438e+08
assign (segid "   A" and resid   48 and name  HB2) (segid "   A" and resid   48 and name   HN) 3.220 1.296 1.296 weight 1.000 ! spec=c_noesy, no=8730, id=1161, vol=2.694266e+08
assign (segid "   A" and resid   48 and name  HB2) (segid "   A" and resid   49 and name   HN) 3.294 1.356 1.356 weight 1.000 ! spec=c_noesy, no=8733, id=1163, vol=2.430006e+08
assign (segid "   A" and resid   48 and name  HB1) (segid "   A" and resid   49 and name   HN) 3.315 1.374 1.374 weight 1.000 ! spec=c_noesy, no=8735, id=1164, vol=2.411483e+08
assign (segid "   A" and resid   49 and name   HA) (segid "   A" and resid   49 and name   HN) 2.491 0.776 0.776 weight 1.000 ! spec=c_noesy, no=8736, id=1165, vol=1.599970e+09
assign (segid "   A" and resid   49 and name   HA) (segid "   A" and resid   49 and name  HG2) 3.133 1.227 1.227 weight 1.000 ! spec=c_noesy, no=8738, id=1166, vol=3.763242e+08
assign (segid "   A" and resid   49 and name   HA) (segid "   A" and resid   49 and name  HG1) 3.158 1.247 1.247 weight 1.000 ! spec=c_noesy, no=8739, id=1167, vol=3.218626e+08
assign (segid "   A" and resid   49 and name   HA) (segid "   A" and resid   49 and name  HB2) 2.795 0.976 0.976 weight 1.000 ! spec=c_noesy, no=8741, id=1169, vol=8.040297e+08
assign (segid "   A" and resid   51 and name   HA) (segid "   A" and resid   51 and name  HB2) 2.319 0.672 0.672 weight 1.000 ! spec=c_noesy, no=8745, id=1170, vol=2.430112e+09
assign (segid "   A" and resid   51 and name   HA) (segid "   A" and resid   51 and name  HB1) 2.639 0.870 0.870 weight 1.000 ! spec=c_noesy, no=8746, id=1171, vol=1.084625e+09
assign (segid "   A" and resid   52 and name  HG2) (segid "   A" and resid   52 and name   HA) 3.191 1.273 1.273 weight 1.000 ! spec=c_noesy, no=8750, id=1172, vol=3.026877e+08
assign (segid "   A" and resid   52 and name  HB2) (segid "   A" and resid   52 and name  HB1) 1.828 0.418 0.418 weight 1.000 ! spec=c_noesy, no=8763, id=1179, vol=9.219772e+09
assign (segid "   A" and resid   53 and name  HB1) (segid "   A" and resid   53 and name  HD1) 2.823 0.996 0.996 weight 1.000 ! spec=c_noesy, no=8766, id=1180, vol=5.665249e+08
    or (segid "   A" and resid   53 and name  HB1) (segid "   A" and resid   53 and name  HD2)
assign (segid "   A" and resid   53 and name  HB2) (segid "   A" and resid   53 and name  HD1) 2.832 1.002 1.002 weight 1.000 ! spec=c_noesy, no=8767, id=1181, vol=5.859283e+08
    or (segid "   A" and resid   53 and name  HB2) (segid "   A" and resid   53 and name  HD2)
assign (segid "   A" and resid   54 and name   HA) (segid "   A" and resid   55 and name   HN) 2.215 0.613 0.613 weight 1.000 ! spec=c_noesy, no=8770, id=1184, vol=2.428959e+09
assign (segid "   A" and resid   54 and name   HA) (segid "   A" and resid   54 and name   HN) 2.874 1.032 1.032 weight 1.000 ! spec=c_noesy, no=8772, id=1185, vol=4.784536e+08
assign (segid "   A" and resid   54 and name   HA) (segid "   A" and resid   54 and name   HB) 2.832 1.003 1.003 weight 1.000 ! spec=c_noesy, no=8773, id=1186, vol=5.885963e+08
assign (segid "   A" and resid   54 and name   HA) (segid "   A" and resid   55 and name  HB1) 3.467 1.503 1.503 weight 1.000 ! spec=c_noesy, no=8774, id=1187, vol=1.526099e+08
    or (segid "   A" and resid   54 and name   HA) (segid "   A" and resid   55 and name  HB2)
    or (segid "   A" and resid   54 and name   HA) (segid "   A" and resid   55 and name  HB3)
assign (segid "   A" and resid   56 and name  HG2) (segid "   A" and resid   56 and name   HN) 3.131 1.226 1.226 weight 1.000 ! spec=c_noesy, no=8786, id=1191, vol=3.518818e+08
assign (segid "   A" and resid   56 and name  HG1) (segid "   A" and resid   56 and name   HN) 3.103 1.203 1.203 weight 1.000 ! spec=c_noesy, no=8787, id=1192, vol=3.505465e+08
assign (segid "   A" and resid   57 and name  HG1) (segid "   A" and resid   57 and name  HD1) 2.615 0.855 0.855 weight 1.000 ! spec=c_noesy, no=8793, id=1195, vol=1.027829e+09
assign (segid "   A" and resid   57 and name  HB2) (segid "   A" and resid   57 and name  HD1) 2.905 1.055 1.055 weight 1.000 ! spec=c_noesy, no=8800, id=1196, vol=5.759947e+08
assign (segid "   A" and resid   59 and name   HA) (segid "   A" and resid   59 and name   HN) 2.655 0.881 0.881 weight 1.000 ! spec=c_noesy, no=8801, id=1197, vol=1.010438e+09
assign (segid "   A" and resid   59 and name   HA) (segid "   A" and resid   59 and name  HB1) 2.200 0.605 0.605 weight 1.000 ! spec=c_noesy, no=8802, id=1198, vol=3.005443e+09
    or (segid "   A" and resid   59 and name   HA) (segid "   A" and resid   59 and name  HB3)
    or (segid "   A" and resid   59 and name   HA) (segid "   A" and resid   59 and name  HB2)
assign (segid "   A" and resid  148 and name  HB1) (segid "   A" and resid  150 and name  HG2) 2.901 1.052 1.052 weight 1.000 ! spec=c_noesy, no=8805, id=1199, vol=5.029590e+08
    or (segid "   A" and resid  148 and name  HB2) (segid "   A" and resid  150 and name  HG2)
    or (segid "   A" and resid  148 and name  HB3) (segid "   A" and resid  150 and name  HG2)
assign (segid "   A" and resid  103 and name   HB) (segid "   A" and resid  105 and name   HN) 2.807 0.985 0.985 weight 1.000 ! spec=c_noesy, no=8812, id=1202, vol=7.051084e+08
assign (segid "   A" and resid   43 and name HG11) (segid "   A" and resid   43 and name   HB) 2.022 0.511 0.511 weight 1.000 ! spec=c_noesy, no=8816, id=1204, vol=4.805753e+09
    or (segid "   A" and resid   43 and name HG13) (segid "   A" and resid   43 and name   HB)
    or (segid "   A" and resid   43 and name HG12) (segid "   A" and resid   43 and name   HB)
assign (segid "   A" and resid   61 and name HG13) (segid "   A" and resid   61 and name   HB) 2.073 0.537 0.537 weight 1.000 ! spec=c_noesy, no=8817, id=1205, vol=4.376361e+09
    or (segid "   A" and resid   61 and name HG12) (segid "   A" and resid   61 and name   HB)
    or (segid "   A" and resid   61 and name HG11) (segid "   A" and resid   61 and name   HB)
assign (segid "   A" and resid   62 and name  HG2) (segid "   A" and resid   62 and name  HD1) 2.858 1.021 1.021 weight 1.000 ! spec=c_noesy, no=8826, id=1206, vol=6.161561e+08
assign (segid "   A" and resid  107 and name  HB2) (segid "   A" and resid  107 and name  HB1) 1.990 0.495 0.495 weight 1.000 ! spec=c_noesy, no=8827, id=1207, vol=5.470243e+09
assign (segid "   A" and resid   62 and name  HB1) (segid "   A" and resid   62 and name  HG1) 2.619 0.857 0.857 weight 1.000 ! spec=c_noesy, no=8829, id=1209, vol=1.129218e+09
assign (segid "   A" and resid  107 and name  HB2) (segid "   A" and resid  107 and name  HG1) 2.361 0.697 0.697 weight 1.000 ! spec=c_noesy, no=8830, id=1210, vol=1.945759e+09
assign (segid "   A" and resid   62 and name  HB1) (segid "   A" and resid   62 and name  HG2) 2.480 0.769 0.769 weight 1.000 ! spec=c_noesy, no=8831, id=1211, vol=1.557172e+09
assign (segid "   A" and resid   62 and name  HB1) (segid "   A" and resid   62 and name  HD2) 2.828 0.999 0.999 weight 1.000 ! spec=c_noesy, no=8832, id=1212, vol=6.583160e+08
assign (segid "   A" and resid  113 and name  HD2) (segid "   A" and resid  112 and name  HB2) 2.824 0.997 0.997 weight 1.000 ! spec=c_noesy, no=8833, id=1213, vol=6.413555e+08
assign (segid "   A" and resid   62 and name  HD1) (segid "   A" and resid   62 and name  HB2) 3.375 1.424 1.424 weight 1.000 ! spec=c_noesy, no=8835, id=1214, vol=2.098922e+08
assign (segid "   A" and resid   62 and name  HB1) (segid "   A" and resid   62 and name  HB2) 2.065 0.533 0.533 weight 1.000 ! spec=c_noesy, no=8839, id=1217, vol=4.369368e+09
assign (segid "   A" and resid   63 and name   HA) (segid "   A" and resid   63 and name  HG1) 2.867 1.027 1.027 weight 1.000 ! spec=c_noesy, no=8842, id=1218, vol=5.875765e+08
assign (segid "   A" and resid   63 and name   HA) (segid "   A" and resid   63 and name  HG2) 2.870 1.030 1.030 weight 1.000 ! spec=c_noesy, no=8843, id=1219, vol=6.262067e+08
assign (segid "   A" and resid  107 and name  HD1) (segid "   A" and resid  107 and name  HD2) 1.794 0.402 0.402 weight 1.000 ! spec=c_noesy, no=8844, id=1220, vol=9.082594e+09
assign (segid "   A" and resid   63 and name  HD2) (segid "   A" and resid   62 and name   HA) 2.205 0.608 0.608 weight 1.000 ! spec=c_noesy, no=8849, id=1224, vol=3.309822e+09
assign (segid "   A" and resid   63 and name   HA) (segid "   A" and resid   63 and name  HB1) 2.052 0.526 0.526 weight 1.000 ! spec=c_noesy, no=8851, id=1226, vol=4.326993e+09
assign (segid "   A" and resid   63 and name  HB2) (segid "   A" and resid   63 and name  HD1) 2.599 0.845 0.845 weight 1.000 ! spec=c_noesy, no=8855, id=1228, vol=1.109926e+09
assign (segid "   A" and resid   64 and name  HA1) (segid "   A" and resid   64 and name   HN) 2.198 0.604 0.604 weight 1.000 ! spec=c_noesy, no=8856, id=1229, vol=2.568820e+09
assign (segid "   A" and resid   65 and name   HA) (segid "   A" and resid   65 and name  HG2) 3.404 1.448 1.448 weight 1.000 ! spec=c_noesy, no=8859, id=1231, vol=1.802754e+08
assign (segid "   A" and resid   65 and name   HA) (segid "   A" and resid   65 and name  HG1) 3.405 1.449 1.449 weight 1.000 ! spec=c_noesy, no=8860, id=1232, vol=1.872956e+08
assign (segid "   A" and resid   68 and name   HA) (segid "   A" and resid   68 and name   HN) 2.581 0.833 0.833 weight 1.000 ! spec=c_noesy, no=8873, id=1236, vol=1.193385e+09
assign (segid "   A" and resid   68 and name  HB2) (segid "   A" and resid   68 and name HD11) 2.751 0.946 0.946 weight 1.000 ! spec=c_noesy, no=8875, id=1237, vol=7.389228e+08
    or (segid "   A" and resid   68 and name  HB2) (segid "   A" and resid   68 and name HD13)
    or (segid "   A" and resid   68 and name  HB2) (segid "   A" and resid   68 and name HD12)
assign (segid "   A" and resid   68 and name  HB2) (segid "   A" and resid   68 and name HD22) 2.566 0.823 0.823 weight 1.000 ! spec=c_noesy, no=8876, id=1238, vol=1.123768e+09
    or (segid "   A" and resid   68 and name  HB2) (segid "   A" and resid   68 and name HD21)
    or (segid "   A" and resid   68 and name  HB2) (segid "   A" and resid   68 and name HD23)
assign (segid "   A" and resid  159 and name  HB1) (segid "   A" and resid  159 and name HD11) 2.803 0.982 0.982 weight 1.000 ! spec=c_noesy, no=8877, id=1239, vol=6.781988e+08
    or (segid "   A" and resid  159 and name  HB1) (segid "   A" and resid  159 and name HD12)
    or (segid "   A" and resid  159 and name  HB1) (segid "   A" and resid  159 and name HD13)
assign (segid "   A" and resid   68 and name  HB1) (segid "   A" and resid   68 and name HD22) 2.856 1.019 1.019 weight 1.000 ! spec=c_noesy, no=8878, id=1240, vol=6.412752e+08
    or (segid "   A" and resid   68 and name  HB1) (segid "   A" and resid   68 and name HD21)
    or (segid "   A" and resid   68 and name  HB1) (segid "   A" and resid   68 and name HD23)
assign (segid "   A" and resid   68 and name  HB2) (segid "   A" and resid   68 and name   HN) 2.826 0.998 0.998 weight 1.000 ! spec=c_noesy, no=8879, id=1241, vol=6.767730e+08
assign (segid "   A" and resid  124 and name   HA) (segid "   A" and resid  124 and name  HB2) 2.188 0.599 0.599 weight 1.000 ! spec=c_noesy, no=8880, id=1242, vol=3.380893e+09
assign (segid "   A" and resid  144 and name   HA) (segid "   A" and resid  144 and name  HB2) 2.437 0.742 0.742 weight 1.000 ! spec=c_noesy, no=8882, id=1243, vol=1.587328e+09
assign (segid "   A" and resid  140 and name   HA) (segid "   A" and resid  140 and name HD21) 2.850 1.016 1.016 weight 1.000 ! spec=c_noesy, no=8884, id=1244, vol=6.119935e+08
    or (segid "   A" and resid  140 and name   HA) (segid "   A" and resid  140 and name HD23)
    or (segid "   A" and resid  140 and name   HA) (segid "   A" and resid  140 and name HD22)
assign (segid "   A" and resid  144 and name   HA) (segid "   A" and resid  144 and name HD23) 2.836 1.005 1.005 weight 1.000 ! spec=c_noesy, no=8885, id=1245, vol=6.838874e+08
    or (segid "   A" and resid  144 and name   HA) (segid "   A" and resid  144 and name HD21)
    or (segid "   A" and resid  144 and name   HA) (segid "   A" and resid  144 and name HD22)
assign (segid "   A" and resid   68 and name HD22) (segid "   A" and resid   68 and name   HA) 2.640 0.871 0.871 weight 1.000 ! spec=c_noesy, no=8887, id=1246, vol=9.095686e+08
    or (segid "   A" and resid   68 and name HD21) (segid "   A" and resid   68 and name   HA)
    or (segid "   A" and resid   68 and name HD23) (segid "   A" and resid   68 and name   HA)
assign (segid "   A" and resid   69 and name  HB1) (segid "   A" and resid   69 and name HD22) 2.668 0.890 0.890 weight 1.000 ! spec=c_noesy, no=8891, id=1249, vol=8.868742e+08
    or (segid "   A" and resid   69 and name  HB1) (segid "   A" and resid   69 and name HD21)
    or (segid "   A" and resid   69 and name  HB1) (segid "   A" and resid   69 and name HD23)
assign (segid "   A" and resid   67 and name   HA) (segid "   A" and resid   70 and name  HB1) 2.751 0.946 0.946 weight 1.000 ! spec=c_noesy, no=8893, id=1250, vol=6.818772e+08
    or (segid "   A" and resid   67 and name   HA) (segid "   A" and resid   70 and name  HB2)
    or (segid "   A" and resid   67 and name   HA) (segid "   A" and resid   70 and name  HB3)
assign (segid "   A" and resid   91 and name   HA) (segid "   A" and resid   91 and name  HB1) 2.545 0.810 0.810 weight 1.000 ! spec=c_noesy, no=8899, id=1253, vol=1.191171e+09
assign (segid "   A" and resid   76 and name  HG1) (segid "   A" and resid   76 and name   HN) 2.929 1.073 1.073 weight 1.000 ! spec=c_noesy, no=8902, id=1254, vol=4.748132e+08
assign (segid "   A" and resid   73 and name  HB2) (segid "   A" and resid   73 and name  HB1) 1.783 0.397 0.397 weight 1.000 ! spec=c_noesy, no=8905, id=1256, vol=9.709918e+09
assign (segid "   A" and resid   73 and name   HA) (segid "   A" and resid   73 and name  HB1) 2.486 0.773 0.773 weight 1.000 ! spec=c_noesy, no=8906, id=1257, vol=1.289986e+09
assign (segid "   A" and resid   70 and name   HA) (segid "   A" and resid   73 and name  HB1) 3.139 1.232 1.232 weight 1.000 ! spec=c_noesy, no=8908, id=1259, vol=3.048246e+08
assign (segid "   A" and resid   73 and name  HB1) (segid "   A" and resid   73 and name   HN) 2.865 1.026 1.026 weight 1.000 ! spec=c_noesy, no=8911, id=1261, vol=5.497587e+08
assign (segid "   A" and resid   73 and name  HB2) (segid "   A" and resid   73 and name   HN) 2.829 1.000 1.000 weight 1.000 ! spec=c_noesy, no=8912, id=1262, vol=6.031027e+08
assign (segid "   A" and resid   73 and name  HB1) (segid "   A" and resid   74 and name   HN) 3.356 1.408 1.408 weight 1.000 ! spec=c_noesy, no=8913, id=1263, vol=2.022544e+08
assign (segid "   A" and resid   74 and name  HG2) (segid "   A" and resid   74 and name   HA) 3.062 1.172 1.172 weight 1.000 ! spec=c_noesy, no=8916, id=1264, vol=3.922711e+08
assign (segid "   A" and resid   74 and name  HB2) (segid "   A" and resid   74 and name   HN) 2.671 0.892 0.892 weight 1.000 ! spec=c_noesy, no=8920, id=1266, vol=9.092916e+08
assign (segid "   A" and resid  145 and name  HB2) (segid "   A" and resid  145 and name  HE2) 3.135 1.228 1.228 weight 1.000 ! spec=c_noesy, no=8923, id=1267, vol=3.162027e+08
assign (segid "   A" and resid   74 and name  HB2) (segid "   A" and resid   74 and name  HD1) 2.293 0.657 0.657 weight 1.000 ! spec=c_noesy, no=8924, id=1268, vol=2.526964e+09
assign (segid "   A" and resid   74 and name  HG1) (segid "   A" and resid   74 and name  HE2) 2.715 0.921 0.921 weight 1.000 ! spec=c_noesy, no=8927, id=1269, vol=8.074600e+08
assign (segid "   A" and resid   74 and name  HG1) (segid "   A" and resid   74 and name  HE1) 2.915 1.062 1.062 weight 1.000 ! spec=c_noesy, no=8928, id=1270, vol=5.634131e+08
assign (segid "   A" and resid  145 and name  HE2) (segid "   A" and resid  145 and name  HD2) 1.882 0.443 0.443 weight 1.000 ! spec=c_noesy, no=8929, id=1271, vol=6.608874e+09
assign (segid "   A" and resid   87 and name  HE1) (segid "   A" and resid   87 and name  HG2) 2.416 0.729 0.729 weight 1.000 ! spec=c_noesy, no=8930, id=1272, vol=1.641997e+09
assign (segid "   A" and resid   75 and name   HA) (segid "   A" and resid   75 and name   HN) 2.605 0.848 0.848 weight 1.000 ! spec=c_noesy, no=8931, id=1273, vol=1.046521e+09
assign (segid "   A" and resid   76 and name  HG1) (segid "   A" and resid   76 and name   HA) 2.553 0.814 0.814 weight 1.000 ! spec=c_noesy, no=8932, id=1274, vol=1.165311e+09
assign (segid "   A" and resid   76 and name  HG1) (segid "   A" and resid   76 and name  HB1) 1.943 0.472 0.472 weight 1.000 ! spec=c_noesy, no=8936, id=1275, vol=6.493273e+09
assign (segid "   A" and resid   77 and name   HA) (segid "   A" and resid   78 and name   HN) 2.550 0.813 0.813 weight 1.000 ! spec=c_noesy, no=8949, id=1277, vol=1.221808e+09
assign (segid "   A" and resid   77 and name  HB1) (segid "   A" and resid   77 and name  HD1) 2.736 0.936 0.936 weight 1.000 ! spec=c_noesy, no=8952, id=1278, vol=8.310508e+08
assign (segid "   A" and resid   78 and name  HG1) (segid "   A" and resid   78 and name   HN) 3.182 1.266 1.266 weight 1.000 ! spec=c_noesy, no=8971, id=1284, vol=3.250916e+08
assign (segid "   A" and resid   80 and name  HG1) (segid "   A" and resid   80 and name   HN) 3.163 1.251 1.251 weight 1.000 ! spec=c_noesy, no=8979, id=1286, vol=3.058979e+08
assign (segid "   A" and resid   80 and name  HG2) (segid "   A" and resid   80 and name   HN) 3.197 1.277 1.277 weight 1.000 ! spec=c_noesy, no=8980, id=1287, vol=2.584176e+08
assign (segid "   A" and resid   80 and name  HG2) (segid "   A" and resid   80 and name HE22) 3.301 1.362 1.362 weight 1.000 ! spec=c_noesy, no=8982, id=1288, vol=2.305864e+08
assign (segid "   A" and resid   80 and name  HG1) (segid "   A" and resid   80 and name HE22) 3.445 1.484 1.484 weight 1.000 ! spec=c_noesy, no=8983, id=1289, vol=1.633777e+08
assign (segid "   A" and resid   80 and name  HG2) (segid "   A" and resid   80 and name  HG1) 1.786 0.399 0.399 weight 1.000 ! spec=c_noesy, no=8985, id=1291, vol=1.033821e+10
assign (segid "   A" and resid   80 and name  HB1) (segid "   A" and resid   80 and name  HG2) 2.626 0.862 0.862 weight 1.000 ! spec=c_noesy, no=8986, id=1292, vol=1.008812e+09
assign (segid "   A" and resid   75 and name   HA) (segid "   A" and resid   75 and name  HD1) 2.721 0.925 0.925 weight 1.000 ! spec=c_noesy, no=8995, id=1295, vol=8.438422e+08
assign (segid "   A" and resid   81 and name   HA) (segid "   A" and resid   81 and name  HG1) 3.090 1.194 1.194 weight 1.000 ! spec=c_noesy, no=8997, id=1297, vol=3.291310e+08
assign (segid "   A" and resid   81 and name  HG1) (segid "   A" and resid   81 and name   HN) 3.147 1.238 1.238 weight 1.000 ! spec=c_noesy, no=8999, id=1298, vol=3.285194e+08
assign (segid "   A" and resid   81 and name  HG2) (segid "   A" and resid   81 and name   HN) 3.083 1.188 1.188 weight 1.000 ! spec=c_noesy, no=9000, id=1299, vol=3.849231e+08
assign (segid "   A" and resid   81 and name  HG1) (segid "   A" and resid   81 and name  HB2) 2.459 0.756 0.756 weight 1.000 ! spec=c_noesy, no=9003, id=1300, vol=1.524698e+09
assign (segid "   A" and resid   82 and name   HA) (segid "   A" and resid   82 and name   HN) 2.737 0.936 0.936 weight 1.000 ! spec=c_noesy, no=9004, id=1301, vol=7.133223e+08
assign (segid "   A" and resid  151 and name  HB1) (segid "   A" and resid  151 and name  HG1) 2.738 0.937 0.937 weight 1.000 ! spec=c_noesy, no=9011, id=1305, vol=7.941237e+08
assign (segid "   A" and resid   82 and name  HG1) (segid "   A" and resid   82 and name  HD2) 2.871 1.030 1.030 weight 1.000 ! spec=c_noesy, no=9015, id=1307, vol=6.052471e+08
assign (segid "   A" and resid   82 and name  HG2) (segid "   A" and resid   82 and name  HD2) 2.773 0.961 0.961 weight 1.000 ! spec=c_noesy, no=9016, id=1308, vol=7.932762e+08
assign (segid "   A" and resid   82 and name  HG1) (segid "   A" and resid   82 and name  HG2) 2.074 0.538 0.538 weight 1.000 ! spec=c_noesy, no=9017, id=1309, vol=4.549648e+09
assign (segid "   A" and resid   83 and name   HB) (segid "   A" and resid   83 and name HG22) 2.115 0.559 0.559 weight 1.000 ! spec=c_noesy, no=9020, id=1311, vol=3.564112e+09
    or (segid "   A" and resid   83 and name   HB) (segid "   A" and resid   83 and name HG23)
    or (segid "   A" and resid   83 and name   HB) (segid "   A" and resid   83 and name HG21)
assign (segid "   A" and resid   83 and name   HA) (segid "   A" and resid   83 and name HG22) 2.295 0.659 0.659 weight 1.000 ! spec=c_noesy, no=9021, id=1312, vol=2.113299e+09
    or (segid "   A" and resid   83 and name   HA) (segid "   A" and resid   83 and name HG23)
    or (segid "   A" and resid   83 and name   HA) (segid "   A" and resid   83 and name HG21)
assign (segid "   A" and resid   87 and name   HA) (segid "   A" and resid   88 and name   HN) 2.449 0.750 0.750 weight 1.000 ! spec=c_noesy, no=9025, id=1314, vol=1.742816e+09
assign (segid "   A" and resid   84 and name  HB2) (segid "   A" and resid   84 and name   HA) 2.389 0.713 0.713 weight 1.000 ! spec=c_noesy, no=9026, id=1315, vol=2.148935e+09
assign (segid "   A" and resid   84 and name   HA) (segid "   A" and resid   84 and name  HG2) 2.923 1.068 1.068 weight 1.000 ! spec=c_noesy, no=9028, id=1317, vol=6.431079e+08
assign (segid "   A" and resid   84 and name  HG1) (segid "   A" and resid   84 and name   HA) 2.965 1.099 1.099 weight 1.000 ! spec=c_noesy, no=9029, id=1318, vol=5.184900e+08
assign (segid "   A" and resid   84 and name  HB1) (segid "   A" and resid   84 and name  HD2) 2.767 0.957 0.957 weight 1.000 ! spec=c_noesy, no=9034, id=1321, vol=7.974704e+08
assign (segid "   A" and resid   84 and name  HG1) (segid "   A" and resid   84 and name  HB2) 2.104 0.553 0.553 weight 1.000 ! spec=c_noesy, no=9042, id=1322, vol=4.054078e+09
assign (segid "   A" and resid   85 and name  HB1) (segid "   A" and resid   85 and name   HA) 1.936 0.468 0.468 weight 1.000 ! spec=c_noesy, no=9047, id=1324, vol=6.339388e+09
    or (segid "   A" and resid   85 and name  HB3) (segid "   A" and resid   85 and name   HA)
    or (segid "   A" and resid   85 and name  HB2) (segid "   A" and resid   85 and name   HA)
assign (segid "   A" and resid   86 and name   HA) (segid "   A" and resid   86 and name  HB2) 2.348 0.689 0.689 weight 1.000 ! spec=c_noesy, no=9050, id=1325, vol=2.153493e+09
assign (segid "   A" and resid   86 and name  HB1) (segid "   A" and resid   86 and name  HE1) 3.433 1.473 1.473 weight 1.000 ! spec=c_noesy, no=9051, id=1326, vol=1.842468e+08
assign (segid "   A" and resid   86 and name  HB1) (segid "   A" and resid   86 and name   HN) 2.826 0.998 0.998 weight 1.000 ! spec=c_noesy, no=9056, id=1328, vol=6.578392e+08
assign (segid "   A" and resid   86 and name  HD1) (segid "   A" and resid   86 and name  HE2) 2.053 0.527 0.527 weight 1.000 ! spec=c_noesy, no=9061, id=1329, vol=4.273118e+09
assign (segid "   A" and resid   86 and name  HG2) (segid "   A" and resid   86 and name  HE2) 2.865 1.026 1.026 weight 1.000 ! spec=c_noesy, no=9062, id=1330, vol=6.441332e+08
assign (segid "   A" and resid   87 and name  HB2) (segid "   A" and resid   87 and name   HA) 2.290 0.655 0.655 weight 1.000 ! spec=c_noesy, no=9064, id=1331, vol=2.521262e+09
assign (segid "   A" and resid   87 and name   HA) (segid "   A" and resid   87 and name  HB1) 2.198 0.604 0.604 weight 1.000 ! spec=c_noesy, no=9065, id=1332, vol=3.205876e+09
assign (segid "   A" and resid   87 and name   HA) (segid "   A" and resid   87 and name  HG1) 2.646 0.875 0.875 weight 1.000 ! spec=c_noesy, no=9066, id=1333, vol=1.050652e+09
assign (segid "   A" and resid   84 and name   HA) (segid "   A" and resid   83 and name HG22) 3.404 1.449 1.449 weight 1.000 ! spec=c_noesy, no=9068, id=1335, vol=1.709453e+08
    or (segid "   A" and resid   84 and name   HA) (segid "   A" and resid   83 and name HG23)
    or (segid "   A" and resid   84 and name   HA) (segid "   A" and resid   83 and name HG21)
assign (segid "   A" and resid  145 and name  HB2) (segid "   A" and resid  145 and name  HG2) 2.451 0.751 0.751 weight 1.000 ! spec=c_noesy, no=9071, id=1336, vol=1.693781e+09
assign (segid "   A" and resid  115 and name  HD1) (segid "   A" and resid  115 and name  HG2) 1.789 0.400 0.400 weight 1.000 ! spec=c_noesy, no=9073, id=1337, vol=1.073809e+10
assign (segid "   A" and resid   87 and name  HG1) (segid "   A" and resid   87 and name  HD1) 2.057 0.529 0.529 weight 1.000 ! spec=c_noesy, no=9075, id=1338, vol=4.601322e+09
assign (segid "   A" and resid   87 and name  HE1) (segid "   A" and resid   87 and name  HD2) 1.882 0.443 0.443 weight 1.000 ! spec=c_noesy, no=9076, id=1339, vol=6.608874e+09
assign (segid "   A" and resid   87 and name  HE2) (segid "   A" and resid   87 and name  HD1) 2.048 0.524 0.524 weight 1.000 ! spec=c_noesy, no=9077, id=1340, vol=4.232872e+09
assign (segid "   A" and resid  121 and name  HG1) (segid "   A" and resid  121 and name   HA) 2.068 0.534 0.534 weight 1.000 ! spec=c_noesy, no=9082, id=1341, vol=4.328965e+09
assign (segid "   A" and resid   88 and name  HG1) (segid "   A" and resid   88 and name HE21) 2.983 1.113 1.113 weight 1.000 ! spec=c_noesy, no=9083, id=1342, vol=4.539738e+08
assign (segid "   A" and resid   88 and name  HG1) (segid "   A" and resid   88 and name   HA) 2.105 0.554 0.554 weight 1.000 ! spec=c_noesy, no=9086, id=1345, vol=3.911046e+09
assign (segid "   A" and resid  118 and name  HG1) (segid "   A" and resid  118 and name   HN) 2.984 1.113 1.113 weight 1.000 ! spec=c_noesy, no=9088, id=1346, vol=3.831166e+08
assign (segid "   A" and resid   89 and name   HA) (segid "   A" and resid   89 and name   HN) 2.417 0.730 0.730 weight 1.000 ! spec=c_noesy, no=9089, id=1347, vol=2.027804e+09
assign (segid "   A" and resid   89 and name   HA) (segid "   A" and resid   89 and name  HB1) 2.422 0.733 0.733 weight 1.000 ! spec=c_noesy, no=9090, id=1348, vol=1.748875e+09
assign (segid "   A" and resid   89 and name  HB2) (segid "   A" and resid   89 and name  HG2) 2.487 0.773 0.773 weight 1.000 ! spec=c_noesy, no=9094, id=1352, vol=1.616117e+09
assign (segid "   A" and resid   89 and name  HB1) (segid "   A" and resid   89 and name  HG2) 2.291 0.656 0.656 weight 1.000 ! spec=c_noesy, no=9095, id=1353, vol=2.657651e+09
assign (segid "   A" and resid   89 and name  HB2) (segid "   A" and resid   89 and name  HB1) 1.838 0.422 0.422 weight 1.000 ! spec=c_noesy, no=9096, id=1354, vol=1.017179e+10
assign (segid "   A" and resid   89 and name  HG1) (segid "   A" and resid   89 and name   HA) 3.002 1.127 1.127 weight 1.000 ! spec=c_noesy, no=9098, id=1356, vol=5.124646e+08
assign (segid "   A" and resid   89 and name   HA) (segid "   A" and resid   89 and name  HG2) 2.541 0.807 0.807 weight 1.000 ! spec=c_noesy, no=9099, id=1357, vol=1.264676e+09
assign (segid "   A" and resid   89 and name  HG1) (segid "   A" and resid   89 and name  HG2) 1.611 0.324 0.324 weight 1.000 ! spec=c_noesy, no=9101, id=1359, vol=2.114610e+10
assign (segid "   A" and resid   89 and name  HG1) (segid "   A" and resid   89 and name  HB2) 2.685 0.901 0.901 weight 1.000 ! spec=c_noesy, no=9102, id=1360, vol=9.453142e+08
assign (segid "   A" and resid   90 and name   HA) (segid "   A" and resid   91 and name   HN) 2.337 0.683 0.683 weight 1.000 ! spec=c_noesy, no=9103, id=1361, vol=2.151461e+09
assign (segid "   A" and resid   90 and name   HA) (segid "   A" and resid   90 and name  HB2) 2.434 0.741 0.741 weight 1.000 ! spec=c_noesy, no=9104, id=1362, vol=1.754981e+09
assign (segid "   A" and resid   90 and name   HA) (segid "   A" and resid   90 and name  HB1) 2.453 0.752 0.752 weight 1.000 ! spec=c_noesy, no=9105, id=1363, vol=1.714075e+09
assign (segid "   A" and resid   90 and name  HB1) (segid "   A" and resid   90 and name   HN) 2.973 1.105 1.105 weight 1.000 ! spec=c_noesy, no=9114, id=1366, vol=4.765252e+08
assign (segid "   A" and resid   90 and name  HB2) (segid "   A" and resid   90 and name   HN) 2.848 1.014 1.014 weight 1.000 ! spec=c_noesy, no=9115, id=1367, vol=6.302151e+08
assign (segid "   A" and resid   90 and name  HD1) (segid "   A" and resid   90 and name  HB2) 2.488 0.774 0.774 weight 1.000 ! spec=c_noesy, no=9118, id=1368, vol=1.414200e+09
assign (segid "   A" and resid  145 and name  HD2) (segid "   A" and resid  145 and name  HB1) 2.526 0.797 0.797 weight 1.000 ! spec=c_noesy, no=9119, id=1369, vol=8.550297e+08
assign (segid "   A" and resid  145 and name  HD2) (segid "   A" and resid  143 and name HG23) 3.191 1.273 1.273 weight 1.000 ! spec=c_noesy, no=9122, id=1370, vol=2.934969e+08
    or (segid "   A" and resid  145 and name  HD2) (segid "   A" and resid  143 and name HG22)
    or (segid "   A" and resid  145 and name  HD2) (segid "   A" and resid  143 and name HG21)
assign (segid "   A" and resid   91 and name   HA) (segid "   A" and resid   92 and name   HN) 2.507 0.786 0.786 weight 1.000 ! spec=c_noesy, no=9129, id=1372, vol=1.449380e+09
assign (segid "   A" and resid   91 and name   HA) (segid "   A" and resid   91 and name  HB2) 2.639 0.870 0.870 weight 1.000 ! spec=c_noesy, no=9131, id=1373, vol=1.107370e+09
assign (segid "   A" and resid   91 and name  HB1) (segid "   A" and resid   91 and name   HN) 3.034 1.151 1.151 weight 1.000 ! spec=c_noesy, no=9132, id=1374, vol=3.973580e+08
assign (segid "   A" and resid   91 and name  HB1) (segid "   A" and resid   91 and name  HB2) 1.805 0.407 0.407 weight 1.000 ! spec=c_noesy, no=9134, id=1375, vol=1.122588e+10
assign (segid "   A" and resid   91 and name  HG2) (segid "   A" and resid   91 and name   HN) 3.265 1.332 1.332 weight 1.000 ! spec=c_noesy, no=9136, id=1377, vol=2.457212e+08
assign (segid "   A" and resid   91 and name  HG2) (segid "   A" and resid   91 and name   HA) 2.777 0.964 0.964 weight 1.000 ! spec=c_noesy, no=9138, id=1378, vol=7.593081e+08
assign (segid "   A" and resid   91 and name  HG1) (segid "   A" and resid   91 and name   HA) 2.784 0.969 0.969 weight 1.000 ! spec=c_noesy, no=9139, id=1379, vol=7.768821e+08
assign (segid "   A" and resid  141 and name   HA) (segid "   A" and resid  141 and name  HG2) 2.628 0.864 0.864 weight 1.000 ! spec=c_noesy, no=9140, id=1380, vol=1.016417e+09
assign (segid "   A" and resid   91 and name  HG1) (segid "   A" and resid   91 and name  HB1) 1.922 0.462 0.462 weight 1.000 ! spec=c_noesy, no=9141, id=1381, vol=6.879458e+09
assign (segid "   A" and resid   92 and name   HA) (segid "   A" and resid   92 and name   HN) 2.967 1.100 1.100 weight 1.000 ! spec=c_noesy, no=9142, id=1382, vol=4.950615e+08
assign (segid "   A" and resid   92 and name   HA) (segid "   A" and resid   93 and name   HN) 2.706 0.916 0.916 weight 1.000 ! spec=c_noesy, no=9143, id=1383, vol=7.713517e+08
assign (segid "   A" and resid  109 and name  HB2) (segid "   A" and resid  109 and name   HN) 2.720 0.925 0.925 weight 1.000 ! spec=c_noesy, no=9145, id=1384, vol=7.091451e+08
assign (segid "   A" and resid   92 and name  HB2) (segid "   A" and resid   92 and name   HN) 3.126 1.222 1.222 weight 1.000 ! spec=c_noesy, no=9146, id=1385, vol=3.118116e+08
assign (segid "   A" and resid  128 and name  HB1) (segid "   A" and resid  128 and name   HA) 2.141 0.573 0.573 weight 1.000 ! spec=c_noesy, no=9147, id=1386, vol=3.407804e+09
assign (segid "   A" and resid   93 and name  HA2) (segid "   A" and resid   93 and name   HN) 2.730 0.931 0.931 weight 1.000 ! spec=c_noesy, no=9150, id=1388, vol=6.880822e+08
assign (segid "   A" and resid   94 and name  HB1) (segid "   A" and resid   94 and name  HD1) 2.930 1.073 1.073 weight 1.000 ! spec=c_noesy, no=9154, id=1389, vol=5.183541e+08
assign (segid "   A" and resid   94 and name  HB1) (segid "   A" and resid   93 and name   HN) 3.464 1.500 1.500 weight 1.000 ! spec=c_noesy, no=9158, id=1393, vol=1.993977e+08
assign (segid "   A" and resid   31 and name  HG1) (segid "   A" and resid   31 and name   HN) 3.304 1.364 1.364 weight 1.000 ! spec=c_noesy, no=9166, id=1395, vol=2.332996e+08
assign (segid "   A" and resid   94 and name  HG1) (segid "   A" and resid   94 and name  HD1) 2.349 0.689 0.689 weight 1.000 ! spec=c_noesy, no=9167, id=1396, vol=2.161339e+09
assign (segid "   A" and resid  101 and name   HA) (segid "   A" and resid  101 and name  HD1) 3.432 1.473 1.473 weight 1.000 ! spec=c_noesy, no=9174, id=1397, vol=1.890606e+08
assign (segid "   A" and resid   44 and name   HA) (segid "   A" and resid   44 and name  HD2) 3.388 1.435 1.435 weight 1.000 ! spec=c_noesy, no=9175, id=1398, vol=1.702595e+08
assign (segid "   A" and resid  108 and name   HA) (segid "   A" and resid  108 and name  HD2) 3.349 1.402 1.402 weight 1.000 ! spec=c_noesy, no=9176, id=1399, vol=2.170056e+08
assign (segid "   A" and resid   96 and name  HB2) (segid "   A" and resid   96 and name  HG1) 1.880 0.442 0.442 weight 1.000 ! spec=c_noesy, no=9177, id=1400, vol=7.966900e+09
assign (segid "   A" and resid   96 and name  HB1) (segid "   A" and resid   96 and name  HB2) 1.856 0.431 0.431 weight 1.000 ! spec=c_noesy, no=9178, id=1401, vol=8.855834e+09
assign (segid "   A" and resid   96 and name  HB1) (segid "   A" and resid   97 and name   HN) 2.989 1.117 1.117 weight 1.000 ! spec=c_noesy, no=9182, id=1402, vol=4.657382e+08
assign (segid "   A" and resid   96 and name  HB1) (segid "   A" and resid   96 and name  HG2) 2.137 0.571 0.571 weight 1.000 ! spec=c_noesy, no=9186, id=1403, vol=3.849017e+09
assign (segid "   A" and resid   96 and name  HD1) (segid "   A" and resid   96 and name  HD2) 1.661 0.345 0.345 weight 1.000 ! spec=c_noesy, no=9188, id=1404, vol=1.657764e+10
assign (segid "   A" and resid   97 and name   HA) (segid "   A" and resid   97 and name  HB2) 2.680 0.898 0.898 weight 1.000 ! spec=c_noesy, no=9192, id=1405, vol=9.666239e+08
assign (segid "   A" and resid   97 and name   HA) (segid "   A" and resid   97 and name  HB1) 2.702 0.913 0.913 weight 1.000 ! spec=c_noesy, no=9193, id=1406, vol=9.678307e+08
assign (segid "   A" and resid   29 and name  HD1) (segid "   A" and resid   29 and name   HA) 3.002 1.127 1.127 weight 1.000 ! spec=c_noesy, no=9197, id=1407, vol=4.620216e+08
assign (segid "   A" and resid   29 and name  HD2) (segid "   A" and resid   29 and name   HA) 3.200 1.280 1.280 weight 1.000 ! spec=c_noesy, no=9198, id=1408, vol=3.054228e+08
assign (segid "   A" and resid   99 and name   HA) (segid "   A" and resid  100 and name   HN) 2.028 0.514 0.514 weight 1.000 ! spec=c_noesy, no=9201, id=1410, vol=4.704961e+09
assign (segid "   A" and resid  114 and name   HA) (segid "   A" and resid  114 and name  HD2) 3.325 1.382 1.382 weight 1.000 ! spec=c_noesy, no=9202, id=1411, vol=2.292737e+08
assign (segid "   A" and resid   99 and name   HA) (segid "   A" and resid   99 and name  HB1) 2.390 0.714 0.714 weight 1.000 ! spec=c_noesy, no=9203, id=1412, vol=1.852326e+09
assign (segid "   A" and resid   99 and name   HA) (segid "   A" and resid  100 and name  HB3) 3.266 1.334 1.334 weight 1.000 ! spec=c_noesy, no=9206, id=1413, vol=2.268147e+08
    or (segid "   A" and resid   99 and name   HA) (segid "   A" and resid  100 and name  HB1)
    or (segid "   A" and resid   99 and name   HA) (segid "   A" and resid  100 and name  HB2)
assign (segid "   A" and resid   99 and name   HA) (segid "   A" and resid  103 and name HG21) 3.512 1.542 1.542 weight 1.000 ! spec=c_noesy, no=9207, id=1414, vol=1.500123e+08
    or (segid "   A" and resid   99 and name   HA) (segid "   A" and resid  103 and name HG23)
    or (segid "   A" and resid   99 and name   HA) (segid "   A" and resid  103 and name HG22)
assign (segid "   A" and resid   98 and name   HA) (segid "   A" and resid   99 and name  HD2) 2.174 0.591 0.591 weight 1.000 ! spec=c_noesy, no=9211, id=1415, vol=2.932204e+09
assign (segid "   A" and resid  113 and name  HD1) (segid "   A" and resid  112 and name   HA) 2.063 0.532 0.532 weight 1.000 ! spec=c_noesy, no=9212, id=1416, vol=3.873526e+09
assign (segid "   A" and resid   99 and name  HD2) (segid "   A" and resid   99 and name   HA) 3.008 1.131 1.131 weight 1.000 ! spec=c_noesy, no=9213, id=1417, vol=4.343675e+08
assign (segid "   A" and resid   99 and name  HD2) (segid "   A" and resid   99 and name  HD1) 1.630 0.332 0.332 weight 1.000 ! spec=c_noesy, no=9214, id=1418, vol=1.857204e+10
assign (segid "   A" and resid  108 and name  HD1) (segid "   A" and resid  107 and name  HB2) 2.752 0.947 0.947 weight 1.000 ! spec=c_noesy, no=9216, id=1419, vol=7.822372e+08
assign (segid "   A" and resid  113 and name  HD1) (segid "   A" and resid  112 and name  HB2) 2.658 0.883 0.883 weight 1.000 ! spec=c_noesy, no=9217, id=1420, vol=9.028887e+08
assign (segid "   A" and resid   99 and name  HD2) (segid "   A" and resid   99 and name  HG2) 2.098 0.550 0.550 weight 1.000 ! spec=c_noesy, no=9218, id=1421, vol=3.953994e+09
assign (segid "   A" and resid  101 and name  HB2) (segid "   A" and resid  101 and name  HD2) 2.735 0.935 0.935 weight 1.000 ! spec=c_noesy, no=9227, id=1423, vol=8.041417e+08
assign (segid "   A" and resid  101 and name  HB1) (segid "   A" and resid  101 and name  HG2) 2.202 0.606 0.606 weight 1.000 ! spec=c_noesy, no=9229, id=1424, vol=3.267553e+09
assign (segid "   A" and resid  101 and name  HG1) (segid "   A" and resid  101 and name  HD1) 2.159 0.583 0.583 weight 1.000 ! spec=c_noesy, no=9230, id=1425, vol=3.373237e+09
assign (segid "   A" and resid  108 and name  HD1) (segid "   A" and resid  108 and name  HB1) 2.338 0.683 0.683 weight 1.000 ! spec=c_noesy, no=9231, id=1426, vol=2.092422e+09
assign (segid "   A" and resid  101 and name  HD2) (segid "   A" and resid  101 and name  HG2) 1.987 0.494 0.494 weight 1.000 ! spec=c_noesy, no=9236, id=1427, vol=6.182078e+09
assign (segid "   A" and resid  108 and name  HD1) (segid "   A" and resid  108 and name  HG2) 2.086 0.544 0.544 weight 1.000 ! spec=c_noesy, no=9237, id=1428, vol=4.464741e+09
assign (segid "   A" and resid  102 and name  HA2) (segid "   A" and resid  103 and name   HN) 2.150 0.578 0.578 weight 1.000 ! spec=c_noesy, no=9238, id=1429, vol=2.789334e+09
assign (segid "   A" and resid   54 and name   HB) (segid "   A" and resid   54 and name HG11) 2.242 0.628 0.628 weight 1.000 ! spec=c_noesy, no=9246, id=1431, vol=2.607623e+09
    or (segid "   A" and resid   54 and name   HB) (segid "   A" and resid   54 and name HG12)
    or (segid "   A" and resid   54 and name   HB) (segid "   A" and resid   54 and name HG13)
assign (segid "   A" and resid  103 and name HG21) (segid "   A" and resid  103 and name   HA) 2.233 0.623 0.623 weight 1.000 ! spec=c_noesy, no=9247, id=1432, vol=2.452861e+09
    or (segid "   A" and resid  103 and name HG23) (segid "   A" and resid  103 and name   HA)
    or (segid "   A" and resid  103 and name HG22) (segid "   A" and resid  103 and name   HA)
assign (segid "   A" and resid  104 and name   HA) (segid "   A" and resid  104 and name  HB2) 2.909 1.057 1.057 weight 1.000 ! spec=c_noesy, no=9250, id=1433, vol=5.353010e+08
assign (segid "   A" and resid  104 and name   HA) (segid "   A" and resid  104 and name  HB1) 2.732 0.933 0.933 weight 1.000 ! spec=c_noesy, no=9251, id=1434, vol=7.652176e+08
assign (segid "   A" and resid  104 and name   HA) (segid "   A" and resid  104 and name HD11) 2.937 1.078 1.078 weight 1.000 ! spec=c_noesy, no=9252, id=1435, vol=4.734565e+08
    or (segid "   A" and resid  104 and name   HA) (segid "   A" and resid  104 and name HD13)
    or (segid "   A" and resid  104 and name   HA) (segid "   A" and resid  104 and name HD12)
assign (segid "   A" and resid  104 and name  HB1) (segid "   A" and resid  104 and name HD23) 2.616 0.856 0.856 weight 1.000 ! spec=c_noesy, no=9254, id=1437, vol=1.077099e+09
    or (segid "   A" and resid  104 and name  HB1) (segid "   A" and resid  104 and name HD21)
    or (segid "   A" and resid  104 and name  HB1) (segid "   A" and resid  104 and name HD22)
assign (segid "   A" and resid   45 and name  HB2) (segid "   A" and resid   44 and name   HA) 3.550 1.576 1.576 weight 1.000 ! spec=c_noesy, no=9255, id=1438, vol=1.441891e+08
assign (segid "   A" and resid  104 and name  HB1) (segid "   A" and resid  104 and name   HN) 2.860 1.022 1.022 weight 1.000 ! spec=c_noesy, no=9261, id=1443, vol=5.575951e+08
assign (segid "   A" and resid  104 and name  HB1) (segid "   A" and resid  104 and name HD11) 2.205 0.608 0.608 weight 1.000 ! spec=c_noesy, no=9262, id=1444, vol=2.583466e+09
    or (segid "   A" and resid  104 and name  HB1) (segid "   A" and resid  104 and name HD13)
    or (segid "   A" and resid  104 and name  HB1) (segid "   A" and resid  104 and name HD12)
assign (segid "   A" and resid  106 and name  HB1) (segid "   A" and resid  106 and name  HG1) 2.331 0.679 0.679 weight 1.000 ! spec=c_noesy, no=9269, id=1449, vol=1.793476e+09
assign (segid "   A" and resid  106 and name  HB1) (segid "   A" and resid  106 and name  HG2) 2.314 0.670 0.670 weight 1.000 ! spec=c_noesy, no=9270, id=1450, vol=1.894575e+09
assign (segid "   A" and resid  106 and name  HB2) (segid "   A" and resid  106 and name  HG2) 2.344 0.687 0.687 weight 1.000 ! spec=c_noesy, no=9271, id=1451, vol=1.762490e+09
assign (segid "   A" and resid  106 and name  HB2) (segid "   A" and resid  106 and name  HG1) 2.356 0.694 0.694 weight 1.000 ! spec=c_noesy, no=9272, id=1452, vol=1.718486e+09
assign (segid "   A" and resid   63 and name  HD1) (segid "   A" and resid   62 and name   HA) 2.381 0.708 0.708 weight 1.000 ! spec=c_noesy, no=9301, id=1455, vol=1.693535e+09
assign (segid "   A" and resid  107 and name  HB1) (segid "   A" and resid  107 and name   HA) 2.677 0.896 0.896 weight 1.000 ! spec=c_noesy, no=9307, id=1456, vol=8.379491e+08
assign (segid "   A" and resid  112 and name  HB2) (segid "   A" and resid  112 and name   HA) 2.356 0.694 0.694 weight 1.000 ! spec=c_noesy, no=9308, id=1457, vol=1.857747e+09
assign (segid "   A" and resid  113 and name  HB1) (segid "   A" and resid  113 and name  HB2) 1.985 0.492 0.492 weight 1.000 ! spec=c_noesy, no=9310, id=1458, vol=5.644970e+09
assign (segid "   A" and resid  107 and name  HB1) (segid "   A" and resid  107 and name  HG2) 1.907 0.455 0.455 weight 1.000 ! spec=c_noesy, no=9312, id=1460, vol=7.474928e+09
assign (segid "   A" and resid  112 and name  HB1) (segid "   A" and resid  112 and name  HD2) 2.844 1.011 1.011 weight 1.000 ! spec=c_noesy, no=9318, id=1463, vol=6.152172e+08
assign (segid "   A" and resid  107 and name  HD2) (segid "   A" and resid  107 and name  HG2) 2.439 0.744 0.744 weight 1.000 ! spec=c_noesy, no=9322, id=1466, vol=1.675568e+09
assign (segid "   A" and resid  108 and name  HB1) (segid "   A" and resid  108 and name   HA) 2.677 0.896 0.896 weight 1.000 ! spec=c_noesy, no=9325, id=1467, vol=9.442788e+08
assign (segid "   A" and resid  109 and name  HB2) (segid "   A" and resid  109 and name   HA) 2.585 0.835 0.835 weight 1.000 ! spec=c_noesy, no=9332, id=1470, vol=1.132160e+09
assign (segid "   A" and resid  109 and name  HB1) (segid "   A" and resid  109 and name   HA) 2.489 0.775 0.775 weight 1.000 ! spec=c_noesy, no=9333, id=1471, vol=1.493500e+09
assign (segid "   A" and resid  110 and name   HA) (segid "   A" and resid  110 and name   HN) 3.309 1.369 1.369 weight 1.000 ! spec=c_noesy, no=9334, id=1472, vol=2.116474e+08
assign (segid "   A" and resid  110 and name   HA) (segid "   A" and resid  110 and name HG23) 2.524 0.796 0.796 weight 1.000 ! spec=c_noesy, no=9336, id=1474, vol=1.220578e+09
    or (segid "   A" and resid  110 and name   HA) (segid "   A" and resid  110 and name HG22)
    or (segid "   A" and resid  110 and name   HA) (segid "   A" and resid  110 and name HG21)
assign (segid "   A" and resid  112 and name  HB1) (segid "   A" and resid  112 and name  HB2) 2.065 0.533 0.533 weight 1.000 ! spec=c_noesy, no=9347, id=1476, vol=4.655087e+09
assign (segid "   A" and resid  112 and name  HB1) (segid "   A" and resid  112 and name  HG2) 1.937 0.469 0.469 weight 1.000 ! spec=c_noesy, no=9348, id=1477, vol=6.969633e+09
assign (segid "   A" and resid  113 and name  HB2) (segid "   A" and resid  114 and name  HD2) 2.906 1.055 1.055 weight 1.000 ! spec=c_noesy, no=9351, id=1480, vol=6.014974e+08
assign (segid "   A" and resid  107 and name   HA) (segid "   A" and resid  107 and name  HD2) 3.333 1.389 1.389 weight 1.000 ! spec=c_noesy, no=9363, id=1481, vol=2.185323e+08
assign (segid "   A" and resid  114 and name   HA) (segid "   A" and resid  114 and name  HB1) 2.733 0.934 0.934 weight 1.000 ! spec=c_noesy, no=9369, id=1482, vol=8.696136e+08
assign (segid "   A" and resid   99 and name  HG1) (segid "   A" and resid   98 and name   HA) 3.511 1.541 1.541 weight 1.000 ! spec=c_noesy, no=9374, id=1483, vol=1.684499e+08
assign (segid "   A" and resid  114 and name  HG1) (segid "   A" and resid  114 and name  HB2) 2.132 0.568 0.568 weight 1.000 ! spec=c_noesy, no=9375, id=1484, vol=3.881905e+09
assign (segid "   A" and resid  114 and name  HD2) (segid "   A" and resid  114 and name  HD1) 1.625 0.330 0.330 weight 1.000 ! spec=c_noesy, no=9377, id=1486, vol=1.972672e+10
assign (segid "   A" and resid  115 and name  HB1) (segid "   A" and resid  115 and name   HA) 2.474 0.765 0.765 weight 1.000 ! spec=c_noesy, no=9383, id=1487, vol=1.520849e+09
assign (segid "   A" and resid  115 and name  HE1) (segid "   A" and resid  115 and name  HB2) 2.958 1.094 1.094 weight 1.000 ! spec=c_noesy, no=9385, id=1488, vol=4.395610e+08
assign (segid "   A" and resid  118 and name   HA) (segid "   A" and resid  118 and name  HB1) 2.539 0.806 0.806 weight 1.000 ! spec=c_noesy, no=9395, id=1491, vol=1.404900e+09
assign (segid "   A" and resid  118 and name   HA) (segid "   A" and resid  118 and name  HB2) 2.371 0.703 0.703 weight 1.000 ! spec=c_noesy, no=9396, id=1492, vol=2.162370e+09
assign (segid "   A" and resid  122 and name  HB1) (segid "   A" and resid  122 and name   HN) 2.387 0.712 0.712 weight 1.000 ! spec=c_noesy, no=9398, id=1493, vol=1.797031e+09
assign (segid "   A" and resid  124 and name  HG2) (segid "   A" and resid  124 and name  HB2) 1.915 0.459 0.459 weight 1.000 ! spec=c_noesy, no=9403, id=1495, vol=6.837311e+09
assign (segid "   A" and resid  125 and name   HA) (segid "   A" and resid  126 and name   HN) 2.197 0.603 0.603 weight 1.000 ! spec=c_noesy, no=9405, id=1496, vol=2.604627e+09
assign (segid "   A" and resid  128 and name   HA) (segid "   A" and resid  128 and name   HN) 3.107 1.207 1.207 weight 1.000 ! spec=c_noesy, no=9406, id=1497, vol=3.167965e+08
assign (segid "   A" and resid  128 and name   HA) (segid "   A" and resid  129 and name   HN) 2.592 0.840 0.840 weight 1.000 ! spec=c_noesy, no=9407, id=1498, vol=9.720554e+08
assign (segid "   A" and resid  133 and name   HB) (segid "   A" and resid  133 and name HG23) 2.125 0.564 0.564 weight 1.000 ! spec=c_noesy, no=9418, id=1503, vol=3.360887e+09
    or (segid "   A" and resid  133 and name   HB) (segid "   A" and resid  133 and name HG21)
    or (segid "   A" and resid  133 and name   HB) (segid "   A" and resid  133 and name HG22)
assign (segid "   A" and resid  136 and name   HB) (segid "   A" and resid  136 and name HG21) 2.449 0.749 0.749 weight 1.000 ! spec=c_noesy, no=9419, id=1504, vol=1.463672e+09
    or (segid "   A" and resid  136 and name   HB) (segid "   A" and resid  136 and name HG23)
    or (segid "   A" and resid  136 and name   HB) (segid "   A" and resid  136 and name HG22)
assign (segid "   A" and resid  136 and name   HA) (segid "   A" and resid  136 and name HG21) 2.480 0.769 0.769 weight 1.000 ! spec=c_noesy, no=9421, id=1506, vol=1.147566e+09
    or (segid "   A" and resid  136 and name   HA) (segid "   A" and resid  136 and name HG23)
    or (segid "   A" and resid  136 and name   HA) (segid "   A" and resid  136 and name HG22)
assign (segid "   A" and resid  137 and name   HA) (segid "   A" and resid  137 and name   HN) 2.704 0.914 0.914 weight 1.000 ! spec=c_noesy, no=9422, id=1507, vol=1.013719e+09
assign (segid "   A" and resid  137 and name  HB1) (segid "   A" and resid  137 and name   HA) 2.081 0.541 0.541 weight 1.000 ! spec=c_noesy, no=9425, id=1508, vol=4.105065e+09
assign (segid "   A" and resid  138 and name  HB1) (segid "   A" and resid  138 and name   HN) 2.863 1.025 1.025 weight 1.000 ! spec=c_noesy, no=9431, id=1510, vol=6.029119e+08
assign (segid "   A" and resid  138 and name  HD2) (segid "   A" and resid  138 and name  HE1) 2.089 0.545 0.545 weight 1.000 ! spec=c_noesy, no=9433, id=1512, vol=3.872785e+09
assign (segid "   A" and resid  138 and name  HG1) (segid "   A" and resid  138 and name  HE1) 2.744 0.941 0.941 weight 1.000 ! spec=c_noesy, no=9436, id=1513, vol=7.669526e+08
assign (segid "   A" and resid  139 and name   HB) (segid "   A" and resid  139 and name   HA) 2.356 0.694 0.694 weight 1.000 ! spec=c_noesy, no=9437, id=1514, vol=1.999263e+09
assign (segid "   A" and resid   31 and name   HA) (segid "   A" and resid   30 and name  HB1) 3.395 1.441 1.441 weight 1.000 ! spec=c_noesy, no=9443, id=1518, vol=1.869959e+08
    or (segid "   A" and resid   31 and name   HA) (segid "   A" and resid   30 and name  HB3)
    or (segid "   A" and resid   31 and name   HA) (segid "   A" and resid   30 and name  HB2)
assign (segid "   A" and resid  140 and name   HA) (segid "   A" and resid  140 and name HD12) 2.546 0.811 0.811 weight 1.000 ! spec=c_noesy, no=9444, id=1519, vol=1.180583e+09
    or (segid "   A" and resid  140 and name   HA) (segid "   A" and resid  140 and name HD11)
    or (segid "   A" and resid  140 and name   HA) (segid "   A" and resid  140 and name HD13)
assign (segid "   A" and resid  140 and name  HB2) (segid "   A" and resid  140 and name HD21) 2.573 0.827 0.827 weight 1.000 ! spec=c_noesy, no=9445, id=1520, vol=1.120887e+09
    or (segid "   A" and resid  140 and name  HB2) (segid "   A" and resid  140 and name HD23)
    or (segid "   A" and resid  140 and name  HB2) (segid "   A" and resid  140 and name HD22)
assign (segid "   A" and resid  140 and name  HB2) (segid "   A" and resid  140 and name HD12) 2.781 0.967 0.967 weight 1.000 ! spec=c_noesy, no=9446, id=1521, vol=7.263316e+08
    or (segid "   A" and resid  140 and name  HB2) (segid "   A" and resid  140 and name HD11)
    or (segid "   A" and resid  140 and name  HB2) (segid "   A" and resid  140 and name HD13)
assign (segid "   A" and resid  104 and name   HG) (segid "   A" and resid  104 and name   HN) 3.446 1.484 1.484 weight 1.000 ! spec=c_noesy, no=9449, id=1522, vol=1.798964e+08
assign (segid "   A" and resid  142 and name  HB2) (segid "   A" and resid  142 and name   HN) 2.471 0.763 0.763 weight 1.000 ! spec=c_noesy, no=9458, id=1525, vol=1.407075e+09
assign (segid "   A" and resid  142 and name  HB1) (segid "   A" and resid  142 and name   HN) 2.480 0.769 0.769 weight 1.000 ! spec=c_noesy, no=9459, id=1526, vol=1.360215e+09
assign (segid "   A" and resid  142 and name  HB2) (segid "   A" and resid  143 and name   HN) 3.159 1.247 1.247 weight 1.000 ! spec=c_noesy, no=9461, id=1527, vol=2.941385e+08
assign (segid "   A" and resid  143 and name   HB) (segid "   A" and resid  143 and name HG23) 2.190 0.600 0.600 weight 1.000 ! spec=c_noesy, no=9463, id=1528, vol=3.037692e+09
    or (segid "   A" and resid  143 and name   HB) (segid "   A" and resid  143 and name HG22)
    or (segid "   A" and resid  143 and name   HB) (segid "   A" and resid  143 and name HG21)
assign (segid "   A" and resid  144 and name  HB2) (segid "   A" and resid  144 and name HD23) 2.647 0.876 0.876 weight 1.000 ! spec=c_noesy, no=9467, id=1530, vol=9.919683e+08
    or (segid "   A" and resid  144 and name  HB2) (segid "   A" and resid  144 and name HD21)
    or (segid "   A" and resid  144 and name  HB2) (segid "   A" and resid  144 and name HD22)
assign (segid "   A" and resid  145 and name   HA) (segid "   A" and resid  145 and name  HB1) 2.454 0.753 0.753 weight 1.000 ! spec=c_noesy, no=9475, id=1533, vol=1.751582e+09
assign (segid "   A" and resid  145 and name   HA) (segid "   A" and resid  145 and name  HB2) 2.368 0.701 0.701 weight 1.000 ! spec=c_noesy, no=9476, id=1534, vol=2.063388e+09
assign (segid "   A" and resid  145 and name  HB2) (segid "   A" and resid  145 and name   HN) 2.807 0.985 0.985 weight 1.000 ! spec=c_noesy, no=9480, id=1538, vol=7.792459e+08
assign (segid "   A" and resid  145 and name  HG1) (segid "   A" and resid  145 and name  HB2) 2.429 0.738 0.738 weight 1.000 ! spec=c_noesy, no=9484, id=1540, vol=1.771845e+09
assign (segid "   A" and resid   90 and name  HG1) (segid "   A" and resid   90 and name  HE1) 2.738 0.937 0.937 weight 1.000 ! spec=c_noesy, no=9485, id=1541, vol=7.929216e+08
assign (segid "   A" and resid  146 and name   HA) (segid "   A" and resid  146 and name  HB2) 2.644 0.874 0.874 weight 1.000 ! spec=c_noesy, no=9486, id=1542, vol=1.010226e+09
assign (segid "   A" and resid  146 and name   HA) (segid "   A" and resid  146 and name HD23) 3.070 1.178 1.178 weight 1.000 ! spec=c_noesy, no=9487, id=1543, vol=4.305801e+08
    or (segid "   A" and resid  146 and name   HA) (segid "   A" and resid  146 and name HD21)
    or (segid "   A" and resid  146 and name   HA) (segid "   A" and resid  146 and name HD22)
assign (segid "   A" and resid  146 and name   HA) (segid "   A" and resid  146 and name HD11) 2.432 0.739 0.739 weight 1.000 ! spec=c_noesy, no=9488, id=1544, vol=1.563078e+09
    or (segid "   A" and resid  146 and name   HA) (segid "   A" and resid  146 and name HD13)
    or (segid "   A" and resid  146 and name   HA) (segid "   A" and resid  146 and name HD12)
assign (segid "   A" and resid  146 and name   HA) (segid "   A" and resid  147 and name   HN) 2.336 0.682 0.682 weight 1.000 ! spec=c_noesy, no=9492, id=1545, vol=1.926583e+09
assign (segid "   A" and resid   69 and name  HB2) (segid "   A" and resid   69 and name   HA) 2.924 1.069 1.069 weight 1.000 ! spec=c_noesy, no=9495, id=1547, vol=6.131794e+08
assign (segid "   A" and resid  104 and name  HB1) (segid "   A" and resid  105 and name   HN) 3.197 1.277 1.277 weight 1.000 ! spec=c_noesy, no=9497, id=1548, vol=2.971779e+08
assign (segid "   A" and resid  146 and name  HB2) (segid "   A" and resid  146 and name HD23) 2.563 0.821 0.821 weight 1.000 ! spec=c_noesy, no=9499, id=1550, vol=1.126932e+09
    or (segid "   A" and resid  146 and name  HB2) (segid "   A" and resid  146 and name HD21)
    or (segid "   A" and resid  146 and name  HB2) (segid "   A" and resid  146 and name HD22)
assign (segid "   A" and resid  159 and name   HG) (segid "   A" and resid  158 and name   HA) 2.856 1.020 1.020 weight 1.000 ! spec=c_noesy, no=9500, id=1551, vol=6.861794e+08
assign (segid "   A" and resid  146 and name   HG) (segid "   A" and resid  146 and name   HA) 2.901 1.052 1.052 weight 1.000 ! spec=c_noesy, no=9501, id=1552, vol=6.336861e+08
assign (segid "   A" and resid  146 and name HD11) (segid "   A" and resid  146 and name  HB2) 2.350 0.690 0.690 weight 1.000 ! spec=c_noesy, no=9511, id=1554, vol=1.875363e+09
    or (segid "   A" and resid  146 and name HD13) (segid "   A" and resid  146 and name  HB2)
    or (segid "   A" and resid  146 and name HD12) (segid "   A" and resid  146 and name  HB2)
assign (segid "   A" and resid  146 and name HD11) (segid "   A" and resid  146 and name   HN) 3.223 1.299 1.299 weight 1.000 ! spec=c_noesy, no=9512, id=1555, vol=2.472465e+08
    or (segid "   A" and resid  146 and name HD13) (segid "   A" and resid  146 and name   HN)
    or (segid "   A" and resid  146 and name HD12) (segid "   A" and resid  146 and name   HN)
assign (segid "   A" and resid  147 and name   HA) (segid "   A" and resid  147 and name  HB2) 2.578 0.830 0.830 weight 1.000 ! spec=c_noesy, no=9513, id=1556, vol=1.106299e+09
assign (segid "   A" and resid  147 and name  HB1) (segid "   A" and resid  147 and name   HN) 2.878 1.035 1.035 weight 1.000 ! spec=c_noesy, no=9515, id=1558, vol=6.119013e+08
assign (segid "   A" and resid  148 and name   HA) (segid "   A" and resid  148 and name  HB1) 1.964 0.482 0.482 weight 1.000 ! spec=c_noesy, no=9516, id=1559, vol=5.932885e+09
    or (segid "   A" and resid  148 and name   HA) (segid "   A" and resid  148 and name  HB2)
    or (segid "   A" and resid  148 and name   HA) (segid "   A" and resid  148 and name  HB3)
assign (segid "   A" and resid  150 and name   HA) (segid "   A" and resid  150 and name   HN) 2.577 0.830 0.830 weight 1.000 ! spec=c_noesy, no=9518, id=1560, vol=1.103569e+09
assign (segid "   A" and resid  150 and name   HA) (segid "   A" and resid  151 and name   HN) 2.194 0.602 0.602 weight 1.000 ! spec=c_noesy, no=9519, id=1561, vol=2.860859e+09
assign (segid "   A" and resid  122 and name  HG2) (segid "   A" and resid  122 and name HE21) 2.530 0.800 0.800 weight 1.000 ! spec=c_noesy, no=9522, id=1562, vol=9.730576e+08
assign (segid "   A" and resid  150 and name  HB1) (segid "   A" and resid  150 and name   HA) 2.167 0.587 0.587 weight 1.000 ! spec=c_noesy, no=9523, id=1563, vol=3.528405e+09
assign (segid "   A" and resid  151 and name   HA) (segid "   A" and resid  151 and name   HN) 2.578 0.831 0.831 weight 1.000 ! spec=c_noesy, no=9526, id=1564, vol=1.317218e+09
assign (segid "   A" and resid  151 and name   HA) (segid "   A" and resid  152 and name   HN) 2.079 0.540 0.540 weight 1.000 ! spec=c_noesy, no=9527, id=1565, vol=3.822962e+09
assign (segid "   A" and resid  151 and name   HA) (segid "   A" and resid  151 and name  HB2) 2.133 0.569 0.569 weight 1.000 ! spec=c_noesy, no=9529, id=1566, vol=3.758913e+09
assign (segid "   A" and resid  152 and name   HA) (segid "   A" and resid  152 and name   HB) 2.626 0.862 0.862 weight 1.000 ! spec=c_noesy, no=9532, id=1568, vol=1.042487e+09
assign (segid "   A" and resid  152 and name HG22) (segid "   A" and resid  152 and name   HA) 2.223 0.618 0.618 weight 1.000 ! spec=c_noesy, no=9534, id=1570, vol=2.717661e+09
    or (segid "   A" and resid  152 and name HG21) (segid "   A" and resid  152 and name   HA)
    or (segid "   A" and resid  152 and name HG23) (segid "   A" and resid  152 and name   HA)
assign (segid "   A" and resid  158 and name   HA) (segid "   A" and resid  158 and name  HB1) 2.216 0.614 0.614 weight 1.000 ! spec=c_noesy, no=9559, id=1578, vol=3.064175e+09
assign (segid "   A" and resid  158 and name   HA) (segid "   A" and resid  158 and name  HB2) 2.352 0.691 0.691 weight 1.000 ! spec=c_noesy, no=9560, id=1579, vol=2.267742e+09
assign (segid "   A" and resid  159 and name HD22) (segid "   A" and resid  159 and name   HG) 2.313 0.669 0.669 weight 1.000 ! spec=c_noesy, no=9563, id=1580, vol=2.663289e+09
    or (segid "   A" and resid  159 and name HD21) (segid "   A" and resid  159 and name   HG)
    or (segid "   A" and resid  159 and name HD23) (segid "   A" and resid  159 and name   HG)
assign (segid "   A" and resid  159 and name HD11) (segid "   A" and resid  159 and name   HG) 2.258 0.637 0.637 weight 1.000 ! spec=c_noesy, no=9564, id=1581, vol=2.751462e+09
    or (segid "   A" and resid  159 and name HD12) (segid "   A" and resid  159 and name   HG)
    or (segid "   A" and resid  159 and name HD13) (segid "   A" and resid  159 and name   HG)
assign (segid "   A" and resid  107 and name  HG1) (segid "   A" and resid  107 and name  HD2) 2.600 0.845 0.845 weight 1.000 ! spec=c_noesy, no=9566, id=1583, vol=1.089155e+09
assign (segid "   A" and resid   82 and name   HA) (segid "   A" and resid   85 and name   HN) 3.414 1.457 1.457 weight 1.000 ! spec=c_noesy, no=9569, id=1585, vol=1.848329e+08
assign (segid "   A" and resid   87 and name   HA) (segid "   A" and resid   87 and name  HG2) 2.913 1.061 1.061 weight 1.000 ! spec=c_noesy, no=9580, id=1586, vol=5.621582e+08
assign (segid "   A" and resid   39 and name  HG1) (segid "   A" and resid   39 and name   HA) 2.901 1.052 1.052 weight 1.000 ! spec=c_noesy, no=9581, id=1587, vol=5.765930e+08
assign (segid "   A" and resid  128 and name  HB2) (segid "   A" and resid  128 and name   HA) 2.244 0.629 0.629 weight 1.000 ! spec=c_noesy, no=9607, id=1589, vol=2.550379e+09
assign (segid "   A" and resid   30 and name  HB1) (segid "   A" and resid   31 and name   HN) 2.551 0.813 0.813 weight 1.000 ! spec=c_noesy, no=9611, id=1590, vol=1.135972e+09
    or (segid "   A" and resid   30 and name  HB3) (segid "   A" and resid   31 and name   HN)
    or (segid "   A" and resid   30 and name  HB2) (segid "   A" and resid   31 and name   HN)
assign (segid "   A" and resid   30 and name  HB1) (segid "   A" and resid   27 and name  HD1) 3.397 1.443 1.443 weight 1.000 ! spec=c_noesy, no=9612, id=1591, vol=2.027111e+08
    or (segid "   A" and resid   30 and name  HB3) (segid "   A" and resid   27 and name  HD1)
    or (segid "   A" and resid   30 and name  HB2) (segid "   A" and resid   27 and name  HD1)
assign (segid "   A" and resid   71 and name   HA) (segid "   A" and resid   74 and name  HB2) 3.311 1.370 1.370 weight 1.000 ! spec=c_noesy, no=9619, id=1592, vol=2.378202e+08
assign (segid "   A" and resid  138 and name  HB1) (segid "   A" and resid  139 and name   HN) 2.787 0.971 0.971 weight 1.000 ! spec=c_noesy, no=9624, id=1594, vol=7.044463e+08
assign (segid "   A" and resid   97 and name  HB2) (segid "   A" and resid   97 and name  HG2) 2.611 0.852 0.852 weight 1.000 ! spec=c_noesy, no=9627, id=1596, vol=1.128711e+09
assign (segid "   A" and resid   21 and name  HB2) (segid "   A" and resid   21 and name  HG2) 3.136 1.229 1.229 weight 1.000 ! spec=c_noesy, no=9630, id=1598, vol=3.179394e+08
assign (segid "   A" and resid   85 and name   HA) (segid "   A" and resid   88 and name  HB1) 3.182 1.266 1.266 weight 1.000 ! spec=c_noesy, no=9633, id=1599, vol=3.036330e+08
assign (segid "   A" and resid   79 and name   HA) (segid "   A" and resid   79 and name  HG2) 3.091 1.194 1.194 weight 1.000 ! spec=c_noesy, no=9642, id=1601, vol=3.433837e+08
assign (segid "   A" and resid   17 and name HG11) (segid "   A" and resid   17 and name   HN) 3.392 1.439 1.439 weight 1.000 ! spec=c_noesy, no=9647, id=1602, vol=2.007943e+08
assign (segid "   A" and resid   28 and name  HG1) (segid "   A" and resid   29 and name   HN) 3.209 1.287 1.287 weight 1.000 ! spec=c_noesy, no=9648, id=1603, vol=2.397389e+08
assign (segid "   A" and resid  134 and name  HB1) (segid "   A" and resid  134 and name HD21) 3.320 1.377 1.377 weight 1.000 ! spec=c_noesy, no=9657, id=1607, vol=1.901744e+08
assign (segid "   A" and resid  134 and name  HB2) (segid "   A" and resid  134 and name HD21) 3.124 1.220 1.220 weight 1.000 ! spec=c_noesy, no=9658, id=1608, vol=3.048097e+08
assign (segid "   A" and resid   53 and name  HB1) (segid "   A" and resid   54 and name   HN) 3.372 1.421 1.421 weight 1.000 ! spec=c_noesy, no=9660, id=1609, vol=1.846664e+08
assign (segid "   A" and resid   16 and name  HB1) (segid "   A" and resid   16 and name  HD2) 2.539 0.806 0.806 weight 1.000 ! spec=c_noesy, no=9671, id=1612, vol=1.131196e+09
    or (segid "   A" and resid   16 and name  HB1) (segid "   A" and resid   16 and name  HD1)
assign (segid "   A" and resid    4 and name  HA1) (segid "   A" and resid    5 and name   HN) 2.683 0.900 0.900 weight 1.000 ! spec=c_noesy, no=9672, id=1613, vol=7.066613e+08
assign (segid "   A" and resid  104 and name   HA) (segid "   A" and resid  105 and name   HN) 2.197 0.603 0.603 weight 1.000 ! spec=c_noesy, no=9675, id=1614, vol=2.570583e+09
assign (segid "   A" and resid   18 and name  HD2) (segid "   A" and resid   19 and name   HN) 3.455 1.492 1.492 weight 1.000 ! spec=c_noesy, no=9680, id=1615, vol=1.710680e+08
assign (segid "   A" and resid   61 and name   HA) (segid "   A" and resid   62 and name  HD2) 2.444 0.747 0.747 weight 1.000 ! spec=c_noesy, no=9682, id=1616, vol=1.424832e+09
assign (segid "   A" and resid   38 and name   HA) (segid "   A" and resid   39 and name  HD1) 1.983 0.491 0.491 weight 1.000 ! spec=c_noesy, no=9684, id=1617, vol=5.051974e+09
assign (segid "   A" and resid  112 and name  HD1) (segid "   A" and resid  112 and name  HG1) 2.535 0.803 0.803 weight 1.000 ! spec=c_noesy, no=9690, id=1619, vol=1.239482e+09
assign (segid "   A" and resid  116 and name HG12) (segid "   A" and resid  115 and name   HA) 2.754 0.948 0.948 weight 1.000 ! spec=c_noesy, no=9708, id=1622, vol=6.957890e+08
    or (segid "   A" and resid  116 and name HG11) (segid "   A" and resid  115 and name   HA)
    or (segid "   A" and resid  116 and name HG13) (segid "   A" and resid  115 and name   HA)
assign (segid "   A" and resid   43 and name HG11) (segid "   A" and resid   43 and name   HA) 2.367 0.701 0.701 weight 1.000 ! spec=c_noesy, no=9709, id=1623, vol=1.608603e+09
    or (segid "   A" and resid   43 and name HG13) (segid "   A" and resid   43 and name   HA)
    or (segid "   A" and resid   43 and name HG12) (segid "   A" and resid   43 and name   HA)
assign (segid "   A" and resid  104 and name   HA) (segid "   A" and resid  104 and name HD23) 2.703 0.914 0.914 weight 1.000 ! spec=c_noesy, no=9713, id=1624, vol=6.440667e+08
    or (segid "   A" and resid  104 and name   HA) (segid "   A" and resid  104 and name HD21)
    or (segid "   A" and resid  104 and name   HA) (segid "   A" and resid  104 and name HD22)
assign (segid "   A" and resid  113 and name  HB1) (segid "   A" and resid  113 and name  HD1) 2.692 0.906 0.906 weight 1.000 ! spec=c_noesy, no=9717, id=1626, vol=8.861923e+08
assign (segid "   A" and resid  104 and name   HA) (segid "   A" and resid  104 and name   HN) 2.913 1.061 1.061 weight 1.000 ! spec=c_noesy, no=9720, id=1628, vol=4.421530e+08
assign (segid "   A" and resid   85 and name   HA) (segid "   A" and resid   88 and name  HB2) 3.401 1.445 1.445 weight 1.000 ! spec=c_noesy, no=9724, id=1629, vol=1.958153e+08
assign (segid "   A" and resid   18 and name   HA) (segid "   A" and resid   18 and name  HG2) 2.899 1.051 1.051 weight 1.000 ! spec=c_noesy, no=9726, id=1630, vol=5.292588e+08
assign (segid "   A" and resid   89 and name  HG1) (segid "   A" and resid   89 and name   HN) 3.390 1.437 1.437 weight 1.000 ! spec=c_noesy, no=9736, id=1632, vol=1.926090e+08
assign (segid "   A" and resid  116 and name HG21) (segid "   A" and resid  116 and name   HB) 2.187 0.598 0.598 weight 1.000 ! spec=c_noesy, no=9742, id=1633, vol=3.386925e+09
    or (segid "   A" and resid  116 and name HG22) (segid "   A" and resid  116 and name   HB)
    or (segid "   A" and resid  116 and name HG23) (segid "   A" and resid  116 and name   HB)
assign (segid "   A" and resid   87 and name  HB1) (segid "   A" and resid   87 and name   HN) 2.775 0.963 0.963 weight 1.000 ! spec=c_noesy, no=9743, id=1634, vol=7.223428e+08
assign (segid "   A" and resid   63 and name  HB2) (segid "   A" and resid   64 and name   HN) 3.153 1.242 1.242 weight 1.000 ! spec=c_noesy, no=9745, id=1635, vol=3.283691e+08
assign (segid "   A" and resid   78 and name  HB2) (segid "   A" and resid   79 and name   HN) 2.964 1.098 1.098 weight 1.000 ! spec=c_noesy, no=9746, id=1636, vol=4.659546e+08
assign (segid "   A" and resid  117 and name   HA) (segid "   A" and resid  116 and name   HN) 3.217 1.294 1.294 weight 1.000 ! spec=c_noesy, no=9751, id=1638, vol=2.554818e+08
assign (segid "   A" and resid  115 and name  HG1) (segid "   A" and resid  115 and name   HA) 3.016 1.137 1.137 weight 1.000 ! spec=c_noesy, no=9763, id=1641, vol=4.305599e+08
assign (segid "   A" and resid  108 and name  HD2) (segid "   A" and resid  108 and name  HG1) 1.960 0.480 0.480 weight 1.000 ! spec=c_noesy, no=9774, id=1644, vol=6.182994e+09
assign (segid "   A" and resid  141 and name  HG2) (segid "   A" and resid  140 and name HD21) 3.350 1.402 1.402 weight 1.000 ! spec=c_noesy, no=9780, id=1645, vol=2.157114e+08
    or (segid "   A" and resid  141 and name  HG2) (segid "   A" and resid  140 and name HD23)
    or (segid "   A" and resid  141 and name  HG2) (segid "   A" and resid  140 and name HD22)
assign (segid "   A" and resid   54 and name   HA) (segid "   A" and resid   54 and name HG11) 2.457 0.755 0.755 weight 1.000 ! spec=c_noesy, no=9787, id=1646, vol=1.351055e+09
    or (segid "   A" and resid   54 and name   HA) (segid "   A" and resid   54 and name HG12)
    or (segid "   A" and resid   54 and name   HA) (segid "   A" and resid   54 and name HG13)
assign (segid "   A" and resid   23 and name   HA) (segid "   A" and resid   48 and name  HB1) 2.785 0.969 0.969 weight 1.000 ! spec=c_noesy, no=9792, id=1647, vol=5.920363e+08
assign (segid "   A" and resid  116 and name HG12) (segid "   A" and resid  116 and name   HA) 2.332 0.680 0.680 weight 1.000 ! spec=c_noesy, no=9794, id=1648, vol=1.750259e+09
    or (segid "   A" and resid  116 and name HG11) (segid "   A" and resid  116 and name   HA)
    or (segid "   A" and resid  116 and name HG13) (segid "   A" and resid  116 and name   HA)
assign (segid "   A" and resid   30 and name   HA) (segid "   A" and resid   31 and name  HB2) 3.209 1.287 1.287 weight 1.000 ! spec=c_noesy, no=9796, id=1649, vol=2.600092e+08
assign (segid "   A" and resid   21 and name   HA) (segid "   A" and resid   21 and name  HG1) 3.170 1.256 1.256 weight 1.000 ! spec=c_noesy, no=9803, id=1652, vol=3.136482e+08
assign (segid "   A" and resid   28 and name   HA) (segid "   A" and resid   29 and name   HN) 2.375 0.705 0.705 weight 1.000 ! spec=c_noesy, no=9806, id=1653, vol=1.768595e+09
assign (segid "   A" and resid   30 and name   HA) (segid "   A" and resid   31 and name  HB1) 3.318 1.376 1.376 weight 1.000 ! spec=c_noesy, no=9807, id=1654, vol=2.148179e+08
assign (segid "   A" and resid   57 and name  HB1) (segid "   A" and resid   57 and name  HG1) 2.300 0.661 0.661 weight 1.000 ! spec=c_noesy, no=9811, id=1655, vol=2.474105e+09
assign (segid "   A" and resid   32 and name  HB1) (segid "   A" and resid   32 and name  HG2) 2.544 0.809 0.809 weight 1.000 ! spec=c_noesy, no=9812, id=1656, vol=1.362742e+09
assign (segid "   A" and resid   28 and name  HB2) (segid "   A" and resid   28 and name  HB1) 2.107 0.555 0.555 weight 1.000 ! spec=c_noesy, no=9816, id=1659, vol=4.069123e+09
assign (segid "   A" and resid   82 and name  HB2) (segid "   A" and resid   82 and name  HG1) 2.194 0.602 0.602 weight 1.000 ! spec=c_noesy, no=9818, id=1661, vol=3.343188e+09
assign (segid "   A" and resid   77 and name  HB2) (segid "   A" and resid   77 and name  HG1) 2.238 0.626 0.626 weight 1.000 ! spec=c_noesy, no=9819, id=1662, vol=3.015263e+09
assign (segid "   A" and resid   57 and name  HB1) (segid "   A" and resid   57 and name  HB2) 1.859 0.432 0.432 weight 1.000 ! spec=c_noesy, no=9820, id=1663, vol=8.853072e+09
assign (segid "   A" and resid   32 and name  HB1) (segid "   A" and resid   32 and name  HB2) 1.960 0.480 0.480 weight 1.000 ! spec=c_noesy, no=9821, id=1664, vol=6.445280e+09
assign (segid "   A" and resid   32 and name   HA) (segid "   A" and resid   32 and name  HD1) 3.294 1.356 1.356 weight 1.000 ! spec=c_noesy, no=9822, id=1665, vol=2.146482e+08
assign (segid "   A" and resid   31 and name  HB1) (segid "   A" and resid   31 and name   HA) 2.625 0.861 0.861 weight 1.000 ! spec=c_noesy, no=9826, id=1668, vol=1.021001e+09
assign (segid "   A" and resid   31 and name  HB2) (segid "   A" and resid   31 and name   HA) 2.523 0.796 0.796 weight 1.000 ! spec=c_noesy, no=9827, id=1669, vol=1.302477e+09
assign (segid "   A" and resid   94 and name  HG1) (segid "   A" and resid   94 and name   HA) 2.842 1.010 1.010 weight 1.000 ! spec=c_noesy, no=9828, id=1670, vol=6.456570e+08
assign (segid "   A" and resid   94 and name  HG2) (segid "   A" and resid   94 and name   HA) 2.546 0.810 0.810 weight 1.000 ! spec=c_noesy, no=9830, id=1671, vol=1.232120e+09
assign (segid "   A" and resid  157 and name  HB1) (segid "   A" and resid  157 and name   HA) 2.445 0.747 0.747 weight 1.000 ! spec=c_noesy, no=9831, id=1672, vol=1.767846e+09
assign (segid "   A" and resid   69 and name   HA) (segid "   A" and resid   69 and name   HG) 2.620 0.858 0.858 weight 1.000 ! spec=c_noesy, no=9834, id=1673, vol=1.128223e+09
assign (segid "   A" and resid  140 and name  HB2) (segid "   A" and resid  140 and name   HA) 2.410 0.726 0.726 weight 1.000 ! spec=c_noesy, no=9835, id=1674, vol=1.756631e+09
assign (segid "   A" and resid   56 and name   HA) (segid "   A" and resid   56 and name  HB1) 2.323 0.675 0.675 weight 1.000 ! spec=c_noesy, no=9836, id=1675, vol=2.253161e+09
assign (segid "   A" and resid   52 and name  HG1) (segid "   A" and resid   52 and name   HA) 3.115 1.213 1.213 weight 1.000 ! spec=c_noesy, no=9837, id=1676, vol=3.616473e+08
assign (segid "   A" and resid   97 and name   HA) (segid "   A" and resid   97 and name  HG1) 2.969 1.102 1.102 weight 1.000 ! spec=c_noesy, no=9848, id=1679, vol=5.039763e+08
assign (segid "   A" and resid   21 and name  HB1) (segid "   A" and resid   21 and name   HA) 2.855 1.019 1.019 weight 1.000 ! spec=c_noesy, no=9849, id=1680, vol=6.786952e+08
assign (segid "   A" and resid   68 and name   HA) (segid "   A" and resid   71 and name  HB1) 2.915 1.063 1.063 weight 1.000 ! spec=c_noesy, no=9850, id=1681, vol=5.182378e+08
    or (segid "   A" and resid   68 and name   HA) (segid "   A" and resid   71 and name  HB3)
    or (segid "   A" and resid   68 and name   HA) (segid "   A" and resid   71 and name  HB2)
assign (segid "   A" and resid  145 and name  HG2) (segid "   A" and resid  145 and name   HA) 2.651 0.878 0.878 weight 1.000 ! spec=c_noesy, no=9851, id=1682, vol=9.476834e+08
assign (segid "   A" and resid   98 and name  HB3) (segid "   A" and resid   97 and name   HA) 2.962 1.097 1.097 weight 1.000 ! spec=c_noesy, no=9854, id=1683, vol=5.030479e+08
    or (segid "   A" and resid   98 and name  HB1) (segid "   A" and resid   97 and name   HA)
    or (segid "   A" and resid   98 and name  HB2) (segid "   A" and resid   97 and name   HA)
assign (segid "   A" and resid  135 and name   HA) (segid "   A" and resid  135 and name  HB1) 2.156 0.581 0.581 weight 1.000 ! spec=c_noesy, no=9862, id=1687, vol=3.347343e+09
assign (segid "   A" and resid   11 and name  HB1) (segid "   A" and resid   11 and name   HA) 2.518 0.793 0.793 weight 1.000 ! spec=c_noesy, no=9864, id=1688, vol=1.165657e+09
assign (segid "   A" and resid  135 and name   HA) (segid "   A" and resid  135 and name  HB2) 2.153 0.579 0.579 weight 1.000 ! spec=c_noesy, no=9870, id=1691, vol=3.603570e+09
assign (segid "   A" and resid  117 and name   HA) (segid "   A" and resid  117 and name  HB1) 2.419 0.732 0.732 weight 1.000 ! spec=c_noesy, no=9871, id=1692, vol=1.721133e+09
assign (segid "   A" and resid  117 and name   HA) (segid "   A" and resid  117 and name  HB2) 2.216 0.614 0.614 weight 1.000 ! spec=c_noesy, no=9873, id=1693, vol=3.047343e+09
assign (segid "   A" and resid   11 and name  HB2) (segid "   A" and resid   11 and name   HA) 2.431 0.739 0.739 weight 1.000 ! spec=c_noesy, no=9874, id=1694, vol=1.627791e+09
assign (segid "   A" and resid   73 and name   HA) (segid "   A" and resid   73 and name   HN) 2.785 0.969 0.969 weight 1.000 ! spec=c_noesy, no=9878, id=1695, vol=6.504691e+08
assign (segid "   A" and resid  138 and name   HA) (segid "   A" and resid  139 and name   HN) 2.390 0.714 0.714 weight 1.000 ! spec=c_noesy, no=9879, id=1696, vol=1.637392e+09
assign (segid "   A" and resid  137 and name   HA) (segid "   A" and resid  138 and name  HB1) 3.470 1.505 1.505 weight 1.000 ! spec=c_noesy, no=9886, id=1697, vol=1.716274e+08
assign (segid "   A" and resid   27 and name   HA) (segid "   A" and resid   27 and name  HD1) 3.567 1.590 1.590 weight 1.000 ! spec=c_noesy, no=9891, id=1698, vol=1.452531e+08
assign (segid "   A" and resid   21 and name   HA) (segid "   A" and resid   27 and name   HA) 2.771 0.960 0.960 weight 1.000 ! spec=c_noesy, no=9893, id=1700, vol=7.086444e+08
assign (segid "   A" and resid    9 and name HD13) (segid "   A" and resid    9 and name HD21) 1.669 0.348 0.348 weight 1.000 ! spec=c_noesy, no=9899, id=1701, vol=1.183750e+10
    or (segid "   A" and resid    9 and name HD13) (segid "   A" and resid    9 and name HD23)
    or (segid "   A" and resid    9 and name HD13) (segid "   A" and resid    9 and name HD22)
    or (segid "   A" and resid    9 and name HD11) (segid "   A" and resid    9 and name HD21)
    or (segid "   A" and resid    9 and name HD11) (segid "   A" and resid    9 and name HD23)
    or (segid "   A" and resid    9 and name HD11) (segid "   A" and resid    9 and name HD22)
    or (segid "   A" and resid    9 and name HD12) (segid "   A" and resid    9 and name HD21)
    or (segid "   A" and resid    9 and name HD12) (segid "   A" and resid    9 and name HD23)
    or (segid "   A" and resid    9 and name HD12) (segid "   A" and resid    9 and name HD22)
assign (segid "   A" and resid   45 and name HD11) (segid "   A" and resid   45 and name   HG) 2.252 0.634 0.634 weight 1.000 ! spec=c_noesy, no=9902, id=1702, vol=2.201638e+09
    or (segid "   A" and resid   45 and name HD13) (segid "   A" and resid   45 and name   HG)
    or (segid "   A" and resid   45 and name HD12) (segid "   A" and resid   45 and name   HG)
assign (segid "   A" and resid    9 and name   HG) (segid "   A" and resid    9 and name HD13) 2.583 0.834 0.834 weight 1.000 ! spec=c_noesy, no=9903, id=1703, vol=9.511373e+08
    or (segid "   A" and resid    9 and name   HG) (segid "   A" and resid    9 and name HD11)
    or (segid "   A" and resid    9 and name   HG) (segid "   A" and resid    9 and name HD12)
assign (segid "   A" and resid  144 and name  HB2) (segid "   A" and resid  144 and name HD11) 2.263 0.640 0.640 weight 1.000 ! spec=c_noesy, no=9904, id=1704, vol=2.274823e+09
    or (segid "   A" and resid  144 and name  HB2) (segid "   A" and resid  144 and name HD13)
    or (segid "   A" and resid  144 and name  HB2) (segid "   A" and resid  144 and name HD12)
assign (segid "   A" and resid  144 and name HD11) (segid "   A" and resid  144 and name   HA) 2.265 0.641 0.641 weight 1.000 ! spec=c_noesy, no=9905, id=1705, vol=2.357900e+09
    or (segid "   A" and resid  144 and name HD13) (segid "   A" and resid  144 and name   HA)
    or (segid "   A" and resid  144 and name HD12) (segid "   A" and resid  144 and name   HA)
assign (segid "   A" and resid   45 and name   HG) (segid "   A" and resid   45 and name HD23) 2.734 0.935 0.935 weight 1.000 ! spec=c_noesy, no=9906, id=1706, vol=7.162306e+08
    or (segid "   A" and resid   45 and name   HG) (segid "   A" and resid   45 and name HD21)
    or (segid "   A" and resid   45 and name   HG) (segid "   A" and resid   45 and name HD22)
assign (segid "   A" and resid  131 and name  HB1) (segid "   A" and resid  131 and name  HG1) 1.953 0.477 0.477 weight 1.000 ! spec=c_noesy, no=9912, id=1709, vol=6.473880e+09
assign (segid "   A" and resid   31 and name  HG1) (segid "   A" and resid   31 and name  HB2) 2.079 0.540 0.540 weight 1.000 ! spec=c_noesy, no=9918, id=1710, vol=4.663562e+09
assign (segid "   A" and resid   84 and name  HG2) (segid "   A" and resid   84 and name  HB1) 2.248 0.632 0.632 weight 1.000 ! spec=c_noesy, no=9922, id=1713, vol=2.811881e+09
assign (segid "   A" and resid   82 and name  HG2) (segid "   A" and resid   82 and name  HB2) 2.391 0.714 0.714 weight 1.000 ! spec=c_noesy, no=9923, id=1714, vol=1.962601e+09
assign (segid "   A" and resid   84 and name  HG1) (segid "   A" and resid   84 and name  HB1) 2.322 0.674 0.674 weight 1.000 ! spec=c_noesy, no=9924, id=1715, vol=2.372357e+09
assign (segid "   A" and resid   69 and name   HG) (segid "   A" and resid   69 and name HD11) 2.433 0.740 0.740 weight 1.000 ! spec=c_noesy, no=9928, id=1716, vol=1.598971e+09
    or (segid "   A" and resid   69 and name   HG) (segid "   A" and resid   69 and name HD13)
    or (segid "   A" and resid   69 and name   HG) (segid "   A" and resid   69 and name HD12)
assign (segid "   A" and resid   69 and name   HG) (segid "   A" and resid   69 and name HD22) 2.378 0.707 0.707 weight 1.000 ! spec=c_noesy, no=9932, id=1719, vol=1.797566e+09
    or (segid "   A" and resid   69 and name   HG) (segid "   A" and resid   69 and name HD21)
    or (segid "   A" and resid   69 and name   HG) (segid "   A" and resid   69 and name HD23)
assign (segid "   A" and resid   80 and name  HB2) (segid "   A" and resid   80 and name  HG2) 2.951 1.089 1.089 weight 1.000 ! spec=c_noesy, no=9943, id=1721, vol=4.856579e+08
assign (segid "   A" and resid   38 and name   HB) (segid "   A" and resid   38 and name HG23) 2.116 0.560 0.560 weight 1.000 ! spec=c_noesy, no=9953, id=1723, vol=3.627243e+09
    or (segid "   A" and resid   38 and name   HB) (segid "   A" and resid   38 and name HG21)
    or (segid "   A" and resid   38 and name   HB) (segid "   A" and resid   38 and name HG22)
assign (segid "   A" and resid  112 and name  HD1) (segid "   A" and resid  112 and name   HA) 3.294 1.356 1.356 weight 1.000 ! spec=c_noesy, no=9957, id=1724, vol=2.768126e+08
assign (segid "   A" and resid   63 and name  HD1) (segid "   A" and resid   63 and name   HA) 3.341 1.395 1.395 weight 1.000 ! spec=c_noesy, no=9965, id=1725, vol=2.666807e+08
assign (segid "   A" and resid   70 and name   HA) (segid "   A" and resid   70 and name   HN) 2.347 0.688 0.688 weight 1.000 ! spec=c_noesy, no=9969, id=1726, vol=1.867489e+09
assign (segid "   A" and resid  109 and name  HB1) (segid "   A" and resid  109 and name   HN) 2.785 0.969 0.969 weight 1.000 ! spec=c_noesy, no=9972, id=1727, vol=6.123267e+08
assign (segid "   A" and resid   23 and name   HA) (segid "   A" and resid   48 and name  HB2) 2.881 1.038 1.038 weight 1.000 ! spec=c_noesy, no=9974, id=1728, vol=4.867989e+08
assign (segid "   A" and resid   39 and name  HG1) (segid "   A" and resid   39 and name  HB2) 2.633 0.867 0.867 weight 1.000 ! spec=c_noesy, no=9975, id=1729, vol=1.077530e+09
assign (segid "   A" and resid   57 and name  HG1) (segid "   A" and resid   57 and name   HA) 3.118 1.216 1.216 weight 1.000 ! spec=c_noesy, no=9977, id=1730, vol=3.480877e+08
assign (segid "   A" and resid  104 and name   HG) (segid "   A" and resid  104 and name   HA) 3.112 1.211 1.211 weight 1.000 ! spec=c_noesy, no=9978, id=1731, vol=3.697406e+08
assign (segid "   A" and resid   33 and name   HA) (segid "   A" and resid   32 and name   HA) 3.397 1.442 1.442 weight 1.000 ! spec=c_noesy, no=9985, id=1735, vol=1.892144e+08
assign (segid "   A" and resid   96 and name  HD1) (segid "   A" and resid   96 and name  HB1) 2.897 1.049 1.049 weight 1.000 ! spec=c_noesy, no=10000, id=1738, vol=5.520440e+08
assign (segid "   A" and resid   23 and name  HD1) (segid "   A" and resid   23 and name  HB2) 3.018 1.139 1.139 weight 1.000 ! spec=c_noesy, no=10001, id=1739, vol=4.592806e+08
assign (segid "   A" and resid  113 and name  HB1) (segid "   A" and resid  113 and name  HD2) 2.662 0.885 0.885 weight 1.000 ! spec=c_noesy, no=10004, id=1740, vol=1.041164e+09
assign (segid "   A" and resid  107 and name  HD2) (segid "   A" and resid  107 and name  HB1) 3.169 1.256 1.256 weight 1.000 ! spec=c_noesy, no=10007, id=1741, vol=3.038409e+08
assign (segid "   A" and resid   96 and name  HD1) (segid "   A" and resid   96 and name   HA) 3.176 1.261 1.261 weight 1.000 ! spec=c_noesy, no=10013, id=1742, vol=3.447808e+08
assign (segid "   A" and resid  113 and name  HD2) (segid "   A" and resid  112 and name   HA) 1.946 0.473 0.473 weight 1.000 ! spec=c_noesy, no=10014, id=1743, vol=5.682788e+09
assign (segid "   A" and resid  114 and name   HA) (segid "   A" and resid  114 and name  HD1) 2.782 0.968 0.968 weight 1.000 ! spec=c_noesy, no=10015, id=1744, vol=7.396137e+08
assign (segid "   A" and resid  153 and name HG11) (segid "   A" and resid  153 and name   HB) 2.511 0.788 0.788 weight 1.000 ! spec=c_noesy, no=10019, id=1745, vol=1.455708e+09
    or (segid "   A" and resid  153 and name HG13) (segid "   A" and resid  153 and name   HB)
    or (segid "   A" and resid  153 and name HG12) (segid "   A" and resid  153 and name   HB)
assign (segid "   A" and resid  103 and name   HB) (segid "   A" and resid  103 and name HG21) 2.164 0.586 0.586 weight 1.000 ! spec=c_noesy, no=10020, id=1746, vol=3.655525e+09
    or (segid "   A" and resid  103 and name   HB) (segid "   A" and resid  103 and name HG23)
    or (segid "   A" and resid  103 and name   HB) (segid "   A" and resid  103 and name HG22)
assign (segid "   A" and resid  152 and name   HB) (segid "   A" and resid  152 and name HG22) 2.174 0.591 0.591 weight 1.000 ! spec=c_noesy, no=10021, id=1747, vol=3.354810e+09
    or (segid "   A" and resid  152 and name   HB) (segid "   A" and resid  152 and name HG21)
    or (segid "   A" and resid  152 and name   HB) (segid "   A" and resid  152 and name HG23)
assign (segid "   A" and resid   86 and name  HB2) (segid "   A" and resid   86 and name  HG2) 2.401 0.721 0.721 weight 1.000 ! spec=c_noesy, no=10022, id=1748, vol=1.969292e+09
assign (segid "   A" and resid   39 and name  HB1) (segid "   A" and resid   40 and name   HN) 2.892 1.046 1.046 weight 1.000 ! spec=c_noesy, no=10027, id=1749, vol=5.369721e+08
assign (segid "   A" and resid   96 and name  HB2) (segid "   A" and resid   97 and name   HN) 2.951 1.088 1.088 weight 1.000 ! spec=c_noesy, no=10028, id=1750, vol=4.771782e+08
assign (segid "   A" and resid   67 and name  HB1) (segid "   A" and resid   67 and name  HD1) 2.662 0.886 0.886 weight 1.000 ! spec=c_noesy, no=10029, id=1751, vol=9.371754e+08
assign (segid "   A" and resid  101 and name  HB1) (segid "   A" and resid  101 and name  HD1) 3.044 1.158 1.158 weight 1.000 ! spec=c_noesy, no=10030, id=1752, vol=4.364643e+08
assign (segid "   A" and resid  126 and name  HB2) (segid "   A" and resid  127 and name  HD2) 3.027 1.145 1.145 weight 1.000 ! spec=c_noesy, no=10034, id=1753, vol=4.186531e+08
assign (segid "   A" and resid  126 and name  HB2) (segid "   A" and resid  127 and name  HD1) 3.340 1.394 1.394 weight 1.000 ! spec=c_noesy, no=10035, id=1754, vol=2.034796e+08
assign (segid "   A" and resid  104 and name   HA) (segid "   A" and resid    9 and name   HN) 3.210 1.288 1.288 weight 1.000 ! spec=c_noesy, no=10038, id=1755, vol=2.514506e+08
assign (segid "   A" and resid   17 and name   HA) (segid "   A" and resid   17 and name   HN) 3.231 1.305 1.305 weight 1.000 ! spec=c_noesy, no=10039, id=1756, vol=2.438494e+08
assign (segid "   A" and resid   27 and name   HA) (segid "   A" and resid   21 and name  HD2) 3.320 1.378 1.378 weight 1.000 ! spec=c_noesy, no=10040, id=1757, vol=2.064087e+08
assign (segid "   A" and resid   96 and name  HD1) (segid "   A" and resid   95 and name  HB1) 2.538 0.805 0.805 weight 1.000 ! spec=c_noesy, no=10044, id=1758, vol=1.220654e+09
assign (segid "   A" and resid  112 and name  HB1) (segid "   A" and resid  112 and name  HD1) 2.845 1.012 1.012 weight 1.000 ! spec=c_noesy, no=10048, id=1759, vol=5.755707e+08
assign (segid "   A" and resid   75 and name   HA) (segid "   A" and resid   75 and name  HG1) 3.109 1.208 1.208 weight 1.000 ! spec=c_noesy, no=10055, id=1763, vol=3.450302e+08
assign (segid "   A" and resid   18 and name  HD1) (segid "   A" and resid   18 and name  HG2) 2.412 0.727 0.727 weight 1.000 ! spec=c_noesy, no=10058, id=1764, vol=1.758690e+09
assign (segid "   A" and resid   18 and name  HB2) (segid "   A" and resid   18 and name  HD1) 3.038 1.154 1.154 weight 1.000 ! spec=c_noesy, no=10059, id=1765, vol=4.242406e+08
assign (segid "   A" and resid   18 and name  HB1) (segid "   A" and resid   18 and name  HD1) 3.107 1.207 1.207 weight 1.000 ! spec=c_noesy, no=10060, id=1766, vol=3.250589e+08
assign (segid "   A" and resid   18 and name  HD1) (segid "   A" and resid   17 and name   HB) 3.297 1.359 1.359 weight 1.000 ! spec=c_noesy, no=10061, id=1767, vol=2.412526e+08
assign (segid "   A" and resid   39 and name  HD2) (segid "   A" and resid   39 and name  HG2) 2.217 0.614 0.614 weight 1.000 ! spec=c_noesy, no=10062, id=1768, vol=3.005780e+09
assign (segid "   A" and resid  103 and name HG13) (segid "   A" and resid  104 and name   HN) 2.891 1.045 1.045 weight 1.000 ! spec=c_noesy, no=10069, id=1769, vol=5.463198e+08
    or (segid "   A" and resid  103 and name HG11) (segid "   A" and resid  104 and name   HN)
    or (segid "   A" and resid  103 and name HG12) (segid "   A" and resid  104 and name   HN)
assign (segid "   A" and resid   61 and name HG13) (segid "   A" and resid   61 and name   HN) 2.589 0.838 0.838 weight 1.000 ! spec=c_noesy, no=10085, id=1771, vol=1.026207e+09
    or (segid "   A" and resid   61 and name HG12) (segid "   A" and resid   61 and name   HN)
    or (segid "   A" and resid   61 and name HG11) (segid "   A" and resid   61 and name   HN)
assign (segid "   A" and resid   76 and name  HB2) (segid "   A" and resid   73 and name   HA) 3.148 1.239 1.239 weight 1.000 ! spec=c_noesy, no=10092, id=1772, vol=3.524565e+08
assign (segid "   A" and resid  113 and name   HA) (segid "   A" and resid  113 and name  HB1) 2.381 0.708 0.708 weight 1.000 ! spec=c_noesy, no=10094, id=1773, vol=1.638998e+09
assign (segid "   A" and resid  107 and name   HA) (segid "   A" and resid  107 and name  HB2) 2.138 0.572 0.572 weight 1.000 ! spec=c_noesy, no=10095, id=1774, vol=3.407917e+09
assign (segid "   A" and resid   62 and name  HB1) (segid "   A" and resid   62 and name   HA) 2.445 0.747 0.747 weight 1.000 ! spec=c_noesy, no=10096, id=1775, vol=1.436284e+09
assign (segid "   A" and resid   62 and name  HB2) (segid "   A" and resid   62 and name   HA) 2.942 1.082 1.082 weight 1.000 ! spec=c_noesy, no=10097, id=1776, vol=4.637108e+08
assign (segid "   A" and resid  113 and name   HA) (segid "   A" and resid  113 and name  HD2) 1.885 0.444 0.444 weight 1.000 ! spec=c_noesy, no=10098, id=1777, vol=6.937872e+09
assign (segid "   A" and resid  113 and name   HA) (segid "   A" and resid  114 and name  HD2) 2.024 0.512 0.512 weight 1.000 ! spec=c_noesy, no=10099, id=1778, vol=4.835480e+09
assign (segid "   A" and resid  108 and name  HD1) (segid "   A" and resid  107 and name   HA) 2.207 0.609 0.609 weight 1.000 ! spec=c_noesy, no=10100, id=1779, vol=2.990040e+09
assign (segid "   A" and resid  107 and name   HA) (segid "   A" and resid  107 and name  HG2) 2.430 0.738 0.738 weight 1.000 ! spec=c_noesy, no=10101, id=1780, vol=1.514223e+09
assign (segid "   A" and resid  113 and name   HA) (segid "   A" and resid  114 and name  HG2) 2.719 0.924 0.924 weight 1.000 ! spec=c_noesy, no=10102, id=1781, vol=9.103640e+08
assign (segid "   A" and resid   62 and name   HA) (segid "   A" and resid   62 and name  HG1) 3.194 1.276 1.276 weight 1.000 ! spec=c_noesy, no=10103, id=1782, vol=2.915279e+08
assign (segid "   A" and resid   62 and name   HA) (segid "   A" and resid   62 and name  HG2) 3.149 1.240 1.240 weight 1.000 ! spec=c_noesy, no=10104, id=1783, vol=3.021624e+08
assign (segid "   A" and resid   18 and name   HA) (segid "   A" and resid   27 and name  HD1) 3.340 1.394 1.394 weight 1.000 ! spec=c_noesy, no=10111, id=1784, vol=2.161964e+08
assign (segid "   A" and resid   63 and name  HD2) (segid "   A" and resid   66 and name  HB1) 2.680 0.898 0.898 weight 1.000 ! spec=c_noesy, no=10116, id=1785, vol=8.129626e+08
assign (segid "   A" and resid   34 and name   HA) (segid "   A" and resid   35 and name   HN) 2.286 0.653 0.653 weight 1.000 ! spec=c_noesy, no=10118, id=1786, vol=2.546400e+09
assign (segid "   A" and resid   82 and name   HA) (segid "   A" and resid   85 and name  HB1) 2.775 0.963 0.963 weight 1.000 ! spec=c_noesy, no=10120, id=1787, vol=6.670682e+08
    or (segid "   A" and resid   82 and name   HA) (segid "   A" and resid   85 and name  HB3)
    or (segid "   A" and resid   82 and name   HA) (segid "   A" and resid   85 and name  HB2)
assign (segid "   A" and resid   82 and name  HB2) (segid "   A" and resid   82 and name   HA) 2.406 0.724 0.724 weight 1.000 ! spec=c_noesy, no=10121, id=1788, vol=1.630414e+09
assign (segid "   A" and resid   82 and name  HG2) (segid "   A" and resid   82 and name   HA) 2.942 1.082 1.082 weight 1.000 ! spec=c_noesy, no=10122, id=1789, vol=4.908718e+08
assign (segid "   A" and resid   82 and name   HA) (segid "   A" and resid   82 and name  HG1) 3.120 1.217 1.217 weight 1.000 ! spec=c_noesy, no=10123, id=1790, vol=3.427932e+08
assign (segid "   A" and resid   16 and name   HA) (segid "   A" and resid   33 and name   HN) 3.340 1.395 1.395 weight 1.000 ! spec=c_noesy, no=10126, id=1791, vol=2.006317e+08
assign (segid "   A" and resid   74 and name  HB1) (segid "   A" and resid   74 and name   HA) 2.340 0.685 0.685 weight 1.000 ! spec=c_noesy, no=10140, id=1796, vol=2.209533e+09
assign (segid "   A" and resid   74 and name   HA) (segid "   A" and resid   74 and name  HG1) 3.175 1.260 1.260 weight 1.000 ! spec=c_noesy, no=10141, id=1797, vol=3.081600e+08
assign (segid "   A" and resid  105 and name HG22) (segid "   A" and resid  105 and name   HA) 2.723 0.927 0.927 weight 1.000 ! spec=c_noesy, no=10143, id=1798, vol=6.589297e+08
    or (segid "   A" and resid  105 and name HG21) (segid "   A" and resid  105 and name   HA)
    or (segid "   A" and resid  105 and name HG23) (segid "   A" and resid  105 and name   HA)
assign (segid "   A" and resid  100 and name  HB3) (segid "   A" and resid  103 and name HG13) 2.747 0.943 0.943 weight 1.000 ! spec=c_noesy, no=10144, id=1799, vol=7.045576e+08
    or (segid "   A" and resid  100 and name  HB3) (segid "   A" and resid  103 and name HG11)
    or (segid "   A" and resid  100 and name  HB3) (segid "   A" and resid  103 and name HG12)
    or (segid "   A" and resid  100 and name  HB1) (segid "   A" and resid  103 and name HG13)
    or (segid "   A" and resid  100 and name  HB1) (segid "   A" and resid  103 and name HG11)
    or (segid "   A" and resid  100 and name  HB1) (segid "   A" and resid  103 and name HG12)
    or (segid "   A" and resid  100 and name  HB2) (segid "   A" and resid  103 and name HG13)
    or (segid "   A" and resid  100 and name  HB2) (segid "   A" and resid  103 and name HG11)
    or (segid "   A" and resid  100 and name  HB2) (segid "   A" and resid  103 and name HG12)
assign (segid "   A" and resid   67 and name   HA) (segid "   A" and resid   70 and name   HN) 3.243 1.315 1.315 weight 1.000 ! spec=c_noesy, no=10149, id=1801, vol=2.288700e+08
assign (segid "   A" and resid   71 and name   HA) (segid "   A" and resid   72 and name   HN) 2.588 0.837 0.837 weight 1.000 ! spec=c_noesy, no=10151, id=1802, vol=1.012737e+09
assign (segid "   A" and resid   99 and name   HA) (segid "   A" and resid   99 and name  HG2) 2.745 0.942 0.942 weight 1.000 ! spec=c_noesy, no=10153, id=1804, vol=7.493338e+08
assign (segid "   A" and resid  160 and name   HA) (segid "   A" and resid  160 and name  HB1) 3.052 1.165 1.165 weight 1.000 ! spec=c_noesy, no=10154, id=1805, vol=3.845168e+08
assign (segid "   A" and resid  160 and name  HB1) (segid "   A" and resid  160 and name  HB2) 2.271 0.644 0.644 weight 1.000 ! spec=c_noesy, no=10156, id=1807, vol=2.543733e+09
assign (segid "   A" and resid  156 and name  HB1) (segid "   A" and resid  157 and name   HN) 3.190 1.272 1.272 weight 1.000 ! spec=c_noesy, no=10160, id=1808, vol=2.482237e+08
    or (segid "   A" and resid  156 and name  HB3) (segid "   A" and resid  157 and name   HN)
    or (segid "   A" and resid  156 and name  HB2) (segid "   A" and resid  157 and name   HN)
assign (segid "   A" and resid  155 and name   HA) (segid "   A" and resid  153 and name HG23) 3.446 1.484 1.484 weight 1.000 ! spec=c_noesy, no=10164, id=1809, vol=1.699884e+08
    or (segid "   A" and resid  155 and name   HA) (segid "   A" and resid  153 and name HG21)
    or (segid "   A" and resid  155 and name   HA) (segid "   A" and resid  153 and name HG22)
assign (segid "   A" and resid  155 and name  HB2) (segid "   A" and resid  155 and name  HD1) 3.332 1.388 1.388 weight 1.000 ! spec=c_noesy, no=10165, id=1810, vol=2.510728e+08
assign (segid "   A" and resid  152 and name HG11) (segid "   A" and resid  152 and name   HB) 2.295 0.658 0.658 weight 1.000 ! spec=c_noesy, no=10169, id=1812, vol=2.552332e+09
    or (segid "   A" and resid  152 and name HG13) (segid "   A" and resid  152 and name   HB)
    or (segid "   A" and resid  152 and name HG12) (segid "   A" and resid  152 and name   HB)
assign (segid "   A" and resid  152 and name   HA) (segid "   A" and resid  152 and name HG11) 2.635 0.868 0.868 weight 1.000 ! spec=c_noesy, no=10170, id=1813, vol=8.517793e+08
    or (segid "   A" and resid  152 and name   HA) (segid "   A" and resid  152 and name HG13)
    or (segid "   A" and resid  152 and name   HA) (segid "   A" and resid  152 and name HG12)
assign (segid "   A" and resid  136 and name HG11) (segid "   A" and resid  136 and name   HB) 3.122 1.219 1.219 weight 1.000 ! spec=c_noesy, no=10181, id=1816, vol=3.296596e+08
assign (segid "   A" and resid  112 and name  HD2) (segid "   A" and resid  112 and name  HB2) 3.050 1.163 1.163 weight 1.000 ! spec=c_noesy, no=10199, id=1818, vol=4.732235e+08
assign (segid "   A" and resid  104 and name   HG) (segid "   A" and resid  104 and name HD23) 2.346 0.688 0.688 weight 1.000 ! spec=c_noesy, no=10203, id=1819, vol=1.820767e+09
    or (segid "   A" and resid  104 and name   HG) (segid "   A" and resid  104 and name HD21)
    or (segid "   A" and resid  104 and name   HG) (segid "   A" and resid  104 and name HD22)
assign (segid "   A" and resid  100 and name   HA) (segid "   A" and resid  101 and name  HD1) 2.290 0.655 0.655 weight 1.000 ! spec=c_noesy, no=10211, id=1821, vol=2.344174e+09
assign (segid "   A" and resid   92 and name   HA) (segid "   A" and resid   92 and name  HB2) 2.192 0.601 0.601 weight 1.000 ! spec=c_noesy, no=10222, id=1824, vol=3.008787e+09
assign (segid "   A" and resid   92 and name   HA) (segid "   A" and resid   92 and name  HB1) 2.128 0.566 0.566 weight 1.000 ! spec=c_noesy, no=10224, id=1825, vol=3.683097e+09
assign (segid "   A" and resid   74 and name   HA) (segid "   A" and resid   77 and name  HD2) 3.406 1.450 1.450 weight 1.000 ! spec=c_noesy, no=10232, id=1826, vol=2.464598e+08
assign (segid "   A" and resid   62 and name  HD2) (segid "   A" and resid   62 and name  HG2) 2.586 0.836 0.836 weight 1.000 ! spec=c_noesy, no=10233, id=1827, vol=1.292257e+09
assign (segid "   A" and resid   45 and name  HB1) (segid "   A" and resid   45 and name HD23) 2.622 0.860 0.860 weight 1.000 ! spec=c_noesy, no=10243, id=1832, vol=8.515555e+08
    or (segid "   A" and resid   45 and name  HB1) (segid "   A" and resid   45 and name HD21)
    or (segid "   A" and resid   45 and name  HB1) (segid "   A" and resid   45 and name HD22)
assign (segid "   A" and resid   45 and name  HB2) (segid "   A" and resid   45 and name HD23) 2.235 0.624 0.624 weight 1.000 ! spec=c_noesy, no=10244, id=1833, vol=2.274957e+09
    or (segid "   A" and resid   45 and name  HB2) (segid "   A" and resid   45 and name HD21)
    or (segid "   A" and resid   45 and name  HB2) (segid "   A" and resid   45 and name HD22)
assign (segid "   A" and resid   35 and name   HA) (segid "   A" and resid   33 and name HG13) 3.493 1.525 1.525 weight 1.000 ! spec=c_noesy, no=10256, id=1836, vol=1.448182e+08
    or (segid "   A" and resid   35 and name   HA) (segid "   A" and resid   33 and name HG11)
    or (segid "   A" and resid   35 and name   HA) (segid "   A" and resid   33 and name HG12)
assign (segid "   A" and resid   31 and name  HB2) (segid "   A" and resid   31 and name  HG2) 2.290 0.656 0.656 weight 1.000 ! spec=c_noesy, no=10264, id=1839, vol=2.706551e+09
assign (segid "   A" and resid   31 and name  HB2) (segid "   A" and resid   31 and name  HB1) 1.989 0.494 0.494 weight 1.000 ! spec=c_noesy, no=10265, id=1840, vol=5.783866e+09
assign (segid "   A" and resid   26 and name   HA) (segid "   A" and resid   27 and name  HD1) 3.323 1.380 1.380 weight 1.000 ! spec=c_noesy, no=10269, id=1841, vol=2.218231e+08
assign (segid "   A" and resid   21 and name  HG2) (segid "   A" and resid   21 and name  HB1) 3.195 1.276 1.276 weight 1.000 ! spec=c_noesy, no=10270, id=1842, vol=3.125348e+08
assign (segid "   A" and resid   11 and name   HA) (segid "   A" and resid   11 and name   HN) 3.081 1.186 1.186 weight 1.000 ! spec=c_noesy, no=10281, id=1843, vol=3.447546e+08
assign (segid "   A" and resid   38 and name   HN) (segid "   A" and resid   39 and name  HD1) 3.892 1.893 1.893 weight 1.000 ! spec=n_noesy, no=5, id=1848, vol=1.318917e+08
assign (segid "   A" and resid   38 and name   HN) (segid "   A" and resid   37 and name  HB1) 3.542 1.568 1.568 weight 1.000 ! spec=n_noesy, no=6, id=1849, vol=2.137018e+08
assign (segid "   A" and resid   38 and name   HB) (segid "   A" and resid   38 and name   HN) 2.917 1.063 1.063 weight 1.000 ! spec=n_noesy, no=8, id=1851, vol=8.254118e+08
assign (segid "   A" and resid   38 and name   HN) (segid "   A" and resid   37 and name  HD1) 3.462 1.498 1.498 weight 1.000 ! spec=n_noesy, no=11, id=1853, vol=2.539990e+08
    or (segid "   A" and resid   38 and name   HN) (segid "   A" and resid   37 and name  HD2)
assign (segid "   A" and resid   38 and name   HN) (segid "   A" and resid   37 and name   HN) 3.239 1.312 1.312 weight 1.000 ! spec=n_noesy, no=12, id=1854, vol=4.181797e+08
assign (segid "   A" and resid  133 and name   HN) (segid "   A" and resid  134 and name   HN) 2.878 1.035 1.035 weight 1.000 ! spec=n_noesy, no=13, id=1855, vol=6.996293e+08
assign (segid "   A" and resid    3 and name   HN) (segid "   A" and resid    3 and name   HA) 3.970 1.970 1.970 weight 1.000 ! spec=n_noesy, no=15, id=1857, vol=9.549439e+07
assign (segid "   A" and resid    3 and name   HN) (segid "   A" and resid    2 and name   HA) 3.381 1.429 1.429 weight 1.000 ! spec=n_noesy, no=16, id=1858, vol=2.606452e+08
assign (segid "   A" and resid    3 and name   HN) (segid "   A" and resid    3 and name  HB2) 4.091 2.092 2.092 weight 1.000 ! spec=n_noesy, no=17, id=1859, vol=8.685756e+07
assign (segid "   A" and resid    3 and name   HA) (segid "   A" and resid    4 and name   HN) 3.305 1.366 1.366 weight 1.000 ! spec=n_noesy, no=21, id=1860, vol=3.291544e+08
assign (segid "   A" and resid    4 and name   HN) (segid "   A" and resid    4 and name  HA1) 3.158 1.247 1.247 weight 1.000 ! spec=n_noesy, no=22, id=1861, vol=4.215806e+08
assign (segid "   A" and resid    4 and name   HN) (segid "   A" and resid    5 and name   HN) 4.115 2.117 2.117 weight 1.000 ! spec=n_noesy, no=25, id=1862, vol=9.754757e+07
assign (segid "   A" and resid   25 and name   HN) (segid "   A" and resid   23 and name   HA) 4.165 2.169 2.169 weight 1.000 ! spec=n_noesy, no=27, id=1864, vol=9.128402e+07
assign (segid "   A" and resid   25 and name   HN) (segid "   A" and resid   24 and name  HB2) 3.832 1.836 1.836 weight 1.000 ! spec=n_noesy, no=31, id=1867, vol=1.422303e+08
assign (segid "   A" and resid   25 and name   HN) (segid "   A" and resid   24 and name  HB1) 4.003 2.003 2.003 weight 1.000 ! spec=n_noesy, no=32, id=1868, vol=1.066270e+08
assign (segid "   A" and resid   25 and name   HN) (segid "   A" and resid   26 and name HG22) 4.267 2.276 2.276 weight 1.000 ! spec=n_noesy, no=33, id=1869, vol=6.149721e+07
    or (segid "   A" and resid   25 and name   HN) (segid "   A" and resid   26 and name HG23)
    or (segid "   A" and resid   25 and name   HN) (segid "   A" and resid   26 and name HG21)
assign (segid "   A" and resid   25 and name   HN) (segid "   A" and resid   27 and name   HN) 4.085 2.086 2.086 weight 1.000 ! spec=n_noesy, no=36, id=1870, vol=1.053668e+08
assign (segid "   A" and resid   25 and name   HN) (segid "   A" and resid   24 and name   HN) 2.936 1.078 1.078 weight 1.000 ! spec=n_noesy, no=37, id=1871, vol=7.357278e+08
assign (segid "   A" and resid    5 and name   HN) (segid "   A" and resid    5 and name   HA) 3.477 1.511 1.511 weight 1.000 ! spec=n_noesy, no=38, id=1872, vol=2.190406e+08
assign (segid "   A" and resid    5 and name   HN) (segid "   A" and resid    5 and name  HB1) 3.764 1.771 1.771 weight 1.000 ! spec=n_noesy, no=40, id=1874, vol=1.520340e+08
assign (segid "   A" and resid    5 and name   HN) (segid "   A" and resid    5 and name  HB2) 3.338 1.393 1.393 weight 1.000 ! spec=n_noesy, no=41, id=1875, vol=3.077176e+08
assign (segid "   A" and resid    5 and name   HN) (segid "   A" and resid    6 and name   HN) 3.713 1.724 1.724 weight 1.000 ! spec=n_noesy, no=45, id=1876, vol=1.643068e+08
assign (segid "   A" and resid    5 and name   HA) (segid "   A" and resid    6 and name   HN) 3.008 1.131 1.131 weight 1.000 ! spec=n_noesy, no=48, id=1877, vol=5.787201e+08
assign (segid "   A" and resid    6 and name   HN) (segid "   A" and resid    6 and name   HA) 3.681 1.694 1.694 weight 1.000 ! spec=n_noesy, no=49, id=1878, vol=1.851066e+08
assign (segid "   A" and resid    6 and name   HN) (segid "   A" and resid    6 and name  HB2) 3.645 1.660 1.660 weight 1.000 ! spec=n_noesy, no=51, id=1880, vol=1.618014e+08
assign (segid "   A" and resid    7 and name   HN) (segid "   A" and resid    7 and name   HA) 3.448 1.486 1.486 weight 1.000 ! spec=n_noesy, no=56, id=1884, vol=2.612822e+08
assign (segid "   A" and resid    7 and name   HN) (segid "   A" and resid    6 and name  HB1) 4.103 2.105 2.105 weight 1.000 ! spec=n_noesy, no=58, id=1886, vol=9.214182e+07
assign (segid "   A" and resid    6 and name   HN) (segid "   A" and resid    7 and name   HN) 4.019 2.019 2.019 weight 1.000 ! spec=n_noesy, no=64, id=1888, vol=1.113392e+08
assign (segid "   A" and resid    8 and name   HN) (segid "   A" and resid    8 and name   HA) 3.133 1.227 1.227 weight 1.000 ! spec=n_noesy, no=67, id=1889, vol=4.496040e+08
assign (segid "   A" and resid   29 and name   HN) (segid "   A" and resid   29 and name  HG2) 3.374 1.423 1.423 weight 1.000 ! spec=n_noesy, no=72, id=1893, vol=3.280847e+08
assign (segid "   A" and resid    8 and name   HN) (segid "   A" and resid    7 and name HG22) 3.560 1.585 1.585 weight 1.000 ! spec=n_noesy, no=73, id=1894, vol=2.186748e+08
    or (segid "   A" and resid    8 and name   HN) (segid "   A" and resid    7 and name HG23)
    or (segid "   A" and resid    8 and name   HN) (segid "   A" and resid    7 and name HG21)
assign (segid "   A" and resid    8 and name   HN) (segid "   A" and resid    8 and name  HD2) 3.389 1.436 1.436 weight 1.000 ! spec=n_noesy, no=78, id=1895, vol=2.683322e+08
    or (segid "   A" and resid    8 and name   HN) (segid "   A" and resid    8 and name  HD1)
assign (segid "   A" and resid    9 and name   HN) (segid "   A" and resid    8 and name  HB2) 3.710 1.721 1.721 weight 1.000 ! spec=n_noesy, no=84, id=1899, vol=1.848784e+08
assign (segid "   A" and resid    9 and name   HN) (segid "   A" and resid   65 and name  HB1) 4.206 2.211 2.211 weight 1.000 ! spec=n_noesy, no=85, id=1900, vol=8.886576e+07
assign (segid "   A" and resid    9 and name   HN) (segid "   A" and resid    9 and name  HB2) 2.918 1.064 1.064 weight 1.000 ! spec=n_noesy, no=86, id=1901, vol=8.275479e+08
assign (segid "   A" and resid    9 and name  HB1) (segid "   A" and resid    9 and name   HN) 3.311 1.370 1.370 weight 1.000 ! spec=n_noesy, no=87, id=1902, vol=3.906048e+08
assign (segid "   A" and resid    9 and name   HN) (segid "   A" and resid    9 and name   HG) 3.205 1.284 1.284 weight 1.000 ! spec=n_noesy, no=88, id=1903, vol=4.271211e+08
assign (segid "   A" and resid    9 and name   HN) (segid "   A" and resid    9 and name HD21) 3.921 1.922 1.922 weight 1.000 ! spec=n_noesy, no=89, id=1904, vol=1.112680e+08
    or (segid "   A" and resid    9 and name   HN) (segid "   A" and resid    9 and name HD23)
    or (segid "   A" and resid    9 and name   HN) (segid "   A" and resid    9 and name HD22)
assign (segid "   A" and resid    9 and name   HN) (segid "   A" and resid    9 and name HD13) 4.026 2.026 2.026 weight 1.000 ! spec=n_noesy, no=90, id=1905, vol=1.056589e+08
    or (segid "   A" and resid    9 and name   HN) (segid "   A" and resid    9 and name HD11)
    or (segid "   A" and resid    9 and name   HN) (segid "   A" and resid    9 and name HD12)
assign (segid "   A" and resid    9 and name   HN) (segid "   A" and resid    8 and name  HD2) 3.867 1.869 1.869 weight 1.000 ! spec=n_noesy, no=95, id=1906, vol=1.130448e+08
    or (segid "   A" and resid    9 and name   HN) (segid "   A" and resid    8 and name  HD1)
assign (segid "   A" and resid    9 and name   HA) (segid "   A" and resid   10 and name   HN) 2.509 0.787 0.787 weight 1.000 ! spec=n_noesy, no=98, id=1908, vol=1.905310e+09
assign (segid "   A" and resid   10 and name  HB2) (segid "   A" and resid   10 and name   HN) 3.160 1.248 1.248 weight 1.000 ! spec=n_noesy, no=100, id=1910, vol=4.826903e+08
assign (segid "   A" and resid   10 and name  HB1) (segid "   A" and resid   10 and name   HN) 2.946 1.085 1.085 weight 1.000 ! spec=n_noesy, no=102, id=1911, vol=7.378426e+08
assign (segid "   A" and resid   10 and name   HN) (segid "   A" and resid    9 and name  HB2) 3.926 1.927 1.927 weight 1.000 ! spec=n_noesy, no=103, id=1912, vol=1.255098e+08
assign (segid "   A" and resid   10 and name   HN) (segid "   A" and resid    9 and name  HB1) 3.586 1.607 1.607 weight 1.000 ! spec=n_noesy, no=105, id=1913, vol=2.237203e+08
assign (segid "   A" and resid   10 and name   HN) (segid "   A" and resid    9 and name HD13) 3.922 1.923 1.923 weight 1.000 ! spec=n_noesy, no=107, id=1914, vol=1.193726e+08
    or (segid "   A" and resid   10 and name   HN) (segid "   A" and resid    9 and name HD11)
    or (segid "   A" and resid   10 and name   HN) (segid "   A" and resid    9 and name HD12)
assign (segid "   A" and resid    9 and name   HN) (segid "   A" and resid   10 and name   HN) 3.244 1.315 1.315 weight 1.000 ! spec=n_noesy, no=109, id=1915, vol=3.918089e+08
assign (segid "   A" and resid   11 and name   HN) (segid "   A" and resid   10 and name   HA) 2.749 0.944 0.944 weight 1.000 ! spec=n_noesy, no=115, id=1917, vol=1.068363e+09
assign (segid "   A" and resid   11 and name   HN) (segid "   A" and resid   11 and name  HB2) 3.278 1.343 1.343 weight 1.000 ! spec=n_noesy, no=117, id=1919, vol=3.506714e+08
assign (segid "   A" and resid   11 and name   HN) (segid "   A" and resid   10 and name  HB2) 3.915 1.916 1.916 weight 1.000 ! spec=n_noesy, no=118, id=1920, vol=1.219093e+08
assign (segid "   A" and resid   11 and name   HN) (segid "   A" and resid   10 and name  HB1) 4.122 2.124 2.124 weight 1.000 ! spec=n_noesy, no=119, id=1921, vol=9.665546e+07
assign (segid "   A" and resid   11 and name   HN) (segid "   A" and resid   10 and name   HN) 3.601 1.621 1.621 weight 1.000 ! spec=n_noesy, no=120, id=1922, vol=2.538122e+08
assign (segid "   A" and resid   11 and name   HN) (segid "   A" and resid   12 and name   HN) 3.903 1.905 1.905 weight 1.000 ! spec=n_noesy, no=121, id=1923, vol=1.024222e+08
assign (segid "   A" and resid   12 and name   HN) (segid "   A" and resid   11 and name   HA) 2.912 1.060 1.060 weight 1.000 ! spec=n_noesy, no=122, id=1924, vol=7.065305e+08
assign (segid "   A" and resid   12 and name   HN) (segid "   A" and resid   12 and name   HA) 3.433 1.473 1.473 weight 1.000 ! spec=n_noesy, no=123, id=1925, vol=2.765633e+08
assign (segid "   A" and resid   12 and name   HN) (segid "   A" and resid   12 and name  HB1) 3.662 1.677 1.677 weight 1.000 ! spec=n_noesy, no=124, id=1926, vol=1.930654e+08
assign (segid "   A" and resid   12 and name   HN) (segid "   A" and resid   12 and name  HB2) 3.641 1.657 1.657 weight 1.000 ! spec=n_noesy, no=125, id=1927, vol=1.892726e+08
assign (segid "   A" and resid   12 and name   HN) (segid "   A" and resid   11 and name  HB2) 3.519 1.548 1.548 weight 1.000 ! spec=n_noesy, no=126, id=1928, vol=2.069719e+08
assign (segid "   A" and resid   13 and name   HN) (segid "   A" and resid   11 and name   HA) 3.925 1.926 1.926 weight 1.000 ! spec=n_noesy, no=129, id=1930, vol=1.143309e+08
assign (segid "   A" and resid   12 and name   HA) (segid "   A" and resid   13 and name   HN) 2.730 0.931 0.931 weight 1.000 ! spec=n_noesy, no=130, id=1931, vol=1.031568e+09
assign (segid "   A" and resid   13 and name   HN) (segid "   A" and resid   13 and name   HA) 2.855 1.019 1.019 weight 1.000 ! spec=n_noesy, no=131, id=1932, vol=8.744832e+08
assign (segid "   A" and resid   13 and name   HN) (segid "   A" and resid   12 and name  HB2) 3.561 1.585 1.585 weight 1.000 ! spec=n_noesy, no=132, id=1933, vol=2.207296e+08
assign (segid "   A" and resid   13 and name   HN) (segid "   A" and resid   11 and name  HB2) 3.737 1.745 1.745 weight 1.000 ! spec=n_noesy, no=133, id=1934, vol=1.594533e+08
assign (segid "   A" and resid   13 and name   HN) (segid "   A" and resid   13 and name  HG2) 3.411 1.455 1.455 weight 1.000 ! spec=n_noesy, no=134, id=1935, vol=3.005968e+08
assign (segid "   A" and resid   13 and name   HN) (segid "   A" and resid   13 and name  HB1) 3.278 1.343 1.343 weight 1.000 ! spec=n_noesy, no=135, id=1936, vol=3.521492e+08
assign (segid "   A" and resid   13 and name  HB2) (segid "   A" and resid   13 and name   HN) 2.938 1.079 1.079 weight 1.000 ! spec=n_noesy, no=136, id=1937, vol=6.993901e+08
assign (segid "   A" and resid   12 and name   HN) (segid "   A" and resid   13 and name   HN) 3.192 1.274 1.274 weight 1.000 ! spec=n_noesy, no=142, id=1938, vol=4.237517e+08
assign (segid "   A" and resid   14 and name   HN) (segid "   A" and resid   13 and name   HA) 2.670 0.891 0.891 weight 1.000 ! spec=n_noesy, no=145, id=1939, vol=1.167612e+09
assign (segid "   A" and resid   14 and name   HN) (segid "   A" and resid   13 and name  HB1) 3.851 1.853 1.853 weight 1.000 ! spec=n_noesy, no=148, id=1942, vol=1.267837e+08
assign (segid "   A" and resid   14 and name   HN) (segid "   A" and resid   13 and name  HB2) 4.231 2.238 2.238 weight 1.000 ! spec=n_noesy, no=149, id=1943, vol=8.237151e+07
assign (segid "   A" and resid   14 and name   HN) (segid "   A" and resid   15 and name   HN) 3.239 1.311 1.311 weight 1.000 ! spec=n_noesy, no=152, id=1944, vol=3.586359e+08
assign (segid "   A" and resid   15 and name  HB2) (segid "   A" and resid   15 and name   HN) 3.306 1.366 1.366 weight 1.000 ! spec=n_noesy, no=157, id=1948, vol=3.553647e+08
assign (segid "   A" and resid   15 and name  HB1) (segid "   A" and resid   15 and name   HN) 2.954 1.091 1.091 weight 1.000 ! spec=n_noesy, no=158, id=1949, vol=6.762196e+08
assign (segid "   A" and resid   15 and name   HN) (segid "   A" and resid   15 and name  HD2) 3.890 1.892 1.892 weight 1.000 ! spec=n_noesy, no=159, id=1950, vol=1.512601e+08
assign (segid "   A" and resid   15 and name   HN) (segid "   A" and resid   15 and name  HG1) 3.619 1.637 1.637 weight 1.000 ! spec=n_noesy, no=160, id=1951, vol=1.940726e+08
assign (segid "   A" and resid   15 and name   HN) (segid "   A" and resid   15 and name  HG2) 3.702 1.713 1.713 weight 1.000 ! spec=n_noesy, no=161, id=1952, vol=1.780671e+08
assign (segid "   A" and resid   15 and name   HN) (segid "   A" and resid   16 and name   HN) 2.877 1.035 1.035 weight 1.000 ! spec=n_noesy, no=166, id=1953, vol=6.631071e+08
assign (segid "   A" and resid   16 and name   HN) (segid "   A" and resid   15 and name   HA) 2.376 0.706 0.706 weight 1.000 ! spec=n_noesy, no=172, id=1955, vol=2.429242e+09
assign (segid "   A" and resid   16 and name   HN) (segid "   A" and resid   15 and name  HB2) 3.353 1.405 1.405 weight 1.000 ! spec=n_noesy, no=174, id=1957, vol=3.096607e+08
assign (segid "   A" and resid   16 and name   HN) (segid "   A" and resid   15 and name  HB1) 3.614 1.633 1.633 weight 1.000 ! spec=n_noesy, no=175, id=1958, vol=2.357698e+08
assign (segid "   A" and resid   16 and name   HN) (segid "   A" and resid   17 and name   HN) 3.340 1.394 1.394 weight 1.000 ! spec=n_noesy, no=179, id=1959, vol=3.727161e+08
assign (segid "   A" and resid   16 and name   HN) (segid "   A" and resid   16 and name  HD2) 3.666 1.680 1.680 weight 1.000 ! spec=n_noesy, no=181, id=1961, vol=1.654601e+08
    or (segid "   A" and resid   16 and name   HN) (segid "   A" and resid   16 and name  HD1)
assign (segid "   A" and resid   17 and name   HN) (segid "   A" and resid   16 and name  HB1) 3.316 1.375 1.375 weight 1.000 ! spec=n_noesy, no=188, id=1964, vol=3.245608e+08
assign (segid "   A" and resid   17 and name   HB) (segid "   A" and resid   17 and name   HN) 2.957 1.093 1.093 weight 1.000 ! spec=n_noesy, no=189, id=1965, vol=7.030263e+08
assign (segid "   A" and resid   17 and name   HN) (segid "   A" and resid   17 and name HG12) 3.373 1.422 1.422 weight 1.000 ! spec=n_noesy, no=190, id=1966, vol=2.939652e+08
assign (segid "   A" and resid   17 and name   HN) (segid "   A" and resid   17 and name HG21) 3.615 1.633 1.633 weight 1.000 ! spec=n_noesy, no=192, id=1968, vol=1.824283e+08
    or (segid "   A" and resid   17 and name   HN) (segid "   A" and resid   17 and name HG23)
    or (segid "   A" and resid   17 and name   HN) (segid "   A" and resid   17 and name HG22)
assign (segid "   A" and resid   19 and name   HN) (segid "   A" and resid   18 and name  HB1) 3.328 1.384 1.384 weight 1.000 ! spec=n_noesy, no=200, id=1973, vol=3.215043e+08
assign (segid "   A" and resid   19 and name   HN) (segid "   A" and resid   18 and name  HB2) 3.277 1.343 1.343 weight 1.000 ! spec=n_noesy, no=201, id=1974, vol=3.352980e+08
assign (segid "   A" and resid   19 and name   HN) (segid "   A" and resid   30 and name  HB1) 3.226 1.301 1.301 weight 1.000 ! spec=n_noesy, no=203, id=1976, vol=3.311445e+08
    or (segid "   A" and resid   19 and name   HN) (segid "   A" and resid   30 and name  HB3)
    or (segid "   A" and resid   19 and name   HN) (segid "   A" and resid   30 and name  HB2)
assign (segid "   A" and resid   19 and name   HN) (segid "   A" and resid   20 and name HG21) 4.114 2.115 2.115 weight 1.000 ! spec=n_noesy, no=204, id=1977, vol=8.534553e+07
    or (segid "   A" and resid   19 and name   HN) (segid "   A" and resid   20 and name HG22)
    or (segid "   A" and resid   19 and name   HN) (segid "   A" and resid   20 and name HG23)
assign (segid "   A" and resid   19 and name   HN) (segid "   A" and resid   21 and name   HN) 3.842 1.845 1.845 weight 1.000 ! spec=n_noesy, no=209, id=1978, vol=1.551740e+08
assign (segid "   A" and resid   19 and name   HN) (segid "   A" and resid   17 and name   HN) 4.221 2.227 2.227 weight 1.000 ! spec=n_noesy, no=211, id=1979, vol=7.897138e+07
assign (segid "   A" and resid   20 and name   HB) (segid "   A" and resid   20 and name   HN) 3.132 1.227 1.227 weight 1.000 ! spec=n_noesy, no=217, id=1982, vol=4.666648e+08
assign (segid "   A" and resid   20 and name   HN) (segid "   A" and resid   21 and name  HD2) 3.890 1.891 1.891 weight 1.000 ! spec=n_noesy, no=218, id=1983, vol=1.469025e+08
assign (segid "   A" and resid   20 and name   HN) (segid "   A" and resid   27 and name  HZ2) 4.189 2.193 2.193 weight 1.000 ! spec=n_noesy, no=223, id=1986, vol=7.652815e+07
assign (segid "   A" and resid   19 and name   HN) (segid "   A" and resid   20 and name   HN) 3.404 1.448 1.448 weight 1.000 ! spec=n_noesy, no=224, id=1987, vol=2.793896e+08
assign (segid "   A" and resid   21 and name   HN) (segid "   A" and resid   21 and name   HA) 3.112 1.211 1.211 weight 1.000 ! spec=n_noesy, no=229, id=1990, vol=5.151545e+08
assign (segid "   A" and resid   20 and name   HB) (segid "   A" and resid   21 and name   HN) 2.978 1.109 1.109 weight 1.000 ! spec=n_noesy, no=230, id=1991, vol=5.578580e+08
assign (segid "   A" and resid   21 and name  HB2) (segid "   A" and resid   21 and name   HN) 3.150 1.241 1.241 weight 1.000 ! spec=n_noesy, no=231, id=1992, vol=5.079419e+08
assign (segid "   A" and resid   21 and name   HN) (segid "   A" and resid   21 and name  HB1) 3.076 1.183 1.183 weight 1.000 ! spec=n_noesy, no=232, id=1993, vol=6.048235e+08
assign (segid "   A" and resid   20 and name HG21) (segid "   A" and resid   21 and name   HN) 3.198 1.278 1.278 weight 1.000 ! spec=n_noesy, no=234, id=1994, vol=4.203236e+08
    or (segid "   A" and resid   20 and name HG22) (segid "   A" and resid   21 and name   HN)
    or (segid "   A" and resid   20 and name HG23) (segid "   A" and resid   21 and name   HN)
assign (segid "   A" and resid   20 and name   HN) (segid "   A" and resid   21 and name   HN) 3.354 1.406 1.406 weight 1.000 ! spec=n_noesy, no=240, id=1995, vol=3.070136e+08
assign (segid "   A" and resid   22 and name   HN) (segid "   A" and resid   27 and name   HA) 3.959 1.960 1.960 weight 1.000 ! spec=n_noesy, no=245, id=1998, vol=1.177406e+08
assign (segid "   A" and resid   22 and name   HN) (segid "   A" and resid   22 and name  HD2) 4.171 2.175 2.175 weight 1.000 ! spec=n_noesy, no=249, id=2001, vol=8.229136e+07
assign (segid "   A" and resid   22 and name  HB1) (segid "   A" and resid   22 and name   HN) 3.253 1.323 1.323 weight 1.000 ! spec=n_noesy, no=250, id=2002, vol=3.935422e+08
assign (segid "   A" and resid   22 and name  HB2) (segid "   A" and resid   22 and name   HN) 2.969 1.102 1.102 weight 1.000 ! spec=n_noesy, no=251, id=2003, vol=6.973687e+08
assign (segid "   A" and resid   22 and name  HG2) (segid "   A" and resid   22 and name   HN) 3.062 1.172 1.172 weight 1.000 ! spec=n_noesy, no=252, id=2004, vol=5.788837e+08
assign (segid "   A" and resid   22 and name   HN) (segid "   A" and resid   21 and name  HG2) 3.916 1.917 1.917 weight 1.000 ! spec=n_noesy, no=257, id=2006, vol=1.224266e+08
assign (segid "   A" and resid   21 and name   HN) (segid "   A" and resid   22 and name   HN) 3.529 1.557 1.557 weight 1.000 ! spec=n_noesy, no=261, id=2007, vol=2.305659e+08
assign (segid "   A" and resid   24 and name   HN) (segid "   A" and resid   23 and name  HB1) 3.817 1.821 1.821 weight 1.000 ! spec=n_noesy, no=268, id=2012, vol=1.558625e+08
assign (segid "   A" and resid   24 and name   HN) (segid "   A" and resid   22 and name  HB1) 3.916 1.917 1.917 weight 1.000 ! spec=n_noesy, no=269, id=2013, vol=1.300207e+08
assign (segid "   A" and resid   26 and name   HN) (segid "   A" and resid   26 and name   HB) 3.292 1.355 1.355 weight 1.000 ! spec=n_noesy, no=272, id=2016, vol=3.469066e+08
assign (segid "   A" and resid   26 and name   HN) (segid "   A" and resid   25 and name  HA1) 3.362 1.413 1.413 weight 1.000 ! spec=n_noesy, no=274, id=2018, vol=3.213979e+08
assign (segid "   A" and resid   27 and name   HN) (segid "   A" and resid   27 and name   HA) 3.169 1.255 1.255 weight 1.000 ! spec=n_noesy, no=279, id=2022, vol=4.508404e+08
assign (segid "   A" and resid   26 and name   HB) (segid "   A" and resid   27 and name   HN) 2.884 1.040 1.040 weight 1.000 ! spec=n_noesy, no=281, id=2024, vol=8.100720e+08
assign (segid "   A" and resid   27 and name  HB2) (segid "   A" and resid   27 and name   HN) 2.744 0.941 0.941 weight 1.000 ! spec=n_noesy, no=282, id=2025, vol=1.178937e+09
assign (segid "   A" and resid   26 and name   HN) (segid "   A" and resid   27 and name   HN) 3.177 1.262 1.262 weight 1.000 ! spec=n_noesy, no=284, id=2027, vol=4.675715e+08
assign (segid "   A" and resid   27 and name   HN) (segid "   A" and resid   28 and name   HE) 4.080 2.081 2.081 weight 1.000 ! spec=n_noesy, no=285, id=2028, vol=9.289020e+07
assign (segid "   A" and resid   27 and name   HN) (segid "   A" and resid   27 and name  HD1) 3.243 1.315 1.315 weight 1.000 ! spec=n_noesy, no=286, id=2029, vol=3.889736e+08
assign (segid "   A" and resid   28 and name   HN) (segid "   A" and resid   28 and name   HA) 3.436 1.475 1.475 weight 1.000 ! spec=n_noesy, no=289, id=2031, vol=2.651169e+08
assign (segid "   A" and resid   28 and name   HN) (segid "   A" and resid   27 and name  HB1) 3.708 1.719 1.719 weight 1.000 ! spec=n_noesy, no=290, id=2032, vol=1.858573e+08
assign (segid "   A" and resid   28 and name   HN) (segid "   A" and resid   28 and name  HG2) 3.651 1.666 1.666 weight 1.000 ! spec=n_noesy, no=293, id=2035, vol=2.097301e+08
assign (segid "   A" and resid   29 and name   HN) (segid "   A" and resid   29 and name   HA) 2.397 0.718 0.718 weight 1.000 ! spec=n_noesy, no=294, id=2036, vol=2.424518e+09
assign (segid "   A" and resid   29 and name   HN) (segid "   A" and resid   29 and name  HB1) 3.263 1.331 1.331 weight 1.000 ! spec=n_noesy, no=295, id=2037, vol=3.653445e+08
assign (segid "   A" and resid   29 and name  HB2) (segid "   A" and resid   29 and name   HN) 2.819 0.993 0.993 weight 1.000 ! spec=n_noesy, no=296, id=2038, vol=9.220898e+08
assign (segid "   A" and resid   29 and name   HN) (segid "   A" and resid   28 and name  HB2) 3.756 1.763 1.763 weight 1.000 ! spec=n_noesy, no=297, id=2039, vol=1.595886e+08
assign (segid "   A" and resid   29 and name   HN) (segid "   A" and resid   31 and name   HN) 4.129 2.131 2.131 weight 1.000 ! spec=n_noesy, no=301, id=2041, vol=9.996941e+07
assign (segid "   A" and resid   30 and name   HN) (segid "   A" and resid   31 and name   HA) 3.652 1.667 1.667 weight 1.000 ! spec=n_noesy, no=306, id=2043, vol=2.265258e+08
assign (segid "   A" and resid   30 and name   HN) (segid "   A" and resid   29 and name  HB2) 3.388 1.435 1.435 weight 1.000 ! spec=n_noesy, no=310, id=2046, vol=2.865708e+08
assign (segid "   A" and resid   30 and name   HN) (segid "   A" and resid   29 and name  HG2) 4.136 2.138 2.138 weight 1.000 ! spec=n_noesy, no=311, id=2047, vol=8.502133e+07
assign (segid "   A" and resid   30 and name   HN) (segid "   A" and resid   29 and name  HG1) 3.297 1.359 1.359 weight 1.000 ! spec=n_noesy, no=312, id=2048, vol=3.212219e+08
assign (segid "   A" and resid   29 and name   HN) (segid "   A" and resid   30 and name   HN) 3.234 1.307 1.307 weight 1.000 ! spec=n_noesy, no=318, id=2050, vol=3.926108e+08
assign (segid "   A" and resid   31 and name   HN) (segid "   A" and resid   31 and name  HD2) 4.236 2.243 2.243 weight 1.000 ! spec=n_noesy, no=321, id=2053, vol=7.072073e+07
assign (segid "   A" and resid   31 and name  HB1) (segid "   A" and resid   31 and name   HN) 3.170 1.256 1.256 weight 1.000 ! spec=n_noesy, no=322, id=2054, vol=4.883753e+08
assign (segid "   A" and resid   31 and name  HB2) (segid "   A" and resid   31 and name   HN) 3.005 1.129 1.129 weight 1.000 ! spec=n_noesy, no=323, id=2055, vol=7.040216e+08
assign (segid "   A" and resid   89 and name   HN) (segid "   A" and resid   88 and name   HA) 2.437 0.743 0.743 weight 1.000 ! spec=n_noesy, no=333, id=2060, vol=2.212029e+09
assign (segid "   A" and resid   32 and name   HN) (segid "   A" and resid   32 and name  HD2) 4.123 2.125 2.125 weight 1.000 ! spec=n_noesy, no=335, id=2062, vol=1.008896e+08
assign (segid "   A" and resid   89 and name   HN) (segid "   A" and resid   88 and name  HG2) 4.148 2.151 2.151 weight 1.000 ! spec=n_noesy, no=336, id=2063, vol=9.879445e+07
assign (segid "   A" and resid   89 and name   HN) (segid "   A" and resid   89 and name  HG2) 3.624 1.641 1.641 weight 1.000 ! spec=n_noesy, no=338, id=2065, vol=1.952994e+08
assign (segid "   A" and resid   89 and name  HB2) (segid "   A" and resid   89 and name   HN) 2.866 1.027 1.027 weight 1.000 ! spec=n_noesy, no=340, id=2067, vol=8.859963e+08
assign (segid "   A" and resid   32 and name  HB1) (segid "   A" and resid   32 and name   HN) 3.055 1.166 1.166 weight 1.000 ! spec=n_noesy, no=341, id=2068, vol=6.278977e+08
assign (segid "   A" and resid   32 and name  HB2) (segid "   A" and resid   32 and name   HN) 2.927 1.071 1.071 weight 1.000 ! spec=n_noesy, no=342, id=2069, vol=7.990013e+08
assign (segid "   A" and resid   32 and name   HN) (segid "   A" and resid   32 and name  HG2) 3.615 1.634 1.634 weight 1.000 ! spec=n_noesy, no=344, id=2071, vol=2.267059e+08
assign (segid "   A" and resid   31 and name   HN) (segid "   A" and resid   32 and name   HN) 3.382 1.430 1.430 weight 1.000 ! spec=n_noesy, no=347, id=2072, vol=3.230097e+08
assign (segid "   A" and resid   33 and name   HN) (segid "   A" and resid   35 and name   HA) 4.237 2.245 2.245 weight 1.000 ! spec=n_noesy, no=354, id=2074, vol=7.321087e+07
assign (segid "   A" and resid   33 and name   HN) (segid "   A" and resid   32 and name  HD1) 4.065 2.066 2.066 weight 1.000 ! spec=n_noesy, no=360, id=2077, vol=8.435776e+07
assign (segid "   A" and resid   33 and name   HB) (segid "   A" and resid   33 and name   HN) 2.884 1.040 1.040 weight 1.000 ! spec=n_noesy, no=361, id=2078, vol=7.846746e+08
assign (segid "   A" and resid   33 and name   HN) (segid "   A" and resid   32 and name  HB1) 3.364 1.415 1.415 weight 1.000 ! spec=n_noesy, no=362, id=2079, vol=3.150149e+08
assign (segid "   A" and resid   33 and name   HN) (segid "   A" and resid   32 and name  HB2) 3.472 1.507 1.507 weight 1.000 ! spec=n_noesy, no=363, id=2080, vol=2.637006e+08
assign (segid "   A" and resid   33 and name   HN) (segid "   A" and resid   32 and name  HG1) 3.877 1.879 1.879 weight 1.000 ! spec=n_noesy, no=365, id=2081, vol=1.389750e+08
assign (segid "   A" and resid   33 and name HG13) (segid "   A" and resid   33 and name   HN) 2.577 0.830 0.830 weight 1.000 ! spec=n_noesy, no=367, id=2082, vol=1.416602e+09
    or (segid "   A" and resid   33 and name HG11) (segid "   A" and resid   33 and name   HN)
    or (segid "   A" and resid   33 and name HG12) (segid "   A" and resid   33 and name   HN)
assign (segid "   A" and resid   33 and name   HN) (segid "   A" and resid   34 and name   HN) 3.307 1.367 1.367 weight 1.000 ! spec=n_noesy, no=368, id=2083, vol=3.512050e+08
assign (segid "   A" and resid   33 and name   HB) (segid "   A" and resid   34 and name   HN) 3.082 1.187 1.187 weight 1.000 ! spec=n_noesy, no=372, id=2086, vol=5.512266e+08
assign (segid "   A" and resid   34 and name   HN) (segid "   A" and resid   34 and name  HB2) 3.123 1.219 1.219 weight 1.000 ! spec=n_noesy, no=373, id=2087, vol=5.148617e+08
assign (segid "   A" and resid   34 and name   HN) (segid "   A" and resid   34 and name  HD2) 4.143 2.146 2.146 weight 1.000 ! spec=n_noesy, no=375, id=2089, vol=9.899390e+07
assign (segid "   A" and resid   34 and name   HN) (segid "   A" and resid   34 and name  HG2) 3.454 1.491 1.491 weight 1.000 ! spec=n_noesy, no=376, id=2090, vol=3.167264e+08
assign (segid "   A" and resid   33 and name HG13) (segid "   A" and resid   34 and name   HN) 3.046 1.160 1.160 weight 1.000 ! spec=n_noesy, no=377, id=2091, vol=5.586927e+08
    or (segid "   A" and resid   33 and name HG11) (segid "   A" and resid   34 and name   HN)
    or (segid "   A" and resid   33 and name HG12) (segid "   A" and resid   34 and name   HN)
assign (segid "   A" and resid   35 and name   HN) (segid "   A" and resid   35 and name  HB1) 3.079 1.185 1.185 weight 1.000 ! spec=n_noesy, no=384, id=2096, vol=5.324959e+08
assign (segid "   A" and resid   35 and name   HN) (segid "   A" and resid   34 and name  HB2) 3.252 1.322 1.322 weight 1.000 ! spec=n_noesy, no=387, id=2098, vol=4.147058e+08
assign (segid "   A" and resid   35 and name   HN) (segid "   A" and resid   34 and name  HB1) 3.426 1.468 1.468 weight 1.000 ! spec=n_noesy, no=388, id=2099, vol=3.146938e+08
assign (segid "   A" and resid   35 and name   HN) (segid "   A" and resid   34 and name  HD2) 4.124 2.126 2.126 weight 1.000 ! spec=n_noesy, no=389, id=2100, vol=8.586935e+07
assign (segid "   A" and resid   35 and name   HN) (segid "   A" and resid   34 and name  HG2) 4.044 2.044 2.044 weight 1.000 ! spec=n_noesy, no=390, id=2101, vol=1.054025e+08
assign (segid "   A" and resid   35 and name   HN) (segid "   A" and resid   33 and name HG21) 3.484 1.517 1.517 weight 1.000 ! spec=n_noesy, no=392, id=2102, vol=2.403236e+08
    or (segid "   A" and resid   35 and name   HN) (segid "   A" and resid   33 and name HG23)
    or (segid "   A" and resid   35 and name   HN) (segid "   A" and resid   33 and name HG22)
assign (segid "   A" and resid   34 and name   HN) (segid "   A" and resid   35 and name   HN) 3.107 1.207 1.207 weight 1.000 ! spec=n_noesy, no=399, id=2103, vol=6.085742e+08
assign (segid "   A" and resid   36 and name   HN) (segid "   A" and resid   35 and name   HA) 2.561 0.820 0.820 weight 1.000 ! spec=n_noesy, no=401, id=2104, vol=1.564383e+09
assign (segid "   A" and resid   36 and name   HN) (segid "   A" and resid   35 and name  HB2) 3.741 1.750 1.750 weight 1.000 ! spec=n_noesy, no=406, id=2108, vol=1.804106e+08
assign (segid "   A" and resid   36 and name   HN) (segid "   A" and resid   33 and name HG13) 4.018 2.018 2.018 weight 1.000 ! spec=n_noesy, no=407, id=2109, vol=9.815390e+07
    or (segid "   A" and resid   36 and name   HN) (segid "   A" and resid   33 and name HG11)
    or (segid "   A" and resid   36 and name   HN) (segid "   A" and resid   33 and name HG12)
assign (segid "   A" and resid   37 and name  HB1) (segid "   A" and resid   37 and name   HN) 2.654 0.880 0.880 weight 1.000 ! spec=n_noesy, no=417, id=2114, vol=1.290840e+09
assign (segid "   A" and resid   37 and name  HB2) (segid "   A" and resid   37 and name   HN) 2.696 0.908 0.908 weight 1.000 ! spec=n_noesy, no=418, id=2115, vol=1.169104e+09
assign (segid "   A" and resid   37 and name   HN) (segid "   A" and resid   38 and name HG23) 3.930 1.931 1.931 weight 1.000 ! spec=n_noesy, no=419, id=2116, vol=1.249145e+08
    or (segid "   A" and resid   37 and name   HN) (segid "   A" and resid   38 and name HG21)
    or (segid "   A" and resid   37 and name   HN) (segid "   A" and resid   38 and name HG22)
assign (segid "   A" and resid   37 and name   HN) (segid "   A" and resid   37 and name  HD1) 3.180 1.264 1.264 weight 1.000 ! spec=n_noesy, no=423, id=2117, vol=3.967854e+08
    or (segid "   A" and resid   37 and name   HN) (segid "   A" and resid   37 and name  HD2)
assign (segid "   A" and resid   36 and name   HN) (segid "   A" and resid   37 and name   HN) 2.841 1.009 1.009 weight 1.000 ! spec=n_noesy, no=424, id=2118, vol=9.206302e+08
assign (segid "   A" and resid   40 and name   HN) (segid "   A" and resid   39 and name  HD1) 4.124 2.126 2.126 weight 1.000 ! spec=n_noesy, no=431, id=2119, vol=8.881132e+07
assign (segid "   A" and resid   40 and name   HN) (segid "   A" and resid   40 and name  HB1) 2.721 0.926 0.926 weight 1.000 ! spec=n_noesy, no=435, id=2123, vol=1.162955e+09
assign (segid "   A" and resid   40 and name   HN) (segid "   A" and resid   38 and name HG23) 3.851 1.854 1.854 weight 1.000 ! spec=n_noesy, no=437, id=2125, vol=1.328707e+08
    or (segid "   A" and resid   40 and name   HN) (segid "   A" and resid   38 and name HG21)
    or (segid "   A" and resid   40 and name   HN) (segid "   A" and resid   38 and name HG22)
assign (segid "   A" and resid   40 and name   HN) (segid "   A" and resid   41 and name   HN) 3.017 1.137 1.137 weight 1.000 ! spec=n_noesy, no=440, id=2126, vol=5.573596e+08
assign (segid "   A" and resid   41 and name   HN) (segid "   A" and resid   40 and name   HA) 2.268 0.643 0.643 weight 1.000 ! spec=n_noesy, no=441, id=2127, vol=3.459205e+09
assign (segid "   A" and resid   41 and name   HN) (segid "   A" and resid   40 and name  HG1) 3.733 1.742 1.742 weight 1.000 ! spec=n_noesy, no=442, id=2128, vol=1.757251e+08
assign (segid "   A" and resid   41 and name  HB2) (segid "   A" and resid   41 and name   HN) 3.010 1.132 1.132 weight 1.000 ! spec=n_noesy, no=445, id=2131, vol=6.399419e+08
assign (segid "   A" and resid   41 and name  HB1) (segid "   A" and resid   41 and name   HN) 2.749 0.944 0.944 weight 1.000 ! spec=n_noesy, no=447, id=2133, vol=1.121968e+09
assign (segid "   A" and resid   42 and name   HN) (segid "   A" and resid   41 and name   HA) 2.293 0.657 0.657 weight 1.000 ! spec=n_noesy, no=457, id=2134, vol=3.131646e+09
assign (segid "   A" and resid   42 and name   HN) (segid "   A" and resid   42 and name  HG2) 3.588 1.609 1.609 weight 1.000 ! spec=n_noesy, no=459, id=2136, vol=2.149313e+08
assign (segid "   A" and resid   42 and name  HB1) (segid "   A" and resid   42 and name   HN) 2.617 0.856 0.856 weight 1.000 ! spec=n_noesy, no=461, id=2137, vol=1.306666e+09
assign (segid "   A" and resid   42 and name   HN) (segid "   A" and resid   43 and name HG11) 4.104 2.105 2.105 weight 1.000 ! spec=n_noesy, no=462, id=2138, vol=8.399344e+07
    or (segid "   A" and resid   42 and name   HN) (segid "   A" and resid   43 and name HG13)
    or (segid "   A" and resid   42 and name   HN) (segid "   A" and resid   43 and name HG12)
assign (segid "   A" and resid   42 and name   HN) (segid "   A" and resid   43 and name   HN) 2.949 1.087 1.087 weight 1.000 ! spec=n_noesy, no=467, id=2139, vol=6.634127e+08
assign (segid "   A" and resid   43 and name   HN) (segid "   A" and resid   42 and name  HG1) 3.921 1.922 1.922 weight 1.000 ! spec=n_noesy, no=474, id=2143, vol=1.313600e+08
assign (segid "   A" and resid   43 and name   HN) (segid "   A" and resid   42 and name  HG2) 4.065 2.066 2.066 weight 1.000 ! spec=n_noesy, no=475, id=2144, vol=8.892376e+07
assign (segid "   A" and resid   43 and name   HB) (segid "   A" and resid   43 and name   HN) 2.746 0.943 0.943 weight 1.000 ! spec=n_noesy, no=476, id=2145, vol=1.136795e+09
assign (segid "   A" and resid   43 and name   HN) (segid "   A" and resid   42 and name  HB2) 3.277 1.342 1.342 weight 1.000 ! spec=n_noesy, no=477, id=2146, vol=4.081550e+08
assign (segid "   A" and resid   43 and name   HN) (segid "   A" and resid   42 and name  HB1) 3.540 1.566 1.566 weight 1.000 ! spec=n_noesy, no=478, id=2147, vol=2.614565e+08
assign (segid "   A" and resid  146 and name   HN) (segid "   A" and resid  145 and name  HB2) 3.431 1.472 1.472 weight 1.000 ! spec=n_noesy, no=479, id=2148, vol=2.861177e+08
assign (segid "   A" and resid  146 and name   HN) (segid "   A" and resid  145 and name  HB1) 3.653 1.668 1.668 weight 1.000 ! spec=n_noesy, no=480, id=2149, vol=1.939616e+08
assign (segid "   A" and resid  146 and name  HB1) (segid "   A" and resid  146 and name   HN) 2.628 0.863 0.863 weight 1.000 ! spec=n_noesy, no=481, id=2150, vol=1.423920e+09
assign (segid "   A" and resid  146 and name   HN) (segid "   A" and resid  146 and name  HB2) 3.076 1.183 1.183 weight 1.000 ! spec=n_noesy, no=482, id=2151, vol=5.058505e+08
assign (segid "   A" and resid   43 and name   HN) (segid "   A" and resid   43 and name HG11) 2.689 0.904 0.904 weight 1.000 ! spec=n_noesy, no=486, id=2152, vol=1.281368e+09
    or (segid "   A" and resid   43 and name   HN) (segid "   A" and resid   43 and name HG13)
    or (segid "   A" and resid   43 and name   HN) (segid "   A" and resid   43 and name HG12)
assign (segid "   A" and resid   45 and name   HN) (segid "   A" and resid   44 and name  HD1) 4.163 2.166 2.166 weight 1.000 ! spec=n_noesy, no=502, id=2157, vol=7.375073e+07
assign (segid "   A" and resid   45 and name   HN) (segid "   A" and resid   44 and name  HG1) 4.085 2.086 2.086 weight 1.000 ! spec=n_noesy, no=504, id=2159, vol=1.069952e+08
assign (segid "   A" and resid   45 and name   HG) (segid "   A" and resid   45 and name   HN) 2.558 0.818 0.818 weight 1.000 ! spec=n_noesy, no=506, id=2161, vol=1.690578e+09
assign (segid "   A" and resid   45 and name  HB1) (segid "   A" and resid   45 and name   HN) 3.101 1.202 1.202 weight 1.000 ! spec=n_noesy, no=507, id=2162, vol=5.313321e+08
assign (segid "   A" and resid   45 and name   HN) (segid "   A" and resid   43 and name HG22) 4.190 2.194 2.194 weight 1.000 ! spec=n_noesy, no=508, id=2163, vol=8.429862e+07
    or (segid "   A" and resid   45 and name   HN) (segid "   A" and resid   43 and name HG21)
    or (segid "   A" and resid   45 and name   HN) (segid "   A" and resid   43 and name HG23)
assign (segid "   A" and resid   45 and name   HN) (segid "   A" and resid   45 and name HD23) 3.876 1.878 1.878 weight 1.000 ! spec=n_noesy, no=509, id=2164, vol=1.402315e+08
    or (segid "   A" and resid   45 and name   HN) (segid "   A" and resid   45 and name HD21)
    or (segid "   A" and resid   45 and name   HN) (segid "   A" and resid   45 and name HD22)
assign (segid "   A" and resid   45 and name   HN) (segid "   A" and resid   45 and name HD11) 3.681 1.693 1.693 weight 1.000 ! spec=n_noesy, no=510, id=2165, vol=1.800191e+08
    or (segid "   A" and resid   45 and name   HN) (segid "   A" and resid   45 and name HD13)
    or (segid "   A" and resid   45 and name   HN) (segid "   A" and resid   45 and name HD12)
assign (segid "   A" and resid   45 and name   HN) (segid "   A" and resid   46 and name   HN) 2.953 1.090 1.090 weight 1.000 ! spec=n_noesy, no=514, id=2166, vol=9.121086e+08
assign (segid "   A" and resid   46 and name   HN) (segid "   A" and resid   47 and name   HA) 4.110 2.112 2.112 weight 1.000 ! spec=n_noesy, no=521, id=2168, vol=1.022986e+08
assign (segid "   A" and resid   46 and name   HN) (segid "   A" and resid   47 and name  HG2) 4.053 2.054 2.054 weight 1.000 ! spec=n_noesy, no=525, id=2172, vol=9.915749e+07
assign (segid "   A" and resid   46 and name   HN) (segid "   A" and resid   44 and name  HB2) 4.061 2.062 2.062 weight 1.000 ! spec=n_noesy, no=526, id=2173, vol=1.035224e+08
assign (segid "   A" and resid   46 and name   HN) (segid "   A" and resid   45 and name   HG) 3.338 1.393 1.393 weight 1.000 ! spec=n_noesy, no=527, id=2174, vol=3.558021e+08
assign (segid "   A" and resid   46 and name   HN) (segid "   A" and resid   45 and name  HB1) 3.307 1.367 1.367 weight 1.000 ! spec=n_noesy, no=528, id=2175, vol=3.644030e+08
assign (segid "   A" and resid   46 and name   HN) (segid "   A" and resid   45 and name HD23) 3.925 1.926 1.926 weight 1.000 ! spec=n_noesy, no=529, id=2176, vol=1.241614e+08
    or (segid "   A" and resid   46 and name   HN) (segid "   A" and resid   45 and name HD21)
    or (segid "   A" and resid   46 and name   HN) (segid "   A" and resid   45 and name HD22)
assign (segid "   A" and resid   46 and name   HN) (segid "   A" and resid   45 and name HD11) 3.990 1.990 1.990 weight 1.000 ! spec=n_noesy, no=530, id=2177, vol=1.021055e+08
    or (segid "   A" and resid   46 and name   HN) (segid "   A" and resid   45 and name HD13)
    or (segid "   A" and resid   46 and name   HN) (segid "   A" and resid   45 and name HD12)
assign (segid "   A" and resid   46 and name   HN) (segid "   A" and resid   46 and name  HD2) 3.179 1.263 1.263 weight 1.000 ! spec=n_noesy, no=534, id=2178, vol=4.174559e+08
    or (segid "   A" and resid   46 and name   HN) (segid "   A" and resid   46 and name  HD1)
assign (segid "   A" and resid   46 and name  HB1) (segid "   A" and resid   47 and name   HN) 3.378 1.426 1.426 weight 1.000 ! spec=n_noesy, no=540, id=2182, vol=3.313582e+08
assign (segid "   A" and resid   47 and name  HB2) (segid "   A" and resid   47 and name   HN) 3.234 1.307 1.307 weight 1.000 ! spec=n_noesy, no=543, id=2185, vol=4.395335e+08
assign (segid "   A" and resid   47 and name   HN) (segid "   A" and resid   47 and name  HB1) 2.905 1.055 1.055 weight 1.000 ! spec=n_noesy, no=544, id=2186, vol=8.072291e+08
assign (segid "   A" and resid   47 and name   HN) (segid "   A" and resid   46 and name  HD2) 3.753 1.761 1.761 weight 1.000 ! spec=n_noesy, no=546, id=2187, vol=1.482989e+08
    or (segid "   A" and resid   47 and name   HN) (segid "   A" and resid   46 and name  HD1)
assign (segid "   A" and resid   48 and name   HA) (segid "   A" and resid   48 and name   HN) 3.071 1.179 1.179 weight 1.000 ! spec=n_noesy, no=549, id=2189, vol=5.240773e+08
assign (segid "   A" and resid   48 and name   HN) (segid "   A" and resid   47 and name   HA) 2.503 0.783 0.783 weight 1.000 ! spec=n_noesy, no=550, id=2190, vol=1.731475e+09
assign (segid "   A" and resid   48 and name   HN) (segid "   A" and resid   48 and name  HB1) 3.139 1.231 1.231 weight 1.000 ! spec=n_noesy, no=552, id=2192, vol=4.685629e+08
assign (segid "   A" and resid   48 and name   HN) (segid "   A" and resid   47 and name  HB2) 3.739 1.747 1.747 weight 1.000 ! spec=n_noesy, no=553, id=2193, vol=1.662998e+08
assign (segid "   A" and resid   48 and name   HN) (segid "   A" and resid   47 and name  HB1) 3.828 1.832 1.832 weight 1.000 ! spec=n_noesy, no=554, id=2194, vol=1.527773e+08
assign (segid "   A" and resid   47 and name   HN) (segid "   A" and resid   48 and name   HN) 3.005 1.128 1.128 weight 1.000 ! spec=n_noesy, no=555, id=2195, vol=5.645117e+08
assign (segid "   A" and resid   48 and name   HN) (segid "   A" and resid   49 and name   HN) 3.276 1.342 1.342 weight 1.000 ! spec=n_noesy, no=559, id=2196, vol=4.209772e+08
assign (segid "   A" and resid   48 and name   HA) (segid "   A" and resid   49 and name   HN) 2.474 0.765 0.765 weight 1.000 ! spec=n_noesy, no=561, id=2197, vol=1.295026e+09
assign (segid "   A" and resid   49 and name   HN) (segid "   A" and resid   49 and name  HB1) 3.552 1.577 1.577 weight 1.000 ! spec=n_noesy, no=565, id=2201, vol=2.401899e+08
assign (segid "   A" and resid   49 and name   HN) (segid "   A" and resid   49 and name  HB2) 3.163 1.250 1.250 weight 1.000 ! spec=n_noesy, no=566, id=2202, vol=4.817862e+08
assign (segid "   A" and resid   50 and name   HN) (segid "   A" and resid   48 and name   HA) 4.094 2.095 2.095 weight 1.000 ! spec=n_noesy, no=575, id=2204, vol=9.115633e+07
assign (segid "   A" and resid   50 and name   HN) (segid "   A" and resid   49 and name   HA) 2.767 0.957 0.957 weight 1.000 ! spec=n_noesy, no=576, id=2205, vol=9.849451e+08
assign (segid "   A" and resid   50 and name   HN) (segid "   A" and resid   49 and name  HB1) 3.902 1.903 1.903 weight 1.000 ! spec=n_noesy, no=580, id=2207, vol=1.186917e+08
assign (segid "   A" and resid   50 and name   HN) (segid "   A" and resid   49 and name  HB2) 4.195 2.200 2.200 weight 1.000 ! spec=n_noesy, no=581, id=2208, vol=7.896910e+07
assign (segid "   A" and resid   51 and name   HN) (segid "   A" and resid   51 and name   HA) 2.951 1.088 1.088 weight 1.000 ! spec=n_noesy, no=587, id=2210, vol=7.061791e+08
assign (segid "   A" and resid   51 and name   HN) (segid "   A" and resid   51 and name  HB2) 3.196 1.276 1.276 weight 1.000 ! spec=n_noesy, no=590, id=2212, vol=4.597049e+08
assign (segid "   A" and resid   51 and name   HN) (segid "   A" and resid   51 and name  HB1) 2.977 1.108 1.108 weight 1.000 ! spec=n_noesy, no=591, id=2213, vol=6.999792e+08
assign (segid "   A" and resid   51 and name   HN) (segid "   A" and resid   51 and name  HG1) 3.497 1.529 1.529 weight 1.000 ! spec=n_noesy, no=593, id=2214, vol=2.650857e+08
assign (segid "   A" and resid   51 and name   HN) (segid "   A" and resid   51 and name  HG2) 3.782 1.788 1.788 weight 1.000 ! spec=n_noesy, no=594, id=2215, vol=1.608848e+08
assign (segid "   A" and resid   51 and name   HN) (segid "   A" and resid   52 and name   HN) 3.020 1.140 1.140 weight 1.000 ! spec=n_noesy, no=599, id=2216, vol=6.548909e+08
assign (segid "   A" and resid   51 and name   HN) (segid "   A" and resid   53 and name   HN) 3.956 1.956 1.956 weight 1.000 ! spec=n_noesy, no=600, id=2217, vol=1.303633e+08
assign (segid "   A" and resid   52 and name   HN) (segid "   A" and resid   51 and name   HA) 2.445 0.747 0.747 weight 1.000 ! spec=n_noesy, no=602, id=2218, vol=2.257764e+09
assign (segid "   A" and resid   52 and name   HN) (segid "   A" and resid   52 and name  HG1) 3.770 1.777 1.777 weight 1.000 ! spec=n_noesy, no=603, id=2219, vol=1.541880e+08
assign (segid "   A" and resid   52 and name   HN) (segid "   A" and resid   52 and name  HG2) 3.736 1.744 1.744 weight 1.000 ! spec=n_noesy, no=604, id=2220, vol=1.579417e+08
assign (segid "   A" and resid   52 and name   HN) (segid "   A" and resid   52 and name  HB2) 3.139 1.232 1.232 weight 1.000 ! spec=n_noesy, no=605, id=2221, vol=5.533838e+08
assign (segid "   A" and resid   52 and name  HB1) (segid "   A" and resid   52 and name   HN) 3.005 1.129 1.129 weight 1.000 ! spec=n_noesy, no=606, id=2222, vol=6.630952e+08
assign (segid "   A" and resid   52 and name   HN) (segid "   A" and resid   51 and name  HB2) 3.578 1.600 1.600 weight 1.000 ! spec=n_noesy, no=607, id=2223, vol=2.210600e+08
assign (segid "   A" and resid   52 and name   HN) (segid "   A" and resid   51 and name  HB1) 3.725 1.734 1.734 weight 1.000 ! spec=n_noesy, no=608, id=2224, vol=1.830373e+08
assign (segid "   A" and resid   52 and name   HN) (segid "   A" and resid   53 and name   HN) 3.019 1.139 1.139 weight 1.000 ! spec=n_noesy, no=611, id=2225, vol=6.044064e+08
assign (segid "   A" and resid   53 and name   HA) (segid "   A" and resid   53 and name   HN) 2.953 1.090 1.090 weight 1.000 ! spec=n_noesy, no=617, id=2227, vol=6.255771e+08
assign (segid "   A" and resid   53 and name   HN) (segid "   A" and resid   52 and name   HA) 2.340 0.684 0.684 weight 1.000 ! spec=n_noesy, no=620, id=2228, vol=2.589255e+09
assign (segid "   A" and resid   53 and name  HB1) (segid "   A" and resid   53 and name   HN) 2.928 1.071 1.071 weight 1.000 ! spec=n_noesy, no=622, id=2229, vol=6.986440e+08
assign (segid "   A" and resid   53 and name  HB2) (segid "   A" and resid   53 and name   HN) 2.818 0.993 0.993 weight 1.000 ! spec=n_noesy, no=623, id=2230, vol=8.662949e+08
assign (segid "   A" and resid   68 and name   HN) (segid "   A" and resid   67 and name  HB2) 3.876 1.878 1.878 weight 1.000 ! spec=n_noesy, no=624, id=2231, vol=1.430412e+08
assign (segid "   A" and resid   68 and name   HN) (segid "   A" and resid   67 and name  HG2) 3.896 1.897 1.897 weight 1.000 ! spec=n_noesy, no=625, id=2232, vol=1.394159e+08
assign (segid "   A" and resid   53 and name   HN) (segid "   A" and resid   52 and name  HB2) 3.301 1.362 1.362 weight 1.000 ! spec=n_noesy, no=626, id=2233, vol=3.407427e+08
assign (segid "   A" and resid   68 and name  HB1) (segid "   A" and resid   68 and name   HN) 3.282 1.347 1.347 weight 1.000 ! spec=n_noesy, no=629, id=2234, vol=3.685167e+08
assign (segid "   A" and resid   53 and name   HN) (segid "   A" and resid   54 and name   HN) 3.133 1.227 1.227 weight 1.000 ! spec=n_noesy, no=635, id=2235, vol=4.199595e+08
assign (segid "   A" and resid   53 and name   HN) (segid "   A" and resid   53 and name  HD1) 3.656 1.671 1.671 weight 1.000 ! spec=n_noesy, no=636, id=2236, vol=1.573310e+08
    or (segid "   A" and resid   53 and name   HN) (segid "   A" and resid   53 and name  HD2)
assign (segid "   A" and resid   54 and name   HN) (segid "   A" and resid   53 and name  HB2) 3.540 1.566 1.566 weight 1.000 ! spec=n_noesy, no=643, id=2241, vol=2.115644e+08
assign (segid "   A" and resid   54 and name   HB) (segid "   A" and resid   54 and name   HN) 2.842 1.010 1.010 weight 1.000 ! spec=n_noesy, no=644, id=2242, vol=8.353115e+08
assign (segid "   A" and resid   54 and name   HN) (segid "   A" and resid   54 and name HG23) 2.710 0.918 0.918 weight 1.000 ! spec=n_noesy, no=645, id=2243, vol=1.054524e+09
    or (segid "   A" and resid   54 and name   HN) (segid "   A" and resid   54 and name HG21)
    or (segid "   A" and resid   54 and name   HN) (segid "   A" and resid   54 and name HG22)
assign (segid "   A" and resid   54 and name   HN) (segid "   A" and resid   53 and name  HD1) 3.920 1.920 1.920 weight 1.000 ! spec=n_noesy, no=650, id=2244, vol=1.056466e+08
    or (segid "   A" and resid   54 and name   HN) (segid "   A" and resid   53 and name  HD2)
assign (segid "   A" and resid   54 and name   HN) (segid "   A" and resid   55 and name   HN) 3.084 1.189 1.189 weight 1.000 ! spec=n_noesy, no=652, id=2245, vol=5.487546e+08
assign (segid "   A" and resid   55 and name   HN) (segid "   A" and resid   54 and name   HB) 3.309 1.369 1.369 weight 1.000 ! spec=n_noesy, no=657, id=2248, vol=3.158057e+08
assign (segid "   A" and resid   55 and name   HN) (segid "   A" and resid   54 and name HG11) 3.009 1.132 1.132 weight 1.000 ! spec=n_noesy, no=659, id=2250, vol=5.263154e+08
    or (segid "   A" and resid   55 and name   HN) (segid "   A" and resid   54 and name HG12)
    or (segid "   A" and resid   55 and name   HN) (segid "   A" and resid   54 and name HG13)
assign (segid "   A" and resid   56 and name   HN) (segid "   A" and resid   56 and name   HA) 2.943 1.082 1.082 weight 1.000 ! spec=n_noesy, no=666, id=2252, vol=6.951895e+08
assign (segid "   A" and resid   56 and name   HN) (segid "   A" and resid   56 and name  HB2) 3.161 1.249 1.249 weight 1.000 ! spec=n_noesy, no=669, id=2255, vol=4.377378e+08
assign (segid "   A" and resid   56 and name  HB1) (segid "   A" and resid   56 and name   HN) 2.734 0.934 0.934 weight 1.000 ! spec=n_noesy, no=670, id=2256, vol=8.134659e+08
assign (segid "   A" and resid   56 and name   HN) (segid "   A" and resid   55 and name  HB1) 2.973 1.105 1.105 weight 1.000 ! spec=n_noesy, no=671, id=2257, vol=5.733975e+08
    or (segid "   A" and resid   56 and name   HN) (segid "   A" and resid   55 and name  HB2)
    or (segid "   A" and resid   56 and name   HN) (segid "   A" and resid   55 and name  HB3)
assign (segid "   A" and resid   56 and name   HN) (segid "   A" and resid   54 and name HG11) 3.862 1.864 1.864 weight 1.000 ! spec=n_noesy, no=672, id=2258, vol=1.226792e+08
    or (segid "   A" and resid   56 and name   HN) (segid "   A" and resid   54 and name HG12)
    or (segid "   A" and resid   56 and name   HN) (segid "   A" and resid   54 and name HG13)
assign (segid "   A" and resid   56 and name   HN) (segid "   A" and resid   58 and name   HN) 3.883 1.885 1.885 weight 1.000 ! spec=n_noesy, no=677, id=2259, vol=1.170519e+08
assign (segid "   A" and resid   57 and name   HN) (segid "   A" and resid   56 and name   HA) 2.418 0.731 0.731 weight 1.000 ! spec=n_noesy, no=679, id=2260, vol=2.367203e+09
assign (segid "   A" and resid   57 and name   HN) (segid "   A" and resid   56 and name  HG1) 3.899 1.900 1.900 weight 1.000 ! spec=n_noesy, no=680, id=2261, vol=1.226232e+08
assign (segid "   A" and resid   57 and name   HN) (segid "   A" and resid   56 and name  HB2) 3.609 1.628 1.628 weight 1.000 ! spec=n_noesy, no=681, id=2262, vol=2.103868e+08
assign (segid "   A" and resid   57 and name   HN) (segid "   A" and resid   56 and name  HB1) 3.718 1.728 1.728 weight 1.000 ! spec=n_noesy, no=682, id=2263, vol=1.760622e+08
assign (segid "   A" and resid   57 and name  HB1) (segid "   A" and resid   57 and name   HN) 3.211 1.289 1.289 weight 1.000 ! spec=n_noesy, no=683, id=2264, vol=4.204906e+08
assign (segid "   A" and resid   57 and name  HB2) (segid "   A" and resid   57 and name   HN) 3.061 1.171 1.171 weight 1.000 ! spec=n_noesy, no=684, id=2265, vol=5.597086e+08
assign (segid "   A" and resid   57 and name   HN) (segid "   A" and resid   57 and name  HG2) 3.664 1.678 1.678 weight 1.000 ! spec=n_noesy, no=685, id=2266, vol=2.029141e+08
assign (segid "   A" and resid   57 and name   HN) (segid "   A" and resid   57 and name  HG1) 3.603 1.622 1.622 weight 1.000 ! spec=n_noesy, no=686, id=2267, vol=2.112795e+08
assign (segid "   A" and resid   57 and name   HN) (segid "   A" and resid   58 and name   HN) 3.331 1.387 1.387 weight 1.000 ! spec=n_noesy, no=689, id=2269, vol=3.912284e+08
assign (segid "   A" and resid   58 and name   HN) (segid "   A" and resid   58 and name  HG2) 3.356 1.408 1.408 weight 1.000 ! spec=n_noesy, no=693, id=2270, vol=3.116778e+08
assign (segid "   A" and resid   91 and name   HN) (segid "   A" and resid   91 and name  HB2) 2.809 0.986 0.986 weight 1.000 ! spec=n_noesy, no=694, id=2271, vol=1.205506e+09
assign (segid "   A" and resid   58 and name   HN) (segid "   A" and resid   57 and name  HB1) 3.628 1.645 1.645 weight 1.000 ! spec=n_noesy, no=695, id=2272, vol=2.775119e+08
assign (segid "   A" and resid   58 and name   HN) (segid "   A" and resid   57 and name  HB2) 3.772 1.779 1.779 weight 1.000 ! spec=n_noesy, no=696, id=2273, vol=1.626715e+08
assign (segid "   A" and resid   59 and name   HN) (segid "   A" and resid   58 and name   HA) 2.420 0.732 0.732 weight 1.000 ! spec=n_noesy, no=702, id=2274, vol=2.176657e+09
assign (segid "   A" and resid   59 and name   HN) (segid "   A" and resid   58 and name  HG2) 4.232 2.238 2.238 weight 1.000 ! spec=n_noesy, no=703, id=2275, vol=6.378579e+07
assign (segid "   A" and resid   59 and name   HN) (segid "   A" and resid   58 and name  HB1) 3.631 1.648 1.648 weight 1.000 ! spec=n_noesy, no=704, id=2276, vol=1.972031e+08
assign (segid "   A" and resid   59 and name   HN) (segid "   A" and resid   58 and name  HB2) 4.080 2.081 2.081 weight 1.000 ! spec=n_noesy, no=705, id=2277, vol=8.964207e+07
assign (segid "   A" and resid   60 and name  HA2) (segid "   A" and resid   60 and name   HN) 2.798 0.978 0.978 weight 1.000 ! spec=n_noesy, no=711, id=2280, vol=9.962523e+08
assign (segid "   A" and resid   60 and name   HN) (segid "   A" and resid   59 and name  HB1) 3.439 1.478 1.478 weight 1.000 ! spec=n_noesy, no=712, id=2281, vol=2.398525e+08
    or (segid "   A" and resid   60 and name   HN) (segid "   A" and resid   59 and name  HB3)
    or (segid "   A" and resid   60 and name   HN) (segid "   A" and resid   59 and name  HB2)
assign (segid "   A" and resid   61 and name   HB) (segid "   A" and resid   61 and name   HN) 2.826 0.998 0.998 weight 1.000 ! spec=n_noesy, no=718, id=2285, vol=9.003352e+08
assign (segid "   A" and resid   61 and name   HN) (segid "   A" and resid   61 and name HG21) 3.705 1.716 1.716 weight 1.000 ! spec=n_noesy, no=719, id=2286, vol=1.675954e+08
    or (segid "   A" and resid   61 and name   HN) (segid "   A" and resid   61 and name HG22)
    or (segid "   A" and resid   61 and name   HN) (segid "   A" and resid   61 and name HG23)
assign (segid "   A" and resid   60 and name   HN) (segid "   A" and resid   61 and name   HN) 3.323 1.380 1.380 weight 1.000 ! spec=n_noesy, no=724, id=2288, vol=3.161518e+08
assign (segid "   A" and resid   64 and name   HN) (segid "   A" and resid   63 and name   HA) 2.566 0.823 0.823 weight 1.000 ! spec=n_noesy, no=725, id=2289, vol=1.551158e+09
assign (segid "   A" and resid   64 and name   HN) (segid "   A" and resid   63 and name  HB1) 4.060 2.061 2.061 weight 1.000 ! spec=n_noesy, no=727, id=2291, vol=9.493635e+07
assign (segid "   A" and resid   64 and name   HN) (segid "   A" and resid   63 and name  HG1) 4.123 2.125 2.125 weight 1.000 ! spec=n_noesy, no=728, id=2292, vol=8.859505e+07
assign (segid "   A" and resid   65 and name   HA) (segid "   A" and resid   65 and name   HN) 3.188 1.270 1.270 weight 1.000 ! spec=n_noesy, no=734, id=2295, vol=4.291315e+08
assign (segid "   A" and resid   65 and name   HN) (segid "   A" and resid   65 and name  HG1) 3.953 1.953 1.953 weight 1.000 ! spec=n_noesy, no=737, id=2297, vol=1.168676e+08
assign (segid "   A" and resid   65 and name   HN) (segid "   A" and resid   65 and name  HB2) 3.274 1.340 1.340 weight 1.000 ! spec=n_noesy, no=738, id=2298, vol=3.884156e+08
assign (segid "   A" and resid   65 and name   HN) (segid "   A" and resid   65 and name  HB1) 2.995 1.121 1.121 weight 1.000 ! spec=n_noesy, no=739, id=2299, vol=6.603951e+08
assign (segid "   A" and resid   64 and name   HN) (segid "   A" and resid   65 and name   HN) 3.334 1.389 1.389 weight 1.000 ! spec=n_noesy, no=742, id=2300, vol=3.061298e+08
assign (segid "   A" and resid   65 and name   HN) (segid "   A" and resid   66 and name   HN) 3.290 1.353 1.353 weight 1.000 ! spec=n_noesy, no=743, id=2301, vol=3.222313e+08
assign (segid "   A" and resid   66 and name   HN) (segid "   A" and resid   66 and name   HA) 3.633 1.650 1.650 weight 1.000 ! spec=n_noesy, no=745, id=2302, vol=1.878618e+08
assign (segid "   A" and resid   66 and name   HN) (segid "   A" and resid   66 and name  HB1) 2.850 1.015 1.015 weight 1.000 ! spec=n_noesy, no=749, id=2305, vol=7.921596e+08
assign (segid "   A" and resid   66 and name   HN) (segid "   A" and resid   65 and name  HB2) 3.780 1.786 1.786 weight 1.000 ! spec=n_noesy, no=750, id=2306, vol=1.661480e+08
assign (segid "   A" and resid   69 and name   HN) (segid "   A" and resid   67 and name   HA) 4.046 2.046 2.046 weight 1.000 ! spec=n_noesy, no=758, id=2308, vol=1.131179e+08
assign (segid "   A" and resid   69 and name   HN) (segid "   A" and resid   68 and name   HA) 2.596 0.843 0.843 weight 1.000 ! spec=n_noesy, no=759, id=2309, vol=1.579761e+09
assign (segid "   A" and resid   69 and name   HN) (segid "   A" and resid   68 and name HD22) 3.774 1.780 1.780 weight 1.000 ! spec=n_noesy, no=765, id=2311, vol=1.423996e+08
    or (segid "   A" and resid   69 and name   HN) (segid "   A" and resid   68 and name HD21)
    or (segid "   A" and resid   69 and name   HN) (segid "   A" and resid   68 and name HD23)
assign (segid "   A" and resid   69 and name   HN) (segid "   A" and resid   68 and name HD11) 3.675 1.689 1.689 weight 1.000 ! spec=n_noesy, no=766, id=2312, vol=1.613083e+08
    or (segid "   A" and resid   69 and name   HN) (segid "   A" and resid   68 and name HD13)
    or (segid "   A" and resid   69 and name   HN) (segid "   A" and resid   68 and name HD12)
assign (segid "   A" and resid   69 and name   HN) (segid "   A" and resid   68 and name   HN) 3.044 1.158 1.158 weight 1.000 ! spec=n_noesy, no=771, id=2313, vol=5.513085e+08
assign (segid "   A" and resid   69 and name   HN) (segid "   A" and resid   70 and name   HN) 3.017 1.138 1.138 weight 1.000 ! spec=n_noesy, no=772, id=2314, vol=6.047701e+08
assign (segid "   A" and resid   70 and name   HN) (segid "   A" and resid   69 and name  HB1) 3.383 1.430 1.430 weight 1.000 ! spec=n_noesy, no=779, id=2319, vol=3.193342e+08
assign (segid "   A" and resid   70 and name   HN) (segid "   A" and resid   69 and name HD11) 3.982 1.982 1.982 weight 1.000 ! spec=n_noesy, no=783, id=2321, vol=1.076146e+08
    or (segid "   A" and resid   70 and name   HN) (segid "   A" and resid   69 and name HD13)
    or (segid "   A" and resid   70 and name   HN) (segid "   A" and resid   69 and name HD12)
assign (segid "   A" and resid   72 and name   HN) (segid "   A" and resid   69 and name   HA) 3.683 1.695 1.695 weight 1.000 ! spec=n_noesy, no=798, id=2324, vol=1.735458e+08
assign (segid "   A" and resid   72 and name   HN) (segid "   A" and resid   72 and name  HG1) 3.414 1.457 1.457 weight 1.000 ! spec=n_noesy, no=800, id=2326, vol=2.945478e+08
assign (segid "   A" and resid   72 and name   HN) (segid "   A" and resid   72 and name  HG2) 3.375 1.424 1.424 weight 1.000 ! spec=n_noesy, no=801, id=2327, vol=3.229975e+08
assign (segid "   A" and resid   72 and name   HN) (segid "   A" and resid   72 and name  HB2) 2.777 0.964 0.964 weight 1.000 ! spec=n_noesy, no=803, id=2329, vol=1.029193e+09
assign (segid "   A" and resid   72 and name   HN) (segid "   A" and resid   69 and name  HB2) 4.186 2.191 2.191 weight 1.000 ! spec=n_noesy, no=804, id=2330, vol=8.749941e+07
assign (segid "   A" and resid   72 and name   HA) (segid "   A" and resid   73 and name   HN) 2.688 0.903 0.903 weight 1.000 ! spec=n_noesy, no=812, id=2333, vol=1.168382e+09
assign (segid "   A" and resid   73 and name   HN) (segid "   A" and resid   72 and name  HG2) 4.011 2.011 2.011 weight 1.000 ! spec=n_noesy, no=816, id=2336, vol=1.086215e+08
assign (segid "   A" and resid   73 and name   HN) (segid "   A" and resid   72 and name  HB1) 3.387 1.434 1.434 weight 1.000 ! spec=n_noesy, no=817, id=2337, vol=2.953649e+08
assign (segid "   A" and resid   73 and name   HN) (segid "   A" and resid   72 and name  HB2) 3.299 1.361 1.361 weight 1.000 ! spec=n_noesy, no=818, id=2338, vol=3.678950e+08
assign (segid "   A" and resid   73 and name   HN) (segid "   A" and resid   71 and name  HB1) 4.000 2.000 2.000 weight 1.000 ! spec=n_noesy, no=820, id=2339, vol=1.055134e+08
    or (segid "   A" and resid   73 and name   HN) (segid "   A" and resid   71 and name  HB3)
    or (segid "   A" and resid   73 and name   HN) (segid "   A" and resid   71 and name  HB2)
assign (segid "   A" and resid   74 and name   HN) (segid "   A" and resid   71 and name   HA) 3.786 1.792 1.792 weight 1.000 ! spec=n_noesy, no=827, id=2341, vol=1.506420e+08
assign (segid "   A" and resid   74 and name   HN) (segid "   A" and resid   74 and name   HA) 3.071 1.179 1.179 weight 1.000 ! spec=n_noesy, no=828, id=2342, vol=5.311619e+08
assign (segid "   A" and resid   74 and name   HN) (segid "   A" and resid   73 and name  HB2) 3.778 1.784 1.784 weight 1.000 ! spec=n_noesy, no=830, id=2344, vol=1.564767e+08
assign (segid "   A" and resid   74 and name   HN) (segid "   A" and resid   74 and name  HG1) 4.069 2.069 2.069 weight 1.000 ! spec=n_noesy, no=834, id=2347, vol=1.055891e+08
assign (segid "   A" and resid   74 and name   HN) (segid "   A" and resid   74 and name  HG2) 4.022 2.022 2.022 weight 1.000 ! spec=n_noesy, no=835, id=2348, vol=1.055646e+08
assign (segid "   A" and resid   75 and name   HN) (segid "   A" and resid   72 and name   HA) 3.503 1.534 1.534 weight 1.000 ! spec=n_noesy, no=837, id=2350, vol=2.445767e+08
assign (segid "   A" and resid   75 and name   HN) (segid "   A" and resid   75 and name  HD2) 3.895 1.896 1.896 weight 1.000 ! spec=n_noesy, no=842, id=2353, vol=1.443076e+08
assign (segid "   A" and resid   75 and name   HN) (segid "   A" and resid   75 and name  HG1) 3.490 1.522 1.522 weight 1.000 ! spec=n_noesy, no=843, id=2354, vol=2.723816e+08
assign (segid "   A" and resid   75 and name   HN) (segid "   A" and resid   75 and name  HG2) 3.625 1.642 1.642 weight 1.000 ! spec=n_noesy, no=844, id=2355, vol=1.907806e+08
assign (segid "   A" and resid   75 and name   HN) (segid "   A" and resid   74 and name  HG2) 4.247 2.255 2.255 weight 1.000 ! spec=n_noesy, no=845, id=2356, vol=7.582624e+07
assign (segid "   A" and resid   74 and name   HN) (segid "   A" and resid   75 and name   HN) 3.080 1.186 1.186 weight 1.000 ! spec=n_noesy, no=848, id=2358, vol=5.231519e+08
assign (segid "   A" and resid   76 and name   HN) (segid "   A" and resid   76 and name  HG2) 3.039 1.154 1.154 weight 1.000 ! spec=n_noesy, no=852, id=2362, vol=5.781911e+08
assign (segid "   A" and resid   76 and name  HB1) (segid "   A" and resid   76 and name   HN) 2.653 0.880 0.880 weight 1.000 ! spec=n_noesy, no=853, id=2363, vol=1.460700e+09
assign (segid "   A" and resid   76 and name   HN) (segid "   A" and resid   75 and name  HG2) 3.957 1.958 1.958 weight 1.000 ! spec=n_noesy, no=856, id=2365, vol=1.177055e+08
assign (segid "   A" and resid   75 and name   HN) (segid "   A" and resid   76 and name   HN) 2.936 1.077 1.077 weight 1.000 ! spec=n_noesy, no=857, id=2366, vol=7.885874e+08
assign (segid "   A" and resid   76 and name   HN) (segid "   A" and resid   77 and name   HN) 2.754 0.948 0.948 weight 1.000 ! spec=n_noesy, no=860, id=2367, vol=1.107906e+09
assign (segid "   A" and resid   77 and name   HN) (segid "   A" and resid   73 and name   HA) 4.017 2.017 2.017 weight 1.000 ! spec=n_noesy, no=861, id=2368, vol=1.161388e+08
assign (segid "   A" and resid   77 and name   HA) (segid "   A" and resid   77 and name   HN) 2.549 0.812 0.812 weight 1.000 ! spec=n_noesy, no=862, id=2369, vol=1.805676e+09
assign (segid "   A" and resid   77 and name   HN) (segid "   A" and resid   77 and name  HD1) 4.035 2.035 2.035 weight 1.000 ! spec=n_noesy, no=863, id=2370, vol=9.085943e+07
assign (segid "   A" and resid   77 and name   HN) (segid "   A" and resid   76 and name  HG1) 3.688 1.700 1.700 weight 1.000 ! spec=n_noesy, no=864, id=2371, vol=1.902108e+08
assign (segid "   A" and resid   77 and name   HN) (segid "   A" and resid   76 and name  HB1) 3.024 1.143 1.143 weight 1.000 ! spec=n_noesy, no=865, id=2372, vol=7.003851e+08
assign (segid "   A" and resid   77 and name   HN) (segid "   A" and resid   75 and name   HN) 3.717 1.727 1.727 weight 1.000 ! spec=n_noesy, no=871, id=2377, vol=1.881290e+08
assign (segid "   A" and resid   78 and name   HN) (segid "   A" and resid   79 and name   HN) 2.898 1.050 1.050 weight 1.000 ! spec=n_noesy, no=883, id=2384, vol=7.473419e+08
assign (segid "   A" and resid   79 and name   HN) (segid "   A" and resid   76 and name   HA) 3.201 1.281 1.281 weight 1.000 ! spec=n_noesy, no=884, id=2385, vol=4.559568e+08
assign (segid "   A" and resid   79 and name   HN) (segid "   A" and resid   78 and name  HG1) 4.267 2.276 2.276 weight 1.000 ! spec=n_noesy, no=886, id=2387, vol=6.808318e+07
assign (segid "   A" and resid   79 and name   HN) (segid "   A" and resid   78 and name  HB1) 2.973 1.105 1.105 weight 1.000 ! spec=n_noesy, no=888, id=2388, vol=6.831937e+08
assign (segid "   A" and resid   79 and name  HB1) (segid "   A" and resid   79 and name   HN) 2.945 1.084 1.084 weight 1.000 ! spec=n_noesy, no=889, id=2389, vol=7.207225e+08
assign (segid "   A" and resid   79 and name   HN) (segid "   A" and resid   79 and name  HB2) 2.841 1.009 1.009 weight 1.000 ! spec=n_noesy, no=890, id=2390, vol=9.091480e+08
assign (segid "   A" and resid   79 and name   HN) (segid "   A" and resid   79 and name  HD2) 3.694 1.706 1.706 weight 1.000 ! spec=n_noesy, no=891, id=2391, vol=1.609500e+08
assign (segid "   A" and resid   79 and name   HN) (segid "   A" and resid   79 and name  HG1) 3.510 1.540 1.540 weight 1.000 ! spec=n_noesy, no=892, id=2392, vol=2.494918e+08
assign (segid "   A" and resid   79 and name   HN) (segid "   A" and resid   79 and name  HG2) 4.019 2.019 2.019 weight 1.000 ! spec=n_noesy, no=893, id=2393, vol=1.249672e+08
assign (segid "   A" and resid   80 and name   HN) (segid "   A" and resid   77 and name   HA) 3.206 1.285 1.285 weight 1.000 ! spec=n_noesy, no=899, id=2397, vol=4.625647e+08
assign (segid "   A" and resid   80 and name   HN) (segid "   A" and resid   80 and name  HB2) 2.721 0.925 0.925 weight 1.000 ! spec=n_noesy, no=903, id=2401, vol=1.230594e+09
assign (segid "   A" and resid   79 and name  HB1) (segid "   A" and resid   80 and name   HN) 3.215 1.292 1.292 weight 1.000 ! spec=n_noesy, no=904, id=2402, vol=4.428320e+08
assign (segid "   A" and resid   80 and name   HN) (segid "   A" and resid   79 and name  HB2) 3.340 1.394 1.394 weight 1.000 ! spec=n_noesy, no=905, id=2403, vol=3.585153e+08
assign (segid "   A" and resid   79 and name   HN) (segid "   A" and resid   80 and name   HN) 2.896 1.048 1.048 weight 1.000 ! spec=n_noesy, no=909, id=2404, vol=7.451203e+08
assign (segid "   A" and resid   81 and name   HN) (segid "   A" and resid   80 and name  HG1) 4.126 2.128 2.128 weight 1.000 ! spec=n_noesy, no=917, id=2408, vol=1.021647e+08
assign (segid "   A" and resid   80 and name  HB2) (segid "   A" and resid   81 and name   HN) 3.113 1.211 1.211 weight 1.000 ! spec=n_noesy, no=920, id=2411, vol=5.891886e+08
assign (segid "   A" and resid   81 and name  HB2) (segid "   A" and resid   81 and name   HN) 2.585 0.835 0.835 weight 1.000 ! spec=n_noesy, no=921, id=2412, vol=1.661783e+09
assign (segid "   A" and resid   80 and name   HN) (segid "   A" and resid   81 and name   HN) 2.690 0.905 0.905 weight 1.000 ! spec=n_noesy, no=924, id=2413, vol=1.291970e+09
assign (segid "   A" and resid   81 and name   HN) (segid "   A" and resid   84 and name   HN) 4.268 2.277 2.277 weight 1.000 ! spec=n_noesy, no=926, id=2414, vol=8.409003e+07
assign (segid "   A" and resid   81 and name   HN) (segid "   A" and resid   79 and name   HN) 3.832 1.835 1.835 weight 1.000 ! spec=n_noesy, no=927, id=2415, vol=1.550938e+08
assign (segid "   A" and resid   82 and name   HN) (segid "   A" and resid   79 and name   HA) 3.614 1.633 1.633 weight 1.000 ! spec=n_noesy, no=932, id=2418, vol=2.058225e+08
assign (segid "   A" and resid   82 and name   HN) (segid "   A" and resid   82 and name  HD1) 4.257 2.265 2.265 weight 1.000 ! spec=n_noesy, no=933, id=2419, vol=6.933932e+07
assign (segid "   A" and resid   82 and name   HN) (segid "   A" and resid   82 and name  HB2) 2.734 0.934 0.934 weight 1.000 ! spec=n_noesy, no=935, id=2421, vol=1.149440e+09
assign (segid "   A" and resid   82 and name   HN) (segid "   A" and resid   82 and name  HG1) 3.405 1.449 1.449 weight 1.000 ! spec=n_noesy, no=936, id=2422, vol=3.163667e+08
assign (segid "   A" and resid   82 and name   HN) (segid "   A" and resid   82 and name  HG2) 3.697 1.708 1.708 weight 1.000 ! spec=n_noesy, no=937, id=2423, vol=1.830308e+08
assign (segid "   A" and resid   82 and name   HN) (segid "   A" and resid   85 and name   HN) 3.434 1.474 1.474 weight 1.000 ! spec=n_noesy, no=939, id=2424, vol=3.472367e+08
assign (segid "   A" and resid   82 and name   HA) (segid "   A" and resid   83 and name   HN) 2.792 0.975 0.975 weight 1.000 ! spec=n_noesy, no=945, id=2427, vol=1.103912e+09
assign (segid "   A" and resid   83 and name   HN) (segid "   A" and resid   83 and name   HB) 2.749 0.945 0.945 weight 1.000 ! spec=n_noesy, no=946, id=2428, vol=1.330483e+09
assign (segid "   A" and resid   83 and name   HA) (segid "   A" and resid   83 and name   HN) 2.753 0.947 0.947 weight 1.000 ! spec=n_noesy, no=948, id=2429, vol=1.264077e+09
assign (segid "   A" and resid   82 and name  HB2) (segid "   A" and resid   83 and name   HN) 3.070 1.178 1.178 weight 1.000 ! spec=n_noesy, no=950, id=2430, vol=5.598945e+08
assign (segid "   A" and resid   83 and name   HN) (segid "   A" and resid   82 and name  HG1) 4.029 2.029 2.029 weight 1.000 ! spec=n_noesy, no=951, id=2431, vol=1.051891e+08
assign (segid "   A" and resid   83 and name   HN) (segid "   A" and resid   83 and name HG22) 3.151 1.241 1.241 weight 1.000 ! spec=n_noesy, no=952, id=2432, vol=5.279374e+08
    or (segid "   A" and resid   83 and name   HN) (segid "   A" and resid   83 and name HG23)
    or (segid "   A" and resid   83 and name   HN) (segid "   A" and resid   83 and name HG21)
assign (segid "   A" and resid   82 and name   HN) (segid "   A" and resid   83 and name   HN) 2.994 1.121 1.121 weight 1.000 ! spec=n_noesy, no=960, id=2433, vol=6.165983e+08
assign (segid "   A" and resid   83 and name   HN) (segid "   A" and resid   84 and name   HN) 2.905 1.055 1.055 weight 1.000 ! spec=n_noesy, no=962, id=2434, vol=1.005819e+09
assign (segid "   A" and resid   84 and name   HA) (segid "   A" and resid   84 and name   HN) 2.767 0.957 0.957 weight 1.000 ! spec=n_noesy, no=964, id=2435, vol=1.088522e+09
assign (segid "   A" and resid   83 and name   HA) (segid "   A" and resid   84 and name   HN) 2.742 0.940 0.940 weight 1.000 ! spec=n_noesy, no=965, id=2436, vol=1.104993e+09
assign (segid "   A" and resid   84 and name   HN) (segid "   A" and resid   84 and name  HB1) 3.180 1.264 1.264 weight 1.000 ! spec=n_noesy, no=966, id=2437, vol=4.820678e+08
assign (segid "   A" and resid   84 and name  HB2) (segid "   A" and resid   84 and name   HN) 3.023 1.143 1.143 weight 1.000 ! spec=n_noesy, no=967, id=2438, vol=6.691828e+08
assign (segid "   A" and resid   84 and name   HN) (segid "   A" and resid   84 and name  HG2) 3.558 1.582 1.582 weight 1.000 ! spec=n_noesy, no=968, id=2439, vol=2.518539e+08
assign (segid "   A" and resid   84 and name   HN) (segid "   A" and resid   84 and name  HG1) 3.589 1.610 1.610 weight 1.000 ! spec=n_noesy, no=969, id=2440, vol=2.625034e+08
assign (segid "   A" and resid   84 and name   HN) (segid "   A" and resid   82 and name   HN) 4.085 2.086 2.086 weight 1.000 ! spec=n_noesy, no=975, id=2444, vol=1.178554e+08
assign (segid "   A" and resid   85 and name   HN) (segid "   A" and resid   83 and name   HA) 3.661 1.676 1.676 weight 1.000 ! spec=n_noesy, no=977, id=2446, vol=1.804419e+08
assign (segid "   A" and resid   85 and name   HN) (segid "   A" and resid   84 and name  HB2) 3.548 1.574 1.574 weight 1.000 ! spec=n_noesy, no=979, id=2448, vol=2.426734e+08
assign (segid "   A" and resid   85 and name   HN) (segid "   A" and resid   84 and name  HG1) 4.195 2.200 2.200 weight 1.000 ! spec=n_noesy, no=980, id=2449, vol=7.796965e+07
assign (segid "   A" and resid   86 and name   HN) (segid "   A" and resid   83 and name   HA) 3.766 1.773 1.773 weight 1.000 ! spec=n_noesy, no=988, id=2452, vol=1.747732e+08
assign (segid "   A" and resid   86 and name   HN) (segid "   A" and resid   86 and name  HB2) 3.082 1.187 1.187 weight 1.000 ! spec=n_noesy, no=990, id=2453, vol=5.472691e+08
assign (segid "   A" and resid   86 and name   HN) (segid "   A" and resid   86 and name  HG1) 3.736 1.744 1.744 weight 1.000 ! spec=n_noesy, no=992, id=2455, vol=1.893073e+08
assign (segid "   A" and resid   85 and name  HB1) (segid "   A" and resid   86 and name   HN) 2.858 1.021 1.021 weight 1.000 ! spec=n_noesy, no=993, id=2456, vol=8.159295e+08
    or (segid "   A" and resid   85 and name  HB3) (segid "   A" and resid   86 and name   HN)
    or (segid "   A" and resid   85 and name  HB2) (segid "   A" and resid   86 and name   HN)
assign (segid "   A" and resid   86 and name   HN) (segid "   A" and resid   88 and name   HN) 4.262 2.271 2.271 weight 1.000 ! spec=n_noesy, no=997, id=2457, vol=7.687269e+07
assign (segid "   A" and resid   87 and name   HN) (segid "   A" and resid   86 and name  HB2) 2.921 1.066 1.066 weight 1.000 ! spec=n_noesy, no=1001, id=2459, vol=8.044401e+08
assign (segid "   A" and resid   87 and name   HN) (segid "   A" and resid   86 and name  HB1) 2.815 0.990 0.990 weight 1.000 ! spec=n_noesy, no=1002, id=2460, vol=9.714643e+08
assign (segid "   A" and resid   87 and name   HN) (segid "   A" and resid   87 and name  HG2) 3.616 1.634 1.634 weight 1.000 ! spec=n_noesy, no=1003, id=2461, vol=2.222493e+08
assign (segid "   A" and resid   88 and name   HN) (segid "   A" and resid   88 and name   HA) 4.076 2.076 2.076 weight 1.000 ! spec=n_noesy, no=1009, id=2463, vol=1.060321e+08
assign (segid "   A" and resid   88 and name   HN) (segid "   A" and resid   88 and name  HG2) 3.435 1.475 1.475 weight 1.000 ! spec=n_noesy, no=1010, id=2464, vol=3.103041e+08
assign (segid "   A" and resid   88 and name   HN) (segid "   A" and resid   88 and name  HB1) 2.933 1.075 1.075 weight 1.000 ! spec=n_noesy, no=1011, id=2465, vol=1.003451e+09
assign (segid "   A" and resid   88 and name   HN) (segid "   A" and resid   87 and name  HB2) 3.361 1.412 1.412 weight 1.000 ! spec=n_noesy, no=1012, id=2466, vol=3.498383e+08
assign (segid "   A" and resid   88 and name   HN) (segid "   A" and resid   87 and name  HB1) 3.474 1.509 1.509 weight 1.000 ! spec=n_noesy, no=1013, id=2467, vol=2.507408e+08
assign (segid "   A" and resid   88 and name   HN) (segid "   A" and resid   87 and name  HG1) 4.011 2.011 2.011 weight 1.000 ! spec=n_noesy, no=1014, id=2468, vol=9.777916e+07
assign (segid "   A" and resid   88 and name   HN) (segid "   A" and resid   87 and name   HN) 3.143 1.235 1.235 weight 1.000 ! spec=n_noesy, no=1016, id=2469, vol=4.991363e+08
assign (segid "   A" and resid   90 and name   HN) (segid "   A" and resid   89 and name  HB1) 3.357 1.409 1.409 weight 1.000 ! spec=n_noesy, no=1022, id=2471, vol=3.518553e+08
assign (segid "   A" and resid   90 and name   HN) (segid "   A" and resid   89 and name  HB2) 3.578 1.600 1.600 weight 1.000 ! spec=n_noesy, no=1023, id=2472, vol=2.364248e+08
assign (segid "   A" and resid   90 and name   HN) (segid "   A" and resid   90 and name  HD2) 4.113 2.114 2.114 weight 1.000 ! spec=n_noesy, no=1026, id=2475, vol=9.669694e+07
assign (segid "   A" and resid   90 and name   HN) (segid "   A" and resid   90 and name  HG1) 3.732 1.741 1.741 weight 1.000 ! spec=n_noesy, no=1027, id=2476, vol=1.790317e+08
assign (segid "   A" and resid   91 and name   HN) (segid "   A" and resid   92 and name   HA) 4.108 2.109 2.109 weight 1.000 ! spec=n_noesy, no=1032, id=2478, vol=1.087314e+08
assign (segid "   A" and resid   91 and name   HN) (segid "   A" and resid   90 and name  HB1) 3.423 1.464 1.464 weight 1.000 ! spec=n_noesy, no=1035, id=2481, vol=3.110023e+08
assign (segid "   A" and resid   91 and name   HN) (segid "   A" and resid   92 and name   HN) 2.621 0.859 0.859 weight 1.000 ! spec=n_noesy, no=1036, id=2482, vol=1.764342e+09
assign (segid "   A" and resid   91 and name   HN) (segid "   A" and resid   90 and name   HN) 2.889 1.044 1.044 weight 1.000 ! spec=n_noesy, no=1037, id=2483, vol=8.944863e+08
assign (segid "   A" and resid   92 and name   HN) (segid "   A" and resid   91 and name  HB1) 3.708 1.719 1.719 weight 1.000 ! spec=n_noesy, no=1041, id=2487, vol=1.747748e+08
assign (segid "   A" and resid   92 and name   HN) (segid "   A" and resid   91 and name  HB2) 3.766 1.773 1.773 weight 1.000 ! spec=n_noesy, no=1042, id=2488, vol=1.503917e+08
assign (segid "   A" and resid   92 and name   HN) (segid "   A" and resid   93 and name   HN) 2.895 1.048 1.048 weight 1.000 ! spec=n_noesy, no=1045, id=2489, vol=8.753168e+08
assign (segid "   A" and resid   93 and name   HN) (segid "   A" and resid   92 and name  HB2) 3.934 1.935 1.935 weight 1.000 ! spec=n_noesy, no=1050, id=2493, vol=1.394352e+08
assign (segid "   A" and resid   94 and name   HN) (segid "   A" and resid   96 and name   HA) 4.089 2.090 2.090 weight 1.000 ! spec=n_noesy, no=1053, id=2495, vol=5.883822e+07
assign (segid "   A" and resid   94 and name  HB2) (segid "   A" and resid   94 and name   HN) 3.342 1.396 1.396 weight 1.000 ! spec=n_noesy, no=1056, id=2498, vol=3.315373e+08
assign (segid "   A" and resid   94 and name  HB1) (segid "   A" and resid   94 and name   HN) 3.007 1.130 1.130 weight 1.000 ! spec=n_noesy, no=1057, id=2499, vol=5.886338e+08
assign (segid "   A" and resid   94 and name   HN) (segid "   A" and resid   94 and name  HG1) 3.665 1.679 1.679 weight 1.000 ! spec=n_noesy, no=1058, id=2500, vol=1.641720e+08
assign (segid "   A" and resid   94 and name   HN) (segid "   A" and resid   94 and name  HG2) 3.748 1.755 1.755 weight 1.000 ! spec=n_noesy, no=1059, id=2501, vol=1.394520e+08
assign (segid "   A" and resid   93 and name   HN) (segid "   A" and resid   94 and name   HN) 2.854 1.018 1.018 weight 1.000 ! spec=n_noesy, no=1065, id=2502, vol=7.262563e+08
assign (segid "   A" and resid   95 and name   HA) (segid "   A" and resid   95 and name   HN) 3.090 1.193 1.193 weight 1.000 ! spec=n_noesy, no=1069, id=2503, vol=4.790040e+08
assign (segid "   A" and resid   95 and name   HN) (segid "   A" and resid   95 and name  HG1) 3.199 1.279 1.279 weight 1.000 ! spec=n_noesy, no=1071, id=2505, vol=3.890029e+08
assign (segid "   A" and resid   95 and name   HN) (segid "   A" and resid   95 and name  HB1) 3.180 1.264 1.264 weight 1.000 ! spec=n_noesy, no=1072, id=2506, vol=4.442667e+08
assign (segid "   A" and resid   95 and name  HB2) (segid "   A" and resid   95 and name   HN) 2.817 0.992 0.992 weight 1.000 ! spec=n_noesy, no=1073, id=2507, vol=9.313373e+08
assign (segid "   A" and resid   95 and name   HN) (segid "   A" and resid   94 and name  HB2) 3.458 1.494 1.494 weight 1.000 ! spec=n_noesy, no=1074, id=2508, vol=2.982741e+08
assign (segid "   A" and resid   95 and name   HN) (segid "   A" and resid   94 and name  HG1) 4.224 2.230 2.230 weight 1.000 ! spec=n_noesy, no=1076, id=2509, vol=7.717084e+07
assign (segid "   A" and resid   95 and name   HN) (segid "   A" and resid   94 and name   HN) 3.118 1.215 1.215 weight 1.000 ! spec=n_noesy, no=1078, id=2510, vol=4.352740e+08
assign (segid "   A" and resid   97 and name   HN) (segid "   A" and resid   98 and name   HA) 4.082 2.083 2.083 weight 1.000 ! spec=n_noesy, no=1080, id=2511, vol=9.690337e+07
assign (segid "   A" and resid   97 and name   HN) (segid "   A" and resid   96 and name   HA) 2.203 0.607 0.607 weight 1.000 ! spec=n_noesy, no=1082, id=2512, vol=5.467126e+09
assign (segid "   A" and resid   97 and name   HN) (segid "   A" and resid   97 and name   HA) 2.963 1.097 1.097 weight 1.000 ! spec=n_noesy, no=1083, id=2513, vol=6.993462e+08
assign (segid "   A" and resid   97 and name   HN) (segid "   A" and resid   96 and name  HG2) 4.240 2.247 2.247 weight 1.000 ! spec=n_noesy, no=1085, id=2515, vol=9.311857e+07
assign (segid "   A" and resid   97 and name   HN) (segid "   A" and resid   97 and name  HB2) 2.864 1.025 1.025 weight 1.000 ! spec=n_noesy, no=1088, id=2517, vol=1.140622e+09
assign (segid "   A" and resid   97 and name   HN) (segid "   A" and resid   97 and name  HG2) 3.610 1.629 1.629 weight 1.000 ! spec=n_noesy, no=1089, id=2518, vol=2.832684e+08
assign (segid "   A" and resid   98 and name   HN) (segid "   A" and resid   96 and name   HA) 4.199 2.204 2.204 weight 1.000 ! spec=n_noesy, no=1097, id=2520, vol=6.561621e+07
assign (segid "   A" and resid   98 and name   HN) (segid "   A" and resid   99 and name  HD1) 4.264 2.273 2.273 weight 1.000 ! spec=n_noesy, no=1099, id=2522, vol=6.245913e+07
assign (segid "   A" and resid   98 and name   HN) (segid "   A" and resid   97 and name  HB1) 3.623 1.641 1.641 weight 1.000 ! spec=n_noesy, no=1100, id=2523, vol=2.002017e+08
assign (segid "   A" and resid   98 and name   HN) (segid "   A" and resid   97 and name  HB2) 3.743 1.752 1.752 weight 1.000 ! spec=n_noesy, no=1101, id=2524, vol=1.504004e+08
assign (segid "   A" and resid   98 and name   HN) (segid "   A" and resid   97 and name  HG2) 4.164 2.168 2.168 weight 1.000 ! spec=n_noesy, no=1102, id=2525, vol=7.502554e+07
assign (segid "   A" and resid  100 and name   HN) (segid "   A" and resid   99 and name  HB1) 3.480 1.514 1.514 weight 1.000 ! spec=n_noesy, no=1114, id=2530, vol=2.206759e+08
assign (segid "   A" and resid  100 and name   HN) (segid "   A" and resid   99 and name  HG2) 4.097 2.098 2.098 weight 1.000 ! spec=n_noesy, no=1115, id=2531, vol=8.568906e+07
assign (segid "   A" and resid  100 and name   HN) (segid "   A" and resid   99 and name  HB2) 3.343 1.397 1.397 weight 1.000 ! spec=n_noesy, no=1116, id=2532, vol=2.902729e+08
assign (segid "   A" and resid  100 and name   HN) (segid "   A" and resid  103 and name HG13) 3.833 1.837 1.837 weight 1.000 ! spec=n_noesy, no=1118, id=2534, vol=1.160043e+08
    or (segid "   A" and resid  100 and name   HN) (segid "   A" and resid  103 and name HG11)
    or (segid "   A" and resid  100 and name   HN) (segid "   A" and resid  103 and name HG12)
assign (segid "   A" and resid  102 and name   HN) (segid "   A" and resid  101 and name  HB1) 4.023 2.023 2.023 weight 1.000 ! spec=n_noesy, no=1132, id=2537, vol=9.668196e+07
assign (segid "   A" and resid  102 and name   HN) (segid "   A" and resid  101 and name  HB2) 3.818 1.822 1.822 weight 1.000 ! spec=n_noesy, no=1133, id=2538, vol=1.137030e+08
assign (segid "   A" and resid  102 and name   HN) (segid "   A" and resid  100 and name  HB3) 4.139 2.142 2.142 weight 1.000 ! spec=n_noesy, no=1134, id=2539, vol=7.878254e+07
    or (segid "   A" and resid  102 and name   HN) (segid "   A" and resid  100 and name  HB1)
    or (segid "   A" and resid  102 and name   HN) (segid "   A" and resid  100 and name  HB2)
assign (segid "   A" and resid  103 and name   HN) (segid "   A" and resid  104 and name   HA) 3.849 1.852 1.852 weight 1.000 ! spec=n_noesy, no=1141, id=2541, vol=1.232429e+08
assign (segid "   A" and resid  103 and name   HB) (segid "   A" and resid  103 and name   HN) 2.679 0.897 0.897 weight 1.000 ! spec=n_noesy, no=1144, id=2543, vol=1.169237e+09
assign (segid "   A" and resid  103 and name   HN) (segid "   A" and resid  100 and name  HB3) 4.262 2.271 2.271 weight 1.000 ! spec=n_noesy, no=1145, id=2544, vol=6.786496e+07
    or (segid "   A" and resid  103 and name   HN) (segid "   A" and resid  100 and name  HB1)
    or (segid "   A" and resid  103 and name   HN) (segid "   A" and resid  100 and name  HB2)
assign (segid "   A" and resid  103 and name   HN) (segid "   A" and resid  103 and name HG13) 2.627 0.863 0.863 weight 1.000 ! spec=n_noesy, no=1146, id=2545, vol=1.211780e+09
    or (segid "   A" and resid  103 and name   HN) (segid "   A" and resid  103 and name HG11)
    or (segid "   A" and resid  103 and name   HN) (segid "   A" and resid  103 and name HG12)
assign (segid "   A" and resid  102 and name   HN) (segid "   A" and resid  103 and name   HN) 3.196 1.277 1.277 weight 1.000 ! spec=n_noesy, no=1152, id=2546, vol=3.781438e+08
assign (segid "   A" and resid  103 and name   HN) (segid "   A" and resid  104 and name   HN) 3.249 1.320 1.320 weight 1.000 ! spec=n_noesy, no=1153, id=2547, vol=3.326790e+08
assign (segid "   A" and resid  104 and name   HN) (segid "   A" and resid  103 and name   HB) 3.424 1.465 1.465 weight 1.000 ! spec=n_noesy, no=1162, id=2550, vol=2.565167e+08
assign (segid "   A" and resid  104 and name  HB2) (segid "   A" and resid  104 and name   HN) 2.875 1.033 1.033 weight 1.000 ! spec=n_noesy, no=1163, id=2551, vol=8.382315e+08
assign (segid "   A" and resid  104 and name   HN) (segid "   A" and resid  104 and name HD23) 4.026 2.026 2.026 weight 1.000 ! spec=n_noesy, no=1166, id=2554, vol=8.694472e+07
    or (segid "   A" and resid  104 and name   HN) (segid "   A" and resid  104 and name HD21)
    or (segid "   A" and resid  104 and name   HN) (segid "   A" and resid  104 and name HD22)
assign (segid "   A" and resid  104 and name   HN) (segid "   A" and resid  105 and name   HN) 3.213 1.290 1.290 weight 1.000 ! spec=n_noesy, no=1168, id=2555, vol=3.416545e+08
assign (segid "   A" and resid  105 and name   HB) (segid "   A" and resid  105 and name   HN) 2.904 1.054 1.054 weight 1.000 ! spec=n_noesy, no=1177, id=2559, vol=7.696933e+08
assign (segid "   A" and resid  105 and name   HN) (segid "   A" and resid  105 and name HG11) 2.727 0.929 0.929 weight 1.000 ! spec=n_noesy, no=1179, id=2561, vol=1.027220e+09
    or (segid "   A" and resid  105 and name   HN) (segid "   A" and resid  105 and name HG12)
    or (segid "   A" and resid  105 and name   HN) (segid "   A" and resid  105 and name HG13)
assign (segid "   A" and resid  106 and name   HN) (segid "   A" and resid  106 and name  HG2) 4.075 2.075 2.075 weight 1.000 ! spec=n_noesy, no=1191, id=2565, vol=8.921211e+07
assign (segid "   A" and resid  106 and name   HN) (segid "   A" and resid  106 and name  HB2) 3.354 1.406 1.406 weight 1.000 ! spec=n_noesy, no=1193, id=2567, vol=3.288475e+08
assign (segid "   A" and resid  106 and name   HN) (segid "   A" and resid  105 and name   HB) 3.396 1.442 1.442 weight 1.000 ! spec=n_noesy, no=1194, id=2568, vol=2.936923e+08
assign (segid "   A" and resid  106 and name  HB1) (segid "   A" and resid  106 and name   HN) 2.858 1.021 1.021 weight 1.000 ! spec=n_noesy, no=1195, id=2569, vol=8.565763e+08
assign (segid "   A" and resid  106 and name   HN) (segid "   A" and resid  105 and name HG22) 3.160 1.248 1.248 weight 1.000 ! spec=n_noesy, no=1197, id=2571, vol=4.356834e+08
    or (segid "   A" and resid  106 and name   HN) (segid "   A" and resid  105 and name HG21)
    or (segid "   A" and resid  106 and name   HN) (segid "   A" and resid  105 and name HG23)
assign (segid "   A" and resid  105 and name   HN) (segid "   A" and resid  106 and name   HN) 3.238 1.310 1.310 weight 1.000 ! spec=n_noesy, no=1203, id=2572, vol=3.691321e+08
assign (segid "   A" and resid  108 and name   HA) (segid "   A" and resid  109 and name   HN) 2.238 0.626 0.626 weight 1.000 ! spec=n_noesy, no=1207, id=2573, vol=3.296722e+09
assign (segid "   A" and resid  109 and name   HN) (segid "   A" and resid  108 and name  HB2) 3.721 1.731 1.731 weight 1.000 ! spec=n_noesy, no=1210, id=2576, vol=1.506075e+08
assign (segid "   A" and resid  109 and name   HN) (segid "   A" and resid  108 and name  HG1) 4.193 2.197 2.197 weight 1.000 ! spec=n_noesy, no=1211, id=2577, vol=7.144143e+07
assign (segid "   A" and resid  109 and name   HN) (segid "   A" and resid  108 and name  HB1) 3.558 1.582 1.582 weight 1.000 ! spec=n_noesy, no=1212, id=2578, vol=1.823915e+08
assign (segid "   A" and resid  109 and name   HN) (segid "   A" and resid  110 and name   HN) 3.424 1.466 1.466 weight 1.000 ! spec=n_noesy, no=1216, id=2579, vol=2.716907e+08
assign (segid "   A" and resid  109 and name   HA) (segid "   A" and resid  110 and name   HN) 2.478 0.768 0.768 weight 1.000 ! spec=n_noesy, no=1219, id=2580, vol=1.689817e+09
assign (segid "   A" and resid  110 and name   HN) (segid "   A" and resid  110 and name   HB) 3.456 1.493 1.493 weight 1.000 ! spec=n_noesy, no=1221, id=2582, vol=2.496338e+08
assign (segid "   A" and resid  110 and name   HN) (segid "   A" and resid  109 and name  HB2) 3.907 1.908 1.908 weight 1.000 ! spec=n_noesy, no=1222, id=2583, vol=1.232305e+08
assign (segid "   A" and resid  111 and name   HN) (segid "   A" and resid  109 and name   HA) 3.778 1.784 1.784 weight 1.000 ! spec=n_noesy, no=1228, id=2587, vol=1.402465e+08
assign (segid "   A" and resid  110 and name   HA) (segid "   A" and resid  111 and name   HN) 2.447 0.749 0.749 weight 1.000 ! spec=n_noesy, no=1230, id=2588, vol=1.958674e+09
assign (segid "   A" and resid  111 and name   HN) (segid "   A" and resid  110 and name   HB) 3.512 1.542 1.542 weight 1.000 ! spec=n_noesy, no=1231, id=2589, vol=2.579647e+08
assign (segid "   A" and resid  111 and name   HN) (segid "   A" and resid  111 and name  HB2) 3.600 1.620 1.620 weight 1.000 ! spec=n_noesy, no=1232, id=2590, vol=1.941593e+08
assign (segid "   A" and resid  111 and name  HB1) (segid "   A" and resid  111 and name   HN) 3.300 1.361 1.361 weight 1.000 ! spec=n_noesy, no=1233, id=2591, vol=3.349462e+08
assign (segid "   A" and resid  110 and name   HN) (segid "   A" and resid  111 and name   HN) 3.104 1.204 1.204 weight 1.000 ! spec=n_noesy, no=1237, id=2593, vol=4.850561e+08
assign (segid "   A" and resid  115 and name   HN) (segid "   A" and resid  115 and name   HA) 2.886 1.041 1.041 weight 1.000 ! spec=n_noesy, no=1241, id=2594, vol=8.466366e+08
assign (segid "   A" and resid  115 and name   HN) (segid "   A" and resid  114 and name  HG2) 3.674 1.687 1.687 weight 1.000 ! spec=n_noesy, no=1242, id=2595, vol=2.344481e+08
assign (segid "   A" and resid  114 and name  HB1) (segid "   A" and resid  115 and name   HN) 3.377 1.425 1.425 weight 1.000 ! spec=n_noesy, no=1243, id=2596, vol=3.442391e+08
assign (segid "   A" and resid  115 and name   HN) (segid "   A" and resid  115 and name  HG1) 4.011 2.011 2.011 weight 1.000 ! spec=n_noesy, no=1244, id=2597, vol=1.042386e+08
assign (segid "   A" and resid  115 and name   HN) (segid "   A" and resid  116 and name HG12) 4.049 2.049 2.049 weight 1.000 ! spec=n_noesy, no=1245, id=2598, vol=9.168329e+07
    or (segid "   A" and resid  115 and name   HN) (segid "   A" and resid  116 and name HG11)
    or (segid "   A" and resid  115 and name   HN) (segid "   A" and resid  116 and name HG13)
assign (segid "   A" and resid  116 and name   HN) (segid "   A" and resid  114 and name   HA) 4.113 2.115 2.115 weight 1.000 ! spec=n_noesy, no=1249, id=2600, vol=1.100207e+08
assign (segid "   A" and resid  116 and name   HN) (segid "   A" and resid  115 and name   HA) 2.187 0.598 0.598 weight 1.000 ! spec=n_noesy, no=1250, id=2601, vol=3.998281e+09
assign (segid "   A" and resid  116 and name   HB) (segid "   A" and resid  116 and name   HN) 2.782 0.967 0.967 weight 1.000 ! spec=n_noesy, no=1252, id=2603, vol=9.726941e+08
assign (segid "   A" and resid  116 and name   HN) (segid "   A" and resid  115 and name  HB2) 3.383 1.431 1.431 weight 1.000 ! spec=n_noesy, no=1253, id=2604, vol=3.297192e+08
assign (segid "   A" and resid  116 and name   HN) (segid "   A" and resid  115 and name  HB1) 3.611 1.630 1.630 weight 1.000 ! spec=n_noesy, no=1254, id=2605, vol=1.906502e+08
assign (segid "   A" and resid  116 and name   HN) (segid "   A" and resid  115 and name  HG1) 4.077 2.078 2.078 weight 1.000 ! spec=n_noesy, no=1255, id=2606, vol=1.067964e+08
assign (segid "   A" and resid  116 and name   HN) (segid "   A" and resid  116 and name HG12) 2.669 0.890 0.890 weight 1.000 ! spec=n_noesy, no=1256, id=2607, vol=1.154465e+09
    or (segid "   A" and resid  116 and name   HN) (segid "   A" and resid  116 and name HG11)
    or (segid "   A" and resid  116 and name   HN) (segid "   A" and resid  116 and name HG13)
assign (segid "   A" and resid  115 and name   HN) (segid "   A" and resid  116 and name   HN) 3.158 1.246 1.246 weight 1.000 ! spec=n_noesy, no=1260, id=2609, vol=4.088513e+08
assign (segid "   A" and resid  117 and name   HN) (segid "   A" and resid  117 and name  HB1) 3.188 1.271 1.271 weight 1.000 ! spec=n_noesy, no=1264, id=2612, vol=3.961079e+08
assign (segid "   A" and resid  117 and name   HN) (segid "   A" and resid  117 and name  HB2) 3.101 1.202 1.202 weight 1.000 ! spec=n_noesy, no=1265, id=2613, vol=4.702779e+08
assign (segid "   A" and resid  117 and name   HN) (segid "   A" and resid  118 and name  HG1) 4.184 2.188 2.188 weight 1.000 ! spec=n_noesy, no=1266, id=2614, vol=5.904651e+07
assign (segid "   A" and resid  117 and name   HN) (segid "   A" and resid  116 and name   HB) 3.304 1.364 1.364 weight 1.000 ! spec=n_noesy, no=1267, id=2615, vol=3.245621e+08
assign (segid "   A" and resid  117 and name   HN) (segid "   A" and resid  116 and name HG12) 3.032 1.149 1.149 weight 1.000 ! spec=n_noesy, no=1270, id=2616, vol=5.135570e+08
    or (segid "   A" and resid  117 and name   HN) (segid "   A" and resid  116 and name HG11)
    or (segid "   A" and resid  117 and name   HN) (segid "   A" and resid  116 and name HG13)
assign (segid "   A" and resid  116 and name   HN) (segid "   A" and resid  117 and name   HN) 3.351 1.404 1.404 weight 1.000 ! spec=n_noesy, no=1274, id=2617, vol=2.747873e+08
assign (segid "   A" and resid  118 and name   HN) (segid "   A" and resid  117 and name  HB1) 3.675 1.688 1.688 weight 1.000 ! spec=n_noesy, no=1280, id=2621, vol=1.798554e+08
assign (segid "   A" and resid  118 and name   HN) (segid "   A" and resid  117 and name  HB2) 3.999 1.999 1.999 weight 1.000 ! spec=n_noesy, no=1281, id=2622, vol=1.117955e+08
assign (segid "   A" and resid  118 and name   HN) (segid "   A" and resid  118 and name  HB1) 3.472 1.507 1.507 weight 1.000 ! spec=n_noesy, no=1283, id=2624, vol=2.604614e+08
assign (segid "   A" and resid  117 and name   HN) (segid "   A" and resid  118 and name   HN) 3.166 1.253 1.253 weight 1.000 ! spec=n_noesy, no=1285, id=2626, vol=4.939406e+08
assign (segid "   A" and resid  118 and name   HN) (segid "   A" and resid  119 and name   HN) 3.216 1.293 1.293 weight 1.000 ! spec=n_noesy, no=1286, id=2627, vol=4.289876e+08
assign (segid "   A" and resid  119 and name   HN) (segid "   A" and resid  117 and name   HA) 3.983 1.983 1.983 weight 1.000 ! spec=n_noesy, no=1288, id=2628, vol=1.239707e+08
assign (segid "   A" and resid  119 and name   HN) (segid "   A" and resid  117 and name  HB1) 4.068 2.069 2.069 weight 1.000 ! spec=n_noesy, no=1290, id=2629, vol=9.469073e+07
assign (segid "   A" and resid  119 and name   HN) (segid "   A" and resid  118 and name  HB1) 3.393 1.439 1.439 weight 1.000 ! spec=n_noesy, no=1292, id=2631, vol=3.053873e+08
assign (segid "   A" and resid  119 and name   HN) (segid "   A" and resid  119 and name  HB1) 3.124 1.220 1.220 weight 1.000 ! spec=n_noesy, no=1293, id=2632, vol=5.356936e+08
assign (segid "   A" and resid  120 and name   HN) (segid "   A" and resid  119 and name   HA) 2.332 0.680 0.680 weight 1.000 ! spec=n_noesy, no=1300, id=2634, vol=2.927401e+09
assign (segid "   A" and resid  120 and name   HN) (segid "   A" and resid  120 and name  HG2) 2.960 1.095 1.095 weight 1.000 ! spec=n_noesy, no=1302, id=2635, vol=6.535216e+08
assign (segid "   A" and resid  120 and name   HN) (segid "   A" and resid  120 and name  HB2) 2.732 0.933 0.933 weight 1.000 ! spec=n_noesy, no=1304, id=2636, vol=1.204504e+09
assign (segid "   A" and resid  125 and name   HN) (segid "   A" and resid  124 and name  HG2) 3.054 1.166 1.166 weight 1.000 ! spec=n_noesy, no=1344, id=2638, vol=5.169797e+08
assign (segid "   A" and resid  125 and name   HN) (segid "   A" and resid  125 and name  HB1) 3.022 1.141 1.141 weight 1.000 ! spec=n_noesy, no=1345, id=2639, vol=6.400353e+08
assign (segid "   A" and resid  125 and name   HN) (segid "   A" and resid  125 and name  HB2) 2.856 1.019 1.019 weight 1.000 ! spec=n_noesy, no=1346, id=2640, vol=8.545484e+08
assign (segid "   A" and resid  126 and name   HN) (segid "   A" and resid  127 and name  HD1) 4.203 2.208 2.208 weight 1.000 ! spec=n_noesy, no=1359, id=2643, vol=5.715401e+07
assign (segid "   A" and resid  126 and name   HN) (segid "   A" and resid  126 and name  HG2) 3.169 1.255 1.255 weight 1.000 ! spec=n_noesy, no=1360, id=2644, vol=4.338821e+08
assign (segid "   A" and resid  126 and name   HN) (segid "   A" and resid  126 and name  HB2) 3.186 1.269 1.269 weight 1.000 ! spec=n_noesy, no=1361, id=2645, vol=4.683284e+08
assign (segid "   A" and resid  126 and name  HB1) (segid "   A" and resid  126 and name   HN) 2.831 1.002 1.002 weight 1.000 ! spec=n_noesy, no=1362, id=2646, vol=9.091527e+08
assign (segid "   A" and resid  128 and name   HN) (segid "   A" and resid  128 and name  HB1) 3.358 1.410 1.410 weight 1.000 ! spec=n_noesy, no=1375, id=2649, vol=2.962913e+08
assign (segid "   A" and resid  128 and name   HN) (segid "   A" and resid  128 and name  HB2) 3.395 1.441 1.441 weight 1.000 ! spec=n_noesy, no=1376, id=2650, vol=2.734152e+08
assign (segid "   A" and resid  128 and name   HN) (segid "   A" and resid  127 and name  HB2) 4.056 2.056 2.056 weight 1.000 ! spec=n_noesy, no=1377, id=2651, vol=9.598055e+07
assign (segid "   A" and resid  128 and name   HN) (segid "   A" and resid  127 and name  HB1) 3.790 1.796 1.796 weight 1.000 ! spec=n_noesy, no=1378, id=2652, vol=1.540879e+08
assign (segid "   A" and resid  129 and name  HA2) (segid "   A" and resid  129 and name   HN) 2.658 0.883 0.883 weight 1.000 ! spec=n_noesy, no=1385, id=2654, vol=1.270740e+09
assign (segid "   A" and resid  129 and name   HN) (segid "   A" and resid  128 and name  HB1) 4.120 2.121 2.121 weight 1.000 ! spec=n_noesy, no=1386, id=2655, vol=8.205835e+07
assign (segid "   A" and resid  129 and name   HN) (segid "   A" and resid  128 and name  HB2) 4.172 2.176 2.176 weight 1.000 ! spec=n_noesy, no=1387, id=2656, vol=8.748743e+07
assign (segid "   A" and resid  130 and name   HN) (segid "   A" and resid  130 and name   HA) 3.127 1.222 1.222 weight 1.000 ! spec=n_noesy, no=1392, id=2659, vol=4.767912e+08
assign (segid "   A" and resid  129 and name  HA2) (segid "   A" and resid  130 and name   HN) 2.629 0.864 0.864 weight 1.000 ! spec=n_noesy, no=1393, id=2660, vol=1.227702e+09
assign (segid "   A" and resid  130 and name   HN) (segid "   A" and resid  130 and name  HB2) 3.228 1.302 1.302 weight 1.000 ! spec=n_noesy, no=1394, id=2661, vol=4.011772e+08
assign (segid "   A" and resid  130 and name   HN) (segid "   A" and resid  130 and name  HB1) 3.240 1.312 1.312 weight 1.000 ! spec=n_noesy, no=1395, id=2662, vol=3.843001e+08
assign (segid "   A" and resid  129 and name   HN) (segid "   A" and resid  130 and name   HN) 3.639 1.655 1.655 weight 1.000 ! spec=n_noesy, no=1400, id=2663, vol=1.782566e+08
assign (segid "   A" and resid  130 and name   HA) (segid "   A" and resid  131 and name   HN) 2.598 0.844 0.844 weight 1.000 ! spec=n_noesy, no=1403, id=2665, vol=1.360641e+09
assign (segid "   A" and resid  131 and name   HN) (segid "   A" and resid  131 and name   HA) 3.088 1.192 1.192 weight 1.000 ! spec=n_noesy, no=1404, id=2666, vol=5.283910e+08
assign (segid "   A" and resid  131 and name   HN) (segid "   A" and resid  130 and name  HB2) 3.779 1.785 1.785 weight 1.000 ! spec=n_noesy, no=1405, id=2667, vol=1.536303e+08
assign (segid "   A" and resid  131 and name   HN) (segid "   A" and resid  130 and name  HB1) 3.773 1.780 1.780 weight 1.000 ! spec=n_noesy, no=1406, id=2668, vol=1.484264e+08
assign (segid "   A" and resid  131 and name   HN) (segid "   A" and resid  131 and name  HB2) 3.387 1.434 1.434 weight 1.000 ! spec=n_noesy, no=1407, id=2669, vol=2.891643e+08
assign (segid "   A" and resid  131 and name   HN) (segid "   A" and resid  131 and name  HB1) 3.102 1.203 1.203 weight 1.000 ! spec=n_noesy, no=1408, id=2670, vol=5.065962e+08
assign (segid "   A" and resid  131 and name   HN) (segid "   A" and resid  131 and name  HG2) 3.733 1.742 1.742 weight 1.000 ! spec=n_noesy, no=1409, id=2671, vol=1.626223e+08
assign (segid "   A" and resid  131 and name   HN) (segid "   A" and resid  131 and name  HG1) 3.685 1.697 1.697 weight 1.000 ! spec=n_noesy, no=1410, id=2672, vol=1.785602e+08
assign (segid "   A" and resid  131 and name   HN) (segid "   A" and resid  132 and name   HN) 2.678 0.896 0.896 weight 1.000 ! spec=n_noesy, no=1412, id=2673, vol=1.127228e+09
assign (segid "   A" and resid  130 and name   HN) (segid "   A" and resid  131 and name   HN) 3.344 1.398 1.398 weight 1.000 ! spec=n_noesy, no=1416, id=2674, vol=3.089568e+08
assign (segid "   A" and resid  131 and name   HN) (segid "   A" and resid  133 and name   HN) 4.096 2.097 2.097 weight 1.000 ! spec=n_noesy, no=1417, id=2675, vol=8.694093e+07
assign (segid "   A" and resid  132 and name   HN) (segid "   A" and resid  130 and name  HB1) 3.947 1.948 1.948 weight 1.000 ! spec=n_noesy, no=1422, id=2678, vol=9.971237e+07
assign (segid "   A" and resid  132 and name  HB1) (segid "   A" and resid  132 and name   HN) 3.029 1.147 1.147 weight 1.000 ! spec=n_noesy, no=1423, id=2679, vol=5.797316e+08
assign (segid "   A" and resid  132 and name  HB2) (segid "   A" and resid  132 and name   HN) 2.922 1.067 1.067 weight 1.000 ! spec=n_noesy, no=1424, id=2680, vol=7.394322e+08
assign (segid "   A" and resid  132 and name   HN) (segid "   A" and resid  131 and name  HB2) 3.449 1.487 1.487 weight 1.000 ! spec=n_noesy, no=1425, id=2681, vol=3.927009e+08
assign (segid "   A" and resid  132 and name   HN) (segid "   A" and resid  131 and name  HB1) 3.729 1.738 1.738 weight 1.000 ! spec=n_noesy, no=1426, id=2682, vol=1.731807e+08
assign (segid "   A" and resid  133 and name   HN) (segid "   A" and resid  132 and name  HB1) 3.566 1.590 1.590 weight 1.000 ! spec=n_noesy, no=1440, id=2686, vol=2.019066e+08
assign (segid "   A" and resid  133 and name   HB) (segid "   A" and resid  133 and name   HN) 2.761 0.953 0.953 weight 1.000 ! spec=n_noesy, no=1442, id=2688, vol=9.578981e+08
assign (segid "   A" and resid  133 and name   HN) (segid "   A" and resid  133 and name HG11) 3.299 1.360 1.360 weight 1.000 ! spec=n_noesy, no=1443, id=2689, vol=3.462730e+08
assign (segid "   A" and resid  133 and name   HN) (segid "   A" and resid  133 and name HG12) 3.024 1.143 1.143 weight 1.000 ! spec=n_noesy, no=1444, id=2690, vol=5.946492e+08
assign (segid "   A" and resid  133 and name   HN) (segid "   A" and resid  133 and name HD12) 3.965 1.965 1.965 weight 1.000 ! spec=n_noesy, no=1446, id=2692, vol=9.382144e+07
    or (segid "   A" and resid  133 and name   HN) (segid "   A" and resid  133 and name HD11)
    or (segid "   A" and resid  133 and name   HN) (segid "   A" and resid  133 and name HD13)
assign (segid "   A" and resid  132 and name   HN) (segid "   A" and resid  133 and name   HN) 3.242 1.314 1.314 weight 1.000 ! spec=n_noesy, no=1452, id=2693, vol=3.422831e+08
assign (segid "   A" and resid  134 and name   HN) (segid "   A" and resid  132 and name   HA) 4.244 2.251 2.251 weight 1.000 ! spec=n_noesy, no=1457, id=2695, vol=6.330856e+07
assign (segid "   A" and resid  134 and name  HB1) (segid "   A" and resid  134 and name   HN) 3.258 1.326 1.326 weight 1.000 ! spec=n_noesy, no=1459, id=2697, vol=3.565518e+08
assign (segid "   A" and resid  134 and name  HB2) (segid "   A" and resid  134 and name   HN) 2.921 1.066 1.066 weight 1.000 ! spec=n_noesy, no=1460, id=2698, vol=7.083771e+08
assign (segid "   A" and resid  134 and name   HN) (segid "   A" and resid  133 and name   HB) 3.466 1.502 1.502 weight 1.000 ! spec=n_noesy, no=1461, id=2699, vol=2.490563e+08
assign (segid "   A" and resid  134 and name   HN) (segid "   A" and resid  133 and name HG23) 3.204 1.284 1.284 weight 1.000 ! spec=n_noesy, no=1464, id=2700, vol=3.720278e+08
    or (segid "   A" and resid  134 and name   HN) (segid "   A" and resid  133 and name HG21)
    or (segid "   A" and resid  134 and name   HN) (segid "   A" and resid  133 and name HG22)
assign (segid "   A" and resid  134 and name   HN) (segid "   A" and resid  133 and name HD12) 3.982 1.982 1.982 weight 1.000 ! spec=n_noesy, no=1465, id=2701, vol=1.001837e+08
    or (segid "   A" and resid  134 and name   HN) (segid "   A" and resid  133 and name HD11)
    or (segid "   A" and resid  134 and name   HN) (segid "   A" and resid  133 and name HD13)
assign (segid "   A" and resid  135 and name   HA) (segid "   A" and resid  135 and name   HN) 2.920 1.066 1.066 weight 1.000 ! spec=n_noesy, no=1483, id=2704, vol=6.335664e+08
assign (segid "   A" and resid  135 and name   HN) (segid "   A" and resid  135 and name  HB1) 3.048 1.162 1.162 weight 1.000 ! spec=n_noesy, no=1484, id=2705, vol=5.304274e+08
assign (segid "   A" and resid  135 and name   HN) (segid "   A" and resid  135 and name  HB2) 3.021 1.141 1.141 weight 1.000 ! spec=n_noesy, no=1485, id=2706, vol=5.885114e+08
assign (segid "   A" and resid  135 and name   HN) (segid "   A" and resid  134 and name  HB1) 3.927 1.928 1.928 weight 1.000 ! spec=n_noesy, no=1486, id=2707, vol=1.122301e+08
assign (segid "   A" and resid  135 and name   HN) (segid "   A" and resid  134 and name  HB2) 3.522 1.550 1.550 weight 1.000 ! spec=n_noesy, no=1487, id=2708, vol=2.173298e+08
assign (segid "   A" and resid  134 and name   HN) (segid "   A" and resid  135 and name   HN) 2.951 1.088 1.088 weight 1.000 ! spec=n_noesy, no=1495, id=2709, vol=5.849456e+08
assign (segid "   A" and resid  136 and name   HN) (segid "   A" and resid  135 and name  HB1) 3.424 1.465 1.465 weight 1.000 ! spec=n_noesy, no=1500, id=2711, vol=2.630872e+08
assign (segid "   A" and resid  136 and name   HN) (segid "   A" and resid  135 and name  HB2) 3.616 1.634 1.634 weight 1.000 ! spec=n_noesy, no=1501, id=2712, vol=2.152775e+08
assign (segid "   A" and resid  136 and name   HB) (segid "   A" and resid  136 and name   HN) 2.738 0.937 0.937 weight 1.000 ! spec=n_noesy, no=1502, id=2713, vol=1.027368e+09
assign (segid "   A" and resid  136 and name   HN) (segid "   A" and resid  136 and name HG12) 3.119 1.216 1.216 weight 1.000 ! spec=n_noesy, no=1504, id=2714, vol=4.929017e+08
assign (segid "   A" and resid  136 and name   HN) (segid "   A" and resid  136 and name HG11) 3.106 1.206 1.206 weight 1.000 ! spec=n_noesy, no=1506, id=2715, vol=4.832229e+08
assign (segid "   A" and resid  136 and name   HN) (segid "   A" and resid  136 and name HG21) 3.201 1.281 1.281 weight 1.000 ! spec=n_noesy, no=1507, id=2716, vol=3.688112e+08
    or (segid "   A" and resid  136 and name   HN) (segid "   A" and resid  136 and name HG23)
    or (segid "   A" and resid  136 and name   HN) (segid "   A" and resid  136 and name HG22)
assign (segid "   A" and resid  136 and name   HN) (segid "   A" and resid  136 and name HD13) 3.906 1.907 1.907 weight 1.000 ! spec=n_noesy, no=1508, id=2717, vol=1.232756e+08
    or (segid "   A" and resid  136 and name   HN) (segid "   A" and resid  136 and name HD11)
    or (segid "   A" and resid  136 and name   HN) (segid "   A" and resid  136 and name HD12)
assign (segid "   A" and resid  137 and name  HB2) (segid "   A" and resid  137 and name   HN) 2.708 0.917 0.917 weight 1.000 ! spec=n_noesy, no=1517, id=2721, vol=1.138635e+09
assign (segid "   A" and resid  137 and name   HN) (segid "   A" and resid  136 and name   HB) 3.310 1.369 1.369 weight 1.000 ! spec=n_noesy, no=1518, id=2722, vol=3.227345e+08
assign (segid "   A" and resid  137 and name   HN) (segid "   A" and resid  136 and name HG11) 4.184 2.188 2.188 weight 1.000 ! spec=n_noesy, no=1521, id=2723, vol=9.080971e+07
assign (segid "   A" and resid  137 and name   HN) (segid "   A" and resid  136 and name HG21) 3.272 1.338 1.338 weight 1.000 ! spec=n_noesy, no=1522, id=2724, vol=3.482150e+08
    or (segid "   A" and resid  137 and name   HN) (segid "   A" and resid  136 and name HG23)
    or (segid "   A" and resid  137 and name   HN) (segid "   A" and resid  136 and name HG22)
assign (segid "   A" and resid  137 and name   HN) (segid "   A" and resid  136 and name HD13) 4.154 2.157 2.157 weight 1.000 ! spec=n_noesy, no=1523, id=2725, vol=8.191944e+07
    or (segid "   A" and resid  137 and name   HN) (segid "   A" and resid  136 and name HD11)
    or (segid "   A" and resid  137 and name   HN) (segid "   A" and resid  136 and name HD12)
assign (segid "   A" and resid  136 and name   HN) (segid "   A" and resid  137 and name   HN) 2.961 1.096 1.096 weight 1.000 ! spec=n_noesy, no=1527, id=2726, vol=6.168829e+08
assign (segid "   A" and resid  137 and name  HB2) (segid "   A" and resid  138 and name   HN) 3.246 1.317 1.317 weight 1.000 ! spec=n_noesy, no=1533, id=2728, vol=3.629524e+08
assign (segid "   A" and resid  138 and name  HB2) (segid "   A" and resid  138 and name   HN) 3.192 1.274 1.274 weight 1.000 ! spec=n_noesy, no=1534, id=2729, vol=4.267808e+08
assign (segid "   A" and resid  138 and name   HN) (segid "   A" and resid  138 and name  HG1) 3.792 1.798 1.798 weight 1.000 ! spec=n_noesy, no=1536, id=2731, vol=1.484530e+08
assign (segid "   A" and resid  138 and name   HN) (segid "   A" and resid  138 and name  HG2) 3.902 1.903 1.903 weight 1.000 ! spec=n_noesy, no=1537, id=2732, vol=1.288031e+08
assign (segid "   A" and resid  138 and name   HN) (segid "   A" and resid  139 and name HG22) 3.976 1.976 1.976 weight 1.000 ! spec=n_noesy, no=1538, id=2733, vol=1.020819e+08
    or (segid "   A" and resid  138 and name   HN) (segid "   A" and resid  139 and name HG23)
    or (segid "   A" and resid  138 and name   HN) (segid "   A" and resid  139 and name HG21)
assign (segid "   A" and resid  138 and name   HN) (segid "   A" and resid  136 and name HG21) 4.270 2.279 2.279 weight 1.000 ! spec=n_noesy, no=1539, id=2734, vol=7.191839e+07
    or (segid "   A" and resid  138 and name   HN) (segid "   A" and resid  136 and name HG23)
    or (segid "   A" and resid  138 and name   HN) (segid "   A" and resid  136 and name HG22)
assign (segid "   A" and resid  138 and name   HN) (segid "   A" and resid  139 and name   HN) 2.928 1.071 1.071 weight 1.000 ! spec=n_noesy, no=1540, id=2735, vol=6.709049e+08
assign (segid "   A" and resid  139 and name   HB) (segid "   A" and resid  139 and name   HN) 2.901 1.052 1.052 weight 1.000 ! spec=n_noesy, no=1546, id=2738, vol=7.240059e+08
assign (segid "   A" and resid  139 and name   HN) (segid "   A" and resid  137 and name  HB2) 4.063 2.063 2.063 weight 1.000 ! spec=n_noesy, no=1547, id=2739, vol=9.155756e+07
assign (segid "   A" and resid  139 and name   HN) (segid "   A" and resid  138 and name  HB2) 3.347 1.401 1.401 weight 1.000 ! spec=n_noesy, no=1549, id=2740, vol=3.159199e+08
assign (segid "   A" and resid  139 and name   HN) (segid "   A" and resid  141 and name   HN) 4.078 2.079 2.079 weight 1.000 ! spec=n_noesy, no=1557, id=2743, vol=6.854260e+07
assign (segid "   A" and resid  140 and name   HN) (segid "   A" and resid  138 and name   HA) 3.949 1.949 1.949 weight 1.000 ! spec=n_noesy, no=1559, id=2745, vol=1.130169e+08
assign (segid "   A" and resid  139 and name   HB) (segid "   A" and resid  140 and name   HN) 2.798 0.979 0.979 weight 1.000 ! spec=n_noesy, no=1562, id=2746, vol=8.577802e+08
assign (segid "   A" and resid  140 and name  HB2) (segid "   A" and resid  140 and name   HN) 2.678 0.897 0.897 weight 1.000 ! spec=n_noesy, no=1563, id=2747, vol=1.188637e+09
assign (segid "   A" and resid  140 and name  HB1) (segid "   A" and resid  140 and name   HN) 2.685 0.901 0.901 weight 1.000 ! spec=n_noesy, no=1564, id=2748, vol=1.182619e+09
assign (segid "   A" and resid  140 and name   HN) (segid "   A" and resid  140 and name HD21) 3.877 1.879 1.879 weight 1.000 ! spec=n_noesy, no=1566, id=2750, vol=1.214933e+08
    or (segid "   A" and resid  140 and name   HN) (segid "   A" and resid  140 and name HD23)
    or (segid "   A" and resid  140 and name   HN) (segid "   A" and resid  140 and name HD22)
assign (segid "   A" and resid  140 and name   HN) (segid "   A" and resid  141 and name   HN) 2.838 1.007 1.007 weight 1.000 ! spec=n_noesy, no=1573, id=2752, vol=7.086676e+08
assign (segid "   A" and resid  141 and name   HN) (segid "   A" and resid  140 and name  HB1) 3.055 1.166 1.166 weight 1.000 ! spec=n_noesy, no=1581, id=2757, vol=5.187019e+08
assign (segid "   A" and resid  141 and name   HN) (segid "   A" and resid  139 and name HG22) 3.724 1.734 1.734 weight 1.000 ! spec=n_noesy, no=1582, id=2758, vol=1.685113e+08
    or (segid "   A" and resid  141 and name   HN) (segid "   A" and resid  139 and name HG23)
    or (segid "   A" and resid  141 and name   HN) (segid "   A" and resid  139 and name HG21)
assign (segid "   A" and resid  141 and name   HN) (segid "   A" and resid  140 and name HD21) 3.752 1.760 1.760 weight 1.000 ! spec=n_noesy, no=1583, id=2759, vol=1.722757e+08
    or (segid "   A" and resid  141 and name   HN) (segid "   A" and resid  140 and name HD23)
    or (segid "   A" and resid  141 and name   HN) (segid "   A" and resid  140 and name HD22)
assign (segid "   A" and resid  142 and name   HN) (segid "   A" and resid  143 and name   HB) 3.967 1.967 1.967 weight 1.000 ! spec=n_noesy, no=1594, id=2762, vol=1.400841e+08
assign (segid "   A" and resid  142 and name   HN) (segid "   A" and resid  141 and name  HG2) 3.886 1.887 1.887 weight 1.000 ! spec=n_noesy, no=1597, id=2765, vol=1.155036e+08
assign (segid "   A" and resid  142 and name   HN) (segid "   A" and resid  141 and name  HB1) 3.208 1.286 1.286 weight 1.000 ! spec=n_noesy, no=1598, id=2766, vol=3.951109e+08
assign (segid "   A" and resid  142 and name   HN) (segid "   A" and resid  141 and name  HB2) 3.340 1.394 1.394 weight 1.000 ! spec=n_noesy, no=1599, id=2767, vol=3.152315e+08
assign (segid "   A" and resid  142 and name   HN) (segid "   A" and resid  140 and name  HB1) 4.245 2.253 2.253 weight 1.000 ! spec=n_noesy, no=1601, id=2768, vol=5.988298e+07
assign (segid "   A" and resid  142 and name   HN) (segid "   A" and resid  143 and name HG23) 3.779 1.786 1.786 weight 1.000 ! spec=n_noesy, no=1602, id=2769, vol=1.383805e+08
    or (segid "   A" and resid  142 and name   HN) (segid "   A" and resid  143 and name HG22)
    or (segid "   A" and resid  142 and name   HN) (segid "   A" and resid  143 and name HG21)
assign (segid "   A" and resid  142 and name   HN) (segid "   A" and resid  143 and name   HN) 2.798 0.979 0.979 weight 1.000 ! spec=n_noesy, no=1610, id=2770, vol=8.335017e+08
assign (segid "   A" and resid  144 and name   HN) (segid "   A" and resid  142 and name   HA) 3.767 1.773 1.773 weight 1.000 ! spec=n_noesy, no=1618, id=2772, vol=2.075917e+08
assign (segid "   A" and resid  144 and name   HN) (segid "   A" and resid  144 and name   HA) 2.755 0.949 0.949 weight 1.000 ! spec=n_noesy, no=1619, id=2773, vol=1.039165e+09
assign (segid "   A" and resid  143 and name   HB) (segid "   A" and resid  144 and name   HN) 2.976 1.107 1.107 weight 1.000 ! spec=n_noesy, no=1620, id=2774, vol=4.571161e+08
assign (segid "   A" and resid  144 and name  HB1) (segid "   A" and resid  144 and name   HN) 2.635 0.868 0.868 weight 1.000 ! spec=n_noesy, no=1622, id=2776, vol=1.298755e+09
assign (segid "   A" and resid  144 and name   HN) (segid "   A" and resid  144 and name   HG) 2.866 1.027 1.027 weight 1.000 ! spec=n_noesy, no=1623, id=2777, vol=7.667887e+08
assign (segid "   A" and resid  144 and name  HB2) (segid "   A" and resid  144 and name   HN) 2.963 1.098 1.098 weight 1.000 ! spec=n_noesy, no=1624, id=2778, vol=7.555023e+08
assign (segid "   A" and resid  144 and name   HN) (segid "   A" and resid  144 and name HD23) 3.714 1.724 1.724 weight 1.000 ! spec=n_noesy, no=1626, id=2780, vol=1.639279e+08
    or (segid "   A" and resid  144 and name   HN) (segid "   A" and resid  144 and name HD21)
    or (segid "   A" and resid  144 and name   HN) (segid "   A" and resid  144 and name HD22)
assign (segid "   A" and resid  144 and name   HN) (segid "   A" and resid  144 and name HD11) 3.600 1.620 1.620 weight 1.000 ! spec=n_noesy, no=1627, id=2781, vol=1.962921e+08
    or (segid "   A" and resid  144 and name   HN) (segid "   A" and resid  144 and name HD13)
    or (segid "   A" and resid  144 and name   HN) (segid "   A" and resid  144 and name HD12)
assign (segid "   A" and resid  144 and name   HN) (segid "   A" and resid  143 and name   HN) 2.492 0.777 0.777 weight 1.000 ! spec=n_noesy, no=1629, id=2782, vol=1.761958e+09
assign (segid "   A" and resid  144 and name   HN) (segid "   A" and resid  142 and name   HN) 3.868 1.870 1.870 weight 1.000 ! spec=n_noesy, no=1631, id=2783, vol=8.422456e+07
assign (segid "   A" and resid  145 and name   HA) (segid "   A" and resid  145 and name   HN) 2.359 0.696 0.696 weight 1.000 ! spec=n_noesy, no=1634, id=2784, vol=2.688017e+09
assign (segid "   A" and resid  145 and name  HB1) (segid "   A" and resid  145 and name   HN) 2.873 1.032 1.032 weight 1.000 ! spec=n_noesy, no=1637, id=2786, vol=8.516242e+08
assign (segid "   A" and resid  145 and name   HN) (segid "   A" and resid  144 and name  HB1) 3.441 1.480 1.480 weight 1.000 ! spec=n_noesy, no=1638, id=2787, vol=2.954406e+08
assign (segid "   A" and resid  145 and name   HN) (segid "   A" and resid  144 and name   HG) 4.000 2.000 2.000 weight 1.000 ! spec=n_noesy, no=1639, id=2788, vol=1.188905e+08
assign (segid "   A" and resid  145 and name   HN) (segid "   A" and resid  144 and name  HB2) 3.478 1.512 1.512 weight 1.000 ! spec=n_noesy, no=1640, id=2789, vol=2.534678e+08
assign (segid "   A" and resid  145 and name   HN) (segid "   A" and resid  145 and name  HG1) 3.478 1.512 1.512 weight 1.000 ! spec=n_noesy, no=1641, id=2790, vol=2.625970e+08
assign (segid "   A" and resid  145 and name   HN) (segid "   A" and resid  145 and name  HG2) 3.553 1.578 1.578 weight 1.000 ! spec=n_noesy, no=1642, id=2791, vol=2.341628e+08
assign (segid "   A" and resid  145 and name   HN) (segid "   A" and resid  144 and name HD23) 4.083 2.084 2.084 weight 1.000 ! spec=n_noesy, no=1643, id=2792, vol=9.357330e+07
    or (segid "   A" and resid  145 and name   HN) (segid "   A" and resid  144 and name HD21)
    or (segid "   A" and resid  145 and name   HN) (segid "   A" and resid  144 and name HD22)
assign (segid "   A" and resid  145 and name   HN) (segid "   A" and resid  144 and name HD11) 3.923 1.924 1.924 weight 1.000 ! spec=n_noesy, no=1644, id=2793, vol=1.112444e+08
    or (segid "   A" and resid  145 and name   HN) (segid "   A" and resid  144 and name HD13)
    or (segid "   A" and resid  145 and name   HN) (segid "   A" and resid  144 and name HD12)
assign (segid "   A" and resid  145 and name   HN) (segid "   A" and resid  146 and name   HN) 3.081 1.187 1.187 weight 1.000 ! spec=n_noesy, no=1651, id=2794, vol=5.019476e+08
assign (segid "   A" and resid  147 and name  HB2) (segid "   A" and resid  147 and name   HN) 2.830 1.001 1.001 weight 1.000 ! spec=n_noesy, no=1658, id=2798, vol=8.640022e+08
assign (segid "   A" and resid  147 and name   HN) (segid "   A" and resid  146 and name  HB1) 3.500 1.531 1.531 weight 1.000 ! spec=n_noesy, no=1660, id=2799, vol=2.462416e+08
assign (segid "   A" and resid  147 and name   HN) (segid "   A" and resid  146 and name  HB2) 3.229 1.303 1.303 weight 1.000 ! spec=n_noesy, no=1661, id=2800, vol=3.731630e+08
assign (segid "   A" and resid  147 and name   HN) (segid "   A" and resid  146 and name HD23) 4.184 2.188 2.188 weight 1.000 ! spec=n_noesy, no=1663, id=2801, vol=7.160740e+07
    or (segid "   A" and resid  147 and name   HN) (segid "   A" and resid  146 and name HD21)
    or (segid "   A" and resid  147 and name   HN) (segid "   A" and resid  146 and name HD22)
assign (segid "   A" and resid  147 and name   HN) (segid "   A" and resid  146 and name HD11) 3.907 1.908 1.908 weight 1.000 ! spec=n_noesy, no=1664, id=2802, vol=1.269597e+08
    or (segid "   A" and resid  147 and name   HN) (segid "   A" and resid  146 and name HD13)
    or (segid "   A" and resid  147 and name   HN) (segid "   A" and resid  146 and name HD12)
assign (segid "   A" and resid  147 and name   HN) (segid "   A" and resid  146 and name   HN) 2.843 1.010 1.010 weight 1.000 ! spec=n_noesy, no=1667, id=2803, vol=7.791959e+08
assign (segid "   A" and resid  147 and name   HN) (segid "   A" and resid  148 and name   HN) 2.918 1.064 1.064 weight 1.000 ! spec=n_noesy, no=1668, id=2804, vol=6.707380e+08
assign (segid "   A" and resid  148 and name   HN) (segid "   A" and resid  147 and name  HB1) 3.507 1.537 1.537 weight 1.000 ! spec=n_noesy, no=1677, id=2807, vol=2.347118e+08
assign (segid "   A" and resid  148 and name   HN) (segid "   A" and resid  147 and name  HB2) 3.504 1.535 1.535 weight 1.000 ! spec=n_noesy, no=1678, id=2808, vol=2.355773e+08
assign (segid "   A" and resid  148 and name   HN) (segid "   A" and resid  149 and name   HN) 2.992 1.119 1.119 weight 1.000 ! spec=n_noesy, no=1693, id=2811, vol=5.986316e+08
assign (segid "   A" and resid  149 and name   HN) (segid "   A" and resid  147 and name   HA) 3.629 1.646 1.646 weight 1.000 ! spec=n_noesy, no=1695, id=2812, vol=1.713709e+08
assign (segid "   A" and resid  150 and name   HN) (segid "   A" and resid  150 and name  HG1) 3.237 1.310 1.310 weight 1.000 ! spec=n_noesy, no=1710, id=2815, vol=3.891687e+08
assign (segid "   A" and resid  150 and name   HN) (segid "   A" and resid  150 and name  HB1) 3.338 1.393 1.393 weight 1.000 ! spec=n_noesy, no=1711, id=2816, vol=3.255847e+08
assign (segid "   A" and resid  150 and name  HB2) (segid "   A" and resid  150 and name   HN) 2.864 1.025 1.025 weight 1.000 ! spec=n_noesy, no=1712, id=2817, vol=8.235717e+08
assign (segid "   A" and resid  150 and name   HN) (segid "   A" and resid  149 and name  HB1) 3.025 1.144 1.144 weight 1.000 ! spec=n_noesy, no=1713, id=2818, vol=5.464418e+08
    or (segid "   A" and resid  150 and name   HN) (segid "   A" and resid  149 and name  HB3)
    or (segid "   A" and resid  150 and name   HN) (segid "   A" and resid  149 and name  HB2)
assign (segid "   A" and resid  151 and name   HN) (segid "   A" and resid  150 and name  HG1) 4.048 2.048 2.048 weight 1.000 ! spec=n_noesy, no=1722, id=2821, vol=8.557370e+07
assign (segid "   A" and resid  151 and name   HN) (segid "   A" and resid  151 and name  HG2) 3.814 1.819 1.819 weight 1.000 ! spec=n_noesy, no=1723, id=2822, vol=1.409384e+08
assign (segid "   A" and resid  151 and name   HN) (segid "   A" and resid  151 and name  HG1) 3.699 1.710 1.710 weight 1.000 ! spec=n_noesy, no=1724, id=2823, vol=1.702116e+08
assign (segid "   A" and resid  151 and name   HN) (segid "   A" and resid  150 and name  HB1) 3.508 1.539 1.539 weight 1.000 ! spec=n_noesy, no=1725, id=2824, vol=2.205489e+08
assign (segid "   A" and resid  151 and name  HB2) (segid "   A" and resid  151 and name   HN) 2.926 1.070 1.070 weight 1.000 ! spec=n_noesy, no=1726, id=2825, vol=7.096600e+08
assign (segid "   A" and resid  151 and name  HB1) (segid "   A" and resid  151 and name   HN) 2.759 0.952 0.952 weight 1.000 ! spec=n_noesy, no=1727, id=2826, vol=9.823955e+08
assign (segid "   A" and resid  151 and name   HN) (segid "   A" and resid  149 and name  HB1) 4.113 2.114 2.114 weight 1.000 ! spec=n_noesy, no=1728, id=2827, vol=8.456393e+07
    or (segid "   A" and resid  151 and name   HN) (segid "   A" and resid  149 and name  HB3)
    or (segid "   A" and resid  151 and name   HN) (segid "   A" and resid  149 and name  HB2)
assign (segid "   A" and resid  151 and name   HN) (segid "   A" and resid  152 and name   HN) 2.783 0.968 0.968 weight 1.000 ! spec=n_noesy, no=1729, id=2828, vol=9.786843e+08
assign (segid "   A" and resid  150 and name   HN) (segid "   A" and resid  151 and name   HN) 2.933 1.076 1.076 weight 1.000 ! spec=n_noesy, no=1732, id=2829, vol=6.270058e+08
assign (segid "   A" and resid  152 and name   HN) (segid "   A" and resid  152 and name   HA) 3.039 1.155 1.155 weight 1.000 ! spec=n_noesy, no=1738, id=2831, vol=5.027375e+08
assign (segid "   A" and resid  152 and name   HN) (segid "   A" and resid  151 and name  HG2) 4.229 2.236 2.236 weight 1.000 ! spec=n_noesy, no=1739, id=2832, vol=7.201290e+07
assign (segid "   A" and resid  152 and name   HB) (segid "   A" and resid  152 and name   HN) 2.763 0.954 0.954 weight 1.000 ! spec=n_noesy, no=1740, id=2833, vol=9.655165e+08
assign (segid "   A" and resid  152 and name   HN) (segid "   A" and resid  151 and name  HB1) 3.859 1.862 1.862 weight 1.000 ! spec=n_noesy, no=1741, id=2834, vol=1.368137e+08
assign (segid "   A" and resid  152 and name   HN) (segid "   A" and resid  152 and name HG22) 3.338 1.392 1.392 weight 1.000 ! spec=n_noesy, no=1743, id=2836, vol=2.749691e+08
    or (segid "   A" and resid  152 and name   HN) (segid "   A" and resid  152 and name HG21)
    or (segid "   A" and resid  152 and name   HN) (segid "   A" and resid  152 and name HG23)
assign (segid "   A" and resid  153 and name   HB) (segid "   A" and resid  153 and name   HN) 2.871 1.030 1.030 weight 1.000 ! spec=n_noesy, no=1751, id=2840, vol=7.943912e+08
assign (segid "   A" and resid  153 and name   HN) (segid "   A" and resid  153 and name HG11) 2.762 0.954 0.954 weight 1.000 ! spec=n_noesy, no=1753, id=2841, vol=9.543556e+08
    or (segid "   A" and resid  153 and name   HN) (segid "   A" and resid  153 and name HG13)
    or (segid "   A" and resid  153 and name   HN) (segid "   A" and resid  153 and name HG12)
assign (segid "   A" and resid  153 and name   HN) (segid "   A" and resid  153 and name HG23) 3.454 1.491 1.491 weight 1.000 ! spec=n_noesy, no=1754, id=2842, vol=2.876765e+08
    or (segid "   A" and resid  153 and name   HN) (segid "   A" and resid  153 and name HG21)
    or (segid "   A" and resid  153 and name   HN) (segid "   A" and resid  153 and name HG22)
assign (segid "   A" and resid  154 and name   HN) (segid "   A" and resid  155 and name  HD2) 4.172 2.175 2.175 weight 1.000 ! spec=n_noesy, no=1765, id=2845, vol=7.705332e+07
assign (segid "   A" and resid  154 and name  HB1) (segid "   A" and resid  154 and name   HN) 2.939 1.080 1.080 weight 1.000 ! spec=n_noesy, no=1767, id=2847, vol=7.184425e+08
assign (segid "   A" and resid  154 and name   HN) (segid "   A" and resid  153 and name   HB) 3.470 1.505 1.505 weight 1.000 ! spec=n_noesy, no=1768, id=2848, vol=2.517362e+08
assign (segid "   A" and resid  154 and name   HN) (segid "   A" and resid  153 and name HG11) 3.516 1.545 1.545 weight 1.000 ! spec=n_noesy, no=1772, id=2849, vol=2.224999e+08
    or (segid "   A" and resid  154 and name   HN) (segid "   A" and resid  153 and name HG13)
    or (segid "   A" and resid  154 and name   HN) (segid "   A" and resid  153 and name HG12)
assign (segid "   A" and resid  154 and name   HN) (segid "   A" and resid  153 and name HG23) 3.358 1.410 1.410 weight 1.000 ! spec=n_noesy, no=1773, id=2850, vol=3.021777e+08
    or (segid "   A" and resid  154 and name   HN) (segid "   A" and resid  153 and name HG21)
    or (segid "   A" and resid  154 and name   HN) (segid "   A" and resid  153 and name HG22)
assign (segid "   A" and resid  153 and name   HN) (segid "   A" and resid  154 and name   HN) 3.207 1.286 1.286 weight 1.000 ! spec=n_noesy, no=1778, id=2851, vol=4.241434e+08
assign (segid "   A" and resid  156 and name   HN) (segid "   A" and resid  158 and name   HA) 3.995 1.995 1.995 weight 1.000 ! spec=n_noesy, no=1784, id=2853, vol=6.025784e+07
assign (segid "   A" and resid  155 and name  HD1) (segid "   A" and resid  156 and name   HN) 3.134 1.228 1.228 weight 1.000 ! spec=n_noesy, no=1786, id=2855, vol=4.368389e+08
assign (segid "   A" and resid  156 and name   HN) (segid "   A" and resid  155 and name  HB2) 3.542 1.569 1.569 weight 1.000 ! spec=n_noesy, no=1788, id=2856, vol=2.350809e+08
assign (segid "   A" and resid  156 and name   HN) (segid "   A" and resid  155 and name  HG1) 3.518 1.547 1.547 weight 1.000 ! spec=n_noesy, no=1789, id=2857, vol=2.500933e+08
assign (segid "   A" and resid  156 and name   HN) (segid "   A" and resid  157 and name   HN) 2.765 0.956 0.956 weight 1.000 ! spec=n_noesy, no=1796, id=2859, vol=8.525300e+08
assign (segid "   A" and resid  157 and name   HN) (segid "   A" and resid  155 and name   HA) 4.003 2.003 2.003 weight 1.000 ! spec=n_noesy, no=1801, id=2860, vol=8.888985e+07
assign (segid "   A" and resid  156 and name   HA) (segid "   A" and resid  157 and name   HN) 2.616 0.856 0.856 weight 1.000 ! spec=n_noesy, no=1802, id=2861, vol=1.360769e+09
assign (segid "   A" and resid  157 and name   HN) (segid "   A" and resid  154 and name  HB2) 3.821 1.825 1.825 weight 1.000 ! spec=n_noesy, no=1803, id=2862, vol=1.471090e+08
assign (segid "   A" and resid  157 and name   HN) (segid "   A" and resid  157 and name  HB1) 3.429 1.470 1.470 weight 1.000 ! spec=n_noesy, no=1804, id=2863, vol=2.570052e+08
assign (segid "   A" and resid  157 and name  HB2) (segid "   A" and resid  157 and name   HN) 2.886 1.041 1.041 weight 1.000 ! spec=n_noesy, no=1805, id=2864, vol=7.846639e+08
assign (segid "   A" and resid  157 and name   HN) (segid "   A" and resid  157 and name  HG1) 3.859 1.861 1.861 weight 1.000 ! spec=n_noesy, no=1806, id=2865, vol=1.287006e+08
assign (segid "   A" and resid  157 and name   HN) (segid "   A" and resid  157 and name  HG2) 3.919 1.920 1.920 weight 1.000 ! spec=n_noesy, no=1808, id=2867, vol=1.336170e+08
assign (segid "   A" and resid  158 and name   HN) (segid "   A" and resid  158 and name  HG1) 3.511 1.541 1.541 weight 1.000 ! spec=n_noesy, no=1821, id=2872, vol=2.289099e+08
assign (segid "   A" and resid  158 and name   HN) (segid "   A" and resid  158 and name  HB1) 3.539 1.565 1.565 weight 1.000 ! spec=n_noesy, no=1822, id=2873, vol=2.118740e+08
assign (segid "   A" and resid  158 and name  HB2) (segid "   A" and resid  158 and name   HN) 3.019 1.140 1.140 weight 1.000 ! spec=n_noesy, no=1823, id=2874, vol=5.600822e+08
assign (segid "   A" and resid  158 and name   HN) (segid "   A" and resid  157 and name  HB1) 3.877 1.879 1.879 weight 1.000 ! spec=n_noesy, no=1824, id=2875, vol=1.190726e+08
assign (segid "   A" and resid  158 and name   HN) (segid "   A" and resid  157 and name  HB2) 4.242 2.249 2.249 weight 1.000 ! spec=n_noesy, no=1825, id=2876, vol=6.440198e+07
assign (segid "   A" and resid  157 and name   HN) (segid "   A" and resid  158 and name   HN) 2.937 1.078 1.078 weight 1.000 ! spec=n_noesy, no=1831, id=2877, vol=5.921710e+08
assign (segid "   A" and resid  158 and name   HN) (segid "   A" and resid  159 and name   HN) 3.342 1.396 1.396 weight 1.000 ! spec=n_noesy, no=1833, id=2878, vol=2.714426e+08
assign (segid "   A" and resid  159 and name   HA) (segid "   A" and resid  159 and name   HN) 3.094 1.197 1.197 weight 1.000 ! spec=n_noesy, no=1837, id=2879, vol=4.806720e+08
assign (segid "   A" and resid  159 and name   HN) (segid "   A" and resid  158 and name  HB1) 3.989 1.989 1.989 weight 1.000 ! spec=n_noesy, no=1839, id=2881, vol=9.687355e+07
assign (segid "   A" and resid  159 and name  HB2) (segid "   A" and resid  159 and name   HN) 2.968 1.101 1.101 weight 1.000 ! spec=n_noesy, no=1841, id=2882, vol=6.414226e+08
assign (segid "   A" and resid  159 and name   HN) (segid "   A" and resid  160 and name   HN) 3.716 1.727 1.727 weight 1.000 ! spec=n_noesy, no=1847, id=2884, vol=1.585995e+08
assign (segid "   A" and resid  160 and name   HN) (segid "   A" and resid  160 and name   HA) 3.614 1.632 1.632 weight 1.000 ! spec=n_noesy, no=1855, id=2886, vol=1.736479e+08
assign (segid "   A" and resid  160 and name   HN) (segid "   A" and resid  160 and name  HB1) 4.044 2.045 2.045 weight 1.000 ! spec=n_noesy, no=1856, id=2887, vol=9.375675e+07
assign (segid "   A" and resid   26 and name   HN) (segid "   A" and resid   25 and name   HN) 2.981 1.111 1.111 weight 1.000 ! spec=n_noesy, no=1867, id=2889, vol=7.032070e+08
[truncated: 29,267 more chars]
