# Supplementary material for: The EJC disassembly factor PYM is an intrinsically disordered protein and forms a fuzzy complex with RNA
Source: Front Mol Biosci. 2023 Mar 30;10:1148653. doi: 10.3389/fmolb.2023.1148653 (PMC10098021; doi:10.3389/fmolb.2023.1148653)
Supplement: Supplementary file 2 [file DataSheet1.ZIP › PYM_structures/pym_12.pdb]

REMARK FILENAME="pym160_195_water.pdb"
REMARK ===============================================================
REMARK            overall,bonds,angles,improper,dihe,vdw,elec,noe,cdih,coup,sani,vean
REMARK energies: -4482.08, 40.4261, 201.166, 83.2466, 726.453, -262.63, -5402.11, 130.943, 0.424025, 0, 0, 0
REMARK ===============================================================
REMARK            bonds,angles,impropers,dihe,noe,cdih,coup,sani,vean
REMARK rms-dev.: 3.996545E-03,0.534448,1.32004,41.4408,3.479592E-02,0.39772,0, 0, 0
REMARK ===============================================================
REMARK               noe,cdih,coup,sani,vean
REMARK               >0.5,>5,>1,>0,>5
REMARK violations.: 0, 0, 0, 0, 0
REMARK ===============================================================
REMARK DATE:28-Oct-2020  00:49:31       created by user: dverma
REMARK VERSION:1.21
ATOM      1  HA1 GLY     1       5.035  -6.093 -11.514  1.00  0.00         A
ATOM      2  HA2 GLY     1       6.392  -5.011 -11.789  1.00  0.00         A
ATOM      3  C   GLY     1       4.512  -4.036 -11.611  1.00  0.00         A
ATOM      4  O   GLY     1       3.874  -3.386 -12.441  1.00  0.00         A
ATOM      5  N   GLY     1       5.268  -5.461 -13.502  1.00  0.00         A
ATOM      6  HT1 GLY     1       4.285  -5.681 -13.761  1.00  0.00         A
ATOM      7  HT2 GLY     1       5.876  -6.260 -13.769  1.00  0.00         A
ATOM      8  HT3 GLY     1       5.572  -4.617 -14.028  1.00  0.00         A
ATOM      9  CA  GLY     1       5.362  -5.211 -12.043  1.00  0.00         A
ATOM     10  N   ALA     2       4.505  -3.754 -10.318  1.00  0.00         A
ATOM     11  HN  ALA     2       5.049  -4.297  -9.706  1.00  0.00         A
ATOM     12  CA  ALA     2       3.725  -2.653  -9.780  1.00  0.00         A
ATOM     13  HA  ALA     2       3.047  -2.316 -10.551  1.00  0.00         A
ATOM     14  CB  ALA     2       2.900  -3.121  -8.591  1.00  0.00         A
ATOM     15  HB1 ALA     2       3.560  -3.431  -7.795  1.00  0.00         A
ATOM     16  HB2 ALA     2       2.279  -3.953  -8.889  1.00  0.00         A
ATOM     17  HB3 ALA     2       2.276  -2.310  -8.246  1.00  0.00         A
ATOM     18  C   ALA     2       4.635  -1.499  -9.380  1.00  0.00         A
ATOM     19  O   ALA     2       5.294  -1.546  -8.341  1.00  0.00         A
ATOM     20  N   MET     3       4.682  -0.476 -10.218  1.00  0.00         A
ATOM     21  HN  MET     3       4.162  -0.513 -11.048  1.00  0.00         A
ATOM     22  CA  MET     3       5.494   0.703  -9.943  1.00  0.00         A
ATOM     23  HA  MET     3       6.466   0.369  -9.610  1.00  0.00         A
ATOM     24  CB  MET     3       5.661   1.562 -11.205  1.00  0.00         A
ATOM     25  HB1 MET     3       6.265   2.423 -10.957  1.00  0.00         A
ATOM     26  HB2 MET     3       4.687   1.902 -11.523  1.00  0.00         A
ATOM     27  CG  MET     3       6.317   0.842 -12.377  1.00  0.00         A
ATOM     28  HG1 MET     3       7.211   0.350 -12.020  1.00  0.00         A
ATOM     29  HG2 MET     3       6.588   1.574 -13.123  1.00  0.00         A
ATOM     30  SD  MET     3       5.244  -0.396 -13.148  1.00  0.00         A
ATOM     31  CE  MET     3       3.904   0.631 -13.752  1.00  0.00         A
ATOM     32  HE1 MET     3       3.410   1.107 -12.918  1.00  0.00         A
ATOM     33  HE2 MET     3       3.196   0.018 -14.286  1.00  0.00         A
ATOM     34  HE3 MET     3       4.299   1.386 -14.415  1.00  0.00         A
ATOM     35  C   MET     3       4.849   1.531  -8.840  1.00  0.00         A
ATOM     36  O   MET     3       3.931   2.312  -9.098  1.00  0.00         A
ATOM     37  N   GLY     4       5.320   1.344  -7.615  1.00  0.00         A
ATOM     38  HN  GLY     4       6.061   0.714  -7.475  1.00  0.00         A
ATOM     39  CA  GLY     4       4.755   2.053  -6.485  1.00  0.00         A
ATOM     40  HA1 GLY     4       4.684   3.102  -6.729  1.00  0.00         A
ATOM     41  HA2 GLY     4       5.409   1.934  -5.634  1.00  0.00         A
ATOM     42  C   GLY     4       3.377   1.539  -6.123  1.00  0.00         A
ATOM     43  O   GLY     4       2.369   2.171  -6.440  1.00  0.00         A
ATOM     44  N   MET     5       3.331   0.386  -5.472  1.00  0.00         A
ATOM     45  HN  MET     5       4.170  -0.074  -5.256  1.00  0.00         A
ATOM     46  CA  MET     5       2.065  -0.212  -5.065  1.00  0.00         A
ATOM     47  HA  MET     5       1.311   0.092  -5.775  1.00  0.00         A
ATOM     48  CB  MET     5       2.168  -1.741  -5.066  1.00  0.00         A
ATOM     49  HB1 MET     5       2.506  -2.065  -6.040  1.00  0.00         A
ATOM     50  HB2 MET     5       1.189  -2.156  -4.879  1.00  0.00         A
ATOM     51  CG  MET     5       3.128  -2.291  -4.021  1.00  0.00         A
ATOM     52  HG1 MET     5       2.800  -1.963  -3.045  1.00  0.00         A
ATOM     53  HG2 MET     5       4.114  -1.900  -4.216  1.00  0.00         A
ATOM     54  SD  MET     5       3.208  -4.091  -4.027  1.00  0.00         A
ATOM     55  CE  MET     5       4.383  -4.368  -2.702  1.00  0.00         A
ATOM     56  HE1 MET     5       4.549  -5.428  -2.585  1.00  0.00         A
ATOM     57  HE2 MET     5       3.989  -3.962  -1.781  1.00  0.00         A
ATOM     58  HE3 MET     5       5.317  -3.881  -2.940  1.00  0.00         A
ATOM     59  C   MET     5       1.663   0.281  -3.677  1.00  0.00         A
ATOM     60  O   MET     5       2.215   1.266  -3.179  1.00  0.00         A
ATOM     61  N   SER     6       0.706  -0.405  -3.059  1.00  0.00         A
ATOM     62  HN  SER     6       0.282  -1.159  -3.522  1.00  0.00         A
ATOM     63  CA  SER     6       0.264  -0.069  -1.714  1.00  0.00         A
ATOM     64  HA  SER     6      -0.210   0.900  -1.752  1.00  0.00         A
ATOM     65  CB  SER     6      -0.754  -1.101  -1.228  1.00  0.00         A
ATOM     66  HB1 SER     6      -1.100  -0.827  -0.243  1.00  0.00         A
ATOM     67  HB2 SER     6      -0.287  -2.074  -1.188  1.00  0.00         A
ATOM     68  OG  SER     6      -1.869  -1.166  -2.103  1.00  0.00         A
ATOM     69  HG  SER     6      -2.245  -0.274  -2.199  1.00  0.00         A
ATOM     70  C   SER     6       1.446  -0.003  -0.748  1.00  0.00         A
ATOM     71  O   SER     6       2.378  -0.809  -0.826  1.00  0.00         A
ATOM     72  N   THR     7       1.413   0.974   0.141  1.00  0.00         A
ATOM     73  HN  THR     7       0.659   1.600   0.137  1.00  0.00         A
ATOM     74  CA  THR     7       2.459   1.137   1.130  1.00  0.00         A
ATOM     75  HA  THR     7       3.320   0.565   0.812  1.00  0.00         A
ATOM     76  CB  THR     7       2.867   2.611   1.253  1.00  0.00         A
ATOM     77  HB  THR     7       2.091   3.136   1.785  1.00  0.00         A
ATOM     78  OG1 THR     7       3.019   3.179  -0.056  1.00  0.00         A
ATOM     79  HG1 THR     7       2.536   2.645  -0.696  1.00  0.00         A
ATOM     80  CG2 THR     7       4.169   2.753   2.020  1.00  0.00         A
ATOM     81 HG21 THR     7       4.441   3.796   2.079  1.00  0.00         A
ATOM     82 HG22 THR     7       4.948   2.206   1.510  1.00  0.00         A
ATOM     83 HG23 THR     7       4.045   2.357   3.017  1.00  0.00         A
ATOM     84  C   THR     7       1.981   0.617   2.482  1.00  0.00         A
ATOM     85  O   THR     7       1.268   1.308   3.212  1.00  0.00         A
ATOM     86  N   TYR     8       2.371  -0.606   2.794  1.00  0.00         A
ATOM     87  HN  TYR     8       3.002  -1.063   2.204  1.00  0.00         A
ATOM     88  CA  TYR     8       1.908  -1.290   3.995  1.00  0.00         A
ATOM     89  HA  TYR     8       1.566  -0.542   4.691  1.00  0.00         A
ATOM     90  CB  TYR     8       0.742  -2.227   3.653  1.00  0.00         A
ATOM     91  HB1 TYR     8      -0.095  -1.636   3.308  1.00  0.00         A
ATOM     92  HB2 TYR     8       0.450  -2.766   4.542  1.00  0.00         A
ATOM     93  CG  TYR     8       1.069  -3.243   2.582  1.00  0.00         A
ATOM     94  CD1 TYR     8       0.941  -2.927   1.238  1.00  0.00         A
ATOM     95  HD1 TYR     8       0.602  -1.938   0.963  1.00  0.00         A
ATOM     96  CD2 TYR     8       1.506  -4.517   2.915  1.00  0.00         A
ATOM     97  HD2 TYR     8       1.609  -4.781   3.957  1.00  0.00         A
ATOM     98  CE1 TYR     8       1.242  -3.847   0.254  1.00  0.00         A
ATOM     99  HE1 TYR     8       1.136  -3.581  -0.787  1.00  0.00         A
ATOM    100  CE2 TYR     8       1.809  -5.443   1.938  1.00  0.00         A
ATOM    101  HE2 TYR     8       2.148  -6.430   2.216  1.00  0.00         A
ATOM    102  CZ  TYR     8       1.675  -5.104   0.611  1.00  0.00         A
ATOM    103  OH  TYR     8       1.976  -6.026  -0.363  1.00  0.00         A
ATOM    104  HH  TYR     8       1.627  -6.884  -0.101  1.00  0.00         A
ATOM    105  C   TYR     8       3.046  -2.080   4.634  1.00  0.00         A
ATOM    106  O   TYR     8       4.091  -2.285   4.018  1.00  0.00         A
ATOM    107  N   LEU     9       2.835  -2.521   5.867  1.00  0.00         A
ATOM    108  HN  LEU     9       1.963  -2.360   6.288  1.00  0.00         A
ATOM    109  CA  LEU     9       3.862  -3.251   6.606  1.00  0.00         A
ATOM    110  HA  LEU     9       4.765  -3.239   6.015  1.00  0.00         A
ATOM    111  CB  LEU     9       4.147  -2.592   7.968  1.00  0.00         A
ATOM    112  HB1 LEU     9       4.814  -3.239   8.517  1.00  0.00         A
ATOM    113  HB2 LEU     9       3.216  -2.529   8.511  1.00  0.00         A
ATOM    114  CG  LEU     9       4.770  -1.188   7.934  1.00  0.00         A
ATOM    115  HG  LEU     9       5.564  -1.174   7.204  1.00  0.00         A
ATOM    116  CD1 LEU     9       3.749  -0.135   7.532  1.00  0.00         A
ATOM    117 HD11 LEU     9       3.328  -0.390   6.570  1.00  0.00         A
ATOM    118 HD12 LEU     9       4.233   0.828   7.469  1.00  0.00         A
ATOM    119 HD13 LEU     9       2.962  -0.096   8.271  1.00  0.00         A
ATOM    120  CD2 LEU     9       5.373  -0.843   9.285  1.00  0.00         A
ATOM    121 HD21 LEU     9       6.148  -1.555   9.526  1.00  0.00         A
ATOM    122 HD22 LEU     9       4.603  -0.877  10.041  1.00  0.00         A
ATOM    123 HD23 LEU     9       5.796   0.150   9.246  1.00  0.00         A
ATOM    124  C   LEU     9       3.444  -4.700   6.835  1.00  0.00         A
ATOM    125  O   LEU     9       2.282  -4.982   7.131  1.00  0.00         A
ATOM    126  N   GLN    10       4.396  -5.614   6.687  1.00  0.00         A
ATOM    127  HN  GLN    10       5.273  -5.338   6.349  1.00  0.00         A
ATOM    128  CA  GLN    10       4.175  -7.021   7.005  1.00  0.00         A
ATOM    129  HA  GLN    10       3.297  -7.089   7.630  1.00  0.00         A
ATOM    130  CB  GLN    10       3.960  -7.858   5.740  1.00  0.00         A
ATOM    131  HB1 GLN    10       3.859  -8.896   6.024  1.00  0.00         A
ATOM    132  HB2 GLN    10       4.822  -7.753   5.107  1.00  0.00         A
ATOM    133  CG  GLN    10       2.743  -7.471   4.930  1.00  0.00         A
ATOM    134  HG1 GLN    10       2.915  -6.505   4.479  1.00  0.00         A
ATOM    135  HG2 GLN    10       1.897  -7.414   5.589  1.00  0.00         A
ATOM    136  CD  GLN    10       2.444  -8.472   3.836  1.00  0.00         A
ATOM    137  OE1 GLN    10       1.679  -9.417   4.033  1.00  0.00         A
ATOM    138  NE2 GLN    10       3.061  -8.289   2.683  1.00  0.00         A
ATOM    139 HE21 GLN    10       3.670  -7.524   2.599  1.00  0.00         A
ATOM    140 HE22 GLN    10       2.897  -8.932   1.962  1.00  0.00         A
ATOM    141  C   GLN    10       5.371  -7.569   7.768  1.00  0.00         A
ATOM    142  O   GLN    10       5.774  -8.716   7.566  1.00  0.00         A
ATOM    143  N   SER    11       5.931  -6.739   8.646  1.00  0.00         A
ATOM    144  HN  SER    11       5.506  -5.873   8.820  1.00  0.00         A
ATOM    145  CA  SER    11       7.144  -7.088   9.375  1.00  0.00         A
ATOM    146  HA  SER    11       7.435  -6.232   9.964  1.00  0.00         A
ATOM    147  CB  SER    11       6.876  -8.270  10.310  1.00  0.00         A
ATOM    148  HB1 SER    11       7.726  -8.414  10.959  1.00  0.00         A
ATOM    149  HB2 SER    11       6.713  -9.162   9.724  1.00  0.00         A
ATOM    150  OG  SER    11       5.725  -8.032  11.109  1.00  0.00         A
ATOM    151  HG  SER    11       5.533  -7.085  11.117  1.00  0.00         A
ATOM    152  C   SER    11       8.271  -7.409   8.391  1.00  0.00         A
ATOM    153  O   SER    11       8.725  -8.552   8.280  1.00  0.00         A
ATOM    154  N   SER    12       8.707  -6.384   7.674  1.00  0.00         A
ATOM    155  HN  SER    12       8.364  -5.488   7.871  1.00  0.00         A
ATOM    156  CA  SER    12       9.702  -6.537   6.626  1.00  0.00         A
ATOM    157  HA  SER    12      10.165  -7.504   6.740  1.00  0.00         A
ATOM    158  CB  SER    12       9.029  -6.458   5.254  1.00  0.00         A
ATOM    159  HB1 SER    12       9.766  -6.627   4.484  1.00  0.00         A
ATOM    160  HB2 SER    12       8.593  -5.478   5.126  1.00  0.00         A
ATOM    161  OG  SER    12       8.006  -7.431   5.132  1.00  0.00         A
ATOM    162  HG  SER    12       8.249  -8.060   4.443  1.00  0.00         A
ATOM    163  C   SER    12      10.767  -5.456   6.750  1.00  0.00         A
ATOM    164  O   SER    12      10.876  -4.568   5.902  1.00  0.00         A
ATOM    165  N   GLU    13      11.547  -5.537   7.816  1.00  0.00         A
ATOM    166  HN  GLU    13      11.435  -6.293   8.427  1.00  0.00         A
ATOM    167  CA  GLU    13      12.566  -4.537   8.107  1.00  0.00         A
ATOM    168  HA  GLU    13      12.144  -3.567   7.888  1.00  0.00         A
ATOM    169  CB  GLU    13      12.960  -4.581   9.589  1.00  0.00         A
ATOM    170  HB1 GLU    13      13.831  -3.959   9.732  1.00  0.00         A
ATOM    171  HB2 GLU    13      13.209  -5.598   9.852  1.00  0.00         A
ATOM    172  CG  GLU    13      11.872  -4.096  10.542  1.00  0.00         A
ATOM    173  HG1 GLU    13      11.580  -3.100  10.246  1.00  0.00         A
ATOM    174  HG2 GLU    13      12.277  -4.066  11.541  1.00  0.00         A
ATOM    175  CD  GLU    13      10.639  -4.980  10.552  1.00  0.00         A
ATOM    176  OE1 GLU    13      10.673  -6.048  11.203  1.00  0.00         A
ATOM    177  OE2 GLU    13       9.633  -4.615   9.911  1.00  0.00         A
ATOM    178  C   GLU    13      13.793  -4.744   7.224  1.00  0.00         A
ATOM    179  O   GLU    13      14.886  -5.049   7.707  1.00  0.00         A
ATOM    180  N   GLY    14      13.595  -4.584   5.927  1.00  0.00         A
ATOM    181  HN  GLY    14      12.691  -4.364   5.609  1.00  0.00         A
ATOM    182  CA  GLY    14      14.671  -4.728   4.976  1.00  0.00         A
ATOM    183  HA1 GLY    14      14.840  -5.778   4.789  1.00  0.00         A
ATOM    184  HA2 GLY    14      15.570  -4.294   5.391  1.00  0.00         A
ATOM    185  C   GLY    14      14.351  -4.042   3.667  1.00  0.00         A
ATOM    186  O   GLY    14      14.927  -3.000   3.354  1.00  0.00         A
ATOM    187  N   LYS    15      13.409  -4.620   2.920  1.00  0.00         A
ATOM    188  HN  LYS    15      12.983  -5.441   3.250  1.00  0.00         A
ATOM    189  CA  LYS    15      12.997  -4.084   1.623  1.00  0.00         A
ATOM    190  HA  LYS    15      12.332  -4.805   1.176  1.00  0.00         A
ATOM    191  CB  LYS    15      12.244  -2.762   1.794  1.00  0.00         A
ATOM    192  HB1 LYS    15      12.225  -2.247   0.845  1.00  0.00         A
ATOM    193  HB2 LYS    15      12.770  -2.153   2.513  1.00  0.00         A
ATOM    194  CG  LYS    15      10.810  -2.936   2.273  1.00  0.00         A
ATOM    195  HG1 LYS    15      10.417  -1.972   2.561  1.00  0.00         A
ATOM    196  HG2 LYS    15      10.804  -3.598   3.125  1.00  0.00         A
ATOM    197  CD  LYS    15       9.925  -3.526   1.184  1.00  0.00         A
ATOM    198  HD1 LYS    15      10.311  -4.497   0.908  1.00  0.00         A
ATOM    199  HD2 LYS    15       9.946  -2.873   0.325  1.00  0.00         A
ATOM    200  CE  LYS    15       8.484  -3.681   1.647  1.00  0.00         A
ATOM    201  HE1 LYS    15       8.144  -2.738   2.047  1.00  0.00         A
ATOM    202  HE2 LYS    15       8.447  -4.434   2.421  1.00  0.00         A
ATOM    203  NZ  LYS    15       7.587  -4.088   0.533  1.00  0.00         A
ATOM    204  HZ1 LYS    15       6.614  -4.205   0.879  1.00  0.00         A
ATOM    205  HZ2 LYS    15       7.907  -4.987   0.121  1.00  0.00         A
ATOM    206  HZ3 LYS    15       7.591  -3.359  -0.211  1.00  0.00         A
ATOM    207  C   LYS    15      14.196  -3.914   0.700  1.00  0.00         A
ATOM    208  O   LYS    15      14.512  -2.811   0.253  1.00  0.00         A
ATOM    209  N   PHE    16      14.853  -5.022   0.417  1.00  0.00         A
ATOM    210  HN  PHE    16      14.530  -5.873   0.783  1.00  0.00         A
ATOM    211  CA  PHE    16      16.023  -5.022  -0.438  1.00  0.00         A
ATOM    212  HA  PHE    16      16.391  -4.009  -0.492  1.00  0.00         A
ATOM    213  CB  PHE    16      17.118  -5.923   0.151  1.00  0.00         A
ATOM    214  HB1 PHE    16      17.454  -5.500   1.086  1.00  0.00         A
ATOM    215  HB2 PHE    16      17.948  -5.959  -0.537  1.00  0.00         A
ATOM    216  CG  PHE    16      16.679  -7.340   0.415  1.00  0.00         A
ATOM    217  CD1 PHE    16      16.827  -8.321  -0.554  1.00  0.00         A
ATOM    218  HD1 PHE    16      17.259  -8.061  -1.510  1.00  0.00         A
ATOM    219  CD2 PHE    16      16.124  -7.690   1.636  1.00  0.00         A
ATOM    220  HD2 PHE    16      16.003  -6.935   2.399  1.00  0.00         A
ATOM    221  CE1 PHE    16      16.429  -9.621  -0.311  1.00  0.00         A
ATOM    222  HE1 PHE    16      16.550 -10.376  -1.074  1.00  0.00         A
ATOM    223  CE2 PHE    16      15.723  -8.989   1.884  1.00  0.00         A
ATOM    224  HE2 PHE    16      15.291  -9.248   2.840  1.00  0.00         A
ATOM    225  CZ  PHE    16      15.877  -9.956   0.910  1.00  0.00         A
ATOM    226  HZ  PHE    16      15.565 -10.972   1.102  1.00  0.00         A
ATOM    227  C   PHE    16      15.648  -5.485  -1.837  1.00  0.00         A
ATOM    228  O   PHE    16      14.663  -6.200  -2.017  1.00  0.00         A
ATOM    229  N   ILE    17      16.415  -5.055  -2.827  1.00  0.00         A
ATOM    230  HN  ILE    17      17.160  -4.456  -2.631  1.00  0.00         A
ATOM    231  CA  ILE    17      16.183  -5.470  -4.198  1.00  0.00         A
ATOM    232  HA  ILE    17      15.143  -5.745  -4.296  1.00  0.00         A
ATOM    233  CB  ILE    17      16.483  -4.332  -5.200  1.00  0.00         A
ATOM    234  HB  ILE    17      17.516  -4.049  -5.084  1.00  0.00         A
ATOM    235  CG1 ILE    17      15.594  -3.116  -4.910  1.00  0.00         A
ATOM    236 HG11 ILE    17      15.788  -2.771  -3.905  1.00  0.00         A
ATOM    237 HG12 ILE    17      14.559  -3.409  -4.990  1.00  0.00         A
ATOM    238  CG2 ILE    17      16.281  -4.813  -6.632  1.00  0.00         A
ATOM    239 HG21 ILE    17      16.481  -4.001  -7.316  1.00  0.00         A
ATOM    240 HG22 ILE    17      15.263  -5.147  -6.759  1.00  0.00         A
ATOM    241 HG23 ILE    17      16.956  -5.631  -6.836  1.00  0.00         A
ATOM    242  CD1 ILE    17      15.820  -1.953  -5.854  1.00  0.00         A
ATOM    243 HD11 ILE    17      16.842  -1.613  -5.770  1.00  0.00         A
ATOM    244 HD12 ILE    17      15.150  -1.146  -5.597  1.00  0.00         A
ATOM    245 HD13 ILE    17      15.629  -2.270  -6.868  1.00  0.00         A
ATOM    246  C   ILE    17      17.053  -6.675  -4.532  1.00  0.00         A
ATOM    247  O   ILE    17      18.272  -6.549  -4.669  1.00  0.00         A
ATOM    248  N   PRO    18      16.448  -7.864  -4.643  1.00  0.00         A
ATOM    249  CA  PRO    18      17.154  -9.070  -5.031  1.00  0.00         A
ATOM    250  HA  PRO    18      18.097  -9.169  -4.512  1.00  0.00         A
ATOM    251  CB  PRO    18      16.202 -10.211  -4.629  1.00  0.00         A
ATOM    252  HB1 PRO    18      16.713 -10.886  -3.959  1.00  0.00         A
ATOM    253  HB2 PRO    18      15.889 -10.747  -5.513  1.00  0.00         A
ATOM    254  CG  PRO    18      15.041  -9.552  -3.953  1.00  0.00         A
ATOM    255  HG1 PRO    18      15.176  -9.578  -2.882  1.00  0.00         A
ATOM    256  HG2 PRO    18      14.124 -10.050  -4.230  1.00  0.00         A
ATOM    257  CD  PRO    18      15.031  -8.133  -4.440  1.00  0.00         A
ATOM    258  HD1 PRO    18      14.611  -7.473  -3.697  1.00  0.00         A
ATOM    259  HD2 PRO    18      14.495  -8.058  -5.373  1.00  0.00         A
ATOM    260  C   PRO    18      17.390  -9.066  -6.529  1.00  0.00         A
ATOM    261  O   PRO    18      16.450  -8.955  -7.316  1.00  0.00         A
ATOM    262  N   ALA    19      18.640  -9.177  -6.919  1.00  0.00         A
ATOM    263  HN  ALA    19      19.336  -9.369  -6.258  1.00  0.00         A
ATOM    264  CA  ALA    19      19.010  -9.063  -8.308  1.00  0.00         A
ATOM    265  HA  ALA    19      18.211  -9.473  -8.909  1.00  0.00         A
ATOM    266  CB  ALA    19      19.198  -7.597  -8.682  1.00  0.00         A
ATOM    267  HB1 ALA    19      18.296  -7.049  -8.453  1.00  0.00         A
ATOM    268  HB2 ALA    19      19.407  -7.517  -9.738  1.00  0.00         A
ATOM    269  HB3 ALA    19      20.023  -7.184  -8.119  1.00  0.00         A
ATOM    270  C   ALA    19      20.275  -9.854  -8.550  1.00  0.00         A
ATOM    271  O   ALA    19      20.586 -10.777  -7.794  1.00  0.00         A
ATOM    272  N   THR    20      21.006  -9.497  -9.581  1.00  0.00         A
ATOM    273  HN  THR    20      20.717  -8.750 -10.143  1.00  0.00         A
ATOM    274  CA  THR    20      22.238 -10.183  -9.888  1.00  0.00         A
ATOM    275  HA  THR    20      22.033 -11.243  -9.929  1.00  0.00         A
ATOM    276  CB  THR    20      22.782  -9.734 -11.256  1.00  0.00         A
ATOM    277  HB  THR    20      23.361  -8.832 -11.126  1.00  0.00         A
ATOM    278  OG1 THR    20      21.686  -9.476 -12.150  1.00  0.00         A
ATOM    279  HG1 THR    20      21.863  -9.896 -13.002  1.00  0.00         A
ATOM    280  CG2 THR    20      23.671 -10.806 -11.859  1.00  0.00         A
ATOM    281 HG21 THR    20      24.119 -10.433 -12.768  1.00  0.00         A
ATOM    282 HG22 THR    20      23.078 -11.680 -12.083  1.00  0.00         A
ATOM    283 HG23 THR    20      24.446 -11.068 -11.155  1.00  0.00         A
ATOM    284  C   THR    20      23.272  -9.912  -8.790  1.00  0.00         A
ATOM    285  O   THR    20      23.246  -8.872  -8.133  1.00  0.00         A
ATOM    286  N   LYS    21      24.131 -10.875  -8.547  1.00  0.00         A
ATOM    287  HN  LYS    21      24.019 -11.732  -9.004  1.00  0.00         A
ATOM    288  CA  LYS    21      25.208 -10.717  -7.579  1.00  0.00         A
ATOM    289  HA  LYS    21      24.976  -9.867  -6.942  1.00  0.00         A
ATOM    290  CB  LYS    21      25.317 -11.983  -6.720  1.00  0.00         A
ATOM    291  HB1 LYS    21      25.946 -11.774  -5.868  1.00  0.00         A
ATOM    292  HB2 LYS    21      25.773 -12.765  -7.310  1.00  0.00         A
ATOM    293  CG  LYS    21      23.975 -12.488  -6.212  1.00  0.00         A
ATOM    294  HG1 LYS    21      24.128 -13.416  -5.679  1.00  0.00         A
ATOM    295  HG2 LYS    21      23.325 -12.660  -7.056  1.00  0.00         A
ATOM    296  CD  LYS    21      23.314 -11.486  -5.280  1.00  0.00         A
ATOM    297  HD1 LYS    21      23.391 -10.491  -5.714  1.00  0.00         A
ATOM    298  HD2 LYS    21      23.831 -11.503  -4.334  1.00  0.00         A
ATOM    299  CE  LYS    21      21.849 -11.819  -5.042  1.00  0.00         A
ATOM    300  HE1 LYS    21      21.352 -11.891  -5.998  1.00  0.00         A
ATOM    301  HE2 LYS    21      21.402 -11.023  -4.467  1.00  0.00         A
ATOM    302  NZ  LYS    21      21.670 -13.102  -4.307  1.00  0.00         A
ATOM    303  HZ1 LYS    21      22.131 -13.881  -4.819  1.00  0.00         A
ATOM    304  HZ2 LYS    21      20.658 -13.320  -4.209  1.00  0.00         A
ATOM    305  HZ3 LYS    21      22.088 -13.031  -3.357  1.00  0.00         A
ATOM    306  C   LYS    21      26.531 -10.449  -8.294  1.00  0.00         A
ATOM    307  O   LYS    21      27.489 -11.209  -8.157  1.00  0.00         A
ATOM    308  N   ARG    22      26.572  -9.374  -9.068  1.00  0.00         A
ATOM    309  HN  ARG    22      25.764  -8.823  -9.169  1.00  0.00         A
ATOM    310  CA  ARG    22      27.790  -8.979  -9.767  1.00  0.00         A
ATOM    311  HA  ARG    22      28.454  -9.829  -9.781  1.00  0.00         A
ATOM    312  CB  ARG    22      27.474  -8.578 -11.206  1.00  0.00         A
ATOM    313  HB1 ARG    22      28.358  -8.151 -11.653  1.00  0.00         A
ATOM    314  HB2 ARG    22      26.687  -7.839 -11.199  1.00  0.00         A
ATOM    315  CG  ARG    22      27.026  -9.751 -12.056  1.00  0.00         A
ATOM    316  HG1 ARG    22      26.143 -10.184 -11.612  1.00  0.00         A
ATOM    317  HG2 ARG    22      27.815 -10.488 -12.076  1.00  0.00         A
ATOM    318  CD  ARG    22      26.709  -9.337 -13.479  1.00  0.00         A
ATOM    319  HD1 ARG    22      27.605  -8.940 -13.931  1.00  0.00         A
ATOM    320  HD2 ARG    22      25.944  -8.575 -13.460  1.00  0.00         A
ATOM    321  NE  ARG    22      26.237 -10.472 -14.270  1.00  0.00         A
ATOM    322  HE  ARG    22      26.510 -11.370 -13.971  1.00  0.00         A
ATOM    323  CZ  ARG    22      25.464 -10.364 -15.350  1.00  0.00         A
ATOM    324  NH1 ARG    22      25.084  -9.170 -15.791  1.00  0.00         A
ATOM    325 HH11 ARG    22      25.377  -8.338 -15.315  1.00  0.00         A
ATOM    326 HH12 ARG    22      24.501  -9.096 -16.605  1.00  0.00         A
ATOM    327  NH2 ARG    22      25.070 -11.456 -15.990  1.00  0.00         A
ATOM    328 HH21 ARG    22      25.351 -12.362 -15.663  1.00  0.00         A
ATOM    329 HH22 ARG    22      24.492 -11.382 -16.807  1.00  0.00         A
ATOM    330  C   ARG    22      28.472  -7.837  -9.027  1.00  0.00         A
ATOM    331  O   ARG    22      27.811  -7.037  -8.370  1.00  0.00         A
ATOM    332  N   PRO    23      29.813  -7.773  -9.104  1.00  0.00         A
ATOM    333  CA  PRO    23      30.618  -6.785  -8.370  1.00  0.00         A
ATOM    334  HA  PRO    23      30.404  -6.822  -7.314  1.00  0.00         A
ATOM    335  CB  PRO    23      32.067  -7.234  -8.607  1.00  0.00         A
ATOM    336  HB1 PRO    23      32.597  -7.244  -7.666  1.00  0.00         A
ATOM    337  HB2 PRO    23      32.549  -6.546  -9.286  1.00  0.00         A
ATOM    338  CG  PRO    23      31.983  -8.601  -9.194  1.00  0.00         A
ATOM    339  HG1 PRO    23      32.037  -9.340  -8.408  1.00  0.00         A
ATOM    340  HG2 PRO    23      32.787  -8.747  -9.900  1.00  0.00         A
ATOM    341  CD  PRO    23      30.659  -8.680  -9.892  1.00  0.00         A
ATOM    342  HD1 PRO    23      30.281  -9.688  -9.858  1.00  0.00         A
ATOM    343  HD2 PRO    23      30.743  -8.342 -10.913  1.00  0.00         A
ATOM    344  C   PRO    23      30.438  -5.347  -8.858  1.00  0.00         A
ATOM    345  O   PRO    23      30.949  -4.415  -8.237  1.00  0.00         A
ATOM    346  N   ASP    24      29.725  -5.166  -9.961  1.00  0.00         A
ATOM    347  HN  ASP    24      29.323  -5.937 -10.404  1.00  0.00         A
ATOM    348  CA  ASP    24      29.508  -3.834 -10.509  1.00  0.00         A
ATOM    349  HA  ASP    24      29.618  -3.128  -9.702  1.00  0.00         A
ATOM    350  CB  ASP    24      30.537  -3.504 -11.593  1.00  0.00         A
ATOM    351  HB1 ASP    24      30.480  -4.248 -12.374  1.00  0.00         A
ATOM    352  HB2 ASP    24      31.525  -3.514 -11.160  1.00  0.00         A
ATOM    353  CG  ASP    24      30.293  -2.139 -12.210  1.00  0.00         A
ATOM    354  OD1 ASP    24      29.767  -2.072 -13.340  1.00  0.00         A
ATOM    355  OD2 ASP    24      30.618  -1.122 -11.561  1.00  0.00         A
ATOM    356  C   ASP    24      28.108  -3.701 -11.081  1.00  0.00         A
ATOM    357  O   ASP    24      27.786  -4.293 -12.116  1.00  0.00         A
ATOM    358  N   GLY    25      27.271  -2.955 -10.384  1.00  0.00         A
ATOM    359  HN  GLY    25      27.541  -2.626  -9.500  1.00  0.00         A
ATOM    360  CA  GLY    25      25.947  -2.669 -10.877  1.00  0.00         A
ATOM    361  HA1 GLY    25      25.848  -3.081 -11.868  1.00  0.00         A
ATOM    362  HA2 GLY    25      25.803  -1.599 -10.916  1.00  0.00         A
ATOM    363  C   GLY    25      24.908  -3.282  -9.984  1.00  0.00         A
ATOM    364  O   GLY    25      24.108  -2.587  -9.356  1.00  0.00         A
ATOM    365  N   THR    26      24.942  -4.592  -9.919  1.00  0.00         A
ATOM    366  HN  THR    26      25.555  -5.079 -10.507  1.00  0.00         A
ATOM    367  CA  THR    26      24.119  -5.338  -9.005  1.00  0.00         A
ATOM    368  HA  THR    26      23.257  -4.737  -8.746  1.00  0.00         A
ATOM    369  CB  THR    26      23.627  -6.625  -9.678  1.00  0.00         A
ATOM    370  HB  THR    26      23.253  -7.294  -8.917  1.00  0.00         A
ATOM    371  OG1 THR    26      24.707  -7.262 -10.376  1.00  0.00         A
ATOM    372  HG1 THR    26      24.716  -6.956 -11.293  1.00  0.00         A
ATOM    373  CG2 THR    26      22.495  -6.315 -10.648  1.00  0.00         A
ATOM    374 HG21 THR    26      22.849  -5.632 -11.406  1.00  0.00         A
ATOM    375 HG22 THR    26      21.674  -5.864 -10.111  1.00  0.00         A
ATOM    376 HG23 THR    26      22.159  -7.229 -11.116  1.00  0.00         A
ATOM    377  C   THR    26      24.908  -5.623  -7.730  1.00  0.00         A
ATOM    378  O   THR    26      25.978  -5.047  -7.518  1.00  0.00         A
ATOM    379  N   TRP    27      24.401  -6.491  -6.878  1.00  0.00         A
ATOM    380  HN  TRP    27      23.677  -7.082  -7.160  1.00  0.00         A
ATOM    381  CA  TRP    27      24.927  -6.580  -5.527  1.00  0.00         A
ATOM    382  HA  TRP    27      25.963  -6.333  -5.578  1.00  0.00         A
ATOM    383  CB  TRP    27      24.214  -5.557  -4.642  1.00  0.00         A
ATOM    384  HB1 TRP    27      24.777  -4.637  -4.637  1.00  0.00         A
ATOM    385  HB2 TRP    27      24.146  -5.943  -3.636  1.00  0.00         A
ATOM    386  CG  TRP    27      22.824  -5.256  -5.126  1.00  0.00         A
ATOM    387  CD1 TRP    27      21.760  -6.106  -5.130  1.00  0.00         A
ATOM    388  HD1 TRP    27      21.794  -7.115  -4.764  1.00  0.00         A
ATOM    389  CD2 TRP    27      22.359  -4.033  -5.712  1.00  0.00         A
ATOM    390  NE1 TRP    27      20.662  -5.491  -5.671  1.00  0.00         A
ATOM    391  HE1 TRP    27      19.772  -5.898  -5.776  1.00  0.00         A
ATOM    392  CE2 TRP    27      21.003  -4.218  -6.036  1.00  0.00         A
ATOM    393  CE3 TRP    27      22.956  -2.799  -5.990  1.00  0.00         A
ATOM    394  HE3 TRP    27      23.994  -2.614  -5.754  1.00  0.00         A
ATOM    395  CZ2 TRP    27      20.234  -3.222  -6.626  1.00  0.00         A
ATOM    396  HZ2 TRP    27      19.196  -3.378  -6.876  1.00  0.00         A
ATOM    397  CZ3 TRP    27      22.190  -1.808  -6.576  1.00  0.00         A
ATOM    398  HZ3 TRP    27      22.634  -0.848  -6.800  1.00  0.00         A
ATOM    399  CH2 TRP    27      20.842  -2.024  -6.889  1.00  0.00         A
ATOM    400  HH2 TRP    27      20.282  -1.222  -7.347  1.00  0.00         A
ATOM    401  C   TRP    27      24.827  -7.964  -4.929  1.00  0.00         A
ATOM    402  O   TRP    27      23.812  -8.638  -5.042  1.00  0.00         A
ATOM    403  N   ARG    28      25.902  -8.346  -4.253  1.00  0.00         A
ATOM    404  HN  ARG    28      26.627  -7.699  -4.116  1.00  0.00         A
ATOM    405  CA  ARG    28      26.041  -9.674  -3.688  1.00  0.00         A
ATOM    406  HA  ARG    28      25.512 -10.361  -4.326  1.00  0.00         A
ATOM    407  CB  ARG    28      27.518 -10.073  -3.627  1.00  0.00         A
ATOM    408  HB1 ARG    28      27.591 -11.063  -3.205  1.00  0.00         A
ATOM    409  HB2 ARG    28      28.034  -9.381  -2.980  1.00  0.00         A
ATOM    410  CG  ARG    28      28.227 -10.077  -4.977  1.00  0.00         A
ATOM    411  HG1 ARG    28      27.483 -10.074  -5.760  1.00  0.00         A
ATOM    412  HG2 ARG    28      28.825 -10.973  -5.053  1.00  0.00         A
ATOM    413  CD  ARG    28      29.137  -8.864  -5.153  1.00  0.00         A
ATOM    414  HD1 ARG    28      29.873  -9.094  -5.910  1.00  0.00         A
ATOM    415  HD2 ARG    28      29.638  -8.676  -4.217  1.00  0.00         A
ATOM    416  NE  ARG    28      28.415  -7.648  -5.548  1.00  0.00         A
ATOM    417  HE  ARG    28      27.607  -7.759  -6.099  1.00  0.00         A
ATOM    418  CZ  ARG    28      28.822  -6.408  -5.249  1.00  0.00         A
ATOM    419  NH1 ARG    28      29.894  -6.214  -4.488  1.00  0.00         A
ATOM    420 HH11 ARG    28      30.412  -6.996  -4.130  1.00  0.00         A
ATOM    421 HH12 ARG    28      30.191  -5.280  -4.267  1.00  0.00         A
ATOM    422  NH2 ARG    28      28.161  -5.359  -5.722  1.00  0.00         A
ATOM    423 HH21 ARG    28      27.354  -5.483  -6.312  1.00  0.00         A
ATOM    424 HH22 ARG    28      28.465  -4.430  -5.495  1.00  0.00         A
ATOM    425  C   ARG    28      25.429  -9.734  -2.298  1.00  0.00         A
ATOM    426  O   ARG    28      25.740  -8.905  -1.439  1.00  0.00         A
ATOM    427  N   LYS    29      24.563 -10.723  -2.094  1.00  0.00         A
ATOM    428  HN  LYS    29      24.435 -11.386  -2.805  1.00  0.00         A
ATOM    429  CA  LYS    29      23.808 -10.887  -0.851  1.00  0.00         A
ATOM    430  HA  LYS    29      23.193 -11.763  -0.972  1.00  0.00         A
ATOM    431  CB  LYS    29      24.738 -11.129   0.331  1.00  0.00         A
ATOM    432  HB1 LYS    29      24.159 -11.130   1.241  1.00  0.00         A
ATOM    433  HB2 LYS    29      25.469 -10.334   0.373  1.00  0.00         A
ATOM    434  CG  LYS    29      25.465 -12.450   0.221  1.00  0.00         A
ATOM    435  HG1 LYS    29      26.146 -12.395  -0.615  1.00  0.00         A
ATOM    436  HG2 LYS    29      24.743 -13.233   0.048  1.00  0.00         A
ATOM    437  CD  LYS    29      26.245 -12.771   1.480  1.00  0.00         A
ATOM    438  HD1 LYS    29      26.512 -13.814   1.460  1.00  0.00         A
ATOM    439  HD2 LYS    29      25.616 -12.577   2.335  1.00  0.00         A
ATOM    440  CE  LYS    29      27.511 -11.935   1.601  1.00  0.00         A
ATOM    441  HE1 LYS    29      27.962 -12.127   2.564  1.00  0.00         A
ATOM    442  HE2 LYS    29      27.245 -10.891   1.531  1.00  0.00         A
ATOM    443  NZ  LYS    29      28.497 -12.257   0.533  1.00  0.00         A
ATOM    444  HZ1 LYS    29      29.351 -11.676   0.647  1.00  0.00         A
ATOM    445  HZ2 LYS    29      28.089 -12.070  -0.403  1.00  0.00         A
ATOM    446  HZ3 LYS    29      28.766 -13.261   0.583  1.00  0.00         A
ATOM    447  C   LYS    29      22.894  -9.700  -0.587  1.00  0.00         A
ATOM    448  O   LYS    29      22.356  -9.548   0.509  1.00  0.00         A
ATOM    449  N   ALA    30      22.732  -8.876  -1.622  1.00  0.00         A
ATOM    450  HN  ALA    30      23.228  -9.073  -2.445  1.00  0.00         A
ATOM    451  CA  ALA    30      21.870  -7.697  -1.586  1.00  0.00         A
ATOM    452  HA  ALA    30      21.911  -7.239  -2.564  1.00  0.00         A
ATOM    453  CB  ALA    30      20.424  -8.090  -1.321  1.00  0.00         A
ATOM    454  HB1 ALA    30      19.794  -7.216  -1.389  1.00  0.00         A
ATOM    455  HB2 ALA    30      20.344  -8.516  -0.332  1.00  0.00         A
ATOM    456  HB3 ALA    30      20.111  -8.818  -2.053  1.00  0.00         A
ATOM    457  C   ALA    30      22.354  -6.676  -0.561  1.00  0.00         A
ATOM    458  O   ALA    30      22.229  -6.870   0.646  1.00  0.00         A
ATOM    459  N   ARG    31      22.896  -5.576  -1.058  1.00  0.00         A
ATOM    460  HN  ARG    31      22.959  -5.478  -2.031  1.00  0.00         A
ATOM    461  CA  ARG    31      23.428  -4.518  -0.198  1.00  0.00         A
ATOM    462  HA  ARG    31      24.040  -4.988   0.557  1.00  0.00         A
ATOM    463  CB  ARG    31      24.304  -3.560  -1.020  1.00  0.00         A
ATOM    464  HB1 ARG    31      23.676  -3.028  -1.719  1.00  0.00         A
ATOM    465  HB2 ARG    31      25.028  -4.138  -1.571  1.00  0.00         A
ATOM    466  CG  ARG    31      25.053  -2.538  -0.180  1.00  0.00         A
ATOM    467  HG1 ARG    31      25.771  -3.052   0.432  1.00  0.00         A
ATOM    468  HG2 ARG    31      24.348  -2.022   0.448  1.00  0.00         A
ATOM    469  CD  ARG    31      25.783  -1.522  -1.035  1.00  0.00         A
ATOM    470  HD1 ARG    31      26.162  -0.741  -0.396  1.00  0.00         A
ATOM    471  HD2 ARG    31      25.081  -1.103  -1.730  1.00  0.00         A
ATOM    472  NE  ARG    31      26.895  -2.107  -1.784  1.00  0.00         A
ATOM    473  HE  ARG    31      26.694  -2.872  -2.374  1.00  0.00         A
ATOM    474  CZ  ARG    31      28.148  -1.652  -1.733  1.00  0.00         A
ATOM    475  NH1 ARG    31      28.461  -0.644  -0.924  1.00  0.00         A
ATOM    476 HH11 ARG    31      27.760  -0.222  -0.344  1.00  0.00         A
ATOM    477 HH12 ARG    31      29.403  -0.294  -0.893  1.00  0.00         A
ATOM    478  NH2 ARG    31      29.089  -2.218  -2.478  1.00  0.00         A
ATOM    479 HH21 ARG    31      28.860  -2.988  -3.080  1.00  0.00         A
ATOM    480 HH22 ARG    31      30.036  -1.885  -2.439  1.00  0.00         A
ATOM    481  C   ARG    31      22.306  -3.738   0.499  1.00  0.00         A
ATOM    482  O   ARG    31      22.565  -2.878   1.340  1.00  0.00         A
ATOM    483  N   ARG    32      21.062  -4.072   0.156  1.00  0.00         A
ATOM    484  HN  ARG    32      20.933  -4.828  -0.450  1.00  0.00         A
ATOM    485  CA  ARG    32      19.884  -3.364   0.658  1.00  0.00         A
ATOM    486  HA  ARG    32      19.013  -3.863   0.260  1.00  0.00         A
ATOM    487  CB  ARG    32      19.797  -3.407   2.185  1.00  0.00         A
ATOM    488  HB1 ARG    32      20.711  -3.009   2.601  1.00  0.00         A
ATOM    489  HB2 ARG    32      19.678  -4.432   2.503  1.00  0.00         A
ATOM    490  CG  ARG    32      18.632  -2.596   2.721  1.00  0.00         A
ATOM    491  HG1 ARG    32      17.722  -2.944   2.253  1.00  0.00         A
ATOM    492  HG2 ARG    32      18.789  -1.559   2.474  1.00  0.00         A
ATOM    493  CD  ARG    32      18.492  -2.723   4.218  1.00  0.00         A
ATOM    494  HD1 ARG    32      19.463  -2.602   4.673  1.00  0.00         A
ATOM    495  HD2 ARG    32      18.109  -3.707   4.437  1.00  0.00         A
ATOM    496  NE  ARG    32      17.578  -1.715   4.758  1.00  0.00         A
ATOM    497  HE  ARG    32      17.368  -0.946   4.179  1.00  0.00         A
ATOM    498  CZ  ARG    32      17.029  -1.763   5.969  1.00  0.00         A
ATOM    499  NH1 ARG    32      17.276  -2.783   6.783  1.00  0.00         A
ATOM    500 HH11 ARG    32      17.880  -3.528   6.491  1.00  0.00         A
ATOM    501 HH12 ARG    32      16.861  -2.812   7.697  1.00  0.00         A
ATOM    502  NH2 ARG    32      16.234  -0.778   6.366  1.00  0.00         A
ATOM    503 HH21 ARG    32      16.052  -0.000   5.755  1.00  0.00         A
ATOM    504 HH22 ARG    32      15.809  -0.807   7.276  1.00  0.00         A
ATOM    505  C   ARG    32      19.872  -1.917   0.172  1.00  0.00         A
ATOM    506  O   ARG    32      20.412  -1.026   0.823  1.00  0.00         A
ATOM    507  N   VAL    33      19.261  -1.703  -0.983  1.00  0.00         A
ATOM    508  HN  VAL    33      18.877  -2.457  -1.456  1.00  0.00         A
ATOM    509  CA  VAL    33      19.121  -0.383  -1.576  1.00  0.00         A
ATOM    510  HA  VAL    33      18.980   0.331  -0.777  1.00  0.00         A
ATOM    511  CB  VAL    33      20.371   0.040  -2.393  1.00  0.00         A
ATOM    512  HB  VAL    33      20.083   0.838  -3.063  1.00  0.00         A
ATOM    513  CG1 VAL    33      21.470   0.564  -1.482  1.00  0.00         A
ATOM    514 HG11 VAL    33      22.329   0.841  -2.074  1.00  0.00         A
ATOM    515 HG12 VAL    33      21.749  -0.208  -0.779  1.00  0.00         A
ATOM    516 HG13 VAL    33      21.110   1.427  -0.943  1.00  0.00         A
ATOM    517  CG2 VAL    33      20.891  -1.119  -3.232  1.00  0.00         A
ATOM    518 HG21 VAL    33      21.754  -0.797  -3.797  1.00  0.00         A
ATOM    519 HG22 VAL    33      20.119  -1.449  -3.911  1.00  0.00         A
ATOM    520 HG23 VAL    33      21.172  -1.936  -2.583  1.00  0.00         A
ATOM    521  C   VAL    33      17.901  -0.354  -2.488  1.00  0.00         A
ATOM    522  O   VAL    33      17.811  -1.128  -3.437  1.00  0.00         A
ATOM    523  N   LYS    34      16.949   0.516  -2.182  1.00  0.00         A
ATOM    524  HN  LYS    34      17.012   1.016  -1.346  1.00  0.00         A
ATOM    525  CA  LYS    34      15.806   0.745  -3.060  1.00  0.00         A
ATOM    526  HA  LYS    34      15.635  -0.158  -3.620  1.00  0.00         A
ATOM    527  CB  LYS    34      14.553   1.085  -2.246  1.00  0.00         A
ATOM    528  HB1 LYS    34      13.844   1.580  -2.894  1.00  0.00         A
ATOM    529  HB2 LYS    34      14.828   1.760  -1.450  1.00  0.00         A
ATOM    530  CG  LYS    34      13.866  -0.124  -1.626  1.00  0.00         A
ATOM    531  HG1 LYS    34      13.107   0.219  -0.938  1.00  0.00         A
ATOM    532  HG2 LYS    34      14.600  -0.709  -1.092  1.00  0.00         A
ATOM    533  CD  LYS    34      13.214  -1.001  -2.687  1.00  0.00         A
ATOM    534  HD1 LYS    34      13.985  -1.413  -3.322  1.00  0.00         A
ATOM    535  HD2 LYS    34      12.546  -0.394  -3.280  1.00  0.00         A
ATOM    536  CE  LYS    34      12.422  -2.144  -2.068  1.00  0.00         A
ATOM    537  HE1 LYS    34      11.696  -1.731  -1.382  1.00  0.00         A
ATOM    538  HE2 LYS    34      13.103  -2.783  -1.527  1.00  0.00         A
ATOM    539  NZ  LYS    34      11.713  -2.955  -3.094  1.00  0.00         A
ATOM    540  HZ1 LYS    34      11.046  -2.356  -3.626  1.00  0.00         A
ATOM    541  HZ2 LYS    34      11.181  -3.724  -2.641  1.00  0.00         A
ATOM    542  HZ3 LYS    34      12.394  -3.369  -3.761  1.00  0.00         A
ATOM    543  C   LYS    34      16.129   1.876  -4.026  1.00  0.00         A
ATOM    544  O   LYS    34      15.237   2.564  -4.531  1.00  0.00         A
ATOM    545  N   ASP    35      17.427   2.042  -4.270  1.00  0.00         A
ATOM    546  HN  ASP    35      18.053   1.387  -3.901  1.00  0.00         A
ATOM    547  CA  ASP    35      17.965   3.145  -5.058  1.00  0.00         A
ATOM    548  HA  ASP    35      19.034   2.995  -5.121  1.00  0.00         A
ATOM    549  CB  ASP    35      17.376   3.157  -6.479  1.00  0.00         A
ATOM    550  HB1 ASP    35      16.400   3.618  -6.452  1.00  0.00         A
ATOM    551  HB2 ASP    35      17.277   2.140  -6.829  1.00  0.00         A
ATOM    552  CG  ASP    35      18.240   3.920  -7.466  1.00  0.00         A
ATOM    553  OD1 ASP    35      18.036   5.142  -7.627  1.00  0.00         A
ATOM    554  OD2 ASP    35      19.133   3.300  -8.081  1.00  0.00         A
ATOM    555  C   ASP    35      17.702   4.470  -4.332  1.00  0.00         A
ATOM    556  O   ASP    35      17.116   4.483  -3.245  1.00  0.00         A
ATOM    557  N   GLY    36      18.146   5.576  -4.906  1.00  0.00         A
ATOM    558  HN  GLY    36      18.557   5.527  -5.797  1.00  0.00         A
ATOM    559  CA  GLY    36      18.017   6.859  -4.240  1.00  0.00         A
ATOM    560  HA1 GLY    36      17.054   6.911  -3.755  1.00  0.00         A
ATOM    561  HA2 GLY    36      18.084   7.644  -4.977  1.00  0.00         A
ATOM    562  C   GLY    36      19.104   7.061  -3.205  1.00  0.00         A
ATOM    563  O   GLY    36      19.819   8.063  -3.229  1.00  0.00         A
ATOM    564  N   TYR    37      19.229   6.098  -2.305  1.00  0.00         A
ATOM    565  HN  TYR    37      18.602   5.346  -2.324  1.00  0.00         A
ATOM    566  CA  TYR    37      20.288   6.102  -1.317  1.00  0.00         A
ATOM    567  HA  TYR    37      20.571   7.127  -1.127  1.00  0.00         A
ATOM    568  CB  TYR    37      19.820   5.448  -0.009  1.00  0.00         A
ATOM    569  HB1 TYR    37      19.570   4.415  -0.202  1.00  0.00         A
ATOM    570  HB2 TYR    37      18.943   5.965   0.351  1.00  0.00         A
ATOM    571  CG  TYR    37      20.860   5.479   1.093  1.00  0.00         A
ATOM    572  CD1 TYR    37      20.907   6.530   2.000  1.00  0.00         A
ATOM    573  HD1 TYR    37      20.183   7.327   1.918  1.00  0.00         A
ATOM    574  CD2 TYR    37      21.803   4.463   1.218  1.00  0.00         A
ATOM    575  HD2 TYR    37      21.779   3.637   0.523  1.00  0.00         A
ATOM    576  CE1 TYR    37      21.864   6.570   2.996  1.00  0.00         A
ATOM    577  HE1 TYR    37      21.884   7.396   3.692  1.00  0.00         A
ATOM    578  CE2 TYR    37      22.759   4.496   2.214  1.00  0.00         A
ATOM    579  HE2 TYR    37      23.482   3.698   2.294  1.00  0.00         A
ATOM    580  CZ  TYR    37      22.787   5.552   3.098  1.00  0.00         A
ATOM    581  OH  TYR    37      23.747   5.595   4.083  1.00  0.00         A
ATOM    582  HH  TYR    37      24.614   5.442   3.687  1.00  0.00         A
ATOM    583  C   TYR    37      21.478   5.352  -1.884  1.00  0.00         A
ATOM    584  O   TYR    37      21.358   4.190  -2.275  1.00  0.00         A
ATOM    585  N   VAL    38      22.614   6.015  -1.943  1.00  0.00         A
ATOM    586  HN  VAL    38      22.665   6.921  -1.566  1.00  0.00         A
ATOM    587  CA  VAL    38      23.794   5.426  -2.537  1.00  0.00         A
ATOM    588  HA  VAL    38      23.692   4.356  -2.469  1.00  0.00         A
ATOM    589  CB  VAL    38      23.900   5.803  -4.036  1.00  0.00         A
ATOM    590  HB  VAL    38      22.978   5.506  -4.515  1.00  0.00         A
ATOM    591  CG1 VAL    38      24.053   7.301  -4.225  1.00  0.00         A
ATOM    592 HG11 VAL    38      23.201   7.805  -3.794  1.00  0.00         A
ATOM    593 HG12 VAL    38      24.112   7.528  -5.278  1.00  0.00         A
ATOM    594 HG13 VAL    38      24.954   7.634  -3.732  1.00  0.00         A
ATOM    595  CG2 VAL    38      25.034   5.050  -4.708  1.00  0.00         A
ATOM    596 HG21 VAL    38      24.839   3.989  -4.652  1.00  0.00         A
ATOM    597 HG22 VAL    38      25.962   5.274  -4.205  1.00  0.00         A
ATOM    598 HG23 VAL    38      25.101   5.350  -5.743  1.00  0.00         A
ATOM    599  C   VAL    38      25.046   5.849  -1.766  1.00  0.00         A
ATOM    600  O   VAL    38      25.248   7.035  -1.491  1.00  0.00         A
ATOM    601  N   PRO    39      25.876   4.868  -1.366  1.00  0.00         A
ATOM    602  CA  PRO    39      27.095   5.122  -0.594  1.00  0.00         A
ATOM    603  HA  PRO    39      26.862   5.547   0.371  1.00  0.00         A
ATOM    604  CB  PRO    39      27.714   3.731  -0.403  1.00  0.00         A
ATOM    605  HB1 PRO    39      27.514   3.378   0.596  1.00  0.00         A
ATOM    606  HB2 PRO    39      28.780   3.784  -0.562  1.00  0.00         A
ATOM    607  CG  PRO    39      27.058   2.862  -1.413  1.00  0.00         A
ATOM    608  HG1 PRO    39      26.989   1.858  -1.026  1.00  0.00         A
ATOM    609  HG2 PRO    39      27.622   2.874  -2.334  1.00  0.00         A
ATOM    610  CD  PRO    39      25.687   3.432  -1.629  1.00  0.00         A
ATOM    611  HD1 PRO    39      24.984   3.002  -0.932  1.00  0.00         A
ATOM    612  HD2 PRO    39      25.366   3.264  -2.646  1.00  0.00         A
ATOM    613  C   PRO    39      28.068   6.042  -1.324  1.00  0.00         A
ATOM    614  O   PRO    39      28.399   5.819  -2.490  1.00  0.00         A
ATOM    615  N   GLN    40      28.533   7.067  -0.622  1.00  0.00         A
ATOM    616  HN  GLN    40      28.253   7.167   0.313  1.00  0.00         A
ATOM    617  CA  GLN    40      29.447   8.046  -1.193  1.00  0.00         A
ATOM    618  HA  GLN    40      29.313   8.035  -2.264  1.00  0.00         A
ATOM    619  CB  GLN    40      29.122   9.445  -0.668  1.00  0.00         A
ATOM    620  HB1 GLN    40      29.874  10.135  -1.022  1.00  0.00         A
ATOM    621  HB2 GLN    40      29.143   9.427   0.412  1.00  0.00         A
ATOM    622  CG  GLN    40      27.761   9.954  -1.110  1.00  0.00         A
ATOM    623  HG1 GLN    40      27.004   9.266  -0.763  1.00  0.00         A
ATOM    624  HG2 GLN    40      27.740   9.996  -2.189  1.00  0.00         A
ATOM    625  CD  GLN    40      27.445  11.334  -0.570  1.00  0.00         A
ATOM    626  OE1 GLN    40      28.341  12.146  -0.336  1.00  0.00         A
ATOM    627  NE2 GLN    40      26.166  11.612  -0.377  1.00  0.00         A
ATOM    628 HE21 GLN    40      25.504  10.918  -0.592  1.00  0.00         A
ATOM    629 HE22 GLN    40      25.927  12.498  -0.030  1.00  0.00         A
ATOM    630  C   GLN    40      30.895   7.687  -0.877  1.00  0.00         A
ATOM    631  O   GLN    40      31.749   8.564  -0.715  1.00  0.00         A
ATOM    632  N   GLU    41      31.159   6.393  -0.779  1.00  0.00         A
ATOM    633  HN  GLU    41      30.426   5.754  -0.861  1.00  0.00         A
ATOM    634  CA  GLU    41      32.507   5.894  -0.581  1.00  0.00         A
ATOM    635  HA  GLU    41      33.053   6.617   0.007  1.00  0.00         A
ATOM    636  CB  GLU    41      32.487   4.552   0.149  1.00  0.00         A
ATOM    637  HB1 GLU    41      33.504   4.244   0.342  1.00  0.00         A
ATOM    638  HB2 GLU    41      32.013   3.818  -0.484  1.00  0.00         A
ATOM    639  CG  GLU    41      31.744   4.593   1.469  1.00  0.00         A
ATOM    640  HG1 GLU    41      30.730   4.921   1.289  1.00  0.00         A
ATOM    641  HG2 GLU    41      32.237   5.295   2.125  1.00  0.00         A
ATOM    642  CD  GLU    41      31.703   3.243   2.147  1.00  0.00         A
ATOM    643  OE1 GLU    41      30.900   2.388   1.722  1.00  0.00         A
ATOM    644  OE2 GLU    41      32.463   3.039   3.117  1.00  0.00         A
ATOM    645  C   GLU    41      33.173   5.745  -1.936  1.00  0.00         A
ATOM    646  O   GLU    41      33.108   4.686  -2.563  1.00  0.00         A
ATOM    647  N   GLU    42      33.784   6.820  -2.391  1.00  0.00         A
ATOM    648  HN  GLU    42      33.861   7.601  -1.811  1.00  0.00         A
ATOM    649  CA  GLU    42      34.339   6.883  -3.724  1.00  0.00         A
ATOM    650  HA  GLU    42      33.594   6.487  -4.397  1.00  0.00         A
ATOM    651  CB  GLU    42      34.603   8.334  -4.097  1.00  0.00         A
ATOM    652  HB1 GLU    42      35.043   8.372  -5.077  1.00  0.00         A
ATOM    653  HB2 GLU    42      35.289   8.763  -3.381  1.00  0.00         A
ATOM    654  CG  GLU    42      33.333   9.166  -4.107  1.00  0.00         A
ATOM    655  HG1 GLU    42      32.909   9.161  -3.113  1.00  0.00         A
ATOM    656  HG2 GLU    42      32.633   8.721  -4.796  1.00  0.00         A
ATOM    657  CD  GLU    42      33.572  10.595  -4.521  1.00  0.00         A
ATOM    658  OE1 GLU    42      33.700  11.459  -3.631  1.00  0.00         A
ATOM    659  OE2 GLU    42      33.626  10.859  -5.740  1.00  0.00         A
ATOM    660  C   GLU    42      35.594   6.033  -3.857  1.00  0.00         A
ATOM    661  O   GLU    42      36.708   6.460  -3.542  1.00  0.00         A
ATOM    662  N   VAL    43      35.373   4.815  -4.306  1.00  0.00         A
ATOM    663  HN  VAL    43      34.447   4.535  -4.451  1.00  0.00         A
ATOM    664  CA  VAL    43      36.424   3.864  -4.590  1.00  0.00         A
ATOM    665  HA  VAL    43      37.331   4.408  -4.789  1.00  0.00         A
ATOM    666  CB  VAL    43      36.664   2.917  -3.388  1.00  0.00         A
ATOM    667  HB  VAL    43      37.064   3.503  -2.572  1.00  0.00         A
ATOM    668  CG1 VAL    43      35.359   2.296  -2.923  1.00  0.00         A
ATOM    669 HG11 VAL    43      34.947   1.694  -3.718  1.00  0.00         A
ATOM    670 HG12 VAL    43      34.663   3.082  -2.669  1.00  0.00         A
ATOM    671 HG13 VAL    43      35.540   1.677  -2.058  1.00  0.00         A
ATOM    672  CG2 VAL    43      37.679   1.835  -3.736  1.00  0.00         A
ATOM    673 HG21 VAL    43      37.837   1.199  -2.877  1.00  0.00         A
ATOM    674 HG22 VAL    43      38.615   2.295  -4.018  1.00  0.00         A
ATOM    675 HG23 VAL    43      37.307   1.242  -4.560  1.00  0.00         A
ATOM    676  C   VAL    43      36.029   3.064  -5.829  1.00  0.00         A
ATOM    677  O   VAL    43      34.892   2.603  -5.929  1.00  0.00         A
ATOM    678  N   PRO    44      36.933   2.958  -6.815  1.00  0.00         A
ATOM    679  CA  PRO    44      36.690   2.184  -8.032  1.00  0.00         A
ATOM    680  HA  PRO    44      35.968   2.668  -8.674  1.00  0.00         A
ATOM    681  CB  PRO    44      38.054   2.132  -8.716  1.00  0.00         A
ATOM    682  HB1 PRO    44      37.925   2.175  -9.788  1.00  0.00         A
ATOM    683  HB2 PRO    44      38.559   1.216  -8.447  1.00  0.00         A
ATOM    684  CG  PRO    44      38.786   3.328  -8.209  1.00  0.00         A
ATOM    685  HG1 PRO    44      38.601   4.171  -8.856  1.00  0.00         A
ATOM    686  HG2 PRO    44      39.844   3.117  -8.164  1.00  0.00         A
ATOM    687  CD  PRO    44      38.254   3.608  -6.828  1.00  0.00         A
ATOM    688  HD1 PRO    44      38.158   4.672  -6.673  1.00  0.00         A
ATOM    689  HD2 PRO    44      38.897   3.176  -6.081  1.00  0.00         A
ATOM    690  C   PRO    44      36.179   0.795  -7.734  1.00  0.00         A
ATOM    691  O   PRO    44      36.879  -0.056  -7.180  1.00  0.00         A
ATOM    692  N   LEU    45      34.946   0.587  -8.137  1.00  0.00         A
ATOM    693  HN  LEU    45      34.497   1.291  -8.652  1.00  0.00         A
ATOM    694  CA  LEU    45      34.217  -0.622  -7.851  1.00  0.00         A
ATOM    695  HA  LEU    45      34.505  -0.965  -6.870  1.00  0.00         A
ATOM    696  CB  LEU    45      32.733  -0.298  -7.849  1.00  0.00         A
ATOM    697  HB1 LEU    45      32.200  -1.201  -7.677  1.00  0.00         A
ATOM    698  HB2 LEU    45      32.466   0.080  -8.825  1.00  0.00         A
ATOM    699  CG  LEU    45      32.302   0.727  -6.799  1.00  0.00         A
ATOM    700  HG  LEU    45      32.911   1.612  -6.907  1.00  0.00         A
ATOM    701  CD1 LEU    45      30.848   1.124  -6.997  1.00  0.00         A
ATOM    702 HD11 LEU    45      30.574   1.867  -6.262  1.00  0.00         A
ATOM    703 HD12 LEU    45      30.217   0.255  -6.881  1.00  0.00         A
ATOM    704 HD13 LEU    45      30.717   1.534  -7.987  1.00  0.00         A
ATOM    705  CD2 LEU    45      32.515   0.177  -5.395  1.00  0.00         A
ATOM    706 HD21 LEU    45      31.956  -0.739  -5.279  1.00  0.00         A
ATOM    707 HD22 LEU    45      32.174   0.901  -4.671  1.00  0.00         A
ATOM    708 HD23 LEU    45      33.566  -0.019  -5.240  1.00  0.00         A
ATOM    709  C   LEU    45      34.530  -1.709  -8.870  1.00  0.00         A
ATOM    710  O   LEU    45      33.710  -2.585  -9.142  1.00  0.00         A
ATOM    711  N   TYR    46      35.722  -1.638  -9.439  1.00  0.00         A
ATOM    712  HN  TYR    46      36.302  -0.877  -9.233  1.00  0.00         A
ATOM    713  CA  TYR    46      36.201  -2.675 -10.336  1.00  0.00         A
ATOM    714  HA  TYR    46      35.368  -3.298 -10.601  1.00  0.00         A
ATOM    715  CB  TYR    46      36.825  -2.066 -11.598  1.00  0.00         A
ATOM    716  HB1 TYR    46      37.822  -1.720 -11.367  1.00  0.00         A
ATOM    717  HB2 TYR    46      36.225  -1.228 -11.919  1.00  0.00         A
ATOM    718  CG  TYR    46      36.924  -3.036 -12.758  1.00  0.00         A
ATOM    719  CD1 TYR    46      35.790  -3.414 -13.465  1.00  0.00         A
ATOM    720  HD1 TYR    46      34.832  -3.010 -13.174  1.00  0.00         A
ATOM    721  CD2 TYR    46      38.147  -3.567 -13.148  1.00  0.00         A
ATOM    722  HD2 TYR    46      39.037  -3.284 -12.609  1.00  0.00         A
ATOM    723  CE1 TYR    46      35.871  -4.296 -14.525  1.00  0.00         A
ATOM    724  HE1 TYR    46      34.978  -4.578 -15.061  1.00  0.00         A
ATOM    725  CE2 TYR    46      38.236  -4.450 -14.209  1.00  0.00         A
ATOM    726  HE2 TYR    46      39.196  -4.853 -14.497  1.00  0.00         A
ATOM    727  CZ  TYR    46      37.096  -4.811 -14.893  1.00  0.00         A
ATOM    728  OH  TYR    46      37.179  -5.693 -15.949  1.00  0.00         A
ATOM    729  HH  TYR    46      36.712  -5.325 -16.713  1.00  0.00         A
ATOM    730  C   TYR    46      37.198  -3.517  -9.574  1.00  0.00         A
ATOM    731  O   TYR    46      37.933  -4.334 -10.128  1.00  0.00         A
ATOM    732  N   GLU    47      37.189  -3.299  -8.278  1.00  0.00         A
ATOM    733  HN  GLU    47      36.597  -2.605  -7.923  1.00  0.00         A
ATOM    734  CA  GLU    47      38.005  -4.053  -7.366  1.00  0.00         A
ATOM    735  HA  GLU    47      38.360  -4.925  -7.890  1.00  0.00         A
ATOM    736  CB  GLU    47      39.192  -3.214  -6.895  1.00  0.00         A
ATOM    737  HB1 GLU    47      38.853  -2.533  -6.129  1.00  0.00         A
ATOM    738  HB2 GLU    47      39.569  -2.642  -7.728  1.00  0.00         A
ATOM    739  CG  GLU    47      40.329  -4.040  -6.324  1.00  0.00         A
ATOM    740  HG1 GLU    47      40.679  -4.711  -7.094  1.00  0.00         A
ATOM    741  HG2 GLU    47      39.958  -4.614  -5.487  1.00  0.00         A
ATOM    742  CD  GLU    47      41.489  -3.192  -5.855  1.00  0.00         A
ATOM    743  OE1 GLU    47      42.550  -3.215  -6.510  1.00  0.00         A
ATOM    744  OE2 GLU    47      41.348  -2.497  -4.832  1.00  0.00         A
ATOM    745  C   GLU    47      37.147  -4.482  -6.184  1.00  0.00         A
ATOM    746  O   GLU    47      37.614  -4.567  -5.047  1.00  0.00         A
ATOM    747  N   SER    48      35.876  -4.734  -6.469  1.00  0.00         A
ATOM    748  HN  SER    48      35.575  -4.670  -7.401  1.00  0.00         A
ATOM    749  CA  SER    48      34.917  -5.114  -5.448  1.00  0.00         A
ATOM    750  HA  SER    48      35.054  -4.455  -4.604  1.00  0.00         A
ATOM    751  CB  SER    48      33.493  -4.950  -5.981  1.00  0.00         A
ATOM    752  HB1 SER    48      32.789  -5.195  -5.200  1.00  0.00         A
ATOM    753  HB2 SER    48      33.347  -5.615  -6.818  1.00  0.00         A
ATOM    754  OG  SER    48      33.256  -3.618  -6.410  1.00  0.00         A
ATOM    755  HG  SER    48      32.947  -3.625  -7.326  1.00  0.00         A
ATOM    756  C   SER    48      35.157  -6.552  -4.994  1.00  0.00         A
ATOM    757  O   SER    48      34.423  -7.470  -5.360  1.00  0.00         A
ATOM    758  N   LYS    49      36.201  -6.735  -4.202  1.00  0.00         A
ATOM    759  HN  LYS    49      36.775  -5.965  -3.990  1.00  0.00         A
ATOM    760  CA  LYS    49      36.535  -8.037  -3.647  1.00  0.00         A
ATOM    761  HA  LYS    49      36.182  -8.795  -4.329  1.00  0.00         A
ATOM    762  CB  LYS    49      38.051  -8.165  -3.485  1.00  0.00         A
ATOM    763  HB1 LYS    49      38.275  -9.139  -3.078  1.00  0.00         A
ATOM    764  HB2 LYS    49      38.390  -7.409  -2.793  1.00  0.00         A
ATOM    765  CG  LYS    49      38.823  -8.002  -4.784  1.00  0.00         A
ATOM    766  HG1 LYS    49      38.596  -7.035  -5.208  1.00  0.00         A
ATOM    767  HG2 LYS    49      38.524  -8.779  -5.471  1.00  0.00         A
ATOM    768  CD  LYS    49      40.320  -8.101  -4.551  1.00  0.00         A
ATOM    769  HD1 LYS    49      40.550  -9.079  -4.156  1.00  0.00         A
ATOM    770  HD2 LYS    49      40.616  -7.344  -3.840  1.00  0.00         A
ATOM    771  CE  LYS    49      41.096  -7.894  -5.840  1.00  0.00         A
ATOM    772  HE1 LYS    49      40.849  -6.922  -6.241  1.00  0.00         A
ATOM    773  HE2 LYS    49      40.806  -8.658  -6.547  1.00  0.00         A
ATOM    774  NZ  LYS    49      42.565  -7.970  -5.624  1.00  0.00         A
ATOM    775  HZ1 LYS    49      42.822  -8.895  -5.222  1.00  0.00         A
ATOM    776  HZ2 LYS    49      42.870  -7.224  -4.969  1.00  0.00         A
ATOM    777  HZ3 LYS    49      43.065  -7.847  -6.527  1.00  0.00         A
ATOM    778  C   LYS    49      35.848  -8.215  -2.300  1.00  0.00         A
ATOM    779  O   LYS    49      36.460  -8.653  -1.323  1.00  0.00         A
ATOM    780  N   GLY    50      34.571  -7.873  -2.259  1.00  0.00         A
ATOM    781  HN  GLY    50      34.120  -7.598  -3.086  1.00  0.00         A
ATOM    782  CA  GLY    50      33.837  -7.892  -1.018  1.00  0.00         A
ATOM    783  HA1 GLY    50      34.183  -8.717  -0.415  1.00  0.00         A
ATOM    784  HA2 GLY    50      32.787  -8.022  -1.229  1.00  0.00         A
ATOM    785  C   GLY    50      34.034  -6.607  -0.252  1.00  0.00         A
ATOM    786  O   GLY    50      33.936  -5.518  -0.821  1.00  0.00         A
ATOM    787  N   LYS    51      34.321  -6.728   1.029  1.00  0.00         A
ATOM    788  HN  LYS    51      34.343  -7.624   1.433  1.00  0.00         A
ATOM    789  CA  LYS    51      34.602  -5.571   1.856  1.00  0.00         A
ATOM    790  HA  LYS    51      35.073  -4.829   1.228  1.00  0.00         A
ATOM    791  CB  LYS    51      33.301  -4.986   2.424  1.00  0.00         A
ATOM    792  HB1 LYS    51      32.734  -4.551   1.614  1.00  0.00         A
ATOM    793  HB2 LYS    51      33.550  -4.211   3.133  1.00  0.00         A
ATOM    794  CG  LYS    51      32.423  -6.007   3.126  1.00  0.00         A
ATOM    795  HG1 LYS    51      32.930  -6.353   4.014  1.00  0.00         A
ATOM    796  HG2 LYS    51      32.254  -6.840   2.459  1.00  0.00         A
ATOM    797  CD  LYS    51      31.081  -5.417   3.522  1.00  0.00         A
ATOM    798  HD1 LYS    51      30.584  -5.051   2.635  1.00  0.00         A
ATOM    799  HD2 LYS    51      31.245  -4.600   4.209  1.00  0.00         A
ATOM    800  CE  LYS    51      30.199  -6.456   4.191  1.00  0.00         A
ATOM    801  HE1 LYS    51      29.236  -6.014   4.396  1.00  0.00         A
ATOM    802  HE2 LYS    51      30.660  -6.758   5.120  1.00  0.00         A
ATOM    803  NZ  LYS    51      30.008  -7.657   3.334  1.00  0.00         A
ATOM    804  HZ1 LYS    51      29.621  -7.381   2.411  1.00  0.00         A
ATOM    805  HZ2 LYS    51      29.350  -8.320   3.786  1.00  0.00         A
ATOM    806  HZ3 LYS    51      30.917  -8.140   3.183  1.00  0.00         A
ATOM    807  C   LYS    51      35.569  -5.945   2.969  1.00  0.00         A
ATOM    808  O   LYS    51      35.234  -6.709   3.873  1.00  0.00         A
ATOM    809  N   GLN    52      36.783  -5.427   2.885  1.00  0.00         A
ATOM    810  HN  GLN    52      37.009  -4.848   2.121  1.00  0.00         A
ATOM    811  CA  GLN    52      37.793  -5.689   3.900  1.00  0.00         A
ATOM    812  HA  GLN    52      37.529  -6.610   4.398  1.00  0.00         A
ATOM    813  CB  GLN    52      39.176  -5.842   3.260  1.00  0.00         A
ATOM    814  HB1 GLN    52      39.890  -6.092   4.031  1.00  0.00         A
ATOM    815  HB2 GLN    52      39.460  -4.903   2.811  1.00  0.00         A
ATOM    816  CG  GLN    52      39.235  -6.922   2.190  1.00  0.00         A
ATOM    817  HG1 GLN    52      38.558  -6.655   1.391  1.00  0.00         A
ATOM    818  HG2 GLN    52      38.920  -7.858   2.626  1.00  0.00         A
ATOM    819  CD  GLN    52      40.625  -7.105   1.608  1.00  0.00         A
ATOM    820  OE1 GLN    52      41.632  -6.895   2.285  1.00  0.00         A
ATOM    821  NE2 GLN    52      40.691  -7.506   0.347  1.00  0.00         A
ATOM    822 HE21 GLN    52      39.852  -7.663  -0.134  1.00  0.00         A
ATOM    823 HE22 GLN    52      41.578  -7.627  -0.056  1.00  0.00         A
ATOM    824  C   GLN    52      37.797  -4.560   4.922  1.00  0.00         A
ATOM    825  O   GLN    52      38.773  -4.350   5.641  1.00  0.00         A
ATOM    826  N   PHE    53      36.690  -3.839   4.975  1.00  0.00         A
ATOM    827  HN  PHE    53      35.944  -4.073   4.389  1.00  0.00         A
ATOM    828  CA  PHE    53      36.534  -2.729   5.892  1.00  0.00         A
ATOM    829  HA  PHE    53      37.351  -2.759   6.597  1.00  0.00         A
ATOM    830  CB  PHE    53      36.568  -1.393   5.132  1.00  0.00         A
ATOM    831  HB1 PHE    53      37.494  -1.329   4.579  1.00  0.00         A
ATOM    832  HB2 PHE    53      36.529  -0.584   5.845  1.00  0.00         A
ATOM    833  CG  PHE    53      35.434  -1.197   4.158  1.00  0.00         A
ATOM    834  CD1 PHE    53      34.267  -0.556   4.549  1.00  0.00         A
ATOM    835  HD1 PHE    53      34.174  -0.200   5.564  1.00  0.00         A
ATOM    836  CD2 PHE    53      35.539  -1.647   2.852  1.00  0.00         A
ATOM    837  HD2 PHE    53      36.442  -2.146   2.535  1.00  0.00         A
ATOM    838  CE1 PHE    53      33.228  -0.372   3.657  1.00  0.00         A
ATOM    839  HE1 PHE    53      32.325   0.128   3.974  1.00  0.00         A
ATOM    840  CE2 PHE    53      34.503  -1.466   1.956  1.00  0.00         A
ATOM    841  HE2 PHE    53      34.598  -1.823   0.941  1.00  0.00         A
ATOM    842  CZ  PHE    53      33.346  -0.827   2.359  1.00  0.00         A
ATOM    843  HZ  PHE    53      32.536  -0.684   1.660  1.00  0.00         A
ATOM    844  C   PHE    53      35.220  -2.873   6.645  1.00  0.00         A
ATOM    845  O   PHE    53      34.326  -3.605   6.212  1.00  0.00         A
ATOM    846  N   VAL    54      35.109  -2.188   7.767  1.00  0.00         A
ATOM    847  HN  VAL    54      35.862  -1.645   8.070  1.00  0.00         A
ATOM    848  CA  VAL    54      33.890  -2.213   8.552  1.00  0.00         A
ATOM    849  HA  VAL    54      33.375  -3.136   8.322  1.00  0.00         A
ATOM    850  CB  VAL    54      34.176  -2.192  10.073  1.00  0.00         A
ATOM    851  HB  VAL    54      33.235  -2.086  10.593  1.00  0.00         A
ATOM    852  CG1 VAL    54      34.813  -3.500  10.507  1.00  0.00         A
ATOM    853 HG11 VAL    54      35.033  -3.460  11.563  1.00  0.00         A
ATOM    854 HG12 VAL    54      35.728  -3.656   9.955  1.00  0.00         A
ATOM    855 HG13 VAL    54      34.132  -4.315  10.313  1.00  0.00         A
ATOM    856  CG2 VAL    54      35.068  -1.019  10.456  1.00  0.00         A
ATOM    857 HG21 VAL    54      34.588  -0.094  10.172  1.00  0.00         A
ATOM    858 HG22 VAL    54      36.015  -1.105   9.944  1.00  0.00         A
ATOM    859 HG23 VAL    54      35.234  -1.025  11.523  1.00  0.00         A
ATOM    860  C   VAL    54      32.986  -1.049   8.168  1.00  0.00         A
ATOM    861  O   VAL    54      33.365   0.119   8.283  1.00  0.00         A
ATOM    862  N   ALA    55      31.809  -1.380   7.672  1.00  0.00         A
ATOM    863  HN  ALA    55      31.589  -2.328   7.571  1.00  0.00         A
ATOM    864  CA  ALA    55      30.833  -0.377   7.278  1.00  0.00         A
ATOM    865  HA  ALA    55      31.332   0.346   6.648  1.00  0.00         A
ATOM    866  CB  ALA    55      29.711  -1.017   6.474  1.00  0.00         A
ATOM    867  HB1 ALA    55      29.017  -0.254   6.155  1.00  0.00         A
ATOM    868  HB2 ALA    55      29.195  -1.740   7.087  1.00  0.00         A
ATOM    869  HB3 ALA    55      30.125  -1.511   5.608  1.00  0.00         A
ATOM    870  C   ALA    55      30.276   0.333   8.503  1.00  0.00         A
ATOM    871  O   ALA    55      29.832  -0.309   9.457  1.00  0.00         A
ATOM    872  N   GLN    56      30.328   1.654   8.480  1.00  0.00         A
ATOM    873  HN  GLN    56      30.722   2.103   7.700  1.00  0.00         A
ATOM    874  CA  GLN    56      29.824   2.462   9.579  1.00  0.00         A
ATOM    875  HA  GLN    56      30.271   2.098  10.492  1.00  0.00         A
ATOM    876  CB  GLN    56      30.200   3.938   9.389  1.00  0.00         A
ATOM    877  HB1 GLN    56      29.684   4.523  10.135  1.00  0.00         A
ATOM    878  HB2 GLN    56      29.869   4.253   8.411  1.00  0.00         A
ATOM    879  CG  GLN    56      31.692   4.236   9.499  1.00  0.00         A
ATOM    880  HG1 GLN    56      32.059   3.823  10.427  1.00  0.00         A
ATOM    881  HG2 GLN    56      31.830   5.307   9.509  1.00  0.00         A
ATOM    882  CD  GLN    56      32.509   3.660   8.359  1.00  0.00         A
ATOM    883  OE1 GLN    56      32.020   3.507   7.240  1.00  0.00         A
ATOM    884  NE2 GLN    56      33.762   3.341   8.633  1.00  0.00         A
ATOM    885 HE21 GLN    56      34.090   3.490   9.546  1.00  0.00         A
ATOM    886 HE22 GLN    56      34.313   2.974   7.912  1.00  0.00         A
ATOM    887  C   GLN    56      28.310   2.332   9.681  1.00  0.00         A
ATOM    888  O   GLN    56      27.601   2.467   8.681  1.00  0.00         A
ATOM    889  N   ARG    57      27.818   2.069  10.885  1.00  0.00         A
ATOM    890  HN  ARG    57      28.437   1.945  11.638  1.00  0.00         A
ATOM    891  CA  ARG    57      26.384   1.958  11.121  1.00  0.00         A
ATOM    892  HA  ARG    57      25.957   1.403  10.299  1.00  0.00         A
ATOM    893  CB  ARG    57      26.100   1.210  12.424  1.00  0.00         A
ATOM    894  HB1 ARG    57      25.038   1.237  12.617  1.00  0.00         A
ATOM    895  HB2 ARG    57      26.616   1.710  13.231  1.00  0.00         A
ATOM    896  CG  ARG    57      26.544  -0.241  12.403  1.00  0.00         A
ATOM    897  HG1 ARG    57      27.614  -0.279  12.263  1.00  0.00         A
ATOM    898  HG2 ARG    57      26.053  -0.747  11.585  1.00  0.00         A
ATOM    899  CD  ARG    57      26.190  -0.946  13.700  1.00  0.00         A
ATOM    900  HD1 ARG    57      25.119  -0.912  13.833  1.00  0.00         A
ATOM    901  HD2 ARG    57      26.670  -0.431  14.519  1.00  0.00         A
ATOM    902  NE  ARG    57      26.624  -2.340  13.699  1.00  0.00         A
ATOM    903  HE  ARG    57      27.195  -2.631  12.949  1.00  0.00         A
ATOM    904  CZ  ARG    57      26.299  -3.224  14.640  1.00  0.00         A
ATOM    905  NH1 ARG    57      25.534  -2.862  15.664  1.00  0.00         A
ATOM    906 HH11 ARG    57      25.192  -1.920  15.731  1.00  0.00         A
ATOM    907 HH12 ARG    57      25.297  -3.527  16.377  1.00  0.00         A
ATOM    908  NH2 ARG    57      26.742  -4.470  14.556  1.00  0.00         A
ATOM    909 HH21 ARG    57      27.321  -4.750  13.785  1.00  0.00         A
ATOM    910 HH22 ARG    57      26.496  -5.141  15.259  1.00  0.00         A
ATOM    911  C   ARG    57      25.742   3.339  11.164  1.00  0.00         A
ATOM    912  O   ARG    57      25.221   3.769  12.190  1.00  0.00         A
ATOM    913  N   GLN    58      25.789   4.025  10.037  1.00  0.00         A
ATOM    914  HN  GLN    58      26.234   3.625   9.258  1.00  0.00         A
ATOM    915  CA  GLN    58      25.211   5.352   9.916  1.00  0.00         A
ATOM    916  HA  GLN    58      25.143   5.779  10.905  1.00  0.00         A
ATOM    917  CB  GLN    58      26.113   6.235   9.047  1.00  0.00         A
ATOM    918  HB1 GLN    58      27.061   6.362   9.548  1.00  0.00         A
ATOM    919  HB2 GLN    58      25.645   7.202   8.929  1.00  0.00         A
ATOM    920  CG  GLN    58      26.376   5.658   7.664  1.00  0.00         A
ATOM    921  HG1 GLN    58      25.435   5.568   7.142  1.00  0.00         A
ATOM    922  HG2 GLN    58      26.817   4.679   7.776  1.00  0.00         A
ATOM    923  CD  GLN    58      27.312   6.512   6.830  1.00  0.00         A
ATOM    924  OE1 GLN    58      27.206   6.552   5.605  1.00  0.00         A
ATOM    925  NE2 GLN    58      28.248   7.184   7.479  1.00  0.00         A
ATOM    926 HE21 GLN    58      28.293   7.098   8.456  1.00  0.00         A
ATOM    927 HE22 GLN    58      28.861   7.743   6.957  1.00  0.00         A
ATOM    928  C   GLN    58      23.814   5.265   9.315  1.00  0.00         A
ATOM    929  O   GLN    58      23.329   6.224   8.712  1.00  0.00         A
ATOM    930  N   ALA    59      23.184   4.098   9.494  1.00  0.00         A
ATOM    931  HN  ALA    59      23.631   3.405  10.021  1.00  0.00         A
ATOM    932  CA  ALA    59      21.858   3.807   8.943  1.00  0.00         A
ATOM    933  HA  ALA    59      21.530   2.870   9.371  1.00  0.00         A
ATOM    934  CB  ALA    59      20.849   4.878   9.340  1.00  0.00         A
ATOM    935  HB1 ALA    59      20.828   4.972  10.416  1.00  0.00         A
ATOM    936  HB2 ALA    59      19.870   4.598   8.984  1.00  0.00         A
ATOM    937  HB3 ALA    59      21.137   5.821   8.902  1.00  0.00         A
ATOM    938  C   ALA    59      21.910   3.647   7.424  1.00  0.00         A
ATOM    939  O   ALA    59      22.732   4.266   6.743  1.00  0.00         A
ATOM    940  N   GLY    60      21.041   2.793   6.902  1.00  0.00         A
ATOM    941  HN  GLY    60      20.413   2.325   7.492  1.00  0.00         A
ATOM    942  CA  GLY    60      21.001   2.552   5.474  1.00  0.00         A
ATOM    943  HA1 GLY    60      21.090   1.491   5.295  1.00  0.00         A
ATOM    944  HA2 GLY    60      21.835   3.057   5.010  1.00  0.00         A
ATOM    945  C   GLY    60      19.715   3.050   4.848  1.00  0.00         A
ATOM    946  O   GLY    60      19.079   3.964   5.372  1.00  0.00         A
ATOM    947  N   VAL    61      19.327   2.446   3.733  1.00  0.00         A
ATOM    948  HN  VAL    61      19.874   1.718   3.368  1.00  0.00         A
ATOM    949  CA  VAL    61      18.111   2.841   3.037  1.00  0.00         A
ATOM    950  HA  VAL    61      18.129   3.916   2.939  1.00  0.00         A
ATOM    951  CB  VAL    61      18.037   2.227   1.612  1.00  0.00         A
ATOM    952  HB  VAL    61      18.947   2.487   1.090  1.00  0.00         A
ATOM    953  CG1 VAL    61      17.949   0.710   1.664  1.00  0.00         A
ATOM    954 HG11 VAL    61      17.795   0.318   0.668  1.00  0.00         A
ATOM    955 HG12 VAL    61      17.125   0.419   2.297  1.00  0.00         A
ATOM    956 HG13 VAL    61      18.868   0.314   2.066  1.00  0.00         A
ATOM    957  CG2 VAL    61      16.867   2.807   0.829  1.00  0.00         A
ATOM    958 HG21 VAL    61      16.829   2.354  -0.151  1.00  0.00         A
ATOM    959 HG22 VAL    61      16.995   3.874   0.728  1.00  0.00         A
ATOM    960 HG23 VAL    61      15.945   2.603   1.356  1.00  0.00         A
ATOM    961  C   VAL    61      16.868   2.446   3.844  1.00  0.00         A
ATOM    962  O   VAL    61      16.741   1.305   4.307  1.00  0.00         A
ATOM    963  N   PRO    62      15.956   3.404   4.057  1.00  0.00         A
ATOM    964  CA  PRO    62      14.685   3.148   4.733  1.00  0.00         A
ATOM    965  HA  PRO    62      14.833   2.710   5.707  1.00  0.00         A
ATOM    966  CB  PRO    62      14.067   4.540   4.877  1.00  0.00         A
ATOM    967  HB1 PRO    62      14.285   4.935   5.857  1.00  0.00         A
ATOM    968  HB2 PRO    62      12.997   4.476   4.739  1.00  0.00         A
ATOM    969  CG  PRO    62      14.706   5.352   3.805  1.00  0.00         A
ATOM    970  HG1 PRO    62      14.733   6.392   4.096  1.00  0.00         A
ATOM    971  HG2 PRO    62      14.162   5.233   2.880  1.00  0.00         A
ATOM    972  CD  PRO    62      16.099   4.817   3.661  1.00  0.00         A
ATOM    973  HD1 PRO    62      16.776   5.336   4.323  1.00  0.00         A
ATOM    974  HD2 PRO    62      16.430   4.900   2.637  1.00  0.00         A
ATOM    975  C   PRO    62      13.775   2.254   3.896  1.00  0.00         A
ATOM    976  O   PRO    62      13.735   2.375   2.668  1.00  0.00         A
ATOM    977  N   PRO    63      13.033   1.342   4.543  1.00  0.00         A
ATOM    978  CA  PRO    63      12.115   0.441   3.847  1.00  0.00         A
ATOM    979  HA  PRO    63      12.629  -0.159   3.114  1.00  0.00         A
ATOM    980  CB  PRO    63      11.568  -0.461   4.961  1.00  0.00         A
ATOM    981  HB1 PRO    63      11.538  -1.484   4.618  1.00  0.00         A
ATOM    982  HB2 PRO    63      10.573  -0.138   5.231  1.00  0.00         A
ATOM    983  CG  PRO    63      12.520  -0.296   6.093  1.00  0.00         A
ATOM    984  HG1 PRO    63      13.341  -0.990   5.991  1.00  0.00         A
ATOM    985  HG2 PRO    63      12.008  -0.452   7.028  1.00  0.00         A
ATOM    986  CD  PRO    63      13.014   1.115   5.996  1.00  0.00         A
ATOM    987  HD1 PRO    63      13.998   1.203   6.417  1.00  0.00         A
ATOM    988  HD2 PRO    63      12.329   1.791   6.485  1.00  0.00         A
ATOM    989  C   PRO    63      10.984   1.209   3.175  1.00  0.00         A
ATOM    990  O   PRO    63      10.625   2.305   3.614  1.00  0.00         A
ATOM    991  N   GLY    64      10.418   0.627   2.121  1.00  0.00         A
ATOM    992  HN  GLY    64      10.701  -0.271   1.867  1.00  0.00         A
ATOM    993  CA  GLY    64       9.394   1.301   1.341  1.00  0.00         A
ATOM    994  HA1 GLY    64       9.287   0.789   0.395  1.00  0.00         A
ATOM    995  HA2 GLY    64       9.716   2.311   1.152  1.00  0.00         A
ATOM    996  C   GLY    64       8.040   1.343   2.028  1.00  0.00         A
ATOM    997  O   GLY    64       7.012   1.089   1.398  1.00  0.00         A
ATOM    998  N   MET    65       8.052   1.642   3.320  1.00  0.00         A
ATOM    999  HN  MET    65       8.918   1.742   3.768  1.00  0.00         A
ATOM   1000  CA  MET    65       6.834   1.818   4.099  1.00  0.00         A
ATOM   1001  HA  MET    65       6.223   2.548   3.587  1.00  0.00         A
ATOM   1002  CB  MET    65       6.045   0.501   4.214  1.00  0.00         A
ATOM   1003  HB1 MET    65       5.925   0.087   3.224  1.00  0.00         A
ATOM   1004  HB2 MET    65       5.068   0.721   4.618  1.00  0.00         A
ATOM   1005  CG  MET    65       6.689  -0.560   5.098  1.00  0.00         A
ATOM   1006  HG1 MET    65       5.973  -1.355   5.254  1.00  0.00         A
ATOM   1007  HG2 MET    65       6.932  -0.112   6.049  1.00  0.00         A
ATOM   1008  SD  MET    65       8.193  -1.272   4.408  1.00  0.00         A
ATOM   1009  CE  MET    65       8.617  -2.428   5.707  1.00  0.00         A
ATOM   1010  HE1 MET    65       8.784  -1.889   6.627  1.00  0.00         A
ATOM   1011  HE2 MET    65       9.515  -2.964   5.435  1.00  0.00         A
ATOM   1012  HE3 MET    65       7.807  -3.130   5.844  1.00  0.00         A
ATOM   1013  C   MET    65       7.172   2.358   5.489  1.00  0.00         A
ATOM   1014  O   MET    65       6.456   2.108   6.461  1.00  0.00         A
ATOM   1015  N   CYS    66       8.269   3.103   5.582  1.00  0.00         A
ATOM   1016  HN  CYS    66       8.775   3.318   4.774  1.00  0.00         A
ATOM   1017  CA  CYS    66       8.722   3.631   6.855  1.00  0.00         A
ATOM   1018  HA  CYS    66       7.893   3.584   7.544  1.00  0.00         A
ATOM   1019  CB  CYS    66       9.868   2.787   7.404  1.00  0.00         A
ATOM   1020  HB1 CYS    66      10.193   3.215   8.337  1.00  0.00         A
ATOM   1021  HB2 CYS    66      10.691   2.797   6.700  1.00  0.00         A
ATOM   1022  SG  CYS    66       9.426   1.061   7.711  1.00  0.00         A
ATOM   1023  HG  CYS    66       8.105   0.961   7.628  1.00  0.00         A
ATOM   1024  C   CYS    66       9.163   5.086   6.714  1.00  0.00         A
ATOM   1025  O   CYS    66      10.200   5.375   6.115  1.00  0.00         A
ATOM   1026  N   PRO    67       8.399   6.013   7.307  1.00  0.00         A
ATOM   1027  CA  PRO    67       8.643   7.447   7.190  1.00  0.00         A
ATOM   1028  HA  PRO    67       8.916   7.719   6.181  1.00  0.00         A
ATOM   1029  CB  PRO    67       7.292   8.068   7.540  1.00  0.00         A
ATOM   1030  HB1 PRO    67       6.772   8.332   6.632  1.00  0.00         A
ATOM   1031  HB2 PRO    67       7.455   8.948   8.135  1.00  0.00         A
ATOM   1032  CG  PRO    67       6.536   7.042   8.317  1.00  0.00         A
ATOM   1033  HG1 PRO    67       5.529   6.968   7.932  1.00  0.00         A
ATOM   1034  HG2 PRO    67       6.512   7.324   9.358  1.00  0.00         A
ATOM   1035  CD  PRO    67       7.243   5.725   8.163  1.00  0.00         A
ATOM   1036  HD1 PRO    67       6.589   5.005   7.696  1.00  0.00         A
ATOM   1037  HD2 PRO    67       7.571   5.370   9.124  1.00  0.00         A
ATOM   1038  C   PRO    67       9.716   7.942   8.154  1.00  0.00         A
ATOM   1039  O   PRO    67       9.640   9.055   8.676  1.00  0.00         A
ATOM   1040  N   LEU    68      10.716   7.109   8.386  1.00  0.00         A
ATOM   1041  HN  LEU    68      10.723   6.239   7.936  1.00  0.00         A
ATOM   1042  CA  LEU    68      11.801   7.458   9.284  1.00  0.00         A
ATOM   1043  HA  LEU    68      11.403   8.097  10.053  1.00  0.00         A
ATOM   1044  CB  LEU    68      12.386   6.197   9.929  1.00  0.00         A
ATOM   1045  HB1 LEU    68      13.155   6.498  10.623  1.00  0.00         A
ATOM   1046  HB2 LEU    68      12.840   5.599   9.153  1.00  0.00         A
ATOM   1047  CG  LEU    68      11.378   5.323  10.683  1.00  0.00         A
ATOM   1048  HG  LEU    68      10.615   4.991   9.994  1.00  0.00         A
ATOM   1049  CD1 LEU    68      12.060   4.091  11.254  1.00  0.00         A
ATOM   1050 HD11 LEU    68      12.486   3.509  10.449  1.00  0.00         A
ATOM   1051 HD12 LEU    68      11.336   3.492  11.786  1.00  0.00         A
ATOM   1052 HD13 LEU    68      12.844   4.394  11.932  1.00  0.00         A
ATOM   1053  CD2 LEU    68      10.702   6.116  11.790  1.00  0.00         A
ATOM   1054 HD21 LEU    68      10.176   6.955  11.361  1.00  0.00         A
ATOM   1055 HD22 LEU    68      11.448   6.474  12.482  1.00  0.00         A
ATOM   1056 HD23 LEU    68      10.002   5.480  12.311  1.00  0.00         A
ATOM   1057  C   LEU    68      12.876   8.221   8.524  1.00  0.00         A
ATOM   1058  O   LEU    68      12.976   9.442   8.624  1.00  0.00         A
ATOM   1059  N   LEU    69      13.659   7.496   7.745  1.00  0.00         A
ATOM   1060  HN  LEU    69      13.565   6.524   7.751  1.00  0.00         A
ATOM   1061  CA  LEU    69      14.671   8.111   6.894  1.00  0.00         A
ATOM   1062  HA  LEU    69      14.958   9.052   7.338  1.00  0.00         A
ATOM   1063  CB  LEU    69      15.900   7.209   6.777  1.00  0.00         A
ATOM   1064  HB1 LEU    69      16.653   7.744   6.219  1.00  0.00         A
ATOM   1065  HB2 LEU    69      15.622   6.330   6.216  1.00  0.00         A
ATOM   1066  CG  LEU    69      16.517   6.757   8.102  1.00  0.00         A
ATOM   1067  HG  LEU    69      15.758   6.276   8.701  1.00  0.00         A
ATOM   1068  CD1 LEU    69      17.623   5.750   7.850  1.00  0.00         A
ATOM   1069 HD11 LEU    69      18.389   6.201   7.235  1.00  0.00         A
ATOM   1070 HD12 LEU    69      17.216   4.887   7.343  1.00  0.00         A
ATOM   1071 HD13 LEU    69      18.052   5.444   8.792  1.00  0.00         A
ATOM   1072  CD2 LEU    69      17.055   7.947   8.882  1.00  0.00         A
ATOM   1073 HD21 LEU    69      17.802   8.456   8.292  1.00  0.00         A
ATOM   1074 HD22 LEU    69      17.499   7.601   9.804  1.00  0.00         A
ATOM   1075 HD23 LEU    69      16.246   8.626   9.104  1.00  0.00         A
ATOM   1076  C   LEU    69      14.092   8.369   5.510  1.00  0.00         A
ATOM   1077  O   LEU    69      14.775   8.863   4.613  1.00  0.00         A
ATOM   1078  N   ALA    70      12.825   8.015   5.343  1.00  0.00         A
ATOM   1079  HN  ALA    70      12.337   7.623   6.095  1.00  0.00         A
ATOM   1080  CA  ALA    70      12.139   8.204   4.077  1.00  0.00         A
ATOM   1081  HA  ALA    70      12.871   8.504   3.340  1.00  0.00         A
ATOM   1082  CB  ALA    70      11.501   6.903   3.613  1.00  0.00         A
ATOM   1083  HB1 ALA    70      10.761   6.588   4.335  1.00  0.00         A
ATOM   1084  HB2 ALA    70      12.261   6.141   3.522  1.00  0.00         A
ATOM   1085  HB3 ALA    70      11.027   7.055   2.655  1.00  0.00         A
ATOM   1086  C   ALA    70      11.089   9.292   4.203  1.00  0.00         A
ATOM   1087  O   ALA    70      10.130   9.332   3.437  1.00  0.00         A
ATOM   1088  N   ALA    71      11.277  10.180   5.171  1.00  0.00         A
ATOM   1089  HN  ALA    71      12.068  10.101   5.748  1.00  0.00         A
ATOM   1090  CA  ALA    71      10.349  11.281   5.383  1.00  0.00         A
ATOM   1091  HA  ALA    71       9.359  10.866   5.475  1.00  0.00         A
ATOM   1092  CB  ALA    71      10.680  12.022   6.671  1.00  0.00         A
ATOM   1093  HB1 ALA    71      11.662  12.463   6.590  1.00  0.00         A
ATOM   1094  HB2 ALA    71      10.663  11.330   7.500  1.00  0.00         A
ATOM   1095  HB3 ALA    71       9.949  12.800   6.836  1.00  0.00         A
ATOM   1096  C   ALA    71      10.377  12.227   4.192  1.00  0.00         A
ATOM   1097  O   ALA    71       9.345  12.751   3.767  1.00  0.00         A
ATOM   1098  N   GLU    72      11.566  12.416   3.641  1.00  0.00         A
ATOM   1099  HN  GLU    72      12.352  11.991   4.052  1.00  0.00         A
ATOM   1100  CA  GLU    72      11.734  13.239   2.452  1.00  0.00         A
ATOM   1101  HA  GLU    72      11.206  14.166   2.617  1.00  0.00         A
ATOM   1102  CB  GLU    72      13.220  13.545   2.217  1.00  0.00         A
ATOM   1103  HB1 GLU    72      13.586  14.140   3.042  1.00  0.00         A
ATOM   1104  HB2 GLU    72      13.316  14.115   1.306  1.00  0.00         A
ATOM   1105  CG  GLU    72      14.099  12.306   2.097  1.00  0.00         A
ATOM   1106  HG1 GLU    72      13.750  11.713   1.265  1.00  0.00         A
ATOM   1107  HG2 GLU    72      14.016  11.731   3.007  1.00  0.00         A
ATOM   1108  CD  GLU    72      15.558  12.645   1.872  1.00  0.00         A
ATOM   1109  OE1 GLU    72      16.350  12.562   2.833  1.00  0.00         A
ATOM   1110  OE2 GLU    72      15.922  13.001   0.732  1.00  0.00         A
ATOM   1111  C   GLU    72      11.125  12.541   1.236  1.00  0.00         A
ATOM   1112  O   GLU    72      10.473  13.171   0.405  1.00  0.00         A
ATOM   1113  N   SER    73      11.312  11.228   1.168  1.00  0.00         A
ATOM   1114  HN  SER    73      11.822  10.786   1.878  1.00  0.00         A
ATOM   1115  CA  SER    73      10.793  10.423   0.072  1.00  0.00         A
ATOM   1116  HA  SER    73      11.095  10.881  -0.857  1.00  0.00         A
ATOM   1117  CB  SER    73      11.384   9.016   0.159  1.00  0.00         A
ATOM   1118  HB1 SER    73      11.187   8.485  -0.760  1.00  0.00         A
ATOM   1119  HB2 SER    73      10.932   8.487   0.986  1.00  0.00         A
ATOM   1120  OG  SER    73      12.787   9.075   0.363  1.00  0.00         A
ATOM   1121  HG  SER    73      13.136   9.866  -0.066  1.00  0.00         A
ATOM   1122  C   SER    73       9.269  10.358   0.129  1.00  0.00         A
ATOM   1123  O   SER    73       8.594  10.279  -0.899  1.00  0.00         A
ATOM   1124  N   LYS    74       8.743  10.409   1.344  1.00  0.00         A
ATOM   1125  HN  LYS    74       9.345  10.486   2.116  1.00  0.00         A
ATOM   1126  CA  LYS    74       7.310  10.347   1.578  1.00  0.00         A
ATOM   1127  HA  LYS    74       6.927   9.450   1.116  1.00  0.00         A
ATOM   1128  CB  LYS    74       7.030  10.306   3.084  1.00  0.00         A
ATOM   1129  HB1 LYS    74       7.268  11.271   3.506  1.00  0.00         A
ATOM   1130  HB2 LYS    74       7.669   9.561   3.535  1.00  0.00         A
ATOM   1131  CG  LYS    74       5.591   9.974   3.440  1.00  0.00         A
ATOM   1132  HG1 LYS    74       5.442   8.908   3.344  1.00  0.00         A
ATOM   1133  HG2 LYS    74       4.933  10.495   2.761  1.00  0.00         A
ATOM   1134  CD  LYS    74       5.261  10.394   4.864  1.00  0.00         A
ATOM   1135  HD1 LYS    74       5.199  11.472   4.906  1.00  0.00         A
ATOM   1136  HD2 LYS    74       6.046  10.051   5.521  1.00  0.00         A
ATOM   1137  CE  LYS    74       3.938   9.805   5.328  1.00  0.00         A
ATOM   1138  HE1 LYS    74       3.252   9.792   4.494  1.00  0.00         A
ATOM   1139  HE2 LYS    74       3.537  10.425   6.114  1.00  0.00         A
ATOM   1140  NZ  LYS    74       4.100   8.419   5.841  1.00  0.00         A
ATOM   1141  HZ1 LYS    74       3.183   7.929   5.860  1.00  0.00         A
ATOM   1142  HZ2 LYS    74       4.481   8.442   6.808  1.00  0.00         A
ATOM   1143  HZ3 LYS    74       4.763   7.880   5.236  1.00  0.00         A
ATOM   1144  C   LYS    74       6.626  11.562   0.968  1.00  0.00         A
ATOM   1145  O   LYS    74       5.630  11.439   0.255  1.00  0.00         A
ATOM   1146  N   LYS    75       7.182  12.734   1.239  1.00  0.00         A
ATOM   1147  HN  LYS    75       8.022  12.761   1.745  1.00  0.00         A
ATOM   1148  CA  LYS    75       6.576  13.981   0.803  1.00  0.00         A
ATOM   1149  HA  LYS    75       5.518  13.907   0.973  1.00  0.00         A
ATOM   1150  CB  LYS    75       7.127  15.152   1.615  1.00  0.00         A
ATOM   1151  HB1 LYS    75       8.109  15.392   1.246  1.00  0.00         A
ATOM   1152  HB2 LYS    75       7.204  14.854   2.649  1.00  0.00         A
ATOM   1153  CG  LYS    75       6.270  16.406   1.540  1.00  0.00         A
ATOM   1154  HG1 LYS    75       6.170  16.702   0.506  1.00  0.00         A
ATOM   1155  HG2 LYS    75       6.751  17.193   2.099  1.00  0.00         A
ATOM   1156  CD  LYS    75       4.888  16.160   2.123  1.00  0.00         A
ATOM   1157  HD1 LYS    75       4.992  15.887   3.163  1.00  0.00         A
ATOM   1158  HD2 LYS    75       4.418  15.351   1.585  1.00  0.00         A
ATOM   1159  CE  LYS    75       4.002  17.388   2.023  1.00  0.00         A
ATOM   1160  HE1 LYS    75       3.943  17.694   0.989  1.00  0.00         A
ATOM   1161  HE2 LYS    75       4.438  18.183   2.610  1.00  0.00         A
ATOM   1162  NZ  LYS    75       2.632  17.112   2.526  1.00  0.00         A
ATOM   1163  HZ1 LYS    75       2.017  17.934   2.365  1.00  0.00         A
ATOM   1164  HZ2 LYS    75       2.660  16.909   3.545  1.00  0.00         A
ATOM   1165  HZ3 LYS    75       2.230  16.285   2.030  1.00  0.00         A
ATOM   1166  C   LYS    75       6.821  14.213  -0.684  1.00  0.00         A
ATOM   1167  O   LYS    75       5.971  14.765  -1.384  1.00  0.00         A
ATOM   1168  N   GLU    76       7.977  13.772  -1.164  1.00  0.00         A
ATOM   1169  HN  GLU    76       8.601  13.306  -0.577  1.00  0.00         A
ATOM   1170  CA  GLU    76       8.359  13.956  -2.537  1.00  0.00         A
ATOM   1171  HA  GLU    76       8.359  15.012  -2.749  1.00  0.00         A
ATOM   1172  CB  GLU    76       9.769  13.409  -2.728  1.00  0.00         A
ATOM   1173  HB1 GLU    76       9.801  12.389  -2.378  1.00  0.00         A
ATOM   1174  HB2 GLU    76      10.460  14.006  -2.151  1.00  0.00         A
ATOM   1175  CG  GLU    76      10.203  13.431  -4.162  1.00  0.00         A
ATOM   1176  HG1 GLU    76      10.218  14.454  -4.492  1.00  0.00         A
ATOM   1177  HG2 GLU    76       9.476  12.879  -4.729  1.00  0.00         A
ATOM   1178  CD  GLU    76      11.567  12.818  -4.387  1.00  0.00         A
ATOM   1179  OE1 GLU    76      12.574  13.553  -4.316  1.00  0.00         A
ATOM   1180  OE2 GLU    76      11.638  11.603  -4.662  1.00  0.00         A
ATOM   1181  C   GLU    76       7.386  13.255  -3.483  1.00  0.00         A
ATOM   1182  O   GLU    76       6.900  13.849  -4.449  1.00  0.00         A
ATOM   1183  N   ARG    77       7.088  11.998  -3.186  1.00  0.00         A
ATOM   1184  HN  ARG    77       7.435  11.607  -2.354  1.00  0.00         A
ATOM   1185  CA  ARG    77       6.269  11.184  -4.071  1.00  0.00         A
ATOM   1186  HA  ARG    77       6.684  11.266  -5.050  1.00  0.00         A
ATOM   1187  CB  ARG    77       6.332   9.721  -3.671  1.00  0.00         A
ATOM   1188  HB1 ARG    77       7.366   9.409  -3.676  1.00  0.00         A
ATOM   1189  HB2 ARG    77       5.792   9.140  -4.403  1.00  0.00         A
ATOM   1190  CG  ARG    77       5.755   9.406  -2.312  1.00  0.00         A
ATOM   1191  HG1 ARG    77       4.682   9.526  -2.339  1.00  0.00         A
ATOM   1192  HG2 ARG    77       6.185  10.069  -1.577  1.00  0.00         A
ATOM   1193  CD  ARG    77       6.088   7.984  -1.961  1.00  0.00         A
ATOM   1194  HD1 ARG    77       7.120   7.942  -1.649  1.00  0.00         A
ATOM   1195  HD2 ARG    77       5.962   7.395  -2.853  1.00  0.00         A
ATOM   1196  NE  ARG    77       5.245   7.449  -0.893  1.00  0.00         A
ATOM   1197  HE  ARG    77       4.270   7.495  -1.022  1.00  0.00         A
ATOM   1198  CZ  ARG    77       5.716   6.880   0.218  1.00  0.00         A
ATOM   1199  NH1 ARG    77       7.023   6.805   0.443  1.00  0.00         A
ATOM   1200 HH11 ARG    77       7.674   7.172  -0.223  1.00  0.00         A
ATOM   1201 HH12 ARG    77       7.362   6.378   1.288  1.00  0.00         A
ATOM   1202  NH2 ARG    77       4.877   6.382   1.109  1.00  0.00         A
ATOM   1203 HH21 ARG    77       3.888   6.426   0.951  1.00  0.00         A
ATOM   1204 HH22 ARG    77       5.236   5.949   1.951  1.00  0.00         A
ATOM   1205  C   ARG    77       4.828  11.674  -4.130  1.00  0.00         A
ATOM   1206  O   ARG    77       4.189  11.612  -5.177  1.00  0.00         A
ATOM   1207  N   GLU    78       4.324  12.195  -3.022  1.00  0.00         A
ATOM   1208  HN  GLU    78       4.891  12.278  -2.230  1.00  0.00         A
ATOM   1209  CA  GLU    78       2.941  12.654  -2.982  1.00  0.00         A
ATOM   1210  HA  GLU    78       2.359  11.948  -3.554  1.00  0.00         A
ATOM   1211  CB  GLU    78       2.389  12.687  -1.554  1.00  0.00         A
ATOM   1212  HB1 GLU    78       2.449  11.691  -1.144  1.00  0.00         A
ATOM   1213  HB2 GLU    78       1.352  12.983  -1.592  1.00  0.00         A
ATOM   1214  CG  GLU    78       3.108  13.629  -0.609  1.00  0.00         A
ATOM   1215  HG1 GLU    78       3.140  14.611  -1.055  1.00  0.00         A
ATOM   1216  HG2 GLU    78       4.114  13.268  -0.454  1.00  0.00         A
ATOM   1217  CD  GLU    78       2.410  13.724   0.733  1.00  0.00         A
ATOM   1218  OE1 GLU    78       2.214  12.673   1.380  1.00  0.00         A
ATOM   1219  OE2 GLU    78       2.040  14.845   1.143  1.00  0.00         A
ATOM   1220  C   GLU    78       2.803  14.017  -3.646  1.00  0.00         A
ATOM   1221  O   GLU    78       1.728  14.380  -4.123  1.00  0.00         A
ATOM   1222  N   LYS    79       3.897  14.760  -3.679  1.00  0.00         A
ATOM   1223  HN  LYS    79       4.700  14.450  -3.208  1.00  0.00         A
ATOM   1224  CA  LYS    79       3.931  16.033  -4.384  1.00  0.00         A
ATOM   1225  HA  LYS    79       3.068  16.606  -4.080  1.00  0.00         A
ATOM   1226  CB  LYS    79       5.205  16.803  -4.013  1.00  0.00         A
ATOM   1227  HB1 LYS    79       6.059  16.169  -4.200  1.00  0.00         A
ATOM   1228  HB2 LYS    79       5.171  17.041  -2.961  1.00  0.00         A
ATOM   1229  CG  LYS    79       5.399  18.102  -4.785  1.00  0.00         A
ATOM   1230  HG1 LYS    79       5.495  17.872  -5.836  1.00  0.00         A
ATOM   1231  HG2 LYS    79       6.301  18.582  -4.438  1.00  0.00         A
ATOM   1232  CD  LYS    79       4.232  19.056  -4.593  1.00  0.00         A
ATOM   1233  HD1 LYS    79       4.092  19.231  -3.537  1.00  0.00         A
ATOM   1234  HD2 LYS    79       3.340  18.607  -5.005  1.00  0.00         A
ATOM   1235  CE  LYS    79       4.479  20.385  -5.286  1.00  0.00         A
ATOM   1236  HE1 LYS    79       5.356  20.843  -4.854  1.00  0.00         A
ATOM   1237  HE2 LYS    79       3.624  21.024  -5.124  1.00  0.00         A
ATOM   1238  NZ  LYS    79       4.688  20.224  -6.751  1.00  0.00         A
ATOM   1239  HZ1 LYS    79       4.874  21.149  -7.188  1.00  0.00         A
ATOM   1240  HZ2 LYS    79       3.844  19.811  -7.192  1.00  0.00         A
ATOM   1241  HZ3 LYS    79       5.501  19.600  -6.932  1.00  0.00         A
ATOM   1242  C   LYS    79       3.867  15.799  -5.890  1.00  0.00         A
ATOM   1243  O   LYS    79       3.152  16.496  -6.613  1.00  0.00         A
ATOM   1244  N   GLN    80       4.603  14.799  -6.349  1.00  0.00         A
ATOM   1245  HN  GLN    80       5.128  14.262  -5.717  1.00  0.00         A
ATOM   1246  CA  GLN    80       4.674  14.480  -7.764  1.00  0.00         A
ATOM   1247  HA  GLN    80       4.811  15.404  -8.305  1.00  0.00         A
ATOM   1248  CB  GLN    80       5.879  13.575  -8.018  1.00  0.00         A
ATOM   1249  HB1 GLN    80       5.782  12.691  -7.406  1.00  0.00         A
ATOM   1250  HB2 GLN    80       6.775  14.103  -7.729  1.00  0.00         A
ATOM   1251  CG  GLN    80       6.036  13.136  -9.463  1.00  0.00         A
ATOM   1252  HG1 GLN    80       5.113  12.676  -9.784  1.00  0.00         A
ATOM   1253  HG2 GLN    80       6.830  12.410  -9.510  1.00  0.00         A
ATOM   1254  CD  GLN    80       6.369  14.271 -10.414  1.00  0.00         A
ATOM   1255  OE1 GLN    80       5.981  15.423 -10.205  1.00  0.00         A
ATOM   1256  NE2 GLN    80       7.092  13.947 -11.473  1.00  0.00         A
ATOM   1257 HE21 GLN    80       7.364  13.009 -11.576  1.00  0.00         A
ATOM   1258 HE22 GLN    80       7.324  14.653 -12.113  1.00  0.00         A
ATOM   1259  C   GLN    80       3.388  13.810  -8.255  1.00  0.00         A
ATOM   1260  O   GLN    80       2.851  14.171  -9.304  1.00  0.00         A
ATOM   1261  N   GLU    81       2.894  12.838  -7.498  1.00  0.00         A
ATOM   1262  HN  GLU    81       3.347  12.604  -6.658  1.00  0.00         A
ATOM   1263  CA  GLU    81       1.705  12.095  -7.903  1.00  0.00         A
ATOM   1264  HA  GLU    81       1.817  11.851  -8.948  1.00  0.00         A
ATOM   1265  CB  GLU    81       1.593  10.795  -7.110  1.00  0.00         A
ATOM   1266  HB1 GLU    81       0.694  10.280  -7.408  1.00  0.00         A
ATOM   1267  HB2 GLU    81       1.529  11.034  -6.060  1.00  0.00         A
ATOM   1268  CG  GLU    81       2.774   9.858  -7.313  1.00  0.00         A
ATOM   1269  HG1 GLU    81       2.618   8.971  -6.717  1.00  0.00         A
ATOM   1270  HG2 GLU    81       3.672  10.357  -6.983  1.00  0.00         A
ATOM   1271  CD  GLU    81       2.960   9.442  -8.759  1.00  0.00         A
ATOM   1272  OE1 GLU    81       3.683  10.140  -9.504  1.00  0.00         A
ATOM   1273  OE2 GLU    81       2.401   8.399  -9.152  1.00  0.00         A
ATOM   1274  C   GLU    81       0.438  12.935  -7.737  1.00  0.00         A
ATOM   1275  O   GLU    81      -0.502  12.814  -8.521  1.00  0.00         A
ATOM   1276  N   ARG    82       0.434  13.775  -6.705  1.00  0.00         A
ATOM   1277  HN  ARG    82       1.187  13.744  -6.079  1.00  0.00         A
ATOM   1278  CA  ARG    82      -0.641  14.739  -6.447  1.00  0.00         A
ATOM   1279  HA  ARG    82      -0.367  15.289  -5.559  1.00  0.00         A
ATOM   1280  CB  ARG    82      -0.776  15.736  -7.611  1.00  0.00         A
ATOM   1281  HB1 ARG    82      -1.577  15.410  -8.257  1.00  0.00         A
ATOM   1282  HB2 ARG    82       0.147  15.737  -8.172  1.00  0.00         A
ATOM   1283  CG  ARG    82      -1.068  17.170  -7.176  1.00  0.00         A
ATOM   1284  HG1 ARG    82      -1.106  17.798  -8.055  1.00  0.00         A
ATOM   1285  HG2 ARG    82      -0.270  17.506  -6.532  1.00  0.00         A
ATOM   1286  CD  ARG    82      -2.387  17.297  -6.424  1.00  0.00         A
ATOM   1287  HD1 ARG    82      -2.486  18.313  -6.070  1.00  0.00         A
ATOM   1288  HD2 ARG    82      -2.370  16.625  -5.580  1.00  0.00         A
ATOM   1289  NE  ARG    82      -3.543  16.973  -7.262  1.00  0.00         A
ATOM   1290  HE  ARG    82      -3.368  16.516  -8.118  1.00  0.00         A
ATOM   1291  CZ  ARG    82      -4.803  17.256  -6.935  1.00  0.00         A
ATOM   1292  NH1 ARG    82      -5.077  17.863  -5.789  1.00  0.00         A
ATOM   1293 HH11 ARG    82      -4.338  18.108  -5.156  1.00  0.00         A
ATOM   1294 HH12 ARG    82      -6.026  18.083  -5.549  1.00  0.00         A
ATOM   1295  NH2 ARG    82      -5.793  16.923  -7.751  1.00  0.00         A
ATOM   1296 HH21 ARG    82      -5.595  16.448  -8.616  1.00  0.00         A
ATOM   1297 HH22 ARG    82      -6.741  17.135  -7.507  1.00  0.00         A
ATOM   1298  C   ARG    82      -1.978  14.042  -6.177  1.00  0.00         A
ATOM   1299  O   ARG    82      -2.305  13.745  -5.028  1.00  0.00         A
ATOM   1300  N   THR    83      -2.733  13.761  -7.236  1.00  0.00         A
ATOM   1301  HN  THR    83      -2.379  13.928  -8.136  1.00  0.00         A
ATOM   1302  CA  THR    83      -4.066  13.194  -7.094  1.00  0.00         A
ATOM   1303  HA  THR    83      -4.574  13.726  -6.303  1.00  0.00         A
ATOM   1304  CB  THR    83      -4.881  13.356  -8.390  1.00  0.00         A
ATOM   1305  HB  THR    83      -4.572  12.600  -9.094  1.00  0.00         A
ATOM   1306  OG1 THR    83      -4.645  14.651  -8.956  1.00  0.00         A
ATOM   1307  HG1 THR    83      -4.746  14.601  -9.915  1.00  0.00         A
ATOM   1308  CG2 THR    83      -6.367  13.189  -8.115  1.00  0.00         A
ATOM   1309 HG21 THR    83      -6.687  13.937  -7.405  1.00  0.00         A
ATOM   1310 HG22 THR    83      -6.550  12.206  -7.709  1.00  0.00         A
ATOM   1311 HG23 THR    83      -6.918  13.307  -9.035  1.00  0.00         A
ATOM   1312  C   THR    83      -3.989  11.716  -6.730  1.00  0.00         A
ATOM   1313  O   THR    83      -4.707  11.243  -5.846  1.00  0.00         A
ATOM   1314  N   ARG    84      -3.105  10.989  -7.409  1.00  0.00         A
ATOM   1315  HN  ARG    84      -2.588  11.415  -8.129  1.00  0.00         A
ATOM   1316  CA  ARG    84      -2.893   9.577  -7.115  1.00  0.00         A
ATOM   1317  HA  ARG    84      -3.835   9.068  -7.249  1.00  0.00         A
ATOM   1318  CB  ARG    84      -1.860   8.964  -8.066  1.00  0.00         A
ATOM   1319  HB1 ARG    84      -1.389   8.128  -7.572  1.00  0.00         A
ATOM   1320  HB2 ARG    84      -1.110   9.705  -8.286  1.00  0.00         A
ATOM   1321  CG  ARG    84      -2.436   8.471  -9.385  1.00  0.00         A
ATOM   1322  HG1 ARG    84      -1.625   8.292 -10.077  1.00  0.00         A
ATOM   1323  HG2 ARG    84      -3.091   9.228  -9.785  1.00  0.00         A
ATOM   1324  CD  ARG    84      -3.228   7.184  -9.208  1.00  0.00         A
ATOM   1325  HD1 ARG    84      -2.606   6.470  -8.688  1.00  0.00         A
ATOM   1326  HD2 ARG    84      -3.481   6.795 -10.182  1.00  0.00         A
ATOM   1327  NE  ARG    84      -4.459   7.386  -8.443  1.00  0.00         A
ATOM   1328  HE  ARG    84      -4.866   8.282  -8.478  1.00  0.00         A
ATOM   1329  CZ  ARG    84      -5.048   6.445  -7.707  1.00  0.00         A
ATOM   1330  NH1 ARG    84      -4.562   5.209  -7.681  1.00  0.00         A
ATOM   1331 HH11 ARG    84      -3.749   4.974  -8.220  1.00  0.00         A
ATOM   1332 HH12 ARG    84      -5.002   4.503  -7.118  1.00  0.00         A
ATOM   1333  NH2 ARG    84      -6.142   6.734  -7.019  1.00  0.00         A
ATOM   1334 HH21 ARG    84      -6.530   7.661  -7.050  1.00  0.00         A
ATOM   1335 HH22 ARG    84      -6.591   6.028  -6.463  1.00  0.00         A
ATOM   1336  C   ARG    84      -2.439   9.389  -5.677  1.00  0.00         A
ATOM   1337  O   ARG    84      -2.770   8.395  -5.043  1.00  0.00         A
ATOM   1338  N   ALA    85      -1.727  10.381  -5.157  1.00  0.00         A
ATOM   1339  HN  ALA    85      -1.593  11.195  -5.686  1.00  0.00         A
ATOM   1340  CA  ALA    85      -1.144  10.306  -3.821  1.00  0.00         A
ATOM   1341  HA  ALA    85      -0.622   9.365  -3.738  1.00  0.00         A
ATOM   1342  CB  ALA    85      -0.133  11.419  -3.637  1.00  0.00         A
ATOM   1343  HB1 ALA    85       0.602  11.371  -4.423  1.00  0.00         A
ATOM   1344  HB2 ALA    85       0.354  11.307  -2.679  1.00  0.00         A
ATOM   1345  HB3 ALA    85      -0.638  12.373  -3.674  1.00  0.00         A
ATOM   1346  C   ALA    85      -2.202  10.382  -2.724  1.00  0.00         A
ATOM   1347  O   ALA    85      -1.892  10.234  -1.542  1.00  0.00         A
ATOM   1348  N   LYS    86      -3.443  10.620  -3.110  1.00  0.00         A
ATOM   1349  HN  LYS    86      -3.635  10.732  -4.063  1.00  0.00         A
ATOM   1350  CA  LYS    86      -4.529  10.699  -2.148  1.00  0.00         A
ATOM   1351  HA  LYS    86      -4.131  11.091  -1.224  1.00  0.00         A
ATOM   1352  CB  LYS    86      -5.640  11.623  -2.655  1.00  0.00         A
ATOM   1353  HB1 LYS    86      -6.387  11.720  -1.886  1.00  0.00         A
ATOM   1354  HB2 LYS    86      -6.092  11.179  -3.529  1.00  0.00         A
ATOM   1355  CG  LYS    86      -5.151  13.015  -3.026  1.00  0.00         A
ATOM   1356  HG1 LYS    86      -6.001  13.675  -3.113  1.00  0.00         A
ATOM   1357  HG2 LYS    86      -4.631  12.964  -3.971  1.00  0.00         A
ATOM   1358  CD  LYS    86      -4.205  13.563  -1.972  1.00  0.00         A
ATOM   1359  HD1 LYS    86      -3.783  14.492  -2.327  1.00  0.00         A
ATOM   1360  HD2 LYS    86      -3.416  12.839  -1.821  1.00  0.00         A
ATOM   1361  CE  LYS    86      -4.909  13.810  -0.644  1.00  0.00         A
ATOM   1362  HE1 LYS    86      -4.171  14.094   0.091  1.00  0.00         A
ATOM   1363  HE2 LYS    86      -5.391  12.896  -0.332  1.00  0.00         A
ATOM   1364  NZ  LYS    86      -5.932  14.885  -0.743  1.00  0.00         A
ATOM   1365  HZ1 LYS    86      -5.478  15.789  -0.981  1.00  0.00         A
ATOM   1366  HZ2 LYS    86      -6.429  14.990   0.163  1.00  0.00         A
ATOM   1367  HZ3 LYS    86      -6.627  14.654  -1.480  1.00  0.00         A
ATOM   1368  C   LYS    86      -5.079   9.313  -1.894  1.00  0.00         A
ATOM   1369  O   LYS    86      -5.511   8.985  -0.790  1.00  0.00         A
ATOM   1370  N   LYS    87      -5.032   8.505  -2.932  1.00  0.00         A
ATOM   1371  HN  LYS    87      -4.657   8.842  -3.770  1.00  0.00         A
ATOM   1372  CA  LYS    87      -5.507   7.136  -2.867  1.00  0.00         A
ATOM   1373  HA  LYS    87      -5.760   6.923  -1.844  1.00  0.00         A
ATOM   1374  CB  LYS    87      -6.750   6.961  -3.735  1.00  0.00         A
ATOM   1375  HB1 LYS    87      -7.094   5.943  -3.647  1.00  0.00         A
ATOM   1376  HB2 LYS    87      -6.484   7.154  -4.761  1.00  0.00         A
ATOM   1377  CG  LYS    87      -7.895   7.886  -3.359  1.00  0.00         A
ATOM   1378  HG1 LYS    87      -7.579   8.910  -3.467  1.00  0.00         A
ATOM   1379  HG2 LYS    87      -8.176   7.701  -2.334  1.00  0.00         A
ATOM   1380  CD  LYS    87      -9.098   7.668  -4.240  1.00  0.00         A
ATOM   1381  HD1 LYS    87      -9.577   6.744  -3.958  1.00  0.00         A
ATOM   1382  HD2 LYS    87      -8.781   7.618  -5.270  1.00  0.00         A
ATOM   1383  CE  LYS    87     -10.086   8.801  -4.077  1.00  0.00         A
ATOM   1384  HE1 LYS    87     -10.485   8.770  -3.076  1.00  0.00         A
ATOM   1385  HE2 LYS    87     -10.876   8.662  -4.783  1.00  0.00         A
ATOM   1386  NZ  LYS    87      -9.461  10.129  -4.315  1.00  0.00         A
ATOM   1387  HZ1 LYS    87      -8.998  10.149  -5.247  1.00  0.00         A
ATOM   1388  HZ2 LYS    87      -8.752  10.330  -3.582  1.00  0.00         A
ATOM   1389  HZ3 LYS    87     -10.186  10.873  -4.287  1.00  0.00         A
ATOM   1390  C   LYS    87      -4.411   6.177  -3.318  1.00  0.00         A
ATOM   1391  O   LYS    87      -4.644   5.284  -4.135  1.00  0.00         A
ATOM   1392  N   GLN    88      -3.212   6.383  -2.793  1.00  0.00         A
ATOM   1393  HN  GLN    88      -3.086   7.132  -2.177  1.00  0.00         A
ATOM   1394  CA  GLN    88      -2.075   5.528  -3.111  1.00  0.00         A
ATOM   1395  HA  GLN    88      -2.421   4.736  -3.758  1.00  0.00         A
ATOM   1396  CB  GLN    88      -0.990   6.343  -3.835  1.00  0.00         A
ATOM   1397  HB1 GLN    88      -0.407   6.873  -3.096  1.00  0.00         A
ATOM   1398  HB2 GLN    88      -1.472   7.063  -4.478  1.00  0.00         A
ATOM   1399  CG  GLN    88      -0.037   5.513  -4.686  1.00  0.00         A
ATOM   1400  HG1 GLN    88       0.195   6.069  -5.583  1.00  0.00         A
ATOM   1401  HG2 GLN    88      -0.529   4.592  -4.956  1.00  0.00         A
ATOM   1402  CD  GLN    88       1.263   5.172  -3.980  1.00  0.00         A
ATOM   1403  OE1 GLN    88       1.771   5.945  -3.167  1.00  0.00         A
ATOM   1404  NE2 GLN    88       1.809   4.007  -4.282  1.00  0.00         A
ATOM   1405 HE21 GLN    88       1.352   3.436  -4.936  1.00  0.00         A
ATOM   1406 HE22 GLN    88       2.643   3.756  -3.835  1.00  0.00         A
ATOM   1407  C   GLN    88      -1.535   4.918  -1.823  1.00  0.00         A
ATOM   1408  O   GLN    88      -0.433   4.369  -1.786  1.00  0.00         A
ATOM   1409  N   GLU    89      -2.355   5.006  -0.775  1.00  0.00         A
ATOM   1410  HN  GLU    89      -3.252   5.383  -0.917  1.00  0.00         A
ATOM   1411  CA  GLU    89      -1.981   4.579   0.575  1.00  0.00         A
ATOM   1412  HA  GLU    89      -2.878   4.612   1.180  1.00  0.00         A
ATOM   1413  CB  GLU    89      -1.422   3.144   0.603  1.00  0.00         A
ATOM   1414  HB1 GLU    89      -0.901   2.994   1.538  1.00  0.00         A
ATOM   1415  HB2 GLU    89      -0.717   3.034  -0.208  1.00  0.00         A
ATOM   1416  CG  GLU    89      -2.477   2.048   0.464  1.00  0.00         A
ATOM   1417  HG1 GLU    89      -3.232   2.201   1.222  1.00  0.00         A
ATOM   1418  HG2 GLU    89      -2.003   1.092   0.623  1.00  0.00         A
ATOM   1419  CD  GLU    89      -3.156   2.023  -0.894  1.00  0.00         A
ATOM   1420  OE1 GLU    89      -2.591   1.431  -1.839  1.00  0.00         A
ATOM   1421  OE2 GLU    89      -4.268   2.576  -1.019  1.00  0.00         A
ATOM   1422  C   GLU    89      -0.979   5.565   1.163  1.00  0.00         A
ATOM   1423  O   GLU    89       0.162   5.655   0.717  1.00  0.00         A
ATOM   1424  N   LYS    90      -1.407   6.292   2.188  1.00  0.00         A
ATOM   1425  HN  LYS    90      -2.246   6.047   2.631  1.00  0.00         A
ATOM   1426  CA  LYS    90      -0.649   7.437   2.687  1.00  0.00         A
ATOM   1427  HA  LYS    90      -0.190   7.911   1.834  1.00  0.00         A
ATOM   1428  CB  LYS    90      -1.613   8.443   3.347  1.00  0.00         A
ATOM   1429  HB1 LYS    90      -2.077   7.964   4.198  1.00  0.00         A
ATOM   1430  HB2 LYS    90      -2.381   8.700   2.635  1.00  0.00         A
ATOM   1431  CG  LYS    90      -0.965   9.739   3.830  1.00  0.00         A
ATOM   1432  HG1 LYS    90      -0.310   9.512   4.659  1.00  0.00         A
ATOM   1433  HG2 LYS    90      -1.740  10.413   4.160  1.00  0.00         A
ATOM   1434  CD  LYS    90      -0.156  10.423   2.735  1.00  0.00         A
ATOM   1435  HD1 LYS    90       0.551   9.715   2.329  1.00  0.00         A
ATOM   1436  HD2 LYS    90       0.378  11.256   3.166  1.00  0.00         A
ATOM   1437  CE  LYS    90      -1.037  10.939   1.613  1.00  0.00         A
ATOM   1438  HE1 LYS    90      -1.698  11.696   2.008  1.00  0.00         A
ATOM   1439  HE2 LYS    90      -1.621  10.118   1.223  1.00  0.00         A
ATOM   1440  NZ  LYS    90      -0.230  11.525   0.514  1.00  0.00         A
ATOM   1441  HZ1 LYS    90       0.248  10.770  -0.017  1.00  0.00         A
ATOM   1442  HZ2 LYS    90       0.493  12.169   0.905  1.00  0.00         A
ATOM   1443  HZ3 LYS    90      -0.841  12.060  -0.134  1.00  0.00         A
ATOM   1444  C   LYS    90       0.463   7.004   3.648  1.00  0.00         A
ATOM   1445  O   LYS    90       1.018   7.811   4.396  1.00  0.00         A
ATOM   1446  N   GLU    91       0.797   5.716   3.596  1.00  0.00         A
ATOM   1447  HN  GLU    91       0.321   5.131   2.973  1.00  0.00         A
ATOM   1448  CA  GLU    91       1.860   5.161   4.421  1.00  0.00         A
ATOM   1449  HA  GLU    91       1.892   4.094   4.253  1.00  0.00         A
ATOM   1450  CB  GLU    91       3.197   5.779   4.005  1.00  0.00         A
ATOM   1451  HB1 GLU    91       3.179   6.829   4.253  1.00  0.00         A
ATOM   1452  HB2 GLU    91       3.307   5.677   2.936  1.00  0.00         A
ATOM   1453  CG  GLU    91       4.417   5.166   4.661  1.00  0.00         A
ATOM   1454  HG1 GLU    91       4.490   4.127   4.374  1.00  0.00         A
ATOM   1455  HG2 GLU    91       4.310   5.243   5.731  1.00  0.00         A
ATOM   1456  CD  GLU    91       5.682   5.879   4.246  1.00  0.00         A
ATOM   1457  OE1 GLU    91       6.047   6.864   4.915  1.00  0.00         A
ATOM   1458  OE2 GLU    91       6.284   5.484   3.227  1.00  0.00         A
ATOM   1459  C   GLU    91       1.564   5.423   5.895  1.00  0.00         A
ATOM   1460  O   GLU    91       2.296   6.142   6.575  1.00  0.00         A
ATOM   1461  N   SER    92       0.458   4.858   6.364  1.00  0.00         A
ATOM   1462  HN  SER    92      -0.087   4.308   5.763  1.00  0.00         A
ATOM   1463  CA  SER    92       0.021   5.035   7.742  1.00  0.00         A
ATOM   1464  HA  SER    92      -0.165   6.086   7.897  1.00  0.00         A
ATOM   1465  CB  SER    92      -1.282   4.264   7.961  1.00  0.00         A
ATOM   1466  HB1 SER    92      -2.100   4.804   7.506  1.00  0.00         A
ATOM   1467  HB2 SER    92      -1.464   4.161   9.020  1.00  0.00         A
ATOM   1468  OG  SER    92      -1.208   2.970   7.381  1.00  0.00         A
ATOM   1469  HG  SER    92      -2.101   2.595   7.323  1.00  0.00         A
ATOM   1470  C   SER    92       1.091   4.574   8.732  1.00  0.00         A
ATOM   1471  O   SER    92       1.291   5.206   9.775  1.00  0.00         A
ATOM   1472  N   GLY    93       1.779   3.487   8.399  1.00  0.00         A
ATOM   1473  HN  GLY    93       1.584   3.039   7.551  1.00  0.00         A
ATOM   1474  CA  GLY    93       2.808   2.962   9.277  1.00  0.00         A
ATOM   1475  HA1 GLY    93       3.557   3.723   9.436  1.00  0.00         A
ATOM   1476  HA2 GLY    93       3.269   2.107   8.805  1.00  0.00         A
ATOM   1477  C   GLY    93       2.243   2.540  10.616  1.00  0.00         A
ATOM   1478  O   GLY    93       2.811   2.842  11.666  1.00  0.00         A
ATOM   1479  N   ARG    94       1.127   1.833  10.575  1.00  0.00         A
ATOM   1480  HN  ARG    94       0.781   1.533   9.712  1.00  0.00         A
ATOM   1481  CA  ARG    94       0.423   1.447  11.774  1.00  0.00         A
ATOM   1482  HA  ARG    94       0.800   2.034  12.597  1.00  0.00         A
ATOM   1483  CB  ARG    94      -1.075   1.713  11.598  1.00  0.00         A
ATOM   1484  HB1 ARG    94      -1.446   1.092  10.795  1.00  0.00         A
ATOM   1485  HB2 ARG    94      -1.215   2.750  11.331  1.00  0.00         A
ATOM   1486  CG  ARG    94      -1.904   1.429  12.838  1.00  0.00         A
ATOM   1487  HG1 ARG    94      -1.549   2.052  13.644  1.00  0.00         A
ATOM   1488  HG2 ARG    94      -1.790   0.389  13.105  1.00  0.00         A
ATOM   1489  CD  ARG    94      -3.375   1.720  12.596  1.00  0.00         A
ATOM   1490  HD1 ARG    94      -3.747   1.030  11.852  1.00  0.00         A
ATOM   1491  HD2 ARG    94      -3.473   2.730  12.228  1.00  0.00         A
ATOM   1492  NE  ARG    94      -4.173   1.581  13.812  1.00  0.00         A
ATOM   1493  HE  ARG    94      -3.722   1.211  14.605  1.00  0.00         A
ATOM   1494  CZ  ARG    94      -5.454   1.942  13.910  1.00  0.00         A
ATOM   1495  NH1 ARG    94      -6.101   2.425  12.851  1.00  0.00         A
ATOM   1496 HH11 ARG    94      -5.630   2.521  11.968  1.00  0.00         A
ATOM   1497 HH12 ARG    94      -7.067   2.700  12.932  1.00  0.00         A
ATOM   1498  NH2 ARG    94      -6.089   1.814  15.069  1.00  0.00         A
ATOM   1499 HH21 ARG    94      -5.610   1.444  15.872  1.00  0.00         A
ATOM   1500 HH22 ARG    94      -7.052   2.091  15.151  1.00  0.00         A
ATOM   1501  C   ARG    94       0.667  -0.025  12.048  1.00  0.00         A
ATOM   1502  O   ARG    94       0.545  -0.849  11.146  1.00  0.00         A
ATOM   1503  N   GLN    95       1.043  -0.342  13.275  1.00  0.00         A
ATOM   1504  HN  GLN    95       1.193   0.373  13.929  1.00  0.00         A
ATOM   1505  CA  GLN    95       1.235  -1.729  13.674  1.00  0.00         A
ATOM   1506  HA  GLN    95       1.992  -2.155  13.035  1.00  0.00         A
ATOM   1507  CB  GLN    95       1.707  -1.821  15.125  1.00  0.00         A
ATOM   1508  HB1 GLN    95       1.470  -2.805  15.506  1.00  0.00         A
ATOM   1509  HB2 GLN    95       1.177  -1.085  15.710  1.00  0.00         A
ATOM   1510  CG  GLN    95       3.201  -1.586  15.309  1.00  0.00         A
ATOM   1511  HG1 GLN    95       3.738  -2.353  14.770  1.00  0.00         A
ATOM   1512  HG2 GLN    95       3.433  -1.660  16.355  1.00  0.00         A
ATOM   1513  CD  GLN    95       3.663  -0.232  14.808  1.00  0.00         A
ATOM   1514  OE1 GLN    95       3.619   0.759  15.533  1.00  0.00         A
ATOM   1515  NE2 GLN    95       4.132  -0.184  13.571  1.00  0.00         A
ATOM   1516 HE21 GLN    95       4.158  -1.017  13.051  1.00  0.00         A
ATOM   1517 HE22 GLN    95       4.435   0.681  13.224  1.00  0.00         A
ATOM   1518  C   GLN    95      -0.064  -2.499  13.490  1.00  0.00         A
ATOM   1519  O   GLN    95      -1.098  -2.114  14.043  1.00  0.00         A
ATOM   1520  N   PRO    96      -0.036  -3.576  12.689  1.00  0.00         A
ATOM   1521  CA  PRO    96      -1.235  -4.351  12.376  1.00  0.00         A
ATOM   1522  HA  PRO    96      -1.958  -3.747  11.844  1.00  0.00         A
ATOM   1523  CB  PRO    96      -0.735  -5.479  11.469  1.00  0.00         A
ATOM   1524  HB1 PRO    96      -1.423  -5.611  10.647  1.00  0.00         A
ATOM   1525  HB2 PRO    96      -0.673  -6.394  12.039  1.00  0.00         A
ATOM   1526  CG  PRO    96       0.609  -5.048  10.988  1.00  0.00         A
ATOM   1527  HG1 PRO    96       0.510  -4.532  10.045  1.00  0.00         A
ATOM   1528  HG2 PRO    96       1.251  -5.909  10.877  1.00  0.00         A
ATOM   1529  CD  PRO    96       1.164  -4.120  12.033  1.00  0.00         A
ATOM   1530  HD1 PRO    96       1.739  -3.334  11.567  1.00  0.00         A
ATOM   1531  HD2 PRO    96       1.772  -4.667  12.738  1.00  0.00         A
ATOM   1532  C   PRO    96      -1.878  -4.937  13.628  1.00  0.00         A
ATOM   1533  O   PRO    96      -1.344  -5.866  14.236  1.00  0.00         A
ATOM   1534  N   LYS    97      -3.012  -4.383  14.017  1.00  0.00         A
ATOM   1535  HN  LYS    97      -3.387  -3.639  13.496  1.00  0.00         A
ATOM   1536  CA  LYS    97      -3.716  -4.848  15.197  1.00  0.00         A
ATOM   1537  HA  LYS    97      -3.520  -5.903  15.309  1.00  0.00         A
ATOM   1538  CB  LYS    97      -3.214  -4.106  16.442  1.00  0.00         A
ATOM   1539  HB1 LYS    97      -3.568  -3.086  16.406  1.00  0.00         A
ATOM   1540  HB2 LYS    97      -2.134  -4.103  16.433  1.00  0.00         A
ATOM   1541  CG  LYS    97      -3.677  -4.725  17.752  1.00  0.00         A
ATOM   1542  HG1 LYS    97      -4.752  -4.831  17.729  1.00  0.00         A
ATOM   1543  HG2 LYS    97      -3.395  -4.075  18.567  1.00  0.00         A
ATOM   1544  CD  LYS    97      -3.049  -6.092  17.972  1.00  0.00         A
ATOM   1545  HD1 LYS    97      -1.975  -5.980  18.016  1.00  0.00         A
ATOM   1546  HD2 LYS    97      -3.311  -6.736  17.146  1.00  0.00         A
ATOM   1547  CE  LYS    97      -3.532  -6.731  19.264  1.00  0.00         A
ATOM   1548  HE1 LYS    97      -3.049  -7.690  19.378  1.00  0.00         A
ATOM   1549  HE2 LYS    97      -4.599  -6.872  19.201  1.00  0.00         A
ATOM   1550  NZ  LYS    97      -3.225  -5.892  20.453  1.00  0.00         A
ATOM   1551  HZ1 LYS    97      -3.706  -4.973  20.376  1.00  0.00         A
ATOM   1552  HZ2 LYS    97      -2.201  -5.730  20.526  1.00  0.00         A
ATOM   1553  HZ3 LYS    97      -3.551  -6.367  21.320  1.00  0.00         A
ATOM   1554  C   LYS    97      -5.214  -4.636  15.028  1.00  0.00         A
ATOM   1555  O   LYS    97      -5.740  -3.584  15.403  1.00  0.00         A
ATOM   1556  N   ALA    98      -5.879  -5.634  14.440  1.00  0.00         A
ATOM   1557  HN  ALA    98      -5.377  -6.426  14.158  1.00  0.00         A
ATOM   1558  CA  ALA    98      -7.325  -5.603  14.198  1.00  0.00         A
ATOM   1559  HA  ALA    98      -7.618  -6.587  13.860  1.00  0.00         A
ATOM   1560  CB  ALA    98      -8.090  -5.313  15.485  1.00  0.00         A
ATOM   1561  HB1 ALA    98      -7.791  -6.016  16.247  1.00  0.00         A
ATOM   1562  HB2 ALA    98      -9.150  -5.409  15.302  1.00  0.00         A
ATOM   1563  HB3 ALA    98      -7.871  -4.308  15.814  1.00  0.00         A
ATOM   1564  C   ALA    98      -7.700  -4.596  13.110  1.00  0.00         A
ATOM   1565  O   ALA    98      -7.193  -3.473  13.077  1.00  0.00         A
ATOM   1566  N   PRO    99      -8.574  -5.015  12.179  1.00  0.00         A
ATOM   1567  CA  PRO    99      -9.111  -4.145  11.127  1.00  0.00         A
ATOM   1568  HA  PRO    99      -8.347  -3.858  10.429  1.00  0.00         A
ATOM   1569  CB  PRO    99     -10.137  -5.028  10.420  1.00  0.00         A
ATOM   1570  HB1 PRO    99     -10.140  -4.812   9.362  1.00  0.00         A
ATOM   1571  HB2 PRO    99     -11.117  -4.856  10.834  1.00  0.00         A
ATOM   1572  CG  PRO    99      -9.682  -6.408  10.688  1.00  0.00         A
ATOM   1573  HG1 PRO    99      -8.939  -6.704   9.962  1.00  0.00         A
ATOM   1574  HG2 PRO    99     -10.523  -7.064  10.658  1.00  0.00         A
ATOM   1575  CD  PRO    99      -9.092  -6.385  12.065  1.00  0.00         A
ATOM   1576  HD1 PRO    99      -8.296  -7.107  12.145  1.00  0.00         A
ATOM   1577  HD2 PRO    99      -9.854  -6.572  12.807  1.00  0.00         A
ATOM   1578  C   PRO    99      -9.783  -2.903  11.702  1.00  0.00         A
ATOM   1579  O   PRO    99     -10.923  -2.955  12.166  1.00  0.00         A
ATOM   1580  N   ALA   100      -9.065  -1.796  11.684  1.00  0.00         A
ATOM   1581  HN  ALA   100      -8.178  -1.809  11.270  1.00  0.00         A
ATOM   1582  CA  ALA   100      -9.554  -0.556  12.256  1.00  0.00         A
ATOM   1583  HA  ALA   100     -10.592  -0.690  12.520  1.00  0.00         A
ATOM   1584  CB  ALA   100      -8.770  -0.229  13.517  1.00  0.00         A
ATOM   1585  HB1 ALA   100      -8.843  -1.054  14.210  1.00  0.00         A
ATOM   1586  HB2 ALA   100      -9.176   0.661  13.972  1.00  0.00         A
ATOM   1587  HB3 ALA   100      -7.734  -0.062  13.263  1.00  0.00         A
ATOM   1588  C   ALA   100      -9.431   0.572  11.244  1.00  0.00         A
ATOM   1589  O   ALA   100      -8.503   0.578  10.437  1.00  0.00         A
ATOM   1590  N   PRO   101     -10.376   1.530  11.266  1.00  0.00         A
ATOM   1591  CA  PRO   101     -10.359   2.686  10.365  1.00  0.00         A
ATOM   1592  HA  PRO   101     -10.606   2.410   9.352  1.00  0.00         A
ATOM   1593  CB  PRO   101     -11.442   3.601  10.935  1.00  0.00         A
ATOM   1594  HB1 PRO   101     -11.931   4.132  10.132  1.00  0.00         A
ATOM   1595  HB2 PRO   101     -10.996   4.304  11.623  1.00  0.00         A
ATOM   1596  CG  PRO   101     -12.380   2.678  11.628  1.00  0.00         A
ATOM   1597  HG1 PRO   101     -13.102   2.290  10.926  1.00  0.00         A
ATOM   1598  HG2 PRO   101     -12.878   3.194  12.433  1.00  0.00         A
ATOM   1599  CD  PRO   101     -11.538   1.562  12.174  1.00  0.00         A
ATOM   1600  HD1 PRO   101     -12.083   0.633  12.138  1.00  0.00         A
ATOM   1601  HD2 PRO   101     -11.230   1.783  13.185  1.00  0.00         A
ATOM   1602  C   PRO   101      -9.015   3.380  10.353  1.00  0.00         A
ATOM   1603  O   PRO   101      -8.561   3.924  11.361  1.00  0.00         A
ATOM   1604  N   GLY   102      -8.387   3.341   9.199  1.00  0.00         A
ATOM   1605  HN  GLY   102      -8.837   2.943   8.426  1.00  0.00         A
ATOM   1606  CA  GLY   102      -7.061   3.869   9.055  1.00  0.00         A
ATOM   1607  HA1 GLY   102      -6.915   4.670   9.764  1.00  0.00         A
ATOM   1608  HA2 GLY   102      -6.963   4.253   8.057  1.00  0.00         A
ATOM   1609  C   GLY   102      -6.018   2.800   9.287  1.00  0.00         A
ATOM   1610  O   GLY   102      -5.165   2.928  10.170  1.00  0.00         A
ATOM   1611  N   VAL   103      -6.106   1.735   8.503  1.00  0.00         A
ATOM   1612  HN  VAL   103      -6.793   1.719   7.807  1.00  0.00         A
ATOM   1613  CA  VAL   103      -5.210   0.594   8.633  1.00  0.00         A
ATOM   1614  HA  VAL   103      -4.910   0.522   9.663  1.00  0.00         A
ATOM   1615  CB  VAL   103      -5.903  -0.733   8.243  1.00  0.00         A
ATOM   1616  HB  VAL   103      -5.323  -1.204   7.462  1.00  0.00         A
ATOM   1617  CG1 VAL   103      -5.951  -1.679   9.434  1.00  0.00         A
ATOM   1618 HG11 VAL   103      -6.526  -1.227  10.228  1.00  0.00         A
ATOM   1619 HG12 VAL   103      -4.947  -1.871   9.782  1.00  0.00         A
ATOM   1620 HG13 VAL   103      -6.413  -2.609   9.138  1.00  0.00         A
ATOM   1621  CG2 VAL   103      -7.301  -0.481   7.706  1.00  0.00         A
ATOM   1622 HG21 VAL   103      -7.878   0.045   8.452  1.00  0.00         A
ATOM   1623 HG22 VAL   103      -7.776  -1.424   7.481  1.00  0.00         A
ATOM   1624 HG23 VAL   103      -7.240   0.117   6.810  1.00  0.00         A
ATOM   1625  C   VAL   103      -3.968   0.775   7.774  1.00  0.00         A
ATOM   1626  O   VAL   103      -3.675   1.878   7.312  1.00  0.00         A
ATOM   1627  N   LEU   104      -3.240  -0.311   7.562  1.00  0.00         A
ATOM   1628  HN  LEU   104      -3.493  -1.144   8.006  1.00  0.00         A
ATOM   1629  CA  LEU   104      -2.059  -0.290   6.702  1.00  0.00         A
ATOM   1630  HA  LEU   104      -1.499   0.579   6.955  1.00  0.00         A
ATOM   1631  CB  LEU   104      -1.194  -1.533   6.926  1.00  0.00         A
ATOM   1632  HB1 LEU   104      -0.336  -1.470   6.273  1.00  0.00         A
ATOM   1633  HB2 LEU   104      -1.773  -2.402   6.648  1.00  0.00         A
ATOM   1634  CG  LEU   104      -0.690  -1.729   8.360  1.00  0.00         A
ATOM   1635  HG  LEU   104      -0.462  -0.761   8.784  1.00  0.00         A
ATOM   1636  CD1 LEU   104      -1.750  -2.379   9.239  1.00  0.00         A
ATOM   1637 HD11 LEU   104      -2.048  -3.322   8.805  1.00  0.00         A
ATOM   1638 HD12 LEU   104      -2.607  -1.728   9.312  1.00  0.00         A
ATOM   1639 HD13 LEU   104      -1.343  -2.550  10.224  1.00  0.00         A
ATOM   1640  CD2 LEU   104       0.583  -2.549   8.367  1.00  0.00         A
ATOM   1641 HD21 LEU   104       0.919  -2.682   9.385  1.00  0.00         A
ATOM   1642 HD22 LEU   104       1.344  -2.034   7.803  1.00  0.00         A
ATOM   1643 HD23 LEU   104       0.393  -3.514   7.921  1.00  0.00         A
ATOM   1644  C   LEU   104      -2.468  -0.174   5.244  1.00  0.00         A
ATOM   1645  O   LEU   104      -1.648  -0.003   4.346  1.00  0.00         A
ATOM   1646  N   VAL   105      -3.755  -0.248   5.050  1.00  0.00         A
ATOM   1647  HN  VAL   105      -4.319  -0.397   5.828  1.00  0.00         A
ATOM   1648  CA  VAL   105      -4.370  -0.069   3.751  1.00  0.00         A
ATOM   1649  HA  VAL   105      -3.611   0.298   3.073  1.00  0.00         A
ATOM   1650  CB  VAL   105      -4.928  -1.402   3.187  1.00  0.00         A
ATOM   1651  HB  VAL   105      -4.101  -2.088   3.073  1.00  0.00         A
ATOM   1652  CG1 VAL   105      -5.931  -2.036   4.143  1.00  0.00         A
ATOM   1653 HG11 VAL   105      -6.762  -1.361   4.291  1.00  0.00         A
ATOM   1654 HG12 VAL   105      -5.452  -2.231   5.091  1.00  0.00         A
ATOM   1655 HG13 VAL   105      -6.290  -2.964   3.723  1.00  0.00         A
ATOM   1656  CG2 VAL   105      -5.555  -1.189   1.816  1.00  0.00         A
ATOM   1657 HG21 VAL   105      -4.806  -0.821   1.130  1.00  0.00         A
ATOM   1658 HG22 VAL   105      -6.356  -0.470   1.895  1.00  0.00         A
ATOM   1659 HG23 VAL   105      -5.948  -2.127   1.450  1.00  0.00         A
ATOM   1660  C   VAL   105      -5.475   0.976   3.862  1.00  0.00         A
ATOM   1661  O   VAL   105      -6.328   0.898   4.747  1.00  0.00         A
ATOM   1662  N   MET   106      -5.434   1.975   3.000  1.00  0.00         A
ATOM   1663  HN  MET   106      -4.739   1.989   2.311  1.00  0.00         A
ATOM   1664  CA  MET   106      -6.414   3.046   3.047  1.00  0.00         A
ATOM   1665  HA  MET   106      -7.008   2.914   3.938  1.00  0.00         A
ATOM   1666  CB  MET   106      -5.704   4.403   3.119  1.00  0.00         A
ATOM   1667  HB1 MET   106      -5.050   4.498   2.265  1.00  0.00         A
ATOM   1668  HB2 MET   106      -5.109   4.434   4.019  1.00  0.00         A
ATOM   1669  CG  MET   106      -6.646   5.597   3.132  1.00  0.00         A
ATOM   1670  HG1 MET   106      -7.339   5.482   3.953  1.00  0.00         A
ATOM   1671  HG2 MET   106      -7.193   5.619   2.201  1.00  0.00         A
ATOM   1672  SD  MET   106      -5.774   7.167   3.328  1.00  0.00         A
ATOM   1673  CE  MET   106      -5.110   6.987   4.985  1.00  0.00         A
ATOM   1674  HE1 MET   106      -5.921   6.833   5.683  1.00  0.00         A
ATOM   1675  HE2 MET   106      -4.566   7.880   5.255  1.00  0.00         A
ATOM   1676  HE3 MET   106      -4.443   6.138   5.016  1.00  0.00         A
ATOM   1677  C   MET   106      -7.327   2.984   1.829  1.00  0.00         A
ATOM   1678  O   MET   106      -6.925   3.344   0.725  1.00  0.00         A
ATOM   1679  N   PRO   107      -8.563   2.506   2.005  1.00  0.00         A
ATOM   1680  CA  PRO   107      -9.539   2.452   0.926  1.00  0.00         A
ATOM   1681  HA  PRO   107      -9.112   2.050   0.028  1.00  0.00         A
ATOM   1682  CB  PRO   107     -10.617   1.500   1.441  1.00  0.00         A
ATOM   1683  HB1 PRO   107     -10.764   0.705   0.723  1.00  0.00         A
ATOM   1684  HB2 PRO   107     -11.531   2.046   1.557  1.00  0.00         A
ATOM   1685  CG  PRO   107     -10.109   0.967   2.740  1.00  0.00         A
ATOM   1686  HG1 PRO   107      -9.627   0.018   2.571  1.00  0.00         A
ATOM   1687  HG2 PRO   107     -10.924   0.858   3.440  1.00  0.00         A
ATOM   1688  CD  PRO   107      -9.114   1.967   3.248  1.00  0.00         A
ATOM   1689  HD1 PRO   107      -8.349   1.478   3.833  1.00  0.00         A
ATOM   1690  HD2 PRO   107      -9.607   2.736   3.825  1.00  0.00         A
ATOM   1691  C   PRO   107     -10.136   3.827   0.642  1.00  0.00         A
ATOM   1692  O   PRO   107     -10.026   4.744   1.461  1.00  0.00         A
ATOM   1693  N   PRO   108     -10.775   3.984  -0.521  1.00  0.00         A
ATOM   1694  CA  PRO   108     -11.363   5.254  -0.932  1.00  0.00         A
ATOM   1695  HA  PRO   108     -10.661   6.066  -0.825  1.00  0.00         A
ATOM   1696  CB  PRO   108     -11.670   5.030  -2.415  1.00  0.00         A
ATOM   1697  HB1 PRO   108     -10.838   5.368  -3.012  1.00  0.00         A
ATOM   1698  HB2 PRO   108     -12.562   5.572  -2.686  1.00  0.00         A
ATOM   1699  CG  PRO   108     -11.866   3.561  -2.544  1.00  0.00         A
ATOM   1700  HG1 PRO   108     -11.585   3.231  -3.525  1.00  0.00         A
ATOM   1701  HG2 PRO   108     -12.896   3.312  -2.347  1.00  0.00         A
ATOM   1702  CD  PRO   108     -10.980   2.926  -1.523  1.00  0.00         A
ATOM   1703  HD1 PRO   108     -10.044   2.630  -1.960  1.00  0.00         A
ATOM   1704  HD2 PRO   108     -11.474   2.077  -1.097  1.00  0.00         A
ATOM   1705  C   PRO   108     -12.629   5.570  -0.141  1.00  0.00         A
ATOM   1706  O   PRO   108     -13.466   4.695   0.088  1.00  0.00         A
ATOM   1707  N   SER   109     -12.753   6.817   0.287  1.00  0.00         A
ATOM   1708  HN  SER   109     -12.067   7.476   0.042  1.00  0.00         A
ATOM   1709  CA  SER   109     -13.882   7.243   1.098  1.00  0.00         A
ATOM   1710  HA  SER   109     -13.951   6.577   1.946  1.00  0.00         A
ATOM   1711  CB  SER   109     -13.644   8.666   1.602  1.00  0.00         A
ATOM   1712  HB1 SER   109     -14.458   8.960   2.244  1.00  0.00         A
ATOM   1713  HB2 SER   109     -13.587   9.340   0.760  1.00  0.00         A
ATOM   1714  OG  SER   109     -12.429   8.747   2.335  1.00  0.00         A
ATOM   1715  HG  SER   109     -11.996   7.884   2.328  1.00  0.00         A
ATOM   1716  C   SER   109     -15.185   7.165   0.304  1.00  0.00         A
ATOM   1717  O   SER   109     -15.236   7.583  -0.856  1.00  0.00         A
ATOM   1718  N   THR   110     -16.226   6.624   0.944  1.00  0.00         A
ATOM   1719  HN  THR   110     -16.107   6.347   1.877  1.00  0.00         A
ATOM   1720  CA  THR   110     -17.540   6.421   0.324  1.00  0.00         A
ATOM   1721  HA  THR   110     -18.097   5.762   0.975  1.00  0.00         A
ATOM   1722  CB  THR   110     -18.343   7.742   0.196  1.00  0.00         A
ATOM   1723  HB  THR   110     -19.219   7.550  -0.409  1.00  0.00         A
ATOM   1724  OG1 THR   110     -17.559   8.762  -0.437  1.00  0.00         A
ATOM   1725  HG1 THR   110     -16.732   8.372  -0.756  1.00  0.00         A
ATOM   1726  CG2 THR   110     -18.803   8.227   1.562  1.00  0.00         A
ATOM   1727 HG21 THR   110     -17.942   8.397   2.192  1.00  0.00         A
ATOM   1728 HG22 THR   110     -19.439   7.481   2.015  1.00  0.00         A
ATOM   1729 HG23 THR   110     -19.354   9.150   1.450  1.00  0.00         A
ATOM   1730  C   THR   110     -17.421   5.741  -1.040  1.00  0.00         A
ATOM   1731  O   THR   110     -17.590   6.372  -2.083  1.00  0.00         A
ATOM   1732  N   CYS   111     -17.124   4.450  -1.022  1.00  0.00         A
ATOM   1733  HN  CYS   111     -17.020   3.993  -0.163  1.00  0.00         A
ATOM   1734  CA  CYS   111     -16.952   3.691  -2.248  1.00  0.00         A
ATOM   1735  HA  CYS   111     -17.287   4.300  -3.073  1.00  0.00         A
ATOM   1736  CB  CYS   111     -15.474   3.347  -2.445  1.00  0.00         A
ATOM   1737  HB1 CYS   111     -14.904   4.263  -2.500  1.00  0.00         A
ATOM   1738  HB2 CYS   111     -15.359   2.802  -3.369  1.00  0.00         A
ATOM   1739  SG  CYS   111     -14.768   2.338  -1.121  1.00  0.00         A
ATOM   1740  HG  CYS   111     -14.167   3.158  -0.263  1.00  0.00         A
ATOM   1741  C   CYS   111     -17.778   2.411  -2.204  1.00  0.00         A
ATOM   1742  O   CYS   111     -18.034   1.866  -1.128  1.00  0.00         A
ATOM   1743  N   PRO   112     -18.230   1.935  -3.372  1.00  0.00         A
ATOM   1744  CA  PRO   112     -18.913   0.651  -3.488  1.00  0.00         A
ATOM   1745  HA  PRO   112     -19.659   0.509  -2.713  1.00  0.00         A
ATOM   1746  CB  PRO   112     -19.591   0.739  -4.856  1.00  0.00         A
ATOM   1747  HB1 PRO   112     -20.583   1.149  -4.744  1.00  0.00         A
ATOM   1748  HB2 PRO   112     -19.648  -0.245  -5.297  1.00  0.00         A
ATOM   1749  CG  PRO   112     -18.717   1.645  -5.651  1.00  0.00         A
ATOM   1750  HG1 PRO   112     -19.308   2.171  -6.386  1.00  0.00         A
ATOM   1751  HG2 PRO   112     -17.940   1.074  -6.134  1.00  0.00         A
ATOM   1752  CD  PRO   112     -18.117   2.620  -4.674  1.00  0.00         A
ATOM   1753  HD1 PRO   112     -18.677   3.542  -4.673  1.00  0.00         A
ATOM   1754  HD2 PRO   112     -17.083   2.808  -4.919  1.00  0.00         A
ATOM   1755  C   PRO   112     -17.927  -0.506  -3.438  1.00  0.00         A
ATOM   1756  O   PRO   112     -16.723  -0.294  -3.599  1.00  0.00         A
ATOM   1757  N   PRO   113     -18.442  -1.720  -3.180  1.00  0.00         A
ATOM   1758  CA  PRO   113     -17.706  -2.960  -3.029  1.00  0.00         A
ATOM   1759  HA  PRO   113     -17.669  -3.240  -1.992  1.00  0.00         A
ATOM   1760  CB  PRO   113     -18.628  -3.918  -3.771  1.00  0.00         A
ATOM   1761  HB1 PRO   113     -18.494  -4.923  -3.399  1.00  0.00         A
ATOM   1762  HB2 PRO   113     -18.407  -3.878  -4.817  1.00  0.00         A
ATOM   1763  CG  PRO   113     -20.006  -3.408  -3.498  1.00  0.00         A
ATOM   1764  HG1 PRO   113     -20.489  -4.037  -2.765  1.00  0.00         A
ATOM   1765  HG2 PRO   113     -20.578  -3.394  -4.414  1.00  0.00         A
ATOM   1766  CD  PRO   113     -19.847  -2.007  -2.961  1.00  0.00         A
ATOM   1767  HD1 PRO   113     -20.051  -1.993  -1.918  1.00  0.00         A
ATOM   1768  HD2 PRO   113     -20.477  -1.311  -3.489  1.00  0.00         A
ATOM   1769  C   PRO   113     -16.296  -2.961  -3.630  1.00  0.00         A
ATOM   1770  O   PRO   113     -16.095  -2.568  -4.785  1.00  0.00         A
ATOM   1771  N   PRO   114     -15.304  -3.429  -2.858  1.00  0.00         A
ATOM   1772  CA  PRO   114     -13.894  -3.352  -3.238  1.00  0.00         A
ATOM   1773  HA  PRO   114     -13.606  -2.340  -3.457  1.00  0.00         A
ATOM   1774  CB  PRO   114     -13.151  -3.839  -1.983  1.00  0.00         A
ATOM   1775  HB1 PRO   114     -12.324  -3.178  -1.770  1.00  0.00         A
ATOM   1776  HB2 PRO   114     -12.785  -4.842  -2.145  1.00  0.00         A
ATOM   1777  CG  PRO   114     -14.172  -3.799  -0.898  1.00  0.00         A
ATOM   1778  HG1 PRO   114     -14.214  -2.813  -0.463  1.00  0.00         A
ATOM   1779  HG2 PRO   114     -13.947  -4.540  -0.145  1.00  0.00         A
ATOM   1780  CD  PRO   114     -15.463  -4.111  -1.571  1.00  0.00         A
ATOM   1781  HD1 PRO   114     -16.288  -3.709  -1.010  1.00  0.00         A
ATOM   1782  HD2 PRO   114     -15.568  -5.174  -1.709  1.00  0.00         A
ATOM   1783  C   PRO   114     -13.574  -4.238  -4.432  1.00  0.00         A
ATOM   1784  O   PRO   114     -14.278  -5.211  -4.705  1.00  0.00         A
ATOM   1785  N   LYS   115     -12.512  -3.894  -5.146  1.00  0.00         A
ATOM   1786  HN  LYS   115     -11.979  -3.121  -4.863  1.00  0.00         A
ATOM   1787  CA  LYS   115     -12.108  -4.643  -6.323  1.00  0.00         A
ATOM   1788  HA  LYS   115     -13.006  -4.907  -6.863  1.00  0.00         A
ATOM   1789  CB  LYS   115     -11.210  -3.796  -7.239  1.00  0.00         A
ATOM   1790  HB1 LYS   115     -10.690  -4.458  -7.916  1.00  0.00         A
ATOM   1791  HB2 LYS   115     -10.484  -3.280  -6.631  1.00  0.00         A
ATOM   1792  CG  LYS   115     -11.961  -2.757  -8.070  1.00  0.00         A
ATOM   1793  HG1 LYS   115     -12.769  -3.243  -8.592  1.00  0.00         A
ATOM   1794  HG2 LYS   115     -11.279  -2.329  -8.789  1.00  0.00         A
ATOM   1795  CD  LYS   115     -12.539  -1.638  -7.226  1.00  0.00         A
ATOM   1796  HD1 LYS   115     -13.046  -2.069  -6.375  1.00  0.00         A
ATOM   1797  HD2 LYS   115     -13.245  -1.091  -7.826  1.00  0.00         A
ATOM   1798  CE  LYS   115     -11.462  -0.684  -6.731  1.00  0.00         A
ATOM   1799  HE1 LYS   115     -10.989  -0.223  -7.585  1.00  0.00         A
ATOM   1800  HE2 LYS   115     -10.727  -1.246  -6.175  1.00  0.00         A
ATOM   1801  NZ  LYS   115     -12.021   0.379  -5.856  1.00  0.00         A
ATOM   1802  HZ1 LYS   115     -12.683   0.974  -6.395  1.00  0.00         A
ATOM   1803  HZ2 LYS   115     -11.255   0.979  -5.489  1.00  0.00         A
ATOM   1804  HZ3 LYS   115     -12.528  -0.045  -5.053  1.00  0.00         A
ATOM   1805  C   LYS   115     -11.397  -5.927  -5.917  1.00  0.00         A
ATOM   1806  O   LYS   115     -10.173  -6.035  -5.991  1.00  0.00         A
ATOM   1807  N   VAL   116     -12.183  -6.889  -5.469  1.00  0.00         A
ATOM   1808  HN  VAL   116     -13.150  -6.725  -5.419  1.00  0.00         A
ATOM   1809  CA  VAL   116     -11.672  -8.181  -5.064  1.00  0.00         A
ATOM   1810  HA  VAL   116     -10.617  -8.074  -4.879  1.00  0.00         A
ATOM   1811  CB  VAL   116     -12.343  -8.670  -3.765  1.00  0.00         A
ATOM   1812  HB  VAL   116     -12.152  -9.727  -3.653  1.00  0.00         A
ATOM   1813  CG1 VAL   116     -11.760  -7.942  -2.565  1.00  0.00         A
ATOM   1814 HG11 VAL   116     -10.695  -8.111  -2.523  1.00  0.00         A
ATOM   1815 HG12 VAL   116     -12.218  -8.316  -1.663  1.00  0.00         A
ATOM   1816 HG13 VAL   116     -11.954  -6.884  -2.657  1.00  0.00         A
ATOM   1817  CG2 VAL   116     -13.845  -8.454  -3.829  1.00  0.00         A
ATOM   1818 HG21 VAL   116     -14.047  -7.404  -3.982  1.00  0.00         A
ATOM   1819 HG22 VAL   116     -14.296  -8.778  -2.904  1.00  0.00         A
ATOM   1820 HG23 VAL   116     -14.254  -9.022  -4.651  1.00  0.00         A
ATOM   1821  C   VAL   116     -11.877  -9.190  -6.184  1.00  0.00         A
ATOM   1822  O   VAL   116     -12.707 -10.093  -6.097  1.00  0.00         A
ATOM   1823  N   SER   117     -11.120  -9.010  -7.249  1.00  0.00         A
ATOM   1824  HN  SER   117     -10.427  -8.317  -7.231  1.00  0.00         A
ATOM   1825  CA  SER   117     -11.280  -9.813  -8.442  1.00  0.00         A
ATOM   1826  HA  SER   117     -12.321  -9.777  -8.722  1.00  0.00         A
ATOM   1827  CB  SER   117     -10.441  -9.218  -9.569  1.00  0.00         A
ATOM   1828  HB1 SER   117     -10.663  -9.729 -10.494  1.00  0.00         A
ATOM   1829  HB2 SER   117      -9.393  -9.330  -9.337  1.00  0.00         A
ATOM   1830  OG  SER   117     -10.729  -7.837  -9.726  1.00  0.00         A
ATOM   1831  HG  SER   117     -11.549  -7.627  -9.258  1.00  0.00         A
ATOM   1832  C   SER   117     -10.887 -11.266  -8.188  1.00  0.00         A
ATOM   1833  O   SER   117      -9.753 -11.552  -7.799  1.00  0.00         A
ATOM   1834  N   GLN   118     -11.851 -12.166  -8.389  1.00  0.00         A
ATOM   1835  HN  GLN   118     -12.743 -11.845  -8.646  1.00  0.00         A
ATOM   1836  CA  GLN   118     -11.640 -13.609  -8.251  1.00  0.00         A
ATOM   1837  HA  GLN   118     -12.544 -14.099  -8.580  1.00  0.00         A
ATOM   1838  CB  GLN   118     -10.484 -14.071  -9.139  1.00  0.00         A
ATOM   1839  HB1 GLN   118     -10.311 -15.122  -8.969  1.00  0.00         A
ATOM   1840  HB2 GLN   118      -9.599 -13.519  -8.863  1.00  0.00         A
ATOM   1841  CG  GLN   118     -10.739 -13.859 -10.621  1.00  0.00         A
ATOM   1842  HG1 GLN   118     -10.878 -12.803 -10.800  1.00  0.00         A
ATOM   1843  HG2 GLN   118     -11.637 -14.390 -10.897  1.00  0.00         A
ATOM   1844  CD  GLN   118      -9.604 -14.353 -11.493  1.00  0.00         A
ATOM   1845  OE1 GLN   118      -8.439 -14.336 -11.094  1.00  0.00         A
ATOM   1846  NE2 GLN   118      -9.939 -14.787 -12.695  1.00  0.00         A
ATOM   1847 HE21 GLN   118     -10.887 -14.761 -12.948  1.00  0.00         A
ATOM   1848 HE22 GLN   118      -9.230 -15.125 -13.283  1.00  0.00         A
ATOM   1849  C   GLN   118     -11.380 -14.006  -6.802  1.00  0.00         A
ATOM   1850  O   GLN   118     -10.848 -15.083  -6.526  1.00  0.00         A
ATOM   1851  N   GLN   119     -11.753 -13.137  -5.880  1.00  0.00         A
ATOM   1852  HN  GLN   119     -12.150 -12.285  -6.159  1.00  0.00         A
ATOM   1853  CA  GLN   119     -11.578 -13.408  -4.464  1.00  0.00         A
ATOM   1854  HA  GLN   119     -11.517 -14.478  -4.330  1.00  0.00         A
ATOM   1855  CB  GLN   119     -10.288 -12.761  -3.966  1.00  0.00         A
ATOM   1856  HB1 GLN   119     -10.452 -11.700  -3.855  1.00  0.00         A
ATOM   1857  HB2 GLN   119      -9.511 -12.922  -4.699  1.00  0.00         A
ATOM   1858  CG  GLN   119      -9.808 -13.310  -2.637  1.00  0.00         A
ATOM   1859  HG1 GLN   119      -9.621 -14.369  -2.744  1.00  0.00         A
ATOM   1860  HG2 GLN   119     -10.580 -13.155  -1.898  1.00  0.00         A
ATOM   1861  CD  GLN   119      -8.539 -12.639  -2.158  1.00  0.00         A
ATOM   1862  OE1 GLN   119      -8.315 -11.453  -2.400  1.00  0.00         A
ATOM   1863  NE2 GLN   119      -7.687 -13.401  -1.496  1.00  0.00         A
ATOM   1864 HE21 GLN   119      -7.921 -14.344  -1.356  1.00  0.00         A
ATOM   1865 HE22 GLN   119      -6.852 -12.997  -1.178  1.00  0.00         A
ATOM   1866  C   GLN   119     -12.769 -12.872  -3.681  1.00  0.00         A
ATOM   1867  O   GLN   119     -13.241 -11.770  -3.943  1.00  0.00         A
ATOM   1868  N   GLN   120     -13.258 -13.651  -2.728  1.00  0.00         A
ATOM   1869  HN  GLN   120     -12.837 -14.520  -2.553  1.00  0.00         A
ATOM   1870  CA  GLN   120     -14.404 -13.240  -1.929  1.00  0.00         A
ATOM   1871  HA  GLN   120     -14.592 -12.199  -2.146  1.00  0.00         A
ATOM   1872  CB  GLN   120     -15.650 -14.049  -2.306  1.00  0.00         A
ATOM   1873  HB1 GLN   120     -16.424 -13.856  -1.578  1.00  0.00         A
ATOM   1874  HB2 GLN   120     -15.402 -15.099  -2.285  1.00  0.00         A
ATOM   1875  CG  GLN   120     -16.200 -13.718  -3.684  1.00  0.00         A
ATOM   1876  HG1 GLN   120     -16.976 -14.429  -3.928  1.00  0.00         A
ATOM   1877  HG2 GLN   120     -15.401 -13.799  -4.405  1.00  0.00         A
ATOM   1878  CD  GLN   120     -16.783 -12.319  -3.765  1.00  0.00         A
ATOM   1879  OE1 GLN   120     -17.974 -12.114  -3.523  1.00  0.00         A
ATOM   1880  NE2 GLN   120     -15.951 -11.346  -4.092  1.00  0.00         A
ATOM   1881 HE21 GLN   120     -15.006 -11.577  -4.258  1.00  0.00         A
ATOM   1882 HE22 GLN   120     -16.307 -10.438  -4.174  1.00  0.00         A
ATOM   1883  C   GLN   120     -14.121 -13.377  -0.436  1.00  0.00         A
ATOM   1884  O   GLN   120     -13.683 -12.422   0.209  1.00  0.00         A
ATOM   1885  N   GLN   121     -14.336 -14.570   0.105  1.00  0.00         A
ATOM   1886  HN  GLN   121     -14.566 -15.327  -0.476  1.00  0.00         A
ATOM   1887  CA  GLN   121     -14.226 -14.784   1.541  1.00  0.00         A
ATOM   1888  HA  GLN   121     -14.540 -13.875   2.033  1.00  0.00         A
ATOM   1889  CB  GLN   121     -15.145 -15.927   1.980  1.00  0.00         A
ATOM   1890  HB1 GLN   121     -14.698 -16.865   1.685  1.00  0.00         A
ATOM   1891  HB2 GLN   121     -16.098 -15.820   1.484  1.00  0.00         A
ATOM   1892  CG  GLN   121     -15.391 -15.970   3.481  1.00  0.00         A
ATOM   1893  HG1 GLN   121     -15.824 -15.028   3.786  1.00  0.00         A
ATOM   1894  HG2 GLN   121     -14.446 -16.108   3.982  1.00  0.00         A
ATOM   1895  CD  GLN   121     -16.325 -17.091   3.898  1.00  0.00         A
ATOM   1896  OE1 GLN   121     -17.075 -16.961   4.865  1.00  0.00         A
ATOM   1897  NE2 GLN   121     -16.274 -18.209   3.190  1.00  0.00         A
ATOM   1898 HE21 GLN   121     -15.644 -18.256   2.439  1.00  0.00         A
ATOM   1899 HE22 GLN   121     -16.873 -18.946   3.442  1.00  0.00         A
ATOM   1900  C   GLN   121     -12.781 -15.077   1.938  1.00  0.00         A
ATOM   1901  O   GLN   121     -12.430 -16.205   2.291  1.00  0.00         A
ATOM   1902  N   GLN   122     -11.945 -14.054   1.855  1.00  0.00         A
ATOM   1903  HN  GLN   122     -12.270 -13.203   1.498  1.00  0.00         A
ATOM   1904  CA  GLN   122     -10.561 -14.149   2.268  1.00  0.00         A
ATOM   1905  HA  GLN   122     -10.505 -14.836   3.100  1.00  0.00         A
ATOM   1906  CB  GLN   122      -9.700 -14.674   1.120  1.00  0.00         A
ATOM   1907  HB1 GLN   122      -9.851 -14.046   0.255  1.00  0.00         A
ATOM   1908  HB2 GLN   122     -10.009 -15.681   0.883  1.00  0.00         A
ATOM   1909  CG  GLN   122      -8.220 -14.693   1.441  1.00  0.00         A
ATOM   1910  HG1 GLN   122      -7.923 -13.686   1.689  1.00  0.00         A
ATOM   1911  HG2 GLN   122      -7.676 -15.026   0.570  1.00  0.00         A
ATOM   1912  CD  GLN   122      -7.877 -15.598   2.608  1.00  0.00         A
ATOM   1913  OE1 GLN   122      -8.562 -16.586   2.870  1.00  0.00         A
ATOM   1914  NE2 GLN   122      -6.808 -15.269   3.312  1.00  0.00         A
ATOM   1915 HE21 GLN   122      -6.303 -14.469   3.048  1.00  0.00         A
ATOM   1916 HE22 GLN   122      -6.559 -15.842   4.067  1.00  0.00         A
ATOM   1917  C   GLN   122     -10.073 -12.778   2.721  1.00  0.00         A
ATOM   1918  O   GLN   122      -9.618 -12.607   3.850  1.00  0.00         A
ATOM   1919  N   GLN   123     -10.173 -11.803   1.830  1.00  0.00         A
ATOM   1920  HN  GLN   123     -10.463 -12.016   0.920  1.00  0.00         A
ATOM   1921  CA  GLN   123      -9.867 -10.423   2.175  1.00  0.00         A
ATOM   1922  HA  GLN   123      -9.371 -10.422   3.134  1.00  0.00         A
ATOM   1923  CB  GLN   123      -8.951  -9.780   1.133  1.00  0.00         A
ATOM   1924  HB1 GLN   123      -8.893  -8.719   1.333  1.00  0.00         A
ATOM   1925  HB2 GLN   123      -9.382  -9.927   0.154  1.00  0.00         A
ATOM   1926  CG  GLN   123      -7.539 -10.338   1.118  1.00  0.00         A
ATOM   1927  HG1 GLN   123      -7.576 -11.373   0.811  1.00  0.00         A
ATOM   1928  HG2 GLN   123      -7.128 -10.272   2.114  1.00  0.00         A
ATOM   1929  CD  GLN   123      -6.634  -9.579   0.168  1.00  0.00         A
ATOM   1930  OE1 GLN   123      -6.820  -8.384  -0.067  1.00  0.00         A
ATOM   1931  NE2 GLN   123      -5.644 -10.261  -0.381  1.00  0.00         A
ATOM   1932 HE21 GLN   123      -5.545 -11.211  -0.148  1.00  0.00         A
ATOM   1933 HE22 GLN   123      -5.053  -9.794  -1.008  1.00  0.00         A
ATOM   1934  C   GLN   123     -11.155  -9.626   2.284  1.00  0.00         A
ATOM   1935  O   GLN   123     -11.590  -9.294   3.385  1.00  0.00         A
ATOM   1936  N   GLN   124     -11.771  -9.369   1.128  1.00  0.00         A
ATOM   1937  HN  GLN   124     -11.388  -9.731   0.309  1.00  0.00         A
ATOM   1938  CA  GLN   124     -13.004  -8.595   1.022  1.00  0.00         A
ATOM   1939  HA  GLN   124     -13.208  -8.474  -0.031  1.00  0.00         A
ATOM   1940  CB  GLN   124     -14.167  -9.368   1.644  1.00  0.00         A
ATOM   1941  HB1 GLN   124     -14.020  -9.426   2.710  1.00  0.00         A
ATOM   1942  HB2 GLN   124     -14.169 -10.364   1.238  1.00  0.00         A
ATOM   1943  CG  GLN   124     -15.526  -8.757   1.392  1.00  0.00         A
ATOM   1944  HG1 GLN   124     -15.592  -7.829   1.937  1.00  0.00         A
ATOM   1945  HG2 GLN   124     -16.273  -9.442   1.755  1.00  0.00         A
ATOM   1946  CD  GLN   124     -15.791  -8.486  -0.078  1.00  0.00         A
ATOM   1947  OE1 GLN   124     -15.505  -7.404  -0.584  1.00  0.00         A
ATOM   1948  NE2 GLN   124     -16.340  -9.468  -0.774  1.00  0.00         A
ATOM   1949 HE21 GLN   124     -16.545 -10.308  -0.311  1.00  0.00         A
ATOM   1950 HE22 GLN   124     -16.523  -9.315  -1.724  1.00  0.00         A
ATOM   1951  C   GLN   124     -12.863  -7.198   1.633  1.00  0.00         A
ATOM   1952  O   GLN   124     -12.597  -6.235   0.914  1.00  0.00         A
ATOM   1953  N   GLN   125     -13.012  -7.103   2.955  1.00  0.00         A
ATOM   1954  HN  GLN   125     -13.141  -7.922   3.475  1.00  0.00         A
ATOM   1955  CA  GLN   125     -12.979  -5.824   3.656  1.00  0.00         A
ATOM   1956  HA  GLN   125     -13.253  -6.009   4.685  1.00  0.00         A
ATOM   1957  CB  GLN   125     -11.567  -5.220   3.616  1.00  0.00         A
ATOM   1958  HB1 GLN   125     -11.350  -4.910   2.604  1.00  0.00         A
ATOM   1959  HB2 GLN   125     -10.856  -5.978   3.909  1.00  0.00         A
ATOM   1960  CG  GLN   125     -11.384  -4.018   4.531  1.00  0.00         A
ATOM   1961  HG1 GLN   125     -11.643  -4.307   5.539  1.00  0.00         A
ATOM   1962  HG2 GLN   125     -12.043  -3.227   4.203  1.00  0.00         A
ATOM   1963  CD  GLN   125      -9.962  -3.497   4.525  1.00  0.00         A
ATOM   1964  OE1 GLN   125      -9.130  -3.920   5.328  1.00  0.00         A
ATOM   1965  NE2 GLN   125      -9.668  -2.584   3.614  1.00  0.00         A
ATOM   1966 HE21 GLN   125     -10.379  -2.297   2.998  1.00  0.00         A
ATOM   1967 HE22 GLN   125      -8.756  -2.235   3.587  1.00  0.00         A
ATOM   1968  C   GLN   125     -14.010  -4.878   3.041  1.00  0.00         A
ATOM   1969  O   GLN   125     -13.688  -3.780   2.580  1.00  0.00         A
ATOM   1970  N   GLN   126     -15.252  -5.342   3.016  1.00  0.00         A
ATOM   1971  HN  GLN   126     -15.438  -6.218   3.416  1.00  0.00         A
ATOM   1972  CA  GLN   126     -16.349  -4.590   2.427  1.00  0.00         A
ATOM   1973  HA  GLN   126     -16.060  -4.316   1.424  1.00  0.00         A
ATOM   1974  CB  GLN   126     -17.608  -5.462   2.360  1.00  0.00         A
ATOM   1975  HB1 GLN   126     -17.438  -6.267   1.660  1.00  0.00         A
ATOM   1976  HB2 GLN   126     -18.431  -4.858   2.007  1.00  0.00         A
ATOM   1977  CG  GLN   126     -18.002  -6.068   3.697  1.00  0.00         A
ATOM   1978  HG1 GLN   126     -18.179  -5.267   4.401  1.00  0.00         A
ATOM   1979  HG2 GLN   126     -17.190  -6.682   4.052  1.00  0.00         A
ATOM   1980  CD  GLN   126     -19.251  -6.921   3.614  1.00  0.00         A
ATOM   1981  OE1 GLN   126     -19.549  -7.516   2.579  1.00  0.00         A
ATOM   1982  NE2 GLN   126     -19.996  -6.981   4.705  1.00  0.00         A
ATOM   1983 HE21 GLN   126     -19.703  -6.469   5.495  1.00  0.00         A
ATOM   1984 HE22 GLN   126     -20.802  -7.536   4.689  1.00  0.00         A
ATOM   1985  C   GLN   126     -16.628  -3.318   3.223  1.00  0.00         A
ATOM   1986  O   GLN   126     -16.553  -3.315   4.453  1.00  0.00         A
ATOM   1987  N   PRO   127     -16.951  -2.218   2.526  1.00  0.00         A
ATOM   1988  CA  PRO   127     -17.252  -0.934   3.162  1.00  0.00         A
ATOM   1989  HA  PRO   127     -16.523  -0.686   3.919  1.00  0.00         A
ATOM   1990  CB  PRO   127     -17.150   0.057   2.001  1.00  0.00         A
ATOM   1991  HB1 PRO   127     -16.138   0.426   1.925  1.00  0.00         A
ATOM   1992  HB2 PRO   127     -17.830   0.880   2.165  1.00  0.00         A
ATOM   1993  CG  PRO   127     -17.530  -0.739   0.801  1.00  0.00         A
ATOM   1994  HG1 PRO   127     -17.055  -0.329  -0.078  1.00  0.00         A
ATOM   1995  HG2 PRO   127     -18.604  -0.735   0.684  1.00  0.00         A
ATOM   1996  CD  PRO   127     -17.037  -2.137   1.055  1.00  0.00         A
ATOM   1997  HD1 PRO   127     -16.066  -2.279   0.606  1.00  0.00         A
ATOM   1998  HD2 PRO   127     -17.740  -2.861   0.673  1.00  0.00         A
ATOM   1999  C   PRO   127     -18.653  -0.910   3.772  1.00  0.00         A
ATOM   2000  O   PRO   127     -19.427   0.024   3.551  1.00  0.00         A
ATOM   2001  N   SER   128     -18.968  -1.936   4.549  1.00  0.00         A
ATOM   2002  HN  SER   128     -18.286  -2.623   4.733  1.00  0.00         A
ATOM   2003  CA  SER   128     -20.288  -2.077   5.137  1.00  0.00         A
ATOM   2004  HA  SER   128     -20.985  -1.537   4.524  1.00  0.00         A
ATOM   2005  CB  SER   128     -20.684  -3.553   5.168  1.00  0.00         A
ATOM   2006  HB1 SER   128     -20.773  -3.919   4.156  1.00  0.00         A
ATOM   2007  HB2 SER   128     -21.630  -3.659   5.675  1.00  0.00         A
ATOM   2008  OG  SER   128     -19.712  -4.327   5.851  1.00  0.00         A
ATOM   2009  HG  SER   128     -19.813  -4.200   6.802  1.00  0.00         A
ATOM   2010  C   SER   128     -20.330  -1.493   6.536  1.00  0.00         A
ATOM   2011  O   SER   128     -21.232  -1.789   7.321  1.00  0.00         A
ATOM   2012  N   GLY   129     -19.364  -0.649   6.842  1.00  0.00         A
ATOM   2013  HN  GLY   129     -18.686  -0.420   6.169  1.00  0.00         A
ATOM   2014  CA  GLY   129     -19.306  -0.063   8.152  1.00  0.00         A
ATOM   2015  HA1 GLY   129     -18.344  -0.277   8.587  1.00  0.00         A
ATOM   2016  HA2 GLY   129     -20.076  -0.512   8.759  1.00  0.00         A
ATOM   2017  C   GLY   129     -19.514   1.433   8.125  1.00  0.00         A
ATOM   2018  O   GLY   129     -20.626   1.909   8.367  1.00  0.00         A
ATOM   2019  N   SER   130     -18.441   2.163   7.825  1.00  0.00         A
ATOM   2020  HN  SER   130     -17.602   1.697   7.617  1.00  0.00         A
ATOM   2021  CA  SER   130     -18.449   3.625   7.784  1.00  0.00         A
ATOM   2022  HA  SER   130     -17.489   3.938   7.414  1.00  0.00         A
ATOM   2023  CB  SER   130     -19.536   4.141   6.825  1.00  0.00         A
ATOM   2024  HB1 SER   130     -20.506   3.833   7.189  1.00  0.00         A
ATOM   2025  HB2 SER   130     -19.374   3.722   5.844  1.00  0.00         A
ATOM   2026  OG  SER   130     -19.516   5.555   6.724  1.00  0.00         A
ATOM   2027  HG  SER   130     -18.605   5.857   6.620  1.00  0.00         A
ATOM   2028  C   SER   130     -18.630   4.207   9.185  1.00  0.00         A
ATOM   2029  O   SER   130     -17.690   4.734   9.781  1.00  0.00         A
ATOM   2030  N   ARG   131     -19.836   4.096   9.707  1.00  0.00         A
ATOM   2031  HN  ARG   131     -20.544   3.677   9.174  1.00  0.00         A
ATOM   2032  CA  ARG   131     -20.142   4.572  11.045  1.00  0.00         A
ATOM   2033  HA  ARG   131     -19.217   4.884  11.504  1.00  0.00         A
ATOM   2034  CB  ARG   131     -21.099   5.764  10.987  1.00  0.00         A
ATOM   2035  HB1 ARG   131     -21.470   5.959  11.982  1.00  0.00         A
ATOM   2036  HB2 ARG   131     -21.930   5.511  10.346  1.00  0.00         A
ATOM   2037  CG  ARG   131     -20.461   7.039  10.458  1.00  0.00         A
ATOM   2038  HG1 ARG   131     -21.198   7.829  10.467  1.00  0.00         A
ATOM   2039  HG2 ARG   131     -20.123   6.870   9.446  1.00  0.00         A
ATOM   2040  CD  ARG   131     -19.275   7.457  11.314  1.00  0.00         A
ATOM   2041  HD1 ARG   131     -18.938   8.430  10.990  1.00  0.00         A
ATOM   2042  HD2 ARG   131     -18.480   6.740  11.184  1.00  0.00         A
ATOM   2043  NE  ARG   131     -19.629   7.527  12.731  1.00  0.00         A
ATOM   2044  HE  ARG   131     -20.580   7.671  12.950  1.00  0.00         A
ATOM   2045  CZ  ARG   131     -18.754   7.401  13.727  1.00  0.00         A
ATOM   2046  NH1 ARG   131     -17.465   7.216  13.465  1.00  0.00         A
ATOM   2047 HH11 ARG   131     -17.146   7.175  12.518  1.00  0.00         A
ATOM   2048 HH12 ARG   131     -16.808   7.110  14.217  1.00  0.00         A
ATOM   2049  NH2 ARG   131     -19.171   7.460  14.986  1.00  0.00         A
ATOM   2050 HH21 ARG   131     -20.148   7.596  15.188  1.00  0.00         A
ATOM   2051 HH22 ARG   131     -18.516   7.383  15.742  1.00  0.00         A
ATOM   2052  C   ARG   131     -20.745   3.453  11.879  1.00  0.00         A
ATOM   2053  O   ARG   131     -21.444   3.699  12.862  1.00  0.00         A
ATOM   2054  N   ASP   132     -20.460   2.220  11.460  1.00  0.00         A
ATOM   2055  HN  ASP   132     -19.884   2.115  10.675  1.00  0.00         A
ATOM   2056  CA  ASP   132     -20.966   1.018  12.126  1.00  0.00         A
ATOM   2057  HA  ASP   132     -20.705   0.174  11.504  1.00  0.00         A
ATOM   2058  CB  ASP   132     -20.317   0.828  13.502  1.00  0.00         A
ATOM   2059  HB1 ASP   132     -20.891   0.107  14.066  1.00  0.00         A
ATOM   2060  HB2 ASP   132     -20.317   1.771  14.027  1.00  0.00         A
ATOM   2061  CG  ASP   132     -18.890   0.336  13.406  1.00  0.00         A
ATOM   2062  OD1 ASP   132     -18.682  -0.892  13.335  1.00  0.00         A
ATOM   2063  OD2 ASP   132     -17.964   1.171  13.377  1.00  0.00         A
ATOM   2064  C   ASP   132     -22.479   1.060  12.258  1.00  0.00         A
ATOM   2065  O   ASP   132     -23.023   0.960  13.358  1.00  0.00         A
ATOM   2066  N   ILE   133     -23.156   1.206  11.129  1.00  0.00         A
ATOM   2067  HN  ILE   133     -22.669   1.280  10.282  1.00  0.00         A
ATOM   2068  CA  ILE   133     -24.609   1.258  11.122  1.00  0.00         A
ATOM   2069  HA  ILE   133     -24.926   1.760  12.018  1.00  0.00         A
ATOM   2070  CB  ILE   133     -25.149   2.037   9.901  1.00  0.00         A
ATOM   2071  HB  ILE   133     -25.040   1.416   9.026  1.00  0.00         A
ATOM   2072  CG1 ILE   133     -24.358   3.334   9.701  1.00  0.00         A
ATOM   2073 HG11 ILE   133     -23.305   3.099   9.640  1.00  0.00         A
ATOM   2074 HG12 ILE   133     -24.528   3.985  10.545  1.00  0.00         A
ATOM   2075  CG2 ILE   133     -26.630   2.346  10.085  1.00  0.00         A
ATOM   2076 HG21 ILE   133     -27.181   1.421  10.181  1.00  0.00         A
ATOM   2077 HG22 ILE   133     -26.993   2.894   9.228  1.00  0.00         A
ATOM   2078 HG23 ILE   133     -26.767   2.939  10.976  1.00  0.00         A
ATOM   2079  CD1 ILE   133     -24.741   4.091   8.447  1.00  0.00         A
ATOM   2080 HD11 ILE   133     -24.548   3.475   7.581  1.00  0.00         A
ATOM   2081 HD12 ILE   133     -24.157   4.998   8.381  1.00  0.00         A
ATOM   2082 HD13 ILE   133     -25.791   4.341   8.484  1.00  0.00         A
ATOM   2083  C   ILE   133     -25.177  -0.154  11.124  1.00  0.00         A
ATOM   2084  O   ILE   133     -26.277  -0.405  11.617  1.00  0.00         A
ATOM   2085  N   ASN   134     -24.382  -1.069  10.579  1.00  0.00         A
ATOM   2086  HN  ASN   134     -23.549  -0.764  10.168  1.00  0.00         A
ATOM   2087  CA  ASN   134     -24.691  -2.502  10.561  1.00  0.00         A
ATOM   2088  HA  ASN   134     -23.851  -3.006  10.106  1.00  0.00         A
ATOM   2089  CB  ASN   134     -24.874  -3.050  11.984  1.00  0.00         A
ATOM   2090  HB1 ASN   134     -25.240  -4.064  11.924  1.00  0.00         A
ATOM   2091  HB2 ASN   134     -25.600  -2.443  12.504  1.00  0.00         A
ATOM   2092  CG  ASN   134     -23.590  -3.052  12.792  1.00  0.00         A
ATOM   2093  OD1 ASN   134     -22.814  -4.007  12.746  1.00  0.00         A
ATOM   2094  ND2 ASN   134     -23.359  -1.988  13.548  1.00  0.00         A
ATOM   2095 HD21 ASN   134     -24.020  -1.264  13.545  1.00  0.00         A
ATOM   2096 HD22 ASN   134     -22.537  -1.969  14.084  1.00  0.00         A
ATOM   2097  C   ASN   134     -25.933  -2.800   9.728  1.00  0.00         A
ATOM   2098  O   ASN   134     -26.606  -3.809   9.940  1.00  0.00         A
ATOM   2099  N   SER   135     -26.230  -1.927   8.778  1.00  0.00         A
ATOM   2100  HN  SER   135     -25.657  -1.143   8.648  1.00  0.00         A
ATOM   2101  CA  SER   135     -27.404  -2.093   7.935  1.00  0.00         A
ATOM   2102  HA  SER   135     -27.963  -2.931   8.313  1.00  0.00         A
ATOM   2103  CB  SER   135     -28.272  -0.840   8.014  1.00  0.00         A
ATOM   2104  HB1 SER   135     -28.707  -0.766   8.999  1.00  0.00         A
ATOM   2105  HB2 SER   135     -29.057  -0.900   7.274  1.00  0.00         A
ATOM   2106  OG  SER   135     -27.499   0.323   7.768  1.00  0.00         A
ATOM   2107  HG  SER   135     -27.782   0.724   6.937  1.00  0.00         A
ATOM   2108  C   SER   135     -27.008  -2.378   6.491  1.00  0.00         A
ATOM   2109  O   SER   135     -27.842  -2.354   5.584  1.00  0.00         A
ATOM   2110  N   ILE   136     -25.733  -2.662   6.287  1.00  0.00         A
ATOM   2111  HN  ILE   136     -25.131  -2.715   7.058  1.00  0.00         A
ATOM   2112  CA  ILE   136     -25.211  -2.923   4.954  1.00  0.00         A
ATOM   2113  HA  ILE   136     -26.012  -2.765   4.246  1.00  0.00         A
ATOM   2114  CB  ILE   136     -24.048  -1.964   4.601  1.00  0.00         A
ATOM   2115  HB  ILE   136     -23.213  -2.191   5.246  1.00  0.00         A
ATOM   2116  CG1 ILE   136     -24.473  -0.508   4.821  1.00  0.00         A
ATOM   2117 HG11 ILE   136     -24.806  -0.389   5.842  1.00  0.00         A
ATOM   2118 HG12 ILE   136     -25.288  -0.275   4.153  1.00  0.00         A
ATOM   2119  CG2 ILE   136     -23.602  -2.171   3.157  1.00  0.00         A
ATOM   2120 HG21 ILE   136     -22.784  -1.503   2.933  1.00  0.00         A
ATOM   2121 HG22 ILE   136     -24.428  -1.964   2.492  1.00  0.00         A
ATOM   2122 HG23 ILE   136     -23.279  -3.193   3.022  1.00  0.00         A
ATOM   2123  CD1 ILE   136     -23.367   0.497   4.571  1.00  0.00         A
ATOM   2124 HD11 ILE   136     -23.025   0.409   3.551  1.00  0.00         A
ATOM   2125 HD12 ILE   136     -22.546   0.305   5.246  1.00  0.00         A
ATOM   2126 HD13 ILE   136     -23.744   1.496   4.739  1.00  0.00         A
ATOM   2127  C   ILE   136     -24.739  -4.371   4.855  1.00  0.00         A
ATOM   2128  O   ILE   136     -23.562  -4.672   5.063  1.00  0.00         A
ATOM   2129  N   SER   137     -25.669  -5.264   4.569  1.00  0.00         A
ATOM   2130  HN  SER   137     -26.588  -4.966   4.408  1.00  0.00         A
ATOM   2131  CA  SER   137     -25.375  -6.680   4.494  1.00  0.00         A
ATOM   2132  HA  SER   137     -24.313  -6.811   4.628  1.00  0.00         A
ATOM   2133  CB  SER   137     -26.115  -7.409   5.612  1.00  0.00         A
ATOM   2134  HB1 SER   137     -25.876  -8.456   5.575  1.00  0.00         A
ATOM   2135  HB2 SER   137     -27.178  -7.278   5.480  1.00  0.00         A
ATOM   2136  OG  SER   137     -25.749  -6.898   6.885  1.00  0.00         A
ATOM   2137  HG  SER   137     -26.326  -6.154   7.105  1.00  0.00         A
ATOM   2138  C   SER   137     -25.783  -7.244   3.136  1.00  0.00         A
ATOM   2139  O   SER   137     -26.972  -7.435   2.863  1.00  0.00         A
ATOM   2140  N   LYS   138     -24.795  -7.494   2.283  1.00  0.00         A
ATOM   2141  HN  LYS   138     -23.881  -7.288   2.540  1.00  0.00         A
ATOM   2142  CA  LYS   138     -25.043  -8.067   0.977  1.00  0.00         A
ATOM   2143  HA  LYS   138     -25.808  -7.468   0.504  1.00  0.00         A
ATOM   2144  CB  LYS   138     -23.797  -8.043   0.102  1.00  0.00         A
ATOM   2145  HB1 LYS   138     -22.959  -8.424   0.666  1.00  0.00         A
ATOM   2146  HB2 LYS   138     -23.612  -7.023  -0.167  1.00  0.00         A
ATOM   2147  CG  LYS   138     -23.923  -8.848  -1.187  1.00  0.00         A
ATOM   2148  HG1 LYS   138     -24.156  -9.873  -0.937  1.00  0.00         A
ATOM   2149  HG2 LYS   138     -22.983  -8.811  -1.716  1.00  0.00         A
ATOM   2150  CD  LYS   138     -25.018  -8.299  -2.090  1.00  0.00         A
ATOM   2151  HD1 LYS   138     -24.777  -7.279  -2.351  1.00  0.00         A
ATOM   2152  HD2 LYS   138     -25.957  -8.323  -1.556  1.00  0.00         A
ATOM   2153  CE  LYS   138     -25.158  -9.116  -3.364  1.00  0.00         A
ATOM   2154  HE1 LYS   138     -25.983  -8.722  -3.939  1.00  0.00         A
ATOM   2155  HE2 LYS   138     -25.365 -10.142  -3.097  1.00  0.00         A
ATOM   2156  NZ  LYS   138     -23.926  -9.074  -4.194  1.00  0.00         A
ATOM   2157  HZ1 LYS   138     -24.043  -9.670  -5.038  1.00  0.00         A
ATOM   2158  HZ2 LYS   138     -23.113  -9.426  -3.650  1.00  0.00         A
ATOM   2159  HZ3 LYS   138     -23.730  -8.099  -4.497  1.00  0.00         A
ATOM   2160  C   LYS   138     -25.584  -9.459   1.106  1.00  0.00         A
ATOM   2161  O   LYS   138     -24.902 -10.412   1.487  1.00  0.00         A
ATOM   2162  N   THR   139     -26.832  -9.522   0.782  1.00  0.00         A
ATOM   2163  HN  THR   139     -27.248  -8.705   0.463  1.00  0.00         A
ATOM   2164  CA  THR   139     -27.614 -10.721   0.853  1.00  0.00         A
ATOM   2165  HA  THR   139     -26.942 -11.567   0.851  1.00  0.00         A
ATOM   2166  CB  THR   139     -28.438 -10.746   2.158  1.00  0.00         A
ATOM   2167  HB  THR   139     -29.209 -11.490   2.068  1.00  0.00         A
ATOM   2168  OG1 THR   139     -29.047  -9.464   2.378  1.00  0.00         A
ATOM   2169  HG1 THR   139     -28.355  -8.801   2.512  1.00  0.00         A
ATOM   2170  CG2 THR   139     -27.562 -11.102   3.350  1.00  0.00         A
ATOM   2171 HG21 THR   139     -28.156 -11.086   4.251  1.00  0.00         A
ATOM   2172 HG22 THR   139     -26.759 -10.384   3.435  1.00  0.00         A
ATOM   2173 HG23 THR   139     -27.148 -12.090   3.211  1.00  0.00         A
ATOM   2174  C   THR   139     -28.523 -10.795  -0.369  1.00  0.00         A
ATOM   2175  O   THR   139     -28.337 -10.042  -1.328  1.00  0.00         A
ATOM   2176  N   LEU   140     -29.508 -11.662  -0.328  1.00  0.00         A
ATOM   2177  HN  LEU   140     -29.683 -12.133   0.503  1.00  0.00         A
ATOM   2178  CA  LEU   140     -30.362 -11.902  -1.484  1.00  0.00         A
ATOM   2179  HA  LEU   140     -29.721 -11.996  -2.347  1.00  0.00         A
ATOM   2180  CB  LEU   140     -31.166 -13.201  -1.323  1.00  0.00         A
ATOM   2181  HB1 LEU   140     -31.900 -13.239  -2.114  1.00  0.00         A
ATOM   2182  HB2 LEU   140     -31.689 -13.158  -0.379  1.00  0.00         A
ATOM   2183  CG  LEU   140     -30.356 -14.506  -1.362  1.00  0.00         A
ATOM   2184  HG  LEU   140     -31.038 -15.332  -1.505  1.00  0.00         A
ATOM   2185  CD1 LEU   140     -29.392 -14.499  -2.536  1.00  0.00         A
ATOM   2186 HD11 LEU   140     -28.868 -15.442  -2.576  1.00  0.00         A
ATOM   2187 HD12 LEU   140     -28.680 -13.698  -2.411  1.00  0.00         A
ATOM   2188 HD13 LEU   140     -29.943 -14.353  -3.453  1.00  0.00         A
ATOM   2189  CD2 LEU   140     -29.611 -14.739  -0.054  1.00  0.00         A
ATOM   2190 HD21 LEU   140     -29.102 -15.691  -0.095  1.00  0.00         A
ATOM   2191 HD22 LEU   140     -30.313 -14.741   0.767  1.00  0.00         A
ATOM   2192 HD23 LEU   140     -28.887 -13.952   0.093  1.00  0.00         A
ATOM   2193  C   LEU   140     -31.305 -10.730  -1.712  1.00  0.00         A
ATOM   2194  O   LEU   140     -31.407 -10.206  -2.824  1.00  0.00         A
ATOM   2195  N   GLU   141     -31.970 -10.296  -0.652  1.00  0.00         A
ATOM   2196  HN  GLU   141     -31.819 -10.726   0.219  1.00  0.00         A
ATOM   2197  CA  GLU   141     -32.923  -9.198  -0.755  1.00  0.00         A
ATOM   2198  HA  GLU   141     -33.366  -9.253  -1.729  1.00  0.00         A
ATOM   2199  CB  GLU   141     -34.027  -9.335   0.287  1.00  0.00         A
ATOM   2200  HB1 GLU   141     -34.591 -10.234   0.084  1.00  0.00         A
ATOM   2201  HB2 GLU   141     -34.685  -8.482   0.214  1.00  0.00         A
ATOM   2202  CG  GLU   141     -33.503  -9.412   1.701  1.00  0.00         A
ATOM   2203  HG1 GLU   141     -32.924  -8.523   1.906  1.00  0.00         A
ATOM   2204  HG2 GLU   141     -32.871 -10.277   1.775  1.00  0.00         A
ATOM   2205  CD  GLU   141     -34.610  -9.519   2.725  1.00  0.00         A
ATOM   2206  OE1 GLU   141     -35.085  -8.466   3.198  1.00  0.00         A
ATOM   2207  OE2 GLU   141     -35.019 -10.652   3.052  1.00  0.00         A
ATOM   2208  C   GLU   141     -32.229  -7.846  -0.614  1.00  0.00         A
ATOM   2209  O   GLU   141     -32.855  -6.849  -0.263  1.00  0.00         A
ATOM   2210  N   ASP   142     -30.936  -7.819  -0.895  1.00  0.00         A
ATOM   2211  HN  ASP   142     -30.484  -8.656  -1.139  1.00  0.00         A
ATOM   2212  CA  ASP   142     -30.167  -6.580  -0.848  1.00  0.00         A
ATOM   2213  HA  ASP   142     -30.666  -5.910  -0.168  1.00  0.00         A
ATOM   2214  CB  ASP   142     -28.748  -6.854  -0.345  1.00  0.00         A
ATOM   2215  HB1 ASP   142     -28.294  -7.605  -0.974  1.00  0.00         A
ATOM   2216  HB2 ASP   142     -28.801  -7.222   0.668  1.00  0.00         A
ATOM   2217  CG  ASP   142     -27.864  -5.621  -0.357  1.00  0.00         A
ATOM   2218  OD1 ASP   142     -26.832  -5.631  -1.058  1.00  0.00         A
ATOM   2219  OD2 ASP   142     -28.200  -4.635   0.330  1.00  0.00         A
ATOM   2220  C   ASP   142     -30.131  -5.937  -2.225  1.00  0.00         A
ATOM   2221  O   ASP   142     -29.749  -4.782  -2.388  1.00  0.00         A
ATOM   2222  N   THR   143     -30.589  -6.690  -3.208  1.00  0.00         A
ATOM   2223  HN  THR   143     -30.926  -7.584  -2.997  1.00  0.00         A
ATOM   2224  CA  THR   143     -30.604  -6.236  -4.591  1.00  0.00         A
ATOM   2225  HA  THR   143     -29.711  -5.675  -4.768  1.00  0.00         A
ATOM   2226  CB  THR   143     -30.611  -7.439  -5.540  1.00  0.00         A
ATOM   2227  HB  THR   143     -29.887  -8.143  -5.177  1.00  0.00         A
ATOM   2228  OG1 THR   143     -30.262  -7.043  -6.872  1.00  0.00         A
ATOM   2229  HG1 THR   143     -31.063  -6.793  -7.352  1.00  0.00         A
ATOM   2230  CG2 THR   143     -31.966  -8.108  -5.541  1.00  0.00         A
ATOM   2231 HG21 THR   143     -31.958  -8.941  -6.226  1.00  0.00         A
ATOM   2232 HG22 THR   143     -32.710  -7.390  -5.847  1.00  0.00         A
ATOM   2233 HG23 THR   143     -32.188  -8.456  -4.546  1.00  0.00         A
ATOM   2234  C   THR   143     -31.814  -5.336  -4.849  1.00  0.00         A
ATOM   2235  O   THR   143     -32.160  -5.028  -5.993  1.00  0.00         A
ATOM   2236  N   LEU   144     -32.434  -4.921  -3.752  1.00  0.00         A
ATOM   2237  HN  LEU   144     -32.084  -5.220  -2.892  1.00  0.00         A
ATOM   2238  CA  LEU   144     -33.599  -4.040  -3.770  1.00  0.00         A
ATOM   2239  HA  LEU   144     -33.848  -3.812  -2.745  1.00  0.00         A
ATOM   2240  CB  LEU   144     -33.277  -2.734  -4.500  1.00  0.00         A
ATOM   2241  HB1 LEU   144     -34.171  -2.132  -4.530  1.00  0.00         A
ATOM   2242  HB2 LEU   144     -32.992  -2.979  -5.512  1.00  0.00         A
ATOM   2243  CG  LEU   144     -32.155  -1.900  -3.873  1.00  0.00         A
ATOM   2244  HG  LEU   144     -31.271  -2.514  -3.773  1.00  0.00         A
ATOM   2245  CD1 LEU   144     -31.809  -0.720  -4.761  1.00  0.00         A
ATOM   2246 HD11 LEU   144     -32.690  -0.116  -4.915  1.00  0.00         A
ATOM   2247 HD12 LEU   144     -31.448  -1.080  -5.713  1.00  0.00         A
ATOM   2248 HD13 LEU   144     -31.044  -0.125  -4.287  1.00  0.00         A
ATOM   2249  CD2 LEU   144     -32.555  -1.419  -2.485  1.00  0.00         A
ATOM   2250 HD21 LEU   144     -31.762  -0.813  -2.072  1.00  0.00         A
ATOM   2251 HD22 LEU   144     -32.728  -2.270  -1.844  1.00  0.00         A
ATOM   2252 HD23 LEU   144     -33.458  -0.831  -2.555  1.00  0.00         A
ATOM   2253  C   LEU   144     -34.790  -4.742  -4.409  1.00  0.00         A
ATOM   2254  O   LEU   144     -35.560  -4.143  -5.160  1.00  0.00         A
ATOM   2255  N   LYS   145     -34.939  -6.020  -4.086  1.00  0.00         A
ATOM   2256  HN  LYS   145     -34.315  -6.422  -3.446  1.00  0.00         A
ATOM   2257  CA  LYS   145     -36.007  -6.832  -4.653  1.00  0.00         A
ATOM   2258  HA  LYS   145     -36.251  -6.430  -5.623  1.00  0.00         A
ATOM   2259  CB  LYS   145     -35.540  -8.278  -4.825  1.00  0.00         A
ATOM   2260  HB1 LYS   145     -35.375  -8.708  -3.848  1.00  0.00         A
ATOM   2261  HB2 LYS   145     -34.610  -8.281  -5.371  1.00  0.00         A
ATOM   2262  CG  LYS   145     -36.530  -9.159  -5.571  1.00  0.00         A
ATOM   2263  HG1 LYS   145     -36.849  -8.649  -6.467  1.00  0.00         A
ATOM   2264  HG2 LYS   145     -37.382  -9.348  -4.936  1.00  0.00         A
ATOM   2265  CD  LYS   145     -35.896 -10.483  -5.954  1.00  0.00         A
ATOM   2266  HD1 LYS   145     -35.588 -10.997  -5.058  1.00  0.00         A
ATOM   2267  HD2 LYS   145     -35.036 -10.283  -6.570  1.00  0.00         A
ATOM   2268  CE  LYS   145     -36.850 -11.367  -6.735  1.00  0.00         A
ATOM   2269  HE1 LYS   145     -36.343 -12.287  -6.988  1.00  0.00         A
ATOM   2270  HE2 LYS   145     -37.126 -10.852  -7.639  1.00  0.00         A
ATOM   2271  NZ  LYS   145     -38.082 -11.689  -5.967  1.00  0.00         A
ATOM   2272  HZ1 LYS   145     -38.697 -12.316  -6.523  1.00  0.00         A
ATOM   2273  HZ2 LYS   145     -38.605 -10.819  -5.746  1.00  0.00         A
ATOM   2274  HZ3 LYS   145     -37.837 -12.165  -5.076  1.00  0.00         A
ATOM   2275  C   LYS   145     -37.247  -6.776  -3.771  1.00  0.00         A
ATOM   2276  O   LYS   145     -38.368  -6.672  -4.264  1.00  0.00         A
ATOM   2277  N   LEU   146     -37.037  -6.835  -2.463  1.00  0.00         A
ATOM   2278  HN  LEU   146     -36.121  -6.913  -2.127  1.00  0.00         A
ATOM   2279  CA  LEU   146     -38.139  -6.778  -1.509  1.00  0.00         A
ATOM   2280  HA  LEU   146     -39.060  -6.898  -2.055  1.00  0.00         A
ATOM   2281  CB  LEU   146     -38.009  -7.902  -0.477  1.00  0.00         A
ATOM   2282  HB1 LEU   146     -38.834  -7.822   0.215  1.00  0.00         A
ATOM   2283  HB2 LEU   146     -37.089  -7.754   0.069  1.00  0.00         A
ATOM   2284  CG  LEU   146     -38.002  -9.321  -1.049  1.00  0.00         A
ATOM   2285  HG  LEU   146     -37.191  -9.415  -1.757  1.00  0.00         A
ATOM   2286  CD1 LEU   146     -37.779 -10.337   0.059  1.00  0.00         A
ATOM   2287 HD11 LEU   146     -37.793 -11.333  -0.357  1.00  0.00         A
ATOM   2288 HD12 LEU   146     -38.562 -10.243   0.797  1.00  0.00         A
ATOM   2289 HD13 LEU   146     -36.822 -10.157   0.526  1.00  0.00         A
ATOM   2290  CD2 LEU   146     -39.304  -9.611  -1.779  1.00  0.00         A
ATOM   2291 HD21 LEU   146     -39.419  -8.917  -2.599  1.00  0.00         A
ATOM   2292 HD22 LEU   146     -40.132  -9.500  -1.096  1.00  0.00         A
ATOM   2293 HD23 LEU   146     -39.286 -10.621  -2.162  1.00  0.00         A
ATOM   2294  C   LEU   146     -38.150  -5.425  -0.816  1.00  0.00         A
ATOM   2295  O   LEU   146     -38.853  -5.211   0.172  1.00  0.00         A
ATOM   2296  N   ASP   147     -37.362  -4.515  -1.358  1.00  0.00         A
ATOM   2297  HN  ASP   147     -36.879  -4.739  -2.170  1.00  0.00         A
ATOM   2298  CA  ASP   147     -37.213  -3.188  -0.798  1.00  0.00         A
ATOM   2299  HA  ASP   147     -37.351  -3.259   0.271  1.00  0.00         A
ATOM   2300  CB  ASP   147     -35.818  -2.629  -1.087  1.00  0.00         A
ATOM   2301  HB1 ASP   147     -35.770  -1.606  -0.745  1.00  0.00         A
ATOM   2302  HB2 ASP   147     -35.639  -2.656  -2.151  1.00  0.00         A
ATOM   2303  CG  ASP   147     -34.725  -3.417  -0.397  1.00  0.00         A
ATOM   2304  OD1 ASP   147     -34.159  -2.914   0.599  1.00  0.00         A
ATOM   2305  OD2 ASP   147     -34.436  -4.551  -0.835  1.00  0.00         A
ATOM   2306  C   ASP   147     -38.271  -2.272  -1.369  1.00  0.00         A
ATOM   2307  O   ASP   147     -38.159  -1.809  -2.506  1.00  0.00         A
ATOM   2308  N   ALA   148     -39.312  -2.061  -0.581  1.00  0.00         A
ATOM   2309  HN  ALA   148     -39.335  -2.520   0.285  1.00  0.00         A
ATOM   2310  CA  ALA   148     -40.430  -1.198  -0.950  1.00  0.00         A
ATOM   2311  HA  ALA   148     -41.094  -1.144  -0.099  1.00  0.00         A
ATOM   2312  CB  ALA   148     -39.952   0.216  -1.260  1.00  0.00         A
ATOM   2313  HB1 ALA   148     -39.331   0.201  -2.143  1.00  0.00         A
ATOM   2314  HB2 ALA   148     -39.382   0.595  -0.426  1.00  0.00         A
ATOM   2315  HB3 ALA   148     -40.807   0.854  -1.431  1.00  0.00         A
ATOM   2316  C   ALA   148     -41.200  -1.780  -2.127  1.00  0.00         A
ATOM   2317  O   ALA   148     -41.725  -1.049  -2.963  1.00  0.00         A
ATOM   2318  N   ALA   149     -41.274  -3.106  -2.173  1.00  0.00         A
ATOM   2319  HN  ALA   149     -40.835  -3.634  -1.471  1.00  0.00         A
ATOM   2320  CA  ALA   149     -42.003  -3.796  -3.230  1.00  0.00         A
ATOM   2321  HA  ALA   149     -41.899  -3.219  -4.131  1.00  0.00         A
ATOM   2322  CB  ALA   149     -41.418  -5.178  -3.471  1.00  0.00         A
ATOM   2323  HB1 ALA   149     -41.965  -5.668  -4.262  1.00  0.00         A
ATOM   2324  HB2 ALA   149     -41.491  -5.763  -2.567  1.00  0.00         A
ATOM   2325  HB3 ALA   149     -40.380  -5.085  -3.755  1.00  0.00         A
ATOM   2326  C   ALA   149     -43.478  -3.883  -2.874  1.00  0.00         A
ATOM   2327  O   ALA   149     -44.295  -4.420  -3.622  1.00  0.00         A
ATOM   2328  N   GLN   150     -43.801  -3.315  -1.725  1.00  0.00         A
ATOM   2329  HN  GLN   150     -43.083  -2.926  -1.189  1.00  0.00         A
ATOM   2330  CA  GLN   150     -45.171  -3.238  -1.235  1.00  0.00         A
ATOM   2331  HA  GLN   150     -45.692  -4.128  -1.553  1.00  0.00         A
ATOM   2332  CB  GLN   150     -45.171  -3.172   0.297  1.00  0.00         A
ATOM   2333  HB1 GLN   150     -44.816  -4.114   0.688  1.00  0.00         A
ATOM   2334  HB2 GLN   150     -46.182  -3.009   0.639  1.00  0.00         A
ATOM   2335  CG  GLN   150     -44.294  -2.063   0.857  1.00  0.00         A
ATOM   2336  HG1 GLN   150     -44.649  -1.119   0.484  1.00  0.00         A
ATOM   2337  HG2 GLN   150     -43.279  -2.220   0.524  1.00  0.00         A
ATOM   2338  CD  GLN   150     -44.304  -2.019   2.369  1.00  0.00         A
ATOM   2339  OE1 GLN   150     -45.133  -1.341   2.978  1.00  0.00         A
ATOM   2340  NE2 GLN   150     -43.380  -2.733   2.982  1.00  0.00         A
ATOM   2341 HE21 GLN   150     -42.751  -3.244   2.428  1.00  0.00         A
ATOM   2342 HE22 GLN   150     -43.360  -2.727   3.961  1.00  0.00         A
ATOM   2343  C   GLN   150     -45.872  -2.015  -1.821  1.00  0.00         A
ATOM   2344  O   GLN   150     -46.692  -1.368  -1.166  1.00  0.00         A
ATOM   2345  N   GLU   151     -45.541  -1.712  -3.065  1.00  0.00         A
ATOM   2346  HN  GLU   151     -44.929  -2.305  -3.551  1.00  0.00         A
ATOM   2347  CA  GLU   151     -46.065  -0.541  -3.742  1.00  0.00         A
ATOM   2348  HA  GLU   151     -46.887  -0.155  -3.159  1.00  0.00         A
ATOM   2349  CB  GLU   151     -44.975   0.530  -3.849  1.00  0.00         A
ATOM   2350  HB1 GLU   151     -44.149   0.128  -4.417  1.00  0.00         A
ATOM   2351  HB2 GLU   151     -44.629   0.774  -2.855  1.00  0.00         A
ATOM   2352  CG  GLU   151     -45.434   1.814  -4.520  1.00  0.00         A
ATOM   2353  HG1 GLU   151     -46.189   2.278  -3.903  1.00  0.00         A
ATOM   2354  HG2 GLU   151     -45.856   1.571  -5.483  1.00  0.00         A
ATOM   2355  CD  GLU   151     -44.301   2.798  -4.722  1.00  0.00         A
ATOM   2356  OE1 GLU   151     -44.130   3.699  -3.874  1.00  0.00         A
ATOM   2357  OE2 GLU   151     -43.572   2.674  -5.728  1.00  0.00         A
ATOM   2358  C   GLU   151     -46.569  -0.920  -5.129  1.00  0.00         A
ATOM   2359  O   GLU   151     -45.792  -1.017  -6.078  1.00  0.00         A
ATOM   2360  N   VAL   152     -47.863  -1.170  -5.234  1.00  0.00         A
ATOM   2361  HN  VAL   152     -48.418  -1.172  -4.424  1.00  0.00         A
ATOM   2362  CA  VAL   152     -48.480  -1.451  -6.521  1.00  0.00         A
ATOM   2363  HA  VAL   152     -47.719  -1.847  -7.180  1.00  0.00         A
ATOM   2364  CB  VAL   152     -49.615  -2.497  -6.388  1.00  0.00         A
ATOM   2365  HB  VAL   152     -49.260  -3.296  -5.753  1.00  0.00         A
ATOM   2366  CG1 VAL   152     -50.847  -1.895  -5.732  1.00  0.00         A
ATOM   2367 HG11 VAL   152     -51.617  -2.648  -5.652  1.00  0.00         A
ATOM   2368 HG12 VAL   152     -51.208  -1.075  -6.335  1.00  0.00         A
ATOM   2369 HG13 VAL   152     -50.592  -1.533  -4.748  1.00  0.00         A
ATOM   2370  CG2 VAL   152     -49.965  -3.096  -7.742  1.00  0.00         A
ATOM   2371 HG21 VAL   152     -50.288  -2.312  -8.410  1.00  0.00         A
ATOM   2372 HG22 VAL   152     -50.760  -3.817  -7.622  1.00  0.00         A
ATOM   2373 HG23 VAL   152     -49.095  -3.585  -8.154  1.00  0.00         A
ATOM   2374  C   VAL   152     -49.031  -0.155  -7.117  1.00  0.00         A
ATOM   2375  O   VAL   152     -49.363   0.779  -6.382  1.00  0.00         A
ATOM   2376  N   VAL   153     -49.107  -0.089  -8.438  1.00  0.00         A
ATOM   2377  HN  VAL   153     -48.809  -0.853  -8.975  1.00  0.00         A
ATOM   2378  CA  VAL   153     -49.633   1.091  -9.108  1.00  0.00         A
ATOM   2379  HA  VAL   153     -49.282   1.961  -8.573  1.00  0.00         A
ATOM   2380  CB  VAL   153     -49.143   1.188 -10.570  1.00  0.00         A
ATOM   2381  HB  VAL   153     -49.500   0.320 -11.107  1.00  0.00         A
ATOM   2382  CG1 VAL   153     -49.703   2.430 -11.247  1.00  0.00         A
ATOM   2383 HG11 VAL   153     -49.363   2.466 -12.271  1.00  0.00         A
ATOM   2384 HG12 VAL   153     -49.360   3.311 -10.722  1.00  0.00         A
ATOM   2385 HG13 VAL   153     -50.782   2.397 -11.226  1.00  0.00         A
ATOM   2386  CG2 VAL   153     -47.624   1.193 -10.627  1.00  0.00         A
ATOM   2387 HG21 VAL   153     -47.303   1.238 -11.658  1.00  0.00         A
ATOM   2388 HG22 VAL   153     -47.243   0.294 -10.170  1.00  0.00         A
ATOM   2389 HG23 VAL   153     -47.246   2.055 -10.096  1.00  0.00         A
ATOM   2390  C   VAL   153     -51.157   1.079  -9.084  1.00  0.00         A
ATOM   2391  O   VAL   153     -51.788   0.171  -9.630  1.00  0.00         A
ATOM   2392  N   ASP   154     -51.730   2.083  -8.429  1.00  0.00         A
ATOM   2393  HN  ASP   154     -51.156   2.745  -7.987  1.00  0.00         A
ATOM   2394  CA  ASP   154     -53.181   2.237  -8.333  1.00  0.00         A
ATOM   2395  HA  ASP   154     -53.566   1.399  -7.772  1.00  0.00         A
ATOM   2396  CB  ASP   154     -53.505   3.530  -7.578  1.00  0.00         A
ATOM   2397  HB1 ASP   154     -52.904   4.332  -7.980  1.00  0.00         A
ATOM   2398  HB2 ASP   154     -53.264   3.397  -6.534  1.00  0.00         A
ATOM   2399  CG  ASP   154     -54.961   3.927  -7.679  1.00  0.00         A
ATOM   2400  OD1 ASP   154     -55.787   3.412  -6.894  1.00  0.00         A
ATOM   2401  OD2 ASP   154     -55.281   4.765  -8.538  1.00  0.00         A
ATOM   2402  C   ASP   154     -53.833   2.245  -9.719  1.00  0.00         A
ATOM   2403  O   ASP   154     -53.386   2.958 -10.621  1.00  0.00         A
ATOM   2404  N   PRO   155     -54.900   1.440  -9.902  1.00  0.00         A
ATOM   2405  CA  PRO   155     -55.572   1.272 -11.202  1.00  0.00         A
ATOM   2406  HA  PRO   155     -54.872   0.965 -11.960  1.00  0.00         A
ATOM   2407  CB  PRO   155     -56.573   0.142 -10.948  1.00  0.00         A
ATOM   2408  HB1 PRO   155     -56.144  -0.798 -11.261  1.00  0.00         A
ATOM   2409  HB2 PRO   155     -57.482   0.331 -11.501  1.00  0.00         A
ATOM   2410  CG  PRO   155     -56.815   0.166  -9.480  1.00  0.00         A
ATOM   2411  HG1 PRO   155     -57.079  -0.823  -9.135  1.00  0.00         A
ATOM   2412  HG2 PRO   155     -57.604   0.867  -9.251  1.00  0.00         A
ATOM   2413  CD  PRO   155     -55.524   0.610  -8.853  1.00  0.00         A
ATOM   2414  HD1 PRO   155     -54.906  -0.245  -8.619  1.00  0.00         A
ATOM   2415  HD2 PRO   155     -55.717   1.193  -7.964  1.00  0.00         A
ATOM   2416  C   PRO   155     -56.297   2.529 -11.682  1.00  0.00         A
ATOM   2417  O   PRO   155     -56.666   2.634 -12.851  1.00  0.00         A
ATOM   2418  N   ALA   156     -56.491   3.479 -10.781  1.00  0.00         A
ATOM   2419  HN  ALA   156     -56.191   3.330  -9.859  1.00  0.00         A
ATOM   2420  CA  ALA   156     -57.119   4.747 -11.127  1.00  0.00         A
ATOM   2421  HA  ALA   156     -57.780   4.576 -11.965  1.00  0.00         A
ATOM   2422  CB  ALA   156     -57.945   5.282  -9.967  1.00  0.00         A
ATOM   2423  HB1 ALA   156     -58.431   6.200 -10.264  1.00  0.00         A
ATOM   2424  HB2 ALA   156     -57.299   5.472  -9.123  1.00  0.00         A
ATOM   2425  HB3 ALA   156     -58.691   4.553  -9.692  1.00  0.00         A
ATOM   2426  C   ALA   156     -56.058   5.757 -11.535  1.00  0.00         A
ATOM   2427  O   ALA   156     -56.351   6.936 -11.750  1.00  0.00         A
ATOM   2428  N   LYS   157     -54.816   5.275 -11.607  1.00  0.00         A
ATOM   2429  HN  LYS   157     -54.668   4.333 -11.371  1.00  0.00         A
ATOM   2430  CA  LYS   157     -53.666   6.080 -12.005  1.00  0.00         A
ATOM   2431  HA  LYS   157     -52.835   5.404 -12.140  1.00  0.00         A
ATOM   2432  CB  LYS   157     -53.927   6.806 -13.331  1.00  0.00         A
ATOM   2433  HB1 LYS   157     -53.066   7.412 -13.572  1.00  0.00         A
ATOM   2434  HB2 LYS   157     -54.787   7.449 -13.214  1.00  0.00         A
ATOM   2435  CG  LYS   157     -54.189   5.864 -14.497  1.00  0.00         A
ATOM   2436  HG1 LYS   157     -54.427   6.449 -15.373  1.00  0.00         A
ATOM   2437  HG2 LYS   157     -55.026   5.227 -14.251  1.00  0.00         A
ATOM   2438  CD  LYS   157     -52.979   4.994 -14.797  1.00  0.00         A
ATOM   2439  HD1 LYS   157     -52.733   4.421 -13.914  1.00  0.00         A
ATOM   2440  HD2 LYS   157     -52.148   5.630 -15.058  1.00  0.00         A
ATOM   2441  CE  LYS   157     -53.249   4.037 -15.947  1.00  0.00         A
ATOM   2442  HE1 LYS   157     -54.044   3.365 -15.660  1.00  0.00         A
ATOM   2443  HE2 LYS   157     -52.352   3.469 -16.143  1.00  0.00         A
ATOM   2444  NZ  LYS   157     -53.646   4.756 -17.188  1.00  0.00         A
ATOM   2445  HZ1 LYS   157     -54.581   5.196 -17.065  1.00  0.00         A
ATOM   2446  HZ2 LYS   157     -53.689   4.093 -17.985  1.00  0.00         A
ATOM   2447  HZ3 LYS   157     -52.953   5.501 -17.409  1.00  0.00         A
ATOM   2448  C   LYS   157     -53.296   7.067 -10.907  1.00  0.00         A
ATOM   2449  O   LYS   157     -52.730   8.128 -11.178  1.00  0.00         A
ATOM   2450  N   GLN   158     -53.630   6.691  -9.669  1.00  0.00         A
ATOM   2451  HN  GLN   158     -54.159   5.865  -9.554  1.00  0.00         A
ATOM   2452  CA  GLN   158     -53.272   7.454  -8.475  1.00  0.00         A
ATOM   2453  HA  GLN   158     -53.546   6.859  -7.616  1.00  0.00         A
ATOM   2454  CB  GLN   158     -51.767   7.723  -8.424  1.00  0.00         A
ATOM   2455  HB1 GLN   158     -51.537   8.244  -7.506  1.00  0.00         A
ATOM   2456  HB2 GLN   158     -51.499   8.353  -9.260  1.00  0.00         A
ATOM   2457  CG  GLN   158     -50.915   6.468  -8.485  1.00  0.00         A
ATOM   2458  HG1 GLN   158     -51.149   5.932  -9.394  1.00  0.00         A
ATOM   2459  HG2 GLN   158     -51.146   5.847  -7.632  1.00  0.00         A
ATOM   2460  CD  GLN   158     -49.435   6.780  -8.471  1.00  0.00         A
ATOM   2461  OE1 GLN   158     -49.003   7.768  -7.876  1.00  0.00         A
ATOM   2462  NE2 GLN   158     -48.649   5.950  -9.135  1.00  0.00         A
ATOM   2463 HE21 GLN   158     -49.060   5.189  -9.593  1.00  0.00         A
ATOM   2464 HE22 GLN   158     -47.684   6.132  -9.144  1.00  0.00         A
ATOM   2465  C   GLN   158     -54.035   8.769  -8.405  1.00  0.00         A
ATOM   2466  O   GLN   158     -53.768   9.702  -9.164  1.00  0.00         A
ATOM   2467  N   LEU   159     -54.988   8.838  -7.492  1.00  0.00         A
ATOM   2468  HN  LEU   159     -55.185   8.050  -6.940  1.00  0.00         A
ATOM   2469  CA  LEU   159     -55.747  10.059  -7.280  1.00  0.00         A
ATOM   2470  HA  LEU   159     -56.028  10.452  -8.246  1.00  0.00         A
ATOM   2471  CB  LEU   159     -57.008   9.772  -6.463  1.00  0.00         A
ATOM   2472  HB1 LEU   159     -57.607  10.670  -6.438  1.00  0.00         A
ATOM   2473  HB2 LEU   159     -56.709   9.532  -5.454  1.00  0.00         A
ATOM   2474  CG  LEU   159     -57.880   8.630  -6.991  1.00  0.00         A
ATOM   2475  HG  LEU   159     -57.303   7.716  -6.983  1.00  0.00         A
ATOM   2476  CD1 LEU   159     -59.089   8.429  -6.092  1.00  0.00         A
ATOM   2477 HD11 LEU   159     -59.665   9.342  -6.053  1.00  0.00         A
ATOM   2478 HD12 LEU   159     -58.758   8.169  -5.098  1.00  0.00         A
ATOM   2479 HD13 LEU   159     -59.701   7.632  -6.487  1.00  0.00         A
ATOM   2480  CD2 LEU   159     -58.318   8.900  -8.424  1.00  0.00         A
ATOM   2481 HD21 LEU   159     -58.954   8.096  -8.763  1.00  0.00         A
ATOM   2482 HD22 LEU   159     -57.448   8.963  -9.059  1.00  0.00         A
ATOM   2483 HD23 LEU   159     -58.862   9.830  -8.466  1.00  0.00         A
ATOM   2484  C   LEU   159     -54.872  11.077  -6.565  1.00  0.00         A
ATOM   2485  O   LEU   159     -55.074  12.284  -6.680  1.00  0.00         A
ATOM   2486  N   LYS   160     -53.895  10.569  -5.826  1.00  0.00         A
ATOM   2487  HN  LYS   160     -53.840   9.597  -5.718  1.00  0.00         A
ATOM   2488  HA  LYS   160     -53.170  12.437  -5.359  1.00  0.00         A
ATOM   2489  CB  LYS   160     -52.912  11.152  -3.658  1.00  0.00         A
ATOM   2490  HB1 LYS   160     -52.601  10.133  -3.479  1.00  0.00         A
ATOM   2491  HB2 LYS   160     -53.916  11.279  -3.287  1.00  0.00         A
ATOM   2492  CG  LYS   160     -51.991  12.075  -2.867  1.00  0.00         A
ATOM   2493  HG1 LYS   160     -50.972  11.901  -3.180  1.00  0.00         A
ATOM   2494  HG2 LYS   160     -52.088  11.847  -1.816  1.00  0.00         A
ATOM   2495  CD  LYS   160     -52.329  13.546  -3.083  1.00  0.00         A
ATOM   2496  HD1 LYS   160     -52.230  13.775  -4.134  1.00  0.00         A
ATOM   2497  HD2 LYS   160     -51.636  14.149  -2.517  1.00  0.00         A
ATOM   2498  CE  LYS   160     -53.745  13.880  -2.636  1.00  0.00         A
ATOM   2499  HE1 LYS   160     -54.435  13.240  -3.164  1.00  0.00         A
ATOM   2500  HE2 LYS   160     -53.952  14.909  -2.886  1.00  0.00         A
ATOM   2501  NZ  LYS   160     -53.934  13.693  -1.174  1.00  0.00         A
ATOM   2502  HZ1 LYS   160     -53.720  12.711  -0.906  1.00  0.00         A
ATOM   2503  HZ2 LYS   160     -54.917  13.901  -0.910  1.00  0.00         A
ATOM   2504  HZ3 LYS   160     -53.303  14.330  -0.646  1.00  0.00         A
ATOM   2505  CA  LYS   160     -52.908  11.407  -5.171  1.00  0.00         A
ATOM   2506  C   LYS   160     -51.528  11.130  -5.766  1.00  0.00         A
ATOM   2507  OT1 LYS   160     -50.830  10.215  -5.276  1.00  0.00         A
ATOM   2508  OT2 LYS   160     -51.159  11.811  -6.743  1.00  0.00         A
END
