# Supplementary material for: The EJC disassembly factor PYM is an intrinsically disordered protein and forms a fuzzy complex with RNA
Source: Front Mol Biosci. 2023 Mar 30;10:1148653. doi: 10.3389/fmolb.2023.1148653 (PMC10098021; doi:10.3389/fmolb.2023.1148653)
Supplement: Supplementary file 2 [file DataSheet1.ZIP › PYM_structures/pym_2.pdb]

REMARK FILENAME="pym160_153_water.pdb"
REMARK ===============================================================
REMARK            overall,bonds,angles,improper,dihe,vdw,elec,noe,cdih,coup,sani,vean
REMARK energies: -4718.44, 35.6179, 198.306, 64.9307, 721.765, -275.868, -5592.61, 129.186, 0.235602, 0, 0, 0
REMARK ===============================================================
REMARK            bonds,angles,impropers,dihe,noe,cdih,coup,sani,vean
REMARK rms-dev.: 3.751355E-03,0.530636,1.13916,41.1293,3.456165E-02,0.296463,0, 0, 0
REMARK ===============================================================
REMARK               noe,cdih,coup,sani,vean
REMARK               >0.5,>5,>1,>0,>5
REMARK violations.: 0, 0, 0, 0, 0
REMARK ===============================================================
REMARK DATE:28-Oct-2020  01:37:00       created by user: dverma
REMARK VERSION:1.21
ATOM      1  HA1 GLY     1       5.285   1.823 -15.115  1.00  0.00         A
ATOM      2  HA2 GLY     1       6.608   0.669 -15.206  1.00  0.00         A
ATOM      3  C   GLY     1       7.045   2.422 -14.087  1.00  0.00         A
ATOM      4  O   GLY     1       7.813   3.362 -14.311  1.00  0.00         A
ATOM      5  N   GLY     1       6.751   2.278 -16.543  1.00  0.00         A
ATOM      6  HT1 GLY     1       7.779   2.189 -16.671  1.00  0.00         A
ATOM      7  HT2 GLY     1       6.492   3.284 -16.592  1.00  0.00         A
ATOM      8  HT3 GLY     1       6.271   1.770 -17.310  1.00  0.00         A
ATOM      9  CA  GLY     1       6.354   1.718 -15.233  1.00  0.00         A
ATOM     10  N   ALA     2       6.763   1.964 -12.864  1.00  0.00         A
ATOM     11  HN  ALA     2       6.138   1.210 -12.784  1.00  0.00         A
ATOM     12  CA  ALA     2       7.337   2.524 -11.639  1.00  0.00         A
ATOM     13  HA  ALA     2       7.028   1.886 -10.823  1.00  0.00         A
ATOM     14  CB  ALA     2       8.862   2.506 -11.684  1.00  0.00         A
ATOM     15  HB1 ALA     2       9.255   2.844 -10.736  1.00  0.00         A
ATOM     16  HB2 ALA     2       9.206   3.160 -12.470  1.00  0.00         A
ATOM     17  HB3 ALA     2       9.203   1.500 -11.877  1.00  0.00         A
ATOM     18  C   ALA     2       6.818   3.936 -11.359  1.00  0.00         A
ATOM     19  O   ALA     2       6.065   4.148 -10.411  1.00  0.00         A
ATOM     20  N   MET     3       7.205   4.890 -12.196  1.00  0.00         A
ATOM     21  HN  MET     3       7.738   4.641 -12.986  1.00  0.00         A
ATOM     22  CA  MET     3       6.845   6.290 -11.994  1.00  0.00         A
ATOM     23  HA  MET     3       7.165   6.573 -11.003  1.00  0.00         A
ATOM     24  CB  MET     3       7.562   7.173 -13.017  1.00  0.00         A
ATOM     25  HB1 MET     3       7.222   6.907 -14.006  1.00  0.00         A
ATOM     26  HB2 MET     3       8.624   6.992 -12.949  1.00  0.00         A
ATOM     27  CG  MET     3       7.319   8.659 -12.813  1.00  0.00         A
ATOM     28  HG1 MET     3       7.645   8.930 -11.821  1.00  0.00         A
ATOM     29  HG2 MET     3       6.261   8.853 -12.908  1.00  0.00         A
ATOM     30  SD  MET     3       8.201   9.676 -14.010  1.00  0.00         A
ATOM     31  CE  MET     3       7.773  11.316 -13.434  1.00  0.00         A
ATOM     32  HE1 MET     3       6.701  11.442 -13.471  1.00  0.00         A
ATOM     33  HE2 MET     3       8.244  12.053 -14.066  1.00  0.00         A
ATOM     34  HE3 MET     3       8.115  11.441 -12.418  1.00  0.00         A
ATOM     35  C   MET     3       5.337   6.490 -12.099  1.00  0.00         A
ATOM     36  O   MET     3       4.742   6.279 -13.158  1.00  0.00         A
ATOM     37  N   GLY     4       4.724   6.868 -10.983  1.00  0.00         A
ATOM     38  HN  GLY     4       5.249   6.971 -10.160  1.00  0.00         A
ATOM     39  CA  GLY     4       3.297   7.128 -10.958  1.00  0.00         A
ATOM     40  HA1 GLY     4       3.026   7.671 -11.850  1.00  0.00         A
ATOM     41  HA2 GLY     4       3.070   7.738 -10.096  1.00  0.00         A
ATOM     42  C   GLY     4       2.472   5.858 -10.886  1.00  0.00         A
ATOM     43  O   GLY     4       1.247   5.910 -10.792  1.00  0.00         A
ATOM     44  N   MET     5       3.146   4.718 -10.922  1.00  0.00         A
ATOM     45  HN  MET     5       4.127   4.743 -10.964  1.00  0.00         A
ATOM     46  CA  MET     5       2.468   3.428 -10.905  1.00  0.00         A
ATOM     47  HA  MET     5       1.409   3.613 -10.813  1.00  0.00         A
ATOM     48  CB  MET     5       2.728   2.668 -12.209  1.00  0.00         A
ATOM     49  HB1 MET     5       2.319   1.672 -12.119  1.00  0.00         A
ATOM     50  HB2 MET     5       3.794   2.596 -12.363  1.00  0.00         A
ATOM     51  CG  MET     5       2.112   3.327 -13.433  1.00  0.00         A
ATOM     52  HG1 MET     5       2.383   2.757 -14.309  1.00  0.00         A
ATOM     53  HG2 MET     5       2.506   4.329 -13.522  1.00  0.00         A
ATOM     54  SD  MET     5       0.314   3.420 -13.337  1.00  0.00         A
ATOM     55  CE  MET     5      -0.062   4.285 -14.861  1.00  0.00         A
ATOM     56  HE1 MET     5      -1.130   4.420 -14.944  1.00  0.00         A
ATOM     57  HE2 MET     5       0.295   3.706 -15.700  1.00  0.00         A
ATOM     58  HE3 MET     5       0.423   5.250 -14.857  1.00  0.00         A
ATOM     59  C   MET     5       2.925   2.597  -9.715  1.00  0.00         A
ATOM     60  O   MET     5       2.536   1.440  -9.565  1.00  0.00         A
ATOM     61  N   SER     6       3.760   3.189  -8.877  1.00  0.00         A
ATOM     62  HN  SER     6       4.073   4.100  -9.070  1.00  0.00         A
ATOM     63  CA  SER     6       4.231   2.515  -7.680  1.00  0.00         A
ATOM     64  HA  SER     6       3.898   1.488  -7.725  1.00  0.00         A
ATOM     65  CB  SER     6       5.764   2.541  -7.620  1.00  0.00         A
ATOM     66  HB1 SER     6       6.099   3.560  -7.498  1.00  0.00         A
ATOM     67  HB2 SER     6       6.165   2.140  -8.539  1.00  0.00         A
ATOM     68  OG  SER     6       6.253   1.768  -6.536  1.00  0.00         A
ATOM     69  HG  SER     6       5.689   1.909  -5.764  1.00  0.00         A
ATOM     70  C   SER     6       3.633   3.170  -6.441  1.00  0.00         A
ATOM     71  O   SER     6       3.888   2.743  -5.313  1.00  0.00         A
ATOM     72  N   THR     7       2.837   4.208  -6.660  1.00  0.00         A
ATOM     73  HN  THR     7       2.698   4.518  -7.578  1.00  0.00         A
ATOM     74  CA  THR     7       2.162   4.899  -5.576  1.00  0.00         A
ATOM     75  HA  THR     7       2.863   5.031  -4.776  1.00  0.00         A
ATOM     76  CB  THR     7       1.673   6.286  -6.032  1.00  0.00         A
ATOM     77  HB  THR     7       0.881   6.607  -5.371  1.00  0.00         A
ATOM     78  OG1 THR     7       1.158   6.202  -7.370  1.00  0.00         A
ATOM     79  HG1 THR     7       1.187   7.074  -7.779  1.00  0.00         A
ATOM     80  CG2 THR     7       2.797   7.310  -5.976  1.00  0.00         A
ATOM     81 HG21 THR     7       2.423   8.273  -6.292  1.00  0.00         A
ATOM     82 HG22 THR     7       3.596   7.002  -6.633  1.00  0.00         A
ATOM     83 HG23 THR     7       3.170   7.382  -4.965  1.00  0.00         A
ATOM     84  C   THR     7       0.986   4.078  -5.070  1.00  0.00         A
ATOM     85  O   THR     7       0.967   3.623  -3.926  1.00  0.00         A
ATOM     86  N   TYR     8       0.023   3.878  -5.944  1.00  0.00         A
ATOM     87  HN  TYR     8       0.113   4.274  -6.836  1.00  0.00         A
ATOM     88  CA  TYR     8      -1.156   3.088  -5.633  1.00  0.00         A
ATOM     89  HA  TYR     8      -0.931   2.478  -4.771  1.00  0.00         A
ATOM     90  CB  TYR     8      -2.350   3.991  -5.311  1.00  0.00         A
ATOM     91  HB1 TYR     8      -3.224   3.375  -5.154  1.00  0.00         A
ATOM     92  HB2 TYR     8      -2.528   4.650  -6.146  1.00  0.00         A
ATOM     93  CG  TYR     8      -2.161   4.850  -4.080  1.00  0.00         A
ATOM     94  CD1 TYR     8      -2.268   4.306  -2.806  1.00  0.00         A
ATOM     95  HD1 TYR     8      -2.481   3.254  -2.701  1.00  0.00         A
ATOM     96  CD2 TYR     8      -1.885   6.206  -4.193  1.00  0.00         A
ATOM     97  HD2 TYR     8      -1.798   6.644  -5.177  1.00  0.00         A
ATOM     98  CE1 TYR     8      -2.107   5.089  -1.681  1.00  0.00         A
ATOM     99  HE1 TYR     8      -2.193   4.648  -0.699  1.00  0.00         A
ATOM    100  CE2 TYR     8      -1.720   6.996  -3.072  1.00  0.00         A
ATOM    101  HE2 TYR     8      -1.505   8.048  -3.180  1.00  0.00         A
ATOM    102  CZ  TYR     8      -1.832   6.432  -1.820  1.00  0.00         A
ATOM    103  OH  TYR     8      -1.678   7.218  -0.702  1.00  0.00         A
ATOM    104  HH  TYR     8      -1.104   6.767  -0.066  1.00  0.00         A
ATOM    105  C   TYR     8      -1.501   2.180  -6.804  1.00  0.00         A
ATOM    106  O   TYR     8      -1.139   2.462  -7.947  1.00  0.00         A
ATOM    107  N   LEU     9      -2.194   1.093  -6.511  1.00  0.00         A
ATOM    108  HN  LEU     9      -2.438   0.920  -5.579  1.00  0.00         A
ATOM    109  CA  LEU     9      -2.624   0.152  -7.534  1.00  0.00         A
ATOM    110  HA  LEU     9      -2.392   0.576  -8.499  1.00  0.00         A
ATOM    111  CB  LEU     9      -1.895  -1.187  -7.379  1.00  0.00         A
ATOM    112  HB1 LEU     9      -2.293  -1.873  -8.112  1.00  0.00         A
ATOM    113  HB2 LEU     9      -2.110  -1.576  -6.396  1.00  0.00         A
ATOM    114  CG  LEU     9      -0.376  -1.134  -7.551  1.00  0.00         A
ATOM    115  HG  LEU     9       0.034  -0.405  -6.868  1.00  0.00         A
ATOM    116  CD1 LEU     9       0.242  -2.483  -7.228  1.00  0.00         A
ATOM    117 HD11 LEU     9      -0.002  -2.757  -6.212  1.00  0.00         A
ATOM    118 HD12 LEU     9       1.314  -2.422  -7.338  1.00  0.00         A
ATOM    119 HD13 LEU     9      -0.148  -3.228  -7.905  1.00  0.00         A
ATOM    120  CD2 LEU     9      -0.010  -0.717  -8.966  1.00  0.00         A
ATOM    121 HD21 LEU     9      -0.407   0.266  -9.167  1.00  0.00         A
ATOM    122 HD22 LEU     9      -0.425  -1.424  -9.668  1.00  0.00         A
ATOM    123 HD23 LEU     9       1.065  -0.699  -9.067  1.00  0.00         A
ATOM    124  C   LEU     9      -4.125  -0.062  -7.433  1.00  0.00         A
ATOM    125  O   LEU     9      -4.658  -0.278  -6.344  1.00  0.00         A
ATOM    126  N   GLN    10      -4.806   0.014  -8.562  1.00  0.00         A
ATOM    127  HN  GLN    10      -4.326   0.188  -9.401  1.00  0.00         A
ATOM    128  CA  GLN    10      -6.246  -0.160  -8.590  1.00  0.00         A
ATOM    129  HA  GLN    10      -6.652   0.312  -7.706  1.00  0.00         A
ATOM    130  CB  GLN    10      -6.856   0.500  -9.829  1.00  0.00         A
ATOM    131  HB1 GLN    10      -7.869   0.143  -9.946  1.00  0.00         A
ATOM    132  HB2 GLN    10      -6.282   0.203 -10.694  1.00  0.00         A
ATOM    133  CG  GLN    10      -6.893   2.025  -9.789  1.00  0.00         A
ATOM    134  HG1 GLN    10      -7.343   2.331  -8.857  1.00  0.00         A
ATOM    135  HG2 GLN    10      -7.501   2.376 -10.608  1.00  0.00         A
ATOM    136  CD  GLN    10      -5.525   2.672  -9.900  1.00  0.00         A
ATOM    137  OE1 GLN    10      -4.864   2.941  -8.895  1.00  0.00         A
ATOM    138  NE2 GLN    10      -5.095   2.927 -11.124  1.00  0.00         A
ATOM    139 HE21 GLN    10      -5.674   2.687 -11.879  1.00  0.00         A
ATOM    140 HE22 GLN    10      -4.216   3.350 -11.229  1.00  0.00         A
ATOM    141  C   GLN    10      -6.605  -1.639  -8.562  1.00  0.00         A
ATOM    142  O   GLN    10      -6.387  -2.358  -9.537  1.00  0.00         A
ATOM    143  N   SER    11      -7.164  -2.087  -7.444  1.00  0.00         A
ATOM    144  HN  SER    11      -7.300  -1.466  -6.697  1.00  0.00         A
ATOM    145  CA  SER    11      -7.546  -3.485  -7.278  1.00  0.00         A
ATOM    146  HA  SER    11      -6.690  -4.093  -7.526  1.00  0.00         A
ATOM    147  CB  SER    11      -7.930  -3.742  -5.822  1.00  0.00         A
ATOM    148  HB1 SER    11      -8.005  -4.806  -5.654  1.00  0.00         A
ATOM    149  HB2 SER    11      -8.880  -3.276  -5.615  1.00  0.00         A
ATOM    150  OG  SER    11      -6.955  -3.208  -4.942  1.00  0.00         A
ATOM    151  HG  SER    11      -6.101  -3.622  -5.122  1.00  0.00         A
ATOM    152  C   SER    11      -8.707  -3.865  -8.203  1.00  0.00         A
ATOM    153  O   SER    11      -9.045  -5.040  -8.337  1.00  0.00         A
ATOM    154  N   SER    12      -9.314  -2.868  -8.837  1.00  0.00         A
ATOM    155  HN  SER    12      -9.020  -1.950  -8.671  1.00  0.00         A
ATOM    156  CA  SER    12     -10.402  -3.108  -9.774  1.00  0.00         A
ATOM    157  HA  SER    12     -10.524  -4.176  -9.872  1.00  0.00         A
ATOM    158  CB  SER    12     -11.705  -2.500  -9.238  1.00  0.00         A
ATOM    159  HB1 SER    12     -11.655  -1.424  -9.320  1.00  0.00         A
ATOM    160  HB2 SER    12     -11.825  -2.774  -8.200  1.00  0.00         A
ATOM    161  OG  SER    12     -12.836  -2.961  -9.961  1.00  0.00         A
ATOM    162  HG  SER    12     -13.327  -2.203 -10.314  1.00  0.00         A
ATOM    163  C   SER    12     -10.048  -2.525 -11.144  1.00  0.00         A
ATOM    164  O   SER    12     -10.928  -2.249 -11.964  1.00  0.00         A
ATOM    165  N   GLU    13      -8.742  -2.347 -11.371  1.00  0.00         A
ATOM    166  HN  GLU    13      -8.106  -2.591 -10.662  1.00  0.00         A
ATOM    167  CA  GLU    13      -8.206  -1.821 -12.631  1.00  0.00         A
ATOM    168  HA  GLU    13      -7.140  -1.715 -12.498  1.00  0.00         A
ATOM    169  CB  GLU    13      -8.450  -2.794 -13.793  1.00  0.00         A
ATOM    170  HB1 GLU    13      -8.259  -2.277 -14.721  1.00  0.00         A
ATOM    171  HB2 GLU    13      -9.484  -3.103 -13.773  1.00  0.00         A
ATOM    172  CG  GLU    13      -7.584  -4.048 -13.762  1.00  0.00         A
ATOM    173  HG1 GLU    13      -6.547  -3.748 -13.740  1.00  0.00         A
ATOM    174  HG2 GLU    13      -7.770  -4.616 -14.660  1.00  0.00         A
ATOM    175  CD  GLU    13      -7.854  -4.942 -12.568  1.00  0.00         A
ATOM    176  OE1 GLU    13      -6.956  -5.084 -11.711  1.00  0.00         A
ATOM    177  OE2 GLU    13      -8.965  -5.513 -12.486  1.00  0.00         A
ATOM    178  C   GLU    13      -8.777  -0.441 -12.965  1.00  0.00         A
ATOM    179  O   GLU    13      -8.217   0.582 -12.573  1.00  0.00         A
ATOM    180  N   GLY    14      -9.888  -0.410 -13.686  1.00  0.00         A
ATOM    181  HN  GLY    14     -10.290  -1.253 -13.986  1.00  0.00         A
ATOM    182  CA  GLY    14     -10.506   0.852 -14.036  1.00  0.00         A
ATOM    183  HA1 GLY    14     -10.179   1.139 -15.023  1.00  0.00         A
ATOM    184  HA2 GLY    14     -10.191   1.604 -13.328  1.00  0.00         A
ATOM    185  C   GLY    14     -12.015   0.768 -14.025  1.00  0.00         A
ATOM    186  O   GLY    14     -12.700   1.658 -14.527  1.00  0.00         A
ATOM    187  N   LYS    15     -12.536  -0.298 -13.440  1.00  0.00         A
ATOM    188  HN  LYS    15     -11.944  -0.945 -13.004  1.00  0.00         A
ATOM    189  CA  LYS    15     -13.966  -0.517 -13.404  1.00  0.00         A
ATOM    190  HA  LYS    15     -14.421   0.160 -14.111  1.00  0.00         A
ATOM    191  CB  LYS    15     -14.302  -1.958 -13.803  1.00  0.00         A
ATOM    192  HB1 LYS    15     -13.900  -2.628 -13.058  1.00  0.00         A
ATOM    193  HB2 LYS    15     -13.839  -2.172 -14.754  1.00  0.00         A
ATOM    194  CG  LYS    15     -15.795  -2.225 -13.928  1.00  0.00         A
ATOM    195  HG1 LYS    15     -16.259  -2.072 -12.965  1.00  0.00         A
ATOM    196  HG2 LYS    15     -15.942  -3.247 -14.243  1.00  0.00         A
ATOM    197  CD  LYS    15     -16.443  -1.296 -14.944  1.00  0.00         A
ATOM    198  HD1 LYS    15     -15.954  -1.426 -15.898  1.00  0.00         A
ATOM    199  HD2 LYS    15     -16.322  -0.277 -14.613  1.00  0.00         A
ATOM    200  CE  LYS    15     -17.926  -1.585 -15.105  1.00  0.00         A
ATOM    201  HE1 LYS    15     -18.408  -1.472 -14.146  1.00  0.00         A
ATOM    202  HE2 LYS    15     -18.046  -2.600 -15.451  1.00  0.00         A
ATOM    203  NZ  LYS    15     -18.565  -0.664 -16.080  1.00  0.00         A
ATOM    204  HZ1 LYS    15     -19.568  -0.904 -16.196  1.00  0.00         A
ATOM    205  HZ2 LYS    15     -18.095  -0.737 -17.005  1.00  0.00         A
ATOM    206  HZ3 LYS    15     -18.491   0.320 -15.745  1.00  0.00         A
ATOM    207  C   LYS    15     -14.505  -0.207 -12.015  1.00  0.00         A
ATOM    208  O   LYS    15     -14.413  -1.024 -11.098  1.00  0.00         A
ATOM    209  N   PHE    16     -15.027   0.993 -11.860  1.00  0.00         A
ATOM    210  HN  PHE    16     -15.005   1.620 -12.612  1.00  0.00         A
ATOM    211  CA  PHE    16     -15.623   1.407 -10.600  1.00  0.00         A
ATOM    212  HA  PHE    16     -15.062   0.927  -9.811  1.00  0.00         A
ATOM    213  CB  PHE    16     -15.516   2.933 -10.417  1.00  0.00         A
ATOM    214  HB1 PHE    16     -14.474   3.194 -10.304  1.00  0.00         A
ATOM    215  HB2 PHE    16     -16.042   3.213  -9.520  1.00  0.00         A
ATOM    216  CG  PHE    16     -16.073   3.757 -11.549  1.00  0.00         A
ATOM    217  CD1 PHE    16     -17.359   4.272 -11.487  1.00  0.00         A
ATOM    218  HD1 PHE    16     -17.970   4.069 -10.620  1.00  0.00         A
ATOM    219  CD2 PHE    16     -15.303   4.029 -12.669  1.00  0.00         A
ATOM    220  HD2 PHE    16     -14.299   3.634 -12.730  1.00  0.00         A
ATOM    221  CE1 PHE    16     -17.866   5.037 -12.519  1.00  0.00         A
ATOM    222  HE1 PHE    16     -18.869   5.431 -12.458  1.00  0.00         A
ATOM    223  CE2 PHE    16     -15.805   4.792 -13.704  1.00  0.00         A
ATOM    224  HE2 PHE    16     -15.195   4.995 -14.572  1.00  0.00         A
ATOM    225  CZ  PHE    16     -17.088   5.297 -13.629  1.00  0.00         A
ATOM    226  HZ  PHE    16     -17.482   5.894 -14.437  1.00  0.00         A
ATOM    227  C   PHE    16     -17.072   0.929 -10.509  1.00  0.00         A
ATOM    228  O   PHE    16     -17.937   1.360 -11.274  1.00  0.00         A
ATOM    229  N   ILE    17     -17.322   0.012  -9.584  1.00  0.00         A
ATOM    230  HN  ILE    17     -16.595  -0.286  -8.999  1.00  0.00         A
ATOM    231  CA  ILE    17     -18.645  -0.573  -9.411  1.00  0.00         A
ATOM    232  HA  ILE    17     -19.348   0.033  -9.953  1.00  0.00         A
ATOM    233  CB  ILE    17     -18.714  -2.003  -9.980  1.00  0.00         A
ATOM    234  HB  ILE    17     -19.605  -2.473  -9.590  1.00  0.00         A
ATOM    235  CG1 ILE    17     -17.494  -2.818  -9.544  1.00  0.00         A
ATOM    236 HG11 ILE    17     -17.457  -2.851  -8.465  1.00  0.00         A
ATOM    237 HG12 ILE    17     -16.599  -2.343  -9.917  1.00  0.00         A
ATOM    238  CG2 ILE    17     -18.835  -1.965 -11.494  1.00  0.00         A
ATOM    239 HG21 ILE    17     -19.753  -1.467 -11.767  1.00  0.00         A
ATOM    240 HG22 ILE    17     -18.841  -2.973 -11.880  1.00  0.00         A
ATOM    241 HG23 ILE    17     -17.996  -1.425 -11.907  1.00  0.00         A
ATOM    242  CD1 ILE    17     -17.510  -4.237 -10.054  1.00  0.00         A
ATOM    243 HD11 ILE    17     -17.542  -4.227 -11.133  1.00  0.00         A
ATOM    244 HD12 ILE    17     -18.383  -4.743  -9.672  1.00  0.00         A
ATOM    245 HD13 ILE    17     -16.620  -4.750  -9.723  1.00  0.00         A
ATOM    246  C   ILE    17     -19.047  -0.612  -7.942  1.00  0.00         A
ATOM    247  O   ILE    17     -18.199  -0.778  -7.066  1.00  0.00         A
ATOM    248  N   PRO    18     -20.344  -0.428  -7.651  1.00  0.00         A
ATOM    249  CA  PRO    18     -20.886  -0.588  -6.313  1.00  0.00         A
ATOM    250  HA  PRO    18     -20.223  -0.203  -5.553  1.00  0.00         A
ATOM    251  CB  PRO    18     -22.182   0.232  -6.335  1.00  0.00         A
ATOM    252  HB1 PRO    18     -22.094   1.056  -5.643  1.00  0.00         A
ATOM    253  HB2 PRO    18     -23.009  -0.397  -6.041  1.00  0.00         A
ATOM    254  CG  PRO    18     -22.346   0.722  -7.740  1.00  0.00         A
ATOM    255  HG1 PRO    18     -22.098   1.771  -7.788  1.00  0.00         A
ATOM    256  HG2 PRO    18     -23.364   0.565  -8.065  1.00  0.00         A
ATOM    257  CD  PRO    18     -21.401  -0.076  -8.595  1.00  0.00         A
ATOM    258  HD1 PRO    18     -21.020   0.529  -9.402  1.00  0.00         A
ATOM    259  HD2 PRO    18     -21.885  -0.961  -8.971  1.00  0.00         A
ATOM    260  C   PRO    18     -21.196  -2.045  -6.029  1.00  0.00         A
ATOM    261  O   PRO    18     -21.659  -2.773  -6.906  1.00  0.00         A
ATOM    262  N   ALA    19     -20.931  -2.463  -4.812  1.00  0.00         A
ATOM    263  HN  ALA    19     -20.542  -1.834  -4.175  1.00  0.00         A
ATOM    264  CA  ALA    19     -21.199  -3.832  -4.396  1.00  0.00         A
ATOM    265  HA  ALA    19     -20.888  -4.491  -5.192  1.00  0.00         A
ATOM    266  CB  ALA    19     -20.393  -4.170  -3.154  1.00  0.00         A
ATOM    267  HB1 ALA    19     -20.564  -5.201  -2.883  1.00  0.00         A
ATOM    268  HB2 ALA    19     -20.700  -3.528  -2.343  1.00  0.00         A
ATOM    269  HB3 ALA    19     -19.342  -4.020  -3.356  1.00  0.00         A
ATOM    270  C   ALA    19     -22.686  -4.034  -4.140  1.00  0.00         A
ATOM    271  O   ALA    19     -23.107  -4.203  -2.996  1.00  0.00         A
ATOM    272  N   THR    20     -23.461  -4.009  -5.222  1.00  0.00         A
ATOM    273  HN  THR    20     -23.027  -3.912  -6.098  1.00  0.00         A
ATOM    274  CA  THR    20     -24.919  -4.111  -5.184  1.00  0.00         A
ATOM    275  HA  THR    20     -25.269  -3.851  -6.174  1.00  0.00         A
ATOM    276  CB  THR    20     -25.417  -5.552  -4.889  1.00  0.00         A
ATOM    277  HB  THR    20     -26.464  -5.500  -4.629  1.00  0.00         A
ATOM    278  OG1 THR    20     -24.703  -6.143  -3.792  1.00  0.00         A
ATOM    279  HG1 THR    20     -24.182  -5.459  -3.346  1.00  0.00         A
ATOM    280  CG2 THR    20     -25.276  -6.434  -6.120  1.00  0.00         A
ATOM    281 HG21 THR    20     -25.631  -7.427  -5.893  1.00  0.00         A
ATOM    282 HG22 THR    20     -24.238  -6.481  -6.411  1.00  0.00         A
ATOM    283 HG23 THR    20     -25.858  -6.019  -6.929  1.00  0.00         A
ATOM    284  C   THR    20     -25.551  -3.122  -4.204  1.00  0.00         A
ATOM    285  O   THR    20     -25.623  -3.377  -2.999  1.00  0.00         A
ATOM    286  N   LYS    21     -25.984  -1.976  -4.733  1.00  0.00         A
ATOM    287  HN  LYS    21     -25.780  -1.780  -5.673  1.00  0.00         A
ATOM    288  CA  LYS    21     -26.762  -1.014  -3.959  1.00  0.00         A
ATOM    289  HA  LYS    21     -26.140  -0.624  -3.155  1.00  0.00         A
ATOM    290  CB  LYS    21     -27.244   0.147  -4.849  1.00  0.00         A
ATOM    291  HB1 LYS    21     -27.858   0.804  -4.252  1.00  0.00         A
ATOM    292  HB2 LYS    21     -27.849  -0.261  -5.645  1.00  0.00         A
ATOM    293  CG  LYS    21     -26.137   0.983  -5.486  1.00  0.00         A
ATOM    294  HG1 LYS    21     -26.589   1.785  -6.051  1.00  0.00         A
ATOM    295  HG2 LYS    21     -25.563   0.356  -6.148  1.00  0.00         A
ATOM    296  CD  LYS    21     -25.203   1.579  -4.444  1.00  0.00         A
ATOM    297  HD1 LYS    21     -24.578   0.791  -4.052  1.00  0.00         A
ATOM    298  HD2 LYS    21     -25.791   1.998  -3.646  1.00  0.00         A
ATOM    299  CE  LYS    21     -24.309   2.670  -5.024  1.00  0.00         A
ATOM    300  HE1 LYS    21     -23.801   2.274  -5.891  1.00  0.00         A
ATOM    301  HE2 LYS    21     -23.579   2.951  -4.281  1.00  0.00         A
ATOM    302  NZ  LYS    21     -25.074   3.882  -5.427  1.00  0.00         A
ATOM    303  HZ1 LYS    21     -25.656   3.680  -6.266  1.00  0.00         A
ATOM    304  HZ2 LYS    21     -24.421   4.665  -5.650  1.00  0.00         A
ATOM    305  HZ3 LYS    21     -25.699   4.185  -4.653  1.00  0.00         A
ATOM    306  C   LYS    21     -27.972  -1.726  -3.359  1.00  0.00         A
ATOM    307  O   LYS    21     -28.894  -2.113  -4.081  1.00  0.00         A
ATOM    308  N   ARG    22     -27.948  -1.913  -2.046  1.00  0.00         A
ATOM    309  HN  ARG    22     -27.203  -1.539  -1.528  1.00  0.00         A
ATOM    310  CA  ARG    22     -28.998  -2.641  -1.348  1.00  0.00         A
ATOM    311  HA  ARG    22     -29.042  -3.636  -1.762  1.00  0.00         A
ATOM    312  CB  ARG    22     -28.668  -2.737   0.143  1.00  0.00         A
ATOM    313  HB1 ARG    22     -29.481  -3.236   0.651  1.00  0.00         A
ATOM    314  HB2 ARG    22     -28.563  -1.739   0.543  1.00  0.00         A
ATOM    315  CG  ARG    22     -27.386  -3.503   0.427  1.00  0.00         A
ATOM    316  HG1 ARG    22     -26.559  -2.982  -0.032  1.00  0.00         A
ATOM    317  HG2 ARG    22     -27.469  -4.493   0.004  1.00  0.00         A
ATOM    318  CD  ARG    22     -27.127  -3.627   1.920  1.00  0.00         A
ATOM    319  HD1 ARG    22     -27.969  -4.124   2.375  1.00  0.00         A
ATOM    320  HD2 ARG    22     -27.027  -2.636   2.337  1.00  0.00         A
ATOM    321  NE  ARG    22     -25.910  -4.389   2.209  1.00  0.00         A
ATOM    322  HE  ARG    22     -25.190  -4.357   1.537  1.00  0.00         A
ATOM    323  CZ  ARG    22     -25.726  -5.107   3.319  1.00  0.00         A
ATOM    324  NH1 ARG    22     -26.677  -5.163   4.244  1.00  0.00         A
ATOM    325 HH11 ARG    22     -27.536  -4.661   4.116  1.00  0.00         A
ATOM    326 HH12 ARG    22     -26.547  -5.717   5.070  1.00  0.00         A
ATOM    327  NH2 ARG    22     -24.587  -5.763   3.510  1.00  0.00         A
ATOM    328 HH21 ARG    22     -23.858  -5.719   2.821  1.00  0.00         A
ATOM    329 HH22 ARG    22     -24.446  -6.302   4.345  1.00  0.00         A
ATOM    330  C   ARG    22     -30.348  -1.964  -1.552  1.00  0.00         A
ATOM    331  O   ARG    22     -30.437  -0.736  -1.575  1.00  0.00         A
ATOM    332  N   PRO    23     -31.421  -2.762  -1.693  1.00  0.00         A
ATOM    333  CA  PRO    23     -32.774  -2.249  -1.962  1.00  0.00         A
ATOM    334  HA  PRO    23     -32.784  -1.601  -2.826  1.00  0.00         A
ATOM    335  CB  PRO    23     -33.581  -3.514  -2.263  1.00  0.00         A
ATOM    336  HB1 PRO    23     -33.595  -3.692  -3.327  1.00  0.00         A
ATOM    337  HB2 PRO    23     -34.591  -3.396  -1.897  1.00  0.00         A
ATOM    338  CG  PRO    23     -32.861  -4.597  -1.540  1.00  0.00         A
ATOM    339  HG1 PRO    23     -33.033  -5.544  -2.030  1.00  0.00         A
ATOM    340  HG2 PRO    23     -33.195  -4.638  -0.514  1.00  0.00         A
ATOM    341  CD  PRO    23     -31.404  -4.234  -1.603  1.00  0.00         A
ATOM    342  HD1 PRO    23     -30.945  -4.668  -2.479  1.00  0.00         A
ATOM    343  HD2 PRO    23     -30.895  -4.560  -0.708  1.00  0.00         A
ATOM    344  C   PRO    23     -33.371  -1.507  -0.769  1.00  0.00         A
ATOM    345  O   PRO    23     -34.541  -1.130  -0.779  1.00  0.00         A
ATOM    346  N   ASP    24     -32.556  -1.305   0.250  1.00  0.00         A
ATOM    347  HN  ASP    24     -31.638  -1.636   0.191  1.00  0.00         A
ATOM    348  CA  ASP    24     -32.970  -0.592   1.443  1.00  0.00         A
ATOM    349  HA  ASP    24     -34.047  -0.589   1.470  1.00  0.00         A
ATOM    350  CB  ASP    24     -32.438  -1.312   2.687  1.00  0.00         A
ATOM    351  HB1 ASP    24     -31.406  -1.584   2.520  1.00  0.00         A
ATOM    352  HB2 ASP    24     -33.016  -2.210   2.845  1.00  0.00         A
ATOM    353  CG  ASP    24     -32.516  -0.474   3.946  1.00  0.00         A
ATOM    354  OD1 ASP    24     -31.448  -0.120   4.486  1.00  0.00         A
ATOM    355  OD2 ASP    24     -33.636  -0.167   4.406  1.00  0.00         A
ATOM    356  C   ASP    24     -32.478   0.850   1.388  1.00  0.00         A
ATOM    357  O   ASP    24     -33.276   1.785   1.375  1.00  0.00         A
ATOM    358  N   GLY    25     -31.165   1.021   1.320  1.00  0.00         A
ATOM    359  HN  GLY    25     -30.576   0.239   1.324  1.00  0.00         A
ATOM    360  CA  GLY    25     -30.598   2.353   1.256  1.00  0.00         A
ATOM    361  HA1 GLY    25     -30.344   2.674   2.255  1.00  0.00         A
ATOM    362  HA2 GLY    25     -31.340   3.023   0.850  1.00  0.00         A
ATOM    363  C   GLY    25     -29.356   2.415   0.390  1.00  0.00         A
ATOM    364  O   GLY    25     -28.372   3.060   0.756  1.00  0.00         A
ATOM    365  N   THR    26     -29.416   1.749  -0.761  1.00  0.00         A
ATOM    366  HN  THR    26     -30.245   1.270  -0.977  1.00  0.00         A
ATOM    367  CA  THR    26     -28.313   1.690  -1.723  1.00  0.00         A
ATOM    368  HA  THR    26     -28.562   0.918  -2.430  1.00  0.00         A
ATOM    369  CB  THR    26     -28.162   3.009  -2.523  1.00  0.00         A
ATOM    370  HB  THR    26     -27.306   2.920  -3.171  1.00  0.00         A
ATOM    371  OG1 THR    26     -27.963   4.128  -1.650  1.00  0.00         A
ATOM    372  HG1 THR    26     -28.208   3.880  -0.746  1.00  0.00         A
ATOM    373  CG2 THR    26     -29.389   3.254  -3.386  1.00  0.00         A
ATOM    374 HG21 THR    26     -29.495   2.449  -4.098  1.00  0.00         A
ATOM    375 HG22 THR    26     -29.278   4.190  -3.914  1.00  0.00         A
ATOM    376 HG23 THR    26     -30.267   3.296  -2.759  1.00  0.00         A
ATOM    377  C   THR    26     -26.989   1.286  -1.068  1.00  0.00         A
ATOM    378  O   THR    26     -26.850   0.163  -0.593  1.00  0.00         A
ATOM    379  N   TRP    27     -26.028   2.191  -1.046  1.00  0.00         A
ATOM    380  HN  TRP    27     -26.195   3.068  -1.449  1.00  0.00         A
ATOM    381  CA  TRP    27     -24.742   1.926  -0.414  1.00  0.00         A
ATOM    382  HA  TRP    27     -24.841   1.027   0.173  1.00  0.00         A
ATOM    383  CB  TRP    27     -23.638   1.730  -1.451  1.00  0.00         A
ATOM    384  HB1 TRP    27     -22.882   2.482  -1.286  1.00  0.00         A
ATOM    385  HB2 TRP    27     -24.052   1.850  -2.437  1.00  0.00         A
ATOM    386  CG  TRP    27     -22.972   0.390  -1.383  1.00  0.00         A
ATOM    387  CD1 TRP    27     -23.324  -0.736  -2.066  1.00  0.00         A
ATOM    388  HD1 TRP    27     -24.147  -0.794  -2.761  1.00  0.00         A
ATOM    389  CD2 TRP    27     -21.832   0.040  -0.591  1.00  0.00         A
ATOM    390  NE1 TRP    27     -22.489  -1.771  -1.728  1.00  0.00         A
ATOM    391  HE1 TRP    27     -22.548  -2.691  -2.079  1.00  0.00         A
ATOM    392  CE2 TRP    27     -21.562  -1.320  -0.827  1.00  0.00         A
ATOM    393  CE3 TRP    27     -21.018   0.742   0.302  1.00  0.00         A
ATOM    394  HE3 TRP    27     -21.189   1.789   0.509  1.00  0.00         A
ATOM    395  CZ2 TRP    27     -20.512  -1.989  -0.204  1.00  0.00         A
ATOM    396  HZ2 TRP    27     -20.310  -3.033  -0.388  1.00  0.00         A
ATOM    397  CZ3 TRP    27     -19.976   0.078   0.917  1.00  0.00         A
ATOM    398  HZ3 TRP    27     -19.336   0.606   1.610  1.00  0.00         A
ATOM    399  CH2 TRP    27     -19.732  -1.276   0.664  1.00  0.00         A
ATOM    400  HH2 TRP    27     -18.906  -1.754   1.169  1.00  0.00         A
ATOM    401  C   TRP    27     -24.353   3.093   0.480  1.00  0.00         A
ATOM    402  O   TRP    27     -25.002   4.141   0.458  1.00  0.00         A
ATOM    403  N   ARG    28     -23.293   2.923   1.257  1.00  0.00         A
ATOM    404  HN  ARG    28     -22.871   2.036   1.317  1.00  0.00         A
ATOM    405  CA  ARG    28     -22.741   4.030   2.021  1.00  0.00         A
ATOM    406  HA  ARG    28     -23.382   4.875   1.856  1.00  0.00         A
ATOM    407  CB  ARG    28     -22.685   3.727   3.522  1.00  0.00         A
ATOM    408  HB1 ARG    28     -21.954   4.377   3.980  1.00  0.00         A
ATOM    409  HB2 ARG    28     -22.375   2.703   3.658  1.00  0.00         A
ATOM    410  CG  ARG    28     -24.012   3.921   4.240  1.00  0.00         A
ATOM    411  HG1 ARG    28     -24.673   4.484   3.599  1.00  0.00         A
ATOM    412  HG2 ARG    28     -23.837   4.476   5.150  1.00  0.00         A
ATOM    413  CD  ARG    28     -24.676   2.601   4.596  1.00  0.00         A
ATOM    414  HD1 ARG    28     -25.551   2.807   5.193  1.00  0.00         A
ATOM    415  HD2 ARG    28     -23.982   2.013   5.178  1.00  0.00         A
ATOM    416  NE  ARG    28     -25.076   1.823   3.421  1.00  0.00         A
ATOM    417  HE  ARG    28     -24.377   1.617   2.753  1.00  0.00         A
ATOM    418  CZ  ARG    28     -26.302   1.328   3.247  1.00  0.00         A
ATOM    419  NH1 ARG    28     -27.285   1.664   4.077  1.00  0.00         A
ATOM    420 HH11 ARG    28     -27.110   2.292   4.837  1.00  0.00         A
ATOM    421 HH12 ARG    28     -28.208   1.291   3.947  1.00  0.00         A
ATOM    422  NH2 ARG    28     -26.552   0.513   2.231  1.00  0.00         A
ATOM    423 HH21 ARG    28     -25.821   0.258   1.589  1.00  0.00         A
ATOM    424 HH22 ARG    28     -27.475   0.144   2.098  1.00  0.00         A
ATOM    425  C   ARG    28     -21.367   4.397   1.505  1.00  0.00         A
ATOM    426  O   ARG    28     -20.408   3.642   1.660  1.00  0.00         A
ATOM    427  N   LYS    29     -21.307   5.565   0.865  1.00  0.00         A
ATOM    428  HN  LYS    29     -22.123   6.110   0.825  1.00  0.00         A
ATOM    429  CA  LYS    29     -20.097   6.090   0.225  1.00  0.00         A
ATOM    430  HA  LYS    29     -20.331   7.080  -0.111  1.00  0.00         A
ATOM    431  CB  LYS    29     -18.912   6.163   1.198  1.00  0.00         A
ATOM    432  HB1 LYS    29     -18.032   6.470   0.652  1.00  0.00         A
ATOM    433  HB2 LYS    29     -18.743   5.183   1.613  1.00  0.00         A
ATOM    434  CG  LYS    29     -19.129   7.140   2.341  1.00  0.00         A
ATOM    435  HG1 LYS    29     -19.777   7.925   1.984  1.00  0.00         A
ATOM    436  HG2 LYS    29     -18.179   7.559   2.636  1.00  0.00         A
ATOM    437  CD  LYS    29     -19.782   6.486   3.554  1.00  0.00         A
ATOM    438  HD1 LYS    29     -20.711   6.030   3.244  1.00  0.00         A
ATOM    439  HD2 LYS    29     -19.984   7.246   4.293  1.00  0.00         A
ATOM    440  CE  LYS    29     -18.894   5.418   4.180  1.00  0.00         A
ATOM    441  HE1 LYS    29     -18.698   4.653   3.445  1.00  0.00         A
ATOM    442  HE2 LYS    29     -19.417   4.982   5.018  1.00  0.00         A
ATOM    443  NZ  LYS    29     -17.600   5.970   4.660  1.00  0.00         A
ATOM    444  HZ1 LYS    29     -17.068   6.377   3.867  1.00  0.00         A
ATOM    445  HZ2 LYS    29     -17.030   5.218   5.094  1.00  0.00         A
ATOM    446  HZ3 LYS    29     -17.768   6.713   5.367  1.00  0.00         A
ATOM    447  C   LYS    29     -19.729   5.277  -0.995  1.00  0.00         A
ATOM    448  O   LYS    29     -18.844   5.660  -1.756  1.00  0.00         A
ATOM    449  N   ALA    30     -20.454   4.190  -1.173  1.00  0.00         A
ATOM    450  HN  ALA    30     -21.166   4.017  -0.516  1.00  0.00         A
ATOM    451  CA  ALA    30     -20.247   3.251  -2.278  1.00  0.00         A
ATOM    452  HA  ALA    30     -20.795   2.353  -2.051  1.00  0.00         A
ATOM    453  CB  ALA    30     -20.792   3.809  -3.578  1.00  0.00         A
ATOM    454  HB1 ALA    30     -20.226   4.685  -3.858  1.00  0.00         A
ATOM    455  HB2 ALA    30     -21.829   4.077  -3.447  1.00  0.00         A
ATOM    456  HB3 ALA    30     -20.706   3.059  -4.352  1.00  0.00         A
ATOM    457  C   ALA    30     -18.783   2.877  -2.432  1.00  0.00         A
ATOM    458  O   ALA    30     -18.007   3.596  -3.061  1.00  0.00         A
ATOM    459  N   ARG    31     -18.427   1.735  -1.868  1.00  0.00         A
ATOM    460  HN  ARG    31     -19.116   1.187  -1.443  1.00  0.00         A
ATOM    461  CA  ARG    31     -17.041   1.277  -1.850  1.00  0.00         A
ATOM    462  HA  ARG    31     -16.434   2.107  -1.519  1.00  0.00         A
ATOM    463  CB  ARG    31     -16.883   0.120  -0.863  1.00  0.00         A
ATOM    464  HB1 ARG    31     -17.367  -0.754  -1.274  1.00  0.00         A
ATOM    465  HB2 ARG    31     -17.369   0.385   0.062  1.00  0.00         A
ATOM    466  CG  ARG    31     -15.443  -0.240  -0.549  1.00  0.00         A
ATOM    467  HG1 ARG    31     -14.920   0.645  -0.237  1.00  0.00         A
ATOM    468  HG2 ARG    31     -14.980  -0.641  -1.435  1.00  0.00         A
ATOM    469  CD  ARG    31     -15.364  -1.268   0.557  1.00  0.00         A
ATOM    470  HD1 ARG    31     -14.326  -1.509   0.739  1.00  0.00         A
ATOM    471  HD2 ARG    31     -15.887  -2.150   0.240  1.00  0.00         A
ATOM    472  NE  ARG    31     -15.963  -0.776   1.797  1.00  0.00         A
ATOM    473  HE  ARG    31     -16.012   0.200   1.916  1.00  0.00         A
ATOM    474  CZ  ARG    31     -16.443  -1.559   2.760  1.00  0.00         A
ATOM    475  NH1 ARG    31     -16.391  -2.877   2.638  1.00  0.00         A
ATOM    476 HH11 ARG    31     -15.987  -3.294   1.822  1.00  0.00         A
ATOM    477 HH12 ARG    31     -16.773  -3.467   3.365  1.00  0.00         A
ATOM    478  NH2 ARG    31     -16.974  -1.020   3.849  1.00  0.00         A
ATOM    479 HH21 ARG    31     -17.020  -0.022   3.951  1.00  0.00         A
ATOM    480 HH22 ARG    31     -17.338  -1.613   4.586  1.00  0.00         A
ATOM    481  C   ARG    31     -16.564   0.880  -3.244  1.00  0.00         A
ATOM    482  O   ARG    31     -16.437  -0.298  -3.584  1.00  0.00         A
ATOM    483  N   ARG    32     -16.361   1.904  -4.043  1.00  0.00         A
ATOM    484  HN  ARG    32     -16.672   2.788  -3.740  1.00  0.00         A
ATOM    485  CA  ARG    32     -15.741   1.800  -5.347  1.00  0.00         A
ATOM    486  HA  ARG    32     -15.896   0.807  -5.735  1.00  0.00         A
ATOM    487  CB  ARG    32     -16.388   2.813  -6.277  1.00  0.00         A
ATOM    488  HB1 ARG    32     -15.798   2.895  -7.178  1.00  0.00         A
ATOM    489  HB2 ARG    32     -16.396   3.767  -5.769  1.00  0.00         A
ATOM    490  CG  ARG    32     -17.817   2.479  -6.663  1.00  0.00         A
ATOM    491  HG1 ARG    32     -18.440   2.520  -5.782  1.00  0.00         A
ATOM    492  HG2 ARG    32     -17.846   1.485  -7.085  1.00  0.00         A
ATOM    493  CD  ARG    32     -18.336   3.469  -7.685  1.00  0.00         A
ATOM    494  HD1 ARG    32     -17.641   3.493  -8.506  1.00  0.00         A
ATOM    495  HD2 ARG    32     -18.384   4.446  -7.227  1.00  0.00         A
ATOM    496  NE  ARG    32     -19.664   3.119  -8.194  1.00  0.00         A
ATOM    497  HE  ARG    32     -20.021   2.238  -7.953  1.00  0.00         A
ATOM    498  CZ  ARG    32     -20.396   3.930  -8.965  1.00  0.00         A
ATOM    499  NH1 ARG    32     -19.927   5.122  -9.305  1.00  0.00         A
ATOM    500 HH11 ARG    32     -19.022   5.419  -8.989  1.00  0.00         A
ATOM    501 HH12 ARG    32     -20.478   5.739  -9.878  1.00  0.00         A
ATOM    502  NH2 ARG    32     -21.591   3.551  -9.405  1.00  0.00         A
ATOM    503 HH21 ARG    32     -21.959   2.655  -9.170  1.00  0.00         A
ATOM    504 HH22 ARG    32     -22.134   4.176  -9.979  1.00  0.00         A
ATOM    505  C   ARG    32     -14.248   2.095  -5.233  1.00  0.00         A
ATOM    506  O   ARG    32     -13.715   2.189  -4.131  1.00  0.00         A
ATOM    507  N   VAL    33     -13.577   2.264  -6.365  1.00  0.00         A
ATOM    508  HN  VAL    33     -14.028   2.109  -7.216  1.00  0.00         A
ATOM    509  CA  VAL    33     -12.179   2.681  -6.362  1.00  0.00         A
ATOM    510  HA  VAL    33     -11.658   2.087  -5.641  1.00  0.00         A
ATOM    511  CB  VAL    33     -11.517   2.462  -7.733  1.00  0.00         A
ATOM    512  HB  VAL    33     -10.496   2.806  -7.680  1.00  0.00         A
ATOM    513  CG1 VAL    33     -11.506   0.987  -8.096  1.00  0.00         A
ATOM    514 HG11 VAL    33     -11.035   0.857  -9.059  1.00  0.00         A
ATOM    515 HG12 VAL    33     -12.520   0.620  -8.139  1.00  0.00         A
ATOM    516 HG13 VAL    33     -10.956   0.437  -7.348  1.00  0.00         A
ATOM    517  CG2 VAL    33     -12.236   3.269  -8.786  1.00  0.00         A
ATOM    518 HG21 VAL    33     -12.128   4.317  -8.560  1.00  0.00         A
ATOM    519 HG22 VAL    33     -13.281   3.005  -8.775  1.00  0.00         A
ATOM    520 HG23 VAL    33     -11.816   3.059  -9.756  1.00  0.00         A
ATOM    521  C   VAL    33     -12.063   4.155  -5.970  1.00  0.00         A
ATOM    522  O   VAL    33     -13.060   4.792  -5.623  1.00  0.00         A
ATOM    523  N   LYS    34     -10.853   4.701  -6.031  1.00  0.00         A
ATOM    524  HN  LYS    34     -10.091   4.153  -6.312  1.00  0.00         A
ATOM    525  CA  LYS    34     -10.631   6.103  -5.693  1.00  0.00         A
ATOM    526  HA  LYS    34     -11.214   6.323  -4.813  1.00  0.00         A
ATOM    527  CB  LYS    34      -9.147   6.348  -5.384  1.00  0.00         A
ATOM    528  HB1 LYS    34      -8.586   6.278  -6.305  1.00  0.00         A
ATOM    529  HB2 LYS    34      -8.803   5.580  -4.707  1.00  0.00         A
ATOM    530  CG  LYS    34      -8.856   7.702  -4.751  1.00  0.00         A
ATOM    531  HG1 LYS    34      -9.222   8.479  -5.407  1.00  0.00         A
ATOM    532  HG2 LYS    34      -7.790   7.809  -4.625  1.00  0.00         A
ATOM    533  CD  LYS    34      -9.529   7.845  -3.394  1.00  0.00         A
ATOM    534  HD1 LYS    34      -9.215   7.029  -2.760  1.00  0.00         A
ATOM    535  HD2 LYS    34     -10.599   7.807  -3.528  1.00  0.00         A
ATOM    536  CE  LYS    34      -9.166   9.162  -2.721  1.00  0.00         A
ATOM    537  HE1 LYS    34      -8.094   9.205  -2.602  1.00  0.00         A
ATOM    538  HE2 LYS    34      -9.636   9.196  -1.750  1.00  0.00         A
ATOM    539  NZ  LYS    34      -9.612  10.341  -3.514  1.00  0.00         A
ATOM    540  HZ1 LYS    34     -10.639  10.296  -3.680  1.00  0.00         A
ATOM    541  HZ2 LYS    34      -9.124  10.366  -4.432  1.00  0.00         A
ATOM    542  HZ3 LYS    34      -9.397  11.219  -3.000  1.00  0.00         A
ATOM    543  C   LYS    34     -11.106   7.004  -6.836  1.00  0.00         A
ATOM    544  O   LYS    34     -10.338   7.775  -7.412  1.00  0.00         A
ATOM    545  N   ASP    35     -12.380   6.885  -7.165  1.00  0.00         A
ATOM    546  HN  ASP    35     -12.939   6.243  -6.674  1.00  0.00         A
ATOM    547  CA  ASP    35     -12.981   7.676  -8.222  1.00  0.00         A
ATOM    548  HA  ASP    35     -12.187   8.119  -8.798  1.00  0.00         A
ATOM    549  CB  ASP    35     -13.835   6.782  -9.128  1.00  0.00         A
ATOM    550  HB1 ASP    35     -14.745   6.525  -8.608  1.00  0.00         A
ATOM    551  HB2 ASP    35     -13.287   5.880  -9.353  1.00  0.00         A
ATOM    552  CG  ASP    35     -14.206   7.452 -10.437  1.00  0.00         A
ATOM    553  OD1 ASP    35     -13.368   7.452 -11.367  1.00  0.00         A
ATOM    554  OD2 ASP    35     -15.330   7.983 -10.541  1.00  0.00         A
ATOM    555  C   ASP    35     -13.828   8.780  -7.603  1.00  0.00         A
ATOM    556  O   ASP    35     -14.075   8.770  -6.395  1.00  0.00         A
ATOM    557  N   GLY    36     -14.261   9.728  -8.420  1.00  0.00         A
ATOM    558  HN  GLY    36     -14.071   9.657  -9.379  1.00  0.00         A
ATOM    559  CA  GLY    36     -15.017  10.858  -7.918  1.00  0.00         A
ATOM    560  HA1 GLY    36     -14.991  11.647  -8.655  1.00  0.00         A
ATOM    561  HA2 GLY    36     -14.548  11.213  -7.013  1.00  0.00         A
ATOM    562  C   GLY    36     -16.464  10.519  -7.616  1.00  0.00         A
ATOM    563  O   GLY    36     -17.367  10.917  -8.351  1.00  0.00         A
ATOM    564  N   TYR    37     -16.686   9.768  -6.546  1.00  0.00         A
ATOM    565  HN  TYR    37     -15.920   9.430  -6.034  1.00  0.00         A
ATOM    566  CA  TYR    37     -18.032   9.459  -6.094  1.00  0.00         A
ATOM    567  HA  TYR    37     -18.715   9.682  -6.899  1.00  0.00         A
ATOM    568  CB  TYR    37     -18.162   7.978  -5.715  1.00  0.00         A
ATOM    569  HB1 TYR    37     -17.630   7.803  -4.791  1.00  0.00         A
ATOM    570  HB2 TYR    37     -17.723   7.374  -6.495  1.00  0.00         A
ATOM    571  CG  TYR    37     -19.596   7.516  -5.522  1.00  0.00         A
ATOM    572  CD1 TYR    37     -20.282   6.884  -6.552  1.00  0.00         A
ATOM    573  HD1 TYR    37     -19.780   6.725  -7.495  1.00  0.00         A
ATOM    574  CD2 TYR    37     -20.264   7.709  -4.316  1.00  0.00         A
ATOM    575  HD2 TYR    37     -19.748   8.201  -3.504  1.00  0.00         A
ATOM    576  CE1 TYR    37     -21.587   6.458  -6.389  1.00  0.00         A
ATOM    577  HE1 TYR    37     -22.100   5.967  -7.203  1.00  0.00         A
ATOM    578  CE2 TYR    37     -21.571   7.286  -4.146  1.00  0.00         A
ATOM    579  HE2 TYR    37     -22.071   7.447  -3.202  1.00  0.00         A
ATOM    580  CZ  TYR    37     -22.228   6.660  -5.185  1.00  0.00         A
ATOM    581  OH  TYR    37     -23.529   6.234  -5.020  1.00  0.00         A
ATOM    582  HH  TYR    37     -24.048   6.947  -4.623  1.00  0.00         A
ATOM    583  C   TYR    37     -18.372  10.338  -4.899  1.00  0.00         A
ATOM    584  O   TYR    37     -17.678  10.304  -3.878  1.00  0.00         A
ATOM    585  N   VAL    38     -19.418  11.132  -5.025  1.00  0.00         A
ATOM    586  HN  VAL    38     -19.935  11.127  -5.860  1.00  0.00         A
ATOM    587  CA  VAL    38     -19.817  12.016  -3.949  1.00  0.00         A
ATOM    588  HA  VAL    38     -19.382  11.636  -3.040  1.00  0.00         A
ATOM    589  CB  VAL    38     -19.269  13.446  -4.174  1.00  0.00         A
ATOM    590  HB  VAL    38     -18.194  13.378  -4.257  1.00  0.00         A
ATOM    591  CG1 VAL    38     -19.794  14.047  -5.465  1.00  0.00         A
ATOM    592 HG11 VAL    38     -20.873  14.087  -5.429  1.00  0.00         A
ATOM    593 HG12 VAL    38     -19.485  13.432  -6.298  1.00  0.00         A
ATOM    594 HG13 VAL    38     -19.399  15.044  -5.586  1.00  0.00         A
ATOM    595  CG2 VAL    38     -19.586  14.338  -2.988  1.00  0.00         A
ATOM    596 HG21 VAL    38     -19.119  13.933  -2.102  1.00  0.00         A
ATOM    597 HG22 VAL    38     -20.655  14.380  -2.845  1.00  0.00         A
ATOM    598 HG23 VAL    38     -19.206  15.331  -3.174  1.00  0.00         A
ATOM    599  C   VAL    38     -21.341  12.025  -3.794  1.00  0.00         A
ATOM    600  O   VAL    38     -22.072  12.274  -4.752  1.00  0.00         A
ATOM    601  N   PRO    39     -21.839  11.690  -2.589  1.00  0.00         A
ATOM    602  CA  PRO    39     -23.277  11.674  -2.302  1.00  0.00         A
ATOM    603  HA  PRO    39     -23.793  10.956  -2.921  1.00  0.00         A
ATOM    604  CB  PRO    39     -23.358  11.239  -0.834  1.00  0.00         A
ATOM    605  HB1 PRO    39     -24.169  10.537  -0.708  1.00  0.00         A
ATOM    606  HB2 PRO    39     -23.521  12.100  -0.207  1.00  0.00         A
ATOM    607  CG  PRO    39     -22.048  10.608  -0.535  1.00  0.00         A
ATOM    608  HG1 PRO    39     -22.089   9.551  -0.755  1.00  0.00         A
ATOM    609  HG2 PRO    39     -21.803  10.770   0.502  1.00  0.00         A
ATOM    610  CD  PRO    39     -21.043  11.288  -1.419  1.00  0.00         A
ATOM    611  HD1 PRO    39     -20.263  10.598  -1.702  1.00  0.00         A
ATOM    612  HD2 PRO    39     -20.625  12.151  -0.923  1.00  0.00         A
ATOM    613  C   PRO    39     -23.916  13.046  -2.482  1.00  0.00         A
ATOM    614  O   PRO    39     -23.443  14.041  -1.928  1.00  0.00         A
ATOM    615  N   GLN    40     -24.995  13.085  -3.249  1.00  0.00         A
ATOM    616  HN  GLN    40     -25.347  12.246  -3.619  1.00  0.00         A
ATOM    617  CA  GLN    40     -25.684  14.331  -3.547  1.00  0.00         A
ATOM    618  HA  GLN    40     -24.937  15.100  -3.676  1.00  0.00         A
ATOM    619  CB  GLN    40     -26.492  14.199  -4.839  1.00  0.00         A
ATOM    620  HB1 GLN    40     -26.968  15.145  -5.052  1.00  0.00         A
ATOM    621  HB2 GLN    40     -27.254  13.447  -4.697  1.00  0.00         A
ATOM    622  CG  GLN    40     -25.653  13.806  -6.042  1.00  0.00         A
ATOM    623  HG1 GLN    40     -25.241  12.822  -5.872  1.00  0.00         A
ATOM    624  HG2 GLN    40     -24.849  14.517  -6.150  1.00  0.00         A
ATOM    625  CD  GLN    40     -26.455  13.779  -7.329  1.00  0.00         A
ATOM    626  OE1 GLN    40     -26.560  14.787  -8.029  1.00  0.00         A
ATOM    627  NE2 GLN    40     -27.027  12.629  -7.650  1.00  0.00         A
ATOM    628 HE21 GLN    40     -26.904  11.866  -7.045  1.00  0.00         A
ATOM    629 HE22 GLN    40     -27.549  12.586  -8.479  1.00  0.00         A
ATOM    630  C   GLN    40     -26.601  14.725  -2.396  1.00  0.00         A
ATOM    631  O   GLN    40     -27.770  14.333  -2.357  1.00  0.00         A
ATOM    632  N   GLU    41     -26.048  15.490  -1.459  1.00  0.00         A
ATOM    633  HN  GLU    41     -25.102  15.740  -1.556  1.00  0.00         A
ATOM    634  CA  GLU    41     -26.782  15.967  -0.288  1.00  0.00         A
ATOM    635  HA  GLU    41     -26.098  16.566   0.288  1.00  0.00         A
ATOM    636  CB  GLU    41     -27.946  16.862  -0.693  1.00  0.00         A
ATOM    637  HB1 GLU    41     -28.575  17.033   0.168  1.00  0.00         A
ATOM    638  HB2 GLU    41     -28.521  16.367  -1.462  1.00  0.00         A
ATOM    639  CG  GLU    41     -27.484  18.204  -1.224  1.00  0.00         A
ATOM    640  HG1 GLU    41     -28.344  18.826  -1.361  1.00  0.00         A
ATOM    641  HG2 GLU    41     -26.990  18.055  -2.172  1.00  0.00         A
ATOM    642  CD  GLU    41     -26.528  18.905  -0.278  1.00  0.00         A
ATOM    643  OE1 GLU    41     -25.309  18.615  -0.324  1.00  0.00         A
ATOM    644  OE2 GLU    41     -26.987  19.751   0.516  1.00  0.00         A
ATOM    645  C   GLU    41     -27.257  14.815   0.586  1.00  0.00         A
ATOM    646  O   GLU    41     -28.411  14.783   1.022  1.00  0.00         A
ATOM    647  N   GLU    42     -26.342  13.881   0.839  1.00  0.00         A
ATOM    648  HN  GLU    42     -25.460  13.975   0.444  1.00  0.00         A
ATOM    649  CA  GLU    42     -26.589  12.732   1.697  1.00  0.00         A
ATOM    650  HA  GLU    42     -25.664  12.187   1.767  1.00  0.00         A
ATOM    651  CB  GLU    42     -26.961  13.190   3.094  1.00  0.00         A
ATOM    652  HB1 GLU    42     -27.208  12.329   3.681  1.00  0.00         A
ATOM    653  HB2 GLU    42     -27.820  13.839   3.032  1.00  0.00         A
ATOM    654  CG  GLU    42     -25.841  13.939   3.788  1.00  0.00         A
ATOM    655  HG1 GLU    42     -26.179  14.226   4.765  1.00  0.00         A
ATOM    656  HG2 GLU    42     -25.604  14.823   3.215  1.00  0.00         A
ATOM    657  CD  GLU    42     -24.583  13.109   3.937  1.00  0.00         A
ATOM    658  OE1 GLU    42     -23.819  12.989   2.954  1.00  0.00         A
ATOM    659  OE2 GLU    42     -24.343  12.578   5.039  1.00  0.00         A
ATOM    660  C   GLU    42     -27.654  11.800   1.126  1.00  0.00         A
ATOM    661  O   GLU    42     -28.838  12.139   1.064  1.00  0.00         A
ATOM    662  N   VAL    43     -27.216  10.619   0.710  1.00  0.00         A
ATOM    663  HN  VAL    43     -26.262  10.413   0.785  1.00  0.00         A
ATOM    664  CA  VAL    43     -28.114   9.617   0.151  1.00  0.00         A
ATOM    665  HA  VAL    43     -28.651  10.080  -0.659  1.00  0.00         A
ATOM    666  CB  VAL    43     -27.330   8.411  -0.424  1.00  0.00         A
ATOM    667  HB  VAL    43     -26.757   8.755  -1.272  1.00  0.00         A
ATOM    668  CG1 VAL    43     -26.358   7.859   0.602  1.00  0.00         A
ATOM    669 HG11 VAL    43     -26.903   7.555   1.482  1.00  0.00         A
ATOM    670 HG12 VAL    43     -25.645   8.623   0.866  1.00  0.00         A
ATOM    671 HG13 VAL    43     -25.840   7.008   0.187  1.00  0.00         A
ATOM    672  CG2 VAL    43     -28.281   7.323  -0.905  1.00  0.00         A
ATOM    673 HG21 VAL    43     -28.898   6.995  -0.081  1.00  0.00         A
ATOM    674 HG22 VAL    43     -27.709   6.487  -1.280  1.00  0.00         A
ATOM    675 HG23 VAL    43     -28.908   7.713  -1.692  1.00  0.00         A
ATOM    676  C   VAL    43     -29.124   9.139   1.197  1.00  0.00         A
ATOM    677  O   VAL    43     -28.751   8.695   2.285  1.00  0.00         A
ATOM    678  N   PRO    44     -30.422   9.264   0.893  1.00  0.00         A
ATOM    679  CA  PRO    44     -31.481   8.796   1.778  1.00  0.00         A
ATOM    680  HA  PRO    44     -31.345   9.148   2.790  1.00  0.00         A
ATOM    681  CB  PRO    44     -32.750   9.401   1.181  1.00  0.00         A
ATOM    682  HB1 PRO    44     -32.970  10.339   1.669  1.00  0.00         A
ATOM    683  HB2 PRO    44     -33.575   8.717   1.316  1.00  0.00         A
ATOM    684  CG  PRO    44     -32.436   9.600  -0.260  1.00  0.00         A
ATOM    685  HG1 PRO    44     -32.994  10.441  -0.644  1.00  0.00         A
ATOM    686  HG2 PRO    44     -32.679   8.705  -0.814  1.00  0.00         A
ATOM    687  CD  PRO    44     -30.959   9.875  -0.338  1.00  0.00         A
ATOM    688  HD1 PRO    44     -30.774  10.939  -0.351  1.00  0.00         A
ATOM    689  HD2 PRO    44     -30.537   9.407  -1.214  1.00  0.00         A
ATOM    690  C   PRO    44     -31.566   7.290   1.816  1.00  0.00         A
ATOM    691  O   PRO    44     -31.294   6.596   0.837  1.00  0.00         A
ATOM    692  N   LEU    45     -31.972   6.803   2.962  1.00  0.00         A
ATOM    693  HN  LEU    45     -32.275   7.424   3.659  1.00  0.00         A
ATOM    694  CA  LEU    45     -31.995   5.390   3.236  1.00  0.00         A
ATOM    695  HA  LEU    45     -31.184   4.925   2.698  1.00  0.00         A
ATOM    696  CB  LEU    45     -31.790   5.189   4.731  1.00  0.00         A
ATOM    697  HB1 LEU    45     -31.621   4.152   4.900  1.00  0.00         A
ATOM    698  HB2 LEU    45     -32.694   5.482   5.245  1.00  0.00         A
ATOM    699  CG  LEU    45     -30.616   5.964   5.333  1.00  0.00         A
ATOM    700  HG  LEU    45     -30.758   7.019   5.145  1.00  0.00         A
ATOM    701  CD1 LEU    45     -30.553   5.756   6.838  1.00  0.00         A
ATOM    702 HD11 LEU    45     -31.477   6.093   7.286  1.00  0.00         A
ATOM    703 HD12 LEU    45     -29.728   6.322   7.244  1.00  0.00         A
ATOM    704 HD13 LEU    45     -30.411   4.707   7.051  1.00  0.00         A
ATOM    705  CD2 LEU    45     -29.308   5.541   4.683  1.00  0.00         A
ATOM    706 HD21 LEU    45     -29.157   4.482   4.834  1.00  0.00         A
ATOM    707 HD22 LEU    45     -28.492   6.088   5.131  1.00  0.00         A
ATOM    708 HD23 LEU    45     -29.346   5.752   3.625  1.00  0.00         A
ATOM    709  C   LEU    45     -33.318   4.783   2.785  1.00  0.00         A
ATOM    710  O   LEU    45     -33.811   3.818   3.374  1.00  0.00         A
ATOM    711  N   TYR    46     -33.885   5.369   1.736  1.00  0.00         A
ATOM    712  HN  TYR    46     -33.412   6.109   1.298  1.00  0.00         A
ATOM    713  CA  TYR    46     -35.174   4.948   1.208  1.00  0.00         A
ATOM    714  HA  TYR    46     -35.323   3.914   1.472  1.00  0.00         A
ATOM    715  CB  TYR    46     -36.307   5.791   1.807  1.00  0.00         A
ATOM    716  HB1 TYR    46     -37.244   5.486   1.364  1.00  0.00         A
ATOM    717  HB2 TYR    46     -36.130   6.831   1.580  1.00  0.00         A
ATOM    718  CG  TYR    46     -36.437   5.661   3.306  1.00  0.00         A
ATOM    719  CD1 TYR    46     -36.976   4.516   3.871  1.00  0.00         A
ATOM    720  HD1 TYR    46     -37.309   3.719   3.224  1.00  0.00         A
ATOM    721  CD2 TYR    46     -36.015   6.678   4.155  1.00  0.00         A
ATOM    722  HD2 TYR    46     -35.594   7.577   3.730  1.00  0.00         A
ATOM    723  CE1 TYR    46     -37.092   4.383   5.238  1.00  0.00         A
ATOM    724  HE1 TYR    46     -37.514   3.483   5.656  1.00  0.00         A
ATOM    725  CE2 TYR    46     -36.128   6.552   5.527  1.00  0.00         A
ATOM    726  HE2 TYR    46     -35.795   7.352   6.172  1.00  0.00         A
ATOM    727  CZ  TYR    46     -36.667   5.401   6.063  1.00  0.00         A
ATOM    728  OH  TYR    46     -36.781   5.266   7.429  1.00  0.00         A
ATOM    729  HH  TYR    46     -37.222   6.046   7.790  1.00  0.00         A
ATOM    730  C   TYR    46     -35.194   5.069  -0.308  1.00  0.00         A
ATOM    731  O   TYR    46     -36.164   5.565  -0.887  1.00  0.00         A
ATOM    732  N   GLU    47     -34.124   4.628  -0.950  1.00  0.00         A
ATOM    733  HN  GLU    47     -33.368   4.269  -0.447  1.00  0.00         A
ATOM    734  CA  GLU    47     -34.064   4.640  -2.393  1.00  0.00         A
ATOM    735  HA  GLU    47     -35.080   4.594  -2.753  1.00  0.00         A
ATOM    736  CB  GLU    47     -33.406   5.919  -2.925  1.00  0.00         A
ATOM    737  HB1 GLU    47     -33.934   6.772  -2.522  1.00  0.00         A
ATOM    738  HB2 GLU    47     -33.493   5.932  -4.000  1.00  0.00         A
ATOM    739  CG  GLU    47     -31.935   6.064  -2.570  1.00  0.00         A
ATOM    740  HG1 GLU    47     -31.450   5.107  -2.696  1.00  0.00         A
ATOM    741  HG2 GLU    47     -31.854   6.377  -1.540  1.00  0.00         A
ATOM    742  CD  GLU    47     -31.233   7.084  -3.443  1.00  0.00         A
ATOM    743  OE1 GLU    47     -30.620   6.683  -4.459  1.00  0.00         A
ATOM    744  OE2 GLU    47     -31.298   8.289  -3.131  1.00  0.00         A
ATOM    745  C   GLU    47     -33.315   3.420  -2.902  1.00  0.00         A
ATOM    746  O   GLU    47     -32.432   2.884  -2.227  1.00  0.00         A
ATOM    747  N   SER    48     -33.708   2.979  -4.078  1.00  0.00         A
ATOM    748  HN  SER    48     -34.478   3.407  -4.498  1.00  0.00         A
ATOM    749  CA  SER    48     -33.057   1.879  -4.769  1.00  0.00         A
ATOM    750  HA  SER    48     -31.998   2.086  -4.801  1.00  0.00         A
ATOM    751  CB  SER    48     -33.290   0.560  -4.024  1.00  0.00         A
ATOM    752  HB1 SER    48     -32.705   0.555  -3.116  1.00  0.00         A
ATOM    753  HB2 SER    48     -32.985  -0.264  -4.653  1.00  0.00         A
ATOM    754  OG  SER    48     -34.658   0.393  -3.687  1.00  0.00         A
ATOM    755  HG  SER    48     -34.852   0.897  -2.887  1.00  0.00         A
ATOM    756  C   SER    48     -33.585   1.788  -6.197  1.00  0.00         A
ATOM    757  O   SER    48     -34.798   1.793  -6.419  1.00  0.00         A
ATOM    758  N   LYS    49     -32.682   1.737  -7.164  1.00  0.00         A
ATOM    759  HN  LYS    49     -31.728   1.748  -6.936  1.00  0.00         A
ATOM    760  CA  LYS    49     -33.081   1.665  -8.559  1.00  0.00         A
ATOM    761  HA  LYS    49     -34.006   2.210  -8.666  1.00  0.00         A
ATOM    762  CB  LYS    49     -32.018   2.299  -9.459  1.00  0.00         A
ATOM    763  HB1 LYS    49     -31.149   1.658  -9.473  1.00  0.00         A
ATOM    764  HB2 LYS    49     -31.739   3.257  -9.046  1.00  0.00         A
ATOM    765  CG  LYS    49     -32.475   2.515 -10.896  1.00  0.00         A
ATOM    766  HG1 LYS    49     -32.809   1.571 -11.301  1.00  0.00         A
ATOM    767  HG2 LYS    49     -31.643   2.883 -11.476  1.00  0.00         A
ATOM    768  CD  LYS    49     -33.615   3.520 -10.976  1.00  0.00         A
ATOM    769  HD1 LYS    49     -33.300   4.444 -10.515  1.00  0.00         A
ATOM    770  HD2 LYS    49     -34.468   3.126 -10.446  1.00  0.00         A
ATOM    771  CE  LYS    49     -34.022   3.799 -12.415  1.00  0.00         A
ATOM    772  HE1 LYS    49     -33.151   4.128 -12.963  1.00  0.00         A
ATOM    773  HE2 LYS    49     -34.766   4.581 -12.421  1.00  0.00         A
ATOM    774  NZ  LYS    49     -34.584   2.595 -13.079  1.00  0.00         A
ATOM    775  HZ1 LYS    49     -34.799   2.803 -14.075  1.00  0.00         A
ATOM    776  HZ2 LYS    49     -35.460   2.299 -12.604  1.00  0.00         A
ATOM    777  HZ3 LYS    49     -33.901   1.812 -13.042  1.00  0.00         A
ATOM    778  C   LYS    49     -33.316   0.216  -8.962  1.00  0.00         A
ATOM    779  O   LYS    49     -32.373  -0.519  -9.267  1.00  0.00         A
ATOM    780  N   GLY    50     -34.572  -0.194  -8.942  1.00  0.00         A
ATOM    781  HN  GLY    50     -35.278   0.424  -8.654  1.00  0.00         A
ATOM    782  CA  GLY    50     -34.912  -1.546  -9.322  1.00  0.00         A
ATOM    783  HA1 GLY    50     -34.162  -1.914 -10.005  1.00  0.00         A
ATOM    784  HA2 GLY    50     -35.869  -1.540  -9.822  1.00  0.00         A
ATOM    785  C   GLY    50     -34.985  -2.472  -8.129  1.00  0.00         A
ATOM    786  O   GLY    50     -35.469  -2.086  -7.064  1.00  0.00         A
ATOM    787  N   LYS    51     -34.493  -3.688  -8.301  1.00  0.00         A
ATOM    788  HN  LYS    51     -34.091  -3.926  -9.161  1.00  0.00         A
ATOM    789  CA  LYS    51     -34.507  -4.678  -7.247  1.00  0.00         A
ATOM    790  HA  LYS    51     -34.444  -4.164  -6.300  1.00  0.00         A
ATOM    791  CB  LYS    51     -35.799  -5.506  -7.295  1.00  0.00         A
ATOM    792  HB1 LYS    51     -36.644  -4.833  -7.267  1.00  0.00         A
ATOM    793  HB2 LYS    51     -35.833  -6.148  -6.427  1.00  0.00         A
ATOM    794  CG  LYS    51     -35.927  -6.379  -8.534  1.00  0.00         A
ATOM    795  HG1 LYS    51     -35.078  -7.045  -8.581  1.00  0.00         A
ATOM    796  HG2 LYS    51     -35.937  -5.746  -9.408  1.00  0.00         A
ATOM    797  CD  LYS    51     -37.202  -7.205  -8.509  1.00  0.00         A
ATOM    798  HD1 LYS    51     -38.050  -6.538  -8.479  1.00  0.00         A
ATOM    799  HD2 LYS    51     -37.199  -7.826  -7.626  1.00  0.00         A
ATOM    800  CE  LYS    51     -37.313  -8.093  -9.737  1.00  0.00         A
ATOM    801  HE1 LYS    51     -36.459  -8.753  -9.765  1.00  0.00         A
ATOM    802  HE2 LYS    51     -37.312  -7.469 -10.618  1.00  0.00         A
ATOM    803  NZ  LYS    51     -38.555  -8.910  -9.728  1.00  0.00         A
ATOM    804  HZ1 LYS    51     -38.615  -9.480 -10.596  1.00  0.00         A
ATOM    805  HZ2 LYS    51     -39.390  -8.294  -9.676  1.00  0.00         A
ATOM    806  HZ3 LYS    51     -38.559  -9.550  -8.907  1.00  0.00         A
ATOM    807  C   LYS    51     -33.304  -5.592  -7.402  1.00  0.00         A
ATOM    808  O   LYS    51     -32.709  -5.680  -8.479  1.00  0.00         A
ATOM    809  N   GLN    52     -32.945  -6.260  -6.328  1.00  0.00         A
ATOM    810  HN  GLN    52     -33.438  -6.116  -5.496  1.00  0.00         A
ATOM    811  CA  GLN    52     -31.846  -7.210  -6.359  1.00  0.00         A
ATOM    812  HA  GLN    52     -31.094  -6.813  -7.026  1.00  0.00         A
ATOM    813  CB  GLN    52     -31.230  -7.383  -4.964  1.00  0.00         A
ATOM    814  HB1 GLN    52     -30.719  -6.470  -4.695  1.00  0.00         A
ATOM    815  HB2 GLN    52     -30.510  -8.188  -5.000  1.00  0.00         A
ATOM    816  CG  GLN    52     -32.241  -7.701  -3.874  1.00  0.00         A
ATOM    817  HG1 GLN    52     -32.815  -8.566  -4.173  1.00  0.00         A
ATOM    818  HG2 GLN    52     -32.901  -6.857  -3.758  1.00  0.00         A
ATOM    819  CD  GLN    52     -31.595  -7.986  -2.537  1.00  0.00         A
ATOM    820  OE1 GLN    52     -30.531  -7.455  -2.218  1.00  0.00         A
ATOM    821  NE2 GLN    52     -32.234  -8.828  -1.745  1.00  0.00         A
ATOM    822 HE21 GLN    52     -33.080  -9.214  -2.064  1.00  0.00         A
ATOM    823 HE22 GLN    52     -31.838  -9.037  -0.873  1.00  0.00         A
ATOM    824  C   GLN    52     -32.327  -8.548  -6.918  1.00  0.00         A
ATOM    825  O   GLN    52     -32.686  -9.461  -6.176  1.00  0.00         A
ATOM    826  N   PHE    53     -32.352  -8.649  -8.239  1.00  0.00         A
ATOM    827  HN  PHE    53     -32.067  -7.883  -8.784  1.00  0.00         A
ATOM    828  CA  PHE    53     -32.792  -9.871  -8.900  1.00  0.00         A
ATOM    829  HA  PHE    53     -33.457 -10.382  -8.223  1.00  0.00         A
ATOM    830  CB  PHE    53     -33.552  -9.547 -10.195  1.00  0.00         A
ATOM    831  HB1 PHE    53     -34.452  -9.007  -9.946  1.00  0.00         A
ATOM    832  HB2 PHE    53     -33.820 -10.471 -10.684  1.00  0.00         A
ATOM    833  CG  PHE    53     -32.773  -8.718 -11.182  1.00  0.00         A
ATOM    834  CD1 PHE    53     -31.946  -9.319 -12.118  1.00  0.00         A
ATOM    835  HD1 PHE    53     -31.857 -10.395 -12.131  1.00  0.00         A
ATOM    836  CD2 PHE    53     -32.877  -7.336 -11.178  1.00  0.00         A
ATOM    837  HD2 PHE    53     -33.518  -6.855 -10.453  1.00  0.00         A
ATOM    838  CE1 PHE    53     -31.237  -8.560 -13.028  1.00  0.00         A
ATOM    839  HE1 PHE    53     -30.597  -9.042 -13.751  1.00  0.00         A
ATOM    840  CE2 PHE    53     -32.169  -6.572 -12.084  1.00  0.00         A
ATOM    841  HE2 PHE    53     -32.257  -5.496 -12.069  1.00  0.00         A
ATOM    842  CZ  PHE    53     -31.349  -7.184 -13.010  1.00  0.00         A
ATOM    843  HZ  PHE    53     -30.796  -6.587 -13.720  1.00  0.00         A
ATOM    844  C   PHE    53     -31.606 -10.780  -9.188  1.00  0.00         A
ATOM    845  O   PHE    53     -31.665 -11.651 -10.055  1.00  0.00         A
ATOM    846  N   VAL    54     -30.533 -10.567  -8.451  1.00  0.00         A
ATOM    847  HN  VAL    54     -30.564  -9.878  -7.760  1.00  0.00         A
ATOM    848  CA  VAL    54     -29.322 -11.349  -8.610  1.00  0.00         A
ATOM    849  HA  VAL    54     -29.538 -12.159  -9.292  1.00  0.00         A
ATOM    850  CB  VAL    54     -28.164 -10.509  -9.203  1.00  0.00         A
ATOM    851  HB  VAL    54     -27.277 -11.125  -9.227  1.00  0.00         A
ATOM    852  CG1 VAL    54     -28.484 -10.084 -10.627  1.00  0.00         A
ATOM    853 HG11 VAL    54     -27.681  -9.473 -11.008  1.00  0.00         A
ATOM    854 HG12 VAL    54     -29.404  -9.518 -10.635  1.00  0.00         A
ATOM    855 HG13 VAL    54     -28.595 -10.961 -11.248  1.00  0.00         A
ATOM    856  CG2 VAL    54     -27.872  -9.286  -8.343  1.00  0.00         A
ATOM    857 HG21 VAL    54     -28.754  -8.667  -8.287  1.00  0.00         A
ATOM    858 HG22 VAL    54     -27.063  -8.721  -8.783  1.00  0.00         A
ATOM    859 HG23 VAL    54     -27.591  -9.602  -7.350  1.00  0.00         A
ATOM    860  C   VAL    54     -28.900 -11.933  -7.271  1.00  0.00         A
ATOM    861  O   VAL    54     -28.895 -11.239  -6.253  1.00  0.00         A
ATOM    862  N   ALA    55     -28.560 -13.209  -7.271  1.00  0.00         A
ATOM    863  HN  ALA    55     -28.601 -13.713  -8.112  1.00  0.00         A
ATOM    864  CA  ALA    55     -28.135 -13.890  -6.056  1.00  0.00         A
ATOM    865  HA  ALA    55     -28.658 -13.442  -5.223  1.00  0.00         A
ATOM    866  CB  ALA    55     -28.511 -15.363  -6.119  1.00  0.00         A
ATOM    867  HB1 ALA    55     -27.993 -15.832  -6.942  1.00  0.00         A
ATOM    868  HB2 ALA    55     -29.578 -15.456  -6.263  1.00  0.00         A
ATOM    869  HB3 ALA    55     -28.229 -15.845  -5.196  1.00  0.00         A
ATOM    870  C   ALA    55     -26.634 -13.724  -5.846  1.00  0.00         A
ATOM    871  O   ALA    55     -25.949 -14.637  -5.382  1.00  0.00         A
ATOM    872  N   GLN    56     -26.132 -12.549  -6.197  1.00  0.00         A
ATOM    873  HN  GLN    56     -26.743 -11.853  -6.520  1.00  0.00         A
ATOM    874  CA  GLN    56     -24.716 -12.246  -6.092  1.00  0.00         A
ATOM    875  HA  GLN    56     -24.239 -13.050  -5.555  1.00  0.00         A
ATOM    876  CB  GLN    56     -24.089 -12.128  -7.485  1.00  0.00         A
ATOM    877  HB1 GLN    56     -23.075 -11.770  -7.379  1.00  0.00         A
ATOM    878  HB2 GLN    56     -24.654 -11.409  -8.058  1.00  0.00         A
ATOM    879  CG  GLN    56     -24.052 -13.432  -8.266  1.00  0.00         A
ATOM    880  HG1 GLN    56     -23.724 -13.223  -9.274  1.00  0.00         A
ATOM    881  HG2 GLN    56     -25.048 -13.849  -8.290  1.00  0.00         A
ATOM    882  CD  GLN    56     -23.117 -14.455  -7.653  1.00  0.00         A
ATOM    883  OE1 GLN    56     -21.929 -14.496  -7.973  1.00  0.00         A
ATOM    884  NE2 GLN    56     -23.641 -15.286  -6.770  1.00  0.00         A
ATOM    885 HE21 GLN    56     -24.598 -15.197  -6.556  1.00  0.00         A
ATOM    886 HE22 GLN    56     -23.056 -15.964  -6.369  1.00  0.00         A
ATOM    887  C   GLN    56     -24.510 -10.947  -5.327  1.00  0.00         A
ATOM    888  O   GLN    56     -25.230  -9.968  -5.536  1.00  0.00         A
ATOM    889  N   ARG    57     -23.533 -10.946  -4.438  1.00  0.00         A
ATOM    890  HN  ARG    57     -23.021 -11.770  -4.289  1.00  0.00         A
ATOM    891  CA  ARG    57     -23.193  -9.755  -3.675  1.00  0.00         A
ATOM    892  HA  ARG    57     -23.704  -8.922  -4.137  1.00  0.00         A
ATOM    893  CB  ARG    57     -23.663  -9.872  -2.208  1.00  0.00         A
ATOM    894  HB1 ARG    57     -24.717 -10.110  -2.209  1.00  0.00         A
ATOM    895  HB2 ARG    57     -23.531  -8.913  -1.732  1.00  0.00         A
ATOM    896  CG  ARG    57     -22.945 -10.917  -1.349  1.00  0.00         A
ATOM    897  HG1 ARG    57     -23.221 -10.760  -0.317  1.00  0.00         A
ATOM    898  HG2 ARG    57     -21.880 -10.780  -1.456  1.00  0.00         A
ATOM    899  CD  ARG    57     -23.291 -12.348  -1.738  1.00  0.00         A
ATOM    900  HD1 ARG    57     -24.271 -12.354  -2.192  1.00  0.00         A
ATOM    901  HD2 ARG    57     -23.306 -12.955  -0.846  1.00  0.00         A
ATOM    902  NE  ARG    57     -22.327 -12.919  -2.683  1.00  0.00         A
ATOM    903  HE  ARG    57     -21.495 -12.412  -2.842  1.00  0.00         A
ATOM    904  CZ  ARG    57     -22.495 -14.089  -3.303  1.00  0.00         A
ATOM    905  NH1 ARG    57     -23.604 -14.789  -3.117  1.00  0.00         A
ATOM    906 HH11 ARG    57     -24.325 -14.446  -2.509  1.00  0.00         A
ATOM    907 HH12 ARG    57     -23.728 -15.672  -3.579  1.00  0.00         A
ATOM    908  NH2 ARG    57     -21.551 -14.551  -4.108  1.00  0.00         A
ATOM    909 HH21 ARG    57     -20.708 -14.021  -4.253  1.00  0.00         A
ATOM    910 HH22 ARG    57     -21.662 -15.439  -4.567  1.00  0.00         A
ATOM    911  C   ARG    57     -21.691  -9.499  -3.759  1.00  0.00         A
ATOM    912  O   ARG    57     -21.019  -9.257  -2.757  1.00  0.00         A
ATOM    913  N   GLN    58     -21.170  -9.555  -4.974  1.00  0.00         A
ATOM    914  HN  GLN    58     -21.764  -9.681  -5.745  1.00  0.00         A
ATOM    915  CA  GLN    58     -19.742  -9.407  -5.195  1.00  0.00         A
ATOM    916  HA  GLN    58     -19.232  -9.860  -4.357  1.00  0.00         A
ATOM    917  CB  GLN    58     -19.323 -10.132  -6.476  1.00  0.00         A
ATOM    918  HB1 GLN    58     -18.262  -9.997  -6.624  1.00  0.00         A
ATOM    919  HB2 GLN    58     -19.852  -9.697  -7.310  1.00  0.00         A
ATOM    920  CG  GLN    58     -19.614 -11.625  -6.455  1.00  0.00         A
ATOM    921  HG1 GLN    58     -19.153 -12.080  -7.319  1.00  0.00         A
ATOM    922  HG2 GLN    58     -20.683 -11.770  -6.499  1.00  0.00         A
ATOM    923  CD  GLN    58     -19.086 -12.307  -5.206  1.00  0.00         A
ATOM    924  OE1 GLN    58     -19.797 -12.437  -4.209  1.00  0.00         A
ATOM    925  NE2 GLN    58     -17.837 -12.734  -5.246  1.00  0.00         A
ATOM    926 HE21 GLN    58     -17.324 -12.590  -6.071  1.00  0.00         A
ATOM    927 HE22 GLN    58     -17.472 -13.179  -4.452  1.00  0.00         A
ATOM    928  C   GLN    58     -19.351  -7.935  -5.266  1.00  0.00         A
ATOM    929  O   GLN    58     -20.194  -7.053  -5.074  1.00  0.00         A
ATOM    930  N   ALA    59     -18.068  -7.692  -5.540  1.00  0.00         A
ATOM    931  HN  ALA    59     -17.477  -8.453  -5.706  1.00  0.00         A
ATOM    932  CA  ALA    59     -17.496  -6.347  -5.589  1.00  0.00         A
ATOM    933  HA  ALA    59     -16.505  -6.439  -6.006  1.00  0.00         A
ATOM    934  CB  ALA    59     -18.298  -5.423  -6.501  1.00  0.00         A
ATOM    935  HB1 ALA    59     -17.823  -4.454  -6.542  1.00  0.00         A
ATOM    936  HB2 ALA    59     -19.299  -5.316  -6.113  1.00  0.00         A
ATOM    937  HB3 ALA    59     -18.341  -5.845  -7.494  1.00  0.00         A
ATOM    938  C   ALA    59     -17.368  -5.759  -4.186  1.00  0.00         A
ATOM    939  O   ALA    59     -17.962  -6.258  -3.231  1.00  0.00         A
ATOM    940  N   GLY    60     -16.574  -4.710  -4.061  1.00  0.00         A
ATOM    941  HN  GLY    60     -16.115  -4.357  -4.852  1.00  0.00         A
ATOM    942  CA  GLY    60     -16.361  -4.094  -2.769  1.00  0.00         A
ATOM    943  HA1 GLY    60     -16.707  -4.766  -1.998  1.00  0.00         A
ATOM    944  HA2 GLY    60     -16.927  -3.176  -2.718  1.00  0.00         A
ATOM    945  C   GLY    60     -14.900  -3.788  -2.535  1.00  0.00         A
ATOM    946  O   GLY    60     -14.294  -4.279  -1.579  1.00  0.00         A
ATOM    947  N   VAL    61     -14.338  -2.980  -3.415  1.00  0.00         A
ATOM    948  HN  VAL    61     -14.892  -2.586  -4.120  1.00  0.00         A
ATOM    949  CA  VAL    61     -12.929  -2.632  -3.355  1.00  0.00         A
ATOM    950  HA  VAL    61     -12.416  -3.412  -2.811  1.00  0.00         A
ATOM    951  CB  VAL    61     -12.322  -2.546  -4.780  1.00  0.00         A
ATOM    952  HB  VAL    61     -12.331  -3.538  -5.209  1.00  0.00         A
ATOM    953  CG1 VAL    61     -13.153  -1.640  -5.679  1.00  0.00         A
ATOM    954 HG11 VAL    61     -14.147  -2.050  -5.786  1.00  0.00         A
ATOM    955 HG12 VAL    61     -12.686  -1.570  -6.650  1.00  0.00         A
ATOM    956 HG13 VAL    61     -13.215  -0.656  -5.238  1.00  0.00         A
ATOM    957  CG2 VAL    61     -10.880  -2.067  -4.732  1.00  0.00         A
ATOM    958 HG21 VAL    61     -10.488  -2.005  -5.736  1.00  0.00         A
ATOM    959 HG22 VAL    61     -10.289  -2.763  -4.156  1.00  0.00         A
ATOM    960 HG23 VAL    61     -10.839  -1.092  -4.269  1.00  0.00         A
ATOM    961  C   VAL    61     -12.739  -1.304  -2.624  1.00  0.00         A
ATOM    962  O   VAL    61     -13.417  -0.327  -2.925  1.00  0.00         A
ATOM    963  N   PRO    62     -11.843  -1.261  -1.624  1.00  0.00         A
ATOM    964  CA  PRO    62     -11.529  -0.021  -0.912  1.00  0.00         A
ATOM    965  HA  PRO    62     -12.405   0.396  -0.439  1.00  0.00         A
ATOM    966  CB  PRO    62     -10.519  -0.456   0.156  1.00  0.00         A
ATOM    967  HB1 PRO    62     -11.024  -0.580   1.103  1.00  0.00         A
ATOM    968  HB2 PRO    62      -9.747   0.293   0.251  1.00  0.00         A
ATOM    969  CG  PRO    62      -9.965  -1.750  -0.335  1.00  0.00         A
ATOM    970  HG1 PRO    62      -9.677  -2.368   0.501  1.00  0.00         A
ATOM    971  HG2 PRO    62      -9.116  -1.565  -0.977  1.00  0.00         A
ATOM    972  CD  PRO    62     -11.072  -2.404  -1.110  1.00  0.00         A
ATOM    973  HD1 PRO    62     -11.678  -3.018  -0.459  1.00  0.00         A
ATOM    974  HD2 PRO    62     -10.668  -2.994  -1.920  1.00  0.00         A
ATOM    975  C   PRO    62     -10.912   1.013  -1.852  1.00  0.00         A
ATOM    976  O   PRO    62      -9.986   0.691  -2.599  1.00  0.00         A
ATOM    977  N   PRO    63     -11.418   2.262  -1.826  1.00  0.00         A
ATOM    978  CA  PRO    63     -10.997   3.331  -2.746  1.00  0.00         A
ATOM    979  HA  PRO    63     -11.324   3.138  -3.756  1.00  0.00         A
ATOM    980  CB  PRO    63     -11.733   4.555  -2.194  1.00  0.00         A
ATOM    981  HB1 PRO    63     -11.979   5.236  -2.994  1.00  0.00         A
ATOM    982  HB2 PRO    63     -11.113   5.040  -1.465  1.00  0.00         A
ATOM    983  CG  PRO    63     -12.940   3.994  -1.557  1.00  0.00         A
ATOM    984  HG1 PRO    63     -13.683   3.763  -2.305  1.00  0.00         A
ATOM    985  HG2 PRO    63     -13.332   4.687  -0.827  1.00  0.00         A
ATOM    986  CD  PRO    63     -12.457   2.744  -0.895  1.00  0.00         A
ATOM    987  HD1 PRO    63     -13.255   2.044  -0.812  1.00  0.00         A
ATOM    988  HD2 PRO    63     -12.037   2.966   0.077  1.00  0.00         A
ATOM    989  C   PRO    63      -9.489   3.573  -2.737  1.00  0.00         A
ATOM    990  O   PRO    63      -8.987   4.369  -1.947  1.00  0.00         A
ATOM    991  N   GLY    64      -8.773   2.873  -3.614  1.00  0.00         A
ATOM    992  HN  GLY    64      -9.231   2.247  -4.213  1.00  0.00         A
ATOM    993  CA  GLY    64      -7.329   3.007  -3.682  1.00  0.00         A
ATOM    994  HA1 GLY    64      -7.084   4.031  -3.918  1.00  0.00         A
ATOM    995  HA2 GLY    64      -6.953   2.365  -4.466  1.00  0.00         A
ATOM    996  C   GLY    64      -6.663   2.629  -2.374  1.00  0.00         A
ATOM    997  O   GLY    64      -5.568   3.101  -2.072  1.00  0.00         A
ATOM    998  N   MET    65      -7.344   1.776  -1.607  1.00  0.00         A
ATOM    999  HN  MET    65      -8.184   1.404  -1.955  1.00  0.00         A
ATOM   1000  CA  MET    65      -6.895   1.371  -0.276  1.00  0.00         A
ATOM   1001  HA  MET    65      -7.713   0.841   0.187  1.00  0.00         A
ATOM   1002  CB  MET    65      -5.688   0.430  -0.349  1.00  0.00         A
ATOM   1003  HB1 MET    65      -5.274   0.323   0.642  1.00  0.00         A
ATOM   1004  HB2 MET    65      -4.942   0.872  -0.993  1.00  0.00         A
ATOM   1005  CG  MET    65      -6.019  -0.956  -0.880  1.00  0.00         A
ATOM   1006  HG1 MET    65      -6.342  -0.865  -1.907  1.00  0.00         A
ATOM   1007  HG2 MET    65      -6.821  -1.370  -0.289  1.00  0.00         A
ATOM   1008  SD  MET    65      -4.613  -2.087  -0.815  1.00  0.00         A
ATOM   1009  CE  MET    65      -4.244  -2.080   0.939  1.00  0.00         A
ATOM   1010  HE1 MET    65      -3.454  -2.788   1.145  1.00  0.00         A
ATOM   1011  HE2 MET    65      -5.128  -2.356   1.495  1.00  0.00         A
ATOM   1012  HE3 MET    65      -3.926  -1.091   1.235  1.00  0.00         A
ATOM   1013  C   MET    65      -6.562   2.578   0.595  1.00  0.00         A
ATOM   1014  O   MET    65      -5.457   2.682   1.123  1.00  0.00         A
ATOM   1015  N   CYS    66      -7.517   3.496   0.721  1.00  0.00         A
ATOM   1016  HN  CYS    66      -8.335   3.412   0.191  1.00  0.00         A
ATOM   1017  CA  CYS    66      -7.368   4.634   1.623  1.00  0.00         A
ATOM   1018  HA  CYS    66      -6.546   5.234   1.267  1.00  0.00         A
ATOM   1019  CB  CYS    66      -8.643   5.483   1.634  1.00  0.00         A
ATOM   1020  HB1 CYS    66      -8.577   6.205   2.435  1.00  0.00         A
ATOM   1021  HB2 CYS    66      -9.492   4.839   1.807  1.00  0.00         A
ATOM   1022  SG  CYS    66      -8.951   6.387   0.100  1.00  0.00         A
ATOM   1023  HG  CYS    66      -8.703   5.566  -0.914  1.00  0.00         A
ATOM   1024  C   CYS    66      -7.058   4.148   3.037  1.00  0.00         A
ATOM   1025  O   CYS    66      -7.842   3.400   3.627  1.00  0.00         A
ATOM   1026  N   PRO    67      -5.894   4.553   3.582  1.00  0.00         A
ATOM   1027  CA  PRO    67      -5.449   4.141   4.907  1.00  0.00         A
ATOM   1028  HA  PRO    67      -5.110   3.115   4.903  1.00  0.00         A
ATOM   1029  CB  PRO    67      -4.272   5.065   5.228  1.00  0.00         A
ATOM   1030  HB1 PRO    67      -3.428   4.468   5.532  1.00  0.00         A
ATOM   1031  HB2 PRO    67      -4.552   5.727   6.029  1.00  0.00         A
ATOM   1032  CG  PRO    67      -3.959   5.840   3.994  1.00  0.00         A
ATOM   1033  HG1 PRO    67      -2.944   5.629   3.685  1.00  0.00         A
ATOM   1034  HG2 PRO    67      -4.068   6.895   4.194  1.00  0.00         A
ATOM   1035  CD  PRO    67      -4.919   5.427   2.917  1.00  0.00         A
ATOM   1036  HD1 PRO    67      -4.395   4.891   2.142  1.00  0.00         A
ATOM   1037  HD2 PRO    67      -5.408   6.296   2.511  1.00  0.00         A
ATOM   1038  C   PRO    67      -6.536   4.301   5.964  1.00  0.00         A
ATOM   1039  O   PRO    67      -7.282   5.279   5.943  1.00  0.00         A
ATOM   1040  N   LEU    68      -6.617   3.306   6.854  1.00  0.00         A
ATOM   1041  HN  LEU    68      -5.982   2.564   6.761  1.00  0.00         A
ATOM   1042  CA  LEU    68      -7.587   3.235   7.966  1.00  0.00         A
ATOM   1043  HA  LEU    68      -7.345   2.329   8.501  1.00  0.00         A
ATOM   1044  CB  LEU    68      -7.428   4.410   8.963  1.00  0.00         A
ATOM   1045  HB1 LEU    68      -6.372   4.537   9.154  1.00  0.00         A
ATOM   1046  HB2 LEU    68      -7.902   4.122   9.888  1.00  0.00         A
ATOM   1047  CG  LEU    68      -7.999   5.773   8.553  1.00  0.00         A
ATOM   1048  HG  LEU    68      -7.910   5.882   7.482  1.00  0.00         A
ATOM   1049  CD1 LEU    68      -9.474   5.883   8.912  1.00  0.00         A
ATOM   1050 HD11 LEU    68      -9.591   5.803   9.983  1.00  0.00         A
ATOM   1051 HD12 LEU    68     -10.021   5.085   8.430  1.00  0.00         A
ATOM   1052 HD13 LEU    68      -9.857   6.835   8.577  1.00  0.00         A
ATOM   1053  CD2 LEU    68      -7.207   6.895   9.205  1.00  0.00         A
ATOM   1054 HD21 LEU    68      -7.624   7.847   8.914  1.00  0.00         A
ATOM   1055 HD22 LEU    68      -6.177   6.841   8.885  1.00  0.00         A
ATOM   1056 HD23 LEU    68      -7.256   6.794  10.279  1.00  0.00         A
ATOM   1057  C   LEU    68      -9.036   3.075   7.482  1.00  0.00         A
ATOM   1058  O   LEU    68      -9.868   2.507   8.190  1.00  0.00         A
ATOM   1059  N   LEU    69      -9.338   3.551   6.284  1.00  0.00         A
ATOM   1060  HN  LEU    69      -8.659   4.054   5.782  1.00  0.00         A
ATOM   1061  CA  LEU    69     -10.661   3.352   5.703  1.00  0.00         A
ATOM   1062  HA  LEU    69     -11.381   3.437   6.494  1.00  0.00         A
ATOM   1063  CB  LEU    69     -10.962   4.403   4.631  1.00  0.00         A
ATOM   1064  HB1 LEU    69     -11.871   4.116   4.125  1.00  0.00         A
ATOM   1065  HB2 LEU    69     -10.153   4.393   3.915  1.00  0.00         A
ATOM   1066  CG  LEU    69     -11.130   5.834   5.143  1.00  0.00         A
ATOM   1067  HG  LEU    69     -10.216   6.147   5.624  1.00  0.00         A
ATOM   1068  CD1 LEU    69     -11.402   6.781   3.984  1.00  0.00         A
ATOM   1069 HD11 LEU    69     -11.530   7.784   4.362  1.00  0.00         A
ATOM   1070 HD12 LEU    69     -12.300   6.473   3.470  1.00  0.00         A
ATOM   1071 HD13 LEU    69     -10.568   6.759   3.298  1.00  0.00         A
ATOM   1072  CD2 LEU    69     -12.255   5.913   6.166  1.00  0.00         A
ATOM   1073 HD21 LEU    69     -13.168   5.538   5.727  1.00  0.00         A
ATOM   1074 HD22 LEU    69     -12.396   6.940   6.465  1.00  0.00         A
ATOM   1075 HD23 LEU    69     -11.999   5.319   7.031  1.00  0.00         A
ATOM   1076  C   LEU    69     -10.763   1.961   5.109  1.00  0.00         A
ATOM   1077  O   LEU    69     -11.818   1.329   5.139  1.00  0.00         A
ATOM   1078  N   ALA    70      -9.650   1.489   4.582  1.00  0.00         A
ATOM   1079  HN  ALA    70      -8.859   2.069   4.558  1.00  0.00         A
ATOM   1080  CA  ALA    70      -9.569   0.146   4.030  1.00  0.00         A
ATOM   1081  HA  ALA    70     -10.470  -0.039   3.464  1.00  0.00         A
ATOM   1082  CB  ALA    70      -8.380   0.034   3.087  1.00  0.00         A
ATOM   1083  HB1 ALA    70      -8.333  -0.967   2.683  1.00  0.00         A
ATOM   1084  HB2 ALA    70      -7.469   0.247   3.628  1.00  0.00         A
ATOM   1085  HB3 ALA    70      -8.493   0.742   2.281  1.00  0.00         A
ATOM   1086  C   ALA    70      -9.462  -0.883   5.148  1.00  0.00         A
ATOM   1087  O   ALA    70      -9.722  -2.069   4.944  1.00  0.00         A
ATOM   1088  N   ALA    71      -9.087  -0.413   6.332  1.00  0.00         A
ATOM   1089  HN  ALA    71      -8.892   0.541   6.422  1.00  0.00         A
ATOM   1090  CA  ALA    71      -8.943  -1.277   7.495  1.00  0.00         A
ATOM   1091  HA  ALA    71      -8.253  -2.061   7.238  1.00  0.00         A
ATOM   1092  CB  ALA    71      -8.362  -0.500   8.666  1.00  0.00         A
ATOM   1093  HB1 ALA    71      -7.419  -0.062   8.376  1.00  0.00         A
ATOM   1094  HB2 ALA    71      -8.207  -1.168   9.500  1.00  0.00         A
ATOM   1095  HB3 ALA    71      -9.049   0.282   8.955  1.00  0.00         A
ATOM   1096  C   ALA    71     -10.272  -1.905   7.881  1.00  0.00         A
ATOM   1097  O   ALA    71     -10.351  -3.105   8.139  1.00  0.00         A
ATOM   1098  N   GLU    72     -11.321  -1.095   7.900  1.00  0.00         A
ATOM   1099  HN  GLU    72     -11.197  -0.150   7.681  1.00  0.00         A
ATOM   1100  CA  GLU    72     -12.647  -1.591   8.247  1.00  0.00         A
ATOM   1101  HA  GLU    72     -12.552  -2.157   9.162  1.00  0.00         A
ATOM   1102  CB  GLU    72     -13.638  -0.443   8.475  1.00  0.00         A
ATOM   1103  HB1 GLU    72     -13.197   0.263   9.163  1.00  0.00         A
ATOM   1104  HB2 GLU    72     -14.538  -0.845   8.916  1.00  0.00         A
ATOM   1105  CG  GLU    72     -14.024   0.304   7.211  1.00  0.00         A
ATOM   1106  HG1 GLU    72     -14.303  -0.414   6.454  1.00  0.00         A
ATOM   1107  HG2 GLU    72     -13.172   0.873   6.871  1.00  0.00         A
ATOM   1108  CD  GLU    72     -15.182   1.254   7.427  1.00  0.00         A
ATOM   1109  OE1 GLU    72     -15.005   2.471   7.218  1.00  0.00         A
ATOM   1110  OE2 GLU    72     -16.280   0.786   7.797  1.00  0.00         A
ATOM   1111  C   GLU    72     -13.159  -2.523   7.153  1.00  0.00         A
ATOM   1112  O   GLU    72     -13.866  -3.491   7.432  1.00  0.00         A
ATOM   1113  N   SER    73     -12.782  -2.232   5.912  1.00  0.00         A
ATOM   1114  HN  SER    73     -12.247  -1.426   5.751  1.00  0.00         A
ATOM   1115  CA  SER    73     -13.146  -3.073   4.783  1.00  0.00         A
ATOM   1116  HA  SER    73     -14.219  -3.191   4.780  1.00  0.00         A
ATOM   1117  CB  SER    73     -12.702  -2.411   3.477  1.00  0.00         A
ATOM   1118  HB1 SER    73     -13.128  -2.946   2.641  1.00  0.00         A
ATOM   1119  HB2 SER    73     -11.625  -2.437   3.412  1.00  0.00         A
ATOM   1120  OG  SER    73     -13.130  -1.059   3.423  1.00  0.00         A
ATOM   1121  HG  SER    73     -14.016  -0.989   3.790  1.00  0.00         A
ATOM   1122  C   SER    73     -12.491  -4.442   4.930  1.00  0.00         A
ATOM   1123  O   SER    73     -13.100  -5.476   4.650  1.00  0.00         A
ATOM   1124  N   LYS    74     -11.253  -4.435   5.405  1.00  0.00         A
ATOM   1125  HN  LYS    74     -10.825  -3.576   5.607  1.00  0.00         A
ATOM   1126  CA  LYS    74     -10.512  -5.662   5.628  1.00  0.00         A
ATOM   1127  HA  LYS    74     -10.586  -6.264   4.735  1.00  0.00         A
ATOM   1128  CB  LYS    74      -9.038  -5.356   5.911  1.00  0.00         A
ATOM   1129  HB1 LYS    74      -8.859  -5.466   6.970  1.00  0.00         A
ATOM   1130  HB2 LYS    74      -8.834  -4.335   5.624  1.00  0.00         A
ATOM   1131  CG  LYS    74      -8.067  -6.264   5.167  1.00  0.00         A
ATOM   1132  HG1 LYS    74      -7.057  -5.954   5.393  1.00  0.00         A
ATOM   1133  HG2 LYS    74      -8.242  -6.166   4.106  1.00  0.00         A
ATOM   1134  CD  LYS    74      -8.232  -7.726   5.554  1.00  0.00         A
ATOM   1135  HD1 LYS    74      -9.254  -8.025   5.370  1.00  0.00         A
ATOM   1136  HD2 LYS    74      -8.004  -7.839   6.604  1.00  0.00         A
ATOM   1137  CE  LYS    74      -7.303  -8.616   4.749  1.00  0.00         A
ATOM   1138  HE1 LYS    74      -6.282  -8.341   4.973  1.00  0.00         A
ATOM   1139  HE2 LYS    74      -7.494  -8.454   3.700  1.00  0.00         A
ATOM   1140  NZ  LYS    74      -7.494 -10.057   5.056  1.00  0.00         A
ATOM   1141  HZ1 LYS    74      -7.305 -10.243   6.058  1.00  0.00         A
ATOM   1142  HZ2 LYS    74      -6.845 -10.633   4.479  1.00  0.00         A
ATOM   1143  HZ3 LYS    74      -8.476 -10.351   4.840  1.00  0.00         A
ATOM   1144  C   LYS    74     -11.124  -6.425   6.794  1.00  0.00         A
ATOM   1145  O   LYS    74     -11.146  -7.648   6.801  1.00  0.00         A
ATOM   1146  N   LYS    75     -11.634  -5.688   7.773  1.00  0.00         A
ATOM   1147  HN  LYS    75     -11.552  -4.710   7.729  1.00  0.00         A
ATOM   1148  CA  LYS    75     -12.296  -6.295   8.919  1.00  0.00         A
ATOM   1149  HA  LYS    75     -11.645  -7.063   9.295  1.00  0.00         A
ATOM   1150  CB  LYS    75     -12.520  -5.264  10.022  1.00  0.00         A
ATOM   1151  HB1 LYS    75     -13.173  -5.685  10.771  1.00  0.00         A
ATOM   1152  HB2 LYS    75     -12.988  -4.396   9.592  1.00  0.00         A
ATOM   1153  CG  LYS    75     -11.233  -4.828  10.700  1.00  0.00         A
ATOM   1154  HG1 LYS    75     -11.455  -4.046  11.411  1.00  0.00         A
ATOM   1155  HG2 LYS    75     -10.550  -4.455   9.951  1.00  0.00         A
ATOM   1156  CD  LYS    75     -10.580  -5.990  11.429  1.00  0.00         A
ATOM   1157  HD1 LYS    75     -10.508  -6.831  10.756  1.00  0.00         A
ATOM   1158  HD2 LYS    75     -11.191  -6.260  12.276  1.00  0.00         A
ATOM   1159  CE  LYS    75      -9.190  -5.639  11.922  1.00  0.00         A
ATOM   1160  HE1 LYS    75      -9.262  -4.809  12.609  1.00  0.00         A
ATOM   1161  HE2 LYS    75      -8.580  -5.357  11.077  1.00  0.00         A
ATOM   1162  NZ  LYS    75      -8.556  -6.790  12.616  1.00  0.00         A
ATOM   1163  HZ1 LYS    75      -7.536  -6.624  12.725  1.00  0.00         A
ATOM   1164  HZ2 LYS    75      -8.701  -7.667  12.069  1.00  0.00         A
ATOM   1165  HZ3 LYS    75      -8.976  -6.912  13.560  1.00  0.00         A
ATOM   1166  C   LYS    75     -13.610  -6.944   8.510  1.00  0.00         A
ATOM   1167  O   LYS    75     -14.038  -7.927   9.116  1.00  0.00         A
ATOM   1168  N   GLU    76     -14.240  -6.402   7.477  1.00  0.00         A
ATOM   1169  HN  GLU    76     -13.893  -5.570   7.084  1.00  0.00         A
ATOM   1170  CA  GLU    76     -15.433  -7.017   6.914  1.00  0.00         A
ATOM   1171  HA  GLU    76     -16.113  -7.230   7.725  1.00  0.00         A
ATOM   1172  CB  GLU    76     -16.112  -6.078   5.919  1.00  0.00         A
ATOM   1173  HB1 GLU    76     -16.907  -6.613   5.421  1.00  0.00         A
ATOM   1174  HB2 GLU    76     -15.386  -5.767   5.184  1.00  0.00         A
ATOM   1175  CG  GLU    76     -16.703  -4.834   6.555  1.00  0.00         A
ATOM   1176  HG1 GLU    76     -15.910  -4.284   7.037  1.00  0.00         A
ATOM   1177  HG2 GLU    76     -17.435  -5.131   7.291  1.00  0.00         A
ATOM   1178  CD  GLU    76     -17.372  -3.930   5.543  1.00  0.00         A
ATOM   1179  OE1 GLU    76     -17.669  -4.399   4.423  1.00  0.00         A
ATOM   1180  OE2 GLU    76     -17.610  -2.745   5.859  1.00  0.00         A
ATOM   1181  C   GLU    76     -15.061  -8.322   6.225  1.00  0.00         A
ATOM   1182  O   GLU    76     -15.695  -9.356   6.439  1.00  0.00         A
ATOM   1183  N   ARG    77     -14.014  -8.262   5.412  1.00  0.00         A
ATOM   1184  HN  ARG    77     -13.565  -7.398   5.279  1.00  0.00         A
ATOM   1185  CA  ARG    77     -13.516  -9.435   4.702  1.00  0.00         A
ATOM   1186  HA  ARG    77     -14.324  -9.847   4.134  1.00  0.00         A
ATOM   1187  CB  ARG    77     -12.400  -9.037   3.748  1.00  0.00         A
ATOM   1188  HB1 ARG    77     -12.054  -9.919   3.228  1.00  0.00         A
ATOM   1189  HB2 ARG    77     -11.588  -8.624   4.320  1.00  0.00         A
ATOM   1190  CG  ARG    77     -12.826  -8.013   2.718  1.00  0.00         A
ATOM   1191  HG1 ARG    77     -13.135  -7.113   3.224  1.00  0.00         A
ATOM   1192  HG2 ARG    77     -13.651  -8.411   2.144  1.00  0.00         A
ATOM   1193  CD  ARG    77     -11.688  -7.684   1.782  1.00  0.00         A
ATOM   1194  HD1 ARG    77     -11.361  -8.598   1.316  1.00  0.00         A
ATOM   1195  HD2 ARG    77     -10.876  -7.260   2.355  1.00  0.00         A
ATOM   1196  NE  ARG    77     -12.085  -6.735   0.745  1.00  0.00         A
ATOM   1197  HE  ARG    77     -12.929  -6.246   0.882  1.00  0.00         A
ATOM   1198  CZ  ARG    77     -11.381  -6.510  -0.361  1.00  0.00         A
ATOM   1199  NH1 ARG    77     -10.227  -7.138  -0.555  1.00  0.00         A
ATOM   1200 HH11 ARG    77      -9.882  -7.784   0.130  1.00  0.00         A
ATOM   1201 HH12 ARG    77      -9.692  -6.966  -1.388  1.00  0.00         A
ATOM   1202  NH2 ARG    77     -11.826  -5.655  -1.271  1.00  0.00         A
ATOM   1203 HH21 ARG    77     -12.696  -5.170  -1.131  1.00  0.00         A
ATOM   1204 HH22 ARG    77     -11.298  -5.496  -2.111  1.00  0.00         A
ATOM   1205  C   ARG    77     -13.014 -10.485   5.681  1.00  0.00         A
ATOM   1206  O   ARG    77     -13.210 -11.680   5.480  1.00  0.00         A
ATOM   1207  N   GLU    78     -12.384 -10.005   6.744  1.00  0.00         A
ATOM   1208  HN  GLU    78     -12.260  -9.036   6.807  1.00  0.00         A
ATOM   1209  CA  GLU    78     -11.837 -10.832   7.810  1.00  0.00         A
ATOM   1210  HA  GLU    78     -10.969 -11.347   7.431  1.00  0.00         A
ATOM   1211  CB  GLU    78     -11.416  -9.919   8.957  1.00  0.00         A
ATOM   1212  HB1 GLU    78     -12.303  -9.480   9.392  1.00  0.00         A
ATOM   1213  HB2 GLU    78     -10.796  -9.129   8.561  1.00  0.00         A
ATOM   1214  CG  GLU    78     -10.646 -10.613  10.056  1.00  0.00         A
ATOM   1215  HG1 GLU    78      -9.675 -10.876   9.672  1.00  0.00         A
ATOM   1216  HG2 GLU    78     -11.178 -11.507  10.346  1.00  0.00         A
ATOM   1217  CD  GLU    78     -10.469  -9.731  11.273  1.00  0.00         A
ATOM   1218  OE1 GLU    78      -9.350  -9.214  11.491  1.00  0.00         A
ATOM   1219  OE2 GLU    78     -11.459  -9.540  12.014  1.00  0.00         A
ATOM   1220  C   GLU    78     -12.853 -11.855   8.315  1.00  0.00         A
ATOM   1221  O   GLU    78     -12.501 -12.995   8.620  1.00  0.00         A
ATOM   1222  N   LYS    79     -14.111 -11.442   8.384  1.00  0.00         A
ATOM   1223  HN  LYS    79     -14.335 -10.542   8.062  1.00  0.00         A
ATOM   1224  CA  LYS    79     -15.168 -12.290   8.916  1.00  0.00         A
ATOM   1225  HA  LYS    79     -14.796 -12.764   9.812  1.00  0.00         A
ATOM   1226  CB  LYS    79     -16.392 -11.441   9.270  1.00  0.00         A
ATOM   1227  HB1 LYS    79     -17.108 -12.063   9.786  1.00  0.00         A
ATOM   1228  HB2 LYS    79     -16.838 -11.078   8.356  1.00  0.00         A
ATOM   1229  CG  LYS    79     -16.075 -10.244  10.155  1.00  0.00         A
ATOM   1230  HG1 LYS    79     -16.990  -9.702  10.349  1.00  0.00         A
ATOM   1231  HG2 LYS    79     -15.378  -9.602   9.638  1.00  0.00         A
ATOM   1232  CD  LYS    79     -15.462 -10.669  11.480  1.00  0.00         A
ATOM   1233  HD1 LYS    79     -14.560 -11.227  11.283  1.00  0.00         A
ATOM   1234  HD2 LYS    79     -16.166 -11.293  12.007  1.00  0.00         A
ATOM   1235  CE  LYS    79     -15.121  -9.468  12.349  1.00  0.00         A
ATOM   1236  HE1 LYS    79     -14.812  -9.821  13.321  1.00  0.00         A
ATOM   1237  HE2 LYS    79     -16.003  -8.855  12.454  1.00  0.00         A
ATOM   1238  NZ  LYS    79     -14.029  -8.644  11.763  1.00  0.00         A
ATOM   1239  HZ1 LYS    79     -13.887  -7.786  12.332  1.00  0.00         A
ATOM   1240  HZ2 LYS    79     -14.269  -8.365  10.788  1.00  0.00         A
ATOM   1241  HZ3 LYS    79     -13.135  -9.185  11.749  1.00  0.00         A
ATOM   1242  C   LYS    79     -15.555 -13.369   7.910  1.00  0.00         A
ATOM   1243  O   LYS    79     -16.032 -14.440   8.281  1.00  0.00         A
ATOM   1244  N   GLN    80     -15.344 -13.083   6.634  1.00  0.00         A
ATOM   1245  HN  GLN    80     -14.932 -12.225   6.399  1.00  0.00         A
ATOM   1246  CA  GLN    80     -15.700 -14.015   5.575  1.00  0.00         A
ATOM   1247  HA  GLN    80     -16.532 -14.606   5.928  1.00  0.00         A
ATOM   1248  CB  GLN    80     -16.132 -13.261   4.311  1.00  0.00         A
ATOM   1249  HB1 GLN    80     -15.705 -13.758   3.452  1.00  0.00         A
ATOM   1250  HB2 GLN    80     -15.745 -12.255   4.360  1.00  0.00         A
ATOM   1251  CG  GLN    80     -17.646 -13.178   4.110  1.00  0.00         A
ATOM   1252  HG1 GLN    80     -18.055 -14.174   4.200  1.00  0.00         A
ATOM   1253  HG2 GLN    80     -17.838 -12.807   3.115  1.00  0.00         A
ATOM   1254  CD  GLN    80     -18.361 -12.270   5.103  1.00  0.00         A
ATOM   1255  OE1 GLN    80     -17.946 -12.111   6.249  1.00  0.00         A
ATOM   1256  NE2 GLN    80     -19.455 -11.667   4.666  1.00  0.00         A
ATOM   1257 HE21 GLN    80     -19.738 -11.835   3.740  1.00  0.00         A
ATOM   1258 HE22 GLN    80     -19.942 -11.081   5.282  1.00  0.00         A
ATOM   1259  C   GLN    80     -14.539 -14.953   5.258  1.00  0.00         A
ATOM   1260  O   GLN    80     -14.747 -16.134   4.976  1.00  0.00         A
ATOM   1261  N   GLU    81     -13.320 -14.432   5.307  1.00  0.00         A
ATOM   1262  HN  GLU    81     -13.211 -13.481   5.536  1.00  0.00         A
ATOM   1263  CA  GLU    81     -12.140 -15.239   5.018  1.00  0.00         A
ATOM   1264  HA  GLU    81     -12.393 -15.878   4.199  1.00  0.00         A
ATOM   1265  CB  GLU    81     -10.962 -14.359   4.594  1.00  0.00         A
ATOM   1266  HB1 GLU    81     -11.209 -13.867   3.665  1.00  0.00         A
ATOM   1267  HB2 GLU    81     -10.098 -14.984   4.442  1.00  0.00         A
ATOM   1268  CG  GLU    81     -10.617 -13.302   5.615  1.00  0.00         A
ATOM   1269  HG1 GLU    81     -10.304 -13.791   6.526  1.00  0.00         A
ATOM   1270  HG2 GLU    81     -11.508 -12.732   5.805  1.00  0.00         A
ATOM   1271  CD  GLU    81      -9.518 -12.362   5.164  1.00  0.00         A
ATOM   1272  OE1 GLU    81      -9.819 -11.351   4.493  1.00  0.00         A
ATOM   1273  OE2 GLU    81      -8.345 -12.619   5.490  1.00  0.00         A
ATOM   1274  C   GLU    81     -11.763 -16.111   6.216  1.00  0.00         A
ATOM   1275  O   GLU    81     -11.429 -17.286   6.055  1.00  0.00         A
ATOM   1276  N   ARG    82     -11.833 -15.514   7.411  1.00  0.00         A
ATOM   1277  HN  ARG    82     -12.066 -14.560   7.442  1.00  0.00         A
ATOM   1278  CA  ARG    82     -11.581 -16.201   8.683  1.00  0.00         A
ATOM   1279  HA  ARG    82     -11.717 -15.468   9.464  1.00  0.00         A
ATOM   1280  CB  ARG    82     -12.602 -17.324   8.902  1.00  0.00         A
ATOM   1281  HB1 ARG    82     -12.502 -18.044   8.103  1.00  0.00         A
ATOM   1282  HB2 ARG    82     -13.595 -16.902   8.870  1.00  0.00         A
ATOM   1283  CG  ARG    82     -12.440 -18.057  10.224  1.00  0.00         A
ATOM   1284  HG1 ARG    82     -12.366 -17.331  11.021  1.00  0.00         A
ATOM   1285  HG2 ARG    82     -11.537 -18.648  10.188  1.00  0.00         A
ATOM   1286  CD  ARG    82     -13.618 -18.978  10.503  1.00  0.00         A
ATOM   1287  HD1 ARG    82     -14.510 -18.378  10.606  1.00  0.00         A
ATOM   1288  HD2 ARG    82     -13.434 -19.504  11.426  1.00  0.00         A
ATOM   1289  NE  ARG    82     -13.827 -19.958   9.435  1.00  0.00         A
ATOM   1290  HE  ARG    82     -13.092 -20.087   8.791  1.00  0.00         A
ATOM   1291  CZ  ARG    82     -14.946 -20.668   9.285  1.00  0.00         A
ATOM   1292  NH1 ARG    82     -15.953 -20.518  10.133  1.00  0.00         A
ATOM   1293 HH11 ARG    82     -15.879 -19.870  10.894  1.00  0.00         A
ATOM   1294 HH12 ARG    82     -16.795 -21.053  10.018  1.00  0.00         A
ATOM   1295  NH2 ARG    82     -15.058 -21.527   8.280  1.00  0.00         A
ATOM   1296 HH21 ARG    82     -14.300 -21.645   7.631  1.00  0.00         A
ATOM   1297 HH22 ARG    82     -15.900 -22.057   8.163  1.00  0.00         A
ATOM   1298  C   ARG    82     -10.150 -16.737   8.791  1.00  0.00         A
ATOM   1299  O   ARG    82      -9.303 -16.130   9.445  1.00  0.00         A
ATOM   1300  N   THR    83      -9.881 -17.856   8.135  1.00  0.00         A
ATOM   1301  HN  THR    83     -10.561 -18.229   7.532  1.00  0.00         A
ATOM   1302  CA  THR    83      -8.604 -18.542   8.265  1.00  0.00         A
ATOM   1303  HA  THR    83      -8.351 -18.578   9.314  1.00  0.00         A
ATOM   1304  CB  THR    83      -8.728 -19.988   7.751  1.00  0.00         A
ATOM   1305  HB  THR    83      -8.856 -19.966   6.677  1.00  0.00         A
ATOM   1306  OG1 THR    83      -9.875 -20.608   8.350  1.00  0.00         A
ATOM   1307  HG1 THR    83      -9.861 -20.451   9.305  1.00  0.00         A
ATOM   1308  CG2 THR    83      -7.483 -20.799   8.080  1.00  0.00         A
ATOM   1309 HG21 THR    83      -6.620 -20.332   7.630  1.00  0.00         A
ATOM   1310 HG22 THR    83      -7.594 -21.799   7.691  1.00  0.00         A
ATOM   1311 HG23 THR    83      -7.353 -20.840   9.150  1.00  0.00         A
ATOM   1312  C   THR    83      -7.490 -17.811   7.511  1.00  0.00         A
ATOM   1313  O   THR    83      -6.311 -17.928   7.851  1.00  0.00         A
ATOM   1314  N   ARG    84      -7.867 -17.045   6.497  1.00  0.00         A
ATOM   1315  HN  ARG    84      -8.818 -16.993   6.263  1.00  0.00         A
ATOM   1316  CA  ARG    84      -6.896 -16.289   5.714  1.00  0.00         A
ATOM   1317  HA  ARG    84      -6.154 -16.980   5.345  1.00  0.00         A
ATOM   1318  CB  ARG    84      -7.579 -15.615   4.530  1.00  0.00         A
ATOM   1319  HB1 ARG    84      -8.311 -14.919   4.908  1.00  0.00         A
ATOM   1320  HB2 ARG    84      -8.080 -16.365   3.939  1.00  0.00         A
ATOM   1321  CG  ARG    84      -6.628 -14.851   3.628  1.00  0.00         A
ATOM   1322  HG1 ARG    84      -5.848 -15.519   3.294  1.00  0.00         A
ATOM   1323  HG2 ARG    84      -6.193 -14.035   4.186  1.00  0.00         A
ATOM   1324  CD  ARG    84      -7.353 -14.294   2.419  1.00  0.00         A
ATOM   1325  HD1 ARG    84      -6.658 -13.711   1.833  1.00  0.00         A
ATOM   1326  HD2 ARG    84      -8.159 -13.659   2.758  1.00  0.00         A
ATOM   1327  NE  ARG    84      -7.904 -15.359   1.584  1.00  0.00         A
ATOM   1328  HE  ARG    84      -7.582 -16.274   1.753  1.00  0.00         A
ATOM   1329  CZ  ARG    84      -8.794 -15.162   0.613  1.00  0.00         A
ATOM   1330  NH1 ARG    84      -9.273 -13.945   0.381  1.00  0.00         A
ATOM   1331 HH11 ARG    84      -8.970 -13.167   0.938  1.00  0.00         A
ATOM   1332 HH12 ARG    84      -9.941 -13.796  -0.354  1.00  0.00         A
ATOM   1333  NH2 ARG    84      -9.217 -16.190  -0.114  1.00  0.00         A
ATOM   1334 HH21 ARG    84      -8.870 -17.114   0.065  1.00  0.00         A
ATOM   1335 HH22 ARG    84      -9.885 -16.047  -0.850  1.00  0.00         A
ATOM   1336  C   ARG    84      -6.206 -15.239   6.575  1.00  0.00         A
ATOM   1337  O   ARG    84      -5.014 -14.982   6.420  1.00  0.00         A
ATOM   1338  N   ALA    85      -6.957 -14.667   7.508  1.00  0.00         A
ATOM   1339  HN  ALA    85      -7.879 -14.973   7.628  1.00  0.00         A
ATOM   1340  CA  ALA    85      -6.456 -13.591   8.355  1.00  0.00         A
ATOM   1341  HA  ALA    85      -6.071 -12.815   7.710  1.00  0.00         A
ATOM   1342  CB  ALA    85      -7.593 -12.999   9.174  1.00  0.00         A
ATOM   1343  HB1 ALA    85      -7.985 -13.752   9.842  1.00  0.00         A
ATOM   1344  HB2 ALA    85      -8.376 -12.663   8.511  1.00  0.00         A
ATOM   1345  HB3 ALA    85      -7.225 -12.163   9.750  1.00  0.00         A
ATOM   1346  C   ALA    85      -5.332 -14.067   9.273  1.00  0.00         A
ATOM   1347  O   ALA    85      -4.634 -13.259   9.880  1.00  0.00         A
ATOM   1348  N   LYS    86      -5.156 -15.379   9.368  1.00  0.00         A
ATOM   1349  HN  LYS    86      -5.744 -15.978   8.859  1.00  0.00         A
ATOM   1350  CA  LYS    86      -4.109 -15.952  10.207  1.00  0.00         A
ATOM   1351  HA  LYS    86      -4.040 -15.366  11.111  1.00  0.00         A
ATOM   1352  CB  LYS    86      -4.451 -17.397  10.567  1.00  0.00         A
ATOM   1353  HB1 LYS    86      -3.698 -17.775  11.234  1.00  0.00         A
ATOM   1354  HB2 LYS    86      -4.450 -17.990   9.663  1.00  0.00         A
ATOM   1355  CG  LYS    86      -5.808 -17.547  11.232  1.00  0.00         A
ATOM   1356  HG1 LYS    86      -5.872 -18.525  11.687  1.00  0.00         A
ATOM   1357  HG2 LYS    86      -6.581 -17.442  10.485  1.00  0.00         A
ATOM   1358  CD  LYS    86      -6.004 -16.491  12.298  1.00  0.00         A
ATOM   1359  HD1 LYS    86      -5.873 -15.519  11.841  1.00  0.00         A
ATOM   1360  HD2 LYS    86      -5.265 -16.631  13.072  1.00  0.00         A
ATOM   1361  CE  LYS    86      -7.388 -16.569  12.916  1.00  0.00         A
ATOM   1362  HE1 LYS    86      -7.529 -17.556  13.326  1.00  0.00         A
ATOM   1363  HE2 LYS    86      -8.123 -16.392  12.144  1.00  0.00         A
ATOM   1364  NZ  LYS    86      -7.571 -15.564  13.995  1.00  0.00         A
ATOM   1365  HZ1 LYS    86      -6.905 -15.747  14.773  1.00  0.00         A
ATOM   1366  HZ2 LYS    86      -8.541 -15.606  14.365  1.00  0.00         A
ATOM   1367  HZ3 LYS    86      -7.397 -14.607  13.624  1.00  0.00         A
ATOM   1368  C   LYS    86      -2.774 -15.911   9.487  1.00  0.00         A
ATOM   1369  O   LYS    86      -1.709 -15.869  10.101  1.00  0.00         A
ATOM   1370  N   LYS    87      -2.857 -15.924   8.175  1.00  0.00         A
ATOM   1371  HN  LYS    87      -3.747 -15.925   7.768  1.00  0.00         A
ATOM   1372  CA  LYS    87      -1.677 -15.939   7.322  1.00  0.00         A
ATOM   1373  HA  LYS    87      -0.810 -16.005   7.954  1.00  0.00         A
ATOM   1374  CB  LYS    87      -1.714 -17.158   6.398  1.00  0.00         A
ATOM   1375  HB1 LYS    87      -0.820 -17.160   5.793  1.00  0.00         A
ATOM   1376  HB2 LYS    87      -2.573 -17.076   5.755  1.00  0.00         A
ATOM   1377  CG  LYS    87      -1.795 -18.485   7.137  1.00  0.00         A
ATOM   1378  HG1 LYS    87      -2.605 -18.438   7.831  1.00  0.00         A
ATOM   1379  HG2 LYS    87      -0.872 -18.650   7.670  1.00  0.00         A
ATOM   1380  CD  LYS    87      -2.032 -19.650   6.192  1.00  0.00         A
ATOM   1381  HD1 LYS    87      -2.982 -19.516   5.697  1.00  0.00         A
ATOM   1382  HD2 LYS    87      -2.043 -20.567   6.760  1.00  0.00         A
ATOM   1383  CE  LYS    87      -0.943 -19.735   5.156  1.00  0.00         A
ATOM   1384  HE1 LYS    87      -0.020 -20.005   5.647  1.00  0.00         A
ATOM   1385  HE2 LYS    87      -0.841 -18.764   4.708  1.00  0.00         A
ATOM   1386  NZ  LYS    87      -1.246 -20.739   4.102  1.00  0.00         A
ATOM   1387  HZ1 LYS    87      -2.145 -20.509   3.632  1.00  0.00         A
ATOM   1388  HZ2 LYS    87      -1.319 -21.688   4.520  1.00  0.00         A
ATOM   1389  HZ3 LYS    87      -0.490 -20.748   3.387  1.00  0.00         A
ATOM   1390  C   LYS    87      -1.589 -14.664   6.487  1.00  0.00         A
ATOM   1391  O   LYS    87      -0.776 -14.566   5.567  1.00  0.00         A
ATOM   1392  N   GLN    88      -2.434 -13.694   6.804  1.00  0.00         A
ATOM   1393  HN  GLN    88      -3.049 -13.824   7.557  1.00  0.00         A
ATOM   1394  CA  GLN    88      -2.477 -12.446   6.056  1.00  0.00         A
ATOM   1395  HA  GLN    88      -1.530 -12.330   5.550  1.00  0.00         A
ATOM   1396  CB  GLN    88      -3.599 -12.503   5.012  1.00  0.00         A
ATOM   1397  HB1 GLN    88      -4.549 -12.439   5.522  1.00  0.00         A
ATOM   1398  HB2 GLN    88      -3.544 -13.451   4.497  1.00  0.00         A
ATOM   1399  CG  GLN    88      -3.544 -11.395   3.970  1.00  0.00         A
ATOM   1400  HG1 GLN    88      -2.601 -11.458   3.446  1.00  0.00         A
ATOM   1401  HG2 GLN    88      -3.613 -10.442   4.472  1.00  0.00         A
ATOM   1402  CD  GLN    88      -4.669 -11.493   2.961  1.00  0.00         A
ATOM   1403  OE1 GLN    88      -5.748 -10.939   3.163  1.00  0.00         A
ATOM   1404  NE2 GLN    88      -4.428 -12.198   1.870  1.00  0.00         A
ATOM   1405 HE21 GLN    88      -3.544 -12.616   1.772  1.00  0.00         A
ATOM   1406 HE22 GLN    88      -5.140 -12.274   1.202  1.00  0.00         A
ATOM   1407  C   GLN    88      -2.676 -11.265   7.008  1.00  0.00         A
ATOM   1408  O   GLN    88      -3.246 -10.233   6.649  1.00  0.00         A
ATOM   1409  N   GLU    89      -2.184 -11.416   8.226  1.00  0.00         A
ATOM   1410  HN  GLU    89      -1.731 -12.256   8.460  1.00  0.00         A
ATOM   1411  CA  GLU    89      -2.283 -10.363   9.225  1.00  0.00         A
ATOM   1412  HA  GLU    89      -3.087  -9.706   8.933  1.00  0.00         A
ATOM   1413  CB  GLU    89      -2.598 -10.968  10.600  1.00  0.00         A
ATOM   1414  HB1 GLU    89      -1.717 -11.476  10.965  1.00  0.00         A
ATOM   1415  HB2 GLU    89      -3.395 -11.688  10.489  1.00  0.00         A
ATOM   1416  CG  GLU    89      -3.025  -9.947  11.647  1.00  0.00         A
ATOM   1417  HG1 GLU    89      -2.203  -9.269  11.822  1.00  0.00         A
ATOM   1418  HG2 GLU    89      -3.260 -10.468  12.563  1.00  0.00         A
ATOM   1419  CD  GLU    89      -4.238  -9.139  11.227  1.00  0.00         A
ATOM   1420  OE1 GLU    89      -5.375  -9.542  11.557  1.00  0.00         A
ATOM   1421  OE2 GLU    89      -4.059  -8.082  10.586  1.00  0.00         A
ATOM   1422  C   GLU    89      -0.978  -9.565   9.251  1.00  0.00         A
ATOM   1423  O   GLU    89      -0.519  -9.099  10.295  1.00  0.00         A
ATOM   1424  N   LYS    90      -0.372  -9.428   8.080  1.00  0.00         A
ATOM   1425  HN  LYS    90      -0.773  -9.841   7.288  1.00  0.00         A
ATOM   1426  CA  LYS    90       0.872  -8.683   7.943  1.00  0.00         A
ATOM   1427  HA  LYS    90       1.213  -8.439   8.932  1.00  0.00         A
ATOM   1428  CB  LYS    90       1.937  -9.531   7.236  1.00  0.00         A
ATOM   1429  HB1 LYS    90       2.120 -10.418   7.823  1.00  0.00         A
ATOM   1430  HB2 LYS    90       2.851  -8.959   7.171  1.00  0.00         A
ATOM   1431  CG  LYS    90       1.548  -9.963   5.829  1.00  0.00         A
ATOM   1432  HG1 LYS    90       1.368  -9.083   5.229  1.00  0.00         A
ATOM   1433  HG2 LYS    90       0.646 -10.556   5.882  1.00  0.00         A
ATOM   1434  CD  LYS    90       2.645 -10.791   5.177  1.00  0.00         A
ATOM   1435  HD1 LYS    90       2.809 -11.681   5.768  1.00  0.00         A
ATOM   1436  HD2 LYS    90       3.553 -10.207   5.147  1.00  0.00         A
ATOM   1437  CE  LYS    90       2.275 -11.199   3.758  1.00  0.00         A
ATOM   1438  HE1 LYS    90       2.121 -10.306   3.170  1.00  0.00         A
ATOM   1439  HE2 LYS    90       1.359 -11.771   3.788  1.00  0.00         A
ATOM   1440  NZ  LYS    90       3.337 -12.022   3.119  1.00  0.00         A
ATOM   1441  HZ1 LYS    90       3.092 -12.220   2.129  1.00  0.00         A
ATOM   1442  HZ2 LYS    90       3.441 -12.926   3.622  1.00  0.00         A
ATOM   1443  HZ3 LYS    90       4.251 -11.520   3.146  1.00  0.00         A
ATOM   1444  C   LYS    90       0.632  -7.388   7.185  1.00  0.00         A
ATOM   1445  O   LYS    90       1.555  -6.618   6.924  1.00  0.00         A
ATOM   1446  N   GLU    91      -0.625  -7.149   6.862  1.00  0.00         A
ATOM   1447  HN  GLU    91      -1.313  -7.778   7.157  1.00  0.00         A
ATOM   1448  CA  GLU    91      -1.018  -5.966   6.110  1.00  0.00         A
ATOM   1449  HA  GLU    91      -0.206  -5.700   5.454  1.00  0.00         A
ATOM   1450  CB  GLU    91      -2.268  -6.270   5.278  1.00  0.00         A
ATOM   1451  HB1 GLU    91      -3.083  -6.497   5.947  1.00  0.00         A
ATOM   1452  HB2 GLU    91      -2.072  -7.136   4.663  1.00  0.00         A
ATOM   1453  CG  GLU    91      -2.704  -5.135   4.369  1.00  0.00         A
ATOM   1454  HG1 GLU    91      -1.975  -5.019   3.580  1.00  0.00         A
ATOM   1455  HG2 GLU    91      -2.756  -4.225   4.948  1.00  0.00         A
ATOM   1456  CD  GLU    91      -4.059  -5.390   3.746  1.00  0.00         A
ATOM   1457  OE1 GLU    91      -5.070  -4.908   4.301  1.00  0.00         A
ATOM   1458  OE2 GLU    91      -4.122  -6.078   2.705  1.00  0.00         A
ATOM   1459  C   GLU    91      -1.282  -4.811   7.068  1.00  0.00         A
ATOM   1460  O   GLU    91      -1.249  -3.640   6.692  1.00  0.00         A
ATOM   1461  N   SER    92      -1.500  -5.164   8.321  1.00  0.00         A
ATOM   1462  HN  SER    92      -1.454  -6.112   8.557  1.00  0.00         A
ATOM   1463  CA  SER    92      -1.814  -4.201   9.363  1.00  0.00         A
ATOM   1464  HA  SER    92      -2.379  -3.397   8.918  1.00  0.00         A
ATOM   1465  CB  SER    92      -2.673  -4.891  10.417  1.00  0.00         A
ATOM   1466  HB1 SER    92      -3.690  -4.964  10.063  1.00  0.00         A
ATOM   1467  HB2 SER    92      -2.648  -4.317  11.333  1.00  0.00         A
ATOM   1468  OG  SER    92      -2.180  -6.198  10.678  1.00  0.00         A
ATOM   1469  HG  SER    92      -2.906  -6.839  10.590  1.00  0.00         A
ATOM   1470  C   SER    92      -0.544  -3.630   9.995  1.00  0.00         A
ATOM   1471  O   SER    92      -0.555  -3.182  11.145  1.00  0.00         A
ATOM   1472  N   GLY    93       0.545  -3.642   9.234  1.00  0.00         A
ATOM   1473  HN  GLY    93       0.484  -3.984   8.319  1.00  0.00         A
ATOM   1474  CA  GLY    93       1.809  -3.142   9.735  1.00  0.00         A
ATOM   1475  HA1 GLY    93       1.649  -2.173  10.184  1.00  0.00         A
ATOM   1476  HA2 GLY    93       2.496  -3.036   8.908  1.00  0.00         A
ATOM   1477  C   GLY    93       2.420  -4.065  10.767  1.00  0.00         A
ATOM   1478  O   GLY    93       2.749  -3.642  11.875  1.00  0.00         A
ATOM   1479  N   ARG    94       2.568  -5.331  10.407  1.00  0.00         A
ATOM   1480  HN  ARG    94       2.286  -5.612   9.512  1.00  0.00         A
ATOM   1481  CA  ARG    94       3.153  -6.311  11.308  1.00  0.00         A
ATOM   1482  HA  ARG    94       3.431  -5.799  12.217  1.00  0.00         A
ATOM   1483  CB  ARG    94       2.133  -7.407  11.641  1.00  0.00         A
ATOM   1484  HB1 ARG    94       1.998  -8.030  10.770  1.00  0.00         A
ATOM   1485  HB2 ARG    94       1.192  -6.941  11.888  1.00  0.00         A
ATOM   1486  CG  ARG    94       2.542  -8.300  12.805  1.00  0.00         A
ATOM   1487  HG1 ARG    94       3.500  -8.747  12.582  1.00  0.00         A
ATOM   1488  HG2 ARG    94       1.801  -9.075  12.928  1.00  0.00         A
ATOM   1489  CD  ARG    94       2.653  -7.513  14.103  1.00  0.00         A
ATOM   1490  HD1 ARG    94       3.414  -6.757  13.988  1.00  0.00         A
ATOM   1491  HD2 ARG    94       2.936  -8.190  14.895  1.00  0.00         A
ATOM   1492  NE  ARG    94       1.390  -6.867  14.460  1.00  0.00         A
ATOM   1493  HE  ARG    94       0.595  -7.111  13.933  1.00  0.00         A
ATOM   1494  CZ  ARG    94       1.258  -5.978  15.445  1.00  0.00         A
ATOM   1495  NH1 ARG    94       2.309  -5.624  16.175  1.00  0.00         A
ATOM   1496 HH11 ARG    94       3.212  -6.024  15.989  1.00  0.00         A
ATOM   1497 HH12 ARG    94       2.207  -4.955  16.917  1.00  0.00         A
ATOM   1498  NH2 ARG    94       0.069  -5.443  15.698  1.00  0.00         A
ATOM   1499 HH21 ARG    94      -0.731  -5.705  15.151  1.00  0.00         A
ATOM   1500 HH22 ARG    94      -0.034  -4.772  16.438  1.00  0.00         A
ATOM   1501  C   ARG    94       4.406  -6.912  10.677  1.00  0.00         A
ATOM   1502  O   ARG    94       4.493  -8.125  10.471  1.00  0.00         A
ATOM   1503  N   GLN    95       5.360  -6.033  10.367  1.00  0.00         A
ATOM   1504  HN  GLN    95       5.204  -5.086  10.574  1.00  0.00         A
ATOM   1505  CA  GLN    95       6.626  -6.404   9.729  1.00  0.00         A
ATOM   1506  HA  GLN    95       7.246  -5.521   9.721  1.00  0.00         A
ATOM   1507  CB  GLN    95       7.358  -7.499  10.515  1.00  0.00         A
ATOM   1508  HB1 GLN    95       8.281  -7.735  10.004  1.00  0.00         A
ATOM   1509  HB2 GLN    95       6.739  -8.378  10.545  1.00  0.00         A
ATOM   1510  CG  GLN    95       7.692  -7.108  11.943  1.00  0.00         A
ATOM   1511  HG1 GLN    95       6.770  -6.987  12.493  1.00  0.00         A
ATOM   1512  HG2 GLN    95       8.221  -6.171  11.925  1.00  0.00         A
ATOM   1513  CD  GLN    95       8.552  -8.135  12.658  1.00  0.00         A
ATOM   1514  OE1 GLN    95       9.338  -7.794  13.544  1.00  0.00         A
ATOM   1515  NE2 GLN    95       8.415  -9.396  12.285  1.00  0.00         A
ATOM   1516 HE21 GLN    95       7.773  -9.604  11.573  1.00  0.00         A
ATOM   1517 HE22 GLN    95       8.960 -10.075  12.738  1.00  0.00         A
ATOM   1518  C   GLN    95       6.412  -6.849   8.281  1.00  0.00         A
ATOM   1519  O   GLN    95       5.674  -7.796   8.010  1.00  0.00         A
ATOM   1520  N   PRO    96       7.046  -6.153   7.326  1.00  0.00         A
ATOM   1521  CA  PRO    96       6.989  -6.524   5.912  1.00  0.00         A
ATOM   1522  HA  PRO    96       5.970  -6.568   5.555  1.00  0.00         A
ATOM   1523  CB  PRO    96       7.743  -5.401   5.193  1.00  0.00         A
ATOM   1524  HB1 PRO    96       7.178  -5.086   4.329  1.00  0.00         A
ATOM   1525  HB2 PRO    96       8.710  -5.765   4.881  1.00  0.00         A
ATOM   1526  CG  PRO    96       7.872  -4.298   6.190  1.00  0.00         A
ATOM   1527  HG1 PRO    96       7.037  -3.620   6.095  1.00  0.00         A
ATOM   1528  HG2 PRO    96       8.802  -3.772   6.036  1.00  0.00         A
ATOM   1529  CD  PRO    96       7.862  -4.951   7.544  1.00  0.00         A
ATOM   1530  HD1 PRO    96       7.403  -4.299   8.272  1.00  0.00         A
ATOM   1531  HD2 PRO    96       8.864  -5.216   7.846  1.00  0.00         A
ATOM   1532  C   PRO    96       7.674  -7.860   5.657  1.00  0.00         A
ATOM   1533  O   PRO    96       8.902  -7.946   5.605  1.00  0.00         A
ATOM   1534  N   LYS    97       6.873  -8.899   5.514  1.00  0.00         A
ATOM   1535  HN  LYS    97       5.908  -8.757   5.543  1.00  0.00         A
ATOM   1536  CA  LYS    97       7.383 -10.242   5.305  1.00  0.00         A
ATOM   1537  HA  LYS    97       8.460 -10.199   5.333  1.00  0.00         A
ATOM   1538  CB  LYS    97       6.887 -11.182   6.406  1.00  0.00         A
ATOM   1539  HB1 LYS    97       7.357 -12.145   6.276  1.00  0.00         A
ATOM   1540  HB2 LYS    97       5.818 -11.299   6.306  1.00  0.00         A
ATOM   1541  CG  LYS    97       7.180 -10.694   7.817  1.00  0.00         A
ATOM   1542  HG1 LYS    97       6.750 -11.391   8.519  1.00  0.00         A
ATOM   1543  HG2 LYS    97       6.724  -9.724   7.950  1.00  0.00         A
ATOM   1544  CD  LYS    97       8.675 -10.572   8.093  1.00  0.00         A
ATOM   1545  HD1 LYS    97       8.814 -10.103   9.057  1.00  0.00         A
ATOM   1546  HD2 LYS    97       9.123  -9.957   7.327  1.00  0.00         A
ATOM   1547  CE  LYS    97       9.367 -11.927   8.100  1.00  0.00         A
ATOM   1548  HE1 LYS    97      10.410 -11.783   8.339  1.00  0.00         A
ATOM   1549  HE2 LYS    97       9.282 -12.366   7.117  1.00  0.00         A
ATOM   1550  NZ  LYS    97       8.765 -12.851   9.096  1.00  0.00         A
ATOM   1551  HZ1 LYS    97       8.724 -12.395  10.030  1.00  0.00         A
ATOM   1552  HZ2 LYS    97       9.337 -13.716   9.175  1.00  0.00         A
ATOM   1553  HZ3 LYS    97       7.802 -13.113   8.808  1.00  0.00         A
ATOM   1554  C   LYS    97       6.942 -10.758   3.947  1.00  0.00         A
ATOM   1555  O   LYS    97       5.838 -11.289   3.809  1.00  0.00         A
ATOM   1556  N   ALA    98       7.808 -10.570   2.957  1.00  0.00         A
ATOM   1557  HN  ALA    98       8.656 -10.125   3.161  1.00  0.00         A
ATOM   1558  CA  ALA    98       7.554 -10.980   1.577  1.00  0.00         A
ATOM   1559  HA  ALA    98       8.467 -10.821   1.024  1.00  0.00         A
ATOM   1560  CB  ALA    98       7.221 -12.458   1.484  1.00  0.00         A
ATOM   1561  HB1 ALA    98       7.160 -12.742   0.444  1.00  0.00         A
ATOM   1562  HB2 ALA    98       6.275 -12.645   1.967  1.00  0.00         A
ATOM   1563  HB3 ALA    98       7.996 -13.030   1.968  1.00  0.00         A
ATOM   1564  C   ALA    98       6.456 -10.137   0.935  1.00  0.00         A
ATOM   1565  O   ALA    98       5.310 -10.118   1.394  1.00  0.00         A
ATOM   1566  N   PRO    99       6.806  -9.425  -0.143  1.00  0.00         A
ATOM   1567  CA  PRO    99       5.881  -8.541  -0.849  1.00  0.00         A
ATOM   1568  HA  PRO    99       5.492  -7.776  -0.193  1.00  0.00         A
ATOM   1569  CB  PRO    99       6.742  -7.891  -1.942  1.00  0.00         A
ATOM   1570  HB1 PRO    99       6.546  -6.831  -1.973  1.00  0.00         A
ATOM   1571  HB2 PRO    99       6.509  -8.334  -2.898  1.00  0.00         A
ATOM   1572  CG  PRO    99       8.152  -8.158  -1.551  1.00  0.00         A
ATOM   1573  HG1 PRO    99       8.515  -7.346  -0.943  1.00  0.00         A
ATOM   1574  HG2 PRO    99       8.763  -8.269  -2.435  1.00  0.00         A
ATOM   1575  CD  PRO    99       8.135  -9.436  -0.765  1.00  0.00         A
ATOM   1576  HD1 PRO    99       8.910  -9.432  -0.017  1.00  0.00         A
ATOM   1577  HD2 PRO    99       8.246 -10.286  -1.419  1.00  0.00         A
ATOM   1578  C   PRO    99       4.722  -9.306  -1.474  1.00  0.00         A
ATOM   1579  O   PRO    99       4.918 -10.154  -2.347  1.00  0.00         A
ATOM   1580  N   ALA   100       3.519  -9.019  -1.003  1.00  0.00         A
ATOM   1581  HN  ALA   100       3.435  -8.381  -0.268  1.00  0.00         A
ATOM   1582  CA  ALA   100       2.320  -9.626  -1.552  1.00  0.00         A
ATOM   1583  HA  ALA   100       2.506 -10.681  -1.686  1.00  0.00         A
ATOM   1584  CB  ALA   100       1.160  -9.456  -0.584  1.00  0.00         A
ATOM   1585  HB1 ALA   100       0.961  -8.405  -0.442  1.00  0.00         A
ATOM   1586  HB2 ALA   100       1.414  -9.905   0.365  1.00  0.00         A
ATOM   1587  HB3 ALA   100       0.281  -9.938  -0.987  1.00  0.00         A
ATOM   1588  C   ALA   100       1.990  -8.994  -2.899  1.00  0.00         A
ATOM   1589  O   ALA   100       2.292  -7.821  -3.122  1.00  0.00         A
ATOM   1590  N   PRO   101       1.401  -9.768  -3.825  1.00  0.00         A
ATOM   1591  CA  PRO   101       1.000  -9.270  -5.146  1.00  0.00         A
ATOM   1592  HA  PRO   101       1.842  -8.883  -5.696  1.00  0.00         A
ATOM   1593  CB  PRO   101       0.445 -10.510  -5.856  1.00  0.00         A
ATOM   1594  HB1 PRO   101       0.783 -10.524  -6.880  1.00  0.00         A
ATOM   1595  HB2 PRO   101      -0.635 -10.490  -5.828  1.00  0.00         A
ATOM   1596  CG  PRO   101       0.987 -11.665  -5.089  1.00  0.00         A
ATOM   1597  HG1 PRO   101       1.963 -11.932  -5.467  1.00  0.00         A
ATOM   1598  HG2 PRO   101       0.316 -12.502  -5.160  1.00  0.00         A
ATOM   1599  CD  PRO   101       1.089 -11.197  -3.671  1.00  0.00         A
ATOM   1600  HD1 PRO   101       1.884 -11.715  -3.160  1.00  0.00         A
ATOM   1601  HD2 PRO   101       0.150 -11.336  -3.156  1.00  0.00         A
ATOM   1602  C   PRO   101      -0.055  -8.185  -5.058  1.00  0.00         A
ATOM   1603  O   PRO   101      -1.258  -8.456  -5.084  1.00  0.00         A
ATOM   1604  N   GLY   102       0.413  -6.958  -4.945  1.00  0.00         A
ATOM   1605  HN  GLY   102       1.382  -6.821  -4.879  1.00  0.00         A
ATOM   1606  CA  GLY   102      -0.468  -5.827  -4.905  1.00  0.00         A
ATOM   1607  HA1 GLY   102      -1.480  -6.163  -5.069  1.00  0.00         A
ATOM   1608  HA2 GLY   102      -0.186  -5.157  -5.698  1.00  0.00         A
ATOM   1609  C   GLY   102      -0.398  -5.091  -3.584  1.00  0.00         A
ATOM   1610  O   GLY   102      -1.426  -4.753  -2.996  1.00  0.00         A
ATOM   1611  N   VAL   103       0.814  -4.848  -3.106  1.00  0.00         A
ATOM   1612  HN  VAL   103       1.600  -5.152  -3.610  1.00  0.00         A
ATOM   1613  CA  VAL   103       1.002  -4.124  -1.859  1.00  0.00         A
ATOM   1614  HA  VAL   103       0.150  -4.327  -1.243  1.00  0.00         A
ATOM   1615  CB  VAL   103       2.253  -4.584  -1.089  1.00  0.00         A
ATOM   1616  HB  VAL   103       2.539  -3.802  -0.402  1.00  0.00         A
ATOM   1617  CG1 VAL   103       1.956  -5.842  -0.293  1.00  0.00         A
ATOM   1618 HG11 VAL   103       1.678  -6.636  -0.969  1.00  0.00         A
ATOM   1619 HG12 VAL   103       1.143  -5.652   0.393  1.00  0.00         A
ATOM   1620 HG13 VAL   103       2.835  -6.134   0.262  1.00  0.00         A
ATOM   1621  CG2 VAL   103       3.402  -4.828  -2.041  1.00  0.00         A
ATOM   1622 HG21 VAL   103       4.276  -5.128  -1.485  1.00  0.00         A
ATOM   1623 HG22 VAL   103       3.609  -3.922  -2.586  1.00  0.00         A
ATOM   1624 HG23 VAL   103       3.125  -5.609  -2.731  1.00  0.00         A
ATOM   1625  C   VAL   103       1.079  -2.624  -2.099  1.00  0.00         A
ATOM   1626  O   VAL   103       2.093  -2.107  -2.568  1.00  0.00         A
ATOM   1627  N   LEU   104      -0.006  -1.932  -1.791  1.00  0.00         A
ATOM   1628  HN  LEU   104      -0.798  -2.405  -1.462  1.00  0.00         A
ATOM   1629  CA  LEU   104      -0.051  -0.485  -1.933  1.00  0.00         A
ATOM   1630  HA  LEU   104       0.465  -0.230  -2.845  1.00  0.00         A
ATOM   1631  CB  LEU   104      -1.500   0.018  -2.024  1.00  0.00         A
ATOM   1632  HB1 LEU   104      -1.498   1.081  -1.830  1.00  0.00         A
ATOM   1633  HB2 LEU   104      -2.074  -0.468  -1.249  1.00  0.00         A
ATOM   1634  CG  LEU   104      -2.208  -0.218  -3.366  1.00  0.00         A
ATOM   1635  HG  LEU   104      -1.587   0.163  -4.163  1.00  0.00         A
ATOM   1636  CD1 LEU   104      -2.436  -1.700  -3.622  1.00  0.00         A
ATOM   1637 HD11 LEU   104      -2.972  -1.827  -4.551  1.00  0.00         A
ATOM   1638 HD12 LEU   104      -3.014  -2.121  -2.812  1.00  0.00         A
ATOM   1639 HD13 LEU   104      -1.483  -2.206  -3.683  1.00  0.00         A
ATOM   1640  CD2 LEU   104      -3.531   0.530  -3.406  1.00  0.00         A
ATOM   1641 HD21 LEU   104      -3.985   0.406  -4.378  1.00  0.00         A
ATOM   1642 HD22 LEU   104      -3.359   1.579  -3.220  1.00  0.00         A
ATOM   1643 HD23 LEU   104      -4.191   0.132  -2.650  1.00  0.00         A
ATOM   1644  C   LEU   104       0.666   0.184  -0.767  1.00  0.00         A
ATOM   1645  O   LEU   104       0.037   0.621   0.197  1.00  0.00         A
ATOM   1646  N   VAL   105       1.988   0.228  -0.851  1.00  0.00         A
ATOM   1647  HN  VAL   105       2.428  -0.180  -1.624  1.00  0.00         A
ATOM   1648  CA  VAL   105       2.803   0.863   0.172  1.00  0.00         A
ATOM   1649  HA  VAL   105       2.485   0.474   1.129  1.00  0.00         A
ATOM   1650  CB  VAL   105       4.304   0.537  -0.004  1.00  0.00         A
ATOM   1651  HB  VAL   105       4.864   1.119   0.714  1.00  0.00         A
ATOM   1652  CG1 VAL   105       4.563  -0.936   0.274  1.00  0.00         A
ATOM   1653 HG11 VAL   105       3.987  -1.538  -0.413  1.00  0.00         A
ATOM   1654 HG12 VAL   105       4.272  -1.168   1.287  1.00  0.00         A
ATOM   1655 HG13 VAL   105       5.615  -1.148   0.143  1.00  0.00         A
ATOM   1656  CG2 VAL   105       4.788   0.906  -1.401  1.00  0.00         A
ATOM   1657 HG21 VAL   105       4.636   1.961  -1.567  1.00  0.00         A
ATOM   1658 HG22 VAL   105       4.232   0.341  -2.134  1.00  0.00         A
ATOM   1659 HG23 VAL   105       5.839   0.674  -1.490  1.00  0.00         A
ATOM   1660  C   VAL   105       2.592   2.374   0.171  1.00  0.00         A
ATOM   1661  O   VAL   105       2.459   2.998  -0.886  1.00  0.00         A
ATOM   1662  N   MET   106       2.553   2.948   1.360  1.00  0.00         A
ATOM   1663  HN  MET   106       2.746   2.409   2.155  1.00  0.00         A
ATOM   1664  CA  MET   106       2.245   4.361   1.522  1.00  0.00         A
ATOM   1665  HA  MET   106       1.587   4.651   0.720  1.00  0.00         A
ATOM   1666  CB  MET   106       1.533   4.587   2.857  1.00  0.00         A
ATOM   1667  HB1 MET   106       2.216   4.355   3.659  1.00  0.00         A
ATOM   1668  HB2 MET   106       0.684   3.923   2.915  1.00  0.00         A
ATOM   1669  CG  MET   106       1.037   6.010   3.052  1.00  0.00         A
ATOM   1670  HG1 MET   106       1.878   6.683   2.982  1.00  0.00         A
ATOM   1671  HG2 MET   106       0.591   6.090   4.032  1.00  0.00         A
ATOM   1672  SD  MET   106      -0.190   6.489   1.819  1.00  0.00         A
ATOM   1673  CE  MET   106      -0.559   8.159   2.344  1.00  0.00         A
ATOM   1674  HE1 MET   106      -1.297   8.589   1.683  1.00  0.00         A
ATOM   1675  HE2 MET   106       0.342   8.753   2.313  1.00  0.00         A
ATOM   1676  HE3 MET   106      -0.945   8.143   3.353  1.00  0.00         A
ATOM   1677  C   MET   106       3.515   5.206   1.458  1.00  0.00         A
ATOM   1678  O   MET   106       4.453   4.989   2.232  1.00  0.00         A
ATOM   1679  N   PRO   107       3.572   6.174   0.528  1.00  0.00         A
ATOM   1680  CA  PRO   107       4.709   7.078   0.407  1.00  0.00         A
ATOM   1681  HA  PRO   107       5.636   6.539   0.389  1.00  0.00         A
ATOM   1682  CB  PRO   107       4.511   7.774  -0.937  1.00  0.00         A
ATOM   1683  HB1 PRO   107       5.404   7.657  -1.533  1.00  0.00         A
ATOM   1684  HB2 PRO   107       4.336   8.816  -0.761  1.00  0.00         A
ATOM   1685  CG  PRO   107       3.342   7.110  -1.581  1.00  0.00         A
ATOM   1686  HG1 PRO   107       3.697   6.364  -2.271  1.00  0.00         A
ATOM   1687  HG2 PRO   107       2.739   7.843  -2.097  1.00  0.00         A
ATOM   1688  CD  PRO   107       2.549   6.461  -0.483  1.00  0.00         A
ATOM   1689  HD1 PRO   107       2.090   5.552  -0.840  1.00  0.00         A
ATOM   1690  HD2 PRO   107       1.803   7.141  -0.099  1.00  0.00         A
ATOM   1691  C   PRO   107       4.738   8.113   1.529  1.00  0.00         A
ATOM   1692  O   PRO   107       3.706   8.435   2.125  1.00  0.00         A
ATOM   1693  N   PRO   108       5.919   8.675   1.808  1.00  0.00         A
ATOM   1694  CA  PRO   108       6.118   9.608   2.911  1.00  0.00         A
ATOM   1695  HA  PRO   108       5.561   9.315   3.789  1.00  0.00         A
ATOM   1696  CB  PRO   108       7.613   9.465   3.175  1.00  0.00         A
ATOM   1697  HB1 PRO   108       7.787   8.629   3.832  1.00  0.00         A
ATOM   1698  HB2 PRO   108       7.994  10.372   3.620  1.00  0.00         A
ATOM   1699  CG  PRO   108       8.193   9.226   1.825  1.00  0.00         A
ATOM   1700  HG1 PRO   108       9.098   8.658   1.901  1.00  0.00         A
ATOM   1701  HG2 PRO   108       8.384  10.168   1.335  1.00  0.00         A
ATOM   1702  CD  PRO   108       7.169   8.446   1.061  1.00  0.00         A
ATOM   1703  HD1 PRO   108       7.418   7.399   1.049  1.00  0.00         A
ATOM   1704  HD2 PRO   108       7.102   8.823   0.063  1.00  0.00         A
ATOM   1705  C   PRO   108       5.764  11.043   2.531  1.00  0.00         A
ATOM   1706  O   PRO   108       6.456  11.990   2.906  1.00  0.00         A
ATOM   1707  N   SER   109       4.681  11.198   1.787  1.00  0.00         A
ATOM   1708  HN  SER   109       4.161  10.404   1.531  1.00  0.00         A
ATOM   1709  CA  SER   109       4.243  12.508   1.333  1.00  0.00         A
ATOM   1710  HA  SER   109       5.072  13.193   1.436  1.00  0.00         A
ATOM   1711  CB  SER   109       3.839  12.431  -0.139  1.00  0.00         A
ATOM   1712  HB1 SER   109       3.648  13.427  -0.512  1.00  0.00         A
ATOM   1713  HB2 SER   109       2.947  11.831  -0.236  1.00  0.00         A
ATOM   1714  OG  SER   109       4.875  11.842  -0.911  1.00  0.00         A
ATOM   1715  HG  SER   109       5.731  12.151  -0.586  1.00  0.00         A
ATOM   1716  C   SER   109       3.078  13.008   2.184  1.00  0.00         A
ATOM   1717  O   SER   109       2.285  13.845   1.751  1.00  0.00         A
ATOM   1718  N   THR   110       2.982  12.481   3.396  1.00  0.00         A
ATOM   1719  HN  THR   110       3.638  11.809   3.675  1.00  0.00         A
ATOM   1720  CA  THR   110       1.932  12.870   4.323  1.00  0.00         A
ATOM   1721  HA  THR   110       1.627  13.878   4.081  1.00  0.00         A
ATOM   1722  CB  THR   110       0.702  11.937   4.193  1.00  0.00         A
ATOM   1723  HB  THR   110       0.394  11.922   3.157  1.00  0.00         A
ATOM   1724  OG1 THR   110      -0.386  12.424   4.990  1.00  0.00         A
ATOM   1725  HG1 THR   110      -0.148  12.361   5.927  1.00  0.00         A
ATOM   1726  CG2 THR   110       1.046  10.513   4.612  1.00  0.00         A
ATOM   1727 HG21 THR   110       1.372  10.511   5.642  1.00  0.00         A
ATOM   1728 HG22 THR   110       1.839  10.134   3.984  1.00  0.00         A
ATOM   1729 HG23 THR   110       0.173   9.887   4.509  1.00  0.00         A
ATOM   1730  C   THR   110       2.463  12.841   5.756  1.00  0.00         A
ATOM   1731  O   THR   110       1.699  12.782   6.723  1.00  0.00         A
ATOM   1732  N   CYS   111       3.780  12.901   5.881  1.00  0.00         A
ATOM   1733  HN  CYS   111       4.332  13.053   5.084  1.00  0.00         A
ATOM   1734  CA  CYS   111       4.432  12.780   7.171  1.00  0.00         A
ATOM   1735  HA  CYS   111       3.843  13.322   7.895  1.00  0.00         A
ATOM   1736  CB  CYS   111       4.506  11.306   7.582  1.00  0.00         A
ATOM   1737  HB1 CYS   111       3.505  10.935   7.747  1.00  0.00         A
ATOM   1738  HB2 CYS   111       5.071  11.223   8.499  1.00  0.00         A
ATOM   1739  SG  CYS   111       5.294  10.238   6.353  1.00  0.00         A
ATOM   1740  HG  CYS   111       6.422  10.827   5.975  1.00  0.00         A
ATOM   1741  C   CYS   111       5.831  13.384   7.113  1.00  0.00         A
ATOM   1742  O   CYS   111       6.605  13.083   6.203  1.00  0.00         A
ATOM   1743  N   PRO   112       6.159  14.255   8.080  1.00  0.00         A
ATOM   1744  CA  PRO   112       7.475  14.903   8.170  1.00  0.00         A
ATOM   1745  HA  PRO   112       7.716  15.470   7.276  1.00  0.00         A
ATOM   1746  CB  PRO   112       7.322  15.861   9.361  1.00  0.00         A
ATOM   1747  HB1 PRO   112       7.088  16.852   9.001  1.00  0.00         A
ATOM   1748  HB2 PRO   112       8.243  15.886   9.926  1.00  0.00         A
ATOM   1749  CG  PRO   112       6.205  15.298  10.165  1.00  0.00         A
ATOM   1750  HG1 PRO   112       5.707  16.087  10.708  1.00  0.00         A
ATOM   1751  HG2 PRO   112       6.581  14.549  10.847  1.00  0.00         A
ATOM   1752  CD  PRO   112       5.266  14.676   9.174  1.00  0.00         A
ATOM   1753  HD1 PRO   112       4.547  15.403   8.825  1.00  0.00         A
ATOM   1754  HD2 PRO   112       4.765  13.826   9.611  1.00  0.00         A
ATOM   1755  C   PRO   112       8.596  13.903   8.422  1.00  0.00         A
ATOM   1756  O   PRO   112       8.331  12.732   8.707  1.00  0.00         A
ATOM   1757  N   PRO   113       9.851  14.370   8.270  1.00  0.00         A
ATOM   1758  CA  PRO   113      11.079  13.619   8.430  1.00  0.00         A
ATOM   1759  HA  PRO   113      11.497  13.391   7.467  1.00  0.00         A
ATOM   1760  CB  PRO   113      11.958  14.654   9.120  1.00  0.00         A
ATOM   1761  HB1 PRO   113      12.997  14.464   8.899  1.00  0.00         A
ATOM   1762  HB2 PRO   113      11.790  14.610  10.175  1.00  0.00         A
ATOM   1763  CG  PRO   113      11.509  15.968   8.565  1.00  0.00         A
ATOM   1764  HG1 PRO   113      12.244  16.340   7.866  1.00  0.00         A
ATOM   1765  HG2 PRO   113      11.368  16.675   9.369  1.00  0.00         A
ATOM   1766  CD  PRO   113      10.201  15.715   7.859  1.00  0.00         A
ATOM   1767  HD1 PRO   113      10.346  15.736   6.807  1.00  0.00         A
ATOM   1768  HD2 PRO   113       9.449  16.425   8.161  1.00  0.00         A
ATOM   1769  C   PRO   113      10.951  12.345   9.268  1.00  0.00         A
ATOM   1770  O   PRO   113      10.371  12.355  10.358  1.00  0.00         A
ATOM   1771  N   PRO   114      11.525  11.238   8.780  1.00  0.00         A
ATOM   1772  CA  PRO   114      11.309   9.912   9.356  1.00  0.00         A
ATOM   1773  HA  PRO   114      10.264   9.661   9.360  1.00  0.00         A
ATOM   1774  CB  PRO   114      12.055   8.970   8.398  1.00  0.00         A
ATOM   1775  HB1 PRO   114      11.444   8.105   8.189  1.00  0.00         A
ATOM   1776  HB2 PRO   114      12.987   8.659   8.849  1.00  0.00         A
ATOM   1777  CG  PRO   114      12.286   9.783   7.171  1.00  0.00         A
ATOM   1778  HG1 PRO   114      11.426   9.730   6.523  1.00  0.00         A
ATOM   1779  HG2 PRO   114      13.173   9.441   6.658  1.00  0.00         A
ATOM   1780  CD  PRO   114      12.468  11.180   7.661  1.00  0.00         A
ATOM   1781  HD1 PRO   114      12.211  11.887   6.892  1.00  0.00         A
ATOM   1782  HD2 PRO   114      13.479  11.330   8.002  1.00  0.00         A
ATOM   1783  C   PRO   114      11.858   9.793  10.770  1.00  0.00         A
ATOM   1784  O   PRO   114      13.066   9.899  10.998  1.00  0.00         A
ATOM   1785  N   LYS   115      10.958   9.585  11.718  1.00  0.00         A
ATOM   1786  HN  LYS   115      10.012   9.535  11.470  1.00  0.00         A
ATOM   1787  CA  LYS   115      11.337   9.414  13.109  1.00  0.00         A
ATOM   1788  HA  LYS   115      12.225  10.003  13.277  1.00  0.00         A
ATOM   1789  CB  LYS   115      10.222   9.912  14.042  1.00  0.00         A
ATOM   1790  HB1 LYS   115      10.187  10.991  13.994  1.00  0.00         A
ATOM   1791  HB2 LYS   115      10.458   9.616  15.053  1.00  0.00         A
ATOM   1792  CG  LYS   115       8.837   9.375  13.701  1.00  0.00         A
ATOM   1793  HG1 LYS   115       8.879   8.301  13.631  1.00  0.00         A
ATOM   1794  HG2 LYS   115       8.524   9.786  12.755  1.00  0.00         A
ATOM   1795  CD  LYS   115       7.814   9.747  14.753  1.00  0.00         A
ATOM   1796  HD1 LYS   115       8.185   9.444  15.721  1.00  0.00         A
ATOM   1797  HD2 LYS   115       6.902   9.220  14.537  1.00  0.00         A
ATOM   1798  CE  LYS   115       7.536  11.241  14.776  1.00  0.00         A
ATOM   1799  HE1 LYS   115       7.160  11.539  13.809  1.00  0.00         A
ATOM   1800  HE2 LYS   115       8.458  11.764  14.980  1.00  0.00         A
ATOM   1801  NZ  LYS   115       6.537  11.600  15.814  1.00  0.00         A
ATOM   1802  HZ1 LYS   115       5.625  11.149  15.605  1.00  0.00         A
ATOM   1803  HZ2 LYS   115       6.403  12.631  15.844  1.00  0.00         A
ATOM   1804  HZ3 LYS   115       6.861  11.280  16.751  1.00  0.00         A
ATOM   1805  C   LYS   115      11.672   7.954  13.382  1.00  0.00         A
ATOM   1806  O   LYS   115      10.868   7.197  13.931  1.00  0.00         A
ATOM   1807  N   VAL   116      12.870   7.570  12.986  1.00  0.00         A
ATOM   1808  HN  VAL   116      13.488   8.240  12.622  1.00  0.00         A
ATOM   1809  CA  VAL   116      13.305   6.190  13.072  1.00  0.00         A
ATOM   1810  HA  VAL   116      12.826   5.743  13.924  1.00  0.00         A
ATOM   1811  CB  VAL   116      12.870   5.415  11.807  1.00  0.00         A
ATOM   1812  HB  VAL   116      11.791   5.362  11.803  1.00  0.00         A
ATOM   1813  CG1 VAL   116      13.304   6.161  10.562  1.00  0.00         A
ATOM   1814 HG11 VAL   116      12.892   7.161  10.589  1.00  0.00         A
ATOM   1815 HG12 VAL   116      12.945   5.644   9.686  1.00  0.00         A
ATOM   1816 HG13 VAL   116      14.381   6.218  10.536  1.00  0.00         A
ATOM   1817  CG2 VAL   116      13.413   3.993  11.805  1.00  0.00         A
ATOM   1818 HG21 VAL   116      13.091   3.486  10.908  1.00  0.00         A
ATOM   1819 HG22 VAL   116      13.042   3.464  12.669  1.00  0.00         A
ATOM   1820 HG23 VAL   116      14.492   4.020  11.835  1.00  0.00         A
ATOM   1821  C   VAL   116      14.819   6.128  13.259  1.00  0.00         A
ATOM   1822  O   VAL   116      15.566   6.803  12.554  1.00  0.00         A
ATOM   1823  N   SER   117      15.262   5.335  14.223  1.00  0.00         A
ATOM   1824  HN  SER   117      14.622   4.788  14.725  1.00  0.00         A
ATOM   1825  CA  SER   117      16.675   5.262  14.562  1.00  0.00         A
ATOM   1826  HA  SER   117      17.107   6.232  14.377  1.00  0.00         A
ATOM   1827  CB  SER   117      16.835   4.922  16.047  1.00  0.00         A
ATOM   1828  HB1 SER   117      16.564   3.889  16.206  1.00  0.00         A
ATOM   1829  HB2 SER   117      16.186   5.557  16.630  1.00  0.00         A
ATOM   1830  OG  SER   117      18.170   5.115  16.483  1.00  0.00         A
ATOM   1831  HG  SER   117      18.706   4.356  16.213  1.00  0.00         A
ATOM   1832  C   SER   117      17.393   4.233  13.690  1.00  0.00         A
ATOM   1833  O   SER   117      18.622   4.140  13.694  1.00  0.00         A
ATOM   1834  N   GLN   118      16.621   3.454  12.947  1.00  0.00         A
ATOM   1835  HN  GLN   118      15.649   3.530  13.030  1.00  0.00         A
ATOM   1836  CA  GLN   118      17.190   2.490  12.016  1.00  0.00         A
ATOM   1837  HA  GLN   118      18.062   2.056  12.483  1.00  0.00         A
ATOM   1838  CB  GLN   118      16.184   1.379  11.701  1.00  0.00         A
ATOM   1839  HB1 GLN   118      16.634   0.689  11.003  1.00  0.00         A
ATOM   1840  HB2 GLN   118      15.310   1.820  11.245  1.00  0.00         A
ATOM   1841  CG  GLN   118      15.737   0.593  12.928  1.00  0.00         A
ATOM   1842  HG1 GLN   118      15.040  -0.170  12.614  1.00  0.00         A
ATOM   1843  HG2 GLN   118      15.242   1.269  13.609  1.00  0.00         A
ATOM   1844  CD  GLN   118      16.887  -0.075  13.664  1.00  0.00         A
ATOM   1845  OE1 GLN   118      16.846  -0.238  14.882  1.00  0.00         A
ATOM   1846  NE2 GLN   118      17.914  -0.481  12.934  1.00  0.00         A
ATOM   1847 HE21 GLN   118      17.884  -0.338  11.963  1.00  0.00         A
ATOM   1848 HE22 GLN   118      18.669  -0.906  13.394  1.00  0.00         A
ATOM   1849  C   GLN   118      17.622   3.199  10.736  1.00  0.00         A
ATOM   1850  O   GLN   118      18.759   3.056  10.287  1.00  0.00         A
ATOM   1851  N   GLN   119      16.711   3.977  10.167  1.00  0.00         A
ATOM   1852  HN  GLN   119      15.814   4.018  10.550  1.00  0.00         A
ATOM   1853  CA  GLN   119      17.014   4.783   8.992  1.00  0.00         A
ATOM   1854  HA  GLN   119      17.813   4.299   8.450  1.00  0.00         A
ATOM   1855  CB  GLN   119      15.789   4.900   8.085  1.00  0.00         A
ATOM   1856  HB1 GLN   119      15.971   5.680   7.361  1.00  0.00         A
ATOM   1857  HB2 GLN   119      14.936   5.174   8.687  1.00  0.00         A
ATOM   1858  CG  GLN   119      15.446   3.626   7.333  1.00  0.00         A
ATOM   1859  HG1 GLN   119      14.497   3.761   6.836  1.00  0.00         A
ATOM   1860  HG2 GLN   119      15.368   2.814   8.041  1.00  0.00         A
ATOM   1861  CD  GLN   119      16.490   3.264   6.296  1.00  0.00         A
ATOM   1862  OE1 GLN   119      17.421   2.504   6.565  1.00  0.00         A
ATOM   1863  NE2 GLN   119      16.349   3.830   5.108  1.00  0.00         A
ATOM   1864 HE21 GLN   119      15.593   4.439   4.974  1.00  0.00         A
ATOM   1865 HE22 GLN   119      17.014   3.625   4.407  1.00  0.00         A
ATOM   1866  C   GLN   119      17.470   6.171   9.416  1.00  0.00         A
ATOM   1867  O   GLN   119      16.653   7.065   9.636  1.00  0.00         A
ATOM   1868  N   GLN   120      18.774   6.342   9.538  1.00  0.00         A
ATOM   1869  HN  GLN   120      19.376   5.599   9.320  1.00  0.00         A
ATOM   1870  CA  GLN   120      19.338   7.615   9.960  1.00  0.00         A
ATOM   1871  HA  GLN   120      18.628   8.086  10.624  1.00  0.00         A
ATOM   1872  CB  GLN   120      20.653   7.398  10.712  1.00  0.00         A
ATOM   1873  HB1 GLN   120      21.122   8.357  10.875  1.00  0.00         A
ATOM   1874  HB2 GLN   120      21.305   6.788  10.104  1.00  0.00         A
ATOM   1875  CG  GLN   120      20.482   6.716  12.061  1.00  0.00         A
ATOM   1876  HG1 GLN   120      21.460   6.487  12.460  1.00  0.00         A
ATOM   1877  HG2 GLN   120      19.929   5.800  11.919  1.00  0.00         A
ATOM   1878  CD  GLN   120      19.739   7.577  13.065  1.00  0.00         A
ATOM   1879  OE1 GLN   120      18.515   7.525  13.168  1.00  0.00         A
ATOM   1880  NE2 GLN   120      20.478   8.377  13.817  1.00  0.00         A
ATOM   1881 HE21 GLN   120      21.449   8.368  13.687  1.00  0.00         A
ATOM   1882 HE22 GLN   120      20.024   8.947  14.473  1.00  0.00         A
ATOM   1883  C   GLN   120      19.563   8.522   8.760  1.00  0.00         A
ATOM   1884  O   GLN   120      20.132   8.105   7.750  1.00  0.00         A
ATOM   1885  N   GLN   121      19.105   9.756   8.873  1.00  0.00         A
ATOM   1886  HN  GLN   121      18.664  10.027   9.709  1.00  0.00         A
ATOM   1887  CA  GLN   121      19.250  10.730   7.804  1.00  0.00         A
ATOM   1888  HA  GLN   121      19.085  10.226   6.863  1.00  0.00         A
ATOM   1889  CB  GLN   121      18.211  11.837   7.969  1.00  0.00         A
ATOM   1890  HB1 GLN   121      18.380  12.592   7.215  1.00  0.00         A
ATOM   1891  HB2 GLN   121      18.327  12.283   8.946  1.00  0.00         A
ATOM   1892  CG  GLN   121      16.783  11.339   7.837  1.00  0.00         A
ATOM   1893  HG1 GLN   121      16.675  10.438   8.422  1.00  0.00         A
ATOM   1894  HG2 GLN   121      16.590  11.117   6.799  1.00  0.00         A
ATOM   1895  CD  GLN   121      15.763  12.351   8.314  1.00  0.00         A
ATOM   1896  OE1 GLN   121      15.288  13.187   7.549  1.00  0.00         A
ATOM   1897  NE2 GLN   121      15.412  12.270   9.587  1.00  0.00         A
ATOM   1898 HE21 GLN   121      15.826  11.570  10.138  1.00  0.00         A
ATOM   1899 HE22 GLN   121      14.755  12.911   9.929  1.00  0.00         A
ATOM   1900  C   GLN   121      20.654  11.316   7.821  1.00  0.00         A
ATOM   1901  O   GLN   121      20.959  12.194   8.631  1.00  0.00         A
ATOM   1902  N   GLN   122      21.513  10.808   6.942  1.00  0.00         A
ATOM   1903  HN  GLN   122      21.210  10.100   6.330  1.00  0.00         A
ATOM   1904  CA  GLN   122      22.893  11.274   6.861  1.00  0.00         A
ATOM   1905  HA  GLN   122      23.342  11.143   7.834  1.00  0.00         A
ATOM   1906  CB  GLN   122      23.678  10.456   5.836  1.00  0.00         A
ATOM   1907  HB1 GLN   122      24.675  10.863   5.753  1.00  0.00         A
ATOM   1908  HB2 GLN   122      23.186  10.532   4.877  1.00  0.00         A
ATOM   1909  CG  GLN   122      23.793   8.985   6.196  1.00  0.00         A
ATOM   1910  HG1 GLN   122      22.803   8.552   6.214  1.00  0.00         A
ATOM   1911  HG2 GLN   122      24.240   8.900   7.174  1.00  0.00         A
ATOM   1912  CD  GLN   122      24.641   8.212   5.211  1.00  0.00         A
ATOM   1913  OE1 GLN   122      24.140   7.673   4.226  1.00  0.00         A
ATOM   1914  NE2 GLN   122      25.934   8.148   5.474  1.00  0.00         A
ATOM   1915 HE21 GLN   122      26.266   8.600   6.279  1.00  0.00         A
ATOM   1916 HE22 GLN   122      26.510   7.654   4.852  1.00  0.00         A
ATOM   1917  C   GLN   122      22.931  12.751   6.501  1.00  0.00         A
ATOM   1918  O   GLN   122      23.639  13.539   7.129  1.00  0.00         A
ATOM   1919  N   GLN   123      22.151  13.122   5.500  1.00  0.00         A
ATOM   1920  HN  GLN   123      21.640  12.443   5.013  1.00  0.00         A
ATOM   1921  CA  GLN   123      22.014  14.515   5.119  1.00  0.00         A
ATOM   1922  HA  GLN   123      22.374  15.115   5.941  1.00  0.00         A
ATOM   1923  CB  GLN   123      22.826  14.848   3.874  1.00  0.00         A
ATOM   1924  HB1 GLN   123      23.863  14.872   4.137  1.00  0.00         A
ATOM   1925  HB2 GLN   123      22.532  15.829   3.527  1.00  0.00         A
ATOM   1926  CG  GLN   123      22.628  13.867   2.730  1.00  0.00         A
ATOM   1927  HG1 GLN   123      21.570  13.770   2.536  1.00  0.00         A
ATOM   1928  HG2 GLN   123      23.029  12.908   3.023  1.00  0.00         A
ATOM   1929  CD  GLN   123      23.317  14.305   1.453  1.00  0.00         A
ATOM   1930  OE1 GLN   123      22.847  14.013   0.353  1.00  0.00         A
ATOM   1931  NE2 GLN   123      24.435  15.002   1.585  1.00  0.00         A
ATOM   1932 HE21 GLN   123      24.758  15.196   2.491  1.00  0.00         A
ATOM   1933 HE22 GLN   123      24.893  15.299   0.771  1.00  0.00         A
ATOM   1934  C   GLN   123      20.565  14.856   4.873  1.00  0.00         A
ATOM   1935  O   GLN   123      19.748  13.976   4.594  1.00  0.00         A
ATOM   1936  N   GLN   124      20.285  16.149   4.949  1.00  0.00         A
ATOM   1937  HN  GLN   124      21.032  16.770   5.066  1.00  0.00         A
ATOM   1938  CA  GLN   124      18.935  16.691   4.812  1.00  0.00         A
ATOM   1939  HA  GLN   124      18.996  17.761   4.945  1.00  0.00         A
ATOM   1940  CB  GLN   124      18.410  16.400   3.406  1.00  0.00         A
ATOM   1941  HB1 GLN   124      17.979  15.412   3.393  1.00  0.00         A
ATOM   1942  HB2 GLN   124      19.234  16.430   2.719  1.00  0.00         A
ATOM   1943  CG  GLN   124      17.368  17.369   2.909  1.00  0.00         A
ATOM   1944  HG1 GLN   124      16.585  17.444   3.645  1.00  0.00         A
ATOM   1945  HG2 GLN   124      16.970  16.975   1.993  1.00  0.00         A
ATOM   1946  CD  GLN   124      17.927  18.754   2.636  1.00  0.00         A
ATOM   1947  OE1 GLN   124      18.368  19.048   1.526  1.00  0.00         A
ATOM   1948  NE2 GLN   124      17.907  19.618   3.635  1.00  0.00         A
ATOM   1949 HE21 GLN   124      17.537  19.327   4.493  1.00  0.00         A
ATOM   1950 HE22 GLN   124      18.264  20.519   3.478  1.00  0.00         A
ATOM   1951  C   GLN   124      17.978  16.117   5.873  1.00  0.00         A
ATOM   1952  O   GLN   124      18.237  15.077   6.478  1.00  0.00         A
ATOM   1953  N   GLN   125      16.889  16.819   6.124  1.00  0.00         A
ATOM   1954  HN  GLN   125      16.775  17.695   5.703  1.00  0.00         A
ATOM   1955  CA  GLN   125      15.849  16.324   7.010  1.00  0.00         A
ATOM   1956  HA  GLN   125      16.120  15.320   7.307  1.00  0.00         A
ATOM   1957  CB  GLN   125      15.717  17.197   8.259  1.00  0.00         A
ATOM   1958  HB1 GLN   125      14.846  16.881   8.813  1.00  0.00         A
ATOM   1959  HB2 GLN   125      15.585  18.224   7.953  1.00  0.00         A
ATOM   1960  CG  GLN   125      16.920  17.127   9.185  1.00  0.00         A
ATOM   1961  HG1 GLN   125      17.788  17.492   8.654  1.00  0.00         A
ATOM   1962  HG2 GLN   125      17.080  16.098   9.470  1.00  0.00         A
ATOM   1963  CD  GLN   125      16.736  17.956  10.439  1.00  0.00         A
ATOM   1964  OE1 GLN   125      16.058  18.985  10.427  1.00  0.00         A
ATOM   1965  NE2 GLN   125      17.323  17.507  11.536  1.00  0.00         A
ATOM   1966 HE21 GLN   125      17.838  16.672  11.478  1.00  0.00         A
ATOM   1967 HE22 GLN   125      17.215  18.020  12.363  1.00  0.00         A
ATOM   1968  C   GLN   125      14.534  16.272   6.256  1.00  0.00         A
ATOM   1969  O   GLN   125      13.643  17.096   6.464  1.00  0.00         A
ATOM   1970  N   GLN   126      14.438  15.305   5.365  1.00  0.00         A
ATOM   1971  HN  GLN   126      15.169  14.656   5.290  1.00  0.00         A
ATOM   1972  CA  GLN   126      13.274  15.157   4.511  1.00  0.00         A
ATOM   1973  HA  GLN   126      12.539  15.883   4.820  1.00  0.00         A
ATOM   1974  CB  GLN   126      13.659  15.416   3.051  1.00  0.00         A
ATOM   1975  HB1 GLN   126      14.006  16.435   2.959  1.00  0.00         A
ATOM   1976  HB2 GLN   126      12.783  15.287   2.432  1.00  0.00         A
ATOM   1977  CG  GLN   126      14.748  14.492   2.533  1.00  0.00         A
ATOM   1978  HG1 GLN   126      14.452  13.469   2.715  1.00  0.00         A
ATOM   1979  HG2 GLN   126      15.663  14.700   3.068  1.00  0.00         A
ATOM   1980  CD  GLN   126      15.007  14.665   1.050  1.00  0.00         A
ATOM   1981  OE1 GLN   126      14.827  15.750   0.494  1.00  0.00         A
ATOM   1982  NE2 GLN   126      15.437  13.596   0.400  1.00  0.00         A
ATOM   1983 HE21 GLN   126      15.565  12.765   0.909  1.00  0.00         A
ATOM   1984 HE22 GLN   126      15.613  13.675  -0.561  1.00  0.00         A
ATOM   1985  C   GLN   126      12.690  13.757   4.657  1.00  0.00         A
ATOM   1986  O   GLN   126      13.392  12.825   5.049  1.00  0.00         A
ATOM   1987  N   PRO   127      11.393  13.591   4.359  1.00  0.00         A
ATOM   1988  CA  PRO   127      10.729  12.291   4.425  1.00  0.00         A
ATOM   1989  HA  PRO   127      10.869  11.824   5.388  1.00  0.00         A
ATOM   1990  CB  PRO   127       9.243  12.619   4.222  1.00  0.00         A
ATOM   1991  HB1 PRO   127       8.656  12.114   4.974  1.00  0.00         A
ATOM   1992  HB2 PRO   127       8.934  12.292   3.240  1.00  0.00         A
ATOM   1993  CG  PRO   127       9.135  14.100   4.356  1.00  0.00         A
ATOM   1994  HG1 PRO   127       8.924  14.361   5.383  1.00  0.00         A
ATOM   1995  HG2 PRO   127       8.357  14.472   3.706  1.00  0.00         A
ATOM   1996  CD  PRO   127      10.465  14.651   3.943  1.00  0.00         A
ATOM   1997  HD1 PRO   127      10.671  15.573   4.463  1.00  0.00         A
ATOM   1998  HD2 PRO   127      10.498  14.799   2.873  1.00  0.00         A
ATOM   1999  C   PRO   127      11.217  11.346   3.330  1.00  0.00         A
ATOM   2000  O   PRO   127      10.662  11.310   2.230  1.00  0.00         A
ATOM   2001  N   SER   128      12.271  10.601   3.632  1.00  0.00         A
ATOM   2002  HN  SER   128      12.716  10.726   4.498  1.00  0.00         A
ATOM   2003  CA  SER   128      12.809   9.624   2.699  1.00  0.00         A
ATOM   2004  HA  SER   128      12.766  10.052   1.712  1.00  0.00         A
ATOM   2005  CB  SER   128      14.266   9.317   3.047  1.00  0.00         A
ATOM   2006  HB1 SER   128      14.882  10.161   2.777  1.00  0.00         A
ATOM   2007  HB2 SER   128      14.589   8.446   2.497  1.00  0.00         A
ATOM   2008  OG  SER   128      14.421   9.063   4.435  1.00  0.00         A
ATOM   2009  HG  SER   128      15.294   9.373   4.715  1.00  0.00         A
ATOM   2010  C   SER   128      11.972   8.355   2.703  1.00  0.00         A
ATOM   2011  O   SER   128      12.028   7.557   1.769  1.00  0.00         A
ATOM   2012  N   GLY   129      11.193   8.174   3.754  1.00  0.00         A
ATOM   2013  HN  GLY   129      11.239   8.803   4.502  1.00  0.00         A
ATOM   2014  CA  GLY   129      10.300   7.046   3.813  1.00  0.00         A
ATOM   2015  HA1 GLY   129      10.287   6.571   2.846  1.00  0.00         A
ATOM   2016  HA2 GLY   129       9.309   7.398   4.045  1.00  0.00         A
ATOM   2017  C   GLY   129      10.719   6.034   4.851  1.00  0.00         A
ATOM   2018  O   GLY   129      11.660   6.272   5.611  1.00  0.00         A
ATOM   2019  N   SER   130      10.026   4.906   4.883  1.00  0.00         A
ATOM   2020  HN  SER   130       9.284   4.781   4.251  1.00  0.00         A
ATOM   2021  CA  SER   130      10.312   3.859   5.852  1.00  0.00         A
ATOM   2022  HA  SER   130      10.372   4.319   6.824  1.00  0.00         A
ATOM   2023  CB  SER   130       9.175   2.837   5.857  1.00  0.00         A
ATOM   2024  HB1 SER   130       9.328   2.134   6.663  1.00  0.00         A
ATOM   2025  HB2 SER   130       9.163   2.309   4.915  1.00  0.00         A
ATOM   2026  OG  SER   130       7.922   3.478   6.040  1.00  0.00         A
ATOM   2027  HG  SER   130       7.222   2.815   6.055  1.00  0.00         A
ATOM   2028  C   SER   130      11.645   3.173   5.554  1.00  0.00         A
ATOM   2029  O   SER   130      12.336   2.721   6.465  1.00  0.00         A
ATOM   2030  N   ARG   131      12.007   3.106   4.277  1.00  0.00         A
ATOM   2031  HN  ARG   131      11.420   3.488   3.595  1.00  0.00         A
ATOM   2032  CA  ARG   131      13.262   2.483   3.875  1.00  0.00         A
ATOM   2033  HA  ARG   131      14.003   2.718   4.625  1.00  0.00         A
ATOM   2034  CB  ARG   131      13.110   0.961   3.787  1.00  0.00         A
ATOM   2035  HB1 ARG   131      12.462   0.723   2.957  1.00  0.00         A
ATOM   2036  HB2 ARG   131      12.658   0.602   4.700  1.00  0.00         A
ATOM   2037  CG  ARG   131      14.431   0.230   3.587  1.00  0.00         A
ATOM   2038  HG1 ARG   131      15.028   0.335   4.481  1.00  0.00         A
ATOM   2039  HG2 ARG   131      14.952   0.671   2.750  1.00  0.00         A
ATOM   2040  CD  ARG   131      14.215  -1.246   3.308  1.00  0.00         A
ATOM   2041  HD1 ARG   131      15.178  -1.725   3.214  1.00  0.00         A
ATOM   2042  HD2 ARG   131      13.670  -1.350   2.381  1.00  0.00         A
ATOM   2043  NE  ARG   131      13.463  -1.901   4.375  1.00  0.00         A
ATOM   2044  HE  ARG   131      13.355  -1.406   5.221  1.00  0.00         A
ATOM   2045  CZ  ARG   131      12.922  -3.112   4.268  1.00  0.00         A
ATOM   2046  NH1 ARG   131      13.062  -3.813   3.149  1.00  0.00         A
ATOM   2047 HH11 ARG   131      13.578  -3.433   2.375  1.00  0.00         A
ATOM   2048 HH12 ARG   131      12.659  -4.727   3.074  1.00  0.00         A
ATOM   2049  NH2 ARG   131      12.241  -3.624   5.283  1.00  0.00         A
ATOM   2050 HH21 ARG   131      12.133  -3.101   6.134  1.00  0.00         A
ATOM   2051 HH22 ARG   131      11.842  -4.542   5.212  1.00  0.00         A
ATOM   2052  C   ARG   131      13.732   3.034   2.532  1.00  0.00         A
ATOM   2053  O   ARG   131      13.674   2.342   1.513  1.00  0.00         A
ATOM   2054  N   ASP   132      14.177   4.289   2.545  1.00  0.00         A
ATOM   2055  HN  ASP   132      14.141   4.792   3.385  1.00  0.00         A
ATOM   2056  CA  ASP   132      14.723   4.947   1.357  1.00  0.00         A
ATOM   2057  HA  ASP   132      14.820   5.997   1.585  1.00  0.00         A
ATOM   2058  CB  ASP   132      16.108   4.393   1.006  1.00  0.00         A
ATOM   2059  HB1 ASP   132      16.359   4.693   0.001  1.00  0.00         A
ATOM   2060  HB2 ASP   132      16.077   3.316   1.055  1.00  0.00         A
ATOM   2061  CG  ASP   132      17.199   4.878   1.937  1.00  0.00         A
ATOM   2062  OD1 ASP   132      17.557   6.074   1.870  1.00  0.00         A
ATOM   2063  OD2 ASP   132      17.726   4.057   2.718  1.00  0.00         A
ATOM   2064  C   ASP   132      13.801   4.801   0.153  1.00  0.00         A
ATOM   2065  O   ASP   132      14.149   4.147  -0.833  1.00  0.00         A
ATOM   2066  N   ILE   133      12.629   5.413   0.228  1.00  0.00         A
ATOM   2067  HN  ILE   133      12.396   5.911   1.043  1.00  0.00         A
ATOM   2068  CA  ILE   133      11.688   5.382  -0.883  1.00  0.00         A
ATOM   2069  HA  ILE   133      11.563   4.359  -1.182  1.00  0.00         A
ATOM   2070  CB  ILE   133      10.308   5.956  -0.481  1.00  0.00         A
ATOM   2071  HB  ILE   133      10.453   6.970  -0.140  1.00  0.00         A
ATOM   2072  CG1 ILE   133       9.701   5.129   0.662  1.00  0.00         A
ATOM   2073 HG11 ILE   133       8.761   5.571   0.956  1.00  0.00         A
ATOM   2074 HG12 ILE   133      10.377   5.143   1.502  1.00  0.00         A
ATOM   2075  CG2 ILE   133       9.362   5.991  -1.675  1.00  0.00         A
ATOM   2076 HG21 ILE   133       8.411   6.402  -1.369  1.00  0.00         A
ATOM   2077 HG22 ILE   133       9.217   4.989  -2.049  1.00  0.00         A
ATOM   2078 HG23 ILE   133       9.787   6.608  -2.453  1.00  0.00         A
ATOM   2079  CD1 ILE   133       9.443   3.678   0.306  1.00  0.00         A
ATOM   2080 HD11 ILE   133       8.979   3.179   1.143  1.00  0.00         A
ATOM   2081 HD12 ILE   133      10.379   3.192   0.073  1.00  0.00         A
ATOM   2082 HD13 ILE   133       8.789   3.627  -0.552  1.00  0.00         A
ATOM   2083  C   ILE   133      12.266   6.163  -2.052  1.00  0.00         A
ATOM   2084  O   ILE   133      12.093   5.801  -3.216  1.00  0.00         A
ATOM   2085  N   ASN   134      12.989   7.211  -1.718  1.00  0.00         A
ATOM   2086  HN  ASN   134      13.057   7.447  -0.769  1.00  0.00         A
ATOM   2087  CA  ASN   134      13.695   8.017  -2.704  1.00  0.00         A
ATOM   2088  HA  ASN   134      13.114   8.012  -3.614  1.00  0.00         A
ATOM   2089  CB  ASN   134      13.849   9.465  -2.214  1.00  0.00         A
ATOM   2090  HB1 ASN   134      12.868   9.888  -2.056  1.00  0.00         A
ATOM   2091  HB2 ASN   134      14.363  10.037  -2.971  1.00  0.00         A
ATOM   2092  CG  ASN   134      14.634   9.579  -0.918  1.00  0.00         A
ATOM   2093  OD1 ASN   134      14.579   8.696  -0.060  1.00  0.00         A
ATOM   2094  ND2 ASN   134      15.372  10.666  -0.769  1.00  0.00         A
ATOM   2095 HD21 ASN   134      15.371  11.331  -1.492  1.00  0.00         A
ATOM   2096 HD22 ASN   134      15.893  10.763   0.057  1.00  0.00         A
ATOM   2097  C   ASN   134      15.067   7.411  -2.990  1.00  0.00         A
ATOM   2098  O   ASN   134      15.530   7.430  -4.132  1.00  0.00         A
ATOM   2099  N   SER   135      15.689   6.853  -1.949  1.00  0.00         A
ATOM   2100  HN  SER   135      15.258   6.901  -1.071  1.00  0.00         A
ATOM   2101  CA  SER   135      16.990   6.184  -2.049  1.00  0.00         A
ATOM   2102  HA  SER   135      17.362   6.075  -1.040  1.00  0.00         A
ATOM   2103  CB  SER   135      16.839   4.777  -2.657  1.00  0.00         A
ATOM   2104  HB1 SER   135      16.313   4.144  -1.958  1.00  0.00         A
ATOM   2105  HB2 SER   135      17.819   4.364  -2.843  1.00  0.00         A
ATOM   2106  OG  SER   135      16.119   4.799  -3.880  1.00  0.00         A
ATOM   2107  HG  SER   135      16.134   5.699  -4.240  1.00  0.00         A
ATOM   2108  C   SER   135      18.009   7.016  -2.827  1.00  0.00         A
ATOM   2109  O   SER   135      18.389   6.672  -3.949  1.00  0.00         A
ATOM   2110  N   ILE   136      18.435   8.122  -2.226  1.00  0.00         A
ATOM   2111  HN  ILE   136      18.063   8.360  -1.347  1.00  0.00         A
ATOM   2112  CA  ILE   136      19.447   8.983  -2.822  1.00  0.00         A
ATOM   2113  HA  ILE   136      19.927   8.428  -3.614  1.00  0.00         A
ATOM   2114  CB  ILE   136      18.840  10.272  -3.431  1.00  0.00         A
ATOM   2115  HB  ILE   136      18.332  10.810  -2.645  1.00  0.00         A
ATOM   2116  CG1 ILE   136      17.833   9.927  -4.533  1.00  0.00         A
ATOM   2117 HG11 ILE   136      17.040   9.325  -4.112  1.00  0.00         A
ATOM   2118 HG12 ILE   136      18.333   9.363  -5.306  1.00  0.00         A
ATOM   2119  CG2 ILE   136      19.942  11.171  -3.986  1.00  0.00         A
ATOM   2120 HG21 ILE   136      20.485  10.643  -4.754  1.00  0.00         A
ATOM   2121 HG22 ILE   136      20.618  11.445  -3.189  1.00  0.00         A
ATOM   2122 HG23 ILE   136      19.501  12.064  -4.406  1.00  0.00         A
ATOM   2123  CD1 ILE   136      17.202  11.140  -5.182  1.00  0.00         A
ATOM   2124 HD11 ILE   136      16.649  11.696  -4.441  1.00  0.00         A
ATOM   2125 HD12 ILE   136      16.534  10.821  -5.968  1.00  0.00         A
ATOM   2126 HD13 ILE   136      17.975  11.768  -5.597  1.00  0.00         A
ATOM   2127  C   ILE   136      20.499   9.362  -1.783  1.00  0.00         A
ATOM   2128  O   ILE   136      20.327  10.313  -1.016  1.00  0.00         A
ATOM   2129  N   SER   137      21.566   8.584  -1.731  1.00  0.00         A
ATOM   2130  HN  SER   137      21.601   7.783  -2.287  1.00  0.00         A
ATOM   2131  CA  SER   137      22.687   8.865  -0.861  1.00  0.00         A
ATOM   2132  HA  SER   137      22.753   9.934  -0.729  1.00  0.00         A
ATOM   2133  CB  SER   137      22.466   8.199   0.493  1.00  0.00         A
ATOM   2134  HB1 SER   137      23.314   8.391   1.119  1.00  0.00         A
ATOM   2135  HB2 SER   137      22.354   7.135   0.355  1.00  0.00         A
ATOM   2136  OG  SER   137      21.298   8.705   1.123  1.00  0.00         A
ATOM   2137  HG  SER   137      20.907   9.389   0.560  1.00  0.00         A
ATOM   2138  C   SER   137      23.974   8.358  -1.506  1.00  0.00         A
ATOM   2139  O   SER   137      23.930   7.734  -2.567  1.00  0.00         A
ATOM   2140  N   LYS   138      25.113   8.624  -0.881  1.00  0.00         A
ATOM   2141  HN  LYS   138      25.101   9.122  -0.043  1.00  0.00         A
ATOM   2142  CA  LYS   138      26.383   8.170  -1.403  1.00  0.00         A
ATOM   2143  HA  LYS   138      26.214   7.217  -1.881  1.00  0.00         A
ATOM   2144  CB  LYS   138      26.942   9.145  -2.442  1.00  0.00         A
ATOM   2145  HB1 LYS   138      26.301   9.128  -3.306  1.00  0.00         A
ATOM   2146  HB2 LYS   138      27.927   8.811  -2.733  1.00  0.00         A
ATOM   2147  CG  LYS   138      27.055  10.580  -1.952  1.00  0.00         A
ATOM   2148  HG1 LYS   138      27.754  10.614  -1.129  1.00  0.00         A
ATOM   2149  HG2 LYS   138      26.086  10.912  -1.617  1.00  0.00         A
ATOM   2150  CD  LYS   138      27.541  11.508  -3.053  1.00  0.00         A
ATOM   2151  HD1 LYS   138      26.855  11.452  -3.885  1.00  0.00         A
ATOM   2152  HD2 LYS   138      28.522  11.189  -3.371  1.00  0.00         A
ATOM   2153  CE  LYS   138      27.625  12.949  -2.577  1.00  0.00         A
ATOM   2154  HE1 LYS   138      27.989  13.561  -3.388  1.00  0.00         A
ATOM   2155  HE2 LYS   138      28.318  13.001  -1.751  1.00  0.00         A
ATOM   2156  NZ  LYS   138      26.305  13.466  -2.133  1.00  0.00         A
ATOM   2157  HZ1 LYS   138      25.594  13.328  -2.878  1.00  0.00         A
ATOM   2158  HZ2 LYS   138      26.371  14.483  -1.921  1.00  0.00         A
ATOM   2159  HZ3 LYS   138      25.994  12.969  -1.274  1.00  0.00         A
ATOM   2160  C   LYS   138      27.383   7.973  -0.283  1.00  0.00         A
ATOM   2161  O   LYS   138      27.437   8.744   0.678  1.00  0.00         A
ATOM   2162  N   THR   139      28.159   6.928  -0.422  1.00  0.00         A
ATOM   2163  HN  THR   139      28.028   6.359  -1.201  1.00  0.00         A
ATOM   2164  CA  THR   139      29.200   6.599   0.528  1.00  0.00         A
ATOM   2165  HA  THR   139      29.008   7.154   1.435  1.00  0.00         A
ATOM   2166  CB  THR   139      29.194   5.095   0.869  1.00  0.00         A
ATOM   2167  HB  THR   139      30.120   4.851   1.369  1.00  0.00         A
ATOM   2168  OG1 THR   139      29.093   4.316  -0.332  1.00  0.00         A
ATOM   2169  HG1 THR   139      28.197   4.383  -0.684  1.00  0.00         A
ATOM   2170  CG2 THR   139      28.037   4.753   1.798  1.00  0.00         A
ATOM   2171 HG21 THR   139      28.153   5.288   2.728  1.00  0.00         A
ATOM   2172 HG22 THR   139      28.032   3.691   1.992  1.00  0.00         A
ATOM   2173 HG23 THR   139      27.106   5.039   1.332  1.00  0.00         A
ATOM   2174  C   THR   139      30.561   7.010  -0.022  1.00  0.00         A
ATOM   2175  O   THR   139      31.112   6.366  -0.918  1.00  0.00         A
ATOM   2176  N   LEU   140      31.089   8.099   0.508  1.00  0.00         A
ATOM   2177  HN  LEU   140      30.614   8.549   1.237  1.00  0.00         A
ATOM   2178  CA  LEU   140      32.358   8.641   0.041  1.00  0.00         A
ATOM   2179  HA  LEU   140      32.347   8.629  -1.039  1.00  0.00         A
ATOM   2180  CB  LEU   140      32.549  10.088   0.526  1.00  0.00         A
ATOM   2181  HB1 LEU   140      33.548  10.398   0.262  1.00  0.00         A
ATOM   2182  HB2 LEU   140      32.468  10.091   1.603  1.00  0.00         A
ATOM   2183  CG  LEU   140      31.565  11.133  -0.027  1.00  0.00         A
ATOM   2184  HG  LEU   140      31.968  12.118   0.158  1.00  0.00         A
ATOM   2185  CD1 LEU   140      31.406  10.983  -1.530  1.00  0.00         A
ATOM   2186 HD11 LEU   140      31.000  10.007  -1.752  1.00  0.00         A
ATOM   2187 HD12 LEU   140      32.370  11.088  -2.006  1.00  0.00         A
ATOM   2188 HD13 LEU   140      30.736  11.745  -1.900  1.00  0.00         A
ATOM   2189  CD2 LEU   140      30.212  11.049   0.670  1.00  0.00         A
ATOM   2190 HD21 LEU   140      29.601  11.887   0.369  1.00  0.00         A
ATOM   2191 HD22 LEU   140      30.355  11.070   1.740  1.00  0.00         A
ATOM   2192 HD23 LEU   140      29.721  10.130   0.389  1.00  0.00         A
ATOM   2193  C   LEU   140      33.513   7.779   0.530  1.00  0.00         A
ATOM   2194  O   LEU   140      34.558   7.688  -0.113  1.00  0.00         A
ATOM   2195  N   GLU   141      33.298   7.123   1.657  1.00  0.00         A
ATOM   2196  HN  GLU   141      32.418   7.189   2.079  1.00  0.00         A
ATOM   2197  CA  GLU   141      34.335   6.323   2.295  1.00  0.00         A
ATOM   2198  HA  GLU   141      35.272   6.800   2.099  1.00  0.00         A
ATOM   2199  CB  GLU   141      34.106   6.289   3.802  1.00  0.00         A
ATOM   2200  HB1 GLU   141      34.200   7.291   4.194  1.00  0.00         A
ATOM   2201  HB2 GLU   141      34.856   5.659   4.257  1.00  0.00         A
ATOM   2202  CG  GLU   141      32.738   5.757   4.177  1.00  0.00         A
ATOM   2203  HG1 GLU   141      32.728   4.688   4.022  1.00  0.00         A
ATOM   2204  HG2 GLU   141      32.006   6.220   3.537  1.00  0.00         A
ATOM   2205  CD  GLU   141      32.374   6.041   5.615  1.00  0.00         A
ATOM   2206  OE1 GLU   141      31.896   7.159   5.899  1.00  0.00         A
ATOM   2207  OE2 GLU   141      32.550   5.147   6.467  1.00  0.00         A
ATOM   2208  C   GLU   141      34.391   4.904   1.735  1.00  0.00         A
ATOM   2209  O   GLU   141      34.990   4.012   2.338  1.00  0.00         A
ATOM   2210  N   ASP   142      33.790   4.703   0.573  1.00  0.00         A
ATOM   2211  HN  ASP   142      33.352   5.458   0.127  1.00  0.00         A
ATOM   2212  CA  ASP   142      33.775   3.385  -0.056  1.00  0.00         A
ATOM   2213  HA  ASP   142      33.623   2.662   0.716  1.00  0.00         A
ATOM   2214  CB  ASP   142      32.640   3.280  -1.079  1.00  0.00         A
ATOM   2215  HB1 ASP   142      32.738   4.082  -1.796  1.00  0.00         A
ATOM   2216  HB2 ASP   142      31.694   3.375  -0.568  1.00  0.00         A
ATOM   2217  CG  ASP   142      32.645   1.960  -1.831  1.00  0.00         A
ATOM   2218  OD1 ASP   142      32.401   0.905  -1.204  1.00  0.00         A
ATOM   2219  OD2 ASP   142      32.875   1.972  -3.060  1.00  0.00         A
ATOM   2220  C   ASP   142      35.109   3.099  -0.716  1.00  0.00         A
ATOM   2221  O   ASP   142      35.591   1.965  -0.730  1.00  0.00         A
ATOM   2222  N   THR   143      35.710   4.146  -1.233  1.00  0.00         A
ATOM   2223  HN  THR   143      35.262   5.013  -1.188  1.00  0.00         A
ATOM   2224  CA  THR   143      37.013   4.051  -1.870  1.00  0.00         A
ATOM   2225  HA  THR   143      37.139   3.044  -2.216  1.00  0.00         A
ATOM   2226  CB  THR   143      37.102   5.001  -3.070  1.00  0.00         A
ATOM   2227  HB  THR   143      38.134   5.082  -3.376  1.00  0.00         A
ATOM   2228  OG1 THR   143      36.614   6.295  -2.697  1.00  0.00         A
ATOM   2229  HG1 THR   143      36.777   6.917  -3.418  1.00  0.00         A
ATOM   2230  CG2 THR   143      36.286   4.461  -4.227  1.00  0.00         A
ATOM   2231 HG21 THR   143      36.678   3.499  -4.524  1.00  0.00         A
ATOM   2232 HG22 THR   143      36.339   5.147  -5.058  1.00  0.00         A
ATOM   2233 HG23 THR   143      35.259   4.349  -3.913  1.00  0.00         A
ATOM   2234  C   THR   143      38.112   4.364  -0.876  1.00  0.00         A
ATOM   2235  O   THR   143      39.301   4.233  -1.163  1.00  0.00         A
ATOM   2236  N   LEU   144      37.682   4.736   0.307  1.00  0.00         A
ATOM   2237  HN  LEU   144      36.717   4.776   0.453  1.00  0.00         A
ATOM   2238  CA  LEU   144      38.587   5.073   1.395  1.00  0.00         A
ATOM   2239  HA  LEU   144      39.557   5.281   0.971  1.00  0.00         A
ATOM   2240  CB  LEU   144      38.086   6.313   2.138  1.00  0.00         A
ATOM   2241  HB1 LEU   144      38.773   6.527   2.943  1.00  0.00         A
ATOM   2242  HB2 LEU   144      37.119   6.087   2.564  1.00  0.00         A
ATOM   2243  CG  LEU   144      37.951   7.571   1.279  1.00  0.00         A
ATOM   2244  HG  LEU   144      37.262   7.376   0.471  1.00  0.00         A
ATOM   2245  CD1 LEU   144      37.398   8.722   2.103  1.00  0.00         A
ATOM   2246 HD11 LEU   144      36.416   8.463   2.471  1.00  0.00         A
ATOM   2247 HD12 LEU   144      37.331   9.606   1.487  1.00  0.00         A
ATOM   2248 HD13 LEU   144      38.055   8.913   2.938  1.00  0.00         A
ATOM   2249  CD2 LEU   144      39.295   7.947   0.674  1.00  0.00         A
ATOM   2250 HD21 LEU   144      39.192   8.861   0.109  1.00  0.00         A
ATOM   2251 HD22 LEU   144      39.630   7.155   0.020  1.00  0.00         A
ATOM   2252 HD23 LEU   144      40.017   8.092   1.464  1.00  0.00         A
ATOM   2253  C   LEU   144      38.708   3.896   2.353  1.00  0.00         A
ATOM   2254  O   LEU   144      38.821   4.070   3.567  1.00  0.00         A
ATOM   2255  N   LYS   145      38.667   2.697   1.792  1.00  0.00         A
ATOM   2256  HN  LYS   145      38.556   2.633   0.823  1.00  0.00         A
ATOM   2257  CA  LYS   145      38.767   1.475   2.575  1.00  0.00         A
ATOM   2258  HA  LYS   145      38.032   1.533   3.358  1.00  0.00         A
ATOM   2259  CB  LYS   145      38.456   0.245   1.703  1.00  0.00         A
ATOM   2260  HB1 LYS   145      37.469   0.366   1.282  1.00  0.00         A
ATOM   2261  HB2 LYS   145      38.460  -0.632   2.323  1.00  0.00         A
ATOM   2262  CG  LYS   145      39.429   0.012   0.561  1.00  0.00         A
ATOM   2263  HG1 LYS   145      39.487  -1.047   0.359  1.00  0.00         A
ATOM   2264  HG2 LYS   145      40.398   0.378   0.860  1.00  0.00         A
ATOM   2265  CD  LYS   145      39.000   0.737  -0.703  1.00  0.00         A
ATOM   2266  HD1 LYS   145      39.061   1.802  -0.539  1.00  0.00         A
ATOM   2267  HD2 LYS   145      37.983   0.462  -0.925  1.00  0.00         A
ATOM   2268  CE  LYS   145      39.880   0.365  -1.885  1.00  0.00         A
ATOM   2269  HE1 LYS   145      39.721  -0.678  -2.112  1.00  0.00         A
ATOM   2270  HE2 LYS   145      40.912   0.519  -1.612  1.00  0.00         A
ATOM   2271  NZ  LYS   145      39.574   1.174  -3.096  1.00  0.00         A
ATOM   2272  HZ1 LYS   145      38.588   1.022  -3.393  1.00  0.00         A
ATOM   2273  HZ2 LYS   145      40.203   0.899  -3.877  1.00  0.00         A
ATOM   2274  HZ3 LYS   145      39.715   2.186  -2.900  1.00  0.00         A
ATOM   2275  C   LYS   145      40.149   1.348   3.222  1.00  0.00         A
ATOM   2276  O   LYS   145      40.247   0.958   4.387  1.00  0.00         A
ATOM   2277  N   LEU   146      41.200   1.719   2.487  1.00  0.00         A
ATOM   2278  HN  LEU   146      41.047   2.078   1.587  1.00  0.00         A
ATOM   2279  CA  LEU   146      42.575   1.623   2.982  1.00  0.00         A
ATOM   2280  HA  LEU   146      43.232   1.763   2.138  1.00  0.00         A
ATOM   2281  CB  LEU   146      42.866   2.721   4.016  1.00  0.00         A
ATOM   2282  HB1 LEU   146      43.653   2.369   4.666  1.00  0.00         A
ATOM   2283  HB2 LEU   146      41.974   2.866   4.610  1.00  0.00         A
ATOM   2284  CG  LEU   146      43.288   4.086   3.451  1.00  0.00         A
ATOM   2285  HG  LEU   146      43.485   4.755   4.273  1.00  0.00         A
ATOM   2286  CD1 LEU   146      44.569   3.960   2.640  1.00  0.00         A
ATOM   2287 HD11 LEU   146      44.888   4.939   2.317  1.00  0.00         A
ATOM   2288 HD12 LEU   146      44.389   3.339   1.775  1.00  0.00         A
ATOM   2289 HD13 LEU   146      45.339   3.512   3.250  1.00  0.00         A
ATOM   2290  CD2 LEU   146      42.184   4.701   2.604  1.00  0.00         A
ATOM   2291 HD21 LEU   146      41.292   4.814   3.201  1.00  0.00         A
ATOM   2292 HD22 LEU   146      41.976   4.058   1.763  1.00  0.00         A
ATOM   2293 HD23 LEU   146      42.504   5.669   2.246  1.00  0.00         A
ATOM   2294  C   LEU   146      42.854   0.246   3.582  1.00  0.00         A
ATOM   2295  O   LEU   146      43.174   0.119   4.769  1.00  0.00         A
ATOM   2296  N   ASP   147      42.729  -0.779   2.753  1.00  0.00         A
ATOM   2297  HN  ASP   147      42.509  -0.608   1.812  1.00  0.00         A
ATOM   2298  CA  ASP   147      42.931  -2.153   3.190  1.00  0.00         A
ATOM   2299  HA  ASP   147      43.536  -2.136   4.084  1.00  0.00         A
ATOM   2300  CB  ASP   147      41.589  -2.818   3.503  1.00  0.00         A
ATOM   2301  HB1 ASP   147      40.970  -2.796   2.618  1.00  0.00         A
ATOM   2302  HB2 ASP   147      41.098  -2.269   4.292  1.00  0.00         A
ATOM   2303  CG  ASP   147      41.743  -4.259   3.946  1.00  0.00         A
ATOM   2304  OD1 ASP   147      42.237  -4.491   5.073  1.00  0.00         A
ATOM   2305  OD2 ASP   147      41.357  -5.169   3.178  1.00  0.00         A
ATOM   2306  C   ASP   147      43.658  -2.939   2.114  1.00  0.00         A
ATOM   2307  O   ASP   147      43.100  -3.190   1.044  1.00  0.00         A
ATOM   2308  N   ALA   148      44.903  -3.310   2.407  1.00  0.00         A
ATOM   2309  HN  ALA   148      45.259  -3.097   3.296  1.00  0.00         A
ATOM   2310  CA  ALA   148      45.757  -4.019   1.459  1.00  0.00         A
ATOM   2311  HA  ALA   148      46.730  -4.130   1.916  1.00  0.00         A
ATOM   2312  CB  ALA   148      45.210  -5.411   1.171  1.00  0.00         A
ATOM   2313  HB1 ALA   148      45.118  -5.961   2.097  1.00  0.00         A
ATOM   2314  HB2 ALA   148      45.884  -5.932   0.508  1.00  0.00         A
ATOM   2315  HB3 ALA   148      44.239  -5.326   0.705  1.00  0.00         A
ATOM   2316  C   ALA   148      45.912  -3.213   0.173  1.00  0.00         A
ATOM   2317  O   ALA   148      45.505  -3.644  -0.907  1.00  0.00         A
ATOM   2318  N   ALA   149      46.521  -2.044   0.298  1.00  0.00         A
ATOM   2319  HN  ALA   149      46.930  -1.811   1.159  1.00  0.00         A
ATOM   2320  CA  ALA   149      46.618  -1.104  -0.809  1.00  0.00         A
ATOM   2321  HA  ALA   149      45.768  -1.266  -1.455  1.00  0.00         A
ATOM   2322  CB  ALA   149      46.544   0.323  -0.288  1.00  0.00         A
ATOM   2323  HB1 ALA   149      45.639   0.450   0.287  1.00  0.00         A
ATOM   2324  HB2 ALA   149      46.541   1.011  -1.120  1.00  0.00         A
ATOM   2325  HB3 ALA   149      47.400   0.522   0.340  1.00  0.00         A
ATOM   2326  C   ALA   149      47.895  -1.313  -1.618  1.00  0.00         A
ATOM   2327  O   ALA   149      48.480  -0.359  -2.131  1.00  0.00         A
ATOM   2328  N   GLN   150      48.321  -2.561  -1.742  1.00  0.00         A
ATOM   2329  HN  GLN   150      47.823  -3.282  -1.305  1.00  0.00         A
ATOM   2330  CA  GLN   150      49.510  -2.878  -2.518  1.00  0.00         A
ATOM   2331  HA  GLN   150      50.114  -1.984  -2.560  1.00  0.00         A
ATOM   2332  CB  GLN   150      50.328  -3.991  -1.849  1.00  0.00         A
ATOM   2333  HB1 GLN   150      50.709  -3.622  -0.908  1.00  0.00         A
ATOM   2334  HB2 GLN   150      51.162  -4.239  -2.488  1.00  0.00         A
ATOM   2335  CG  GLN   150      49.550  -5.270  -1.574  1.00  0.00         A
ATOM   2336  HG1 GLN   150      49.050  -5.577  -2.476  1.00  0.00         A
ATOM   2337  HG2 GLN   150      48.817  -5.074  -0.806  1.00  0.00         A
ATOM   2338  CD  GLN   150      50.448  -6.397  -1.110  1.00  0.00         A
ATOM   2339  OE1 GLN   150      50.974  -7.164  -1.916  1.00  0.00         A
ATOM   2340  NE2 GLN   150      50.623  -6.508   0.190  1.00  0.00         A
ATOM   2341 HE21 GLN   150      50.165  -5.866   0.770  1.00  0.00         A
ATOM   2342 HE22 GLN   150      51.204  -7.225   0.523  1.00  0.00         A
ATOM   2343  C   GLN   150      49.133  -3.267  -3.947  1.00  0.00         A
ATOM   2344  O   GLN   150      49.432  -4.371  -4.411  1.00  0.00         A
ATOM   2345  N   GLU   151      48.474  -2.349  -4.643  1.00  0.00         A
ATOM   2346  HN  GLU   151      48.244  -1.498  -4.213  1.00  0.00         A
ATOM   2347  CA  GLU   151      48.099  -2.570  -6.033  1.00  0.00         A
ATOM   2348  HA  GLU   151      47.757  -3.590  -6.121  1.00  0.00         A
ATOM   2349  CB  GLU   151      46.958  -1.624  -6.437  1.00  0.00         A
ATOM   2350  HB1 GLU   151      47.287  -0.608  -6.294  1.00  0.00         A
ATOM   2351  HB2 GLU   151      46.112  -1.810  -5.794  1.00  0.00         A
ATOM   2352  CG  GLU   151      46.496  -1.773  -7.882  1.00  0.00         A
ATOM   2353  HG1 GLU   151      47.289  -1.438  -8.534  1.00  0.00         A
ATOM   2354  HG2 GLU   151      45.624  -1.154  -8.032  1.00  0.00         A
ATOM   2355  CD  GLU   151      46.140  -3.197  -8.245  1.00  0.00         A
ATOM   2356  OE1 GLU   151      45.181  -3.744  -7.668  1.00  0.00         A
ATOM   2357  OE2 GLU   151      46.813  -3.778  -9.121  1.00  0.00         A
ATOM   2358  C   GLU   151      49.321  -2.386  -6.930  1.00  0.00         A
ATOM   2359  O   GLU   151      49.460  -1.383  -7.634  1.00  0.00         A
ATOM   2360  N   VAL   152      50.217  -3.355  -6.856  1.00  0.00         A
ATOM   2361  HN  VAL   152      50.065  -4.093  -6.222  1.00  0.00         A
ATOM   2362  CA  VAL   152      51.423  -3.371  -7.661  1.00  0.00         A
ATOM   2363  HA  VAL   152      51.138  -3.250  -8.695  1.00  0.00         A
ATOM   2364  CB  VAL   152      52.387  -2.221  -7.274  1.00  0.00         A
ATOM   2365  HB  VAL   152      51.808  -1.310  -7.209  1.00  0.00         A
ATOM   2366  CG1 VAL   152      53.019  -2.465  -5.912  1.00  0.00         A
ATOM   2367 HG11 VAL   152      52.245  -2.539  -5.163  1.00  0.00         A
ATOM   2368 HG12 VAL   152      53.679  -1.646  -5.668  1.00  0.00         A
ATOM   2369 HG13 VAL   152      53.583  -3.386  -5.938  1.00  0.00         A
ATOM   2370  CG2 VAL   152      53.453  -2.021  -8.341  1.00  0.00         A
ATOM   2371 HG21 VAL   152      52.979  -1.801  -9.286  1.00  0.00         A
ATOM   2372 HG22 VAL   152      54.042  -2.921  -8.435  1.00  0.00         A
ATOM   2373 HG23 VAL   152      54.094  -1.199  -8.060  1.00  0.00         A
ATOM   2374  C   VAL   152      52.114  -4.722  -7.490  1.00  0.00         A
ATOM   2375  O   VAL   152      51.933  -5.391  -6.468  1.00  0.00         A
ATOM   2376  N   VAL   153      52.876  -5.130  -8.487  1.00  0.00         A
ATOM   2377  HN  VAL   153      52.986  -4.555  -9.275  1.00  0.00         A
ATOM   2378  CA  VAL   153      53.566  -6.407  -8.444  1.00  0.00         A
ATOM   2379  HA  VAL   153      53.740  -6.656  -7.407  1.00  0.00         A
ATOM   2380  CB  VAL   153      52.706  -7.530  -9.078  1.00  0.00         A
ATOM   2381  HB  VAL   153      51.749  -7.540  -8.575  1.00  0.00         A
ATOM   2382  CG1 VAL   153      52.452  -7.268 -10.555  1.00  0.00         A
ATOM   2383 HG11 VAL   153      51.895  -8.092 -10.977  1.00  0.00         A
ATOM   2384 HG12 VAL   153      53.396  -7.170 -11.070  1.00  0.00         A
ATOM   2385 HG13 VAL   153      51.884  -6.357 -10.666  1.00  0.00         A
ATOM   2386  CG2 VAL   153      53.353  -8.890  -8.876  1.00  0.00         A
ATOM   2387 HG21 VAL   153      52.725  -9.656  -9.309  1.00  0.00         A
ATOM   2388 HG22 VAL   153      53.473  -9.077  -7.820  1.00  0.00         A
ATOM   2389 HG23 VAL   153      54.319  -8.902  -9.357  1.00  0.00         A
ATOM   2390  C   VAL   153      54.911  -6.296  -9.157  1.00  0.00         A
ATOM   2391  O   VAL   153      55.055  -5.527 -10.111  1.00  0.00         A
ATOM   2392  N   ASP   154      55.902  -7.031  -8.674  1.00  0.00         A
ATOM   2393  HN  ASP   154      55.732  -7.623  -7.911  1.00  0.00         A
ATOM   2394  CA  ASP   154      57.237  -6.979  -9.250  1.00  0.00         A
ATOM   2395  HA  ASP   154      57.374  -6.000  -9.678  1.00  0.00         A
ATOM   2396  CB  ASP   154      58.294  -7.203  -8.171  1.00  0.00         A
ATOM   2397  HB1 ASP   154      58.301  -8.246  -7.893  1.00  0.00         A
ATOM   2398  HB2 ASP   154      58.051  -6.604  -7.306  1.00  0.00         A
ATOM   2399  CG  ASP   154      59.680  -6.821  -8.643  1.00  0.00         A
ATOM   2400  OD1 ASP   154      60.206  -5.788  -8.177  1.00  0.00         A
ATOM   2401  OD2 ASP   154      60.249  -7.534  -9.490  1.00  0.00         A
ATOM   2402  C   ASP   154      57.389  -8.024 -10.351  1.00  0.00         A
ATOM   2403  O   ASP   154      57.307  -9.225 -10.092  1.00  0.00         A
ATOM   2404  N   PRO   155      57.627  -7.576 -11.595  1.00  0.00         A
ATOM   2405  CA  PRO   155      57.720  -8.466 -12.756  1.00  0.00         A
ATOM   2406  HA  PRO   155      56.852  -9.098 -12.830  1.00  0.00         A
ATOM   2407  CB  PRO   155      57.751  -7.503 -13.944  1.00  0.00         A
ATOM   2408  HB1 PRO   155      56.752  -7.369 -14.330  1.00  0.00         A
ATOM   2409  HB2 PRO   155      58.392  -7.903 -14.716  1.00  0.00         A
ATOM   2410  CG  PRO   155      58.293  -6.232 -13.391  1.00  0.00         A
ATOM   2411  HG1 PRO   155      57.913  -5.394 -13.956  1.00  0.00         A
ATOM   2412  HG2 PRO   155      59.372  -6.250 -13.424  1.00  0.00         A
ATOM   2413  CD  PRO   155      57.817  -6.161 -11.967  1.00  0.00         A
ATOM   2414  HD1 PRO   155      56.885  -5.619 -11.907  1.00  0.00         A
ATOM   2415  HD2 PRO   155      58.566  -5.695 -11.343  1.00  0.00         A
ATOM   2416  C   PRO   155      58.970  -9.339 -12.744  1.00  0.00         A
ATOM   2417  O   PRO   155      59.026 -10.366 -13.420  1.00  0.00         A
ATOM   2418  N   ALA   156      59.963  -8.941 -11.965  1.00  0.00         A
ATOM   2419  HN  ALA   156      59.846  -8.135 -11.416  1.00  0.00         A
ATOM   2420  CA  ALA   156      61.207  -9.691 -11.879  1.00  0.00         A
ATOM   2421  HA  ALA   156      61.435 -10.074 -12.864  1.00  0.00         A
ATOM   2422  CB  ALA   156      62.351  -8.792 -11.438  1.00  0.00         A
ATOM   2423  HB1 ALA   156      63.271  -9.359 -11.429  1.00  0.00         A
ATOM   2424  HB2 ALA   156      62.150  -8.415 -10.446  1.00  0.00         A
ATOM   2425  HB3 ALA   156      62.445  -7.965 -12.126  1.00  0.00         A
ATOM   2426  C   ALA   156      61.041 -10.861 -10.924  1.00  0.00         A
ATOM   2427  O   ALA   156      61.737 -11.871 -11.025  1.00  0.00         A
ATOM   2428  N   LYS   157      60.094 -10.722 -10.009  1.00  0.00         A
ATOM   2429  HN  LYS   157      59.597  -9.875  -9.963  1.00  0.00         A
ATOM   2430  CA  LYS   157      59.765 -11.785  -9.072  1.00  0.00         A
ATOM   2431  HA  LYS   157      60.623 -12.433  -8.979  1.00  0.00         A
ATOM   2432  CB  LYS   157      59.416 -11.197  -7.703  1.00  0.00         A
ATOM   2433  HB1 LYS   157      59.255 -12.008  -7.010  1.00  0.00         A
ATOM   2434  HB2 LYS   157      58.504 -10.626  -7.793  1.00  0.00         A
ATOM   2435  CG  LYS   157      60.494 -10.288  -7.133  1.00  0.00         A
ATOM   2436  HG1 LYS   157      60.687  -9.489  -7.835  1.00  0.00         A
ATOM   2437  HG2 LYS   157      61.395 -10.863  -6.985  1.00  0.00         A
ATOM   2438  CD  LYS   157      60.071  -9.684  -5.802  1.00  0.00         A
ATOM   2439  HD1 LYS   157      59.110  -9.206  -5.925  1.00  0.00         A
ATOM   2440  HD2 LYS   157      60.803  -8.949  -5.503  1.00  0.00         A
ATOM   2441  CE  LYS   157      59.960 -10.740  -4.711  1.00  0.00         A
ATOM   2442  HE1 LYS   157      59.250 -11.490  -5.024  1.00  0.00         A
ATOM   2443  HE2 LYS   157      59.608 -10.268  -3.807  1.00  0.00         A
ATOM   2444  NZ  LYS   157      61.266 -11.395  -4.434  1.00  0.00         A
ATOM   2445  HZ1 LYS   157      61.167 -12.077  -3.656  1.00  0.00         A
ATOM   2446  HZ2 LYS   157      61.976 -10.684  -4.167  1.00  0.00         A
ATOM   2447  HZ3 LYS   157      61.601 -11.900  -5.279  1.00  0.00         A
ATOM   2448  C   LYS   157      58.585 -12.588  -9.605  1.00  0.00         A
ATOM   2449  O   LYS   157      57.867 -13.243  -8.843  1.00  0.00         A
ATOM   2450  N   GLN   158      58.407 -12.522 -10.927  1.00  0.00         A
ATOM   2451  HN  GLN   158      59.069 -12.035 -11.459  1.00  0.00         A
ATOM   2452  CA  GLN   158      57.269 -13.125 -11.616  1.00  0.00         A
ATOM   2453  HA  GLN   158      57.421 -12.986 -12.667  1.00  0.00         A
ATOM   2454  CB  GLN   158      57.172 -14.633 -11.332  1.00  0.00         A
ATOM   2455  HB1 GLN   158      57.101 -14.781 -10.265  1.00  0.00         A
ATOM   2456  HB2 GLN   158      58.069 -15.112 -11.692  1.00  0.00         A
ATOM   2457  CG  GLN   158      55.975 -15.309 -11.987  1.00  0.00         A
ATOM   2458  HG1 GLN   158      56.039 -15.172 -13.056  1.00  0.00         A
ATOM   2459  HG2 GLN   158      55.070 -14.849 -11.620  1.00  0.00         A
ATOM   2460  CD  GLN   158      55.916 -16.792 -11.691  1.00  0.00         A
ATOM   2461  OE1 GLN   158      55.338 -17.214 -10.689  1.00  0.00         A
ATOM   2462  NE2 GLN   158      56.502 -17.595 -12.565  1.00  0.00         A
ATOM   2463 HE21 GLN   158      56.936 -17.192 -13.349  1.00  0.00         A
ATOM   2464 HE22 GLN   158      56.477 -18.560 -12.396  1.00  0.00         A
ATOM   2465  C   GLN   158      55.978 -12.416 -11.236  1.00  0.00         A
ATOM   2466  O   GLN   158      55.526 -11.508 -11.933  1.00  0.00         A
ATOM   2467  N   LEU   159      55.421 -12.832 -10.120  1.00  0.00         A
ATOM   2468  HN  LEU   159      55.875 -13.537  -9.621  1.00  0.00         A
ATOM   2469  CA  LEU   159      54.184 -12.276  -9.585  1.00  0.00         A
ATOM   2470  HA  LEU   159      54.184 -11.212  -9.767  1.00  0.00         A
ATOM   2471  CB  LEU   159      52.953 -12.912 -10.252  1.00  0.00         A
ATOM   2472  HB1 LEU   159      52.081 -12.632  -9.680  1.00  0.00         A
ATOM   2473  HB2 LEU   159      53.063 -13.984 -10.199  1.00  0.00         A
ATOM   2474  CG  LEU   159      52.705 -12.532 -11.715  1.00  0.00         A
ATOM   2475  HG  LEU   159      53.607 -12.702 -12.283  1.00  0.00         A
ATOM   2476  CD1 LEU   159      51.604 -13.394 -12.307  1.00  0.00         A
ATOM   2477 HD11 LEU   159      51.455 -13.127 -13.342  1.00  0.00         A
ATOM   2478 HD12 LEU   159      50.687 -13.235 -11.759  1.00  0.00         A
ATOM   2479 HD13 LEU   159      51.887 -14.434 -12.240  1.00  0.00         A
ATOM   2480  CD2 LEU   159      52.340 -11.059 -11.832  1.00  0.00         A
ATOM   2481 HD21 LEU   159      52.141 -10.819 -12.866  1.00  0.00         A
ATOM   2482 HD22 LEU   159      53.161 -10.455 -11.475  1.00  0.00         A
ATOM   2483 HD23 LEU   159      51.459 -10.858 -11.240  1.00  0.00         A
ATOM   2484  C   LEU   159      54.130 -12.528  -8.086  1.00  0.00         A
ATOM   2485  O   LEU   159      54.222 -11.606  -7.276  1.00  0.00         A
ATOM   2486  N   LYS   160      54.001 -13.796  -7.727  1.00  0.00         A
ATOM   2487  HN  LYS   160      53.957 -14.486  -8.422  1.00  0.00         A
ATOM   2488  HA  LYS   160      54.142 -13.336  -5.724  1.00  0.00         A
ATOM   2489  CB  LYS   160      52.513 -14.705  -6.012  1.00  0.00         A
ATOM   2490  HB1 LYS   160      52.466 -14.957  -4.963  1.00  0.00         A
ATOM   2491  HB2 LYS   160      52.318 -15.592  -6.596  1.00  0.00         A
ATOM   2492  CG  LYS   160      51.420 -13.688  -6.308  1.00  0.00         A
ATOM   2493  HG1 LYS   160      51.509 -13.372  -7.338  1.00  0.00         A
ATOM   2494  HG2 LYS   160      51.551 -12.835  -5.659  1.00  0.00         A
ATOM   2495  CD  LYS   160      50.028 -14.263  -6.087  1.00  0.00         A
ATOM   2496  HD1 LYS   160      49.932 -15.172  -6.662  1.00  0.00         A
ATOM   2497  HD2 LYS   160      49.296 -13.545  -6.425  1.00  0.00         A
ATOM   2498  CE  LYS   160      49.767 -14.576  -4.623  1.00  0.00         A
ATOM   2499  HE1 LYS   160      49.853 -13.663  -4.051  1.00  0.00         A
ATOM   2500  HE2 LYS   160      50.506 -15.285  -4.281  1.00  0.00         A
ATOM   2501  NZ  LYS   160      48.413 -15.152  -4.415  1.00  0.00         A
ATOM   2502  HZ1 LYS   160      47.688 -14.501  -4.774  1.00  0.00         A
ATOM   2503  HZ2 LYS   160      48.242 -15.316  -3.403  1.00  0.00         A
ATOM   2504  HZ3 LYS   160      48.327 -16.058  -4.918  1.00  0.00         A
ATOM   2505  CA  LYS   160      53.923 -14.198  -6.336  1.00  0.00         A
ATOM   2506  C   LYS   160      54.956 -15.282  -6.057  1.00  0.00         A
ATOM   2507  OT1 LYS   160      55.954 -14.996  -5.365  1.00  0.00         A
ATOM   2508  OT2 LYS   160      54.782 -16.411  -6.561  1.00  0.00         A
END
